# Supplementary material for: The lipocone superfamily, a unifying theme in metabolism of lipids, peptidoglycan and exopolysaccharides, inter-organismal conflicts and immunity
Source: eLife. 2025 Sep 9;14:RP108061. doi: 10.7554/eLife.108061 (PMC12419801; doi:10.7554/eLife.108061)
Supplement: Figure 1—source data 1. [file elife-108061-fig1-data1.zip]

Archive with 32 entries (31 files):
- hydrophobicity_raw_data/
- hydrophobicity_raw_data/CapCone-1.tsv
- hydrophobicity_raw_data/CapCone-2.tsv
- hydrophobicity_raw_data/CapCone-DUF4056.tsv
- hydrophobicity_raw_data/ClaspCone-1.tsv
- hydrophobicity_raw_data/ClaspCone-2.tsv
- hydrophobicity_raw_data/ClaspCone-3.tsv
- hydrophobicity_raw_data/CpCone-1.tsv
- hydrophobicity_raw_data/CpCone-2.tsv
- hydrophobicity_raw_data/CpCone-DUF2585.tsv
- hydrophobicity_raw_data/CpCone-i.tsv
- hydrophobicity_raw_data/CpCone-Loki.tsv
- hydrophobicity_raw_data/Met-SAA.tsv
- hydrophobicity_raw_data/Met-TelC.tsv
- hydrophobicity_raw_data/Met-Wnt.tsv
- hydrophobicity_raw_data/Min-Wnt.tsv
- hydrophobicity_raw_data/Prok-PTDSS.tsv
- hydrophobicity_raw_data/Prok-SAA.tsv
- hydrophobicity_raw_data/Prok-TelC.tsv
- hydrophobicity_raw_data/PTDSS1_2.tsv
- hydrophobicity_raw_data/Skillet-1.tsv
- hydrophobicity_raw_data/Skillet-2.tsv
- hydrophobicity_raw_data/Skillet-3.tsv
- hydrophobicity_raw_data/Skillet-4.tsv
- hydrophobicity_raw_data/Skillet-DUF2809.tsv
- hydrophobicity_raw_data/VanZ1.tsv
- hydrophobicity_raw_data/VanZ2.tsv
- hydrophobicity_raw_data/Wok-DUF2238.tsv
- hydrophobicity_raw_data/YfiM-1.tsv
- hydrophobicity_raw_data/YfiM-DUF2279.tsv
- hydrophobicity_raw_data/YfiM-Griddle-DUF3943.tsv
- 1B_source_data.yaml
