# Supplementary material for: The lipocone superfamily, a unifying theme in metabolism of lipids, peptidoglycan and exopolysaccharides, inter-organismal conflicts and immunity
Source: eLife. 2025 Sep 9;14:RP108061. doi: 10.7554/eLife.108061 (PMC12419801; doi:10.7554/eLife.108061)
Supplement: Figure 1—source data 1. [file elife-108061-fig1-data1.zip › hydrophobicity_raw_data/CapCone-1.tsv]

id	Hydrophobicity_score	length	sequence
MBK8458223.1	-0.6985106382978723	94	SGYAASKIGKKANENRYFYTEKYGWVDTRHLAEAAAYSNRGVPVRAVEVLGVANEVRQAVGETYGRARGKESYRSAFSKEDIPSNRAGAEFGKT
MBC8045620.1	-0.6925609756097562	82	TTKKSNADSKETTQLNPRYLITCQCGMIDMRHFYQLMYIATKMTNAYATKKGREHELNAEPKSRFSAEDTTSNALGAYFGSE
MBP5668435.1	-0.6808695652173913	92	QMRPLPTETGYFNNKKGRYIYTKKGGWIDMAHFMFYAGTAYRYKLEHNENPIGDAIQDGYKQEFSDKFAAKHSAYSYEDLPSDKFGADFAVN
MBK9402640.1	-0.6767816091954022	87	YGGSSNLSVDGKNTGNKRYLYSKSNGWIDLRHVSNAALATDKWYITGAQVLREGEDTEQAQEKYDPSSAWSYEDLVSNKLGVEFESY
MBM4185661.1	-0.6570338983050847	118	SENPTGKTLWMSGATPKHPTAESERFVYTTKGGWIDMVHFMFYAGRARMHREAIEAGASPDPMENQISRGACIDAVSLARNRAVEEGRQQETLKDSPSSKFSYEDLPSDYFGADFGAR
WP_233777403.1	-0.656953125	128	NGLPSPAATAPFNTAKINESDKTGNRYIYTKKGGWIDMSHFMFYAGRGYQAKLDKQQAQNLIKGMREAGVPYSEIPKNLISTSMSDPVDEAVQEGYMQEKMDQYGPTYSAYSYEDLPSDKFGTDFSVN
SNA88534.1	-0.6557142857142857	119	HMRPEPMTTNPFNTSKDKYIYTERVGWFDMSHFMFYAGRAYDNKMKKEGAQAVMESEGYKHMESGTQMGIMKVAYMDPVGEAVQDGYRQEMTDRVVAGHSAYSYEDLPSDKWGADFGAN
WP_211845705.1	-0.6343373493975902	83	WEALTSADSGSTARTNRRRYLFTCGCGLIDMRHFYQLMYSGLLEGNEDAVERGREHEETAEETSRFAPEDTPSNALGAYFGSE
MBD78553.1	-0.6164772727272727	88	YRGNFNKSGSVNSEAGTSRYIYSKRWGWADMKHFSFFANKSDWTILTQQYMLDYGEGHERKSEKTEPSSAWDYEDLPSNLLGVYFEQW
WP_182417455.1	-0.5821578947368421	190	TKAQIKQSFKRDGTEYNQIEYSCNCGWLDFTHLYPGSDNDPHKGAVNLWNQIKNGDSQPPAKAYYCGGADQVLGQYRTGVRMGCRHDNLARFKDTTPWLGNKERTGFRVIFKMDMGANFYKFRPRILRQQEYLVRYGLTIEQKKRVAISIFMEISKRFEDLQGYVPLSRDSSFSKEDLVSNIIGFYIAIG
WP_197531944.1	-0.5767826086956521	115	DWRFMPSVTPPFNQIKDRYIYTTNGGWIDMVHFLFYAGKAYTYKRELILIKSIYKYKKRSSITQLNQKQLEDKAISEAVQDGFWQEKMDSIKAKHSAYSYEDLPSDKFGAIFGAK
MBN8641151.1	-0.572945205479452	146	DVSKIKPKDDYEKAILEGRIFFAKNYGWVDKTHAFTETTRKDPHIGVQNLWRQIMNEPSKEKLHMGCYSVTYKQDILKGGMSIGVERQYAISAGLSLEEKKSVALTIFQDVSFQFEKLQSLHPTSSSSFEPADLPSNMLNFYRIVQ
MBI2464489.1	-0.5665882352941176	85	LASIYQAFQEADDKYNPRYVYTEKEGWIDFKHFFGGAFHDYDSDYFTTAFMGYALEIEQLFKKDESAFSYEDLPSDFAGEKFAEV
MBT7801657.1	-0.5640625000000001	128	NGLPSPAATAPFNTAKINESDKTGNRYIYTKKGGWIDMSHFMFYAGRGYQAKLDKQQAQDLIKGMLEAGIPYSEIPKNLISTSMSDPVGEAVQEGYMQEMMDQYGPTYSAYSYEDLPSDKFGADFSVN
MCA9060762.1	-0.5639583333333333	144	NPVFAPTSKLEQIAKGGLQYSCKCGWIDWSHAGGDKFQESAFHEVWRKIQEQGSKATGPNEKICYEQTQQKNTFLGKVQTGYRRCFYVSTGMNLKQMQCAAWYIFKRVNEEFEQHQSQMWIYNESGFSPEDLSSDLILFHRIVY
NLW46851.1	-0.5536551724137931	145	TKEDIKDGSEAEFLKNGYVYTKLCGWIDLGHAIPGETRDLWRKIQNEQDDDFNTWEEPGYFFTSYGQLMRHKKLSAGVRVAYRIKKGLGLKEKKSVTLGIFLDVSGRFETLQGSWPFCWLEQVKESSYSLEDLISNLIGFYRAVE
WP_234403462.1	-0.5535042735042736	117	DWDYTPNVTPYFNLSKSRYIYTSKAGWIDIVHFLFYASIAYREKIELIKKNDVDWKLPFNYGQIRRLSLEEIQNKAINEAIQSGYIQEKVDSLKSKHSAYSYEDLPSDKYGAIFGAK
MBE7442818.1	-0.548	95	TREDGKLVDVDATKNVKRYLYTEKSGWLDMEHFFEMALYTKENGVAAASLYSYASEEAQNTTISAFGTEYWNRKASGYSYEDIPSDFAGIDFWLK
MBR1727693.1	-0.5457627118644068	118	QMRPSPTQTGYFNKKRGRYIYTTKGGWIDMTHFMFYAGKAYDYKLQKEAAQKMLQSKDVMFMREGVIALTKLANMDPVNEAVKDGYHQEFSDKFAAKYSAYSYEDLPSDIFGAYFGAS
TVQ50982.1	-0.5374117647058823	85	DKESGKLIDREDSRIVARYIYTTERGWIDMHHFFELTNITRRFGKRIAQLYAYNSERYQGIRHPESSFSYEDMASNSVGIEFWLI
PIZ95216.1	-0.535609756097561	82	ERFNGGGSDSGNDSMDKRYIYTEMAGLIDMKHFFQLMYLGDVFWNSFAVDKGIEHEETAENTSKYAPEDTTSNALGAYFGST
NEN24156.1	-0.5263758389261745	149	EITAVAPRDKHESAILNDKLSFTANYGWVDNSHAFTDTERNEPNIGVGELWRQLKNEPSSDQIHRGYYSVNYKQDIVVGDFSIGIERQYLVKEGLNLDERKSVALAIFQDVSMAFESFQAVGALVGRGDSSFSPEDLPSNMLSFYRTIE
MBD2786010.1	-0.5261068702290076	131	TKSDIEKGRLVYTEKLGWVDLGHAQGDDARLLMAAINKGADRCTRDRYFIVRYVQYMGKGRRNGTSIKTRWQVRENLSLHDKKRVALTIMMYTTHSFESYQDSFPFNWVTDSGYSGEDLVSNLLGFYRAVN
WP_151056740.1	-0.5186713286713286	143	KRTDIIDGSLAFSQNTGLIYTRRCGWIDLGHARPKGPRDLWTKMLHEQTEEGAEQGFFRVSYNQEMRLSKFKITIGAGVRKKYDIKKNISPNEAKSIALAIFLDASHTFESMQSRWPYSWTTDSGYSAEDLVSNLISFYRALN
WP_206046749.1	-0.5186516853932583	89	NEEILERIQEDHATNAGRYVYTDEHGWVDLRHFGAAAGIASGYGSVAAETLGFGNEVMQWLTEWGDDYRSGFSPEDIPSNAAGGSFGDD
HGV25085.1	-0.515925925925926	135	CIDDTPPPRSPSSDPNTRYYYSEKYGWFDRSHTGTGKPKDIIQQVRQFIADGGGVISISQDVRAGPITLIYQGRYQISGEARPEDAIGIAYGIYQDWSHRFEAWQGTIAFGRGKNTSFAIEDLPSHHIGFYTAAY
WP_142929284.1	-0.5126428571428571	140	KRSDIIDGNSAIGRKYGLIYTKRCGWVDLGHANPEGANLLWQQVLKEKDKGGTKSGYFRIVYKQMMGRKNLLKVGVLKKYDIRKGLNEDQKKSVALSIFLDVSHAFEGMQSNWLFRKITDSGYSAEDLVSNLIGFYQAVY
NLL51837.1	-0.5083333333333333	120	TNGIKPANTGPFNESGGNRYIYTENGGWIDMSHFMFYAGRAYNYKQQKQQAQEFVNSIGFAFISSEAQMRWLKQAGMNPVGEAVQDGYFQEFGDKFTAPHSAYSYEDLPSDKFGADFGAN
NOX63382.1	-0.5064179104477611	134	SNNKPKRKVRRQQRPRSRYYYSKRYGWFDTHHIGAGHPQKILRDVEKAILSNGQSLVTVRGQFAYSHSYEAVYQVSAQATMDDLDNIAVAILIDWSHGFEKMELIGGGGLTFFGTYESIEDMPSNYLGMAMEVK
MBI2547048.1	-0.5032183908045977	87	TFESRPDWFGSGYPNDARYLYTKDKGFVDTYHFFANAELVRTIEGSTLPILDYWQEFGQYRSSSDKISGFSYEDIPSNRLGRLFGNS
PIE47958.1	-0.49579617834394907	157	NPVLFDDDYIKAIRNGRIIYTCNSGWIDKTHAFTDTKRPEPYIGVKNLWSQILNETGTKSNSPNEEGFKVIYKQDSTVIQNTPIINKPLRAGKTKEYFVKTGLTLEEKKQVALAIFKEVSIEFEGFQSLGFIIGKGHSSFEPADLISNLISFYRIVN
MBN2777898.1	-0.48822368421052625	152	TKDAFEYESSRDKYESAIKRGDIVYTKNYGWVDTTHAFETSTRDYVGANKLWDQILNETGKKGTHNGVEGFYIKYRQDAKVMGHLVGIEGTFFIKSGLSLEQKEQAALSIFQQVSFEFEYLQLLGYAIGRGDSAFEPADLPSNMLGFYMAVK
WP_113627342.1	-0.4876978417266187	139	NRNDIRDGSLFDRLKSGIVYTEVLGWIDMGHARGDDIVELKQQFLAGESSGKNSYRVMYRQDMRYKKFGNSVGIGKFNRWEIKIGRNRDEINSIMLAMLMSIAPRFEKQQYDLFSWYTDSGFSDEDLVSDLLGFYRALI
WP_139229732.1	-0.48756097560975614	82	WEALTTPESGSQGRLSNRYLFTCRCGLIDMRHFYQLMYIGVVASNETATEKGREHELSAEPQSRFAPEDTTSNALGAYFGSQ
WP_232736598.1	-0.4864788732394366	142	KREEIKGNQKFDELKFGIVYTEVLGWLDMGHAGGDDISLLKQQFDAGESSGNKYYSVIYKQNMRIRSKTLRQEMGTGKFTRWEIQRGRTQDEINSIMLAMMMNTALKFEAYQSLKAFSWHTDSGFSGEDLVSDLFGFYRFMI
EHD06974.1	-0.4864788732394366	142	KREEIKGNQKFDELKFGIVYTEVLGWLDMGHAGGDDISLLKQQFDAGESSGNKYYSVIYKQNMRIRSKTLRQEMGTGKFTRWEIQRGRTQDEINSIMLAMMMNTALKFEAYQSLKAFSWHTDSGFSGEDLVSDLFGFYRFMI
HBC5514859.1	-0.4849673202614379	153	KRSDIDGGRLIYTKEIGWIDKGHAKGEDASTLMSVLTAGDYSTKEPYFTLKYTQLMSVLTAGDYSTKEPYFTLKYTQYMGRGRSYGVSKITRWKVRRGLSDNDKKRVALTIIMYTTHKFESLQDAFPFSWFTDSGYSGEDCISNLLGFYRAVS
MBX7237457.1	-0.4803125	128	PESGYLRGDPSRYGIDYIQTSYGYIIDMRHYLLARVNTKIILDDIQWNRQFTAVSRDSGPKNLKVGQTYSYRLNGNIPADEHIGVAVGILVDSSGHFEGFQGIDPRKQSSYSFEDIPSDYLGAVSEAT
WP_203709243.1	-0.47644444444444456	90	SKKLGSDMPTVKSMLLPRYLLTSRAGLLDMRHFFQLLYISHFVSSASPGTSGNRSATRQGREHELEAESESRFGAEDATSNAIGAYTGSR
WP_148114543.1	-0.4763953488372093	86	TVSSIREYIQNDKNAVRYIYTEERGWIDLLHYFGTLQYGKIPMDILEPVSGNHFFQNKFFGPGANESYYSYEDLPSNQFAYDSKNL
MCA9931923.1	-0.46890624999999997	128	TLGCTIAPADVYGEEVYLYSANYGYIDVRHLLTEIGRTDSVLAQIETNPEEIRLAGNCGPGFDVCGIAQYFQVDDDIPDKEVAPTTLGIIMNYEKRYERYQGLKPFKPTSFAAEDLPSDYIGAVARLR
WP_077335186.1	-0.4644366197183098	142	SRADIIDGSQAIGRKYGLIYTEKCGWIDLGHANPEGALTLWNQIKNEESIESENIPNDSFRIAYRQMMGRKNLVMVGIQKKYDIKKQLSESEKKSVALSIFLDVSHAFESLQAGFPFNLVTDSGFSGEDLVSDLIGFYRAVN
HAY34298.1	-0.4620224719101123	89	SFGVVQARFESPQNSDVHYIATEKGGFIDLKHFFVAASLSSELGSGFSKFILALGEGKELIQTIDPNSDSGFDPEDPRSNAEGVKLGIQ
WP_092507031.1	-0.45213740458015267	131	TRSDIEKGRLIYTEKLGWVDLGHAKGDDARLLIAAINEGSNKCTRDGYFTIRYVQYMGKGRRYGTSIKTRWRVREGLSTRDQERVALTIMMYTTHSFESYQDSFLFNWVTDSGYSGEDLVSNLLGFYQAIY
WP_036847594.1	-0.4480620155038759	129	TRFDIEHGRLVYTEKLGWVDLGHAKGDDVRKLMAAINAGDDTKESYFTVRYVQYMGKGRKYGTSKITRWKVRRGLSLYGKKRVALTIMMYTTHLFESYQDSFPFNWVTDSGYSGEDLISNLLGFYRAVN
WP_016191040.1	-0.4462686567164179	134	KRSDIIDGKYAATSRDGLIYTEVPGWVDLGHSRGEDIRDLPRLIAEGESSGKEFYDVRYAQGMTSPFRLIWSGKVMTWRIRRGRPHWEQKSIALAMMMTMARKFEAFQGAFPNNLVTDSGFSGEDLVGFYRVVS
WP_010285302.1	-0.4387596899224806	129	KRSDIEKGTLVYTEVLGWVDLAHAKGDDARALMAAINSGEERIEDHFVVIYSQYMGKGFKYGTSKTTRWKIRKGLSSHDKKRVALTIIMYTSHIFESYQGSPLFSWYSDSGYSGEDLVSNLLGFYRAVD
WP_125290769.1	-0.43795620437956195	137	KRQNIIDGRQSHLRYGLIYTEVPGWVDLGHAQGSDIKSLLRKIDNGEHSGQAYYDVSYSQAMVDPTHSYRTGKFITWRIKKGRSNSERQSIALAMMMSLARKFEGLQASFPVNLMTDSGFSGEDLVSDLLGFYRVIS
WP_150526510.1	-0.43574358974358973	195	SFKDIKTGYKRLNNNDISYGLIYTCNCGWLDLGHLSPENDNKIIGAQNLWSQLKGGGPDAQVAWGYHYPPDFRQYSYSDRVLKDMRRDGKARFADGATGYRVTLRQEMILPKRVGRLGETQSYLIRRNLPETELKSVALSIFIQVSLGFERLQQSLEFGGIANFFTEMFLNKPYDSGFSREDLVSNLIGFYIGVG
WP_064513733.1	-0.4352380952380952	147	KREEIKDGFSSSNRKSGLVYTKILGWIDLGHACGDDAKRLKAILFEEKDRKYFPEFNDWYFPVDYFQEMVKHLRFGLDLWAGVHAPLMVRSCLSNEMKKRIALTIMKQTAWRFEAFQATTMIAKFTDSGFSGEDLVSDLLGFYRVFG
WP_139654995.1	-0.43302325581395346	129	KRSDIERGRLVYTEKLGWVDVGHAKGDDARKLMAAINLGDDITEPYFIIRYSQYMGLGLKYGTSKTTRWKVRRGLSLHDKRRVALTIMMYTSHLFEFHQDSFPFNWYTDSGYSGEDLVSNLLGFYQAIN
WP_075178516.1	-0.4323648648648648	148	KRQDVIGADSYDFETTKSGLIYTKLCGWIDLGHAHPSNGKGDGAAYLWRKIVSERNEGNPSSDTFTVKYQQKMSAFRRNLSVGILKKYSIRKGLNIVQKRAVFLSIVLDVSNDFEALQANWLFSKLTNSGFSAEDLISNLISVYRSIN
MBI2184782.1	-0.43100000000000005	90	GPGFGQPKFGDGYPKDARYIYSESAGFVDMLHFFDNAKLGANYGIGPFDPAGIALDYGVEIGQAATRDRPSAFSYEDITSNRLGRAFGVN
WP_183847001.1	-0.42648648648648646	148	ERRDITDGLLYRGKNRGLIYTKILGWIDLGHARGADMVRLKRLLFEEKGRKFFPELNEWYFPVDYYQEMAKKFKSTTLHFWGGVNAPLMVRSCLSDDIKKRIALTIMMKTAWRFEAFQESSIIRRHTDSGFSCEDLVSDLVGFYRIFG
WP_052816090.1	-0.4257241379310344	145	ERKDILANGRGWRRLSYTRRCGWIDWGHARPESARALKGQMDQEEANSTSLKRLDIRLEGKPAFVVVYGQEMGGMGIKVSTVAHWVVRKGLSPQQKESAALGIFMAASRTFEHMQASFPFSLATNSGFSGEDLVSNLIGFYGAYR
WP_192811333.1	-0.42413793103448266	174	ERRHVIDGEEAIAKDYGLVYTCNLGWLDLGHMNPTSSRPHTGASSLWKEINAGGPDVRQCLGTHRQICTQPSNTHRFPAVTFADGKTTGFKLIYLQDMQKRKFSMTVSSGIKREYIIRHDLSISERKSVALAIFMEVSLEFEAYQEFFPKFITDSGFSQEDLVSNLIGFHIAVG
MBR1637701.1	-0.4218965517241379	116	NGRPMPLNTQRFNVYKNKYIYTTKGGWIDMAHFMFYAGRAYKYKQQKETAKMMLSGSLLTPEELESLESVAPSSPVDMAVSDGMLQEFSDSFFAKHSAYSYEDLPSDKLGAIFAVF
WP_018027355.1	-0.4207638888888889	144	KRSDIIDPSDAQTEDSGLVYSEVIGWIDLGHARGDDIRAVLHQMQVGERSNEPYYRVVYTQTMRETKNLKGLGASGMCVGQAVIWLIKKGRPLHQRHRIALAMMMKVAPIFEGMQRKWYGWATDSGFSAEDLVSNLLGFYRAVR
MBC8130556.1	-0.41610526315789476	190	TFSDIKTGYERLGSTADYGLIYTCNAGWLDLGHMNPYNKRERFVGAANLWRQIEQGGPDARQSFWYDYPPDFHALHYTPEVLKAMRDDKRARLPDGSTGFRVTIEMDQPFTGGTKDSFLVRHHLADPMAKSVALSIFVMASYRFEAFQLSLEAWGIADKLSDAIRGKSFDSGFSQEDLVSNLVGFYVGVG
MBJ5868218.1	-0.4139285714285714	140	HQKRDKGWGLFDVLDRGLVYTEALGWLDMGHARGNDVVALKRQFVEGERSGKPSYSVMYRQDMGVLKFKSRFGVGKFSHWEIKRGRSTDDINRIMLAMMINTASRFEGLQSLRSFSWYTDSGFSGEDLVSDLFGFYRAIL
WP_129363493.1	-0.4116666666666667	150	KRNDITDGIFATTKNTGLIYTEKLGWIDLGHAQGNDARILKRKLEQEHRSKYYNKFNGRYFPVSYHQEMTKRKRIFGIDIDFQTGVQTEVMVRSSLSPALLARVALTIMYGTAKRFEAWQNSLLFNWFTDSGFSAEDLISDLVGFYRVFG
WP_193851425.1	-0.41007751937984493	129	SRSDVIEGRLVYTEKLGWVDTGHSKGNDARMLMAAINSGDDTKESYFTIKYTQYMGLGLKYGTSKITRWRVRRGLSLNDKKRVALTIMMYTTHLFEAHQDSFPFTWYTDSGYSGEDLVSNLLGFYQAIN
WP_046336562.1	-0.41007246376811596	138	KRKDIIDGSLAGSKRSGLVYTELLGWIDLGHARGDDIRKILANMESGDKDNHPYYEVVYTQSMGAFSGRFATSKFTKWRVKKGLSLQDRYSIALTMMMKTAYLFESYQSRWFFNWYTDSGFSSEDLISDLLGFYRVVK
MCC6394609.1	-0.4060583941605839	137	SRNDIDKRLVYTCNCGWIDKGHASGKSPGRPYIGAEYLWDQILHERGMKSEQGGGFKLSYAQDMKKLGMTDSYFRSYYVKYGLTVQQKESIALAVFMEVSIGFESLQDSWPYSWFTDSGFSVEDLVSDLFGFYAVVR
WP_218952111.1	-0.4057303370786517	89	PKAIRSAEPPVGSMLSLRYLFTRRAGLIDMRHFLQLMYISWFTNTGSADMAARGATRRGVEHEEKAEATSRYAPEDLTSNALGAFTATR
QJW54978.1	-0.4027536231884058	138	KRSEIRDGRQAATEKYGLVYTEMLGWIDLGHAQGTDIRALLNKIARGESSGQEYYDVTYSQGMTSPYGVVRSGKVMTWRIRCGRPYWEQKSIALAMMMTMARRFEAFQGSFPNNYVTDSGFSGEDLVSDLLGFYRAVS
WP_147200209.1	-0.40273381294964034	139	KREDILDSSKFSSEKEIRHGLIYSEILGWLDMGHARGDDIRNLMAQFSQGESSNKAYYEVRYEQTMRISRFVTGRFNIWQIKKGRSLKERQSIALAMMMSTAIAFENWQSMIWFNWHTDSGFSGEDLISNLFGFYRVNF
WP_157748495.1	-0.40177631578947376	152	KRADILDKSEIYRQDGSLKAYGLVYTEKCGWVDLGHANPNGRGLEGAVTLWKQINSGTKLFQCALDQTPLRVSYSQSMGWHGIRDAVTKHYEVQRELSSLSEQEGIALAIFMDVSIAFEALQSNWFYRHLTDSGYSAEDLVSNLIGFYRALR
MBI1299820.1	-0.40090225563909776	133	LVECDEREFVVSSQPDTHYYYSDRYGWFDVHHFFTGNPAKIIEDVQRVARRGGYVVIEQGVREGITGYRATYRIARDLPLSKVLGVAWGIYQDWSRRFEQWEDQPPRAFFGPLTSFAVEDLPSHYIGFFSVVH
TQN44781.1	-0.39831460674157304	89	PSQVLDALSDAHGGNADRYFYTDTYGWVDVRHFGASASWACSVGSVATEGLGVANEAMQWATEWGDSYRSGFSPEDIPSNAAGASFGDD
RDK86730.1	-0.3906474820143885	139	SKNDIREPYEWTKKTRTGLVYSKVLGWIDLGHAGGRDIEELILSFRMGEASRKERYIVTYTQSMYAFGKRVGAGKFARWDIKRGRTPQEIQSIALSMMLSVASRFERYQSSAMFAWYTDSGFSGEDLVSDLLGFYRAIL
WP_071898495.1	-0.38821917808219175	146	TRSDIKPNDRGWRRLGYTCRCGWVDWGHALPGSALALKKQLDAERSAEPSLRHLDVRLNGKPAFVLSYGQEMGRGPIRVSTHRHWIVAKGLSDQQSEEVGLGIFMSASHTFETMQGSFPFSIVSGSSSFSVEDLVSNLIGFYSAFR
WP_164563256.1	-0.38769230769230767	143	KRNDIIDDSDRLITRDIRYGLIYTDNLGWIDLGHANPAGAEKLWFEMTRPRGGDSEFYEVNYHQSMSKNIHGININTGIYRRFMVRRGLQERTLQGIALSIFLGTSHRFESLQDFWPYVYLTDSGYSAEDLVSNLFGFYQAVN
WP_105231249.1	-0.3857971014492753	138	KRSDIIDSSQAHTASYGLVYTEVLGWVDLGHAQGTDIKLLMDKLNTGELSGDERYDVTYSQSMTDRFKLTRMGKFIKWRIRRGRSYYERQSIALAMMMTLARKFEAFQSSFPINLVTDSGFSGEDLVSDLLGFYRVMS
WP_128600161.1	-0.3832608695652174	138	KRNEIIDGSYAANSRNGLIYTEVLGWIDLGHAQGTDIRMLLNRINHGEASTQDRYDVVYAQTMSDPWRILRVGKSIKWRIRRGRPYRERQSIALAMMMTIARRFEAFQGAFPNNLLTDSGFSGEDLVSDLLGFYRIVT
WP_039290656.1	-0.3831884057971014	138	KRSDIKGGARIDEVTYGLVYTEVLGWVDLGHAQGTDIRKLLSDIDSGERLGKEYYDVSYSQSMTSPGRLIKMGKFIKWRIKRGRTLLERRSIALAMMMSLARKFEGLQASFPVSLVTDSGFSGEDLVSDLLGFYRVVS
WP_204771885.1	-0.38167832167832166	143	KRSDIIDNSDRFITRDSGYGLIYTENLGWIDLGHANPAGAEDLWQQMTMRRGGDRDWFEVNYHQSMSKKIGGLHTSTGIYTRYLVRRGLGDRVLKGVALSIFMNTSHKFESLQNFWPYILITDSGYSAEDLVSNLFGFCQAVD
RPD94046.1	-0.37906976744186055	86	NPRTNTPFIEEDNIDVNRYVYTTEGGWLDFNHVFAAFNLTYDVGVHYALLGGKVMEEIQAMRENNHSAYAYEDLTSNYVGTYMFTK
TQF83457.1	-0.37894117647058817	85	GEVIAGALGGAGSTARTNTHRYLFTCLCGLIDMRHFYQVMYAGLLEGNRAAVERGREHELHAEETSRFAPEDSPSNALGALFGSD
WP_174343371.1	-0.3765942028985507	138	KRMDIIDGKEAARVPYGLVYTEVLGWIDLGHAQGTDIRNLLRDINVSELSGKDYYNITYSQSMIDRRRTIRMGKFITWRIKRGRSPSERNRIALAMMMSLAQKFEGLQSSFPLSLVTDSGFSSEDLISDLLGFYRVIS
MBR9704654.1	-0.37659340659340657	91	FKSKLGNREDFLANSNARYVYTSDKGFVDNLHLITSAAKTKQSNAFIAILGGIYVELVQLGVFGKDNMDLSSAFSYEDIPTNGLGPEFSGK
WP_109055779.1	-0.3736231884057971	138	KRSEILDVNQAISAKYGIIYTEILGWVDLGHASGDDIRNLLSQMELGESRPDEFYHIHYEQSMFIRRKWIGTSKYSIWKIRRGRPLSERHSIVLAMMMKTGTAFESLQDSWPFSWTTDSGFSGEDLVSDLLGFYRAIH
CEJ67498.1	-0.3728057553956834	139	KRNDIIEPYEWTSDRKTGLVYSEILGWIDIGHAQGSDIENLLLDIKRGESSRDGYYEVTYSQKMFVYHRQFGTGKFVKWRIKQGLSACEKSSVALAMMMMTARLFESLQSNWCFSWYTDSGFSGEDLTSDLLGFYRAIL
RZL85854.1	-0.36960264900662254	151	DRIDLMPDAKGFRRVSYTCRYGFVDWGHALPGRPSDPNSLAGLHRQLTTEKGLWPGTETTDLRLNGRPAFLVTYGMGMGKRVLGVKLGMSTMAHWVVQRALSPRQREEVALGMLRLATEQFETFQEKMGLSSGYSAEDLPSNLLGLISLFR
WP_026042474.1	-0.36760869565217386	138	SRNDIIDGYHAPTARRGLIYTEVLGWIDMGHARGDDIRTLMKKFHVGEQSGQLTYDVTYAQGMVDSAHRISTGKFITWKIRKGRTYQEQQSIALAMMMALARRYESFQQQFPFYFITDSGFSGEDLVSNLLGYYRIMR
CAR16209.1	-0.3661333333333333	150	KRNDITDGIFATTKKYGLVYTEELGWIDLGHAQGQDARILKRKLEQEHFSTYYDEFHDWYFPVDYHQEMGIRKKILGVDLTFHTGVYTKVMVRSCLSPTLKVRVALTLMYGTAKRFEAWQNSFIFNWYTDSGFSAEDLVSDLIGFYRVFG
MBL8233083.1	-0.36	143	SRADIDGGRLIYTCNCGWVDLGHANPKRATRAHVGALALWDQLKNESGMSSSYDDGYAVFYSQDMGKWGVTVGVTRSYFVRRGLLTPRRESIGLAIFMEVSRAFENMQGWVPEQTPGLGRIGESSFSQEDLVSNLIGFYKAVR
SQK72589.1	-0.3580434782608695	138	KRSEIIDGREASTAKYGIVYTEVLGWVDLGHAWGSDIRDLLRLMSQGESSGKEFYDVRYAQGMTSPFGLIRSGKVMTWRIRRGRPYREQKSIALAMMMTMACKFEAFQEMFPNNLVTDSGFSGEDLVSDLLGFYRVVS
WP_187465880.1	-0.35743902439024394	82	QRKFATNSDRRDGTGASWLYIYTEGAGWIDISHFINSGLSSIYPGTFLGEVVEGYQALVGNPSTYSYEDLQSNLQGELFAKK
WP_136154670.1	-0.3533093525179856	139	KRSDILEDPFNAKLSSQSSGLIYTEELGWIDLGHARGADIVDLLQKFRTGESGSKDTYRIRYNQMMFIGHRSIGTGRFVEWEIKRGRTNSEIESIALAMMMHTSYNFEYWQTHFGWFTDSGYSAEDLISNLLGFYYAIS
MBM6608475.1	-0.3532167832167831	143	KRSDIIDNTDRYITRESQYGLIYTENLGWIDLGHANPAGAERLWQQMTMRRGGDNEWFEVTYHQSMSKKWWGAQSTTGIYRHFLVRRGLSDRVLKGVALSIFMSTSHQFESLQAFWPYVVITDSGYSAEDLVSNLFGFCQAVD
MCB0569717.1	-0.35291666666666666	144	EKGLVQRIPEEDGISESPPRYSYSTNCGWIDWAHAGTGMTTRLIQSVRDASDRMRASGSASPEPVAAPRMESSAGGILLSGVTPVVSIKRALNADEVLSVALRIFMLQSLGFEALQLWTESVGSSSFSEEDLPSNMISFYRAAR
WP_142079277.1	-0.35241758241758236	182	AWNQYNQRRTWDGVNYGLIYTCNCGWVDLGHLNPFSTRPEIGAANLWRAMNAQGPAVMRNACDPTLGDRVMYGVAGSILRARLARCADDPYLRFADGSTGFRVRYRQDHAGYPGRPGREGIFLIKHGLTQTRARAVALSIFMDVSHRFERFQSSIPPRWMTDSGYSQEDLVSNLIGFYIGLG
WP_042713967.1	-0.3517985611510791	139	RREDILDPSRFWSESAIKSGLLYSDVLGWLDMGHARGDDIQELLARFSAGEASGKEYYEIKYEQKMAISRFNTGRFSIWRIKRGRSIEQRRSIILAMMMNTAVAFENWQSMPWFSWFTDSGFSSEDLVSDLFGFYRVTF
MRS88939.1	-0.3499275362318841	138	KRSNIIDGKVAARVPYGLVYTEVLGWIDLGHAQGTDIRILLRNLDCGESSGKEQYDVTYSQSMIDPTVTIKTGKFITWRIKRGRSPYERRSIALAMMMSLARKFEALQASLPFNSITDSGFSGEDLVSDLLGFYRVVS
WP_226569931.1	-0.34956204379562045	137	VRNNFDGNNAARVSYGLIYTEVHGWIELGHAQGKDIVNLLGKINEGESSGQSHYNVIYSQSMVDPSHTVKVSKFIKWNIKHGRSYAERQSIALAMMMTVARKFEAFQGTFPNNLITDSGYSGEDLVSDLLGFYRVVS
WP_038023379.1	-0.3492753623188405	138	KRSDIIDGSGGDTARSGLVYTELAGWIDLGHARGDDIKDVWLQMLRGESRNGPTYDVTYRQGMGGLSSRLKVGKQLTWRLRKGLPFYQKQSIVLSMMITVARRFEHLQSSFPFSWITDSGFSGEDLVSDLLGFYRVMF
MBL56269.1	-0.34878571428571425	140	SIDFCQPRTLDKIKSGRISFTQELGWVNWGHAIPTNAMNGIERLNNLEEVDSTLSIYMQVKSHIFGIDLTGECKRYVLLGSIKDSIQLRYHFYSLFRKASSDLETYQGDLPFSLLSVSKESSFREGDLMGNLISVYLAET
WP_058769638.1	-0.3485507246376811	138	RREDILDGSKAERSAYGLVYTEVLGWIALGHAQGNDIRQLWAQMLCGEAQSGLTYDVTYKQSMAGLKRRLTVGKSNTWRLKKGLSYHQKQSIALSMMMTLARRFEGLQNSFPFSWATDSGFSGEDLVSDLLGFYRVAA
WP_105231159.1	-0.3470289855072463	138	KRSDILDGKYAATEKYGLVYTEVLGWIDLGHAQGTDIHALLNKLARGELSGHKYYDVTYSQGMRDPFNLIRSGKMITWRIRRGRPFWEQKSIALAMMMTLARKFEAFQGTFPINFVTDSGYSGEDLVSDLLGFYRAVS
WP_162442277.1	-0.3456643356643357	143	ISIDSTDLPSSIRRGDLAYSCNCGWISWDHALPWGVQTLIAELVHDSAVDVGAKQITYAQNMKIDFIGKTKLVAQISRTYVFSRAVSLQEREQMAFLIFRQTSESFEKMQASFPFSLNEGSQHSSFKGGDLTGNKIAFYRALK
WP_036837749.1	-0.3454198473282444	131	SRRDIENGRLIYTEDLGWIDLGHAKGDDSKMLWNQLITEGNDSPYKKGYFLVYYFQGMSKYNISTRVAAQWMVKKGLSIETKRSIAFSIMYCVSLEFENLQSNSFFSRFSDSGFSCEDLVSNLLGFYKSIL
WP_145886511.1	-0.345	138	KRSDIVEGSRAAGLRTGLIYTEVLGWIDLGHARGDDILRLWQNINAGEASGESTYDITYSQSMADGKTGLRLGKFIRWRIRKGRSYFERQSIALAMMLTLAEKFERFQGAFPTSAITDSGFSGEDLVSDLLGFYRVMS
WP_137400230.1	-0.34454545454545454	143	KRNDIIDNSDRFITRDIRYGLIYTENIGWIDLGHANPAGAEKLWFEMTRARGGDSEFYEVNYHQSMSKSIHGLNINTGIYRRFMVRRGLQERTLQGVALSIFLSTSYRFESLQDFWPYVYLTDSGYSAEDLVSNLFGFYQAVN
WP_172893237.1	-0.34393333333333326	150	KREDIKDASVALSFDYGLIYTKILGWIDLGHAQANDARRLKSILLEEKGREFFPEYNDWYFPVDYFQEMGANKSIFGHTIEFRGGIHSPLMIRSCLSWKMKQRIALTIMMKTAFRFESFQQFPVFKLRSDSGFSGEDLISDLVGFYRVFG
MCB9421154.1	-0.34276119402985067	134	LADPSHDSEAARKTPWSRYLYNDTYGWFDTSHFNTGHPAQVISDVVTAVQQNGRVITISQGVRDNLTGYSASYWVSGEVDEAEITAVAWSIYVDWSTRFEQWQGEVPRSLAGPFTPFSIEDLPSQYLGFFAAAH
RKY40123.1	-0.3411428571428572	140	WVGDSGDDWDVPPLPAGRYLYSEEYGWFDRSHLNTGDPAKVIADVRQAIANRGEEFDISQNVGGTIPVLGKVQIWYIGTYQVSGRASAQDATGIALGIYMDWSHKFETWEGSFAFGFGDDTSYAIEDLPTHWIGFFAAAK
WP_151032335.1	-0.34093525179856116	139	SRADIVDGAEANGRKYGLIYTRKCGWVDLGHANPAGALGLWNQILNEATNETASEGYFKISYKQMMGRPYFKVGVSKNFYIKSGLSIEEKKTVALAIFMNVSHAFESLQTEFPFNKFTNSGFSAEDLVSNLIGFYRAIE
WP_103061360.1	-0.33985611510791364	139	NRNSVIDGQCAPVSDNGLVYSEILGWIDLGHARGMDILQLLYKMDIGEHGQSDYYTVSYGQTMYKDSTRRIGIGKHCTWRIKRGRSLPQRHSIALAMMMSTAMRFEALQASIPFSWRTDSGFSAEDLVSDLFGFYRAIR
WP_051910612.1	-0.3390769230769231	130	VREDIKNGRLIYTDQLGWIDLGHAKGDDARDLWRQLVSEPANPLLKDYFLVNYSQAMRYRRIQTGVHAQWKVKKGLPIETKRSIALSMMFYVSLKFEGLQSNFLFSQVTDSGFSCEDLVSNLFGFYSVVL
WP_225984801.1	-0.33466666666666667	135	NREDIHHGRLIYTCNCGWLDLGHLKSSLRPHASARYLWQDILHERGLTVTGYQGKHFVGYKQSMSRTGISAEHFRTYWIKKGLSINEKQSIALSIFMEVSLGFEGVQERYSLFTNSGYSEEDLVSNLVGFYVEVL
WP_036842281.1	-0.3341221374045802	131	IRKDIKDDKLIYTEDLGWIDLGHASGHDSKILWEQLITEKSSSPFMKGYFLVNYAQGMSKYIFKSSIHAQWMVKKGLPIEVKKSIAFSMMYCVSLEFEELQSNFVFSNITDSGFSCEDLISNLLGFYKSVQ
WP_105229550.1	-0.3332608695652174	138	KRSDIIDGAEASSAPYGLVYTEVIGWIDLGHAQGTDIRNLMRTIDSGESSGEEYYRVSYSQSMRDPTKTIKMGKFITWRIKHGHSYYERQSIALAMMMSLSLKFEGLQASFPMSLVTDSGFSGEDLISNLLGFYRAVS
WP_212602737.1	-0.32905797101449274	138	KRSEIIDGSQAPFQNRGLVYTEVLGWVDLGHAQGTDIRYLLNQIARGEASGKEFYDVTYSQGMTSRWGLVRSGKVTTWRIRHGRHGYEQKSIALAMMMSMALRFESFQSSFPNHLVTDSGFSGEDLVSDLLGFYRVVS
MCA9901807.1	-0.3235820895522388	134	PTDRPNVQRLITPLPEARYYYSSTYGWFDTSHFDAGNPAKLIEDVATAVSQNGGTITITQSVRGGLTGYTTTYRISGYLPKEQATAAALGIYMDWSIRFEKWQGGLPRGLFGPLTPFAIEDLPTQYLGFIEDAQ
WP_039054753.1	-0.32202898550724635	138	KRSDIIDGQDAYIAKYGLIYTELLGWIDLGHAQGNDIKKLLSQMELGEASKMESYDVRYTQGMTAPFGVMRSGKVMSWKIRRGRPYWEREQIALAMMISMSYQFEAFQGAFPNNIVTDSSFSGEDLVSNLLGFYRVIS
MBM3235931.1	-0.32187919463087244	149	KSDLLSRVPDESGIRETPPRYNFSTNCGWIDWSHADPGIGADLISRVRQASDALRAAGTSATSSTGEFTSTTMASRAPVVGVVLSSASLRVRLLRPLSGDEVLSVALSIFKKLSVVFETQQQWTQLVGRSSFSQEDLPSNLIGFYMAAR
WP_050321189.1	-0.3177697841726619	139	KREDILDTSRFGSENGIRKGLIYSEILGWIDMGHARGDDIRALMTRFSIGESSGKAYYQVRYEQTMGLSRFATGRFNVWQVKKGRTLTERRGIALAMMMSTAVAFENWQSMSFFSWYTDSGFSGEDLISDLFGFYRANF
WP_158538114.1	-0.31691176470588234	136	TRSDIIHGSQASHRKYGLIYTLKCGWVDLGHAHPSGALKLWQSIINEPQGSSSHYQISYNQVMGNRHLKIGISKTFNIKRGLTIADKQSVALGIFLNVSHDFEQMQGNWIFRHFTNSGYSAEDLVSNLVGFYRAID
WP_029592866.1	-0.3155797101449275	138	KRGDIIELSKLPVAKFGLVYSEVLGWIDLGHAGGEDIRRTLAQMEAGEKGASDYYEVIYSQSMYKFRHAVGIGRHIRWSVRKGLSQQVKHSIVLAMMMRTGTQFESLQASLPFSWTTDSGYSAEDLVSDLLGFYRVVR
NJN54067.1	-0.3146268656716418	134	PGESSPARRRVTPLPDSRYLYSDSYGWFDTAHFGTGHPDQLIADLESAAAGGGGIIAVSQQVRDGLTGYTAYYLISGDVAEKDVVGTALGIYMDWSVRFEAWQGQIPRSLVGPLTPFSIEDLPSQYLSFFEDAT
WP_106522428.1	-0.3145121951219512	82	VTVLGTADSVMESGMHNRYLVTCRCGMIDMRHFYQLMYIASKFTNRRATAMGRDHELEAEATSRFAAEDTTSNALGAFFGAN
WP_119767272.1	-0.31367647058823533	136	KRGDITTGRLIYTCNCGWMDLGHMRSSETRPHGSARYLWEDVLHERGLTMPVYPGSHVIGYRQSMTRFGITSEHFKAYWIKKGLTVARRQAVALSVFMEVTHGFESLQQKYSLITDSGYSEEDLVSNLVGFYSVVM
WP_106877799.1	-0.311726618705036	139	SREDIIDLSQYGSANQLRRGLIYSELLGWIDLGHARGDDIRDTLFKMSCGEASGAPWYLIQYEQMMSVGRISTGRYVRWNIKKGRSQIEQHSIMLAMLLQTARAFENWQSQHLFNWYTDSGFSGEDLVSDLLGFYRVVA
MBI2605685.1	-0.31170454545454546	88	FALYGEGPSKAKSPVGRRYLYSFKWGWIDMRHFSAAAYYGEKWYLSGHGILTFGEFKEWRQSQNNSGNSAYNYEDFVSNLLGVFFGTR
WP_141174930.1	-0.3114388489208633	139	KRKDIIDASEVFYARTGLVYSEILGWIDLGHAQGEDIKKLIYAMEQGERSSNEIYTISYSQTMYKYSKNIFGVGMHARWQIKKGRPLDQRFSIALAMMMSTAVNFERMQASLPFIWFTDSGFSAEDLVSDLLGFYRAVR
MCC6601799.1	-0.30955223880597016	134	SHDEHKSMRFVYPLPDSRYFYSDTYGWFDETHFDAGNPAQVIADVEAAATAGGGIISISQSVRDGITGYTAQYLISGDVQPSQVMDVALGIYMDWSIRFEEWQGSLPRNLVGPFTPFAIEDLPTQYIGFIEDAT
MBU1019176.1	-0.30730337078651687	89	NLMHSYYTNRTEPNISTRYLYTKRAGWIDLKHFFASAKISYDYGAIAAELAGYALEIRQSLSSNEALNESAFSYEDLSSNTAGAIFGEI
TCO80656.1	-0.3072413793103448	145	GAATVRRVPTRSGTRDGRYSYSNNCGWIDWSHADPSLATTLIERVQAASDALQAAGSGATADTGAMRTPTMTSRAAGVVLSSAQLRMRLLRPLSGSEVLAVALHAFKTLSRAFETQQQWTDLLGQSSFAQEDLPSNLIGFYRAAW
MBF04199.1	-0.30552447552447554	143	IEKKVQRIPTQSGIEEGRYNFSTHCGWIDWSHASPTVPQRLIQEIQNASDRITAGGTTPQPVFAPAMESNAPYIGTLLSGVTPHFTITRALSSSEVLQVALRLWQMQSLGFEALQNWTESIGASSFSEEDLTSNIIAFYQAAQ
WP_195147797.1	-0.30528985507246376	138	AVPVVQRVPRRTGVEQGRYDFSTRCGWIDWDHASPHLAADLIGRVRQASDAFGTASRGEFSSPTMVSEFGTVLSSASVQVRLLRALSGEEVLQVALAIFKRLSVDFEAQQAWTDLVGQSSYAQEDLPSNLIGFYMAAR
WP_151995769.1	-0.30381294964028777	139	KRSDIIEPYEWTNDRRTGLVYSEILGWIDIGHAQGTDIISLLADFRKGESSSNCSYQITYSQKMFVHKKTFGTGKFVRWEISKGLSVEEIHSIALSMMLTTACLFENYQSQWFFSWHTDSGFSGEDLTSDLLGFYRAIL
WP_124234409.1	-0.3026470588235294	136	KRSEIIDPSEYRKGVTGLMYTELLGWIDLGHALGGDITRTLSKFRQGEMSRKPYYLVQYEQIMRAGKFATGRYIGWNIKRGRSQHEIHSILLAMVMRTAVLFENWQAQPWFSWYTDSGFSGEDLVSDLLGFYSVVR
MBN9626200.1	-0.30102189781021893	137	SRSDIPNRLIYTCNCGWIDIGHLVSVEKPSNRHASAAYLWKDVSLERGLQVTGKPDHHLVMYRQGMRKFGLSRDFTKFYFIRKGLPLATQRSVALAIFKEVSLGFEDVQASLSAFTDSGFSEEDLVSNLLGFYVAVL
WP_100850499.1	-0.3007971014492754	138	KRSDILNGSEATLKSYGLVYTEVLGWVDLGHAQGLDIKALMSQFEAGENGSQPYYDVKYFQGMWKFKKKVGISKYIVWRIKKGTTLYERYSIALAMMMKVAFRFENLQDSFPFSTITDSGFSGEDLVSDLLGFYRAIY
MCB8987325.1	-0.29776119402985074	134	LSGWKQSGASKEVKSWPKYVYNAKYGWFDSTHFGTGNPRQVIADVQTAVLQGGGVITITQDLRDGLTGYTAAYRVSGNVRPTQIIGVAWGIYKDWSWRFEDWQGSLPRNLVNPFTPFAIEDLPSQYIGFFAAAR
WP_125370365.1	-0.29573426573426576	143	RRSDIIDDSDRFITRDITYGLVYTDNLGWIDLGHANPGGAEHLWSQMTAYHSGNDGYFEVNYFQRMSKNIAGIRTSTGIYKKFHVRGGLSERLLKSVALSIFLSTSVQFEALQNHWPYIIITDSGYSVEDLVSDLLGFYQAVD
WP_145888194.1	-0.2944202898550724	138	RRADIIDGSKAERNAYGLVYTEVLGWIDLGHAQGTDIRQLWAQMLQGEAQSGLYYDVTYKQSMTGLKRHMTVGKSITWRLKKGLSYHQKQSVALAMMMTLAHRFEGLQASFPFSWATDSGFSGEDLVSDLLGFYRVVA
WP_150522800.1	-0.29190476190476183	189	TFGDIATGYDRLAGAANYGLVYTCNCGWLDLGHLNPTNNDPLIGAANLWTQIQSEGPDARTHWGYFYPPNFRQYDYPDTVLRDMRRDGTARFADGSTGYRVTYRQQMGPGLGTTGAFLVRRGLSEIEQKSVALSIFLIVSFRFETFQRGLEWGGIANTLSELIRGKAYDSGFSQEDLVSNLIGFYVGVG
WP_186529775.1	-0.2914925373134328	134	TRADIEKGRLIYTEHLGWIDKGHAKGDDARALWGQLLNEPHNPLLKNYFLVNYSQAMGKAFAGVSIRTGVRAQWKVKKGLSIETKRSIALSIMFYVSLKFEGLQSNALFSRVTDSGFSCEDLVSNLLGFYSVVL
WP_125290244.1	-0.29043478260869565	138	KRSEIIEGNVAETAFYGLIYTEVLRWIDLGHAQGKDIRNLFRAIEAGEASGQAYYDVTYSQSMRSYIFNTKTGKFITWRIKHGHSHHERQSIALGMMVSLVQKFEGLQASFPLNMVTDSGFSGEDLVSDLLGFYRVIS
WP_201879068.1	-0.2903846153846154	130	TREHIKNERLIYTEQLGWIDLGHAKGDDARDLWGQLISEPANPLLKGYFLVNYSQAMHYRRVQTGVHAQWKIKRGLSIETKRSIALSIMFYVSLKFEGLQSNPLFSLATDSGFSCEDLISNLVGFYSVVL
WP_186814740.1	-0.2902247191011236	89	VVAVLNALSDAHAGNTDRYFYTDTYGWVDIRHFAAAARMAVSAGSVVAEGLGLGNEVVQWLSEWGDSYRSGFSPEDVPSNAAGGEFGDD
MCB0035274.1	-0.28888059701492536	134	SWRSGIRQTVDRSLPDTHYLYSEQYGWFDTTHFATGKPNKVLADVRRAVQRGGGVITIRQLVGSNITGYVAHYDISPSVTNEEIYPVALGIYLDWSMRFEAWQAKLPHSLFGPLTSYALEDLPSQYIGFYASSH
WP_049849676.1	-0.28564285714285714	140	TRSDIKDGAQFDMLDRGIVYTEVLGWIDMGHARGNDVLALRNQFIAGERSGMPSYIVMYRQDMSFAKFNSRLGVGKFSRWEIKRGRSAEDINKIMLAMMMCTASSFEGLQSLRAFSWYTDSGFSGEDLVSDLFGFYRAII
WP_159296572.1	-0.28458823529411764	85	RRVNGVLTIANPNDDVSKYIYTKVAGWLDFHHIFKLFKWARNKGPVNAILSAEFAELYQQFNGNYSAFSYEDFPSNNVGVALFVR
WP_208717068.1	-0.28308270676691727	133	SEPSKAEQSPHSYGLIYTEDLGWIDLGHARGSDIKTLLQHFRIGENSNKETYRIKYQQMMFIGSRFIGTGRFVEWEIQRGRTIAEIYSIALAMMMHTAHAFERWQTYFSWATDSGFSAEDLVSNLLGFYYAIS
WP_131253169.1	-0.28258992805755395	139	VPRFISRKPTRSRVKSSEFSFSTNCGWIDWGHAMPGFAQELIARVQQASDALKTGGTGTGLSPRMTAKKYGIIFSSASMEIVLARPLTADEVLAVSLSILKNVSMIFETQQEWTDWFSGSAFSQEDLPSNLIGFYRATN
MCB0005439.1	-0.2813432835820896	134	DQEGLRQYPAAPSLPETQYLISENYGWFDQSHFNTGRPAEIIAAVQAAVDGGADTFIIRQGVRNNVTGYSAVYWVSAQAQQADVLPIALGIYYDWSTRFETWESQMPRWFAAPFSPFAVEDLPSHYLGFFAKSH
MCB0000097.1	-0.2787313432835821	134	CNRLAKSPRRVTALPHAHYLFSERFGWFDASHFNTGQPGKVLQDVETAVANGGGVITIQQGVRENVTGYTAAYRLSGRLRKADVVPVALGIYLDWSMRFEAWEAGLPRGLVAPFTPFAVEDLPSQYLGFVAHAK
SPX64535.1	-0.27727272727272734	143	KRSDIIDNSDRYITRNTPTGLIYTENLGWIDLGHANPTGAERLWQQMVMPRGGDDTWFDVNYDQSMSTNVFGIGITTGIYRRFLVRRGLSDRVLQGVALSIFIGTSHQFESLQDFWPYVVLTDSGYSAEDLVSNLFGFCQAVN
WP_115458454.1	-0.2752027027027027	148	SRRDITGPDQVIDINEFIKYGLVYTDNLGWIDLGHANPEGALSLWRQMINPHYTEGDFFRVAYRQSMSRKLIRGFGLTKLTTSVSKEYYVKRGLHIDQLMGIAYAIFLNTSYDFESLQNRFPFNMITDSGFSVEDLISNIIGFHSAVH
WP_152082909.1	-0.27188811188811185	143	KRSDIIDNTGRYITRDTPKGLVYTENLGWIDLGHANPTGAERLWQQIMMPHGGDDTWFEVNYHQSMSINFAGTGITTGIYRRFLVRRGLSEHVLKGVALAIFMGTSHQFESVQDFWPYVVFTDSGYSAEDLVSNLFGFCQAVN
WP_061708187.1	-0.27043478260869563	138	KRSDIIDGSMAAIVPYGLIYTEVLGWIDLGHAQGADIQNLLRSIEMGESSGRDYYDISYSQSMVDPGRFMKIGKFIKWRIKHGRSNSERHSIALGMMMSLASKFEGLQAAFPINIATDSGFSGEDLVSDLLGFYRVVS
ODS37095.1	-0.2703539823008849	113	TRAYYDNPANHRNPDVQRYVYTIQYGHIDMYHFFDAAQLSKNYDVVGAGFAMGGGELLEVGQGVCGAGVEIYSGLGGAYFPLLGEDFFQNQWKSAFSYEDTRSNAAGAMFGLY
WP_144416807.1	-0.2696153846153846	130	TRADINRGRLIYTEHLGWIDLGHAKGGDARNLWGQLINETTNPLIKDYFLVNYSQSMSKYHVRTGIQAQWKIKKGLSIETKRSIALSMMFYVSLKFEGLQSNSLFSRITDSGFSCEDLVSNLLGFYSVVL
WP_115459255.1	-0.2692063492063492	126	SRISIERGNLIYTQDLGWIDQGHAKGDDARLLWRQFTEEKEYALLKGYFSVNYVQSMSKYRVASGVQTQWFVKRGLPLNMKQSLAMTIMYHTSLRFETLQSNLFLNSGFSCEDLISNLLGFYKTLI
MBE2199188.1	-0.26746268656716415	134	PTGQSPKVGEGLDAPWPQYLYTGMYGWFDRSHFQTGEPAQVISDVQAAITAGGGVITISQGVRDNLTGYTARYWIAGSVAEPDALRVALGVYLDWSRRFESWQGEPPRSIAGPLTSFAIEDLPSQYVGFFAAAR
WP_209643992.1	-0.26463768115942027	138	TVLSVQRVPERADVGSRYDFSTRCGWIDWGHASPGLPANLIDRVRQASNAFGATPQQEFSTPDMTSTAAGVILSSASVQVRLLRALSADEVLQVSLAIFKQLSLAFETQQQWTDLIGSSSFSQEDLPSNLIGFYMAAR
WP_211449151.1	-0.2597841726618704	139	SRNDIIGADEWLVTTRSGLVYSEILGWIDLGHARGEDISLLLADFSSGEASGRPYYTIEYTQRMNIGKGLAGTGKFVRWEIKRGRTMSEINSIALAMMMDTARNFEHYQSRAFFSWYTDSGFSGEDLVSDLLGFYRALI
QKJ85271.1	-0.25875	136	KRIDIIDPTIYTPNSRGLIYTEVLGWIDLGHALGNDIRDILFQFQKGEATGSHYYLIHYEQTMRNRYFGTGRHIRWNIKRGRSLSERHSIALAMMMQTASLFESWQSMPWFSWYTDSGFSAEDMVSDLLGFYNVIQ
TAT60313.1	-0.256978417266187	139	SRNDIIGVDEWLVTTRSGLVYSEVLGWIDLGHARGEDISLLLADFSSGEASGKPYYTIEYTQRMNIGKGLFGTGKFVRWEIKHGRSMSEINSIALAMMMDAARNSEHYQSRAFFSWYTDSGFSGEDLVSDLLGFYRALI
WP_140014689.1	-0.2482876712328767	146	DRADIHPDANGFRRLSYTCRCGWIDWGHANGTGAAGLLTRLKAGHNDWPANSSSNIYLNSSPAFLVSYTQRMGNRHIQLPLNTRQWIVKRGLSSAMLVHVAYTIFLSESLAFESYQNRWVWRVLTDSGFSAEDLVSNMVGFYRALH
WP_205768963.1	-0.24702290076335878	131	TYQDINSNKLYYTEELGWIDASHANGHGASNLLTLIKNEGSNTAWVKDPHYFCIEYYQDMSRYFLNSGLSTFWIIRKGLSEAEQKSIALSIFMYVSFGFEAHQGLLSLVTDSGYSCEDLISNLLGFYKSVE
MBN1315670.1	-0.24518248175182478	137	VTGYISWHGPGKPPMPEGRYFFSQKYGWFDRQHMNTGNPSKIIEDVRNAISKGGDVITIKQGVSSIIEVLNMVFSANYEIFSPAEIKDTKGIALGIYMDWSMRFEMWESTVSVAGIGTAYAIEDLPSHYLGFFSAAS
MBK8930791.1	-0.24261194029850744	134	LQRWGQLDTTQKVNSWPKYLYNKTYGWFDTTHFATGNPRQIIADVGTAVANGGGVITITQGLHNGITGYTGHYQVSGQVSEQQIIDVAFGIYTDWSWRFENWEGDFPRVLLSPYTRFAIEDLPSQYIGFFAAAH
WP_055840943.1	-0.2418439716312057	141	QRSDILPNKNGWKRLSYTRRCGWVDWGHALPGNALGLRTQLESERAAWPGLSQVTVTLNGHPAFAIHYGQGMTGFSAARHWVIRRGLPRASRESAALGIFLSASYDLEGAQASFPFSLVTDSGFSAEDLVSDLIGFYAAFH
WP_061096716.1	-0.24165467625899278	139	SRSDIIGADEWQVTTRSGLVYSEILGWIDLGHARGEDISLLLADFSSGEASGRPYYTIEYIQRMNIGKGLVGTGKFVRWEIKRGRSMSEINSIALAMMMDTARNFEYYQSRAFFSWYTDSGFSGEDLVSDLLGFYRALI
WP_214181643.1	-0.24159090909090908	132	SRLDIEKSRLVYTQEIGWIDRNHALGGDARSLWAQLLTENTTPYYKDYFLVSYDQLMGKFFIKMGVTSCWLVKKGLREEDKKSIALSIMFYISTLFETHQGRFLFSGLLGSDSGFSGEDLISNLLGFYSVIE
MBK8987259.1	-0.23443609022556394	133	PDGWSPSDAKRVKVWPKYVYNSTYGWFDTTHFATGSPHQLLADVQTAVAQGGGVITITQGLHDNFTGYTAQYHVAGSVAENEIIGVALGIYGDWSWRFEDWQGSLPRSLVNPMTPFAIEDLPSQYVGFFAAVR
MBE7528942.1	-0.2216417910447761	134	PADNSQELRLVSPLPDARYLYTESYGWFDTSHFAAGHPAQVLADVEMAAQNGGGIIAISQAVCDGLTGYSAYYLVSGDVRSEDVVGVALGIYMDWSIRFEAWQGRAPRNLVGPFTPFSIEDLPTQYVGFVDATT
WP_047328038.1	-0.2200729927007299	137	SRSHIPRRLIYTCNCGWIDLGHLQSVESHRNRYASAAYLWKDILHERGIGIPGHSDSHLIQYKQSMGRFGLTQEFAKFYLVKKGLSLSAKRSVALAIFMEVSMGFESLQASMSLLTDSGFSQEDLVSNLIGFYMVVH
KFB74168.1	-0.21841379310344827	145	GTTGIARVPDERGTRAGRYTFSANCGWIDWSHADPSLSTQLIQRIRLASDALRAAGTAATPTTGQLSSPTMTSTAAGLVLSSANLRVRLLRPLSGNEVNEVALSIFKTISIAFETQQIWTDLLGQSSFAQEDLPSNLIAFYMAVR
WP_233631383.1	-0.21173913043478257	138	KRTDIIDPATELSAPVGLVYSQILGWIDLGHALGRDIKRILEQMAEGEKGSAPYYEVVYSQSMYQRNHTLGTGVYLLWMVKKGTPLHVRHSIVLAMMMITAGRFESRQASVPFSWATNSGFSAEDLVSDLLGFYRVIR
PID57947.1	-0.20397959183673467	98	TLAYLGKYSTLGGPNPQNRYLYTRHGGWIDFVHFFNVAANIDNLSSIENVGAWLFGQIPLWEKTAEIENKQAAEGSIGTAWSYEDAPSNYLGWLFWKF
MBU0496713.1	-0.1919767441860465	86	EKTSGSGIIYPGSTTHRPMYVHTIKYGWVDVMHLLTSAELSAYTNEGITMIGGYLVEIAQLGKSWHSAFSYEDLPSDLAGSEFGTY
