# Supplementary material for: The lipocone superfamily, a unifying theme in metabolism of lipids, peptidoglycan and exopolysaccharides, inter-organismal conflicts and immunity
Source: eLife. 2025 Sep 9;14:RP108061. doi: 10.7554/eLife.108061 (PMC12419801; doi:10.7554/eLife.108061)
Supplement: Figure 1—source data 1. [file elife-108061-fig1-data1.zip › hydrophobicity_raw_data/CapCone-2.tsv]

id	Hydrophobicity_score	length	sequence
MBC7741722.1	-0.75	198	ASSAYEVDQFTKRSEVPKDSLKIIDAEINKRIEAAIKVFNSSYFNERCNSPDPKKRLQSKFEVYKELATQLANRRDDRGYLEGFAEDLPQDYRRKISFDESIYNTKQASTLLRTFGLGSVINVNGHQVGTDKLGHFFNEGLYIYKNNQIREDETDRKKVGTIDSAYFERNYYGLRSTGVKSYADMVANFDGQSFWEKI
MAV90968.1	-0.7314285714285715	245	YAGAFEVDNFNCRFKPLQDVSDPLNKEVDRRIHDALEVAYKNGSREEKKVPEKGKKKEVPKALQRWFDREKASIEKSKLSPEKKESNRKSLERRFLNMLEGAEKTGLVGCDRGQVFEVLGAALAPAWMDSMESWASQQNFSKCNVKGRDSVYKDFSTLESPAISFAGLNSVIQVGDTKIGVDKLSHFMTEGLEYYRQFKEGATLEEVLKIGENEELGGYGIESTGIKSYGDLSANYGGFQFWSQL
MBX3017701.1	-0.7160852713178295	258	LSLAWEVDNVTCRYSNLQDVGAQTNAETNRRIRQALEKANNGGEELLDGMNFPPSLSKKRMESLRRRSKVNAGGSSGSSGGMEVPESNETEEQIMARRRAEAEQRRQEERAELKYENTPEGCDPQKAMNALRGAIASAHMDNMETWAMGANISKCEVKPKDSVYQDFTLFESPVMRGFAGLNSVIQINGVKIGADKMSHFMTEGFEYYMNQRRGKNLREVIQQGIEEEEGGYGLKATGIKSYADMTANYQGYTFWRQV
MBC7419996.1	-0.7128787878787878	198	FAEAYEVDNFTRRDEVPKDSIEILDKEINSRIDKALKKANAGFFRDNCNSEDKVKRSESRLKLFTELKEFLVNDSIANGELEEFAKDNAQVAKRKISFDESIYSSVKKFPILKRFGVAPVINVNRVQIGTDKLGHFFNQGYSIYLNNAKRPSYDDRASIGFLDSLESETSLYGLQTTGVKSYADMSANYDGQRFWEKL
MBL7555126.1	-0.6873076923076923	182	FAFAGEPDNFSGRNTPPQNEIVNQYVQARLVSIADTHNKSNKDKTKCDNEEIEKHLEDTFDRNWPDVYGLKWEAKTDGPENFDNSILKGTMRSQFMVPSITLRLNGKNYSVGLDKLDHLFSHGYLYWKIIGKDPKMPKEKILQALQFGTAQEEGPWGLKAAGQKSYGDMAANYLGLAFWKDL
WP_021276812.1	-0.6768137254901961	204	SVYSWETDNFTYRRKILRASDAEKKQNLYALNDETNRRIEEAIKGYNKMGVNCNEDLKLLTKKEKNMWGERKMPKIHSQIKSVLGGTIFGAMETWSEKSDKVTKYGDGNYIYGSDFLSNFYDLQTAFNLNGHVVGPDKLGHFVDQGFELYQELLSEDDMKKGFDKAMVHSNKMEDSYYGLDASGVKSYGDMSANYSGLKFWYNL
OUR99721.1	-0.6724347826086955	230	TTLAREVDQYMAWGHTLSDSGPVIDQYIRDGLKKAIVEINTKKYHYVTKRRRGTRRRIKVETNWYKSCTLVAHKVMREAFYSPTYQKIEDFVDNDPSLDRYPRRPSTKDKELRKKLKETPNFGFMTDKEYLKRSIVRTSPLNSPLARIVNVYGIYSGADKFGHFTSFGVRYLKKIHKKMKKGLSYEQALKKVFNYGYTSEKSYVGMLFTKVFSRGDLEANYQGLVFSKSL
MBO9667284.1	-0.6447096774193549	310	TSHAYEIDSFYKRHQSIKDSGDLANAEINKKIATAVSLTKSCDVKELYTNVRNQINADSAGAGVIGGMERWAEKSTDVDKISPPPADQSIYEGTSFESVTSMGFWLNLYGLVKDKVNSGVLKTKLAIRKLTTASSDPLVLCKVSDSEKELAGKFVEFSKRKPGSGGPPPGGGNPPPEGEPQSGPDGGPPGDFGGMKKTMEFGSTETGTCISEVLGLKNSKSTASLQPVINLNGVRVGADKLGHFFDQGFDYFQKEYSQNNKLIAQEDGQKKALEYGTSTEEGMFGLKGTGVKSYGDLAANYDGSRFWYNL
TDJ05430.1	-0.637936507936508	189	GLFASELDNFTHRYRPLKDSRILINRKANSILRDVAFKLNRQKRGCREKELYRQLRKHFNIMILSKFPKWIEHNKKIDRYHPKPKNSLYRDWSFKESPAMKIYSHFIPIVMGPELNFNGDRIGLDKFEHLLGYGYDNFKTYHVEEKGIHEVFIKGFKDEYGQLGAKGTGVMSYGDMSADFNGMRFWNNI
MBK7960546.1	-0.6315577889447237	199	MVFAYEIDYTKGRFDPLADSLGLLNAEVKRRFNEVLQSVNKNKLGCDGFEFRKELRKAIANDPDIGEIERWAEGGIGPIDKIINALSPWKDSQGVPRHKSDVKTSIFRDAKDRYVFHKVGLGSNIKVNGHLIGTDKLGHFFDQGYGYYFNKVRNWKTDSEIFSRGRKIEGIEHGSKSNGMLSNADLAANYYGFQFWKKV
WP_127716905.1	-0.6301315789473685	228	HVNSREVDNYLAWGVELRDSGKLVDKYIYENLQKSIQVINENKYQFVRVHPRSARRKKVIAKWYDSCELVAHKIMKEAFYSPTYQKIEGFIDNSKELDTYPRRPLKSEEARQELNQTVENGYMTDDEYLKESIVQKSPLNSPLSRIVNIYGVYVGADKFGHFTSFGARYLKKIYNLMNKGRSYDEALNKVLHYGHRSEKSYVGMLLTKVFSRADLEANYQGLVFTRSL
MCC6137651.1	-0.6210126582278481	237	TSFAFEVDNFTCRYEKLEDVTEQVNAETNRRLEEVLTKGGDFPAMGSKMKPAPPGENANFSYDSRPPKPQRGQGVKPQQGSSGTAGMAMNKNFTPPEPVYKPLQGCDKTQLHAALRGALASSWMGNLETWAQRQPFSKCLPKENVYQNTDSGFMLKAAGLNYTIKVNGVNIGADKLSHFMTEGADYYEAQMKGANLKDILSIGENEELGHYGLSATGIKSYGDLVANYQGYTFWKNT
MBK24803.1	-0.6134594594594595	185	SAQASEIDSFTKRYAIKEDASGVLNKLTNERIQKALKRANKKHPCSKKRLKKSLLKQLKGNVVGGPIEFFINGSEEHELDRIALKRRESVYNGVKFFSAPVLKLPLGSFGRIVKVGDHIVGADKFGHFFTEGLAYFEKAQKKGLKSALRWGHKTELKKFGNWTTGVYSRADQVANYGGYLFWKSI
MCD9186178.1	-0.6106018518518518	216	SAFAFETDQYNLSPVPLADIGDEVSEYAEQNIKEAIEKVNAKIAKSQACLEKQAGKNNCDSDAEERAKLNELRAENTIIKEVFKPLGGGIPPYTNSGTWMEKHKFRNEPARFRTSFKKSIYYTAPVNYLTISDTVRLYGIEFGTDKIAHIFQQGFTYYKSFQKNRAKGLSEKEAVKKAVNWGKFTENTYYGMLVGGVYSNADLVANFAGMKFYENL
MCB0361366.1	-0.6013402061855669	194	VTYALGDKSRSQIIVETCGLPKEVQSSAEQIFDQLLKSEPYGKSKSNPDSEQRDTTEIFKLAKNIEEKWHDHKASTCFLQRALAMASPEEAARIEELSSPAIRGALEPAINMNGHHVGIDKIGHFFSQGYEYFREAYIYDEEKNAIVPIKNGVQKALALGKSQEEGGFGWTTTGVKSYGDLSANYSGMLFWHRL
OUR96354.1	-0.5956701030927836	194	SSIAWETDNFTSRRKILKASEEEKNSNLFNLNDEMNKKMLQVIEGVNDDYDCQEDMARIKKGKVPRIYSHIDDVLGGTHAAIEEFAEEGGAKLYDHSRAWLAKENIYSKNYGLQGSFNLNGHVIGPDKLGHFVDQGFDLMEVMIEKGINKEGFFASMEESNDLENGFYGISSSGVKSYGDMAANFSGLSFYYNL
MBG08440.1	-0.587156862745098	204	SLNASETDNYLAWDKEIQDSTEEINRYYNELMVNALRKVKRRPFMRKKCERVATWIGKSIVKIDQKYTDHWVKKNKKIDRFPKYGTKKWDYLKKTIYKKVLKLGVNMSPTININGIYMGSDKISHFFGIGLVYYGFYLKKLKTMKMKKSSLPIQKRQMKAVKHALDLGILTERVFLGESAMASGVFSYGDMESNYQGLKFFRSL
QNN24695.1	-0.5869907407407408	216	PVRALETDQFTLPPRPLADLGPQVDEYFHKAIDRAIQRTNQKINTLRHQLDSAQDEHDRNGLNKQIQSLQQPNVIADALFNDIAHGMPETRLERWVRETDFTEQPARFDVSCIRSIYAEVLWYKPLLVAAMAPTIQLHGVQQGTDKIGHFIQQGHKYYRLYRDARAAGKTNEEARKIAVDWGVESEKTWAGQWWTGAYSNADLAANYAGMKFYLNL
OUR93658.1	-0.5811891891891892	185	STQAWEVDDFSNRKEILGISPEDKAQNLYRLNDQSNRYFYSAIKEFNRKRSCVDDMKKNPPEIYSRVKRVLGGGMVEGALEDWVQNSKKMVKSKGDQALYGTPWSIDPSFNLNGHVVGIDKLGHFADQGFELFEAAYLNEGANLEKAFELSNTYEDYVFGISASGVKSYADMAAGYNGMQFYMNL
MBK22794.1	-0.5771428571428571	189	GVMASEVDSFTGRFEPLEDSLEKVNIKANDLLKKGIRLANEEGKGCDEKRLYKVLRKRFRNKYTDEFSEWAYQTPELDRIITPVTKSIYRDWTAAQAPVPGGWARWVKDPSASMLLVNGEYIGDDKFEHFFGSGFAYFKKNYLKKKGLAEALKHGFRAETGYMGATTTGVMAYGDLTANFNGMRFWNHM
OFZ36824.1	-0.5753365384615385	208	CVYGGEVDQFTDREHFVDVTKKINSSVNDKIFSITDSLNSENGQNEKCDKERLYNTMEDVLDTEPASIIEKEIYNSKTFIGQIFSREKRVMAIPFEKSIYANITSEINFFTARGYSCCSAIVKIGNSLVGTDKISHFFTHGKLYFDRYVKAKQGLGTTDIEAEKKAIDLALLVGEEKEEGEWGKWSTGISSYGDRAANFGGFVFWRDV
WP_211254253.1	-0.5727777777777777	180	VIQRAETDTSSNCAGLKDCESDIDKKVNASLTMARKSAGKPPKASIVVKGLANDLAVNQSVGRTAIEVWADTLPSSKIALPAQSSTKYKGVSYGIWSNPIFPILNPTMKVHGTCIGSDKLGHFFQQGLTYFQTEAKTGNAAAEEESERTEGGGFGLETTGVYSNADQEANRTGGQFYKDL
WP_181605271.1	-0.5679032258064516	186	ICIAYEVDNFTLRYKSLPDSRDAMNDEVNRMLQEAQAKLEGKGCSPDKLVTAVHDTLGGWVVGKLEEFASDSDTVKKHQSPSDNIYSKRSAKSKLSGFMMTFAGLNDSVNLNGQYVGADKFGHFIDQGWEYYKEYESRPSPTEGTAAALKYGVGLEEGGFGLKATGVKSHGDLAANYSGFRFWLNL
MBF0314327.1	-0.5670707070707071	198	GLIASETDPWTGREKLLQNQAASKELLLKMDDITNTWLEEGILQANRKGGKHHPCSKHRLYHSVYKKMTTFIFAHLEKKLNLDKEFEAYRVDQKRRDAVFKNLTFKESFPFYISAHGLGASININNNIIGSDKVGHFFAQGYTYFKKAYLNKNTHGIQDALDYGHTSEKYYFGLQTTGIYSYGDLASNYDGMRFWKKL
MBS1795306.1	-0.5669767441860465	215	PVRAFETDQYDLPPEPLADIGDEVTEYVADNLRKAIEKLNAGIARHQACLDDARKSGCDSAAEERAALAYLRSEAALAKQVFKPLGGGIPPFTNSDSWIKSHKFKAQPALYKTSFSKSIYRTFPSNYFTISETVNLFGVNLGIDKIAHIFQQGYTYYKTVEDGRKNDLPREKALKKAVDWGRISEKTYYGYWVSGIYSNGDLAANYAGMKFYEGL
WP_127716247.1	-0.563678756476684	193	MAFGAEVDSFTRRNESFIDSSTYINKFANEALISATSKVEQNCNTEQAKKELYEQLTKYFANHTKGKLVKDLLHGEEIDRKITPLRESIYGKWKPLDGLRLGSRSAHKREFPLSPLIRVGDRLIGIDKLEHMFGMGQRYFKKHYLKKKDLKKVLKSGIIGEKFILGGQFLATGVFSFADLSANFNGMRFWNHM
MBT3982544.1	-0.562962962962963	189	TVFSTELDSLTNRDPQLIDSYSVLNLELNNRMALAVKEANESKKKSCRFKTLRKKLKKSLKAGIKDFYLFSPIEHFANKSELVDRQVTKKKESIYRHINFFQSVPINVYPLGGTIKVSDHFIAGDKFSHFFNVGFTYYKRHYKKKRKLERIVNFGHFTEVTIYGKGSSGVYSYSDQVANFNGMRFWGRV
HBB87625.1	-0.5577049180327869	183	TLQRAENDTSQNCQPLTDTKPDVNARFNKSLGDARKTAGTPLNANKVIVGVFQDLAKDTSIGRSAIEDWAGSLGAKKVDLPQQSATKYKGVNFGIWMQPFFPILNPTMKVNGICIGSDKLGHFAQQGGQYFVMARRTAGKTVADAEDFGERTEGGGFGLATTGVFSNADLEANRQGLKFYDDI
MCC7337259.1	-0.5569500000000001	200	MNGSECDPLTQRREVQCELPDSRLLLNKITNDRLSRALDEANQKRTCDRKDLERILLKYLGNASVGGIEIPIGPHEFEINRGKARYIREGIRRQSICSLGIKKRESIFKDLTVRESAATFVSLGALVRIDNLAISSDKFTHFFAQGHDYLEVYRSKGSVCAALRWGKETELGRKGMESTGVMSYGDLCANYAGLNFWLTL
TNE98805.1	-0.5556842105263158	190	SSMSSELDSFTGRHDWKLRDASKIINDKANESILIAISKANNKSENCSEKKLYKELRKFFKNHYQGEFVPFILKSKDIDKIQTKFDDTVYRDFKWYEAFSLAAVKRLYKNSAAYALNMGGIFIGSDKFEHMFGRGFKYFESYYLEGKSLRYILKFGQNSEKFFLGAQTTGVYSQGDLAANFNGMRFWNDM
NOT80751.1	-0.5550738916256158	203	QLLAAETDQFYARDAVIRDSAAELNGYFHQRIELALNKINNSKKTFECRDVASEVLVQVLGEFNLKAYTKDRTFSKVSKFTQDDPSVDRFPEDTLEEKKYREDSIYKNRPFPVNIVGVARSINVDGIYMGTDKIGHFSIVGKAYYKNFLEALNDGNTLEKSTEIAIFKGYKQEVAILGYTVGGTLSYGDLEANYQGLMFGRNM
TDJ05432.1	-0.55295	200	NLISAEIDQYPFMFENQRDASKAINYKFNSMFKKYVESINKKLIKRRRCSQVVLEAAAKLQKGVESKIGRWIRVTNKVDQRPRAINGKGENYYKESIYYDPKVPDIWPWTILKQLTPIVNFNGIYIGGDKIGHMTDQGLAMYRRFIDAKNVGRSDTTAENKAFHLGVFSELTVLGGHGSQVTSFGDLEANYQGYRLYRNM
MBK9529758.1	-0.552258064516129	217	SSFAFETDQYNLPTARLGDIGTEVSSYFEENLIAAIDEVNREIDKLTRCMANGGKRDGACPSPSDARRLLNDAHGDDAVGRALFKRIGDGSMFITKTGKWFRDHRFVASPASYQVPYADSIYYFKPSNQLTLSPTIKMFDIEFGTDKIEHLLQQGWTYYEIRRAELANGKTPADADKKATEWGKLSERTYYGLMSSGVYSNADLAANYAGMRFYEGM
MBC74836.1	-0.5514814814814815	189	YSQAWETDNISTRVQLLKQSETLVRHNLYLINDQSNEMIEAAINHFNKKNRCEEDSKSNNPKIYAMVKNTMGGGFISGALEDWVEESDSGVKIPSLKGDDIYSVFHWNPEPPMNLAGHVVGTDKLGHFIDQGFELFSKYKLERNDIKDVLKYSESTEETFGMYGLLPAGIKSYGDLAANFKGLHFYLNL
WP_063208951.1	-0.5473369565217392	184	LAGAAEPDNFSARHSPNTVVANADINRVVNSVLSLATDQFQARNRCDREKFLQFLEDDLDRNFPKVDNYIYLNAPFAGPKSYEETPLNKFRGYGKVFFSPSVKLEVKGKSFFVGLDKMDHFFSHGYLYWQMAGKKGKLDKEKVQNALQVGIEQENGPWGLKSSGVKSYADLAANYAGLSFWSQL
MBD3871094.1	-0.5457435897435897	195	AADALETDQYYAWGRPLADSTDAVNARFNLELERAIASFPKDRPPQSCRKVAIAYRKRMRFLLLHEIQVWAWNSEWVDRIPDGADEQREYRRTNLYSNHPLIDTGTWMPYTPTLEVAGVRFGTDKLAHLVSSGWTYYGEYHKGIKKGETPEDAERRAVNRGIAEESLILGKLASGVTSIPDLEANYAGMHFYLDL
NIV17657.1	-0.542	180	SSGAYETDQFSNRHIRIADSTDALNRKMNQTIEEIVAEWNKGHDQWAFVNAIYRKVGGRHWVDRIERWAMKSPEVEKLEIPRYRSIYSKHPFWATRTIALFGIGKTIRLNDQLIGTDKLGHFISQGRKFYRRFIRLGSEDEAALKSAFTERAIFGRMTTGSYSNADLVANYEGHRFYRSL
MBA3335444.1	-0.541324200913242	219	VGFAFETDQYNLPPEPLADIGDEVSQYTEENLREAVSKLNEEIEFRQKCLENNVEKNKKNKCNSTEKERVKLKYLRSEEAIVKAVFGKLGAGIPPFTSSEVWMNSHLFTGQPARYKTDYGNSIFALNPFNYLTISPTVNLYGNEFGTDKIAHLYQQGFTYYQKYNRGLAAGMTADKASEKVIQWGQMTERTFYGTLVSGVYSNADLCANFAGMKFYQGL
MBN1335350.1	-0.5406060606060605	198	SAQAYESDQWTDRDQPLADALPASNARADEMLAVALDQANRRTQCEGTDEEMRHQLAREIDRIFGDPARVPARGKLPPMVMGAYAAWLESGPIDRRTFSERQDIYSRVRLHENMLLKVFGPASTIRFGDTLLGTDKIDHFLVQGYLYFRRSRGGNHTERAVRWGTRTEWKVWGVRSTDVFSFGDLAANFDGYLFYATL
MCC6681297.1	-0.539531914893617	235	WAAAHDTDQFSMPPQGQELADMGAYVNAQVVEAVQKGIDSVNKRIREVVERDLRSVDPGSRPPAGQYYDPTNVLGECHKGDTVARAVFDAFGNAVIRIEWMERELYTKDVTDQYPGQLTAYKPRSDFSSIYNKAFLVDPRNLTTLFFASTIKLYGVYTGTDKIGHFTDMGYRYYEDYRRSLRHGKTEDQAMEEAVKRGDEGLFSEHGFLGSVTAGSYSNADLAANFIGMLFYRNL
OFZ13701.1	-0.5389839572192514	187	VVVASEVDNFTSRYEPLPDSVEYLNQKTEEAFDQALLLVNEKKGCSEKNLYKGLRVYFRNHVQGKFNRWLAHTDEISKRPVNNSLSIYQDFKWYEAPTGALKNIYQDTVAEAIVVNGVQLGTDKFEHFFGRGYAYFHKLTRKKKSIEAVLKFGHRSEKYLLGSKTTGIYSYGDLAGNFHGMRFWNHL
MCB9688778.1	-0.5386868686868687	198	LAWAYETDQLTWRDRPLADADERLDTLLDALLAEAVARTNERTACEGDDETVRDELAAQIQRATSHRAWVWRRGLLRAPGFSRYTRQVLLDPDIERFDFDHREDLYGGLNVWHSVVLATAGPCTTLQVAGVRLGDDKLDHFLDNGYHYYVDARKKGVEHAIEVGTRTERAFYGLLTSKAFSYGDLRANWDGYRFFAGL
NNL00071.1	-0.5361139896373057	193	PARALETDQFYAWGKPIDDSSQYLNAWVQLQFEFTLDSISAGDSRDCESVVGKVQKRLQHSIYQPIELWILSSDLVDRIPRDPEADKDYRSNYLLAKTFTLDYGRLLQPSPTLQVNDIRFGSDKLAHFFSEGWWYYKHWKKNREELSEDALQHELFQFGVNLERWIQGTKMTGVFSPADLESNYQGFIFYRQL
WP_015089928.1	-0.5328804347826087	184	SAQAKETDNLTGRNKNLADSTEIFDREMNKRLQELQAEASSEGISCNDPRKLRILFHDLNDARFFIGSLESWAEDNSQVAKRELTAQQSAYDGVLDNGWIFNRLKLASTVKVNGQLVGTDKFGHFIDQGFEFYTPYRQSGYRMSTALHSSLGSEKGYSGGGSTGTISYADAMANYQGILFYHAL
MBF0365718.1	-0.5323280423280424	189	KLHSIENDQYVSWGREIQDSGDIINDYLNSEFNKAIKSVNGGLLRHTCQWVTHRIGWRFARRPLVKTDIWADNNPDIDKFPLERNDLRYDGIYRDIKKKRFTGRNINVSGINIGVDKLSHAIVMGYVYWVRYRMALKKYKRSHTPLEAEELAVKAAVRVGIWFETKLSSMPSYSDLEANFQGFLLYKNL
WP_088565924.1	-0.5316216216216216	185	NVFAGEPDNFSARRDKNAVVANAEINRVVNALLTMALDNYNYSSKSCDRKRFLKYLEDDLDRNLPQITKALYFNVPQAGPKVHTEVPYGSGKPYTQLYFSQSAKVQVKGQIFFVGFDKIDHFFSHGSMYWDMVGQDPKLPADKVKKALEVGIMQENATWGLQRPGVKSYADLMANYKGLYFWRDL
MBG08241.1	-0.5316176470588235	204	NAFSAETDQYFALNKYIEDSTVPINNIINKNLTQAINKANRKGYSCYKLTKHFAKEVGSGKNSLRDVPIRKNEAIDQIPRHNSNRELFYEDSIFYGLKRWDLGIGDNRFLSPTLEVNGVRLGGDKISHITFIGLNYYKTFNFFFKRYKKKYSKEVATKRAVIKAIDFGILQEKTFTGRSRLISGLFSFGDMEANYQGLRLFHNI
MBT5441473.1	-0.5316111111111111	180	GASAYESDQYTNRTQDISDSLDLLDGAVNKAIQDILVRKNAPRTKSRIAKAIYFEIGGLYWADKIERWAAKSPEVEKYDQTRRDSVYKGMPFWATRVNFIFGVGRSFRVNGVMVGSDKFGHFVSQGYKYYRRELRGEPREKLLRKGWFAERWIYGELTTGLFSNADLVANYEGWRFYQSL
RME46381.1	-0.530952380952381	189	PKGRAMSETINWDVPELDDCADEINEHVNAVLTEAKARHGEKREELILSVYQELGASAAIAKAKIETWLESTLRPDQIWQPRQEETKYAGLSTGSWSAVRKVFGPLVDKVLGPTIRVNGIYIGTDKIGHFFAQGFDYFKREVQNDMTREEIEAWGRMTELTIYGSMTTGVYSMADLEANRSGYTFFQRL
WP_062660970.1	-0.5307777777777777	180	VIQRAETDTATNCAGLTDCETDVDTKVNSSLRSARAVSGRPLSAAVVVRELANDIAVDQAPGRTAIELWADTLPASKQALPAQGATKYKGVSFGIWSNPLFPILNPTMKVHGICIGSDKLGHFFQQGLTYFQTETARSTADAEEQSERTEGGGFGLETTGVYSNADQEANRKGGQFYKDL
MBX7169389.1	-0.5305140186915888	214	PAFAFETDQFNLPPEPLADIGFEVTDYVESVVLKSVEKVNAEIAEREKCLADPQKDCDSTKKNLDKLKFLRSDEAVAHEVNKVLGSGIIPFTSSGSWLENHQFKAQPARFKPGYKQSIFVFFPTSYFELASTIKMYDAQFGTDKIAHFFREGHGYFKNYKKAISKGLNEAQAIEKAVKSGQRTERGIYGTWISGVFSNGDLAANYVGMKFYIGL
MBD3648323.1	-0.5279781420765027	183	LVAAYESDQYSNRLVPVDDSLEVLDKRVNDALEEIAREWDEPDDEDRDLRFAKAVYRELGGLHWADKIERWASKTPLVDKYPKVRYSSVYQGLPIWGRRINFLFGVCVSFRLNDVIMGSDKLGHFFSQGLKYYKRKERGWSMERVADFGATAERFMWGQLTTGIFANADLVANYEGMRFYQSL
MBC7714556.1	-0.52671875	192	SAFASEVDQFTYRGQSLNDSSELLNKKSNAAVKAALKIANANGNGCEEKELYRALTLYFNNHVQGKLTKDVLTDDNITKRTIELQDSVYQDWTMWDGIGMGSKSLSKKAVTMSGEIRVGDHFIGVDKLEHMWGQGYAYFTNNYLKDKGEIKTVKIGAGKEKIILGGNKFGNGVFSYGDLSANFNGMRFWNHM
WP_142701667.1	-0.5253023255813953	215	SALASETDNFTRRNLEVDAQEWLNSQMNEAIQNAVQKADPNVPYSVHKILFKSLGGVFWAKIEKWSDNPVSPAEQVAFEESIFRDVGHFKGTSSFIRRLVKFKSYYSPGIYRMGDTVFGADKLGHFLQLGYSMYLADGQKRKPEFKDVRPLFARFADVISGDAKFRKQLQSKGLDLAYEYSHFQENGEWGLKGPMARSWADMAANVEGYKFWSEL
MBK7392791.1	-0.5249308755760369	217	ATLAFETDQYNLPPEPLFDIGDEVTDHVRENIQLALDKLNADIALRLSCLDKTAAKGTKCGSETSEKKALDNLRSNDAAAEAVYKQLGSGNLFITVTGKWFKQHEFSHEPALYKVSFTDSIFILMPIDYATISPTIRMYGTEFGTDKVEHFFQQGYKYYKLYNDAAAKGKTANEAEKKAVDWGKRTERTYFGLLVSGVYSNADLYANYAGMRFYQGL
MBC8323274.1	-0.5247263681592039	201	VVFAGEVDQYLAWNQLPNDESHYLNKLFNAEIQTALDDINKNHSDCSCEEAAGKILKHFGIGLNTPLEKMLKETDEIDKYPTNKIHISERYKRSIFRKNPFKKGEKFQDYSLNIQIDEVVNIGGVYIGLDKLTHFTASGYLYYKIYKLALEQLDSEEAAKRMAISMGIYGEKNILGKIPSGVFSFADLESNYQGFQFALSL
MBK26707.1	-0.5234391534391535	189	YSLSSEIDSFTNRYQPLENSVERVNFIANEFLDKAIINANKKDHACKEKKLYKAMRKYFKNHISGEVTVSIQNDEQIDKRLFHVKESVYRDFKWWNSFVLMVVGRLYDGAHGAVINFNDHLIGTDKFEHMFGRGFLYFKRYYLKGKKLKKVLKYGAWQENWTLGSKTTGIFSYADQAANFNGMRFWNHI
HIJ65649.1	-0.5227979274611398	193	PVQAAETDQYLAWEVELRDCSDAFNRYLNQEVKRFLEKKNRAKRAYTPEKLTQKLYLHLFQGIHHSRLRRWLRRSEEVDRFPENSVSFFQYQRMSIYRDLSFPYILPMARTICVNGVYLGTDKISHFFGFGRRYYKRYLRYRKKGFSEEEAVEKVIYWGIHVEKTLVGGLVDGIFSHGDLEAAFQGFRLAKAL
WP_021272296.1	-0.5217708333333334	192	SAQGAEIDQFSVKDQKVDDSRAYINAKINEYVELTLEQLHADNVKCNDKKLYKGLRKYLHNHVFGEITDYIENDKAIEKIFLTPNESIYREWTMWDGFVLGRPGAEKSKLAMSPLININNTYIGVDKIEHLFERGFAYFEDHYLNGDEIEDVLLTGVYTEKVIFGGKKWGTGVFSYADLAANFNGLRFWNNI
MBI3544576.1	-0.5214594594594595	185	SALAMECDNFTGRDRPVKDALDVLNTYTNELLDAALAKANDTDKKCDRERLFRKLDRQLATTPVGIVEKWAEHSKLIERLQDDPNSPESIYNGFNGWKYPLLKASGIANSIRVNGHVIGTDKLGHFMAEGYKTYQLWSEEGGSLERAMGWGIRTEESYFGLLVSCIKSYADLAANYAGATFYWSI
RTZ73493.1	-0.5202985074626866	201	TIFAGEVDQYLAWNQLPNDESHYLNKLFNTEIQAALDEINKNHNDCSCEEAAGKILKHFGIGLNTRLEKQLKNSTEIDKYPNDETHISERYKKSIFRREPFKNLEKYQDYSLEIQIDEIINIGGIYIGLDKLTHFTASGYLYYRIYNLTLEQLESEEAAMQMAISMGIFGEKNILGKIPSGVFSYADLESNFQGFQLALDL
MBG07961.1	-0.5196315789473686	190	NLFSREVDNFTKRTEFLKDSTLKLNEITNRFIKKRIQKINNDNHSCKEESLYSGLKKDFNILVKDSPFLKALKKDKKIYKLKTHLKDSVYRDWGLMDSPAIRGLDLVIPSVFGEVIQVQGIRLGVDKFEHFFSYGYYYFNLHYLGKKEVKKALKFGLFMEYFNLGAYKSGVMSYGDLAANFNGMRFWNHI
MBA2621169.1	-0.5170776255707762	219	FAFAFETDQYNLPPVPLADTGAEVSRYAEENIRAAIEKINREILERQNCLDKGNEKLQKIKCDSPQKEREKLAALQAENAVVRAVFDRLGTGFPPFTKSGSWMENHEFKAQPARYKTNFRQSIFFAAPSNYLTISSTVNLYGAQLGTDKIAHVFQQGFSYYKIYKRALASGATPEDAIKKAVNWGKSTENTFYGTLVSGVFSNADLCANFVGLKFYQNL
OUR97237.1	-0.5157671957671958	189	NASGSEIDSFLKREFPLTDSRKAINNKTRQLFAEAIERANSKDKGCSEKYLYKSLRKNFRNHVFGKLTPWIIATNEIERNEGHVRDTIYGDFKWYEAPIIGFLSKAFSDSTGHNINFGNYYIGTDKFEHFLGTGFNYFNKKYRKNWSTEKVLNIGVKAEFGFMGALTTGVISYADQVANFNGMRFWNHV
RME17803.1	-0.5148095238095238	210	ISFSKETEPFRCRTKIKKARSDFKKLGNQYVQSKLKIIEEEFSGKSCTDSIIEAFRDEIYGGLLSLKGGVEAYADELIEKDRKKKKLGFWCKQQSYNTIYFKRVPLATAFITPSINLCGQQVGTDKLGHFFNNSYELYAEYNGEWLRAPLRFYVKLFSPQVTCPGKAPLDKALCYSLSTEMGEYGAKWTSVVSYADSAVNYYGLTFWQNF
MYE10189.1	-0.5147222222222222	180	ATFGYETDPYTNRHLDIADSTAVLDREVNAALDAVAAAWEGGENEWRFVNLTHRKLGGPWPVDRLERWAMRSDEVERLPTTRRESMYGQLPIRATRTARFFGFGRTIKLNDVLIGTDKIGHFFSQGRKFYRRYLRYRDEREAGRRAVMTERLLFGRLMTGIFSNADLVANYEGYRFYRGL
MCB9060082.1	-0.5127551020408163	196	HLYATETDNYTYSDIDLEDSKEKINSIFNDDLDDIVFDLNVKLGGRFKDFTSISDTQIELSLSGIYLEKLGKDPFFHPYEECINHGVCRGVKIERILIRPNESIFSKYNPVATTFVASTINMCGVRFGVDKISHLLMDAFAFYNATKDKRFNISKEDVLKYSDALESGGYGTKFTGVYSYSDIEANRKGVDLFYDL
OFY98807.1	-0.5095505617977528	178	PLFGAETDQYTGRKVRLEDARETINRRVNALIRRTAQGWRGPRDDYRFAKEVRKAVDGFVVFNKFNKWIGNNPEIDHLNTRPTSIYRNIPFYKTIVPVSLIVAETVFVNGNRVGLDKFSHMFTVGWNSYKKYRIAGESAANEYDAGTERGLLGLRVSGVYSNADLVADFEGRHFYQSL
MCB1565069.1	-0.5081111111111111	180	TLHAYELDPYYQRLTPLRDATPVLNREMNRAIADAAEECASTRSERCIIDSIFHRVGGHHWVDHLESWAWHSPEVQRIETPRKASIYYGIPFWASRNSYLFKVGPIISVASVRIGTDKIGHFLSQGRKYNLRWRKERDEAQAATWSAITERGIFGQMTTGDYSNADLVANYEGHRFYREL
MBL1278781.1	-0.5066831683168317	202	GLGETDTSHVNPKKLKSSRVKLNKYVNRRMRASIKKLKLSPTRLMTSEQRKQFVFEVSQLGIPRGADFLSSLQSFLTMDGGPNKSHIEKWAGNNLPNKKPGGKYEGATLLQGPAWWVGQTAVNPSIVLESNGTYFAVGTDKLGHFFAQGFEYFEIAREKGVEAALMYGIRTELGKFGLRTTGVFSYADLEANEDGLKFYQDL
MAW07663.1	-0.506377551020408	196	NVFSLETDNFLSWGIELKDSTSDLNDYINKHIQNSLDQINEKKKSLKCDRVRKKVILDFRGFITHPMERWVEETLGDEKVFPSQENISDREYFMMSVYGTKKFDVSKYFSLSRTININGIYFGTDKLSHWMSTGERYFRVYKKALRKFNDQDKAFKEAINYGIFLDRFILGGISSGVFSFGDLEANFQGLLFNLSF
WP_204221556.1	-0.5030612244897958	196	TAHATETDQYFAIGKSPRDSLAVLDEKVNREILGALELVNRGAWDSTSCEDLAYRVHQRFRISGLHKIELWAEHTPRIERVPADDAYARFQKEDSVYRNDRLWDWGLTFGVKATFNVAGVHMGADKLSHFFQTGWKYHELFLEDRQAGVPEREALERAIQYGVETERSSLGLATTGVFSFGDLEANYQGFLFYRSL
MBT5095663.1	-0.5023076923076922	182	NVQAYETDQYSATFLKLEDSTEILDRVVNRGIQIVAKNWRGKRNPHKFARLVEKSFNARQLEYWVNINKSISKFDNKAASIYKTMAWFNSPIIRFKGMAATFKLGNTLMGADKLSHFFGVGGIYYRKAEVQNGDKPQAEREMVAIRYGRNTEEGYWGELSTNVFSNSDLVVNYEGYKFFRSL
MBD66675.1	-0.5021546961325968	181	HTHASEVDSFSKRHENLNNALIPLNKITNEWLKQAAKRTQNCSQENLHKAIKRKFNRFGWSKFERMVNKAKFIPKQKAPKDHVYSYFPGFGKPMTIIHFPQVMSPLLNMSGHWIGSDKFSHFFNEGYNYYQKVMGPEGSINKALAYGKWMEQTYWGLKTTGIYSYADLSANFQGFLFFKNL
MBA3599929.1	-0.5010045662100456	219	AAFAFETDQYNLPPQPLADISDEVSKYTEENLRKAVEKINAEIIIRQSCLENKSVKTGEAKCGSADKERARLEYLRSENAIARKVYNQLGSGIIPFTKSSTWMESHEFIAQPARYKTGYRKSIFLVFPTDYLTISSTVNIYGTQFGTDKIAHFFQQGYTYYKIYNRALAKGLTPEKAARKAVRWGQKTERTFYGTLVSGVYSNADLFSNFVGMKFYQGL
MBT6325744.1	-0.499639175257732	194	NAYAVETDQYMTWDITLKDSRVEIEEYIETNIQSVLDSINSKNKNYSCQKMTKKLLGWNGKSTNFLSEIEDYMYRNKTIDRHPKIYQSVRGIVDKSIYKDVEYFKVKVFGISLMAYDVYFGIDKLGHFLTTGLDYYKKYIRYINRGYSVKKSEIKAIKKGIFSEKTYYGLIISGVFSFADLEANYQGLKFARSF
MBA3273469.1	-0.4984651162790697	215	VIRAHETDQFSMPINRQFADYGPLLNRWMYEQMRRGVTRQNVKIRRAIDANKDARTIAKLQSPEEITKAVWKEYPVAYVLIENLEKLSEDKDLKKRFPGQVIGDRPEVRNVRQHFEIPYNPLRPWYAATINVYGVHLGTDKIGHFADMGMHYWRGYKKAIASGKSEPDAIGEGFRIATHGLLYSERGLMGYLTAGAYSNADLVGNFMGFLFYRNL
MCB9681432.1	-0.49829145728643215	199	RAHAWETDQLTARNAPLRDAAPAADAHLDDALDDAVAAANARLQCAADVDRSAEVLAAEIVRRVGQRDKPADRKGVKALGYGQYTAWLEADDAIDRLAFHVDRSDVFGGIPWARAPILSMAGTCSTIELAGVRTGTDKADHFLDTGYRYYRKARGGHVDRAVDWGTWTENTWLGWYTSTAFSYGDLYANWQGYRFYASL
TVQ52653.1	-0.49698630136986294	219	PAAADETDQFTLPTDQPFADLGDYFNLVHYRVLEEVVEDFNRDVERALRVQNEAERERRMEAMHDPGLIADRVRAKWGPGFFEMRALEDLLHSRNMRETYPDQYTAYRDPFWIYFYTHLPIDPRKLVLLFQASTVKAYGVYFGTDKWGHFHDLGHFYFSDLHRMRGRGMEDEEALRRIVHEYSQGPISEATTIGLWATGVYSNADLASNYAGMLFYQNL
MCB1036575.1	-0.4955	180	PASAYETDQYSNRLLPVTDSGELFDARVNEAIEDVAAHWQGPRNDYRFARKIYWRLGGLHWVDHIERWAMKNPEIEKLPQRRHKSIYSGAPLFYRRVNALFGVGRTMKIHGVLLGSDKLGHFFSQGVKYYRRHLGGASDERLLAVGRKRERGIFGQRTTSVFSNADLVANYEGYLFYRSL
MBF0361596.1	-0.495130890052356	191	DLCAEETDNFLSWGEKISDSSELINRHFNQIIERRLDKINRSIINRSCWRVAMKIAIDTNGWIESNTSHWINKNPEIDRIPRYPTNQREYLDKSIYRENYRKLFNSCPTINMNGIYFGSDKISHFFGMGIVYFMSYLRGLHNSLEKNDIYERVTDLGIKSEMGLTGLKSSGVLSYADIEANFQGLRFFENL
RLD34100.1	-0.4945893719806763	207	PLFSSEIDQFTDREKYQDSALDFTKILNQYTNSLIQQGVNNFNDKNQQNKLTLSELHKKVAFEIYMATAGTGIDKYDFLNPSKINLPYSLLFKTAQGSLQKWVKREENNHYWIYTDNNIYSNTYPDAFNINVTIKVGGEFIGSDKVDHFFDQGYAYFVKSDFGLSDWQAKRYGRDSEYSWFGMAAGGVFSFADLRANWGGYQFYKNL
NNE06787.1	-0.49388888888888893	180	PAGAYETDQFSNRLEPIADSTGILNEQVNQTIRQIAGDWKGARNDWRFVNRVFHAVGGHHWVDRLERWAMKSEQVDRLRTPRRRSIYSGHPLWATRFAGLFGVGPTIKVNGVLIGSDKIGHFLSQGRKYYRRYLRKGDESEAGEWSAYTERAIFGQMTTGSYSNADLVANYEGYLFYRSL
MSQ98623.1	-0.49217616580310886	193	PLQAMETDQYYAWGKPIADSADYLNAWVKLTIQTALDESSENATGDCEAMADVVQHRMQQSIYHAIEMWVITSPLVDRIPLGLEEDRDYRKHYLLAKTIPVDTARWLNPSPTVQVDGIRLGTDKLAHFISEGWWYYRWWKKREDKYPPDELQRKMIQFSVKLESGGQGYWVTGVFSPSDLEANYQGFLFYQQL
MBK7962816.1	-0.4921319796954315	197	PSLGEEVDDFLMSEVSLIDSAAAINETVDSQLQNVASYLNSSDNFKCERARIKKAILYELDKNFSKTGNLLRHASPSEVRRTTLTPQSKSPVEMLSGASREKSIYGKTNIRGCCASRINVGGVLMGVDKVDHFLGNGGLIWDYYEGGTGPTSKPTDAEALLHNVHQEHVGWGLTGSYVKSYGDLSANWAGFGFYKEL
MBT7608839.1	-0.49150485436893204	206	MVFSSEIDSFHGRFTKLKDSTEALNIKTNILFKDAIKNANKKMAKLAERQRRHTNEEAVDIKCSEKILYKSMRRNFRNHYTGKLNPWIIKSKRIDKVIIPVTESIYQDFKWFEAYVPGLFARVFKDPSAMLLRVGDVLVGNDKFEHFLGSGFTYFETHHLEKKSIKEALRIGWKAETGLLGANTTGVMAYADMLANFSGMRFWNHI
RKX85903.1	-0.49130434782608695	207	PIFCSEIDQFTNREKYQDSTLDFTKILNQYTNSLILQSVHNFNENNQQEELTLSEIHQKVAFDIYMTTAGNRIDKYIFINPSEINLPYSLLFKSGQGAIQKWVKREENKPYWVYIDNNIYSNTYPDAFNKNVIIKIGDEFIGSDKVDHFFDQGYAYFIKSNFGLDDELAKDYGRDSEYSWYGLAAGGVFSFADLRANWGGYQFYKNL
PCJ30605.1	-0.4911891891891891	185	TAHAWEVDDFTHRAEIIAISADQKVDNLFELNEQTNKYFHAAVSEFNSSHSCVDDMQKNSPEIYSQVKSMLGRENTESTLEDWISHSRMMVSSKGDQEMYGTPWSIDPSFNLNAHVVGVTKIGHFVDEGFDLFKEAFIKEGGDFYSALQRSNDYEDYVFGLSNSGVKSYADMAASYSGLTFYMSL
MCC7442396.1	-0.4881188118811881	202	EALATETDQYYALNKDIPESLNALNRRMRRDIAIAMAGIRANDPNATCREAAESVFVRLRLLGWQKIEVWAEHHPDVHMLPSAEEIEATDFWRTRSIYRHAPWWDTAMGSWQPFTTRTPTLRAAGVNFGADKLSHFVKLGWQYYTRYHEAREDGETEREALERVVRWGVGTEKGSLGLGTGGVFSFGDLEANFQGFMAYRRM
MYA07395.1	-0.4863775510204081	196	AAPGLETDQFFAWGRHLEDMTDVLNARVNLELDRLVAELNREGRDRRCQKVRFRFFKRHRMLFFDGFETWSVNSPLVSRSPSGPQEMREFEQKYIYGGTSPLFDTGRWMPPSPTVEVNGIRLGTDKLTHFLGTAWYYHRWYRKARARGVTPAEAEDRAVRRGLLHEITILGRAVSGVLSLADLEANYEGMWFYEHL
MBI1368749.1	-0.4847685185185185	216	PLLALETDQFTLPPKPLADIGPEVSAQIKQVITDAMEKANRKIIVLRRKAQTTKDDDQRLEYQKRIDELLDVSAITGALYEFTGDGMPESHLEAWLKEHKFEAQPAVFEVETGDSIYGDCLLYKPLLMLAMAPEVNVHGVYQGTDKLGHFFQQGYTYFQKYRAAIAAGKSPDAARKGIVDWGREMEKTWGGLWWTGAYSNADLAANYAGFKFFLNL
MBX3180531.1	-0.48443298969072157	194	PAEAGETDQYLTWTVELEDSAPALNAYLDREIRAFVEKMNRRNDKVDDPAAFTAACFQHLFGGLFASRLRNWLKNAEEVDRFPSDGLSDWEYQRMSVLREPAFPFILPMAQTIRVGDVYLGIDKIGHMFGFGRRYVQRYHRHRDAGEAHDEALDRVLAWGLRQELTLVGKLVDGIFSHADLEANYQGFRLARVL
OUR94164.1	-0.48352331606217613	193	NLQASELDSLTRRYEPLKDSTDFFNAEINSRILRVVAKANKKDLNGESCNPKSLLKSTRNILVAGISGMYIFSPLQKIVDSKKSVGFERLRTKHKESIYRFIKFYQKPVLKAFPLSPIIKINDVIIGGDKFSHFFNLGYEYFSKLQKGKKTLIEMLEHSRSVEEHFWGGPTTSVISMGDLSTNYQGLRFFGHL
MBI2606046.1	-0.4833516483516483	182	LAMAYEVDNFTDRDTLKVDSLPKLNEKVNRILDRAVSETRKEMGAQCSKAKLRQEVLRWIRPDPTGQLEFWMELSDELDHTHIGVSKSVYRDVSFWDSPILKVAGIGRLILLNGSVIGTDKVGHFFYQGLAYFDLVQEGKPLEKVLAENHAEDGLWGLKTSGVFSYADMAANYQGYRFWDQF
WP_102243074.1	-0.48156250000000006	192	SVFSAEVDQYSRRDEPLKDSAEIVNAKANASIIKSIQEANAKGQGCKEEVLYKALRGHFANHLSGELIIDILKDPNVEKRIIGLDDSVYQDWTVWDGIGMGFTIFAKKGITMSGVMRIGDQTIGTDKLEHMFGQGFNYFTKNYLDEKGEIKAVKKGIIGEKFFLGGNKIGNGVFSYGDLGANFNGMRMWNHM
PIP88943.1	-0.4814736842105263	190	QAHTAEVDQFTTRHIELKNSKDIVNIEANRHVQESLKQLQSSGCDENLLYTELKKGFANHKNGKLTIHMLHDKEFPRHQIALGESVYADWNRLDGYLLGRPAAAASPLALGPLVNIDGIRVGTDKFEHIFGRGFQYFKRFHLKERALKSVMKYGIRGEKTIFGGNILATGVFSYADLAANFNGMRFWNHM
UCF66807.1	-0.48066326530612247	196	AARALETDQYYAVTRPPLDATDVVNAKFNWEIEQELASISPRQAGELSCEQVAERIARRFRFFIFQKIELWAVNSSLIARSPATVEEELEFRRHSLYSLHGRLDIGMAIPPSPTISLAGVLVGTDKLSHFVSEGWRYHRRYQRARRRGQSHERAEHEAVRRGVRYEHAVLGLRSSGVFSRADLEANYQGMLFYRGL
MBW2274168.1	-0.4767391304347826	184	PAWGAEIDGVTSRRVVLGDSTRHLDRWTNERLRRGVDRANARGEACDEEALYDELRRAISSPFIGHLVAEELNADPELDSRRIPLRDSIYRDLGLFDAVSVHVKNLSAVVRMSDHVVGVDKLGHFFVQGWKYFDIAYREGDGVPAAASWGERSERSYFGLYTTGIYSHADLVANLEGMRFWLRI
MCA1625090.1	-0.4749771689497716	219	AAFAFETDQYNLPPKPLADIGDEVFEYTEQNLRKAVSKINAEILLRQSCLESNSKRLAKTKCNSPENERAKLGFLRSEDAIAREVYNLLGGGIPPFTRSGSWMDSHHFSAQPARYKTGYEKSIFFIFPTNYITISPTVNIYGSHFGTDKIAHFFQQGYTYYKIYNRALAEGLSTEKAARKAIRWGQKTERTYYGTLVSGVYSNADLCANYVGMKFYQGL
MAW07051.1	-0.47410256410256413	195	NAFSLETDNFLAETANFYSGTEKVNTFINDKIKSYLELNKESLKRRSCNTVRDKALRSFRGIIIHDIEEFIDTKLDVPFIYPDKNLSKSDYYEKSIYNDSLIDVLRMVRLSRSIMIGDIVIGSDKFSHFISTGVRYFNTYQKYLRKGYSKADSTRQAIDYGVFTEKYFLGRLGSKVLSFADLEANYQGLIFNIKF
MBF0363682.1	-0.4713461538461538	208	ASNALETDQYLVWKSVSVMGGEIKDSADYINRFLNDGIKNILSKVNSNVNKKGNLEYECEEVMKKILKYINKRKDFGYNNSLASTLWKDNSVEKIPQTNFTLFAFNKDSIYKNDLIMLFTPLGPSIRVNDIYIGLDKLIHMFVEGSLYYKIYADAIKNDLSVEDATIHAINKQGIKLERGVYGYKTSRTFSYGDLEANFQGLLFARRF
WP_203407488.1	-0.4711675126903553	197	AAHATETDQYFAIDKPPRDSLEILNQKVNRDILGALALVNRTEDWKSVSCEDVAHRIYQHFRIIGLHKIELWAENTPRIDRTPLKAEYDAFQENASIYRNARLWDWGLFFGVKATFNVAGVHMGADKLSHFFQTGWKYNKRHQAYRRAGVPEREALERIIRYGVGTEKGSLGLTTTGVFSFADLEANYQGFLFYRSL
MBF0106022.1	-0.471010101010101	198	PAHALEADQYYIWKSRDLKDSTERINSLFNDELQHFLAKRVNNKKIRAQIPCSKIPYRFFRYVRPHFFLDRLKRSMLKDEGVYHFPTKKSLFKDYSASIFRGPIWPFVMPVSQTVRINNVFLGTDKIDHFFSSGRKYYGAYLRAVGRGEDQRTAQKRAIDYGIMWIQETGILGYWSSNAFSYADMESNYQGMMLCIDF
HEC11774.1	-0.4708673469387755	196	ATGASEIDSFTQRYDNLQDVGPVLDARTNVLLDRAISRANRIADKGADDEDGNEAVGCSAPVLYRSVRKELGRRFIGQLEVFVHQSAQIDKRRMQRKKTIYRDFRFYEAPSMGTIGRISAIVRVQDNIVGSDKFGHFFAQGYGYFKRAYLDGKGVESALRFGELSERVFLGALTTGVYSYADLAANFNGLQFWTQL
TNF29538.1	-0.47063829787234046	188	NGQASEVDSFHKRYTPIADSMEPMNKKTNEFMQEALDLANSENKGCSEKVLYKSMRKYFRNHILGKLNPWLLESDEIEKIVVGVRDSIYRDFKWYQALIPGFVARINDPSGKLMKMGDHLVGTDKFEHFLGSGYMYFNKFYLKGNKIEDALMIGWKAETGYMGAMTTGVMSYADMVANFNGMRFWNHV
NIV18685.1	-0.4691145833333333	192	AAQALEVDPYIAWMYQIDDSSTAINEFINQTARETVAEANGKPRKYDSCEAVTIRIFRRNHTSIVTSKRLLRHVRNNPDIDSFGQSHFTEVHSSMYRYVPQLYFSSLADTFNIDGIYMSDDKLAHMFGFGRRYYTKYLKGRKNGLDTEAAMLKAIRYGVRHEKGVVGKMIDGIFSFADLEANFQGMQMARSF
OFZ14731.1	-0.4659793814432989	194	VSRALESDQYMTWGRELRDVSSELNTHVNQTIEKALEELAGEKKAVSCAKAHNFAVKKFRGFIVHKIESWLEEDLGDDLYPQANMSYPDYFTISIYNYQYSAVGRFFPMGRNLNYNGVILGSDKLAHFISTGLRYFNVFQAAKKKGLSDEKAEQKAIRYGISLERSYLGLWPSGVFSWGDLEANYQGLQMNRRF
MCB9844774.1	-0.46493087557603685	217	AVSATETDQFTMPNGKVFADLKPYFTRMVYDNLVGARDKLNAHIESSLKHDPTGKHAEFWHEPEEVAETVRREFPQAQLVIEGLERRLYQGGFLERYPGHIVAYKEWKSIYSGRSLLDPGKFFTLHFSSTIRFGDVYMGTDKIGHFFDKGSILADVYYRNRREGKTREEAEAAVVRLGAGGSPIYGEATLLGWWSSGVYSNADLICDYLGHVFYRNV
TNC86595.1	-0.4646733668341709	199	FLYAAEVDHFSQPELDTLTDSRNALNAEVAQRIERALVRANRNEPHLKPRKVQRVPARSRCNVDRLYDSFRVLLARPLVGQVESYAEQSPDIERLSTLFQDSVYHEFTWPHSPSLVLSERVASVVRVGDDYVGTDKFGHFFTEGYSYFEETEQMHGSLKNALLFGEWTESVYFGAETTGVYSFADLVANFQGLRFWNRI
MBL4818154.1	-0.4638418079096045	177	HLFSTEIDSFNLRDTSMQDALAPMNAVAQNYFDEALKKANRRESCDPEVFEDIFHDLTGGVFWADIERQIERSDRIDRRNIHRSKSVYQDITIVDGLALYLARLGFVMRFGDFYVGSDKFGHFFDQGYDYFQKKNLDEAMSFGEMTERTYYGLTSTAVYSYGDLAANLDGYFFWQSL
MBG07749.1	-0.46298969072164947	194	LSEALETDDFYALTKPLPDSRRAINGYVNNVIDKHVAWANKKRLAVSCDKITFRIAASFLSKFRGPVNFLERRGLLYPDTESRGEVHEDSIYRDIPILKSQSRHIRIGQVVFGEDKFEHFFGMGFLHYVKYRIIFKKLLRKGFSKDQARREAIKRNLPFSIYSENTFVGLWPSGVFSFADIESNIASIPFYDEI
MBG07871.1	-0.4629255319148936	188	MAWTAEVDNFTGRFNRLKDSTAVFNKKTNEFFRQGLKNANRGLLKCNEKKLYFHLQKYFNSTFFGEIVRWVNETNSLDKRFISVKKSIYRDFGPSESIVLGILSKLRPVHSPNLRMGDVYLGSDKFEHFFSSGFRYFKSHYRKGKTLKKTLMIGLKEEYGILGRLPTGVISYADLAADFNGMRFWNHV
OUR97159.1	-0.46187165775401073	187	TCFASEIDPFNGRDVELANALPVINAKANFLMQDALDKANEKDECSEKALYKQLRKKFRNQYTSEFSKWVVETEQIEKVTTNTSDSIYQDFKWFQAIVPGLFAKISDPAGKVMRVNGVLIGTDKFEHFFGSGFNYFKKFYLKEKTLEKAMNIGYRAETGFLGAMMTGVMSYADMVANFNGMRFWNTM
NJL29127.1	-0.46022346368715084	179	AATATETDPFTGRLTPIADSTEQLDAHVNGKIEALIAGWRFGRDEIRFENEVYRVLGGAYWVDKIERWTRRNPEVEKLPRPRRGIYTRLPLWSFRVGKLVSLSPTLKLCGELVGTDKLSHFFSHGFKYHQRFRRGLTTEEVARYGPINEGGFYGQTTTGVYSNGDVVSSYEGFLFYRGL
HGO74050.1	-0.45894495412844044	218	LARAHETDQFTLPPDREFADLSDELTAWAYGAIRRGVDKANRRIEQAVRSGASADRLAELQSPDEIVRAVNSEFPWAMDVIEGWERKLHSKALRQRFPGKVVGYKETLTNIYQGAHLPIDPRQFFRLYLGSTFRLGDVYLGTDKIGHFTDMGMNYWRAYRAALRAGKTEQEAMRQAVDSGSHGLIFSERGMLGYLTAGAYSNGDMAANYLGLVFYRNL
WP_103217241.1	-0.458	195	SSYALEVDSFTHRDKAIVKDDALDEVNKYVNGKIRSAVAEANHADEIFGQSCSEYTIRRKVKKKLVASFKGFFVSAPLQRYIDKGRIGKEYLVKTKKSESIFRYIPLIYKPILNLTPYSPLLKVNDALVGSDKFSHLFNVGYLYYRKLEHGLSIKEIIHYGKNAENIMWGGFFNGIVSNGDLVANFQGMRFYQKL
MBN1335290.1	-0.4576381909547738	199	PALAYETDPFTGRERPIPDARAVANARADAILARAIARTNVRTGCSEDDATTRRILARSIERQTDPDRLVLHRGPIRALGYSSYSGWMETDPDVPVLSVPFRDNLFSEIRFFENVILWLVGPCATVRMGNVWVGTDKFDHFWDLGWVLYREGRDGADPEAALLRSLRSESGFRGYRSSGGVSYADLRANYDGYRFYSGL
NQU68194.1	-0.4554187192118227	203	ILLSAETDNYYCMDQIIPDASSLVNEEFNIRVQNTIESINAKNGSEQMVCAEVAGEILKSFGVSLATDFEVWIHKNENIEKNPPTPLSRHKYFKKTIYYKKTLNPLHRFWDFMLWTQIDPVINIGGVYLGTDKITHFTASGYLYYKTYQKSLKGGMSEEESVRTAIQRGIKSEKRILGVKSNGIFSYADLEANYQGMKLGLDL
MBF0298269.1	-0.4545893719806763	207	PTFAADLDSFLSMNVLLEDSIDAVNVKTNENFKNVLNEVNKLIIPKNCNSAVMEMVGRMYSKSNKKDNIIEWVIHSGEIDRYPKKGNLSKKEYERLINSNNIWREAKVYPAIYNKYNIPYMGGFINMNGYYIGPDKIDHALGLGIIYFANYISLLKRKHLSEEERLEKVLKLGYSSERYFIGMGMGQLLSYGDLEANWQGFEMYKSM
MBK8466493.1	-0.4542857142857143	217	AVSAMETDQYNLPPMPLADIGDEVSEYVEENLLAAVAKVNADIAVRQACIEVFQTKQSGCNSAEKEIKELAYLRSNDAVAKELYKLLGDGSIFYSHIGRWANKHKFRSHPATYKPNYLGSIYVAAPIDFVTLSPTVRLFGVEFGTDKLDHFFQQGYKYYEIQKEAASKGATLEQATTKAIKWGQRSERTYFGLLVSGVYSNADLYANYAGMKFYERL
MBU0946948.1	-0.4539790575916231	191	ASFSAEIDSVTPRNLKLENSLALLNTIFKERIQEGIQKANAKQDGFCDEEVLYTELRKAIFQSFTASWGLKGYDLDKQLRSLLARQSYSLSLNDSIYRDIDYLEGFSLNIKELSDVVNINGHLIGLDKMGHFFDQGWQYFELSHYKKHTLDQALEWGREQETGKFGYTTTGIFSFSDLVANFNGWRFWNKV
UCE85663.1	-0.45391304347826084	184	GAGAAEIDSVTPRAAPLRDSMGPMNAWVNARIREGVERANERDGACDADALYEQVRRAISFPFIGHRIAEELNEAEALDRRRVRFGESIYRDLGVFDAVSVHLKDLSAVIRLDDHLVGVDKLGHFFVEGWSYFEIAHRDRKGIATAMEWGERSERTYFGLHTTAIYSYADLSVNFEGLRFWLRL
MCC7192070.1	-0.4529680365296804	219	PLRANETDQFTLPADKEFVDLGHYFSVVHYRVIKNAVDEVNRKITTALKTKDPVIRKETLARLQSPGMLADEIRNQYKPGFFDMMDLEGVLHAKRNQANFPGKLLAYKTRQWIYSDTHLPIDPRKAVLLFQSSTVKLYGTYMGVDKISHFHDLGHIYYKQYLSAITNGLSPEEAEKSTLNAFVNGPISERGAIGSFATGVYSNADLAANFVGFKFYRNL
MCB9060764.1	-0.4505769230769231	208	NGICAEIDSFTTREEVMELDDATDVINNYFNQKISQAVELANSEIEEDKEDLEGRSDFCNPENLYEALEKKIFQTTIGLKGYSLDTKLRNLLYPYTVETPLEYSMYRNVNFFQGMSLNLKGLSSVVNIGGMVIGLDKLGHFFAEGKSYFEIAYLDSDEFYNESTPEFGSAVNWGIDKESGKFGLITTGVYSHADLVANFNGMRFWNDV
TNE91268.1	-0.4502030456852792	197	SASAYETDQLTGRDQILTDAADLANGMMREVITLSVEAVNRKTGCEDDPVSTQRLFAREVYKRGAAGTNVPERGGLRAFGFEAFSARLEVEADALRFSDRSDIFGGVYFGDSAILSTVGTASTIGLRGYRIGTDKIDHFVHFGYLQWKKSRYGEEPERGWKWGVQTERTFFGLYTSKAFSYADLAANDSGARFFASM
MBG07881.1	-0.44937823834196894	193	NLFSAEVDNFRGRYEDIPDMRRTFNKKTIFYFKKGIKELNKKSHKCEAGPFYKKMRRYFRNHMTGKFNKWMLTSKDVHVVYTKPKDSIYKYWNTFESFPIKLLSPIMFQKPAGVLAGYVKVGPVLLGTDKFEHFLGTGFTYFKSYFIKKKTINQTAQIGWRDEVGPLGGMTVGVMSFGDLAAEFNGMFFWNDL
MBT3586973.1	-0.44832512315270934	203	VSYSAEVDSFTGRYSKVSDSLPLINERTNNYLELSVRLANDRLPSIKQNGKKFRTCQAPKATGNFYKTMRDFFTNQYLGELAKFIVKSDKIERIKTSFVDSIYQDFTTREAPVQGFYARYIFDPTATVVRMGDYIVGSDKFEHFMGSGFRYFKNFYLSKKGLESALRIGYKAETGLLGRKTTGVMAWGDLAANFNGMRFWNHV
MQA91203.1	-0.44622093023255816	172	VIQRAETDTARSCGGLTDTKADVNDKVNAELGAGGRTPSGLHARIGVNTSLGRTAIEDWAEELGASKVRLPGQGATKYAGVTYGLWNPLQPFPILNPTMRINGICVGSDKLGHFLQQGFEYLQIFQQTQSEQRAVEHGVSTEVGGFGLSSTGVFSNADLEANRQGLRFYRDL
WP_234981173.1	-0.44562814070351753	199	GSEAAEIDSVTPRKIQLENSLTEINRIFNARLAEGIEEANARQSDIEGMAPEEFCDEEQLYTELRKALFQSFMASWGLKGFELDKQLRELLADRSYALALNDSIYRDIDYLEGFSLKLKELSDVVNINGHLVGLDKLGHMFSEGWHYFAMTSDDNQSLLQAMAWGKEQETGKYGYATTGIFSFADLVANFHGWRFWNSV
RKX83697.1	-0.4452173913043478	207	PLFSSEIDQFTNREKYQDSASDFTEILNQYTNKLIELGVHNFNEKYMYSELSVSEIHKYVAFEIYKMTAGFGLKEYLFPIPPRLNLPYALLVKSGQGPIQRWIKGEQNNSYWIYNKDNIYSETYPVAVNENVIVKVGNEFIGSDKVDHFFDQGYSYWVQSDYGLSDWKAKEYGVDSEKKWFGLSAGGVFSFADLRANWGGYQFYKNL
WP_021266995.1	-0.4448205128205129	195	NSFALEVDSFTYRDEAIQKEDALAQVNKYVNNKISSAVAEANHADKIFGQRCSYYTIRRKVKKKFVASLKGIFVTAPIQRYIDKGKLGNEYLVKTKKKESIYRYIPLIYKPILNLTPYSPLFKVNDVLIGSDKFSHMFNLGYLYFRKMEHGLSTKEILRYGKNSERVMWGGFFNGIVSNGDLIANFQGLRFYQHL
NOT77854.1	-0.4446774193548387	186	LAFSYEIDNFTLRYKELPNALSIIDKEVNERLDRAAKEHSKETQGCNQSTIISFVNSEFQGLIIGAIESWVTNNPNIKKHDINLDKSVYKSRSMKDKLQGGVLSSFGLNSTINLNGFYVGVDKLGHFFDQGYAQYSIAHLEGKGVEAALKRGVSQEETYLGWSTTGIKSYGDLAANYSGMTFWSNL
NIM00358.1	-0.4445177664974619	197	ATRALETDPYEAWTHEIADGTDALNAKINYELQKVIERVNGRRGIRRLTCDTVADHVTAHFRMLIFHPIEIWASKSPLIDRYPPTEEAELQSRETNIFGNHGPWDIGTWLPFGPTIEIHGVRIGTDKLAHFFSGGSSYYALYRRAQRQGKSAAEAERTVIDRGIFSEQTYLGYGTSGVMSPADLEANYRGMTFYLGL
PVV12296.1	-0.4440487804878049	205	VVCAAEIDSVTTRSVALENSRAAINRIFNQRIKRGIDEANRKRISIHSVGDLELYREGEYCDEQVLYRELRKAIFESNTATWGLKGYHIDVQLRSLLARKSYSLPLNDSIYRDIDYLEGISLNLKELSDVVKVERELIGVDKLGHFFAEGWRYFEMVAFDDKSLYDALAWGREKESGLFGYSTTGIFSYADLVANFNGMRFWNRV
OFZ16272.1	-0.4440106951871658	187	CSLASEVDNFTGRDEPLRDATEVINQAANHFLDEAVTSANKRGTCDRQRLYRAIKLRFRDRYQDKFCDYVHTSSEVPRRGTRIKESIYAEASAINSLIMGGLGVIYDSNAPVLNMHNVQIGGDKFEHFFGMGFYYFRRHYLQKQPIETVLDFGMSTETGILGRYMTGVISYADLAANFKGMHFWNHL
MBP7418754.1	-0.44316666666666665	180	PAPAYETDQFTNRLAPLPDSTAALDRYANDALILIVARWRGPRDEARMVDLVYRRLGGLHWVDHIEEWAMTAPEVARLPTPRHESIYSGHSLRAARVTKLFGVGATIRVNGVLVGTDKLGHFYSQGRKFYKRWHKHGDEAAAAAHSAFTERAIFGQFTTGDYSNADLVANYEGHRFYRAL
MBL9001228.1	-0.44090909090909086	220	ASKAHETDQYTLPLDRRFADLGNYLDAVHTRAIEASVQSINGQIRTALRDRNESRRAERLAALHEPRRLVKAVYGKFNDAFTEILDIEDAVRGEWARKSFPDQVTANLRVDWIYTYTHLPIDPRRLILIWQSSTIKAHGVYFGTDKLSHFHHMGMFYYDTYRAFLREGKTNKDALAATIAQYSDAGIIGENALLGFVPTGVYSNADLAANLCGFKFYQNI
MBF0361635.1	-0.4402415458937198	207	PSFALETDNFLALTEDIADSVDILNQHYNQVIQRRIDRINNGRFNKTCHNVATQIGKEFIRGIEKETQTWVMENEDIDRIPRYNVSKYSYWKDSIYSRSIVHLVAIAPTLNVNGIHMGTDKLSHFFILGFSYYLKYLLTKNQGLEEPDYNNSQSVAEFNSEKKRLFTRAIKIGMSTEKGILGKLPTGVYSFGDLEANFQGLTFYYSL
MCE3013726.1	-0.4402094240837696	191	SALASEIDSFTLRYEPLTDSAEVINERANVLLGQGVDDANQTPGCHNPSLYKSLRKRFNSHKDGELIEFILQSPSVFRHTPLRRESIFRHHRLVDGQILARPSADRGGFGMGSTLKFQEHYIGSDKFEHMFGQGFKYFENYHLKKKPLANTLKLGIFIERTILGGNPLATGVFSFADLVANFQGMRFWNHI
MBU0991069.1	-0.4392039800995025	201	HANASEIDSFTGPCESLPDLTSHLNEKVTEGLRQACINANRKSRMVYFRHSYPFRGEEGVDYCNSDLLYSEIRGQFARAIEGQLETYINELPKELAKSVDFDHSIYRDFTVEETPTLAGLKKMGTVIRMHDNMVGADKFGHFFSEGWSYFIRAYEKGENIDAALFFGEMTESIYFGALTTGVFSYSDLTANFNGMRFWNHI
GJQ30973.1	-0.4391818181818181	220	PVTAHETDQFSLPLDKPFADMGDLLDAAHLRMVQRAVDRANAEIRRTLEQRQTPAIRKRLASLQSQEYLVQQAYKALNDAFTDALDIEAALARSWGEAHYPGQYVRYDPPRWIYADAQAWLDPRRLITVWRSSTIKAHGVYFGSDKLSHFHHMGRFYYSAWRENLAAGMSEEEAVANVVRRYSSGGPLGENGLLGFVATGVYSNADLVANYTGFKFYRNL
WP_102243534.1	-0.43840206185567016	194	SVFALETDQFHAASHVLKESSEHINKYIDDKFEKALTHANNKGKEVACRDLADDVMTGIVGKFSISKISQFAKNSPDIERFPGDEISQLEYINQSIYKDGGFPFYFGIISRTINVGGVYIGTDKLGHFALVGRNYYRRYLENLDKGMSPEVAKKDSVFTGFKQEIHILGYTLGGVLSFGDLEANYQGMTFAISM
MAF79161.1	-0.43587301587301586	189	SIMGAEVDSFTHRLIPLEDSLDFINEKTNNYLARAIDELNEKKKGCNEKKFYRHLRGYFNNQYRGEMVKEIVDTQGIDAHWIIIEDSIYQDFSWIQSPIQGFWGRVVSDPTAALIKVNNVFIGTDKFEHFMGSGFRYFKTYHLDKNPLGDALKIGYSAETGMMGSIMTGVKSHGDLIANFNGMRFWNHM
MBX3372590.1	-0.4350684931506849	219	RAWSDETDQFILPDPASFEDIGPYIDLLHYRALERVVDEMNAHVERAHRLSSDLARRELLESLHSPERLAGAVRRHLGQGWEVSWALQTALRSSAARRAYPDRRLLYRTSDWIYATSHFPLDPRRLAFLLPGPTVRVHGVLLGVDKIGHASDLGHLYFRSYRRHLRLGRDPDEALRRTLKTYTTGIVSERGIIGAVGTGVNSNADLASNYLGMKFYLNM
MBA2494046.1	-0.43420091324200916	219	FVFAFETDQYNLPPKPLADIGDEVSQYTELNLRKAVKKINAEIAAGETCLGNNVEKIGKVKCNSPDKERAKLELLRSEEGIARELYNLLGTGISPFTSSGDWMESHKFVGQPARYKISFRKSIFFIFPTDYLTISSTVNLYGAQFGTDKIAHIFQQGYSYYKIYNRALAEGLTPEQAANKAVKWGKLTERTFYGTLISGVYSNADLCANYAGMRFYQGL
MBC7537778.1	-0.4327604166666667	192	SAQSSETDGFTNRYKPLQDSSSIINSRANQYVQKSLGVLNGNSIECVEKDLYKELRLYFANHMNGQLVKDILNNNELPKRKITLDKSVYRDWTPWDGLGMGLTFIQRSGITISPIIHFGNEIIGADKFEHFFGQGFAYFTENYLKEKGLVKTVKTGIFKEKIFLGGNKIGNGVFSYGDLSANFNGMRFWNHI
MBH47743.1	-0.43265306122448977	196	AAHGAEVDQFTRRFEPLADMASQVNHRANAYLRVAVERTNAASRCDSSIKSEKKLYKEMTSFFANHLKGQLVKDLIYKDGIERHVTTLEDSIYNDWSLISGTLMSINSIANMLDVMSPELNIGGVRVGTDKFEHMFGQGLSYFKSHHIKGKSLRKTLKKGVFKEKMILGGLMVETGVFSYADFSANFNGMRFWNHV
WP_011189323.1	-0.43237373737373747	198	TSFASEIDSVTPRDLELDNSLVSINKIFNQRIQEGIQKANARLDDTDNLEGDEFCDEEILYTELRKAIFQSFTASWGFKGYALDQQLRSLLTSKSYSLALEDSIYRDISYIEGFSLNLKKLSDVVNINGHLIGLDKVVLFFGEGWQYFELTEKGNNIDQALSWGEEQEAGKFGYTTTGIFSSADLVANFNGWRFWNKV
OFZ56099.1	-0.4322033898305085	177	SSYASETDQYHDRAVALRDSRGVINDRVNKRIRKAVDEWRGGVDFLGLAEAIRKSVDGAGIWGRMTFWSKTSGDVDRVDTIRHSIYRSLPAVKGARVFLLSSPTIRVNGTRFGTDKFSHMFSQGWNYFVDAQKYGMETALRNGVESETGALGLSTTGVFSNADLVANFEGFQFYRSL
MBF0312463.1	-0.4321857923497267	183	PARSTEVDSFTSRFEQQEDAYHEVNVIVNELIKKCVYRANKYRVNSVGGLYRLCYFSFADSSPWSKIERILNTTDRIDTRIEGRHHSIYSDFTTREAFALHLAKLGHTLKIKDFIIGSDKLGHFFDTGFLYYKRAFIKGRGVESAMAFGEFQEDTYYGLSTTGIYSYGDLNANFRGMLFWKDL
MBF0314772.1	-0.43181372549019603	204	AIQASETDQYYAWDKELQDSGQQISDHLNKHIQEVLLQEESSSCEKVVKKIMSRVAMWPLKQGDHWLKYNPEIDQVPTYHSDRSNYYQESVYNGIWRFNLGGSVKSYLSPTIEVNGIRMGGDKLSHFLGGGAMYYLAYVRNYAKFAADPEMSAEQAHVQAMEKSIKLGVFSERTILGYSRLISGVFSYADLEANFQGFTLFYSF
MCB9674342.1	-0.43095959595959593	198	TAAAYETDQLTFRTRPLRDATDTADALVEPMLARAVDRANRRTRCQGDEGEMREALARAIHRETGGKVWVISRGLFRAPGFSRYSAALVRSPAERIAFERREDIYGDMTLWQSVILTLGGPCPTFVIAGVRIGSDKLDHFFDLGWQYFHAIEKGKPEAEAIAAGARTEVQMYGMLTSKTFAFADLKANWDGLGFYRAL
RLA64279.1	-0.43079999999999996	200	MLQAKEVDQFMSWDVSLEDSTEQVNNFYNDLIGKFVKKNHKAGRGGSPACGWSIFKLSMNINGLYSKNTLGFFKENENISAFPTWKMTYEDFYKKSIFRDIKMFHPDLGRIIKINGIQMGTDKIAHFFGMGFLYWLKYKVVYNTNKRKLGHEAAHMKAINSAIDLGIKSEKGLIGWKSQQTASFADLEANYHGLKFYLDF
MCC7440608.1	-0.43055865921787706	179	SARASETDQYTRRHEQVSDVSPQINARVNGAIERAVERWRGERNDYKFARSVRWKVDGTLAFGRISFWADRIEGATTVDTTWDSVIYRGIPPWTSFVQLFPHLAHTLGIGTARVGSDKLTHMFSVGWNEFNIFRRRGEAAALRYGMETEHGPLGYAFNGVYSNGDLVANAEGMRFYRSL
OFZ13148.1	-0.43020942408376955	191	PLSASEVDSFSHRYELKEDASPILNTFTNARIDRALGEANQYIGCNETVLRKKLKKYLSGDVIAGPVEAYVNANLDGDIPAIRYPRSQSIYREVKFLEAPVLVIFKSAVGAIVQIDTPEGKVVVGADKFGHFFTEGLVYYKRAFEKKRGVQKVLDWGVRTEKGKFGLLTTATYSNADLVANYNGMTFWANL
MAF77106.1	-0.42958333333333326	192	PSYTAEVDQYTANDNELYDALDALNHRANLYLQRAITRSNLHDLNCNEESLYKELQYYFANHSKGQFSKDLLYDSRIPKIVIPLESSLYNEWSVWNGYLLGRDKAKDSPLALGPLVKIGNRNIGTDKFEHLFGMGFTYFEKYYQKKKKLTSVLKYGIILEKTILGGNVFATGVFSYADLVANFNGMRFWNHM
MCC6142858.1	-0.42846153846153845	195	SAYAGETDQFLSWNVTLQDSAGPMNAYLNFQAQLFLDKMNRRKVEIERGEELAQEFFTHLFGSLFSSRVRAWIQSSRLVDRYPPKDITWWQYQRISIHRGLAFPYILPMSRTVRIGDVYFGTDKIGHFFGFGRRYYKRYVRHRQEDRDSVEEATERVIRWGISQEGSWVGKMVDGIFSSADLEANYQGFLLARDL
HHO52315.1	-0.42772727272727273	198	PGWAYETDQLTGRDVPLIDSLSTADEIMQGLLDRAVAATNARTRCHTTPERTHEVLARQIHRATARPRYVWARGVLRAPGFTVFSKALERSPADRLAFADREDIFGDLSVWQSLILAVAGPCSTFEVDQIRTGSDKFDHFLGLGYTYWRLSRAGQDPDRAKRYGVATERSFFGLLTSKTFSWADLRANWDGYLFYQGL
KAF0125391.1	-0.4273953488372093	215	SAFAAETDHYTLAEEEVADITEEINAYANRAVYDILENLNRDGGCQAPAEKPAPSHFMDDDFDNEPPAKTPEEKLYAQLRTVFANHGKSRFINDMLDGRIQRSVIPLKESVYGEWSVGNGFLLGRSGAAKSPLALSPLIKVGGYVIGVDKMEHMFGMGYAYFKRHHIRGMNMRRVLKIGVMAEKTYLGGNFLATGVFTYADLAANFNGMRFWNHM
MBL0039650.1	-0.4269444444444445	180	PVGAYETDAYQNRAVPTADARVVLNREVNRALGDIVARWHGPVTESRMVDAVYHRIGGRHWVDKLERWAMRSPEVEKLPTPRRASIYADLSLLAARVGRVFGIGPSFRVAGVLVGSDKIGHFLSQGRKFWRRFQHSHDEAAAARQSAFTERAIFGSVTTGVYSNADLVANYEGHRFYRSL
MCC6681296.1	-0.4266808510638297	235	AASAHDTDQFSLPVGQEFADLGDFLNQQVVDGLQKAVDDLNRRMRSVLERDLRSIDPGSRPPMGQTYDPEGVLERCHSKLGVARAVYDAYGPALTRIEGLEHDLFSSQMQARYPGKITAYNPKAKFKSIYNKAYFILDPRNVTTAIHSSSIKVYGVYLGTDKIGHFSDMGYHYYKAYMSALARGADEQQAMAQAVKLGTDGIISEWALLGVLTAGSYSNADLISNYVGCLFYRNL
MBF0207807.1	-0.42644808743169393	183	VSMATEVDSFTQRYSGMRDSLSELDRICEEFILRALEKANSEAPGDEEELYDIAYKMFAGGWFWGNFETYIKETDRLDKRTIDRKDSIYSDLSFRQSFPMFLASLGAIYDIGGVIVGSDKFGHYFEEGYKYYVETFVEGKGVESALAIGEGEENGFFGMATTGIYSYGDLYANFQGMRFWKDF
MBI2423266.1	-0.42628865979381436	194	ECGAGETDQFMTWGVELKDSAEPLNAFFNERIEAYLDRVNSQAPRITEEDELTRRIFQHFFGGLFSSTMRSWLHESSEIDRFPTDEVSDWTYQRQSILRGFHFPFLLPMAQTIRIGEVYLGIDKIGHFFGFGRRYYQRYQRYVDAGLTEAEAEEKMIQWGLFHESYTVGGLVDGIFSKGDLEANYQGFRLARAL
RMG42956.1	-0.42610256410256414	195	PAAALETDQFYAWTDPPRDATAAVNAKFQAEIEGALERVNAGRTPPSCHEVARRIMWRFRFVMFQNIEVWAMNTRLVERVPRTPEEMARYLDASIYGERGPIDIGMSIPPSPTIQVAGVLMGTDKLGHFVSSGWRYYERYRRARRRGLPAAEAEEHAIRTGILVERLILGRATSGVFSLGDLEANHAGMRFYRDL
HGB40278.1	-0.4225128205128205	195	VAYCAETDQYLTWGIELKDSADELNRYFNEELSNYLESVNKRTKPIEDPEELTVAIYYHFFQFLGWSRLRTFIRNDPQIEKFPDLSVGKQTYLKMSIHHGFSFPYFFLPMARTIRVGDIYFGIDKMCHFLGFGRRYYQRYCRHLREGYTEEEAMRKVVLWGIVHEDNLVGKLVDGIFSHGDLEANFQGFCLARDL
MBC7537654.1	-0.42184210526315785	190	NAFPSEVDSFHHRFDSLKDATDQINLNSNKLFDRVLYNTNKDTDNLCNETTLYKNLRKEFHNALFGKFNKYINNSSDIERIKIKTIDSIYGDFTLGDSIVLGFYSKHINDPLASALNIRGHYVGTDKFEHFAGTGFLYFASYYLKKISLDATLAIGQHDESGLLGAYTTGVFSYGDMVAEFNGMRFWNHI
MBT8435871.1	-0.41873096446700514	197	SADASESDPWTYAHIPLQDSKLLVNEQLANAIQVVIDAVNSAPVAELESLDDTELEFAFFASFKSRHIRDLTWGMFEKCIGTNNCNDWPRFERIQMYPEESVYHAAQWRFIPSRFHLASIIQICGVRMGADKLTHFFDDGFHYFNALRSKRKHLQPEDIRQLSMVFEKSYMGTRLTGIVSRADVEANLAGVRFYSDF
MBI3542360.1	-0.41748815165876774	211	PAIAMETDQLTCRKAERTDATAILNQLVGRQLEFARRQTQSEVDTSWSDAKIGDRFRQRVRERFKGLKRTLNATLMIERWMENTLAPLGYATMPRYRGRHLHLYDRYPRHLRAGEGLVSAAVFSYTDTFLGYTSANSFSVGGVLIGSDKIGHFIDQGYDYWLKSDHGRDEAAAIRFGTGTELGSFGLATTGVFSYGDLAANHAGYVFFKNL
WP_142408918.1	-0.41717277486911	191	NLFAAEADNFTARTLDLADAAEEVNVLANKYLKKAIVDLNKAGGCNEEALYKELRKYFANHSKGELVKDILYRNAVAINNLPIKQSVYENWEKADGFLLGRKKAATSPLALSPLIKIGDEIVGVDKFEHMFGMGFTYFTKHYQKGKDIKDVLSYGIALEKTILGGNVFATGVFSYGDLSANFNGMRFWNHV
MBN2311444.1	-0.4164948453608247	194	AAHAGETDQYLTWGVELDDSAEAINRFINAEAERFLAKRNERDREPCTADEIVNGFYLHLFAGIHASRLRNWLHHADEVARYPDKSVSIIQYQRMSIYRGRSFPYFLPVSRTVRVGDVYCGIDKLSHFFGFGRRFYNHYGRLRARGCGEEEAMAKLVRAGIRWEASLVGLLVDGIFSHADLEAGFQGFCLARDL
MCC7192573.1	-0.4153990610328639	213	RTLANETDQFTLPAGEEFADLGDFFSGNLYLTLTELRDATNKKIQAALEENDGDELERLHSAEYIAGQVAKEYGLGFVEASSLEKTLKSDEARARYAGKVIAYAPSRSIYSFAHLPIDPRNAFLVAKNSTVKVYGIYFGLDKIGHFHQIGYSYFKRAMNDGSDTQEEAAQGAIRAYSKGILSEGGLIGNIAAGVYSNADLAANYIGMKFYFNL
MBL8617093.1	-0.41515151515151516	198	TSAAYESDQLTARLQPPRDISEEADEHANLLLRRAAERANTMGACKADDARAQELVAGLVHREMGGKALVRAPGAQPMMSFGAYAAWLERAPLPKASWGDRADLYGSVPLRDNLLLKVVGPSSTVQLAGVLVGTDKIDHFWVQGFDYYQRSGGGQDPERALAWGTGTEWGVWGVRSTGVFSFSDLAANHAGYRFYTHL
OUR97758.1	-0.4134736842105263	190	KSLSSEIDNFAHFNHQTPDVTQDLNELTNNLMLKAISKANSKHIVGEFCSKSILYKSLKGSFAKPLRGQIEEYILKKPETIPQLRIPLEHSIYNGFRGIDFITRLPYGKLGSIVNINGVYVGSDKFGHFHTEGLEYFFKAYKDKSIPEVLGAMKWGIKTEESYFGRWTTGVISYADLAANFNGMRFWNNV
MCC6908710.1	-0.41305936073059357	219	TSRANETDQFLLPIDREMADVGAYLSNVHYRVLDDFVTRTNVRIRDTKRGPDAETREAILRQLQSPLAAANHVRAAFGPGFFEMIEIEGALRSQQAKSHFGRKMTAYKTSKWIYSSVHLPFDPRRIPLSLPSSTIRVFDHYIGTDKIGHFHDLGHIYHRDFIALCDGGVNRDEALRRVVSNYSRGPISEAATIGFFATGVFSNGDLAANYLGLKFYLNL
MBL8236529.1	-0.4119337016574586	181	MFGTETDQFTTPRTPLYDIGPELSRKVVEVIESDRTGRDPERILSDWAGGNIFSSRIAKWVRGRRVTEQPVRFRPAVFRSIYRNTFSPLPASFVIDAPTVLVHGFFMGTDKIDHFFQQGYEYFELTRKREAEGATTAAAIAAVVARGAKQEHKYYGTLASGVYSNGDLAANYAGMKFYFNL
MCC7388792.1	-0.41172727272727266	220	PANSNETDQFLLPSDRPFIDIGRCISGTHYSVLERVVDRLNDQIRAAQGIDNPIRRRARLDALHSPRRLANLVREEFGPGFFETLGVESSLRSDLASRALPGDGYLAFKRSDWIYELAHLPVDPRNIPLLVPSSTILVYGHYLGTDKLGHFHDLGHYYFIDYLDKTGAGKSDGDAIAEIVRDYSRGIISESALVGMVSTGVESNADLVANYMGFKFYQNL
MBH48325.1	-0.4106315789473684	190	SVYSAEVDQYTTRHLDLADSSEIVNSRANAHVRTALETLKDQGCQEDLLYSELRKAFANHKNGELTIHMLHAKNFPRSVIGLRESIYADWNSWDGYLLGRPAAAKSPLALGPLLNIDGVRVATDKFEHLFGRGFMYFKRHYLKGHSLKRVFKFGIRGEKTIFGGNKLATGIFSYADLSANFNGMRFWNHI
MBT8125902.1	-0.41024390243902437	205	TVYSAEIDSVTTRGLQLGNSIELINQIVNQRLHEGVRNANNRQVFDINLDDFEDIVLSETCDAETLYAEIRKALYQSYTASWGLKGFDLDRQLRRLLAKHSYSLSLNDSIYRDMGYLEGFSLKLKELSDVVNINGHLVGLDKIGHFFAEGWEYFERTNDAGYEFDQALDWGRRQEAGIFGYHTTGIYSFADLAANLNGWRFWNRV
MBT3591041.1	-0.40835051546391754	194	FLYGGEVDHYLSWGNPLTDSANPLNAKMNEIVEKAIESLPNDCSCEFAASTILSEFGVKLNSDLERWIKKSTKLDLYRPDWSEAVEKSIFRIPPKTKRMEELEKTSLSMQIDEIINIGGIYFGIDKLSHFTGSGYLYYQSYLIFRDNPDVNAEEMAIWFGILGEKSIIGRIATGVFSYADLEANYQGMQLGRNM
HHS14785.1	-0.40626168224299064	214	AARAHETDQYTLAPDRELADLGDYFTRYFYNAIERGVNKTNARIRAAIQSGTKGQALARLQSADELTRAVNREFPYAIVLIEALDGQLTSPRVRARYPGMLPAYKPPPSLAKYIAFPLNPMRAWNCASLKVFGVQLGTDKIGHFTDMGMHYYNAFHAARTRGESEDRAVQRAIDIGRNDPIRGESALLGFWTAGAYSNADMAINYLGLVFYRNL
REJ72939.1	-0.40609375	192	SLGALEVDPYHAWQQEIEDSADLLNAFLAESFAESIELANQRPGRFATCPDVSRLLMRRVFSSVFGRKPVFRFIGRLPPRYKAEGGHFSEVWRSPYRYVPQLYFSSLAETINVDGVYLGKDKITHVFGFGRRYYSRYLRARERGLSAEEAVAEAVARGMKQEAGWVGGRIDGIFSYADLESNYRGLQLARSL
WP_223248483.1	-0.40599999999999997	180	LLQRAENDTVPGCAVLTDTQSDVDTKVNATLASARATARVPPAGLSVAQGVVTALATNTQPGRSAIEVWASTLPTAKASQPAQSATKYAGVTYRLWSQTSFPILNPTMKINGICVGSDKLGHFFQQGMTYLTTQASSGRAAAEEESERSEGGGYGLFSTGVFSNADQEANRQGGRFYSEL
MBT7524685.1	-0.40469696969696967	198	ILNAGEVDHFLAWKVYLKDASILVNQYFNREITKTLNQLPDNCSCETASSEILKNFGVVLNSPLEKWIKSNNKIEKFPNKKSENINLFKKSIYWKDSNPTIEKSQMISLKIMLDEIININGIYIGVDKITHFTGSGYLYYKRYLSAIKKGDSHKVSMEKAIDLGIIGEKNILGRYASGVFSFADLEANFQGLLFGIEL
MCC6951336.1	-0.40436363636363626	220	AARAHETDNFYLPLDRAFADVGAFFDAAHTRAIERTVQRLNAQIDAALRIRDQDRRARRLAELHDPENIVRGVHGAFSDAFTEVLDIEDAIRGPWARAMYPGKVTANWDANWMYTYVHFPLDPRRLVLLFQSSTVKAYGVYFGTDKLSHFHHMGMYYYDAYRGHRREGMEEQQAVNALLHTYSKGGPIGESSLLGFFATGVYSNADLAANYAGFKFYRNL
MBF0363981.1	-0.4033333333333333	204	LIQASETDQYYAWDKELLDSGKQINDHLNNHIQEVLLQEESSVCEKVVKKIMSRVAMWPLKQGDHWLKYNPEIDQVPIYHSDRSNYYQESIYKGIWRFNLGGSVKSYLSPTIEVNGIRMGGDKLSHFLGGGAMYYLAYVRNYAKLVADPEMSAEQAHVKAMEKSIKLGVLSERTVLGYSRLISGVFSYADLEANFQGFTLFYSF
WP_101081292.1	-0.40274131274131275	259	RAVAWETDQYTLSAQPIAETGEEVSRYVYEKLQLSLKLAAYYRTTYPDEIRKREVDLASKIEQLNNAKRALLHHQAAMLEQQVISLRGGLQPYLRNFQLTQSQQGIAKIITQNVGRAIATEEKKDAIWGNITNITPYSTGMKDGLATSFAPNHFDTIYAYAGFHRFLHPSHFIFSSTIKLYDIEIGMDKLGHLFNEGFQYYQHFNQAKAEGDSDQVALAKSVTWGMETEDSYYGRWVSGIYSNADLASNYIGLHFYFNL
WP_148059364.1	-0.4019354838709678	186	NCLAAEIDSFSARDAYPSDALSAINSELNRRFNNALKQANKAPSCQPKILYDALRYHLAGEQDKLVGNDIVSQLGQLPNIPTVLVQRKTSVYRDIPIWSGIDLYTGGLGATMRIDNFVIGTDKIGHFLAQGWQYFAETQVQHKGLDEMMHWGEQTEDSYYGFWTTGIYSHADLTANFNGYRFWQRI
OGQ24958.1	-0.3996446700507614	197	PARAGESDPFWEWRRPVRDSTAALNATLEDGFERGLAEVNRSPYAASMACADVVEGMTAPLRGFEFLFFVGGIRGRYIDARPASNTEDAERARTAGLFRYVPPFNVGLKAPLRPIVRGGDVRFALDKVGHFLAEGVAGYRVLVAERARGADERAAVRAALMNGVHQENGIYGRYITGVFSFADLEANARGLRWVRDL
MCC7072251.1	-0.3984848484848485	198	AAHAGEGDDFYPWHRPLDDSRTALNRRYNQVFTDALRDLNRGSAWSSMSCVDAAHAMTERLFWTEYRFLLRAQPHFGLHYAPRTNTEDVEEYRPRSIYHYVPFWWVPLTVAPLERELRVGDVTFSTDKIAHFFPTGWRYWRVYRERRAAGDNDDTALRAAIQIGVATELGGWGLGIDGIFSFADLEANYQGLVFFQRL
MBF0313513.1	-0.3984699453551912	183	CLYATEVDSFTNRLTLQKDSTNELNNITNEFLKRCVDEANDKSLTTLKELYTSCTAILGGNLPWSPIENFLNQTERIESRGEKRADSIYSLMNRRDGFALYIASLGHTIRMGELIIGIDKIGHFFQEGYSYYNSTYLNDSGIRSALDSGEYQERTYYGLMTTGVYSYSDLNANFQGLLFWNSL
PIS47170.1	-0.3979620853080568	211	AAYSAETDHYTVPESEVVDITAELNEYSNAAVAEILAKINAQGGCGEGAREIYRDEDGNSYGYSKNDEERLYEGLGEIFEIHGKSRLVDDLLAGKMPRTVIPLKESVYGEWSVSNGYLLGRTGAGESPLALAPLIKVGGLVIGTDKLEHMFGLGYDYFKRHYMKGMSLKKVLKIGVAAEKTYLGGNILATGVFTYADLSANFNGMRFWNHM
MBC8345682.1	-0.3977777777777778	198	ALQAGEVDPYLVWNTPLKDASYELNRYYNREIQKVLKYLPKDCSCETAAGNILKHFGVTLNAPLEKWIKSSAKIHKFPDNQTDIDRLFRNSIFWKSGKPAFEKGRMISLRIMIDESINVNGIIIGVDKLTHFTGSGYLYHQLYLRSVNKGNSKSQAMEKAIDLGIMGEKNILGRMASGVFSYADLEANFQGLLLGIGL
EQC48178.1	-0.39671957671957675	189	GTKASEVDNFTKRNLVTIDATDIVNEITNKYFILGVERANKKVKACDEKVLYKSIRHYFRNHYFGKLNKELYRSAEVPRVKIPLNEGIYRRFLWYDAFVPGIYGRIFGNPNASVVRLSDNLVGVDKFEHFVGSGHKYFQNYYVKKKSLFSALKVGLRAETGFMGAVTTGVLSYADMVANFNGMRFWNHI
APR67620.1	-0.3964141414141414	198	ATSAAEVDQFSRPPLVLNDSSAVIAAEVQRRMNLAIKRANRPAPHLKPRKVQRVPKQSRCSVPRLYDSMAVYLARPIVGQIESYAESVADNDGYRIPLNRSIYRNFTWPQSPSLVLSERVAAVIRVGGEEVGTDKMGHFFTEGHTYFEMTKHLTLPVEEAILFGEWTESVYFGAQTTGVYSYADLVANFNGLRFWNRI
MBF0300231.1	-0.3963157894736842	190	SLFAVENDQYPIWGLQLKDSGSIINEYFTKEFNKVITHENRGLIKHSCNAMVFRIGWHFVKGPLKKTDMWADSNPLIDKFPLLRQDMDKDGIYRDIPKKRFSGRSISVNGINIGVDKLSHAFVVGYFYWIRYRLALKKYLRHHPLAKAEKMAIDIAIRDIGIGMETKLSAMVGYSDLEANFQGFLIYKNL
MBK9323289.1	-0.3961811023622047	254	WSYAYETDQYSVPPGPLADIGEDLSKFVYDRLQLGVQEINRELVQLPKQILKLEAEIAKFREMPAYDLDSQNSFKQRYQSEMNELEELKIKLHLLQTEAGLVAYLHSKYSASITWNEQRDGVFGAGLEYTQYPENSKNGKTVLYSQSKFKTIYSLAGFHRLISPSYFVFASTMKVYGIQMGVDKFGHFLNQGYEYYERYQSARSDQLSHSAAVETVVDWGVSTEDGLFGMIVDGVYSNADLAANFAGFIFYANL
QNN24147.1	-0.3945161290322581	217	GGLAHETDHFTVTPGREFADLGPQLSVFLYDRIERGVQTINQQIQRARKAGDDETVKQLQNPASLVAAVHREMPDPYSFIENVGRDAETGVWNDRYPGRIVGFKPGLDNVYLTAALPVDPRTLFKFWFAPVIKTYGVYIGTDKLGHFIGMGWLNYQEFIARRQRGEPADQAMTKTIQATESNPILSESGILGIASSGAYSNADLASDFMGMMFFRNL
ASP39613.1	-0.39226130653266333	199	LSLAAEVDQFSGQPFTPLNDSSAIIEAEVERRIDAAIKLANSPYPRQRPQKVHMMRRRPNCDVERLYDSLRWYLARPVIGQVETFAEQSDQVERRRIPFEQSIYRDFAWQYSPSLVLSQRIAAVIRLGGTEVGTDKLGHFFTEGASYFAATQRLQGELNAGLLFGEWSESLYFGAQTTGVFSYADLVANFQGLRFWNRI
MBQ74622.1	-0.3912154696132596	181	AVLAYETDQHSNRLAIVSDSMLVLDRKVNDGLANIIRNWGNKRPSELGFARAMYFELGGIYWADKIERWAGKTDLVDKYPQTRHKSIYQGMPVWATRVNFLFGVGRTFKLNGVMVGSDKFGHFFSQGYKYYKRQLKGWDAKRIRDKGTYAERWIYGLFTTGVYSNADLVANQEGLLFYQSL
RLT96338.1	-0.3895	200	PLAAAEVDQFTRPDGAPANLPDSTTVLNQEVNRRLQLAVQRANARIMRTQPKTAPKWIAPGCDEERLYTKLVEQLARSLIGQLESFAEESEQITRRRVPLQESIYQDFAWQASPSLVLSERMASVIHVNGVDIGTDKLGHFFTEGFSYFVVTDHLHRTLESGLLFGEWSEAVYFGAQTTGVFSYADLTANFHGLRFWNRI
WP_127718199.1	-0.389020618556701	194	SSFSAEIDSYTYISSHKSSGVSFMNRSINKWLEEATNQLNAQEISCPENVEQAQDFYEIVRKSISRPFVGHSVAVYFDENLAENQITRTPMWRSIYNQMTWYEGFSLNLKGLLGVTVDRGRKIGVDKLGHFFVEGWGFYKRAYLKGESGEVNIDNALRWGKFTERTYFGMTTTGVYSNADLVANYNGMRFWNQL
WP_021270375.1	-0.3890155440414508	193	PINAAEIDSFTHRDKLFVFDASKFINQKFNDRLYHAAVELDINSVACPTNYEEAEDVYDIVKDHISSPFIGHAIAVDFEDNLPSKNKIFTAWEESIYRDTTLWQGVSLKLKGILSTMKIDGNIVGVDKLGHFFVEGWEFFETAYLDSEKVDIMKAIQWGQKTERTYFGMLTTGVYSNADLVANFNGMRFWNAL
MBT3236672.1	-0.3857894736842105	190	AANSSEIDSFTTKNVQLASSLDVINHETNRYFDQAVDLANKSGARCDEQKLYKEMRVNFRNHIGSELIHFILESDKVERVRPPLNQTIYKDFSIWQSLILGAYYQILKIDSSGALVQMGDHRIGSDKFEHFFGSGFRYFKKHYFKGHSVKRVLRFGIWLERYILGATTTGVFAYADLVANFTGMRFWNHV
MBF0360411.1	-0.3824444444444445	180	FLQAAEIDSFTQRYDKINDSTEALNNLVNKHLIKAIEETNSCDRDLLFKKVYNELGYGLLWSRIENLISDEPTIDKRFTYVNKSVYRGISFYQSPAIHIGKLNPIIKIGEYIVGSDKFAHFFAFGYDSYKMAFIDKKGVIEAIKYTESTERGIYGYYTTGIYSYGDLVANYQGMLFWREF
WP_225675410.1	-0.38242424242424244	198	AVEAAEVDQFTRVGPELADALPQLNRAVNQALAESVARANQPLPQAPKRRHRFPRQSAGCQTSRLYSAMSWNLARPVIGQIESFAEKAADIERRTIPLNQSVYRDFLWPQSPSLVLSERMAAVIRVGNTEIGTDKLGHFFTEGFSYFNATDYLRSGPEQGLLFGEWSESVYFGAQTTGVYSFADLVANFNGLRFWNRV
MBK7890998.1	-0.38221757322175737	239	NALAYETDQYTVSPEPLADIGEDLSTFIHSRLEEGIDEINHLRAALPLKIEVLRAEAARAEDFVSAVQRVTQAEAQARQLSTQAGQLEYLFQKYSLTMTWNDQRDGVFGVGLSYAQYPHDRKNGKPVSYIPDKLNTTYSYSGFHRIISPSYFVFASTVNVFGTNMGVDKIGHLFNQGYEYSEAYEKHLNAGLSPSKALRHAVALGVKSEDGLFGTIVDGVYSNADLAANFAGFMFYQNL
MBI1373479.1	-0.3808796296296296	216	PASAFETDQFTLPPQPLGDVGPEIDAHLHAIIDDAITTTNQQIAALESKRDAAESDAVRASAQREIDALLDPMTIARAIKACYGEHLPVSSYETWALTHAFKVKPAYYKPDFRDTVLADQALWKPLLIGAMSPTFNVHGVLQGADKLGHLYQQGFDYYTIYRDALAAGKSESEAITKAVDWGVLMEKTWGGQWWTGVYSNADLAANFAGLRFYTNL
MBW2384508.1	-0.37902173913043485	184	PALGAEIDSITGRSDELEDAGRELDALLSAWLRRGIERANRDTDVCNEAALYRGVRREIVSPFVGHFVAEALNANEALPSRRILMEESVYRDLALLDAISVHIKDLSAVVRVGDALIGVDKLGHFLVEGWQYFEIAALDEDGTGAAMDWGERAERTYFGLYTTGVRSQADLVANFEGLRFWSNV
MCC7108743.1	-0.37801020408163266	196	PARAAETDQYYSWFVRVPDGTAAIDRYVNDGFARALDEVNRSGHTDRPCGEVAKRLMGEQWRAAVWHVIGATRDWGYPFRPATRTEFEERYSPVSLYRYFGLLPFGIFVPIDPTVYAAGIYFGPDKLGHFFDNGQRYWDEYQTARARGASVDEAERAAVMVGVAQEDGILGGIVTSTFGYGDLEANFQGMLLIRSM
TNF05191.1	-0.37795811518324607	191	SVMAGEADHYTYRLDPLADMSTVINQRANEFLQSAIDKANAKGGCDETVLYSEMRTYFANHSTGKLVKFALHDNLVERRQINLKKSIYGDWKILNGYLMGKPSAAESPLALTPMIRIGDEVVGTDKLEHMFGMGFKYFNWHHIKGKNLRTVLKRGVFYEKTSLGGNILATGVFAYADLSANFNGMRFWNHV
MBF0297101.1	-0.3744021739130435	184	IVLTAEVDNFTQRYDKLNDSTLAINSLINKHLLKAVNETNTSNNFCNKDILFKKIYKELAYGIFWSKIEYLIEEDPHIDKRKIDLDASVYRGISFFQSIPIHIGKLDSIVKIGEHIVGIDKFAHFFAFGYDSYKVAFIDNKGVIEALKKSEDTEKGIYGLLGTGVYSYGDLVANYQGMLFWHEF
OFZ13313.1	-0.37413636363636366	220	QANALETDQYLAWGKDLIDSSADLNAYYNQNFERAVARINAAPHLVNKSCEDVTIDVLQEYHAFWWGERIENWILDNANIQKIPEYNGISRMDAIAQSIYRDVFKFRAKILGNNIRIGEVNLGIDKMGHFSSVGLSYYERMLAASKEMHVTPAKILEYLNKLGEAPIEFPIHDPRLNAVNKAISWGIKMEKWMWGHAVSDTFSYADLEANYQGLLLALNF
OFZ16030.1	-0.37360215053763446	186	SGHGAEIDSFTPRFKKFPDGLPAINREVNKRIGKALEMANQVSSCNPLILEALLGGQLLSPFYGQIENYANTSENVPRFRVLIDDSIYRNLPQFNFMLMSIGESLFGFGNVIHENRLLIGTDKFGHFFDEGHRFYGDLNSEATNLDEVLGQSESTEEGIYGRAVGGVKSYADLVANYHGMHFWSEM
PKM97133.1	-0.372051282051282	195	PARAAEADHFTLPDAELVDITAEVNRLANDGLRAAIDDLNAQGGCDDSAKSEELLYDRLTDVFSNHKKGQLVRAIIDGDVPRTVIPLKESLYSEWSIWNGFLLGRRGAAKSPLALSPLIKIGDVVIGVDKLEHMFGMGQRYFKGHYLNGKPLVSVLKGGIFKEKTFLGGNMLATGVFSYADLAANFNGMRFWNHM
RMF84550.1	-0.3710880829015544	193	PAAALETDQYAAWGRPLADATPAVDAWFTRELDLTLAEHGAGTCWDVTRAYQARLRFAFIFHPPEVWAGTSELVDRYPRSEAHWDAFEREGLYADRNPLDVSLWMPISPTIEVGGVRIGTDKLAHFVSLGWHSYRKYRRLVARGVPPAEAERRLVRWALVGEKDLLLGYRTSGVLSLGDLEADLEGLLFYRDL
MBM4382838.1	-0.3702030456852792	197	SAGALETDQYYAWRRPMADSGDALNAKINFEIRTALAEINAKDHGRGASCRDVVDAIHDRYALFIFQTIELWAQLTAVLSRVPATKEEEFDYRKNWIYGGLPWYDLGLTVPPSPTLEVDGIRFGTDKISHFFSEGHYYLEWYEGARERGLSHDDALRFAIDRGITIETTVLGGVISGVISPGDLEANYVGVHWYIDL
MCB9664970.1	-0.3681407035175879	199	LAHAWEVDQLTGRADPVPDITAAADARILALLDEAVADVDARLGCGAPVDRALRAVVRRFHRLAAVDARVKGRGALRALGYGAVAAWLETDPALPRRSFGDRGDVFEGIPFGVAPVLSAAGVCSVVRLADVEVGVDKVDHFLEDGFQYLRRSRGGERPDRAVRWGTYTENTYLGWATSSGFSRGDLRANWQGLQFYLTL
OUR94170.1	-0.36564102564102563	195	SIFAAEVDTFTARFEYFEDISSVVNRKANESIKAAVAKTQSLSECTSEKSEKVLYKELRKFFANHTKGKFLIDLLHSDEVFKRITPSLDSIYSEWEPLDGQSLGGIFGFRRKLPLSPLVKFFDRFIGIDKFEHMFGMGRRYFLNYYFKGHSLEKVLKRGIFGEKFILGGSMMGTGVFSFGDLSANFNGMRFWNHM
MBJ39312.1	-0.36116666666666664	180	GGFAYESDQYLYRTAEVADSLPLMDARVNDALVQIAATWSGPRDDARFARAVYRELGGLYWVDHIERWANANPAIRKYPQTRFRSVYRGMPIWATRVNYLFGVARSMRVGGVRVGTDKFGHFFSQGLKYYKRHKRGWSDERVFGRGAFAERWIFGKLTTGVYANADLVANYEGMRFYASL
MBC19781.1	-0.3590497737556561	221	PGYAHEVDQYSPPIGECLQDLGPYWDQLMYRVVSDGVTRANQDIESVKKSWIPDPGGRRLALSQSATTLAKCVRLQLPSAMALIENMEHKIAETDGRDIETGRLLAYRPEVSESVYLPAARLRGMRYWNRLSFMRSSTIQLHGHFVGTDKIGHFFAMGYHYFNVYQMARALGKTHEEGLQHAADICGWTTENSFLGLTSTAIYSNADLAANYLGLKFYLNL
MBI4890374.1	-0.3589071038251365	183	PASATETDQFTTPPAPRNHLGPHLSRKIVRIIEESNRPNDDPERILMDWVGHNVFASRLVRWIKEIRAAAGPVTFLPHIHNSIYRIALSPAPASFLFDSPTIHVHGAFLGTDKIDHFFQQGFEYYEIVLKQESLGATPDQALAAAVARGVKQEHNYYGTLASGIYSNADLAANYAGLKFYLNL
MAR09117.1	-0.3569506726457399	223	HLLGHEVDHYNLPLGKQWVDQGEYWNNLLFDAVAKAVNAVNRDIHAAQQIPIPAARQARIKALQHPSTVTFRVRKHLPSAFMAIERLEMQYRLQRANTQDANRVIAHKPNALSSTYGHVPLLPDPRQLSRMTLMRCSLIQVHGQKMGTDKIGHFIAMGYYYYVAYSASRASGASHEEALNQARQIGVDGPISEKGVVGMLPTGVISNADLVANYVGMKFYLNI
MBL7714456.1	-0.35565445026178005	191	STLAAETDAFTLRYRKMQDGLAAVQQEMQQRIRLGLTRVQAQGVSTGKCDWQNLDEELGKELRRPLVGMIEDFINNSGKVDRVNLNLSETVYGTLPLIDRFPLVLGGFFKIGLAGNFHHNGWVIGADKLGHFIDEGHTYYTIVHQAGRTLQDALEIGDFSEKSIFGIWTGGVLSYADLAANYDGYHFWKDL
MBK7512707.1	-0.3491705069124424	217	GVPAFETDQYNLPPTPLADIGEEVNGYVSDAISKAVTNLNAKIEAAEACLNATNTRRNGCRSIETERKALAQLRTNDAAAGAVYKLLGDGIFPLSHIGSWLKSHKFSGQPARYTTSFPDSIWATLPTNYLTISPTIRMYGIEFGIDKIEHLFQQGYSYYKIYSRQIAKGATPRAATQKAVSWGQLTERTYYGFLVSGVFSNADLYGNYVGMRFYQGL
WP_125219279.1	-0.34864864864864864	185	IIQRAEVDDRSCTGLTDIAPDIDAKVNSEIAAARTSAPTPLVVADFLKDVAGRVGGKLVGSIEKFIQGLPASKRTDPAQNLSGTKFAGVSNVNKFYNLHTLGAVKVVGPAANVNGICTGADKFGHFFEEGFVYFQLSKAGATAAMLNDVGNFLEISPIQGLGVTGVFSNADKAANLAGKKFYEDL
MBC7984615.1	-0.3479144385026738	187	DIQRAETDEEVGCSSLVDCSADINTEVNRVLGVAVAAAGTPVSANAVVDGAAADLGGLSPVSPIERWAERTLPATKIHQPAISATRYRGADTGLWRAFSRVLGPIVKIGSTCVGTDKLGHFFQQGMQYFERARRTVGGTSATADAFGGASEIGPSGLGEIMMLPGTGVYSNADLNANSQGLRFYDDL
MBL7060164.1	-0.3478712871287129	202	ILYAGEVDHYLAWSNLPIESSAQLNIIYNREIRAALDVINLQTPDCSCEDAAGQILQHFGVVLNSPIEQHIKQSTDIDHTPSVHTNLPKYFRNSIFWKKTTSPSHNRLQEVSLNTQIDEIINVGGVYIGLDKLTHFMGSGYLYYQVYKIVLEGGSSEDDAIKKAIQMGIFGEKKVLGKIPSGVFSYADLESNFQGFLFAKNL
KTD07045.1	-0.3438967136150235	213	KTQAEETDQFTLPPEELVDIGPMVSHRLFSILIQAMDQTNAEIEALLPKADKSRKAASQLAKRYTDAYIIDLIYKQTGVGLPEATFERWLHWSKFPKELQPMRFNAIWPWKTVYWLVISQTPGTLFLLSPTINMYGHYFGTDKIGHFFQQGRGYYKLYMRALTRGKSKAQAHAAIIAHGQRQEDGLFGTMLNGIYSNGDLAANYAGWKFYMNL
TDJ58642.1	-0.33881278538812787	219	PVAAHETDQFTVPTGKVFADVGDELTAIFYDGIEDAVNELNTRIHRALEARRGRRFIEYLQSPETLIDTVYNQYAAAWFMIDRVEKMVHGDQAMRRKHPGRVIGYWESIHNVFTGVYHPLDIRQLWRIFHACMMDAFGTYIGPDKIGHFTDMGYVYYRIRRDALNAGDTEAQAHAKVMAVGTKGLVLGEEGMLGYLSAGIYSNADLSSNYAGMKFYINL
OUR98456.1	-0.33842105263157896	190	LARAAEIDSYTYMGAKKSADRIINHNMHVWLKHATIKLNSERIQCPRNVEEAEPIYKIIKGELPVSFIGHSIAVYYDSILPDSMIQRTPFDFSIYATLSWLEGFSLNLKGLLGVMKIGRRNIGVDKLGHFLVEGWGFYKRAYLREDASVRKAVEWGKFTERTYFGKTTTGVYSHADLVANYNGMRFWNQL
KAF0125812.1	-0.3376923076923077	195	PAWSSEADHYTVPDSEITDITEELNAHAVRLTTGALERLNAAGGCGGAPDLFGRSDEERLYDGLKGVFNIHGRSSLVDDVLDGRMARTVIPLKDSVYRDWDITSGIFLARSQLTLAPNIKVGGLVIGVDKLEHMFGYGRRYFTRHYLKGMEMEKVLALGAAAEKIYLGGNVMATGVFSYSDLSANFNGMRFWNHL
MCC6443551.1	-0.33664864864864863	185	VVMRAEVDDRSCAGLTDIETDIDAKVNSEIAAARTAAGSPMSVPTFLKDVRDRLGKGAVTPMEDFIEAMPTSKRNLPGSNLSSTKYSGVSAVNRFYDLQTLGLAHVVGSAAKAHGICIGADKLGHFFGEGFIYFQVASAPGLTTADAQSTGRALEIGIQGLGTTGVFSNADQAANLAGMQFYKDL
MBT3980786.1	-0.33532258064516124	186	SLFASEMDSITRRYESISDSLLFFNDHMNTKIAHIINKANEEDVCSLDTLDKWTRKTLTARVDKVFIFSPLQLIADKSNKIDKLHIKFKDSIYKYVSFLESPVLQTFPLAPLISLNGHLIGSDKFSHFLNLGYEYFWRMQKGDDLENVLNYSKFLEKYFWGGISTGIISHADLVANLQGLRFFGRF
MCC7441343.1	-0.3301530612244898	196	ASSASESDQYFAWIEGVAESGQALDERLRTVIRRSLRGINQRTILGPRSCEEVALRIATDLGNEAGAMEFLPGSLGNLPTQPGTPWEHARYRRVSYLGPIQFRDFTLMLASAPTLRAHGVLFGIDKLQHLFSTGAIVYRKYLRARERGSSPEHAAAAAADFAIWTENHTLGYRSDGVFSFADIHADLIGLRLLRSW
MBI4655332.1	-0.33010204081632655	196	PAWPAEADHYTLEDAQVADITGHLNLFANQGMEQVIDELNASGPACDDSIESEQRLYEGLTTVFANHSKSQLIRDILEGKIERTVIPLKESVYGEWTIWNGFLLGRKKAADSPLALSPLVRVGDIIIGADKIEHMFGMGFAYFKKHYLEGKKLVPVLKLGIFKEKTFLGGNIFATGVFSYADLAANFNGMRFWNHF
RTZ76144.1	-0.32931937172774867	191	FTMAAEVDSFTNRHPLQDSAPFLDQVVNVWLEEAVIEANRPSLISGLLESDSRTCDETRLMDALKARLAGYLIGQLEDFVDQSTWLDTIHTPFEKSIYRDFDFSESPTVVLTKRLAALVRIGSVYLGSDKLGHFFTEGHTYFEHYLEKGEQSALDYGELMESSFYGELTTGIFSYADLVANLNCLRFWNSI
MBA3536481.1	-0.3273076923076923	208	KIQAEETDQFTLPPTDLLDLGPTASQRLAYIIETVLAQTNSEIQSLLPKVKSSRVAASQLALRLKDTYIADLIYDKTGPGFPRWLRLDRFDKQVKPIQFKEKRPWQTVYWLVFSPFPPALIGLAPTINMYEHYLGTDKLGHFFMQGHSYYKLYMYFLNGGKSAEQAHRAMIRYGQVIEQSYMGTVINGIYSNADLSANYAGWKFYMNL
WP_106530241.1	-0.32714285714285707	189	MVQRAEVDDRSCAGLTDIETDINTLVNAEIAAARTAAGPAPLSPAAIVGLLRDVETRLGDGAVSPIEHFIEALPATKRNLPNSSLTGNKYEGAGSANNFYRLQTLGLAHVVGSSAKMHGLCIGADKLGHFFEEGFLYFRVAHRSGGSVADAQSTGRAAEIGIQGLSSTGVYSNADQAANLAGMQFYNDL
WP_062264818.1	-0.32636363636363636	187	WVQGSEIDSFTARTQLIASQHPQNLEFINQYVNRLIQEAAQETMGCDREAFYDNMLAKLGGMTKDAFNKEAENNHSLVKVKPPFDQSIYSDVREPDSLWFPIRMPGVYNPALGVDGLVIGTDKVSHFLGTGYVYFYFVRSHRHPTLRALLDFGIFTEATFYGLSTTGVFSRGDLAANYEGFLFWQDL
MCC7441605.1	-0.3253403141361256	191	SAHAYEVDNITGRSRPLPDSRGLLNAETNRRLEAAVAAANAAGTPCVIPAATGGMPPPIFTYVRNQLNSNPVAEIESWAEDHLPSANQISTDLSASIYNGISVTDAPVLRFAGLEATINLGGQRIGIDKLGHFMAQGFEYFELVWAGGRVRDALDHGRSLEDGMYGMATTSVRSFGDLGANFSGMNFYRDL
MBA2710510.1	-0.3194230769230769	208	NIQAEETDQFTLPPYELFDLGETASQKLAEILDSVINRTNSEIQALVPKAAHSQHAASQLALRLKDSYIADLLYDQTGPGFPRWLRLDYLSKQSLPIQFKESRPWKTVYWLAFSPFPPALIGLTPTINLYNHYLGTDKLGHFFMQGHSYYKLYHFFLNSKKSAEQAHKAMVNYGQIIEHSYMGTLINGIYSNADLSANYAGWKFYMNL
HHH47113.1	-0.3182474226804124	194	AARSAEVDSFTHRRPLADSAPALNAVVNRWMARAVEEANRPPMLLTGEEEEEILATGCDSDRLESALVGRLVGFIVGPLESLVNHSRSLDVIRVPFEQSIYRDFQFKESPVISLTRRMATLVRIGDVYVGSDKFGHFFTEGHTYYRLYAAAGRRSALTFGEVTESTFYGELTTGIFSFADLAANLNGLRFWNEI
MBT3981657.1	-0.31670329670329667	182	SLNASEIDSYTQRFDPIADSTNYLNGLVNNKLRAAGEWANSIEGCSKNRLYNAVKFQFTGSILGELEKYINASEEVDKRVIARKNSIYQDFGVLEGSALYFYGLGSIVKLGDNIVGADKFGHFFSEGWTYFDKSVLQKEDLISVLKFGDHSERGFFGWMMTGVYSYADLAVNFNGLRFWVHL
MBX7258477.1	-0.31252577319587627	194	TVLAAETDQFLVWDVELRDSAPALNTYLNQETERFLAEENALHGAEHSAALVTQDLYLYLFRSILDSRLRHFVMTAPDIDRYPPSTISYPEHLEMSIYSAKSFPFILPMARTIRIGDVYLGIDKLSHFFGFGRRYFKRYVRLREEGYPEDVAMEKTVEWGMWYERYLVGNLTDGIYSYADLEANFQGMMMARSF
HHB74932.1	-0.3116230366492147	191	AASSAEVDSFTNRRELTDSRPALNLVVNRWLAEALVTANESSLFQLGDEQGVDYCNQARLFDALKEKLTGFIVGKLEALVTDSTDLDTIRVDFDKSIYRDFEFTESPTISLTRHLAVLLRIGDVYLGADKFGHFFTEGLSYYEMYSSIDQYSALQFGDLSESTFYGELTTGVFSYADLAANLNGLRFWNSI
HIN02586.1	-0.30895833333333333	192	LCFCGEVDHYLSWGQTLEDASPILNVKLNEIINSTVRSLPKDCSCKEAAGMVLSGLGVSLNSNFEKWIKETDKVDKFMPNIDLALRESIFSDHNSKWSQIERAFFTIQLDEIINVGGVYLGLDKLSHFSGSGYLYYQAYRISKKAGNVDPIEMAIKVGITGEKTVIGRMVTGVFSYADLEANFQGFLFGLDM
WP_096908789.1	-0.3081578947368421	190	STLSAEIDSYRNARFSGEGSSYIDSVINERMKSAVLELNDLEVACPVNAREGDDVYDVMKSHISSPFIGHAIAVEFDETLPEGRIVRTNFDYSVYSTINWLEGVSLNLKGLLGVTKIGGRRVGVDKLGHFFVEGFGFFRRAYVKKEGSVANAIRWGKFTENSYFGLTTTGVYSNADLVANFNGMRFWNML
NOZ94751.1	-0.3026395939086294	197	TSSALETDQYLAWGRPLADSTPVLNAWFNLRLGEIVREANAGARPPGPWHMTVAMERALRKAVVFHAPDDYAENSPLVHRIPGTAGEKLRYWSLSIYGDSPPLTPARLMPLASTVQAGGVRFGLDKLAHFVSVGWLYYKDLHRLRQRGIPEDEAIGIVIRRGINSELHLLLGYRVSGVFSIPDLEADYQGMLFYRDL
MBI1827638.1	-0.30248847926267286	217	CASGHETDQYSVPVGREFADLRFYFSEQFHDAMQRALDSVNDRIARSLLEGRPTSETERLMSQDEIVTAVINEFPPVAYHVEALEAQLHAADLQARFPGMIVAYKPFFWIYHHFMLLLDPTKFVRLNRSSTIMIDGVYLGTDKIVHFLHMGHIYYTTWRDAVRSGKTDAEAEQAAIELGTGAGPLSEASLLGMLSTGVWSNGDLAADYCGLKFFRNL
MBF0314162.1	-0.3022826086956521	184	VVMGTEIDSFTQRYSDIKDSLEIVDKITNELLQRGVLAANQLPLHKRTQQGLYDSVVSTVGGEYWGKVETAVENSPLVDKRHITRKESIYGDMSFRQMYPLYLVNLGSIVRMGEQIVGTDKFGHFFAQGYNAFYSAYVDAYGIAAAIKYSTDTEEGIYGLKSMGVYSYSDISANLLGMLFWKNL
MBT6326759.1	-0.2949473684210526	190	KVSAVETDQYLTWGIELKDSANVVNEYISTELRNRLKLPKIQKQKTCFQVIKKSAKIFRRPFVQLIESWAEHNLEIDVYPPRNFEGSYKNLSIYRKNVFPFIMPLSSTMNINGIYFGTDKLGHFISFGIRYMSMYQKYIKRGLSHGQAIRKLVKFGINSEIYLVGTLATGVVSFADMESNFQGFLFFSSL
MBS1135087.1	-0.29458715596330276	218	PAQAHESEQYTLPVGRNFADLGPYFSRIFYNAIVGAVAETNEAISATLEGQPTTTPLAELQSSEFIAGKVWEHVFAAIPANELLDAQLISEPVQSQFPGLVTMYRPMQSIYDDPLLVIDLTKAVRTFFRAGTVSAGGEVFGTDKLVHFINVGRIYHSKYERRIKRGLPEQEAIKSAIASTSRNLLTSEDGVLGIMTTGIHSNGDLAADFAGMQFYRNL
MBA2650932.1	-0.2933653846153846	208	EVIAEETDQFTLPPSELLDLGPTTSHQLFAALESVVARTNSEIQMFLPRAKTSKYAASQLALRRKDSYLVDLFFDRTGHGFPRWLRWDHLAKEKKPIEYNEARPWKSIYWLVFSQFPLSMLALAPTINMYDYHFGTDKLGHFFLQGHGYYKVYMDSLNSGKSAQQAHAAIVSYGQILEQTFLGTLINGIYSNADLAANYAGWKFYMNV
NIP84080.1	-0.29174887892376683	223	MAAAHEVDQHSVPVGEQFVDHGDYWNRLLFQAVAGALVATNDDITRARRVKLAPLRAARLAHLHAPATFTWRVRKNLPTALWAIESLEMQMRLARHRDEATGRLLGYRAPLIDSTYSHPPGLPDVRQLNRMLLMRCSTIKVHGQYLGTDKIGHFLAMGYLYYQVYRAARLSGQSQEDALGLSVQVNRWGPLSEQMFLGMIPTGVYSNADMAANYVGMKYYVNV
WP_203113849.1	-0.28783653846153845	208	AAQAEETDQFTLPPGELQDIGPAASSRLYEVLEQIVTQTNSEIRMLLPRAKNSRLAAAKLASRRKDSYLVDLIYDKTGPDFPRWMRWSQLPVDIKPMQYKEFRPWKTVYWLVFSQSPLFIIGLAPTINMYDYYFGTDKLGHFFMMGHTYYKIYMFYLNHWKSAKKAHAAIVTYGQFLEQTYLGTLINGVYSNGDLAANYAGWKFYMNI
MBF2755659.1	-0.2869230769230769	182	PALAYETDQYSHRLDTLTDSLPLMDRIVNAALQRVAADWQGPQDDLLLARRVYFALGGHYWVDRVEHTATQSERIDRTPADFPQSVYAAAGPLEGRVTWLFGVGPSIQLGGTLIGVDKFGHFFSQGFKYYRRYIFDGRQVSPALLRQGALVEGGYFGMVTTGVYSNADIVANYEGLRFYRNL
UCF33030.1	-0.28628440366972474	218	VALCHESDQYSVPVGREFADLRLHFAEMVYENLEAAAEKTNARIRRSLRNGRQTAETVRLRSPQVVARAVWMEFPPFIHHVESLELELRSAKLRDRYPGLVIVHQPVFWIYHHWVLMLDFTKFTRLWRSSTIMVDGTYFGTDKFVHFVHMGHIYYTEYRKAVTAGLNEGQASGRAVALGTGDNLFLSENGMLGMLSTGIRSNADLAANYAGLKFYRNL
KPK04435.1	-0.2860730593607306	219	SADAHETDQYTLPLGQEFADLRVHFSRMVHDAIAAAVKTTNVEIERSLSNGRPTWDTGFYQSPGFIAGQVWREVFAAIPTNEILDAELAGDALRDRYPGLVVVYRPEQLIYDDPLLLIDITKFVRTFFRSSTVNVGGTLFGTDKFLHFFHLGKIYHAAYLDARDEGLSEAAALARAVELSAGANPFLSENGFLGTVSTGIRSNADLAADYAGLKFFRNL
MBT3479113.1	-0.2803645833333333	192	VVNSGEVDHYLSWGHSLEDASSILNTKVNEIIDSTLHTIPNDCSCEMAAGKVLSGFGINLNSILEQWIKNTDKIDKFMPNIDLALRESIFSDHQSNHPQLDRAFFSIQVDEIINIGGIYVGLDKLTHFTGSGFLYYKAYITSKKMGFPSPFSSAIKVGIAGEKTIIGRMATGVFSYGDLEANFQGFRFALDM
WP_131793923.1	-0.27014563106796113	206	ETQAEETDQFTLPPGELQDIGPAASYRLYEVLEKAIARTNTEIQMLLPRAQKSRYSASRLAARRKGVYIADLVYKNTGPGFPRWLRRLPKDSNPMLYKEVWPWRTVYWLVFSQSPLFVIGLAPTINMYGYYFGTDKLGHFFMMGHTYYKIYSYFLNHGKSAEQAHAAIVTYGQILEQTYLGTLINGVYSNGDLAANYAGWKFYMNL
CAG0995837.1	-0.265027027027027	185	VVRRAEVEDIPSVCAKLPDIEKDVDDKVNAEITAARNAAGSPINVAGFLADVRERLASGIAVTPIESFIEALANKVFLPSSTLSGTKFSGVGAVNKFYSVAGGAGRVVGPTALIHGICVGADKLGHFFQQGYSYYEMKQDFGSVAAAEGLGRSTEILTLGLMTTGVYSNADLAANLSGLKFYEDL
PIK15083.1	-0.2643157894736842	190	PSFGAEIDSYRNASHIQSSSKFLDKKVNGWLISAVSELNEQEVACPVDTESAEEVYDIVKSQMASPFIGHSIAVDLDESLPAEMIRRTGFDYSVYAGINWLEGVSLNLKGLLGLMNLSGKRVGVDKIGHFFVEGFGFFRRAYIKKGGSVASAIRWGKFTERSYFGLTTTGVFSNADLVANFNGMRFWNML
MBX3644499.1	-0.24844036697247704	218	PARGHESEQYTLPAGRDFADLGPHFSRHFAAALHQAVADINTAIDAAQAAGDRPAQVQALQSADRVAAQVWARIFVAYPTNELLDLGLLAADIRAQYPGLVTSYRPVESIYDDPLLMLDLSKPVRAFFRAGTVSAGGVLFGTDKIIHFINVGRIYHVRYLVAVEQGLAAPEAAQQAVTATAANPLLSEDGLLGLYTTGIRSNGDLAADYAGLKFYRNL
MBA2648399.1	-0.2002415458937198	207	LLAAEETDQFTLPPFEIQDIGFAASNRLYAIIEEAKNQTNSDIQALLPAANYSKRAAHRLALHRQGSTFADFIYSKGGAGFPRWLRPTHSAKPIAPWQYEPLPWNTIYWKVFSQSPFSILRLTPTIKMFGFYFGSDKIGHFFMQGHTYFKLYQFLLLHHKTPQQAQALMIQFGRFIETTYLGTMVNGVYSNADLSANFAGFKFYMNL
MCB9865247.1	-0.17862385321100915	218	VVWAHETDQYSVPVGREYAELGPYFSDGYRQVLIQAAATLNGQIAATLRDGQPTAATERFYAPAYVASTFYHAIPLWVDWVEPIESRLLAPQQRARFPGLLTVYHPPSWIYHHWMLLLDPTKLPRLVRCGTITVNGVEIGTDKLMHFAHMGQCYVQVYYRARGEGKSVEQAMQAAVDLGTGPNPFLSEATWLGLMSTGVWSNSDLAVNYVGMLFFRNL
