# Supplementary material for: The lipocone superfamily, a unifying theme in metabolism of lipids, peptidoglycan and exopolysaccharides, inter-organismal conflicts and immunity
Source: eLife. 2025 Sep 9;14:RP108061. doi: 10.7554/eLife.108061 (PMC12419801; doi:10.7554/eLife.108061)
Supplement: Figure 1—source data 1. [file elife-108061-fig1-data1.zip › hydrophobicity_raw_data/CapCone-DUF4056.tsv]

id	Hydrophobicity_score	length	sequence
WP_159450857.1	-0.560875	160	AARPEAPAFRFCCLLAEPIFTKDSPKEHSPSGGNKKEVSGIIYTCNGGFIDIAHMRDVCDLTRYYHHQLKRKAGKKDETFSSVHHYKILGHNGKIVKDIPRDKLLHVAARLAYLESVCHEIVTYWYIDPDVPGGHNSAFSPEDLVSNHLGANLGIRAIEA
MBN2269975.1	-0.5221808510638297	188	GACGHKPGFRGVGKARKPPRIRMSCYASSTVGTTYADPERLGPHSYRKSNEEKNGIIYTCKGGHIDIAHLRKGADWTAFLAERTLEQLKNHKAKFSFKLYEPSRYFVQVRYPENWRVLPENEREEISREVSIKLGQYFSFIGCTWHEILTWFGYRPFVLYPEFASSFSWEDTYSNLLGTHIAGIALRD
OJW83931.1	-0.4901754385964912	171	LTNPEKKMRKTFSQFGYNLYEFPLPIFPITKFIRPDKFGQQSYGVPNRRKEKNGALYTCRGGFIDFSHMRAAADWTVYLAFKILSDKDNVDLPQEAGILKLHFSHAEELNEEDIVNMAQKIAFERLVWHEVASWHYHAPYHFISEQSSAFTPEDLYSNFLGTEIGKRIALR
MBO6738382.1	-0.48938461538461536	195	NPNASHSYHDELGEFRELPRARLGALPFKGPFTLYTAADVSDLGTHTYKAGPLEIDNERERGIVYTRRGGFLDIAHVRNSADMTAYIHARALLAIERGWEVFEFKGHEPSTYRVELCYPDDWERLDVETRHRYTNELALRLAQRVAFDVMTWHEIITWHGYKSTIVIPENNSAFTYDDIPSHALGVQLAAEALRT
WP_164848381.1	-0.4841025641025641	195	AEFELPDTLRPCCAFGTDHKVQLGALPIPLITLANTVSIEDIGSHSYNASAFTKSSFKQKHRSDKENNGLIYTKRGGFLDMAHVRDTADLTIALFYFFYENLGQEKTVNLRKELGEARIKLKKFDRSKFSKKEIWFLASNLAARKAYQMAVAHEISQWHGYRSIELFDETVSAYSPEDLYSNLLGAKIASNIINN
WP_096327715.1	-0.47119565217391296	184	PVFDPPQKLRPCCAFGQDLRAEVGPVPVPLYKNENIRGPEDIGPHGYDKGDATRERNGLVYTCRGGFLDIAHVRDTADRTLFLTLQLVRRLPDEATVDWPEEGTKRRVVVKALPPGLLERHGRWKTAVTLASWAVYQISTWHEVVTWYGFESVPGVSERLSSFSPEDVYSNVLGINLAAGLILD
MBN1973662.1	-0.47063829787234035	188	KTHSSGNWTFKGLDSSIPPRARSGYYSTTVSGTPFLDPDKLGTHAYCIKLSEKNGVVYTCKAGHIDIGHVRKMADWTGFLSAKTLEQIEKGNTEFKFKLYEPSIYYVKISYPENWDSYSDDERENIAKDVSIKLGKYFAFSAGTWHEILTWFGYRPKGLLPEFASAFSWEDMYSNLLGVLLAEKALQN
MBS1685934.1	-0.45858823529411763	170	LTDPEGKKRRNFSQFGYGLSFFTVPLFPITDFIEPNDYGLHSFGKPDIKEKNGSLYTCRGGFIDFSHMRAAADWAVFLTFKIITEPTGFDLPHEGGDLRIDLRRANTLSLDDIAAMAQKIAFERLEWHEIASWHYHQPNYTFNEQQSTFTPEDTYSNFLGTRIGRNIALR
MBM91017.1	-0.45728205128205124	195	NPKVDDSYHEELGAFHDLPRSRMGALPFEGVFTLYESADAGDLGTHAYASGPLDIDSERERGIVYTRRAGFIDIAHLRNTADMTAYIHARARLAIERGWNAFAFRAHEPSTYRVELCYPEGWDALSVDDRQRLGDELAIRVAQRVAFDAMTWHEIITWYGYKSTIVIPESNSAFTHDDTTSHALGIELAAEAIRT
RZF20610.1	-0.44083798882681563	179	ALLSTQAFGLDLTQEQAQTEPQMRIGALPFPFFIYSRADDDLGQHSYLESKKEEDRGLIYTCRGGFIDIAHLRTGSDYTAFYVSKIKEAIKNGSKEMALKAQGPSSIIAKLPHLNLNEDEIIETAQYMAHNILTWHEFTTWYGWSALKIKNAEKMSGFSYEDIYSHLIGIEAAGRALKN
MBL7154041.1	-0.4402127659574469	188	IAGCGGSGGIRGKSVTRLPRTRIGRYASPSVGTVFENPDNIGKHRYSGGSGGKKGIVYTCRAGHVDLAHARKSADWAAYLYRNFTDRMKRKVTEFSFKFREPARYYVELTYPANWDSLPQTQKDAVIKDVAATLAQYGAYAGTMFHEMLTWFGFKSTGIWSEFPSAFAWEDTFSDLFGTHMAGKAFRD
MBN1787989.1	-0.43787234042553186	188	QPSSTNIEQLLSDRFEHKPRSRRGTLPSPTLWTNFPDPGNLGLHCYKFGLSEKNGIVYTCKAGHIDIYHVRDAADWTAFLSAKIFKHLSNNDTKFSFRFKEGSICHIQLTYPQQWENLSAKDKKCIVYNISIKSGQYLAYNAKIWHEILTWYGYRSTGLYSEFPSAFSWEDIFSNLLGSYIGVEAFED
MBN1506984.1	-0.4322340425531914	188	VSGPAQGWTFRGLDSRVPPRMRPGTYASATHGVRFIDPDSLGAHRYRLDGGEDNGIVYTCSGGHIDIAHVRKAADWTGFLASVTLEHLHKGKADFQFKLWEPSLYFVHLTYPRGWRALPADEKERVARDVSRQLGQYLAYTAMTWHEILTWFGFRPKGYKSEFPSAFSWEDSYSNLLGTCVAAEALED
RYD21721.1	-0.4318974358974359	195	CPEDAAGRTDSGYSPFTSIPKGRVGAMPCPGPFTFYVSADPGKLGTHAYSSALPVANGETARGIVYTLHGGFIDIAHLRKAADWTAYHQVRFRHALEEGRKCMVLPGKEGGSYHISFRYPSSWSGMDAAEKKAVMDELSVRLAQRLAIVQTEWHEIATWYGYSSTPFPEKQSAFTYDDPVSHMVGTKVAGMALRK
UCF16162.1	-0.42047619047619045	189	APELKTAAELVREGLDASPRIRVGYLPTPTLGTVFSGPNQLGQHGYRPNLSERNGLVYTCKAGPIDIGHARKAADWMVFLAAKVHRQIMKGEREEFSYRLYEPSRYYVRITYPDNWNELPQHERQRIAYEVSVGVGRYLAFVGVTWHEIITWFGFKSKGFEPEHPSAFTWEETFSNLFGTHVAMLALED
HHB79695.1	-0.4201162790697674	172	PDDPPPRIIRTCCAFGSDLKISGVPFKKITEVTSLDEIGNHVYLGGKEEGNGIIYTERGGFIDLGHLRDIADWTRYLYNVILDNKGVGKEITLGREGGKKTLSLWIPEDITKQEAANLAGRIAYDLSVWHEIGTWFGTSFIPFVPERYSAFSPEDQYSNLTGAVLGVDALTN
MBL7714421.1	-0.4166836734693878	196	RSLQIRKYSRPCCGFLTGGLAERMGFSGFVDPAKLGPHDFGALNKKKNKKDKTAPKEKFGMVFTCNGGFVDVAHLRDNADWAAQIYLTLQDQVGTGASVPIRLETDLKSYTLELPKLTSQEVAALTPAILGDAAVTLAFDAGVLHEIGTQFPQTVSGPKIGALTDWAINERNSSFSLEDVYSNLIGAKLGIEAIRS
MCB1066347.1	-0.4164646464646464	198	TMATTSADALSDWQARRVPRLRIAASPYPNWLLHILPTDVDLGKHRYRVWIPTLGVLPSSETSRGHLYTRHAGFVDLAHIRRSIDFTAYLHHEIRDGLTRRASHFSFESIDRTTYHCQLSYPDFWDDLEADQRARLIEEIAIEAADHASFDFSNWREIITWYGFHNVPGFPEKGSAFSYEDVTSHCIGALVAERALRT
MBC8377676.1	-0.4154545454545453	176	IMSILSCLMITGCGGRMGHTPDRAFVNPNSIGSHKSIGEGQGMLYTLRGGHIDLAHVRGPADQAKQAYDRTYACIVNGRRSFTVKPAWERITNKVTFEYPPNWKETPKAERQRITREIGLKVAPLVGYNSSLYHEMLTWKGAKFFLIEPEFKSSFSWEDIYSNAMGSWVATDAIRA
MBN1796268.1	-0.4123936170212766	188	HRPFDDPAVRLGKSFKRKPRPRIGSYPASTLGTAFHSNGSLGKHGYYWGVGEKKGIIYTCRAGHIDLAHLRKTADWAAYLSARMYRNLMKNKSDLNFKMLEASRYYVYLHYPDGWYHMEREKKEMIAYEVAIELGQYFSYTATTWHEILTWFGYKCTGLYSEFPSAFSWEDTYSNLLGTRIGAMALYD
MBP6603204.1	-0.41202020202020195	198	PFGNASAGGLNEWQAEKTPRLRIAASPYPNFLLKVLPTEVDLGDHLYRVKIDSLGMGPSSETSRGHFYTRRGGFLDLAHIRRAIDFAGYVHYRVRHCLEKGETHFSMESIDKTTYHCHFSYPAFWHRLAPVTKKHLIEEIAIRVAGEAAIDFSNWREIITWYDFHNVPGMPEKGSSFSYEDLPSHLVGAAVASRALRA
MBP7050174.1	-0.4075	188	GRGGPDGLTFDGLDPRVPPRIRPGCYASATRSVHFVDAADLGSHGYRFSWSEHNGIAYACRGGHIDIAHVRKGADCTGYLAAVTLDHLNRGEASFQCKLMEPSIYFVTLTFPPGWDRRDEAERRRIARAVAVRVGQYVGYTSLTWHEIITWFGYRPRPHVSEFPSAFSWEDTYSNLLGAHIAGTALED
NQV32481.1	-0.40679144385026733	187	MNFSQARFLEGKLRHKEPRSRLSSPPSATLGTHFRSAFKLGNHGYSFNFSEKNGIIYTARGGHIDTPHVRKLADWTAYLAYQIQERILNNEPGFDYKMWEPSRHFVTWTYPDNWSTLSQAEREEAARDIAIALGQHLAFTAATWHEILTWHGYRGIGVWPEFQSAFSWEDNYSNLLGCHLAGAALSD
OHB66174.1	-0.4047872340425532	188	QRGPATRWTFRGLDARVRPRIRPGSYASETHGVHFPDPEHLGPHSYRLNWSEKNGIVYTCRGGHIDIAHVRKAADWTGFLAAYVLDRLQRGETRLRFRLWEPSVYTVELTLPANWGLLSTAQREQIARDVSRGLGQYLAYTAMTWHEILTWFGYRPKGYKTEFPSAFSWEDTYSNLLGTCIAAAALQD
MBN2269976.1	-0.4009574468085106	188	FETGCAGGGFSGGSVMRPPRGRVGRYASTSLGTSFLDTNGVGTHGYHNGWAEKNGIVYTCKAGHVDIAHVRKAADWTAYTVANIRNQLEKDETEFSFRLKESSRHFVELTYPEWWQDLPADEKGRIRKDIAIGLGQYFAYLGGVWHEIITWFGYRSTGIYPEFPSAFGWEDGFSDLLGTYLATKALRD
NLH43292.1	-0.3976063829787234	188	SGDAPGEWTFKGLDPSVSPRIRPGSYATATHSVHFVDAANLGPHSYRFLWSERNGIAYTCRAGHIDIAHTRKAADWTGYLAAVTLRHLEQGRTSFQFRMREPSMCFVTLAFPPGWDRLDDDDREQIARDVARQLGQYLAFTALTWHEILTCFGYRPRPHVSEFPSAFSWEDTYSNLLGVHIAGAALQE
WP_166565823.1	-0.39710982658959537	173	LNTPPPRIIRTCCSFGADVRVSGLPFVRVTDITNPEKMGDHKYLGNKEEENGIIYTRNGGFIDMGHLRDMADWTAYLYNFIKSAPSKQTASLRLGYEGGSKNLHLNLPENISDEDVITLAGKIAYDLSVWHEISTWFGASYIPMVPERYSSFSVEDAYSNLLGVQLGMKALKS
WP_153447400.1	-0.39584615384615385	195	TSFELPTEVRPCCAFGNRQRVEVGKIKVPFFQLPNTADIDALGLHIYGSSQFSMRKSDDSNVVEGEHNGILYTVKGGFIDLAHVRDTADNTVGLFYKIYPKLGQEFSIELEPELGARSIHFKAFPTEHLTEQQKRTLSIELAAYYAFKMAQGHEISQWHGFKSFPLFPELVSAYSLEDLYSNMLGAKLASKLVID
WP_151121942.1	-0.39415300546448084	183	PARPLPPDETPPTPVGRGGTLPTPTTLSALPNTLADPADLGQHSWLDHDSETLGILYACRAGFLDLVHIRNAADWALNLQARLLRALQRGEPGLDVEGADRGVRLHLTFPAALRPEERETLAPDLALQLARRYAFVLLDWHEVATWYGHGVLPFVSERPSAFSVDDTASHLVGLDLAERALAD
PIF05996.1	-0.3896551724137931	174	IKKPPPKIIRTCCAFGADIGFAGIPFARKNDITEPGLIGSHRYLGSHNENNGIIYTHKGGFLDMGHLRDCADWTAYLYNLILASYDHPELKEIRLGYEGGSKKLILKIPEDFDPKDAIELAAKMAYDISVWHEISTWFGASYIPMVPERYSSFSPEDLYSNLIGTFLATQAIKS
MBN2128749.1	-0.3886702127659574	188	CTGEAQGRFLRPRDGRSTPPGRVGCFPSPSLGTNYLDPCDLGRHGYRSNLKEQGGIVYTCRGGHVDITHVRKAADWAAYLAYQSRRALLMNAHRFSYTMAEPSKYHVQIAYPKGWTLLPPDRRTDIAVKVANEMGQYFAFAGTTWHEILTWFGFKSIGFYSEFPSAFSWEDSYSNLLGTYLAGRAMAD
NLZ03947.1	-0.3871276595744681	188	TSAPARAEFLSRKQAKRCPRGRVACLPSPTMGSRYLDADNLGKHSYGFALWEQNGIVYTCRGGHIDVTHLRKVADWTGYLAHHIRNMLTKDLMELSYKLWEPSKYHLRLDYPRGWQYLPLETRDAIIREVAIDLAAYLAYTASIWHEILTWHGFKGAGVYPEYQSAFSWEDNYSNALGAHIGALALRD
WP_051484596.1	-0.38574358974358974	195	PKARMPQAVRPCCAFGTGHKVKVGPTTIPFYRFANTVALDDIGPHAFEAGNFSHQKGLPDGSRGGENNGMIYTQQGGFIDLAHVRDTADNTVALFYLIQRQLGESFQVTLPDEIGPRHIQFQAVDTSAMSATERRELAIHLAARQAYFMAEAHEIAQWHGYRTLAPWSEEVSAYSPEDLYSNMLGAKIAIALLSN
NQZ96968.1	-0.38205128205128197	195	PELPMRVSGRMCCVFGVDLQAKFLEIPLPFLNVSRVDDIENVGPHRYDSAWGALDDERGGAFPFGEDNAYVYTCRGGFIDVAHLREQADWTSLFISRLHPILETGGTIELPDEGSHRQLVARPVSRDLIERVGRDELLVALSQWAAYQVSVWHEFIQWYSVSLLEQFPETASAFSPDDPYTNAVGTRMMDGFDFR
MBN1768433.1	-0.3812209302325581	172	KLKCPPRIIRTCCAFGYDVKYWGVPFISNSEITAVDKLGHHQYLGNRNEGNGIIYSHRGGFVDIGHLRDQADWTVFLYEKIKLARGSRETMKLGYEAGVKKLLLNIPNDFSDDNALRLAAYIAYHLSLWHEIATWYGASTVPLLPERYSAFSVEDDFSNRLGIELATRAIKS
WP_228721438.1	-0.3807486631016042	187	MRPCCAVGNSQKVQVAGLQVPLFRYANTLELDSLGAHAYEAGVLSYQRKEPGGRRATEGNGQIYTLRGGFIDLAHVRDTADNTIALFQRIFRDLGESQTISLPEEIGPREIRLTAFDSSELSSQQRLEISAQLAARQAYFMAEAHELAQWHGYRSWKPWSEAVSAYSFEDLYSNMLGAKIAYALIVN
MBK7830277.1	-0.37918478260869554	184	PDIDPPTRLRPCCAFGQDLRAKLGPVPVPFFEQENILSPREVGPHGYDKGDLKREHNGLLYTCRGGFIDLAHVRDNADRTLYLAMQVARALPGGLTLELPEEGTLRRLRLQALPPGLLAREGRWTTATAIASWVNYQLSIWHEVVTWYGWESIPGISERVSAFSPEDMYSNVLGTNLAAGIITN
WP_146661433.1	-0.3785714285714285	189	LTILSIALLASGCSLTGKPRPRYGNVAADVAGTKFIELDDLGSHSRALPFGEHNGILYTARGGHIDTAHLRIAVDHTRWLHDEIHDHLTDGDTRFKFKMNVEPTRHYVNLEYPENWDTLSPAEKERIIDEISLDFSQYMAYNMVNWHEVLTWFKFKSLVFFSEFQSAFSWEDTYSNLLGTRIGAIALQD
RKY09807.1	-0.37489361702127655	188	ALLAICLALAAGCGRSSGPRMRRGMYFGSLTGIRFLEHDRLGKHQCSKRRGEKNGLVYTSRGGFLDIGHVREAADRTAYIAGVVHENLDKNETDFSFEVIEPARYFVTIRFPECWDRVGEDRREEIITDISIRLGQYLGHTTLIWHEMVTWFGYTSTMFFSEHISAFSCEDPYSDLLGTRLATFALRD
CAG0978713.1	-0.37396907216494846	194	AAVTTLAVVGAGTWERSTPRMRFGSLPFPGRFTLYSAVSVSDLGVHRHGPWGRRVGDTDETGTGILYTRRAGFLDLAHMREYVDWGKYLHEQAMECLAGGSDSFAFDWSGGTFEVRVTRPSIPGSPEDRRRARDAMARQFAQRMVIVMGTWHEAATWHGERTFPGISETRSAFTWDDTSSHVVASWVVGRALQR
MBK8052723.1	-0.3718285714285714	175	LKSAPPKIIRTCCSFGHEVKMFALSFIKFTDITSYDQLGSHKYLGDKAEMNGIIYTQHGGFVDIAHVRDVADWTAYVYNLINKAQKEENPHFELKLGKEGGTKKLILKIPKEFTDDDAIILAGKIAYDISVWHEIATWYGNSFLPFISEGYSAFSVEDAYSNLMGAHVGMEAIRS
WP_205597685.1	-0.37120418848167536	191	DSESVPVGIRPCCAFGTDLQAEVGPIPVPLYSIKNVVETDDVEDHSFNDGSSSVLGSLFGAEDEVNGLIYTNKGGFIDTAHVRDTADFAFYLFQRFQSAKADEAPIKLTDELRQRQIVLHDLSQIDATERLQANAELAGLLAFRLAQWHEVAQWYGLVSVGSFKEYPSAFSPEDLYSNMLGARIAVEMVMA
MBK8034474.1	-0.36956790123456795	162	LAENPPPITRPCCMLAPQQSPRGSSTSNLLKPGGMGKHNGSNEQVGLIYTGKAGFLDLGHIRDMVDITKSIHDQLTQGPTPNKVAAVFTFGGSRVLMGEAVMHKCPVDDILVARAIAYDVGLGHEIFSYDLSTPGGHNSSFSPEDLCSNLLGTLIGARALKA
MBP6730628.1	-0.3695294117647059	170	LVNPQKKNRFSQCQFGYNLFLTSVPLYPITEFINPKKLGTHSYGGQSLKEDNGSLYTCSGGFIDFAHMRTAADWTTHLTFTILTEQKDFELPEEAGKLQLHFDSLQTLSLEDIAAIAQRIAFERLVWHEVASWYYHPPNHFVMEQQSTFTPEDVFSNLLGTTIGKKVALR
WP_103216780.1	-0.36892307692307685	195	DKVEFTHNFRPCCAFGTNFTVTLLSIPIPFFKETNTVNYDSLGTHIYNMEKFSAEEMASIGKRTPEVNGLIYTRRGGLIDTAHIRDTADVTLTLFYKIYPRLGTNFEIELPREIGKRSILFNAFDTSKMEGKDRIFLSSALAAKLAYEMAVSHEFAQWHGYRNVSIFPEEQSAYSPEDLYSNILGAKLASALINE
NLT75041.1	-0.3671808510638298	188	RIGPSGGWTFNGLDARVPPSYRPGSYASATRRVTFLDPADLGPHGYRFDGAERSGIVYTCRAGHIDIAHVRKAIDWTGYLAAVVLDRIEAGRTTFQFKQIEPSLYHVDLTFPDDWTDLDDGQRERIAREVACDLGAHLAWTGLTWHEILTWFGYRFKIWQSEFPSAFSWEDNYSNLLGTRIAVAALGD
OQK17964.1	-0.3666153846153847	195	PNLPAPKGLRPCCAFGNKLKVKLGEMPLAGFKLDNIRASEDLGPHKFDNGLVSLDLSDNRGWVDDENNGLVYTCRGGFIDIAHVRDNADMTIFLAAEAGRNMDVGGVSNMPDQGGKIRVVFHPVAEEILDEHGRLQLAARIGQWVAFQLSIWHEIVTWYGFASMDAWPEKLSSFSPEDLYSNLLGVKIAGAIITS
RKY09806.1	-0.3651336898395722	187	IVGGLAVIAAGGCGFGGGPRPRNGYSPTTGGVPFPDPERLGTHSYGPGLGEASGIVYTKRGGSIDIDHVRGAADIARHAYDLSRSALLKGKKKFSVSPPFEYYSNKVEFKYPENWDTLGDEEKELIATEVSLQVGHTVGYNSTLYHEMLTWFGTRFLLIPEFYSAFSWDDIYSNLLGATLAMKAVQD
WP_170129752.1	-0.3636065573770491	183	PTFRAPQQVRPCCAFGMDMKAKLGEMTVPGYRNDNIVGNDELGHHGYGDGLNKEGNGIVYTCRGGFIDVAHIRDNADRMVFLTTQMVRTLPAGAVVELPDEGVRRRVVVRPLPESLMRSPGRWAVASALAEWANFQLSVWHEIVTWYGFESTKGFSEKVSAFSPEDLYSNVLGQRIAAGIIVN
MBK9934554.1	-0.3628654970760234	171	IKNPPPRIIRTCCGFGAEVPLAGLTFIKVSDITSGEKIGEHKFMGSKHENNGIVYTKKGGFIDMGHLRDIADITAYMYVLMKSEPSPITLKLGNEGGQKVLKIDVPSNFQEQDYIHLAGKIAYDLSVWHEVSTWYGASYIPLVPERYSSFSVEDAYSNLTGVQLGMKALAS
WP_017222904.1	-0.3609743589743589	195	SSLEMPGDVRPCCAFGNAQKVKVGTLQVPFFRYANTLDADDIGAHAFDAGSFSYVKASPGGSSGGENNGQIYTRLGGFIDLAHVRDTADNTVILFYKIYKQLGKEAKIELPPEIGPRYIQLKALDIEHLDPLQRWNLAADIAARLGYLMAESHEIAQWHGYRSWALWSEEVSAYSPEDIYSNMLGAKIAVALISN
MCD6174914.1	-0.3598936170212766	188	IAVLLATVILGSCQVGSRPRLRVSDYFGSPAGMRFPDPEDLGRHCLDDCRDEKLGLVYTCRAGFIDIGHLREAADRTHYLAQITYQNLIRSNTNFSYRVIEPSRYYITLGYPNDWKDLPRQDKEALAWEISTQLGQYLAHTSLIWHEILTWYGFSSAGVFPENISAFSFEDPYSDVLGTHLAAKVLRD
NLZ07507.1	-0.3595744680851064	188	SMGPSADWTYNGLDARVLPRLRPGSYATATRGVRFLGAADLGPHGYRFSASEQSGIVYTCRAGHVDVSHVRKAADWTGYLAAVALENLEKGRTSFQVKQVEPSLYYVELTYPENWNDLDSAERERIAREVSCDLGQYLAWTGLTWHEILTWFGYRFKVWQSEFPSAFSWEDNYSNLLGTHIAVAALQD
MBW2313577.1	-0.3594387755102041	196	PQIPIRKRLRPCCAFGSDIQAKVGPIPVPFYRIPNLLGSDELGKHSYDSGILEARYGEGRRVGASEERNGLVYTCRGGFIDTAHVRDYVDWTAFVATRIAATFEKGGTIELGEEGGAKRLVVRPLDPDVIERIGWRRLAAWLSRWSGFQLSVWHEIATWYGWAAVPGFSERASSFSPEDLYSNLIGAKLTMAIIHR
MBW8333013.1	-0.35930635838150293	173	PDIKPNRIIRTCCSFGTEMQLLAIPGFKLTETTSIEKIGPHHYLGNESEGNGIIYSRRGGFIDMGHLRDQADWTAYLYTRLHENKSSGKLAMVLGREGGEKNLNVSIPSNMTDNDLVKLAGKIAYDLSVWHEIATWFGASTIPFVPERYSSFSVEDPYSNLLGVIIGIQALQS
MCD6395502.1	-0.35842931937172773	191	YSAAIIGLAIAANGCLDAPRPRMGCLPTHTFAGTFLDPENLGSHSYGPLGGPFEGDGIVYTCKGGNIDVTHLRWNADYTRYAVNQTKKTLMRKGKGFSFNLAFEPSTHQIRFSYPDNWGDLPKQEKEKIADEAAFAVGPYVAYGATMWHEILTWFGTHYMGVEPEFNSAFSWEDSYSNLLGTHLAVRAMRN
WP_143587519.1	-0.3551794871794871	195	PSIEMPKTVRPCCSFGNDQPVEIADLPIPFFRYANTVGIEDIGPHGYDAGTLSLKQSTPVSIPDKENNGQMYTMRGGFIDFAHVRDTADNTVALFYQIYPLLGSDARIPLPKEIGQRYIQLNKFDTTKYTPLQRWHISAFLAAKMAFSMAEAHEIAQWHGYRSWAHWPEYVSAFSPEDLYSNMLGAKVALALLAN
MBN1456829.1	-0.3548936170212766	188	LSSLYSNGPNSFADFDVPPKIRIGSVPTPGIWTKFPNPYYIGKHGYGYSPSERSGIVYTCKGGHLDLVHLRLSADRTAYLTAMCYDNMMNLQGEFTFKFAEPSIYTVDLIYPAGWEELRANEKERLAHDAAIETGQYLSYAAGIWHEMVTWYGYKWTGVYNEKRSAFSWEDVYSNLLGTHLAAKALKE
WP_229368866.1	-0.3545641025641025	195	AAMTLPTSVRPCCAFGNGQKVKLGAMTIPFYRHANTISLEDLGAHAYEAGSFSHQKSAPDEGRSGENNGIIYTRKGGFIDLAHVRDTADNAVALFYQIHPNLGEKQSIALPFEIGPRTIEIDRFEVKLLTATQRWELAAAMAVRLAYSMAEAHEIAQYHGYRSFGPWTEDVSAYSPEDLYSNMLGAKIALAVLTN
MBE0536095.1	-0.3540760869565216	184	SAAAALLLSTGGCGIGGPKARWGYTPKGTFGNANNLGKHSYGFGGSETVGIFYTLRGGSIDMDHVRGTADMSRAAYLKAYDTIVRKGDVFTVSPAFEMTTNRVELEYPPDWDSLSEEKKEEIARESAAIIGPVIGFYSTLWHEMLTWKGTRFLLIEPLHESAFSWDDLYSNAVGAKLAGEALKN
HIG01388.1	-0.35189743589743583	195	PDIPGRKKFRFCCAFGTDLRVRLGQMTIPWLKVGRVLDPKDLGPHRYDGATAAIDDERENAFPWGEANGLVYTCRAGFLDTAHIREQVDWVAFFISQIDRNLTTGTAVDLTPEGAERRLILKPIPPELIEEYGREDVVVAIAQWLAYQGSVWHEIAQWYGWSLVNLYPEFLSGFSPEDPISNAIGIALLSGSSIE
MBP8911793.1	-0.35085106382978726	188	ATDSAQGRFLNPRQAQSAPRGRIACLPSSTMGVRYPDPFALGNHSYGFSTSERNGIVYTCRGGHIDITHLRKLADWTAYLTSRLHEALLLNHVEFSFRMREASLYHARIVYPPSWRNLPADDRDALAREVAIDLAQYLAYTGSTWHEILTWFGYKGAGIWPEYQSAFSWEDNYSNVLGCRIGAAALRD
OHB55358.1	-0.3497159090909091	176	TVLSAFELFFVGCLPYGAGLEWGHVPSGTFAPPEGMPPYGSQMTDGWGILYTLKAGSFDPDHRSGTARKTYNLYNEAYDTLSKKLPGFSESAEGSKDNIEFTYPPNWDTVTDAQKKEIALQVAEYVAFNSMVWHEMLTWYHARIFAGMDDFESAFSWEDVFCDLYGAKVAVESIKM
MBE0534871.1	-0.3488829787234042	188	DLFKLDQDLALHDMLASRPRTRVGSLATSTVSTPFRGCSNLGRHSYRYNVVEKNGIVYTCSGGHLDIAHLRNSADWTAHLSALAYYQMKEGVGEFSFELDEDTGCHVHVDYPPDWDCRDDADKALLLYDVATGLGRYFAYHASIWHEIVTWFGYKSTGFYSEFASAFSWEDMYSNLLGCHIGYAAMYD
WP_035480687.1	-0.3467692307692308	195	TLARMPEAIRPCCAFGNAQRVRIGSVIIPYFRYANTVGINDLGAHGYEAGTLSLQRPKPTSRRSSEGNGQMYTLRGGFIDIAHVRDTADNAIALYQRIYPQLGQAQVIELPYEIGPREIRLKAFDSSMLNPQQRRELAAHLATWLAYSMAEAHELAQWHGYRSWRPWSESVSAYSPEDIYSNMLGAKIAYALLIN
WP_126592996.1	-0.3459537572254335	173	LNKIPPRIIRACCAFGYDLKLWGVPFVKIDQVISIAELEDHHYMSKKSEGTGTIYTRRGGFIDVGHLRDQIDWTRYLHTLILESKGKGDLAIPLRKEAGRKTLHLNIPTTLDADDCILLAGKIAYDFSLWHEISTWYGASTLPFMPEKFSSFSVEDVYSNLLGIHVGMKTLRT
MCB1205843.1	-0.34530303030303033	198	VPASLPAAGLRDWQAQKEPRLRIAASPYENYLLHILPTPMDFGQHLYRVRIDTLGMGPSDEVSRGHLYTLRGGFLDLAHIRRSIDFTAYVHHRLVEALESGESHIAFESIDRTTYQIDIVYPSFWSSLGEGEKARLIGEIALRGGAEASFDFSNWREILTWHGFHNVPGMPEKGSAFSYEDVVSHAVGETVALRAIRS
MBN2136499.1	-0.3436612021857923	183	FLLLLLALAAQGCGKKHRPIFRVGSCFGSITKVNFHDLTDLGRHKTTEHNGMVGTCRGGFIDLGHVRNAADVTRWLATDLEEAIMKGKTEFSFKLTDPSRHFFDITYPDNWRDMPESEKRKIARDIAIDAGAYGAYLGTAWHEIITYLGWKPAMIPVFISALAPEDNYSNLLGAVVGNLALRD
OHB56226.1	-0.3433333333333333	189	AISAVSLLFFAGCTVTNHPRARPGSYASSTIKVNFVDGKELGNHNFGSFVGEKDGIAYTCKGGHIDIAHLRIAADNVFYLYNKITKRLENGDTDFDFKLNTDSSTFSVRVSYPPGFKSWSESRRKRVIDEVALDASQYCTWQMVSWHEVLTWFGQKAFVVVPQFQSAFSWEDSYSNLLGTILGAKAIRH
MCB9426530.1	-0.3415028901734103	173	LSKTPKRIIRACCVFGYDYKFWGIPFLTLDQVIDVTELGEHQYMGGKKEVVGTLYTHKGGFIDIGHMRDQIDWTRYLYELILSQRGKGEFIMPLRNEGGSKKLYLRVPEDFSPEDARLLAGKITYDFSLWHEISTWYGASAVPGLSEKFSSFSIEDVYSNLLGIHIGMKSLTS
WP_013409846.1	-0.33878612716763007	173	TKTPPKRIIRTCCSFGVDVKVSVLSFLKVTDITSLSAMGDHTFMGNKAEKNGIIYTHKGGFIDMGHLRDIADYTAYLFALIKENRNVGLHEFKLGKEGGTKKLNVFIPDHFTDEDIANLAGKIAYDLSAWHEISTWYGSSYIPLVPERYSSFSVEDAYSNLLGAHLGIKAVLS
OFX56875.1	-0.33757225433526017	173	NSNKPHRIIRTCCSFGSEMQLIAIPGVKLTDITSIDKIGIHQYLGSENEKNGIIYTRRGGFIDMGHLRDQADWTAYLYTQIIKNRQTEKLSMVLGREGGEKNLQVTIPSNMSNPDLILLAGKIAYDLSVWHEIATWFGASTIPFVPERYSSFSVEDAYSNLLGVKIGIQALQS
SDJ78386.1	-0.3369035532994924	197	PNFPLPKSLRPCCAFGNMQKVKVGALPIPLYRIGNTVDATDIGPHTYDGGMLGFTRSSVSATRNSGTENNGIVYTKRGGFIDLAHVRDTADDTVGLFFPIFKQLGQDQVIELKGEIGRRYVQLHAFDASSLSNHQRWQLAAALAARLAYFKAESHEIAQWRGYASLASWPETVSAYSPEDLYSNMLGAKLSLALIQS
WP_140363697.1	-0.33578680203045685	197	PQLTVPQNVRPCCAFGDRQKVKIGPVPVPFFRLNNVVELEEIGPHKFASGIYHYTPSSSSALGHGGSENNGILYTQKGGFIDLAHVRDTADDTMGLFFEILANLGQAHRIDLPAELGPRYIEMASFDASSLTDEQRWSVAAHLAARLAYFKAESHETAQWHGYASFSGWPETISAYSLEDLYSNMLGAKIVLNLIQQ
OFZ47755.1	-0.33296482412060296	199	AVLFFSMNGNATFVNPDHYPNIRSGTLPVRDVFLFIKNSYVKKNVYGEHTYWMRYYEGNRRKDEKNGILYTCRGGFLDVAHVRNAIDWVGYIAANVYPYLLKDIETYTHRGEEPTLYTLNFQYPDEYRQLSYEQKARVAKKLSIVVAQQIAYHSLVWHEIVSWSGYIHALYTEKPSGFSFEDNYSNLLGIIIGGLAAES
MBL9157619.1	-0.33202020202020194	198	PAASSSAGGLSDWQAEKVPRLRIAASPYPNFLLKVLPTGVDFGTHLYRVEIDSLGMGPSSELARGHFYTRRGGFLDLAHIRRAIDLAGYVHYQVRDSLTRGEAGFSFENIDRTTYRVSFHYPDFWSRLEPVTKARLIEEVAVRAGETAALDLSNWREILTWYGFHNVPGMPEKSSAFSFEDLSSHAVGAAVAGRALRL
WP_065820143.1	-0.33151041666666664	192	AETEPPVGVRPCCAFGYDLKAQLGGIPVPFFSVGNVVDADQIGQHHYNDGSQSVSGNLLGFGDEQNGLIFTQEGGFIDTAHVRDTADFTFFLYQQNRERLGQTSQIDLTQELRTRQIIWQAHSNELSASEQARRSAQAAALVAFQLAQWHEIAQWFGLVSVGGFDELASAYSPEDLYSNMLGAKLAKAILLA
GIU20041.1	-0.3302564102564102	195	PLISIPEAVRPCCAFGNSQKVKVGSLQVPFFRYANTLAVDRVGPHAYEAGTFSFQKDAPNGSRGTENNGQMYTLQGGFIDLAHVRDTADNAIALFYHIYPKLGQQQTIPLPDEIGSRVIELSEFDTSQLSARQRWEVAAAMSVRLAYFMAEAHEIAQWHGYRSWAPWSETVSAYSPEDLYSNMLGAKIALALINN
MCC5822016.1	-0.3302072538860104	193	PAECHPTGVRAYFGQFNDVPRPRMGTLPFPGPFTLYTSAGEDLGSHSYGMIGSFDEVMRGLVYACDGGFLDISHIRNAADMTAYLHARVHYALQNGWTCLRFRGKEPSVYEVDLYYPPGWADMDPDERLEVIDEAAIRAAQRLALKVMTWHEILTWYGYKSSGFISERGSAFTYDDGPSHALGVIIAGEVLRS
WP_015727480.1	-0.32757731958762887	194	AEVEAPVGVRPCCAFGYDLKAQLGGIPVPFFSVGNVVDADKIGQHRYNDGSQSVSGNLLGLGDESNGLIFTQQAGFIDTAHVRDTADYTFYLYQENLAHLGQEYQVELKQELRVRQIHWQPQFQAESLSQAEKVQRSAEAAAFIAFQLAQWHEIAQWFGLMSVGGFDELASAFSPEDLYSNMLGAQLAKQVILT
WP_014435777.1	-0.32525510204081626	196	DRMGASLGLAPETAAFDPPTLRLGVMPFDAWYSPWEALDADALGNHRHEAAGLLGTPLGSPRGAEVSRGILYTQRGGFLDIAHLRNAVDLTRFVHRQVAPWLREDQPVTLEMLAAEPDLYRVTLTPPPNATPGERDAAAVEIAGRIAYLMTTWHEVLTWFGYRGLGVITERPSAFSYDDAPSHRVGVELAMAVLRE
NLH15291.1	-0.32465608465608464	189	LTVTTGVILFGGCSFDGQPRARLGSYATSTPGTNFLGPENLGDHCYDHFFFENNGIVYTCRGGHIDITHLRINADYVRYLYKLILRRLDLDDTEFSFKLNVEPSRYYVTLQYPEFWKTLSEKERERLSEDLALELSQYFVFTMTTWHEILTFYGYKCMMFVPEEPSAFSWEDIYSNLTGIHLGAKAVRD
MCC6721965.1	-0.3236416184971098	173	TKFPPPRIIRTCCTFGANLSIAAVPKVKINDITSIEKIGNHKYLGSSLEKNGLVYTRKGGFLDLGHLRDQADWTAYLYTVLLYNKDKGKINIQLGNEGGKKTLDAKWNSILDSSDALLLAAKIAYDLSVWHEISTWFGSSYVPFFPERYSSFSVEDIYSNMLGVLIGIEALKS
WP_065601339.1	-0.32312499999999994	192	FAADAPAGVRPCCAFGTNLQTEIGGIPVPFVSVENVMNIEDLGDHIYNDGTQSVASSLMGFGDESNGIFYSKKGGFLDSAHIRDTADFTYYLYNEFYAHLGSDYKVTLSRELKDRVVQMHKSVDVYSEVERQKISIELAALTAYRFAQWHEIAQWFGMESVGGFKEYASAFSPEDLYSNMLGALLASDVIRA
MBL9121235.1	-0.323041237113402	194	ALLLIVCFVCTGCTIGGPKSRLGSLPFPAALSLWDAADPSDLGEHIHEAGTFEGLAESSRGTVYTCKAGFVDVAHLRESADWTKFAYDEVLDALRQGKGYATFEDHYRAEYRIALTVPAVWSRYSADARRSEEERAARVAAQRIAYLAMTWHEVATWFGERIIPFIPEDRSSFTYDDTIAHIIGVRLGGEALGM
WP_111373993.1	-0.3218023255813954	172	GENPPPRIIRTCCSFGSDVKVTGIPFLKISDVTSIEKLGAHTYLGSVLENNGIIYTNKGGFIDIGHLRDQADWTAYLYQQILNSDNQDFIIELGREGGQKKLEIYPSELKTTADKIAVAGKIAYNLSVWHEIATFFGASYIPMVPERYSAFSMEDAYSNLLGVQLGMQALQS
UCD52603.1	-0.32105820105820104	189	LAGCGYQPNLYDEHGIGRPRPRVGRYATDTIGGAFWLDPNLLGAHGYYSGVSEGEGIVYTCRAGHIDIAHARKSADWTAYIAERTFAMVRAGQTRLSLILSDPVRCSMTLNYPCDWGERSAEERDDVAREAAIALGQYVSYFGSIWHEIITWFGYRNVPIYGEFPSSFSWEDSFSDLLGTHLGAAALRD
SOE22277.1	-0.32093567251461985	171	LEQVPPNVIRTCCAFGHDLSIARIPFLKRNDLIDYNNIGQHQYLGGPKEQNGIVYTSRGGFIDLGHLRDYADWTVYLYNLLESKQANEVFKMTLGNEGGTKSLEITIPSQKIDLYELAGSIAYDLSLWHEIATWYGSSYIPLIPEAYSSFSPEDLYSNLLGVRLGIEAAKS
MCE1198832.1	-0.3208092485549133	173	YQNHPPRIIRTCCALGTDLKVSVFPFYRYTMLTSIGKLGPHKFLGDSKEHNGILYPRRGGFLDLGHLRDLIDWTAYVYNQCKRSQITGEVVIHLGYEAGSKVLYLKVPPTEKDEELIRLAGRVAYDLSIWHEITSWFGASAVPLVSERFSSFSPEDAFSNLTGITIAAEAIRS
WP_232526838.1	-0.31979166666666664	192	PELKKPEGLRPCCAFGHDLQAELKGAPVPFYRLNNIVESHDLGKHRYNDSFVRGLTSMVGGGSEKNGIVYTQHGGFIDTAHVRDSMDMTYWVASQLLQHPGSALRVRLGDELAHREIVVHPYRVPSDPQAAFSVAVWTAARVAFDLAAWHEIAQWYGFESVPGFSEGVSAFSPEDLYSNLVGVRLAAALLLT
MBI1818486.1	-0.31860824742268035	194	ADVPEPQSLRPCCIFGNDVGVQVGSIPVPGYEVENVLDINDLGTHQYNKGTVSLQPRGGERLLSDEASGILYTCRGGFVDIAHVRDNADRTLYLAAQIARLAATGGTIPLTGEGAERHIVVKPLDAGLVRAYGLREVATSLAEWLSFQASIWHEITTWYGWSSTKFSERPSAFSLEDLYSNLAGIKITGAIVRR
MBU2577115.1	-0.31826086956521743	184	LSLVVVLTGFSSQCFALHWRYSPWFGSNFHHFGIEDIGVYKYGGGRGDKVGMLYTCKGGYIDLGHLKECTDRTKYAYDIIYENLMNDNKKEFSFKIIDSAVYFVNIYYPSNWESMKKNDKQKIARIVSANLGERVAYCSTVWHEIITRLGYSSFMFSERPSAFSWEDLYSDLVGSNLAAQALKS
WP_169853067.1	-0.3180952380952381	189	IAAVFLTTLTTGCSLTNEPRPRLGSYATDTIGTNFLDMKSLGNHSHGIFLGEGNGIAYTCRGGHIDIAHLRISAEYTKYLHDKVQSCLTDGDDSFTFTMNVEPTRYYVKLDYPPNWDDLSAERKKQITDQIALDLGQYLTFTMVTWHEVLTWFNFKGMGVLPEFPSAFSWEDSYSNLLGTRISAAAIKA
MBW2362932.1	-0.3165816326530612	196	AGIPIRKRLRPCCAFGTGLKVRVGAVPVPGFRIGNLMGPDDVGPHTYDSGALTRSVDPSDARRGMREHNGLVYTCRGGFIDTAHLRDYVDWALYLGAEIARHIYDGTTIVLPDEGGQRRVVVKPVAPELVDRYGRSRMTIQLAEWVGFQLSIWHEIATWYGWSWVKTFPETASAFSPEDLYSNLLGVKVVIAVAHR
WP_228067819.1	-0.31609137055837566	197	PQLTVPQNVRPCCAFGDMQKVKIGPVPVPFFRLNNVVELEEIGPHKFASGIYHYTPSSSSALGHGGSENNGILYTQKGGFIDLAHVRDTADDTMGLFFEILANLGQAHRIDLPAELGPRYIEMASFDASSLTDEQRWSVAAHLAARLAYFKAESHEIAQWHRYASFSGWPETISAYSLEDLYSNMLGAKIVLNLIQQ
MBK8256819.1	-0.3152849740932642	193	PAFDPPTHVRPCCAFGMDLETTFQGAKVPGYRMENVTSLDSLGHHEYDNGAIALRPNERMVDLEKNGILYTCRGGFVDTAHVRDNSDMMLYVGYKIAALLPSGGAIEIPGDGAMRRIVVKAISSEEMAERGRFATAAVLAQWAVYQISIWHEMATWYGYESVPGFSEKVSTFSVEDLYSNTLGIKVGAALVEG
MBM4027887.1	-0.31521276595744674	188	RALSGPADQVVYRGFSGSPRVRFGSYPSSNIGTFFKGPDLGTHGYRFRLSEKNGIAYTCRGGHIDVIHVRIAADWTAYLTATTYRHLMERKSGFSCKLAVDRSRSYVTFSYPEDWDRRSKVEQMAIAREVAMAVGPYLAWTLTTWHEMLTWYGFKCIGPFPEYPSAFSWEDSYSNLLGTIIAIRALND
WP_075705842.1	-0.3151041666666667	192	EELQAPVGVRPCCAFGMDLKAQLGRVPVPFFSLENILAADEIGEHKYNDGSESVSGSLLGFNDEVNGIIFTQLGGFIDTAHVRDTADYTYYLFHLNQQHLGQSAQVDLPAELRIRTIRWHPQPAALTPQEQIEYSAKAAALTAYRLAQWHEIAQWFGMVSVSGFKEYASAFSSEDLYSNMLGAQLARDILLE
WP_235059868.1	-0.3147208121827411	197	PKLIVPQNTRPCCIFGDQQKVAVASIPIPWFKLNNIVELEGIGPHTFAGGVYSYTLGINSSTGRSGSENNGLIYTQKGGFIDLAHLRDSADDTMGLFFEVLAHLGREHTIKLPGEIGKRYVEMKPFDVEPLSDKDKWIIAAYISARVSYFKAETHEIAQWVGYGIFPGWSEEESAFSLEDLYSNMLGAKIALHLILE
MBI2188676.1	-0.31346590909090905	176	PQPLPKPNTRFCCVFGQPNLQKAAMVPLIHGAGAGGIVEVNGLKFHDYENWFWTGETNGILYTCKGGFIDVGHVRDMADRTAYLAVQAHQMLPRGGVYLYQNQREGGTINVHFHAQNVKSGPAIEIPLAQRIAYELGLWHEIWSWCDADERYSAFSPEDLYSNLTGTLIAAQVLSQ
NLH42783.1	-0.3129787234042553	188	WADCVQARFLSGRQARSTPRGRIACLPSSTMGVRYPDPFALGDHSYRFNGSERNGIVYTCRGGHIDITHLRKIADWTAYLASRLQDALLENRTEFSFRMWEPSRYHVQIAYPAAWGDLAGAVRETTAREIAIELAQYLAFTCGTWHEILTWFGYRGIGIWPEYQSAFSWEDNYSNLLGSRIAAAALRD
WP_130599004.1	-0.3129230769230769	195	PSAYMPQHVRPCCAFGDDQSVALGNVKVPFFQYSNTLSLDELGAHSFDAGTISLTKKTPKSSRELEKNGMMYTLRGGFLDIAHIRDTADNTVGLFYQIFPELGQDAKIAIPDELGTRYIQLSAFDVSQFNARERWKLSAHIAAYMSFVMAQAHEIAQWHGYRSFAPWPETISAFSPEDLYSNMLGSKVALSLLLT
TMD13841.1	-0.3120731707317073	164	GGVSGSPGSRACCLLAPSVLGNRVIEAGDVTTHVYGNGGLTEGKERWGIVYTCGAGFIDVAHMRDMIDLTKFYHTTLLTKNKAGDKFNVFAGAKDNGEVVLKKAIATPADQTAVAMSIAYDQSIWHEIVSYWECEQGMHPSSFSPEDLVSNKFGVYVGGKIVLA
NUP09748.1	-0.31164948453608243	194	PKLPAPHRVRPCCAFGMDLRTKLGGVEVPGYTVGNILGVEELGRHEYDNGFLTLNQDISRVVTLEKNGLVYTCRGGFVDIAHVRDNADLTLYLATRIVLDMWGPKPVVVEGDGARRRVVLKPIPPELIDRLGPWEVAVALAQWSAYQMSIWHEIATWYGYESVSGFPEKVSAFSPEDLYSNAFGLRIAGGILRD
MBK8776781.1	-0.3114857142857143	175	LQEAPPRIIRTCCSFGVDLKVAAIPFIRYNDITGRDLIGPHTFLGSKHEGNGIIYTHKGGFVDIGHLRDQADWTAYIYDLIVKNKKSGNALIVTRLGYEGGQKILKIFAPDNLTEQDLIKLSGRVAYDLSVWHEIGTWNGTSLIPMVPERYSAFSVEDGYSNLLGIRLGIEALNS
WP_095497160.1	-0.30861538461538457	195	SVFELPTNVRPCCAFGHNQKVAIYTLPVPLFRLSNSVDFETIGAHGYGAGSFSYQRPAPNQSRRTENNGLIYTQRGGFIDLAHVRDTADLTVALFYRIHPNLGKPHRIDLPPELGPRHIELSNFSVDGLSAEQRWQLAASLSARLAYFMAEAHEIAQGHGYRSFAPWSEAVSAYSVEDLYSNMLGAKLALAILNN
MBN2348712.1	-0.30664739884393066	173	LSSPPPRIIRMCCSFGTDLRMVAVPVKKITDITSIDRVGPHKYLGSSEEENGIIYTKRGGFIDLGHLRDQADWTAYLYSMILEKKYDPEIIQALGREGGVKTLSINVTRDLDSLDIMMVAGKIAYDLSVWHEIATWFGASTVPLLPERYSSFSVEDAYSNLLGVTIGIKALQS
MBE4247003.1	-0.30629441624365483	197	PQLTVPQNVRPCCALGDMQKVKIGAVPVPFFRLSNVVELEEIGPHKFASGIYHYTPSSSSALGHGGSENNGILYTQKGGFIDLAHVRDTADDTMGLFFEILANLGQAHRIDLPAELGPRYIEMASFDASSLTDEQRWSVAAHLAARLAYFKAESHETAQWHGYSSFSGWPETISAYSLEDLYSNMLGAKIVLNLIQQ
WP_219009210.1	-0.305664739884393	173	LNKIPPRIIRACCAFGYDLKIWGIPFVSIDQVISIDDLNEHHYMGNKREGTGTIYTTKGGFIDIGHLRDQLDWTRFIHATIINSKGKGEVILPLRNEAGRKTLYLNIPEQLNDHDSVLLAGKITYDLSLWHEISTWFGASTVPFISEKFSSFSVEDVYSNLLGIHIGMKTLRS
MBW2691717.1	-0.30306122448979594	196	PKVPIRERLRPCCAFGTGLKVRVGAVPVPGFRIGNIIGPDEVGPHTYDSGAMTRSSQAGYSGFRHREGNGLLYTCRGGFIDTAHVRDYIDWTVYLGSTIARSLSTGTTIEFPDEGGQRRIVSQPVPQDTINRHGIARIAAPMAQWIGFQLSIWHEIATWYGWSWTKTFPETASSFSPEDLYSNVLGVKLFAALVPR
MBL7972326.1	-0.30265895953757227	173	PGIKPHRIIRTCCSFGSEMQLFAIPGVKLTEITAMEKIGTHHYLGDPSEGNGIIYTRKGGFIDMGHLRDQADWTAYLYKQLLENRAKGNLSILLGREGGEKTLTAQIAPHLTKSDLIQLAGKIAYDLSVWHEIATWFGASTIPLVPERYSSFSVEDAYSNLLGVTIGIKAIQS
MBK7972762.1	-0.3012234042553191	188	DELARTPRERLCCSFGYGLAAAMPPIPLTLHLENITSPEKLAPHAYVSKGSLQEVGELLAETYGLAYTCRGGFVDVAHVSDFADWTAYLSARIRRTPAHAAPIVLPCDAGTAHLTLRELEPADGPKALARSLALAQRIAYQLSVMHEVTSWYDVSTFSAISEKVSAFSPEDNYSNLLGTYVGREAVLS
MBW2292857.1	-0.2999476439790576	191	PLVPVRKRLRPCCAFGTGLRVRVGAIKIPGFAIDNIRSPDRIGTHTYDAGQRGQEVNNASERNGLVYTCRGGFIDIAHVRDYADWTLYLATQIGRKLETGGVIELPDPEGGQRRFLLQPVDPELIRIVGRRKLTASLAVWAGFQLSLWHEIATWYGWASFGLFSERASAFSPDDLYSNLLGAKIVGPIISA
WP_130045441.1	-0.29984374999999996	192	SFAEAPVGVRPCCAFGTNLQTEVGGIPVPFVSVENVLNIDDLGDHIYNDGSQGIASSLMGIGDERNGIFYSEKGGFLDSAHIRDTADFTYYLYGEFYAHLGTEHKVTLSPELKNRVVQLHASSDVYTETERQKMSIELAALTAYRFAQWHEIAQWFGMESVGGFKEYASAFSPEDLYSNMLGALLASDVITA
MBA5761291.1	-0.2993229166666666	192	QSLKAPVGVRPCCAFGMDLKAQLGSVPVPFFSIENVLDANGLGAHHYNDGSESVSGSLFGFNDEANGIVFTSKGGFIDTAHVRDTADYTYYLFQLNRQNLGTNTAIELPAELRIRRVQWLENDQQLTEAERIQRSAKSAAFTAYRMAQWHEIAQWFGMVSVSGFKEYASAFSSEDLYSNMLGALLAEAILLE
WP_158313591.1	-0.2983854166666666	192	NQPPMPDGLRPCCAFGYDLKAKLAKVPVPFYKVNNVLDLEHLGRHRYNDSFWRGVSSVLSLSSEQLGMVYTRKGGFIDVAHVRDTADYSYYLFAQIYPRLGEAWTLKLSNELAERRIQFHAFSPPQTEAERYSMSVYLAAHLGYQLAVWHEIAQWYGYRSVPGFSEQISAFSPEDLYSNLLGARLAVTVLMQ
WP_228481358.1	-0.29755208333333333	192	QSLKAPVGVRPCCAFGMDLKAQLGRVPVPFFSLENILAADEVGIHKYNDGSESVSGSLLGLNDEVNGIVFTKQGGFIDTAHVRDTADYTYYLYQLNRHYLGSDAEVSLPAELRVRTLRWSKQDTVLTEPQRLQYSAQAAALMAYRLAQWHEIAQWFGMVSVTGFKEYASAFSSEDLYSNMLGAMLARDILLK
WP_047877259.1	-0.29749999999999993	192	IAAQAPTGVRPCCAFGYDLKAELGGVAVPFFSLNNVLDSHTLGRHRYNDGSGSVALNLAGLDKEKNGLIFTTLGGFIDTAHVRDTADYTYYLYQLMQKNLGSNTHYDFPPELKLRRIQWLPHRVSLTDEQKQALSLDSAALIAFRLAQWHEIAQWFGMESVGGFKEYASAFSSEDLYSNMLGALLAKQILAD
WP_205407269.1	-0.2965625	192	KALEAPAGVRPCCAFGTDLKAQVGGVPVPFFSLENLVDAGQFGSHVYNDGSQGVAGSLLGMADELNGLIYTKRGGFIDIAHVRDTADYTYYLYHELWPYIGSEHALTLPAELRQRKVVLHADDVVHDSDSKRQEGIKLAGMLAFQLAQWHEIAQWFGLKSVSGWSELASAFSPEDLYSNMLGARLAIQVLEQ
WP_170200681.1	-0.29529100529100527	189	CAGNGRAAALDAQEAGFAPGVRLGTIPALHTLRGVDNMFFDVHFVGQHGYRDHRGERGGLVYTCAAGFLDVDHLRQSADWVAYLHGRLGAAWARQDQTLKFTVPAGDRGMQVRVTLQRPALAQGSPPPWPELDTLARRMAFLMMTWHEVLTWFDYRSTFLAPEKISAFTYEDTLSHVVGIEIGARAVAR
WP_071239015.1	-0.2949746192893401	197	PQLTVPQNVRRCCAFGDMQKVKIGAVPVPFFRLSNVVELEEIGPHKFASGIYHYTPSSSSALGHGGSENNGILYTQKGGFIDLAHVRDTADDTMGLFFEILANLGQAHRIDLPAELGPRYIEMASFDASSLTDEQRWSVAAHLAARLAYFKAESHEIAQWHGYASFSGWPETISAYSLEDLYSNMLGAKIVLNLIQQ
WP_052955964.1	-0.29093749999999996	192	KALDAPVGVRPCCAFGQDLKTELLGVPIPFFSVENIVDASRLGKHIYNDGSQNVIASLLGLGDESNGLIYTVKGGFIDTAHVRDTADFTYYLYQQIYQHLGSDYRITLPTELRKRFIRLNKSKQTLTYRERQAISIELAALLAFRLAQWHEIAQWFGYESIVGFPELVSAFSPEDLYSNMLGAITAKQVLEQ
MBN2263445.1	-0.29063953488372096	172	LYKCPPRIIRTCCSFGYNVGVWGIPFYRIGEVAGKVDVGRHKYLGVNTEGNGIIYTQRGGFVDLGHLRDQADWTAFLYQTIIENRGQKTEIKLGYEAGVKKLKLDIPADFSLNEAALLAGNITYYLSLWHEIATWYGASSIPLIAERYSAFSPEDDYSNRLGILLGMKSVES
CAA0097030.1	-0.28944162436548226	197	PEFDVPQKVRPCCAFGNEQKVEIGFVPIPLFRLGNSVSFSEIGPHRFDAGSFPNTVKGASANGLSGGENNGIIYTLRGGFIDLAHVRDTADDTVALFFIIIHHLGQPHIIELPSEIGPRYIQMKAFDTSGLSAKQRWYLAAELAARLAYFKAESHEIAQWHGYTSFAGWPEEVSGYSPEDLYSNMLGAKLSLALIHS
RPJ27193.1	-0.2883510638297872	188	RTLSGPASQVIREGFDGIPRTRYGCYAAAIPGMTFLGSKLGSHNYHGPFFEKDGIAYTCRGGHIDITHLRIGIDWTAYLVAESYRHLMRNDPSFSCKMPVDRSRTHVHITYPFGWDCLSEEDRSAIAERIALALGPYLTFTMVSWHEITTWYGYKCIGLPVEYDSAFSWEDSYSNLLGTMIAVRALQD
NLZ04323.1	-0.2847872340425532	188	KGLRGPASDVVVNGFNFGPRIRYGAYPTAILGTPWAGEDLGTHGYYFRLSEKNGIACACRAGHVDIMHVRIAADWTAYLASRSYRHIMRGDESFSYKLLVDRSRNYVHISYPDDWQTLPEDQQRRIAREVALAMGPYLTFAMTTWHEIITWYGFQCIGLPTEYASAFSWEDSYSNLLGTILATRALSD
WP_029834637.1	-0.28375634517766496	197	PQLTVPQNVRPCCVFGDMQKVKIGAVPVPFFRLSNVVELEEIGPHKFASGIYHYTPSSSSALGHGGSENNGILYTQKGGFIDLAHVRDTADDTMGLFFEILANLGQAHRIDLPAELGPRYIEMASFDASSLTDEQRWSVAAHLAARLAYFKAESHEIAQWHGYASFSGWPETISAYSLEDLYSNMLGAKIVLNLIQQ
MCA9549574.1	-0.2832934131736527	167	DAAEYPPRLRICCALGHDLELRLGVLRPPVGVENVVARGALGHHRYRARTVFEERNGLVYTCRGGFIDLGHLRSAADLYAHLRARLEAARGGPVALATADGGATLLAPPTSDSAAQAAFDLTVWHEITTGAGGRVVPFFSETFSAFSPEDLYSDLLGATLGARAWAR
KAA1246110.1	-0.28317919075144504	173	LGKTPRRIIRACCAFGYDLKIWGVPFVSIDQVISVDDLGEHHYLGDKGEGTGTIYTNKGGFIDIGHLRDQIDWTRYIYNTILKCRGKGAVAIPLRNEAGRKTLYLDVPVQLGNSDCILLAGKITYDLSLWHEISTWYGASTVPFISEKFSSFSVEDVYSNLLGIHVGMKTLHS
MBK6686281.1	-0.28238636363636355	176	AAESPPPPLRPCCAFGRDLSVALGPLRAPIALDNVVDVAGLGPSHTRHGSPFEEHNGLLYTCRGGFIDTGHLRASADWTFWLARALHQDRLAIELPPASGALRLTLHPTPHDGDPRILRRRIAARVAYELALWHEVLSFYAPTQFEAFGEAFSTFSPEDLYSDALGALLAAQVLAG
MBP6185828.1	-0.28235632183908044	174	LKHHPSKIIRTCCAFGADLRLGRIPFLRKTDITAIHDLGTHQYMGSNAEGNGIIYTRRGGFVDIAHVRDVADWTGYLYLLITDNDRTINGGEMDLGMEGGQKYLKLKIPANLDQQTATELAGLIAYDISVWHEIASWFGASFIPLMPERYSSFSPEDLYSNLLGVHLGIQAIQS
HAH25098.1	-0.2819653179190751	173	TEMKPHRVIRTCCSFGTEVELFAIPGFKLTETTSLEKIGPHHYLGDAGEGNGIIYSRRGGFIDMAHLRDQSDWTAYLYTQLLENRTNGTLSLILGYEGGEKTLHVSIPSKMNNTDLIYLAGKIAYDLSVWHEIATWFGASSIPFVPERYSSFSIEDPYSNLLGVSIGIKALQS
NCB07449.1	-0.2801724137931034	174	IASAPPRIIRTCCSFGADVRLAVIPFVRYTDITSREEIGQHQYLGGKHEGNGNIYTSRGGFIDLGHLRDCADWTAYLYNLIFASRENPALEITSLGTEGGQKTLVLEIPENIDSSDVYELAGKIAYDLSLWHEIATWFGASYVPLIPERYSSFSPEDLYSNLLGVTLGIRALKS
MBS0191529.1	-0.2796039603960396	202	LLLSAHFALLSCASTTGQPPRDRLGSIPFPGVFTLYATADPNNLGQHRYEAWWDKLGQPAETSRGIMYTCRAGFIDLSHIRDSIDWTRFLCNRSRQALQSFGSGGSTPGFSFTLSDARYEIELHEPDWWSRLSPAQREHLVAEASIVLGQRLAVIAATWHEIGTWFGQQTIPGVSEQNSAFTWDDATSHIIAAIVAGRALRS
MBV5315265.1	-0.2790173410404624	173	PDIKPHRIIRTCCSFGTEMQLFAIPGVKLTEITSLEKIGNHHYLGDQSEQNGIVYTRRGGFIDMGHLRDQVDWTAFLYTELRINKPNGNFTLILGREGGEKTLNALLTSTLTDHDLILLAGKITYDLSVWHEIATWFGASTIPFVPERYSSFSVEDAYSNLLGVTIGIKALQS
MBN2180978.1	-0.278494623655914	186	ILITAAIFFIDGCNSCQRPRLRLGAYFGAPVGIAYPDPEHLGRHGYTKWWSEKIGLVYTCKGGFVDIGHLRDSADRTSYCALITYENLLKEKTELSFQLLEPSRHIVTIEYPDSWHEQPNKEEIAHEIAIGLGQYLAYNTMVWHEIITWYGYKYTGVFSEYISAFSWEDIYSDVVGTHVAVKVLNN
WP_232322014.1	-0.2782233502538071	197	ASLTVPQNVRPCCAFGDMQRVKLGPIPVPFFRLNNVISPQAVGPHKFASGIYHYTSSSASASGVAGGENNGLMYTQYGGFIDLAHVRDTADDTIGLFFEVLTHLGKEHRIELPSELGPRYVNMQSFDVKGLSADQQWQLAAHLAARLAYFKAESHEIAQWHGYSSFSQWPETISAYSLEDLYSNMLGAKLSLTLIQQ
WP_092677881.1	-0.27770833333333333	192	PSLQKPEGLRPCCAFGHDLRAELKGVPVPFYRLDNIVESHQLGTHRYNDSVMRGLTSMVGGGSEKNGIIYTTQSGFIDTAHVRDSMDMTYWIASQLLQHQGSAFRVSLSHELARRDIVIRSYQVPSDPQQAFSVVVWTAARVAFDLAAWHEIAQWYGFESVPGFSEGVSAFSPEDLYSNLLGVRLAASLLLQ
MBM4027888.1	-0.2772872340425532	188	QGLSGPADQVVYRGFGGAPRPRRGAYPAAVLGLPFLGPNLGTHGYYYRPSERNGIVYTCRGGHIDIAHLRIAADWTAYLAAKTYRHLMNHDSGFSFKLTVDRSREYVRFTYPDDWSRLPESQRRAIAREIALAVGPYLAYTMTTWHEILTWFGFKCIGLPTEFQSAFSWEDSFSNLLGTILAVRALQD
WP_218530392.1	-0.27499999999999997	192	FAVDAPVGVRPCCAFGTELKAKVGRIQVPFFSLSNVVAIDDLGQHQYNDGSQGVASSLLGIASETNGLIYTRRGGFIDTAHVRDTADYTYYLYHQLWPHVGTDHQLDLFDELRTRRIQLHAVEGVLDNDSKRQLGLALASSLAYQLAQWHEVAQWFGLTSVGGWSELASAFSPEDLYSNMQGALLARDILQA
WP_154753725.1	-0.27468750000000003	192	SKLSAPNGLRPCCAFGYDVRAKLIGIPVPLFKLGNIVAPDDTGKHHYNDSWISILSTLSGINSEHDGIVYTRRGGFIDLAHVRDTADNTLWLFNQILPQLGQPATIKLDDELGQRIIRLWRFSPPKSELARYQLSVSLAAHLAFQIATWHEVAQWYGFQSVPGYSEAISAFSPEDLYSNLIGARIATDLLNN
WP_025821898.1	-0.2739583333333333	192	GVITAPQGVRPCCAFGTDLGVAFAGLSMPFVNIKNTLDVTDIGEHIYNDGKQGPISSLLGLGEEKNGLIFTKKGGFIDTAHVRDTADYTYYLYRRVVHNIGKCSKIDLGPELKLRSIKLNSCGQVLSLATRQEKAAKFAAVTAFRLAQWHEIAQWFGLKSVAGFPELASAFSPEDLYSNMLGAVVALEILQT
OHB54330.1	-0.270427807486631	187	FGIAVCLLTMAGCSFTGGPRARMGYLPTATSGIRFPHPDKLGTHGYGFNLSEVGGIVYTCKGGHIDLDHVRGNADDTRYLVKLIRGTLSKKSKGFSFKLTGERSRHLVSFDYPANWDNLPDKTAVIDDIAFSTAPYLAFNATTWHEIQTWFGVHFALIEPEFNSAFSWEDIYSNLLGTIIGAEAVQD
QCW99722.1	-0.2701734104046242	173	LRNVPPRIIRACCFFGYDIKLWGVPFVTIDQVITVDDLGEHHYMGSRKEGIGTIYSHKGGFIDIGHLRDQIDWTRYLYATIMESRGKGEIVLPLRNEAGRKTLYLNIPDEFEAQDCILLAGKITYDLSLWHEISTWFGASAIPLIPEKFSSFSVEDVYSNLLGIHVGMKTLQS
WP_150088769.1	-0.26988439306358386	173	IQSPPPRIIRTCCSFGSDLKVAAIPTKKITHISSLANLGPHKYLGNEQEGNGIIYTKRGGFIDLGHLRDQADWTAYLYNLIKQTAGKETLVQRLGAEGGIRTLNLCVPADLDSTDAILLAGRIAYDLSVWHEIATWFGASSIPLVTERFSSFSVEDAYSNLLGVTLGMEALQS
WP_133845808.1	-0.26927083333333335	192	LPLPPPDGLRPCCAFGYNIRAKLLGVPVPFFQLRNVVDPDNTGKHHYNDSWKSIFTTLTGINSELNGIIYTRRGGFIDLAHVRDTADNTLWLFSKIWPALGRATTIKMSDELGQRIIRLRQFSPPEDTLARYNLSVSLAAYLAFQLAAWHEVAQWYGFESVPGYPETVSAFSPEDLYSNLLGARMATDILNA
BAX56071.1	-0.2689119170984456	193	NAMDAPVGVRPCCAFGKDLKAEVGGVPVPFFSIGNILGIEDLGSHVYNDGSQGVSSSLLGMGKETNGIVYTQKGGFIDIAHVRDTADFTFYLYQEIHSKLGSGTSIVLTPELRSRHVYLPKKDTHGLTAQERQQISVELAGLMAFRLAQWHEIAQWFGLESVGGFSELASAFSPEDLYSNMLGAKVAMNILQQ
MCA9297233.1	-0.2689005235602094	191	MSGQTSFGAFHDVPRLRLGSLPCPGLFSLFETADPAQLGSHSYSGTTDAAEADEVERGILYTCRGGFLDISHIRDSADMVAYIHARIHYALEHDWQCVKFRAHEPSVFTVTFTYPSFWSMMAPEDRARILDELSIRCAQQIAYAAVTWHEILTWYGYKTTVVLSEQQSAFTYEDCPSHLLGILIAGDALRS
SEG43905.1	-0.2687301587301587	189	DANTVPVGIRPCCAFGTGLKAELGSVPVPFYSIKNVLSMEDVDAHVFNDGSSSVVSSLFGAADEVNGLIFTNKGGFIDTAHVRDTADFTLYLYDKIHNRQQNAFEIALTPELMERRIVLRNLDQLDNGNHEEAKLAGLLAFRLAQWHEIAQWYGLVSVGGFKEYPSAFSPEDLYSNMLGALIAMEIIQV
BCS97217.1	-0.26487046632124356	193	PQFEPPMRLRPCCVFGMDVKVSLNSIPIPIYQVVNVIGKKGLGPHTYDSGFFGGYGTDKKASTNENNGVIYTCRGGFIDTAHVRDYSDLTIYLFFEFYKNLGTAFDVELKGELGPRVILVDPVEIKGGKFERARVAAVMASWTAYQLSLWHEIAQWHGYSEFSMFSEEPSAYSLEDAYSNLLGISIANGLIYS
MBU2577112.1	-0.26436781609195403	174	LMVVFVIAGLSFISGTANAGVEWGHTPHGHFANNATNLNAFGLPAFDGNYIIYTAKAGIIDPDHVWGSGRKTFAAYKSAYSALMDGKSEFTSNGIKARNITYPSGWASMSDEQKKSIAQELALKLGKTIGFHCEIYHELQTFWGGGIDYESSFSCEDLYSDALGAELAMQAQKM
OQY04652.1	-0.2639361702127659	188	LTALSILVLFSGCQVGSRPRLRRSDFFGNPWGMRFADPNNLGHHCLDHCRDEKLGLVYTCRAGFVDLGHLREAADRTYSIAQTTYKNLMQSNTNYSYAVIEPSHYYITLAYPDHWQDYTVQERGFIAQEISVQLGQYLAHTSLIWHEILTWYGFSSSWFFSENISAFSPEDPYSDVLGTHLAATILNE
MBM7344263.1	-0.2609375	192	RPLPQPNGLRPCCAFGYSLKVKLFGVPVPWYQVDNVVAPTDTGKHHFNPGVMDMLSTLSGLNSEHNGLVYTRRGGFIDLAHLRDSADNTLWLFSHIWPRIGQATTLKLGDELGQREIQLFSYPPPASATERYRLAVSLAAHLAFELAAWHEVAQWYGFESVKGFSEGVSAFSPEDLYSNLLGARVAIDLLNA
HEB88865.1	-0.2593367346938775	196	PDIPMRTHVRPCCAFGHGLKARLGALPIPGLRIGNIKLIDEIGPHRYDSGLLMVGDDQGQGGLFSDEHNGLVFTCRGGFIDTAHVRDHADWTIFLAARLFPHLETGITLELPNEGGRRRIAVRPVDPTLLASHERVALALSIAGWLSFQLSVWHEIATWYGWSWSPSFPEKDSAFSPEDLYSNLVGIKIATAIALE
MBU1429496.1	-0.25918128654970757	171	PPLTAPDAPKLRGCCAFGRDLSMRIGPLETPLRLDNALGVEGLGQHRAGAGLGEGNGALYTCAGGFIDVAHVRTAADAVGGLYAALAQPGHAPLRRPVLEGVALIERDAPLSDPLGAATRAVALMSAWHEVATAHGARYIAAHDERFSALSPEDLYSDLLGVYVAEAALAL
MCD6174915.1	-0.257081081081081	185	LFCLAIPLLVAGCSFTGGPRGRWGFTPQVQYGDPNRLGTHSYTFSGSEGFGIFYMLRGGSVDLDHVRGAADLTKCAYIRADAVIKKGRRGFSVSPAFEITTNKIRFQYPPHWDALPQTEKDGIAHEAALIIAPVVAYNSTLWHEMITWKGTHFMFIEPEHTSAFSWDDLYSNLIGVKLAMRAIKD
WP_225864168.1	-0.2551366120218579	183	WARPPAPGEWPPTPVGRGGTLPTPYTLFFLPNTLADPSDLGTHAWRDHSQETLGIVYSCRMGFLDLVHIRNAADWTLHLYVLFLRALQDGTPTLDFDGGERGVHFQVRFPAPLSAEERATLAPTLALQLARRHADWVLAWHEVLTWYGYSTLWGVSEHASAFSVDDLPSHRVGLTLAERALAD
GAL05331.1	-0.25510416666666663	192	AETRPPVGVRPCCAFGKDLKAQVGTIPVPFFSVGNILGADAIGNHRYNDGSSNVAVNLLGLSEEKNGLLFTTRGGFIDTAHVRDTADYTYYLFQHMQQYLGTHYHMDFPAELRVRRIHWQANATPLTAEERIHLSADAAALMAFRLAQWHEIAQWFGMVSVSGFKELASAFSSEDLYSNMLGAQLAKNVLLT
WP_146512626.1	-0.2548066298342541	181	HANGASVPLSKQETMGHLYGGTGYSGVPVNVFNAQIANFVAWITDTAPEYYFEQGIPRQKVSEDPVGYVYTSRGGLIDIGHVRGLADRTRHLASLVLQHLPDGGEFQIYTEKGTRTIYLTQSISNPDPRLAGLIGARLAYETSVWHEIVTFFTWEQYSAFSPEDNYSNLLGCWVGFNSLFT
HEB90666.1	-0.2526153846153846	195	PEIPMRSHVRPCCAFGHGLKARLGQLPLPGIEIDNLKVIDEIGPHRYDSGFVMVGSDGLGEFLGDEENGLIFTCRGGFIDTAHVRDYADWTIFLTARIISHLGEGLTLDLPDEGGRRRVVVRPVDADLLARHDRVSFALAIASWLSFRLSVWHEIATWYGWSWSPSFPEIDSSFSPEDLYSNLLGIRIAAAIALE
MBT3588080.1	-0.2515606936416185	173	LSKTPPRIIRACCAFGYDLKLWGVPFLSIDQVISIDDLGEHYYMGNKLEGIGTLYTNKGGFIDMGHLRDQIDWTRYLYITILNSRGKGELILHLRKEAGTKTLYLNVPEEFDNNDCILLAGKITYDLSLWHEISTWFGASTVPMISEKFSSFSVEDVYSNLLGIHIGMKTLQS
OHB56688.1	-0.2509189189189189	185	TLVLTLTIVLTGCSSKPRPRLGSYATPDVSFHDASNLGNHNFNSSLGEAKGMVYTCSGGDIDIAHLRIAADHAYYLYNLTRDGLAKGKTQYTFNLTIDPTRMRSTIEFPANFNSLSSEMQQQLIDQASLELAQYYTWYLTTWHEIGTWYGRATFVPGSEFHSAFAWEDSYSNLLGAILGARAIEG
MBK7973653.1	-0.2508938547486033	179	APADQAPTMRACCAFGYNLAPKIGTIEFPIRIGNVSASRPFGKHSYAGALRIDERNAHLYTCGGGFVDLAHVRDNADWTGYLLTQTEAMLGSGQVLELPGEAGPRRLIFPARSLPGDREELVRLVARRIALDLSVWHEIASWYGFSLVPIFPERLSAFSPEDFYSNVMGTEIGLAAYLS
WP_054305766.1	-0.25026041666666665	192	PPLSAPDGLRPCCAFGFNLNVQALGIPVPFYQLDNVVEAGRLGHHRYNDSAFGAVSNVLGLSSERDGLLYTRRGGFIDIAHVRDTADNTLYLFSQILPRLGQRWHISLGEELAQRRIQLNAFTPPDDAAQRYTLAAYLAGKLAYQLAAWHEIAQWYGYQSVPGFSEEISAFSPEDLYSNLLGARLAIDVILQ
WP_026464166.1	-0.2494219653179191	173	LSTPPPRIIRTCCSFGSDLKLAVIPVKKVTQISYISNLGPHQYLGNSKEGNGIIYTKRGGFIDLGHLRDQADWTAYLYSLILENQKYGKTIHRLGHEGGTKELNLIIPANLTNTDALLLAGRISYDLSIWHEIATWYGASVIPLLTERYSSFSIEDAYSNLLGVTLGMEALKS
OHB74683.1	-0.24707446808510636	188	IALLLAIILSGGCQGSGKPRLRFGAFFGSPVGMRFTEPAALGNHSFGFTLNETNGMVYTCRGGFVDMGHVREAADRTAYLREVAFQNLIHGKRKFTFRVIDPSEYWVTLSYPRDWDDYSEQKREAIAKDVSIPLGQYLAHTSLIWHEILTWHGFATAGIFPDTISAFSWEDTYSDLLGIRLAGQAMRD
CSB56380.1	-0.24343749999999997	192	AIPTPPIGLRPCCAFGYNLHAQVAGIPVPFFSVDNVIDVDALGGHHYNQGDQSLSTSLLGLSEEHNGLIFTKRAGFIDTAHVRDTADFTYYLFKLNLAQLGHEAQITLPTELRSRQIHWKNQSVSLDPKERVIRSAQAAAFIAFQLAQWHEIAQWFGLTYVSGFHEQASAFSPEDLYSNMLGANLARDVLLA
WP_122032806.1	-0.24140624999999996	192	VFADAPVGVRPCCAFGTNLQTEVGGIPVPFVSVENVLNIDDLGDHIYNDGSQSVASSLMGFGDESNGIFYSENGGFLDSAHIRDTADFTYYLYGEFYAHLGTEYQVTLSPELKERVVQLHVSSEVYSEVERQKISIELAALTAYRFAQWHEIAQWFGMESVGGFKEYASAFSPEDLYSNMLGALLASDVIAA
MBW8016507.1	-0.23819148936170215	188	ILLTGCNEVCNLTSFNSSPRMRIGSVPWPSIWTSYPEPDSLGTHSYNHSFSERNGIVYTSRGGHIDLVHLRSCADWTIYLSCRSYTHMIEADPELTFKVTEPSVYTVSLEYPDGWASLPADKREHIASLAAVDLGQYLAYIACVWHEIITWYGYKWTGVYSEVQSAFSWEDMYSNVVGINIAGDALRS
APR81835.1	-0.23737113402061857	194	PAIPPPRHVRPCCAFGMDLQVSLGGKRVPGYSTSNIIGVADLGRHEYDNGPVTLNQDLARLVTVEKNGLVYTCRGGFVDTAHVRDNADTTLFLTMQIVAALPGPTIVTIDGDGATKRVVLKAVPPELMDPLGRWEVAIMLAQWASFQLSIWHEIVTWYGYESFPGFSEKVSAFSLEDLYSNALGARIAGGLLRN
MBN2486130.1	-0.23705202312138732	173	LATPPPRVIRTCCSFGSDVRVMGLPFIKVTDITCINNLGKHCYLGSADEGNGIIYARRGGFIDLGHLRDQADWTAYLFALIKQNQKNGTIVYPLGHEGGEKTLTLKIPVDMQDTCAMLLAGRIAYDLSVWHEIATWYGASYIPLVPERYSSFSVEDAYSNLLGIYAGIEALKS
MCB0693997.1	-0.23655172413793102	174	LNHHPSKIIRSCCVFGTDLRLGFIPFLRRTDIISKHELGQHQYLGNRNEGNGIIYTTRGGFIDVAHLRDIADWTGYLYNLITARDSTSDGIAYDLGIEGGEKTLTLHLPSTLDQHSTVELAGLIAYEISVWHEIASWFGISYLPLIPERYSSFSPEDLYSNLMGVHLGMRAIQS
MCC6428225.1	-0.23586734693877545	196	LLAGIAVILLSGCAIESELPRSRLGAIPFPGMFTLYASSDVEDLGMHRYTGWANRPFEPEGARGIVYTCRGGFLDLAHIRLSVDWTRYAWEQTHALMLAGGGEHRFTHEDARFDIVIRLPSWWPELSAAEREGIIDEGSVRIAQRIACEIQAWHEIATWFGWSTVPLVSEDGSSFTWDDLSSHVVGAQIGGRVLKD
WP_084372770.1	-0.23352601156069358	173	LANPPSKVIRICCAFGSDVSVGRIPFVKKNDILDIDALGKHKYLGGSSEGNGIIYTQKGGFVDLGHLRDYADWTAYLYAVMSADSLIDSVVLRLGIEGGTKTLTIHRALINNYTDKFELAGKIAYDLSVWHEISTWFGASYIPGFPEKFSSFSPEDLYSNLLGARIGILALKS
WP_233599388.1	-0.23291666666666666	192	RPLPQPNGLRPCCAFGYNLKAKLFGMPVPWYQLDNVVAPAQTGQHHFNPLFLDTLSTLIGLNSEHNGLVYTRRGGFIDLAHLRDSADNTLWLFSHIWSRMGQATTLKLDDELGQREIRLFSYTPPASATDRYRLAVYLAAHLAFELAAWHEVAQWYGFESVPGFSEGVSAFSPEDLYSNLLGTRVAIDLINA
WP_180846821.1	-0.22979166666666664	192	GELPPPESLRPCCAFGYDLHGRAAGIPIPMYQIGNVLTLGTLGKHHYNDSAFGAVKNRLGLSEEQNGLIYTRRGGFIDIAHVRDTADNTFYLFNRIAPTLGQAGRIFYSEELGVRRVQLNAFTPPAGVRQRYQLAAWLAGHLAFEIAQWHEIAQWYGFQSVPGFSEEISAFSPEDLYSNLLGARLAINVILS
OJV52049.1	-0.22739884393063586	173	LKKPLPKVIRTCCAFGVDVKVVLLPFIKMSSITAPDLIGDHQFLGSKLENNGIIYTHKGGFIDMGHLRDIADLTTYFFALIKTNRVNGLKDFKLGREGGLKTLTVQVPKTFNDTDIAQLAGRIAYDLSAWHEISTWYGASSVPFVAERYSSFSVEDAYSNLLGVHLAIQSILS
WP_044554427.1	-0.22739583333333332	192	APLSPPDGLRPCCAFGYNLKAQVWGIPVPFYQLGNLVDADRLGRHHYNDSAFNAVSNLMGLGSEQLGVMYTRRGGFIDIAHVRDTADNTLFLFSQLLPRLGQQWNIDLSPELAIRRIQLNAFTPPQDAAQRYTLAAYLAGELAFQMAAWHEVAQWYGYQSVPGFSEEVSAFSPEDLYSNLLGSRLAIDAILQ
WP_152107420.1	-0.2271875	192	SAPVAPDALRPCCALGMDLRTSLLGVPLPWYRIPNVLDTQSLGHHHYNDSVMRSAGAVLGLGDEKNGLLVTRDGGILDTAHIRDTADNTFYLYQTLLPRLGQAFSLVLASELGQRHVVLRPFTPPSAMADRRLLAARMAALIAFQLAEWHEIAQWYGYRSVPAMAETVSAFSPEDLYSNLLGARLSSELLRE
WP_218467462.1	-0.22520833333333332	192	APINPPDGLRPCCAFGYNLGVSVIGIPLPVYQIGNIVEANKLGTHHYSDSLLDTAANLLNVSDERVGHIYTDRGGFLDIAHVRDTADNTFYLFSQIYPRLGQAWQLELGDELAKRQFVFTAFTPPSSPEDRYTLSAYLAAQLAFQMAAWHEIAQWYGLLDVPGFSEEVSGFSPEDLYSNLLGSRLALTSILQ
MBP1685813.1	-0.22476923076923075	195	PAIPVREHLRPCCAFGTHLQASFGPIPIPIFTIANVKGIDDLGPHKYDAGAFTLKGSSRSNAFTSEKNGLIYTCRGGFIDTAHVRDYADWTTFWATTIARVSETGATIELPKEGGSRRVIVRPVPAQLIKRYGLRRTAIGLAQWLAFQLSLWHEIATAYGYASIEIYPEYVSAFSPEDIYSNLLGIKIAGGMLMQ
MBP8604372.1	-0.22365079365079374	189	LGIAALLTAGSGCGLTGLTGPRARLGYVPAATVGVVFADPDNLGSHAAVYSPFENSGLVYTCGAGVLDIDHIRGSADLTRYFIGRVREALTKGQQQFSYKVSGETSRHYITIAYPPDWETHPDKQRIIEEIAFEAGPYLAFDATIWHEILTWFGVHFMGFEPEFNSAFSYEDLYSNLLGCRLAVDALQD
WP_206675590.1	-0.22291666666666665	192	PPLRQPDSLRPCCAFGHGLRVRALGIPVPLVRLDNVIDPTLLGNHGYNGGTTGFLGDLLGSDAEKLGIVYTRRGGFVDIAHVRDSADNALFLFSQIWPRLGQRWTLDMGPELADRRLVFEAFDLPARAADRYTLAAFLAAHLSFQLAAWHEIAQWHGYHTVPGFSEEISAFSPEDLYSNVLGARLGLIIELQ
MBN2269524.1	-0.22229946524064176	187	LIVLLVGVVLAGCGGGPEPRMRLGCYPTPTVGTTFPDPAALGPHSYAGSDKVGLVYTCRGGHIDLAHLRIAADWTMYLGNLSFESMMKNKRQFSFKSKPAPSRYYVTIEYPRGWAQMPQNEKERIARELSPVFGQYFGYVASTWHEIITWFGYKFVALLPEFSSSFSWEDSYSNLLGTRLAIAAMQD
NLK40921.1	-0.21900523560209423	191	FLCLGLALAGVGCAVSDEPWPRRGSYATATVGTTFLDLDTLGAHRYYNGWHKKAPLGIVYTYHGGHIDIAHLRIGADYTKYNYEEIKRHLLACEDEYAFKLNVDRSQFYAHWTFPPGWYDLSATEQIRIADEVALDLAQYFTFMMLTWHEVLTFFGFKTLGIVPEYPSAFSWEDNYSNLLGVRIAATAIRD
EEM2539391.1	-0.21859375	192	PPLPLPDGLRPCCAFGYDLRVKVLNIPIPFYQIHNVVTVDRLGEHHYNDSLVAGLVTLAGFGREHNGIIYTSRGGFIDTAHVRDSADMTVYLFTHLLPVQGQSFTLFPGDELAQRRIVFRTFTPPAAPGERYRQAAWTAAHLAFQLAAWHEIAQWYGFESIPGFPEEVSAFSPEDLYSNLLGTRIAVSLIRD
WP_224120491.1	-0.21854166666666666	192	QNLDAPQGLRACCAFGYDLQAEVAGIPVPFYTIDNVVEADNLGQHHYNDSYFSAAADLLGISKEKVGLIYTTEGGFIDIAHVRDTADYTLYLFSQIYPKLGEEWTLTLNHELASRQIHFSAFTPPASPAERYTLSTYLAAKLAFQLAAWHEIAQWYGYQSVPGFSEGISAFSPEDLYSNLVGARLASSLILQ
WP_076539863.1	-0.21441025641025638	195	AALSMPASVRPCCAFGFDQKVAMGLLPIPFYRHANTVALEDIGAHAFDAGTFSYEKGSPDSGKSMENNGMLYTRKGGFIDLAHVRDTADNAIALFYLIQPKLGQAQSIELPLEIGHRTIELAAFDVSHLSADDRWELAAAMAVRLAFTMAEAHEISQWHGYRSFALWTEAVSAYSLEDLYSNMLGAKIALAILTN
WP_148386771.1	-0.21437499999999998	192	GELPPPESLRPCCAFGYDLHVRAAGIPIPMYQIGNVLTLGTLGKHHYNDSAFGAVKNLLGLSEEQNGLIYTRRGGFIDIAHVRDTADNTFYLFNRIAPTLGQAGRIFYSEELDVRRVQLNAFTPPAGVRQRYQLAAWLAGHLAFEIAQWHEIAQWYGFQSVPGFSEEISAFSPEDLYSNLLGARLAINVILS
NLX29785.1	-0.21294797687861275	173	PGAHPPRIIRTCCMFGTRVGVFGIPFLKLSAVTSLDKMGSHRFLGGSSENNGVVYTRKGGFIDMGHLRDNADWAAWLYALLLVHRDDSLMEVELGYEGGEKRLEVVLPREAGDEDLLLLAGRMAYDLAVWHEIATWYGVSSVPLVSEQYSSFSVEDTYSNLLGILLGMEAIRS
WP_068437389.1	-0.21156249999999996	192	TDLDSPQGLRACCAFGYDLQAQLWGIPVPFYTIDNIVEADKLGEHHYNDSFFGATAALMGISDEKVGLLYTDKGGFIDISHVRDTADYTLYLFSQIYPRLGQEWSLSLSDELTSRKIYFTAFTPPQSPAQRYTLSAYLAAKLAFQLAAWHEIAQWYGYQSVPGFSESISAFSPEDLYSNLLGARLSLTLILH
TMA81053.1	-0.21112820512820513	195	GEIPVRTHLRPCCAFGTNLQASLGPVPIPFFSLGNIIGLQQVGPHKYDSGVLAMEGSSKKNAFAKENNALIYTCRGGFIDTAHVRDYADWTLFWTAAIARASETGTTVELPSEGGKRRVHIGPLPPELVERYGLRRLATSLAQWLAFQLSIWHEIATAYGWASIELYPEYVSAFSPEDLYSNLLGIKMAGGLILQ
HAW1202317.1	-0.2076683937823834	193	PPLPAPEGLRACCALGYDMRVRIPGMAAALPFYRVDNIVSAGTTGGHHYNDSLLPVSINGGAAEYNGIVWTAKGGFVDTAHVRDTADMTVWIFTNLWPRLGDAFSLNPGREELVQRRLVFRAFTPPPSPRERYALAAGMAARLAWQLAAWHEIAQWYGFESVPGFSEEVSAFSPEDLWSNMLGARIAESLILS
WP_191975150.1	-0.20645833333333333	192	GELPPPESLRPCCAFGYDLHVRAAGIPIPMYQIGNVLTLGTLGKHHYNDSAFGAVKNLLGLSEEQNGLIYTRRGGVIGIAHVRDTADKTCYLFNRIAPTLGQAGRIFYSEELGVRRVQLNAFTPPAGVRQRYQLAAWLAGHLAFEIAQWHEIAQWYGFQSVPGFSEEISAFSPEDLYSNLLGARLAINVILS
WP_225577082.1	-0.2055208333333333	192	QGLKAPQGLRACCAFGYDLQAEVAGIPVPFYTIDNIVEADNLGEHHYNDSYLAATAGLMGISNEKLGLIYTTDGGFIDIAHVRDTADYTLYLFSQIYPKLGEEWTLTLSDELASRQIHFSAFTPPASPSERYTLSTYLAAKLAFQLAAWHEIAQWYGYQSAPGFSEGISAFSPEDLYSNLVGARLASSLILQ
MCB1943249.1	-0.20459302325581394	172	DAAITEPASRTCCAIFPGGVVGLGLTQYLDPFGLGEHSYGSSGIFPRDTVGQVYTARGGFVDLGHVRDLADTARYLASRAFAWRLPTRASGRIEEERVALRREGGSRTLILTRMVDGCVECASLVGARAAYDLAIWHEIVTWFTAVRYSAFSPEDNFSNLLGALLGATAAAT
MBM4104081.1	-0.2043915343915344	189	PIFAFYAILLTGCSITEHPRLRPGSYASSTVKVHFLDPNSLGMHNYDSFSGESDGIAYTCRGGHIDLAHLRIAADNVYYLYHKFSRHLQSRDTEFTYKLNADPSIFAFHVTYPPDFMTHSTVTQQEMIDELSLELAQYGTWYMVTWHEVLTWFGLKVCYVVPQFQSAFSWEDSYSNLLGTILGAEAIHH
MBD2792529.1	-0.2040104166666666	192	APIAPPEGLRACCVFGYNLKARLWKIPIPFYDIDNIVEAEKLGEHHYNDSFLGASAALLGLSNEKIGLLYTHKGGFVDLSHVRDTADYTLYFFSQIYAHLGQAWELTLDNELAARKVHFFAFTPPEDPAERYTLSAYLAARLAFQLAAWHEIAQWYGYQSVPGFPESVSAFSPEDLYSNLLGARLAITLILE
WP_129075442.1	-0.20395833333333332	192	GELPPPESLRPCCAFGYDLHVRAAGIPIPMYQIGNVLTLGTLGKHHYNDSAFGAVKNLLGLSEEQNGLIYTRRGGFIDIAHVRDTADNTFYLFNRIAPTLGQAGRIFYSEELGARRVQLNAFTPPAGVRQRYQLAAWLAGHLAFEIAQWHEIAQWYGFQSVPGFSEEISAFSPEDLYSNLLGARLAINVILS
CAX67888.1	-0.20135416666666664	192	SHLSPPESLRPCCAFGYDLHVRAVGVPIPVYQIGNVLSLDTLGSHRYNDSALGAVKNIVGLSEEKNGLIYTHRGGFIDIAHVRDTADNTFYLFSRLLPELGRGWRLFYSEELGVRRVQLRAFTPPSAMPQRYSLAAWLAGHLAFQLAQWHEIAQWYGFQSVPGFSEEISAFSPEDLYSNLLGARLAIDVILQ
RMG31436.1	-0.20132947976878615	173	LTTAPPRIIRTCCAFGADLSMLGIPGIKVNDITGLEQIGPHTYLGSKAEGNGIIYTRKGGFIDLGHLRDQADWTAWLYASILAHHQQGRWTQKLGVEGGKKTLILDIPAGTDSTDMLLLAGRIAFDLSAWHEIATWYGASTVPFVSERYSSFSIEDMYSNTLGIVLGMRALKS
WP_229381742.1	-0.19942708333333334	192	GELPPPESLRPCCAFGYDLHVRAAGIPIPMYQIGNVLTLGTLGKHHYNDSAFGAVKNLLGLSEEQNGLIYTRRGGFIDIAHVRDTADNSFYLFNRIAPTLGQAGRIFYSEELGVRRVQLNAFTPPAGVRQRYQLAAWLAGHLAFEIAQWHEIAQWYGFQSVPGFSEEISAFSPEDLYSNLLGARLAINVILS
MBZ6543199.1	-0.19890624999999998	192	GELPPPESLRPCCAFCYDLHVRAAGIPIPMYQIGNVLTLGTLGKHHYNDSAFGAVKNLLGLSEEQNGLIYTRRGGFIDIAHVRDTADNTFYLFNRIAPTLGQAGRIFYSEELGVRRVQLNAFTPPAGVRQRYQLAAWLAGHLAFEIAQWHEIAQWYGFQSVPGFSEEISAFSPEDLYSNLLGARLAINVILS
WP_141489836.1	-0.19833333333333333	192	GELPPPESLRPCCAFGYDLHVRAAGIPIPMYQIGNVLTLGTLGKHHYNDSAFGAVKNLLGLSEEQNGLIYTRRGGFIDIAHVRDTADNTFYLFNRIAPTLGQAGRIFYSEELGVRRVQLNAFTPPAGVRQRYQLAAWLAGHLAFEIAQWHEIAQWYGFQSVPGFSEEISAFSPEDLYSNLLGARLAINVILS
WP_117040677.1	-0.19833333333333333	192	GELPPPESLRPCCAFGYDLHVRAAGIPIPMYQIGNVLTLGTLGKHHYNDSAFGAVKNLLGLSEEQNGLIYTRRGGFIDIAHVRDTADNTFYLFNRIAPTLGQAGRIFYSEELGVRRVQLNAFTPPAGVRQRYQLAAWLAGHLAFEIAQWHEIAQWYGFQSVPGFSEEISAFSPEDLYSNLLGARLAINVILS
WP_121578772.1	-0.19833333333333333	192	GELPPPESLRPCCAFGYDLHVRAAGIPIPMYQIGNVLTLGTLGKHHYNDSAFGAVKNLLGLSEEQNGLIYTRRGGFIDIAHVRDTADNTFYLFNRIAPTLGQAGRIFYSEELGVRRVQLNAFTPPAGVRQRYQLAAWLAGHLAFEIAQWHEIAQWYGFQSVPGFSEEISAFSPEDLYSNLLGARLAINVILS
WP_080899619.1	-0.19833333333333333	192	GELPPPESLRPCCAFGYDLHVRAAGIPIPMYQIGNVLTLGTLGKHHYNDSAFGAVKNLLGLSEEQNGLIYTRRGGFIDIAHVRDTADNTFYLFNRIAPTLGQAGRIFYSEELGVRRVQLNAFTPPAGVRQRYQLAAWLAGHLAFEIAQWHEIAQWYGFQSVPGFSEEISAFSPEDLYSNLLGARLAINVILS
WP_142984961.1	-0.19833333333333333	192	GELPPPESLRPCCAFGYDLHVRAAGIPIPMYQIGNVLTLGTLGKHHYNDSAFGAVKNLLGLSEEQNGLIYTRRGGFIDIAHVRDTADNTFYLFNRIAPTLGQAGRIFYSEELGVRRVQLNAFTPPAGVRQRYQLAAWLAGHLAFEIAQWHEIAQWYGFQSVPGFSEEISAFSPEDLYSNLLGARLAINVILS
WP_101985329.1	-0.19833333333333333	192	GELPPPESLRPCCAFGYDLHVRAAGIPIPMYQIGNVLTLGTLGKHHYNDSAFGAVKNLLGLSEEQNGLIYTRRGGFIDIAHVRDTADNTFYLFNRIAPTLGQAGRIFYSEELGVRRVQLNAFTPPAGVRQRYQLAAWLAGHLAFEIAQWHEIAQWYGFQSVPGFSEEISAFSPEDLYSNLLGARLAINVILS
WP_023301905.1	-0.19833333333333333	192	GELPPPESLRPCCAFGYDLHVRAAGIPIPMYQIGNVLTLGTLGKHHYNDSAFGAVKNLLGLSEEQNGLIYTRRGGFIDIAHVRDTADNTFYLFNRIAPTLGQAGRIFYSEELGVRRVQLNAFTPPAGVRQRYQLAAWLAGHLAFEIAQWHEIAQWYGFQSVPGFSEEISAFSPEDLYSNLLGARLAINVILS
WP_117089264.1	-0.19833333333333333	192	GELPPPESLRPCCAFGYDLHVRAAGIPIPMYQIGNVLTLGTLGKHHYNDSAFGAVKNLLGLSEEQNGLIYTRRGGFIDIAHVRDTADNTFYLFNRIAPTLGQAGRIFYSEELGVRRVQLNAFTPPAGVRQRYQLAAWLAGHLAFEIAQWHEIAQWYGFQSVPGFSEEISAFSPEDLYSNLLGARLAINVILS
WP_117047753.1	-0.19833333333333333	192	GELPPPESLRPCCAFGYDLHVRAAGIPIPMYQIGNVLTLGTLGKHHYNDSAFGAVKNLLGLSEEQNGLIYTRRGGFIDIAHVRDTADNTFYLFNRIAPTLGQAGRIFYSEELGVRRVQLNAFTPPAGVRQRYQLAAWLAGHLAFEIAQWHEIAQWYGFQSVPGFSEEISAFSPEDLYSNLLGARLAINVILS
WP_221015754.1	-0.19833333333333333	192	GELPPPESLRPCCAFGYDLHVRAAGIPIPMYQIGNVLTLGTLGKHHYNDSAFGAVKNLLGLSEEQNGLIYTRRGGFIDIAHVRDTADNTFYLFNRIAPTLGQAGRIFYSEELGVRRVQLNAFTPPAGVRQRYQLAAWLAGHLAFEIAQWHEIAQWYGFQSVPGFSEEISAFSPEDLYSNLLGARLAINVILS
WP_130627993.1	-0.19833333333333333	192	GELPPPESLRPCCAFGYDLHVRAAGIPIPMYQIGNVLTLGTLGKHHYNDSAFGAVKNLLGLSEEQNGLIYTRRGGFIDIAHVRDTADNTFYLFNRIAPTLGQAGRIFYSEELGVRRVQLNAFTPPAGVRQRYQLAAWLAGHLAFEIAQWHEIAQWYGFQSVPGFSEEISAFSPEDLYSNLLGARLAINVILS
WP_141437365.1	-0.19833333333333333	192	GELPPPESLRPCCAFGYDLHVRAAGIPIPMYQIGNVLTLGTLGKHHYNDSAFGAVKNLLGLSEEQNGLIYTRRGGFIDIAHVRDTADNTFYLFNRIAPTLGQAGRIFYSEELGVRRVQLNAFTPPAGVRQRYQLAAWLAGHLAFEIAQWHEIAQWYGFQSVPGFSEEISAFSPEDLYSNLLGARLAINVILS
WP_179288688.1	-0.19833333333333333	192	GELPPPESLRPCCAFGYDLHVRAAGIPIPMYQIGNVLTLGTLGKHHYNDSAFGAVKNLLGLSEEQNGLIYTRRGGFIDIAHVRDTADNTFYLFNRIAPTLGQAGRIFYSEELGVRRVQLNAFTPPAGVRQRYQLAAWLAGHLAFEIAQWHEIAQWYGFQSVPGFSEEISAFSPEDLYSNLLGARLAINVILS
WP_004184150.1	-0.19833333333333333	192	GELPPPESLRPCCAFGYDLHVRAAGIPIPMYQIGNVLTLGTLGKHHYNDSAFGAVKNLLGLSEEQNGLIYTRRGGFIDIAHVRDTADNTFYLFNRIAPTLGQAGRIFYSEELGVRRVQLNAFTPPAGVRQRYQLAAWLAGHLAFEIAQWHEIAQWYGFQSVPGFSEEISAFSPEDLYSNLLGARLAINVILS
WP_048279719.1	-0.19833333333333333	192	GELPPPESLRPCCAFGYDLHVRAAGIPIPMYQIGNVLTLGTLGKHHYNDSAFGAVKNLLGLSEEQNGLIYTRRGGFIDIAHVRDTADNTFYLFNRIAPTLGQAGRIFYSEELGVRRVQLNAFTPPAGVRQRYQLAAWLAGHLAFEIAQWHEIAQWYGFQSVPGFSEEISAFSPEDLYSNLLGARLAINVILS
WP_219715287.1	-0.19833333333333333	192	GELPPPESLRPCCAFGYDLHVRAAGIPIPMYQIGNVLTLGTLGKHHYNDSAFGAVKNLLGLSEEQNGLIYTRRGGFIDIAHVRDTADNTFYLFNRIAPTLGQAGRIFYSEELGVRRVQLNAFTPPAGVRQRYQLAAWLAGHLAFEIAQWHEIAQWYGFQSVPGFSEEISAFSPEDLYSNLLGARLAINVILS
MCE0281178.1	-0.19833333333333333	192	GELPPPESLRPCCAFGYDLHVRAAGIPIPMYQIGNVLTLGTLGKHHYNDSAFGAVKNLLGLSEEQNGLIYTRRGGFIDIAHVRDTADNTFYLFNRIAPTLGQAGRIFYSEELGVRRVQLNAFTPPAGVRQRYQLAAWLAGHLAFEIAQWHEIAQWYGFQSVPGFSEEISAFSPEDLYSNLLGARLAINVILS
CED75725.1	-0.19833333333333333	192	GELPPPESLRPCCAFGYDLHVRAAGIPIPMYQIGNVLTLGTLGKHHYNDSAFGAVKNLLGLSEEQNGLIYTRRGGFIDIAHVRDTADNTFYLFNRIAPTLGQAGRIFYSEELGVRRVQLNAFTPPAGVRQRYQLAAWLAGHLAFEIAQWHEIAQWYGFQSVPGFSEEISAFSPEDLYSNLLGARLAINVILS
WP_032441544.1	-0.19833333333333333	192	GELPPPESLRPCCAFGYDLHVRAAGIPIPMYQIGNVLTLGTLGKHHYNDSAFGAVKNLLGLSEEQNGLIYTRRGGFIDIAHVRDTADNTFYLFNRIAPTLGQAGRIFYSEELGVRRVQLNAFTPPAGVRQRYQLAAWLAGHLAFEIAQWHEIAQWYGFQSVPGFSEEISAFSPEDLYSNLLGARLAINVILS
SLO50191.1	-0.1974479166666667	192	GELPPPESLRPCCAFGYDLHVRAVGIPIPVYQIGNVLTLDTLGKHHYNDSAFGAVKNLLGLSEEQNGLIYTRRGGFIDIAHVRDTADYTFYLFNRIAPTLGQAGRIFYSEELGVRRVQLNAFTPPAGVRQRYQLAAWLAGHLAFEIAQWHEIAQWYGFQSVPGFSEEISAFSPEDLYSNLLGARLAINVILS
WP_070544433.1	-0.1974479166666667	192	GELPPPESLRPCCAFGYDLHVRAVGIPIPVYQIGNVLTLDTLGKHHYNDSAFGAVKNLLGLSEEQNGLIYTRRGGFIDIAHVRDTADYTFYLFNRIAPTLGQAGRIFYSEELGVRRVQLNAFTPPAGVRQRYQLAAWLAGHLAFEIAQWHEIAQWYGFQSVPGFSEEISAFSPEDLYSNLLGARLAINVILS
WP_036102191.1	-0.19640625	192	EHLAAPSALRPCCAFGNGLKVKIGSLPVPFYRVDNIFSADNPGHHHYNDSHFAALVALSGLGRERNGIIYTHHGGFIDIAHVRDTADNTFYLFTQIYPRLGQEWRLFLSEELGVRRIQLYSFTPPAMRAERYRVSAWLAGQLAFQLAQWHEIAQWYGYQSVSGFPEAISAFSPEDLYSNLLGARLAIAVILR
HAT3810408.1	-0.19624999999999995	192	DGVSAPDGLRPCCAFGYDLRAKLGPVPVPFYTIGNVLTAGDLGEHVYNDSFWFGVADVIGLSNENLGIIYSRHGGFIDIAHVRDTADYTYYLFTQIYPHLGEARMLTLSDELSSRRIQFRRFTPPPDPAERYTLSVYLAARLAFRLAAWHEIAQWYGYHSVPGFSEEISAFTPEDLYSNLLGARLAITLLLQ
WP_159220237.1	-0.19567708333333333	192	GELPPPESLRPCCAFGYDLHVRAAGIPIPMYQIGNVLTLGTLGKHHYNDSAFGAVKNLLGLSEEQNGLIYTRRGGFIDIAHVRDTADNTFYLFNRIAPTLGQAGRIFYSEELGVRRVQLNAFTPPAGVRQRYQLAAWLAGHLAFEIAQWHEIAQWYGFQSVPGFSEEISAFSPEDLYSNLLGARLAINIILS
KQN54795.1	-0.19401041666666666	192	APLSPPEGLRPCCAFGYNLRASLLGIPVPWYQVSNVLDAAHTGVHHYNNQLLYTLATLVGINGEHNGMVYTRRGGFIDLAHLRDTADNTLWLFSQIWPDLGQPRRVALSDELGERVIELRPFPPPASAVDRYNLALRLAAHLAFELAAWHEVAQWYGYQSVPGFSEGVSAFSPEDLYSNLLGARLAIDLLNA
WP_179204024.1	-0.19359374999999998	192	GELPPSESLRPCCAFGYDLHVRAAGIPIPMYQIGNVLTLGTLGKHHYNDSAFGAVKNLLGLSEEQNGLIYTRRGGFIDIAHVRDTADNTFYLFNRIAPTLGQAGRIFYSEELGVRRVQLNAFTPPAGVRQRYQLAAWLAGHLAFEIAQWHEIAQWYGFQSVPGFSEEISAFSPEDLYSNLLGARLAINVILS
WP_087489019.1	-0.19222797927461138	193	KQLSAPEGLRPCCAFGYQLKTRLSGIPVPFYRINNVIDAGSTGQHSFNDSHWNALLALTGLNQEHNGIIYTRRGGFIDTAHIRDSADMTFWIFSQLYPKLGKAFSILPGEDELAKRVVVFNAFRPPDDPATAYTLAVWIAARVAFQIAAWHEIAQWYGFESVPGFSEGISAFSPEDLYSNMVGVRLAATLLLT
MBN1125956.1	-0.19148936170212766	188	AWFLISILVLSGCGSNPAPRLRAGAYFGDFLGMYFPEPDNLGQHGRVNPLLEKNGMVYTCRAGFIDLAHLREAADRTAYLTTLAEKNLIKGRRNFSFHVAEPSRYHVIITYPLSWSKLSTGERKERASEFAICLGQYFSHTTTVWHEIITWFGFASTGLFSEHLSSFSWEDTYSDLLGIHLGAVALSD
WP_040246745.1	-0.18973958333333332	192	GELPPPESLRPCCAFGYNLHVRAAGIPIPMYQIGNVLTLGTLGKHHYNDSAFGAVKNLLGLSEEQNGLIYTRRGGFIDIAHVRDTADNTFYLFNRIAPTLGQAGRIFYSEELGVRRVQLNAFTPPAGVRQRYQLAAWLAGHLAFEIAQWHEIAQWYGFQSVPGFSEEISAFSPEDLYSNLLGARLAINVILS
WP_065824267.1	-0.1897395833333333	192	TPIPSPEGLRACCAFGYNLKTELLTIPVPFYQISNVLDADNLGAHNYNNSFFGTVASLTGISNEKVGMIYTRRSGFIDISHVRDTADNAVFLFSQIWPRLGEKWKIELSNELASRRIQFYPFTPPATIEQRYTLSAYLAVKLAFELAAWHEIAQWYGYQSVPGFSEKVSAFSPEDLYSNLLGARLSLSLILA
NRB38662.1	-0.1896891191709845	193	SKIMPPSNLRPCCAFGMDIKPSIATVTIPFYRVSNIIDVASVGPHTYDAGFLGHGTDRQVASNENNGLLYSCEGGFLDTAHIRDYSDWTVFLYTWILINQAQEVELVLSPEVGSRPLHLQAYDNSQLSPRQQKQLNIALAQWLAFQVSVWHEIAQWHGLAVIDAFPEYASAYSVEDLYSNIIGTQIAGALIAG
WP_115497628.1	-0.189375	192	GELPPPESLRPCCAFGYDLHVRAAGIPIPMYQIGNVLTLGTLGKHHYNDSAFGAVKNLLWLSEEQNGLIYTRRGGFIDIAHVRDTADNTFYLFNRIAPTLGQAGRIFYSEELGVRRVQLNAFTPPAGVRQRYQLAAWLAGHLAFEIAQWHEIAQWYGFQSVPGFSEEISAFSPEDLYSNLLGARLAINVILS
WP_081932920.1	-0.18927083333333336	192	QSIAPPQGLRPCCAFGYNLKVKLWQIPIPFYQIDNIVEANKLGEHHYNDSFWAILTVLSGLSKEKLGLIYTEKGGFIDIAHVKDTADYTLYLFTEIFAHLGENYQIQLDDELAARKIQLFAVNPSIPYIERYTLSAYLAAELAFELAAWHEIAQSYGYESVPGISEGISAFSPEDLYSNLLGARLALTLILQ
HEV58327.1	-0.1885106382978723	188	LVSAAILCFVTGCQTNPPPRLRVGTYFGSLSGTEFADPLNLGRHCRTLGWGEKNGLVYTCRGGFIDVAHLREAADRTVYIAGLIEQAIVQQQTCLSFQLIEPSRYHVTLGYPEHWPDLSDRRRQEIAHHLGVELGPYIAHISTVWHEILTWFGFTSTGIFSEHISSFSWEDVYSDLLGTRLAAIALTH
MCC6807994.1	-0.1875263157894737	190	PKIPPPMSLRACCAFGMDMTMRYVGFPLSWIPNITEPQLMGPHEYDNGMISLDSNGHWFGLEKNGLVYTCRGGFIDLAHVRDNADMTFFLAMRLLAELPGPLAIDFTTNDASVKVRVHVPDALLALYGRFTVAATIAEAIAYQHGTWHEIAQWWGYESVRGYSEQVSAFSPDDFYSNALGVKLGALAIRH
EAW1040144.1	-0.18578124999999998	192	QPQPLPKGLRPCCAFGYDLRAELLGLPIPFYQLNNVVTADSLGHHQYNDHLYSGLANLTGLSGENNGIVYTLRGGFIDTAHVRDTADMTVYIFSQLLPKLGQAFTLNLGDELAERRLVFTAFSPPIDVRERYTLAVWLSAHLAFQVAEWHEIAQWYGFESVSGFSEGVSAFSPEDLYSNLAGARLAASLILD
MBL7214538.1	-0.17941489361702126	188	TIITFVAILLSGCQRNPKPRLRMGAFFGSPTGMAFPDPNYLGHHHYANPVGEKLGMVYTCRGGFIDIGHVREAADRTAYLSAVTFRNLMLNRPTFSFRVIEPSRYWVSLSYPEDWDELSIEDRKAISHEVSVLLGQYFARISLVWHEILTWYGFSSTWVFSENISAFSYEDTYSDLLGTCFAVQALCD
WP_071058903.1	-0.17927083333333335	192	GELPPPESLRPCCAFGYDLHVRAAGIPIPMYQIGNVLTLGTLGKHHYNDSAFGAVKNLLGLSEEQNGLIYTRRGGFIDIAHVRDTADNTFYLFNRIAPTLGQAGRIFYSEELGVRRVQLNAFTPPAGVRQRYQLAAWLAGHLAFEIALWHEIAQWYGFQSVPGFSEEISAFSPEDLYSNLLGARLAINVILS
WP_048332639.1	-0.17927083333333335	192	GELPPPESLRPCCAFGYDLHVRAAGIPIPMYQIGNVLTLGTLGKHHYNDSAFGAVKNLLGLSEEQNGLIYTRRGGFIDIAHVRDTADNTFYLFNRIAPTLGQAGRIFYSEELGVRRVQLNAFTPPAGVRLRYQLAAWLAGHLAFEIAQWHEIAQWYGFQSVPGFSEEISAFSPEDLYSNLLGARLAINVILS
WP_131082301.1	-0.17927083333333335	192	GELPPPESLRPCCAFGYDLHVRAAGIPIPMYQIGNVLTLGTLGKHHYNDSAFGAVKNLLGLSEEQNGLIYTRRGGFIDIAHVRDTADNTFYLFNRIAPTLGQAGRIFYSEELGVRRVQLNAFTPPAGVRQRYQLAAWLAGHLAFEIALWHEIAQWYGFQSVPGFSEEISAFSPEDLYSNLLGARLAINVILS
WP_053014232.1	-0.1763020833333333	192	PPMAPPEGLRACCAFGYNLKAQLWNIAIPFYDIDNIVEAQKLGKHHYNDSVIGASAALLGVSAEKVGLLYTHKGGFIDISHVRDTADYTLYLFSQIYAHLGQEWQLTLNNELAARKIHFFAFTPPQDPAERYTLSAYLAARFAFQLAAWHEIAQWYGYQSVPGFSEEISAFSPEDLYSNLLGARLALTLILT
WP_166309875.1	-0.17619791666666665	192	APIRSPEGLRACCAFGYNLKTELLTIPVPFYQISNVLDADNLGAHNYNNSFFGTVASLTGISNEKVGMIYTRRGGFIDISHVRDTADNAVFLFSQIWPRLGEEWHIELSNELASRRIQFYQFMPPATTEQRYTLSAYLAVKLAFELAVWHEIAQWYGYQSVPGFSEKVSAFSPEDLYSNLLGARLSLSLILA
HAT1681591.1	-0.17380208333333333	192	PPLPPPQGLRPCCAFGYHLQAEVLGIPVPFYQIDNVVTAGDPGKHRYNDSLLAGLANLMGMGHEHNGIIYTARGGFIDTAHIRDTADMTVYLFSQLMPELGHAFILRPDDELAERRVVFNAFTPPVDRSECITLAAWLSAHLAFQLAAWHEIAQWYGFASVPGFSEEVSAFSPEDLYSNLLGARIAVSLILH
EHY0536206.1	-0.17213541666666665	192	PPQPLPKGLRPCCAFGYDLHAELLGLPVPFYQLNNVVTVDSLGHHQYNDHLYSGVANLIGLSGENNGIVYTLRGGFIDTAHVRDTADMTVYIFSQLLPKLGQAFTLNLGEELAERRLVFTAFTPPVDARERYTLAAWLSAHLAFQVAEWHEIAQWYGFESVRGFSEGVSAFSPEDLYSNLAGARLAASLIVG
WP_061322822.1	-0.1696410256410256	195	PPLSPPEGLRACCAFGYDLGVRVPWLRTPLPFFHLDNVVEAGSTGGHHYNDSFVSGMLSLTGGGREHNGIIFTTQGGFVDTAHVRDTADMTVFIFTRLWPRLGQAFVLSPGRDELAQRRLVFRAFTPPSSVRDRYVLAAEISARLAYQLAVWHEIAQWYGFESVPGYPETVSAFSPEDLWSNLLGARVALSLIFS
WP_212714706.1	-0.16922279792746112	193	APAAMPDGLRPCCAFGYGLKTQLFGIPVPFYRIGNIAESGTLGQHSYNDSPFTSLLAISGLGTEKNGIIFTRRGGFIDTAHIRDSADMTFYLLTRLYPQLGKAFTLSPGGEELARRKIVFRAFTPPADPAQAYTLAVWLSARIAFDMAAWHEIAQWYGYESVPGFPEGVSAFSPEDLYSNLIGARLAASVLLD
WP_128175548.1	-0.15781249999999997	192	APLPAPDGLRPCCAFGYNLKARLLGIPVPFYTLDNVIEANKTGTHHYNHRHLTVLLTLAGINDEKNGLIYTHRGGFIDSAHVRDTADMTLFIFSHIWPMLGQPARLALEDELASRKIVLFPLAPPTDARQGYAIAAWLSASLAFQVAAWHEIAQWYGYQSVPGFPEGISAFSPEDLYSNLLGARLAVTLILR
WP_199016912.1	-0.15239583333333329	192	SPLAPPEGLRPCCAFGYNLQAEAFGIPVPFYQLNNVVEATALGEHQYNDSFLGAGAKLLGVSAERDGILYTIRGGFVDIAHVRDTADMTVWLFSHIWPSLGRAQTLTLDDELAERRIVLPAFTPPASAADRYTLATWLSAYLAFQVAAWHETAQWYGFESVPGFSEGVSAYSPEDLYSNLLGARTAASLILS
EHO9417998.1	-0.14927083333333332	192	PPQPLPKGLRPCCAFGYDLHAELLGLPVPFYQLNNVVTVDSLGHHQYNDHLYSGVANLIGLSGENNGIVYTLRGGFIDTAHVRDTADMTVYIFSQLLPKLGQAFTLNLGEELAERRLVFTAFTPPVDARERYTLAAWLSAHLAFQVAEWHEIAQWYGFESVLGFSEGVSAFSPEDLYSNLAGARLAASLIVG
AHY11190.1	-0.14145833333333327	192	SPLPAPQGLRPCCAFGYDLHAQVLDMPVPFYELNNVVAANGIGEHRYNDSLLLGLVNLAGIGHEHNGIVYTSRGGFIDIAHVRDTADMTVWLFSHLLPQLGQPFTLRLEDELAERHIVFNAFTPPETAGERYALAAWLAAHLAFQLAAWHEIAQWYGFESVPGFSEEVSAFSPEDLYSNLLGARIAVSLILD
EDV3839034.1	-0.14119791666666667	192	PPLPEPAGLRPCCAFGYNLHVEVLKIPVPFWKLDNIVTAGNLGRHHYNDTFLYGLGSLVGFGSERNGIIYTSHGGFIDTAHVRDSADMTVWLFTHLLPELGQAFMLRPEDELAQRRIVFRSFTPPSSPGERYALAAWMAAYIAFQLAAWHEIAQWYGFESVPGFPEAISAFSPEDLYSNLLGTRLAVSLILD
WP_229001489.1	-0.13885416666666664	192	APIPLPEGLRACCAFGYNLKTELLTIPVPFYHISNVLDADNLGAHNYNNSFFGTVASLTGLSNEKVGMIYTRRGGFIDISHVRDTADNAVFLFSQIWPRLGEEWQIELSSELALRRIQFYQFTPPAAIEQRYTLTAYLAVKLAFELAAWHEIAQWYGYQSVPGFSEKVSAFSPEDLYSNLLGARLSLSLILA
WP_228206213.1	-0.12979166666666664	192	TLTHAPDGLRPCCAFGYALRVEAWKVPVPFYRVGNVVEADNLGGHRYNDSFFGGLMSVLGLGNEKNGILYTRHGGFIDTAHVRDTSDMTFWLFSQILPHLGEPFTLSLGDELAHREVRLFPYPVPATARERYNLALWLSAQIAFQLAAWHEIAQWYGYESVPGFAEGISAFSVEDLYSNLLGARLAIGLLVS
WP_001352825.1	-0.12666666666666662	192	TDVSAPEGLRPCCVFGYGAQIKLGKIPLPFFTIDNVLEPDALGEHIYNNSFMSGIAAVMGLSHENTGIIYTRQGGFIDLAHVRDTADYTFWLFTQIYPRLGEARMLTLSSELFSRRIQLYAFTPPQSQAEKYTLSVYLAAHLAFRLAVWHEIAQWYGYQSVPGILEEISAFTPEDLYSNLLGARLAMSLLSR
