# Supplementary material for: The lipocone superfamily, a unifying theme in metabolism of lipids, peptidoglycan and exopolysaccharides, inter-organismal conflicts and immunity
Source: eLife. 2025 Sep 9;14:RP108061. doi: 10.7554/eLife.108061 (PMC12419801; doi:10.7554/eLife.108061)
Supplement: Figure 1—source data 1. [file elife-108061-fig1-data1.zip › hydrophobicity_raw_data/ClaspCone-1.tsv]

id	Hydrophobicity_score	length	sequence
NKB19601.1	-0.6132727272727273	110	PIKENEAAILAMALYFGDGRFERFIGEVRTTHQKSKRRNNSNVRLNGRHDFVQHFAISAGLTLTSGENAANIIGELKEVKDAANKKSGFSFTDIGADRMGVRFAKKATET
WP_212716558.1	-0.5262135922330097	103	AVDENRALLTALALYHSNLDLSDYKVPKALLKQRKRFYLNKRKDLARHFVLSAAMSLYMGDRLTDSVGLLKELDDSRNGSGFSFYDLAADRAGIRFARQATKS
WP_094786660.1	-0.5262135922330097	103	AVDENRALLTALALYHSNLDLSDYKVPKALLKQRKRFYLNKRKDLARHFVLSAAMSLYMGDRLTDSVGLLKELDDSRNGSGFSFYDLAADRAGIRFARQATKS
MBM4298296.1	-0.5191428571428572	105	APTENRAVLLILTIYVNGRSLEKLIPEAKNWPKPTKHSVRLNQRDDFPKHFIISAALAANAGGPLADAVGLYKEIEDSRGGSGFSFNDIAADRAGVKFGEHAAHN
OYV21087.1	-0.510576923076923	104	AIEENRLVIISINDYVNKKQNKQFLPASPPAQGKQYAAFLYKRSDLAQHFIGSAALTASVNDQVAKVVGEEKELSDAQGGSGFSFVDLAADKAGTRFGEIATSS
RDH82652.1	-0.49538461538461537	104	PVIENKAVFITLGAYALNKNISKLFDKKDQKPIKTKRVYLKKRFDLSRHLLVSAAIASMADSGLAESIGLEKEVKDSQGGSGFSFADLAADHAGIKLAEYSLTG
WP_013816944.1	-0.49514285714285716	105	AVQENRAVLRVLAFYVTQKDLGQLMPSNKRWPRPIRRRILLQEREDFTKHYLVSALLAADAGSPLANAVGLYKEIQDSRGGSGFSFNDLAADRAGTQMGERAIAE
WP_036254548.1	-0.4933962264150944	106	AIEENRIVIFTVNEYVNKRETEKFLPASKPLPVTEQQYSAFMYKRIDLAKHFIGSAALTASANGQIAQAIGEEKELRDAREGSGFSFIDLAADKAGTYFGEMATSS
MBK52428.1	-0.4924299065420561	107	PVAENKAAFQALSIYLNKEDITSITDSRNNEELSGPRSIEVRLQRREDLAQHVVSIAAISSSAGAEFAQILSTTKEAYDARYRTGFSFSDLTANQVGXALAEFATKS
MBT5047722.1	-0.4892660550458716	109	PVAENEAAILAIAIYFGDTRFERFVGDVRFKDGSGRRSSAGKFRLDGRYDFVQHFTISMGLTITGGDLAANIIGELKEAKDSQKSSGFSFTDIGADRAGVQFAKRATEN
PPD36446.1	-0.4828301886792452	106	AIEENRMVIFTVNEYVNKQETKKFIPGTEPPANSGRQFPAFLYKRIDLAKHFIGSAAITATVNGQVSKVFGEEKELSDAIDGSGFSFIDLAADKAGTKLGELATAS
MBN8766544.1	-0.479622641509434	106	AREENRAALTALAAYLGGISLPRLLEDNGRSIRRAPRVLLSLHGRRDFAEHFVISAALAANGGSRLANAIGLMKEEEDAGKGSGFSFTDLANDRAGARLGERATGD
MSP28857.1	-0.4749038461538462	104	ALAENRLVIISVNNYVNKKEIKQFLPPSKPTQGKQYVAFLYKRSDLAQHFIGSAALTASVDDQVAKVVGEEKELSDAQSGSGFSFVDLAADKAGTRFGELATFS
MBI5739645.1	-0.46690909090909083	110	PAEENKAALLALAMYLGDSRFGKLIGPVRAEDLKAGGRRHRNVLLGGREDLRLHFVISAGLKIVADSGLTDAVGEFKELSDARKGGSGFSFADLAADLAGTRLAEEATDA
MBE0468620.1	-0.46534653465346537	101	AIEENQLVIFIANRYVNNYSDSKNKKRKAIPYYVPSLYKRTDMAQHFMWSAALSASGSSHLAHLVGVEKELNDAKRGSGFSFIDLAADRAGVKLGEYATAN
WP_146444885.1	-0.46478991596638647	119	ATSDPRGLLLGLGVALDDVGGLKINPRTTAAAERIESDRDRRQRLNVLGRPTARGRHDLLKHFVVSAALAALVGEKEANLWGVGKELADATREGGSGFSFADLAADRAGVRFARAVLSG
TXI26330.1	-0.4566666666666666	105	AIEENRAAILITSLHILGISLKTLFPEAINWPKQQKYRVTLDGREDFAKHFILSAAITAYADTKLSDAIGLYKEIEDARSGSGFSFNDIAADRAGTKFGEKAVEN
MCC7183801.1	-0.45269230769230767	104	ARAENRAAILIAMFHAIGKSPRLLWPKEEWPDVAERAVTLDRRADLAKHFLVSAAIAAYADTRLADVVGLYKEVDDSQYGSGFSFDDLAADRAGTRFGEAAVAD
WP_160752978.1	-0.4521367521367521	117	TRQSDGAALVALAMMAVNKDVGQLAGDADTKTAKCKAPSGQLTLQGRMDSPKHWSLSAALEVTTGRNFTVAMGEWKELSDSLAKNPFLAKGDTSGFSFVDLATDRAGFFWAKALTDP
WP_198111107.1	-0.45184466019417474	103	AAAELRALWLQLALRSVGRDPGRLIGDPDTRPSPGLRLAGREDMAQHFLISAWLAAQGAGQLGDALGLAKELSDTQRGGSGFSFNDLAADRAGERIGRLGGRR
MBU1666416.1	-0.44901960784313727	102	PVAENRNALTALAEVAVGGRLFVSPGDKKPRRKGGARLAGRGDFAQHFALSAFLAVMGGEGIADMAGLYKEVRDSSNGSGFSFNDLAADKAGSRLGELATRS
TAL44255.1	-0.446923076923077	104	AVEENRMAIIAVNDYVNKDAKKLLSAPASSKAEQHYAAFLYKRGDLAQHFIGSAALTASVSGQVSAAVGEEKELRDARVGSGFSFIDLAADKAGTRFGEMATAS
MCA9101864.1	-0.44657657657657657	111	AKQENRAAIFALAIVFGHRDVESLVGRVTDDALRKRMRPLMGTVALRDRRDWARHWLVSAAIEATGIGDASERLGTIKEQIDAGEGGSGFSFADLAADRAGIRLAVVATRD
MBI3432121.1	-0.4462264150943396	106	AREENRAALTALAAYLGGISLPKLLEGDSHSIRRAPRVLLAIHGRRDFAEHFVISAALAANGGSRLANAIGLIKEEEDADRGSGFSFTDLANDRAGVKLGTRATGD
KAF0168780.1	-0.4437254901960785	102	PVRENRAAFAALAERALGMRLPPRPDALRKIRGGGARLAGRVDLAQHFALSAYLAATGGSDLADAAGVYKELRDSQGGSGFSFADLAADLAGTRLGERATRS
WP_232322393.1	-0.44238095238095243	105	AIQENRAVIRVLAFYVNQKNLSKLMPQLKRWPRPIWRRVTLQNRDDFSKHYCVSAFLAADGGTPLADAVGLYKEIQDSRGGSGFSFNDIAADRAGTRMGELAIAS
WP_194971196.1	-0.4414150943396227	106	AIEENRIVIFTVNDYVNKWETQKLLPAAEAKPAAQQHYSAFLYKRVDLAKHFIGSAALTASANGQVAKMIGEEKELSDAQGGSGFSFIDLAADKAGTRFGEIATSS
RLA19779.1	-0.43750000000000006	104	PVEENRAVLIVLGQHLSGHGHRLLFPETAHLHPARKKITLSERHDFAQHYMISAALSAIGDSQLADLIGLQKELSDSNRSSGFSFTDLAADRAGNYLGKVATES
MBP79539.1	-0.4370476190476191	105	PILENKALLSAIAAYVNNTSDSQPTPPPKTQTARKKIEVRLHRRLDLAQHVTSAAAITASLGPSIAEMISNTKEIYDARFGSGFSFSDLTANKVGIRLARLMTET
WP_057956499.1	-0.4338181818181818	110	AVKENRAALQALGIFLGSPRFERALGHYRTGELAECRERSKNVVLAGRHDMVQHVFISSTMQMLGDSEISFAIGEFKEIYDTRGKDYGLSFSDIAANRAGVRLAEQLLNP
WP_146575396.1	-0.4337606837606838	117	SIDSRRRFLVALGLGLDDSETLRKNPRTRAEALATESDAARSARINVLQQPTVRGRNDTLKHFAVSAALAAMTSSTEAHALGFAKEAIDAQGGSGFSFADLAADRAGIRFAEAVLAG
MBU1581128.1	-0.4314953271028037	107	PILENTTALQVLSLYAIGQRLDRLLKKDYRKDIKSTVRTKLLFHNRTDLPKHFLVSAALTVSTGSKFANLVGLAKEIEDSDGGSGFSFADLAADKAGVKFGELAIES
WP_188514985.1	-0.4314678899082569	109	PEDHNRVVLTAIAMRAVPEYREKLAGTARRLVADCGASADPVTLAGREDLAKHWALSAALAATLGSQVARSMGTWKELADSTDGGTGFSFVDLSADRSGERFAIAAVKP
WP_160593693.1	-0.43008695652173906	115	TPDTHRARLAALALRAVPERGDDLLPELAAAARKACPAGQNGSVLADPVLGGRTDLAKHWALSAALTAAFGRDAARAIGQWKELSDSLPSGSGFSFVDLAADRSGMHAAEALADP
WP_169065037.1	-0.42828571428571427	105	TLQKRRAALLVLAAYESGKSLDALFPQASDWPRPRRLKLELLGRYDSAQHFAISAALAVWAGEPAANAIGVYKEIDDSRRGSGFSFADLAADRAGTRFGELLLDD
WP_033925475.1	-0.42763636363636365	110	PDEQNRALLIAIAMRTLPEYRDRLAGDALPLVSRCRNPPEPLITLAGRNDLAKHWTMSAALSASLGGKIAQSVGVWKELSDSLSGGTGFSFVDIAADRSGERFANAATDP
MBT7082116.1	-0.42704761904761906	105	PVDENRALLLVLGAWVNARGMDKLVPQVQRKGQLKSYRLSLYGRKDFGQHFLTSAALVSAGDTSLSDAIGLFKEIKDANDGSGFSFNDLAADRAGTRFGELATGS
MBI3064336.1	-0.4262857142857143	105	PIEENRAAIFVLTFYVTGKQLDAIIPEAKAWPQPQPHRVILSGREDTPKHFIVSAALAAKAGGPLADALGIYKELTDSQGGSGFSFNDIAADRAGTRFGELAAND
WP_043751531.1	-0.4238095238095238	105	PIRENRAVLMVLAAYVNGQTIRDPDPASDSKAALRPRTVVLRGRPDLSQHFVASAAIAIQGNDTFSSLIGWYKEMSDSKGGSGFSFPDMAANRSGIRLAKLATET
NLS92410.1	-0.42342342342342343	111	PALENRAAVLALAILLGHHRVENLVGPVTDPDSRRLARRYLRNVTLRGRNDWCRHYFVSAALALVSNEKLTDQAGLFKEESDSAEGGSGFSFSDLLADRVGTTFALAATRD
RIZ65650.1	-0.42198113207547167	106	AIEENKMAIITINNYVNRKETKKFLSIPLATLNAQKRYPTFLYKRTDLAQHFIASAAITASMNNQVSIAVGEEKELSDAQGGSGFSFIDLAADKAGTRFGEMATSS
HBV20445.1	-0.4182857142857143	105	AQKENRAAILAATLYIVGLPLKYLIPEAVDWPRPHNQSVTLDGRQDFAQHFIVSAAITAYADTALSDAIGLYKEIEDKRSGSGFSFNDIAADRAGTRFGERATAS
WP_080523605.1	-0.415686274509804	102	AIEENRLAIIVANRYVNNYPNAGAHGQNNPNPKYSVFLYKRIDMAQHFMWSATFSAMGNSHLADMLGIEKELSDAKKGSGFSFIDLAADRAGMKFGKQATAS
WP_103973391.1	-0.4154368932038835	103	AIDENKLAIIALNDYINKQETHRFLTSANASTPYYAAFMYKRSDLAQHFIGSATLTASMNGQVSKVVGEEKELSDADGGSGFSFVDLAADKAGTRFGELATAS
WP_100919600.1	-0.4151428571428572	105	APTENRAAILALAAYVNRQGIRDPDQPDAAPPRAVFRTVELRGRADLAAHFMTSAAITAGGGNTLADLVGLYKELSDSQGGSGFSFADLAADRAGTRFGEVATGE
WP_008603845.1	-0.41330275229357794	109	SRDAAAGRLIGMLMASSDPEFIRLAGTSLFRRDQDRPRVRTVTVEGRTDLVAHFLVSAALTANGDRHVSNAIGEVKELSDSLAGGSGFSFVDLTADRAGTRLGELLSDP
NBC47125.1	-0.4130693069306931	101	PAAENRAAILALAVYVNGRSIPDPASHARKPKVPLHLHGRDDWAQHFFTSAALQVKGGSGLANLIGFAKELHDSGGSSGFSFKDLAANRAGNRFAELAVGD
GDX85365.1	-0.413010752688172	93	AQEENRSAILALNDYVNTEKNSGKMAFLFKRTDLAQHFIGAAVLSASMNRRVANALGEAKELSDSQAGGSGFSFVDLAADKAGSRFGELVVST
WP_110401805.1	-0.41285714285714287	105	AAHENRAALITLALYTARQPLARIVPAARGWSQPSLRLVQLRGRDDHPLHFLVSAVLAAEGGGRLADAIGVYKEVGDTREGSGFSFDDLAADRAGTRIGQRAVHD
OYW44115.1	-0.4125688073394495	109	PEELNRARLVAVAMYTVSSGSANLAAGAEQGPKSCGVPAQPPRLAGREDLAKHWALSAALAVAAGHDVSRSLGEWKELADSRPTGSGFSFVDLAADRAGVAAARAASQA
BCG64912.1	-0.4125242718446601	103	PVVENRALLSVLAAYANGHSLKRLTGEAGAKSKRLKLYLHKRHDFVQHFTISAGLAVQGGKTLADAVGLYKEYADKKTSSGFSFTDLAADRAGVRLAELATAS
NLX53896.1	-0.41188034188034184	117	ADVAPAAFLLGLGIALDDSETLLQNRLTREFCRTVETADERQERCQALGDPTVLDRRDLRQHFFLSGYLATVAGPAAAEAAGIAKELTDAKTGSGFSYVDLAADLAGIAFAERVLRR
MCB1948695.1	-0.410952380952381	105	AQKENRAAILAATFYVMDLPLNYLVPKAANRPNRHRPIITLDGRRDFAQHFIVSAAITAYADTALSDAIGLYKEIEDKRSGSGFSFNDIAADRAGTRFGELATVS
HAZ42044.1	-0.40990196078431373	102	PIEENRAAIMVLSAYANGKDLHDVVDQDIRPIRRNVLLNKRIDTAKHFLAAAVLSMSGQATLVEMVGLAKELQDTHDGSGFSFNDLAADEAGALFGKVAISD
OYY94281.1	-0.40970588235294125	102	PIIENRAALTCLAEMTLGGRLLSRRGMVKVDRHTGIKLAGREDFSQHFALSAFLAATGGEGLSEMAGLYKELKDAQGGSGFSFNDLAADRAGSRLGEASTRS
WP_201094898.1	-0.4085714285714285	105	PIAENRALILTLAAYVNGRTIREPADSATSAKPRHPRPVLLRGRRDLSQHFMTSAALAIQGDDTLSGIMGWYKEMSDAKGGSGFSFADMAANRAGIRLARLATAD
WP_019865881.1	-0.40805825242718446	103	AIEENKIAIFVINDYVNKHQTHRFLSSKTVAGHYYPVYMYKRNDLAQHFIGSAALTASMNGQLSKVVGEEKELSDAEAGSGFSFVDLAADKAGTRFGELATAS
MCB1785973.1	-0.40805825242718446	103	PVAENVALLTVLGTWASRRDLAQLVPDAARRPQRFRSKLQGRRDFAQHFLTSAALAARSDSTLSDAIGLFKELADTDRGSGFSFTDIAADRAGTRFGALAAGS
WP_023496491.1	-0.40744897959183674	98	AIEENRAIINTVNDYVNHSKSVATPIKPFYSAFIYKRNDLAQHFIGAAAITTSVNSEIAQVLGEEKELHDARDGSGFSFIDLAADKAGTRFGELAIAS
MBN2292468.1	-0.40564102564102567	117	PELSKKAFLIGLAIGFDTSNQLRDHPIIGHMVKLVESDTQCLRRLKALGKPTMNGRHDLVQHFTVAAAITALGGEQSAHSIGVEKEMADSRGGSGFSFRDLAADMAGASFAKHIIDS
PCI28320.1	-0.4055555555555555	108	PQQGNRIALMALGLTMGGSKAQQYSSMDSKQKRLPYQGELKEVQLYGRHDWARHFLIAAALVASLGEELSDTLSTNKEILDQATSGFSFGDLMADRAGIAFAKLLSES
MAE63896.1	-0.4041441441441441	111	PELENRAAIYALAILLGHHRVEFLVGPVLDRELRREAKRYTSRVRLRGRNDWTRHYWISAAIALLSSEAASDAVGLLKEELDARIGGSGFSFSDLMADRAGTMLARAATRD
WP_087145206.1	-0.404	105	AIEENKQVIFTINDYVNKEGMLALPGHILDTTTVRRTSTFLYKRIDLAQHFIATAAITASANGQLAQMMGEEKELSDAKTGSGFSFIDLAADKAGTRFGETATQS
MBK7813853.1	-0.4018095238095238	105	QPRQRRAALLVLALYIAEKNLAHLIPIARQWPQPHRVTLTLRDREDSAQHFVVSAALAAWAGEPAAEAIGVYKELDDARHGSGFSFADLAADRAGTRFGELVLRQ
NOS88978.1	-0.40105769230769234	104	AIAENKKVIMTVNSYVNNRSTRAFMSAATPKPSKRYAAFLYKRIDLAQHFIASAAITASVNGQIAEAVGEEKELNDAQGGSGFSFVDLAADKAGTRLGETAIAS
OYU16428.1	-0.4010091743119267	109	AIAENRAALVAVSMMAVGPRAGRLASDAGKRIGECSQKLRQPQLARRDDLAKHWALSAALGATLGGDVSEAMGNWKELSDSLPGGSGFSFVDVAADRAGLAVGKAAIDP
WP_158771491.1	-0.4004587155963303	109	ADEENEAAIMALATYAGHHRFSSFVGDVQPHPKHIAAPRKMPTLMNRADLSQHFIFSAAIKVLSEQGLTAAIGEFKELMDRGEGGSGYSFVDLAADHAGVKFAQIATDT
MCB1922611.1	-0.39941747572815534	103	AIEENTALLTVLGTWASRQDLKRLVPGDLARPHAFRLKLDRRTDFAQHFLTSAALAARGDSTLSDAVGLFKEINDTDAGSGFSFTDIAADRAGTRFGALLTAD
QDV42279.1	-0.3992727272727273	110	AVRENRGAILALGYLTGHHSLRAFLGPKTPQPSPEVRSTFRRLTLHDRRDWLHHFMVSASMRVLSSRLASHDVGLLKEEIDASGDGSGFSFADLLADRAGVVFAEHATDS
NEX15867.1	-0.3986138613861386	101	PAAENKAAILALAAYVNGRSLPDPTGAPAPRSIPVRMRDREDIPQHFFTSGALVLQSGSGLANLIGLAKELDDADSASGFNFSDLAANRAGNQFAELATAN
WP_024297998.1	-0.39764150943396226	106	AIEENRLVIFTVNDYVNKQEIPKLLAVSGATSTGKPQYSPFMYKRIDLAQHFIGAAALTASVNSKLAKVMGEQKELSDADGGSGFSFIDLAADKAGTRFGEIATST
MBN1588686.1	-0.39700854700854704	117	ERIAAKAFLLGLAVALDNSEKMDETSILHTVYRRYETPRQRQQRLAVLGKPTAHQRHDLLQHFVTSAALCVMVGNTGAESLSTLKEISDSQTGSGFSFADLAADLAGITFATRLQKS
MBV5273931.1	-0.3960952380952381	105	PVAENRVALLALAAYTNQQHIRDPDQPDARSARIRFRPVALLGRRDLAQHFMTSAALAAQGGSALSDLVGLYKEVADSRGGSGFSFADLAADRAGTRFANLATGQ
ODT84791.1	-0.39533333333333337	105	PRAENRALILVATAHVLGVSLKRILPGKTTWPRAQPQVVTLDGRDDFAKHFMVSAAIAAYADTALADAIGLYKEFEDSRHGSGFSFNDLAADHAGTKFGEKAVAS
MCB1864388.1	-0.3920952380952381	105	PVVEHRAMLAVLAAWATGRGMDKLVAPDRQTGRPKPFALKLDKRLDFGQHFLTSAALVAAGSDTVSDAIGLYKEVADSKHGSGFSFTDLAADRVGTRFGQLATGS
HGH07338.1	-0.39186915887850465	107	AEAENRAVILILTLYVNRRHVGELLGPGEGERYPRPRQLKVTLMDRQDLPKHFLISAALTATADSGLANVLGVFKEIDDSRGGTGFSFADLAADRAGVRFAELATGS
MBN4053498.1	-0.391214953271028	107	PREENQAIFLILSCYLLDELDIEDLVGSDALETTITRPLRITLESRDDLPRHMIASAAIAAYANNDLANMLSIYKEVQDSRSYSGFSFSDITANQIGSRMGELASTN
WP_041603840.1	-0.3908653846153846	104	PVAVNRALIAALAAYVNGQTLRDPDDPRVEPELARRRVLLRGHEDLGRHFLSSALVAIRGNSGLSRLVGWYKELSDADGGSGFSFADMAANRAGIRFAKLATAD
MBN2578809.1	-0.3897435897435898	117	SAWDTKAFLLGVGIGLSDLPWGSGVAGLEKISRKLETPENRRARLAVLGNPTLRGRRDLVQHFFLSAAICSQLSPEIAEQLGTAKECSDALGKSGFSFADYSADLAGIAFAKKLEQN
WP_164450921.1	-0.38961538461538464	104	PVAANRAAILALAAYVNGRIIRDPSEAGTKKVARPRPVALRGRRDLSQHFMTSAALTVEGNDALSNLIGWLKEVSDSDGGSGFSFADMTANRAGIRFARLATES
NQZ83854.1	-0.38884955752212386	113	AVTENYTALIALSLYFGSDRFEILIGDVANLSKKQLKRRNFLRAKTTLAERTDLQKHFIYSVALQLFGNSDASDAIGEIKEFLDSNKGGSGFSFADLLADRAGTRLAKLATHS
MAJ55600.1	-0.3883177570093458	107	PAAENRAAFQALSIYLNREDITATTGFKSVQGMANPRPVEVRLQQREDLAQHVASIAAISSSAGAELAQLLSTTKEAYDARYRTGFSFSDLTANSVGVALADFATRN
MBE9503796.1	-0.3881818181818182	110	PADENQAALLALVMFFGSHRFESLIGPVRTEEMKLQRRSSPNAVLGDRRDLRLHFLISAGIKVISDKGITYTVGEFKELLDSSQGGSGFSFADLAADRAGLRFAEVAVDR
MBX3434220.1	-0.3873504273504274	117	KEHAEKAFLLAIGTALDDQGMLTRLPTVSGVERQLSPDAERRRRAEIVGEPTMRGRRDLAKHFFVSAHLVVILGSEGARDAGLLKEVVDSHGGSGFSFVDLMADRAGIVFAHAVLGG
MCB1662651.1	-0.38672897196261685	107	AALENRALLSALGVYMAGNTAQQLMGRQEKHPRERAVRRYLTLAGRYDLAQHFILSAYLSSSAGDGVADGLGLFKEFKDSQGGSGFSFADLAADRAGRKFAQLAIDP
WP_152414453.1	-0.38645454545454544	110	PVEQNRGLLIAVAMRTIPEYRDRLAGRAQPLVRRCVAPPEPSVTLAGRNDLAKHWAMSAALSVTLGSNIAQSLGAWKELSDSLSGGSGFSFVDIAADRSGERFANAATDP
KAF3983051.1	-0.38619047619047614	105	AKAENRAVLIAVSTYVNKHEIESYLPFDISPATNQQYPASLYKRTDMAKHFIASAVLAATGGKALATILGQEKELNDAKQGSGFSFIDLASNKAGLYFGKMAATR
WP_159657842.1	-0.38571428571428573	105	AIKENRAVILVLAFYANQKNLSKLISQSQTWSRPNWRTVKLQNRDDLTKHYLVSALLAAYAGTPLADAVGLYKEIEDSKGGSGFSFNDIAADRAGTLMGELAVTD
HIF74163.1	-0.3857009345794392	107	PIAENRAIFQTLATYVNEEGIEQLLGDAVANTIGEARFIEIRLQRRQDLAQHLVSTAAITASAGADFAELLSTTKEAYDARYRSGFSFSDLTANSVGVTLSRRATQD
WP_185965048.1	-0.38541284403669723	109	PAAENRALLVALAVLTVGDRATDLAEGAREQLQRCRRAPPGLTLAGRADLAKHWSLSAALGATVGNDVTGAMGKWKELSDSLPGGSGFSFVDLAADRAGLRIGRAAGRP
RZL11718.1	-0.3852678571428571	112	AARENRAVLLVLALYAGQVPLERLIPPSGGGRVAALPSRPRILTLQGRPDFAQHFLLSALLANDMGGRLTDAVGVYKEMMDTRRDHGGSGFSFNDLAADRAGNRFGQRARQA
MBQ85814.1	-0.3842056074766355	107	PAAENRAAFQALSIYLNREDIDSTTGFTNVQGMAKARPVEVRLQQREDLAQHVASIAAISASAGAELAQLLSNIKEAYDARYRTGFSFSDLTANSVGVALAEFATRN
MBV5302228.1	-0.3835483870967743	93	AIEENRSAILAINDYVNAESPPIFPAFLYKRPDLAQHFMGAATLTASTNSQVAKALGEVKELRDSKTGGSGFSFVDLAADKVGSRFGEIAVSS
NWG39006.1	-0.3832075471698113	106	PAAENRAALTALGAYVAGVSLPQLLEGKGRTTRRAPPVLLKLHGRRDAAEHLLISAALSAAGGRRLANAIGLAKEEEDIESGSGFSFTDLAYDRAGARLGELATGA
MBS0352901.1	-0.38257142857142856	105	RSSAYRDILLVTAAQLSGHDIALLIPEARQWPRPRPVTLTLRGREDLAQHFTVSAALAAWAGEPLANAIGLDKEVSDSRGGSGFSFVDLAADRAGTRLGELAARD
WP_180567857.1	-0.3819230769230769	104	AVVQNQAMLTALALYQSSFPTADYLANKALRNERRRIFYVHRRKDLARHFSFSAAIALYAGNEVSDTLGLWKELDDAKNGSGFSFYDLAADRAGIQFAAYATKD
WP_092861103.1	-0.38148148148148153	108	PLLETRAAILALAAHCGERWAVEAAVGEIPAPVRGGPCNRTRLAERSDLKKHFVLSAAFETAGAAAFSFGLGEVKELVDASDEGTGFSFDDMAADRAGIRWAEAAQAA
MBL8535005.1	-0.38095238095238093	105	PVAENRAWLLAATFLVLGKPLKLVIPEAKSWPRAPRVRVALDGRDDFAKHFMVSATIAAYADTALADAVGLYKEIEDSRTGSGFSFNDIAADRAGTKFGEKAVAS
WP_007040397.1	-0.3807619047619048	105	PIQENRAVFMVLAAYVNGQTIRDPSQESTPKVSTRPRTVVLRGRHDLSQHFAASAAIAIQGSSTFSGLIGWYKEMSDSKGGSGFSFPDMAANRSGIRLAKLATGN
WP_054136026.1	-0.38073394495412843	109	AEDHNRVLLTAIAMRAVPEYREKLAGSARALVADCGASADPVTLAGREDLAKHWALSVAISATLGSQVARSMGTWKELADSSEGGSGFSFVDLAADRSGERFAMAAVKP
HEC16403.1	-0.38028571428571434	105	PVAENRAAILVLAAYVRPGSFSTLMPKTSDLPMPRRRTLTLERRKDFAEHFLISAALAAAGDATLSDAVGLYKEIADSKGRSGFSFTDLAADRAGTRFGEITTAS
MAW38777.1	-0.3801869158878505	107	PIGENRALFQTLAIYVNNDEISKLIEESDVRNIPKAKFIEVRLLRRQDLAQHVASIAAISVSLGPELAELVSTTKETYDARYRSGFSFSDLTANKVGLALAGLAIKN
WP_195822439.1	-0.37991071428571427	112	RANAYTAAIFALAEACGASEFGLISERLVPDWTDAGRDWQNGCSKVTFANRIDSKRHFVTASAIQAASNRGVAVSIGEFKELFDKTRSGGFDFTDITANNSGIRLANRMMGA
WP_010215494.1	-0.3796747967479675	123	TPDHNRATFIALAMLLVDERAGDLAGSARADTASCRSRAQLGSHGPIATIRGRSDWPMHWALSAALAAGTGSHLAEAMGEWKELADSLAKQSEFAIGDPTGFSFADLAADRSGYQVAQAAVRP
MCE1171372.1	-0.37961904761904763	105	RAAAYQNMLFVLAVHLSGHDVSRFLPEVRQWEKLRPLRLTLGGREDLAQHYTISAALAALGDTALANAIGVDKELNDSRHGSGFSFVDLLADRAGTRLGDLVRDD
MBN9505623.1	-0.37889908256880733	109	TQAQTRAAFVALSFYVVGEQAEALVPKAAVLAKACPRPGRAITLQQREDLAKHWAFSAGLTAVLGEDTTSSLGEWKELRDSLPEGSGFSFIDLAADRSGMQTALRALDP
RKZ96888.1	-0.37883495145631063	103	PIVENRSLLLILGAWASGHGLNQLVPESRKHPAHFRIKLEERIDFAQHFLTSAALSAKSDVSLADSVGLFKEISDSKGGSGFSFTDIAADRAGTRLGEIATQS
WP_201494880.1	-0.3775728155339806	103	AAAENRAALFVLALYVNGRTLDRLLPAAGPRPQPRRVLAAGRDDVPQHFLVSAALAAEAGGRLSKLVGLYKEVDDARHGSGFSFSDLAADRAGTRFGEWAVQS
WP_111978478.1	-0.3774311926605505	109	AIEENKAILQALALFMLPQQFKHFYPSDLHVFNFEKKPLIIRFHHRDDLAKHFIASAAIHLLLNQHASTQIGEFKELFDSQIKGGSGFSFDDIAADRAGIHFAKQATQT
WP_160756163.1	-0.3763302752293578	109	EANYNRAAFAALALLVVGEQAEALVPEAASQTKNCRSPRQPIYLHDREDLAKHWVFSAALTSVLGARIAANLGEWKELSDSLPDGSGFSFVDLAADRAGMQAALIAQDP
WP_107692109.1	-0.37552380952380954	105	AMADNRAMILVATFHVLGISLEKLLPEAARWPHPPPQKITLDGRDDFAKHFMVSAAIAAYADTALADAIGLYKEIDDSRYGSGFSFNDIAADRAGTKFGEKAVAS
TAK63379.1	-0.3753333333333333	105	AVEENRAVILALTFYANQRDLNKLIPQSKTWPRPVWRTITLNGRDDFPKHFLVSSMLAAYSGTPLSNAVGLFKEIEDSRGGSGFSFNDIAADRAGTRAGELLIGN
BCG65421.1	-0.37515463917525776	97	AIEENRLAIFVVNHYVNHYQQSPTEQHYYPAYLYRRTDMAQHFMLSASLSAIGNSHLAQIIGQEKELNDAKKGNGFSFIDLAADRAGVYFGKYATAS
ODT80525.1	-0.37514285714285717	105	PRAENRALILVATAHVLGISLKRILPGKTAWPRAQSQVVTLDGRDDFAKHFMVSAAIAAYADTALADAIGLYKEFEDSRHGSGFSFNDLAADHAGTKFGEKAVAS
WP_153159854.1	-0.37485714285714283	105	RTQAYRDVLLVTALHLSGRNISMLIPDAARWPKPRPVTLTLRERGDLAQHFVISAAIAAQAGAPLAKAIGLDKEIDDSQRGSGFSFVDLAADRAGTRLGQLAARS
WP_148577254.1	-0.3742857142857143	105	RANAYRDALLVTAFHLSGRSLALLIPEARQWPQPRPLTLTLRGRTDLAQHFSVSAALAAWASEPLANAIGLEKEVDDAKKGSGFSFVDLTADRAGTRLGELAAQN
WP_186508144.1	-0.3733944954128441	109	AATENKAALLALAIFDGSKHFARLSGNFDREQLEKARPKHLLMLASRRDLCQHFVYSAAIEILSQQGISAAVGELKELMDRNNSGSGFSFADLSADLAGIKLAMQATHS
WP_074974835.1	-0.37314285714285716	105	ARAENRALILVATAHVLGISLKRILPGKTTWPRAQPQVVTLDGRDDFAKHFMVSAAIAAYADTALADAIGLYKEFEDSRHGSGFSFNDLAADHAGTKFGEKAVAS
RJQ49857.1	-0.37254545454545457	110	PVLENKAALLALAVYLGDSRFEKLIGSGHGNGKIRRKSSYRRVLLGGRADLRLHFVISAGMKIVSDSGITAAAGEFKELLDARRGGSGFSFADLAADLAGKRLAETATDS
OEU72059.1	-0.3723636363636363	110	PVTENQAALYALAIYLGSRQFQKFTGNISDLDTRVPKTNKANVVLSNRRDLCLHFLVSSGLKLISDSEMGFTVGEYKELLDSSRGGSGFSFVDLAADRAGLAFAERATRS
QLH49830.1	-0.3721904761904762	105	TLPDNRATLLVLASYLAEKNLAMLLPEATGWPRARRVKLTLLGREDSAQHFGISAALAAWAGEPAANAIGVYKEIDDSRKGSGFSFADLAADRAGTRFGELVVDD
MCB1772742.1	-0.37166666666666665	102	PMAENIALLTVLGTWSSGQNTSRLVPNAGRPRAYRLKLAGRRDFGQHFLTSAALAARGDSSLSDAVGLFKEIADSDGGSGFSFTDIAADRAGTRFGEVATRS
WP_138858207.1	-0.37106796116504853	103	GATELRALLLQLTLRTLGRDLSPLLPEAAGPKQRRVLVLKGRDDMAQHFVLSAWLNWQGGDRLTRVLGLAKELADARGGSGFSFNDLAADAAGERFGRACAAN
MBP8265664.1	-0.3700952380952381	105	GSDAYRDVLLATALHLSGKNIALLIPDAARWPRARPLTLTLRDRGDLAQHFAISAAIAAWAGEPLASAVGLDKELDDSRDGSGFSFVDLAADRAGTRLGELAARN
WP_198243134.1	-0.36970873786407765	103	AVEENRALLLAASSYVNKKELRNFIPIQLSTSKYYPVYLYHRTDLAKHFTGSAALAATGVVSLTEMLGQDKELADLKTSSGFSFTDLAADRAGLKLGQTATES
WP_145198391.1	-0.36899082568807334	109	PVKENRAAILALGYALGHRKLRLFLGENVPVISNEQLKKFRKIKLRDRQDWTQHFTVSAALQVLSNSSISMDIGILKEELDANGGSGFSFGDLLADRAGTMFAFQATSS
WP_137735999.1	-0.3681481481481481	108	AALENRAALVALAFLASGQRLQPWLGTPTTPVARPRGRPTDLLLQGRPDFPQHLLISAALAAEGGGPLADAIGLYKEVADARHGSGFSFRDIAADRAGTRLGLRARHD
HAT58383.1	-0.367319587628866	97	PQKENTALLFALSDHLVHSSRSSVTSYSPEIRLRRRQDLAQHVINSASIAATAGVSLAEIISTGKEAFDARYRSGFSFSDLTANRVGIKLAQLAVES
WP_072747107.1	-0.36729729729729726	111	ERQELAAAIFALNAACGSQPFSVLIAKMSGKDAPPPPRTAVCRKVTLAGQDDKKRHFVTSAAIEVASTMRISLTMGEYKELMDSIDRWGFEFADIAANVSGLRFVEAFMNA
MBL6905536.1	-0.3671028037383178	107	PIAENRTAFQTLAIYLNKESIGQLIGDETARDIPPAPFIEVRLQRRQDLAQHLVSIAAITASAGADLAQMLSTTKEAYDARYRSGFSFSDLTANSVGLAMAQLSTRD
HCY85513.1	-0.3656481481481481	108	PRGENKALLQVLAAFMSQRDMAGFMSESIRRDMKPMPHCKPMLFGRDDLAQHLLVSAGLTVSASRSLANVIGLAKEIEDAEAGGSGFSFADLAADKAGVRLGELAATS
MAV76241.1	-0.3644339622641509	106	PVGENRALLLSLAKLYGVDDLNAILQGNNLGQFNRKRLNYTIYGRRDLAQHLILSAGISLLADEDLANLIGLDKEISDYQAGKTISAWDLLADQAGIRLADNATRS
MBQ77226.1	-0.36433962264150943	106	PVGENRALLLSLAKLYGADDLNAILQGNNPAQFNRKRLNYTIYGRRDLAQHLILSAGISLLADEGLANLIGLDKEISDYQAGKTISAWDLLADQAGIRLARNATRS
HCH20254.1	-0.36433962264150943	106	PVGENRALLLSLAKLYGADDLNAILQGNNPAQFNRKRLNYTIYGRRDLAQHLILSAGISLLADEGLANLIGLDKEISDYQAGKTISAWDLLADQAGIRLARNATRS
TMB73970.1	-0.36419047619047623	105	PVAENRAAIFVLTFYVNDKNLAAVIPSAKDWPHPMQYQATLNGRHDFSQHFIVSAALAANAGTPLSDAVGLYKEIEDSRSGSGFSFNDIAADRAGTRFGEWATQS
WP_088252482.1	-0.36230769230769233	117	DDLQASAFLIGLGIALDDSTILRDNPLTTSLCHAVETDEERRERLAVLGLPTVRFRRDLCQHFVVSAALTELVGVEGAEAAGLAKEFSDMEGTSGFSFADLAADFSGVAFATKLKKN
MBX9963375.1	-0.362	105	PVEENRAAILTAALYVVQQDIAAVVPAAKSWPQPAPRRIVLSGRDDFPKHFLVSAALAANAGKSLADAIGLYKEIQDSRGGSGFSFNDIAADGAGTRFGELATAR
MBM3777993.1	-0.3616190476190476	105	ADAENRAAIVAVTLYTLGRGPSALIPEAKTWSRALPRRLVLRGRDDLPKHFSLSAALAATAGTPLSDAIGLYKELEDARGGSGFSFSDIVADRAGTVFGEAATRS
WP_184020279.1	-0.361559633027523	109	PEQINRAAFVALAMFVVDERAGELAGGAVKESASCRQPAPLLLLEGRSDLPQHWSLSAAMGAMLGNDISKAMGEWKELSDSLPSGSGFSFADLAADRSGLRMARLASDP
PIE43751.1	-0.36018181818181816	110	PVEENKAAILALAIFLGSPYFDSVIGALDQNTLNQCQPKKTKVTLANRNDLRLHFIFSAALKLLSDSGLSFAIGEFKELLDTQQGGSGFSYADLAADRAGIRFAEISQRK
MBR9805402.1	-0.3599056603773585	106	PVTENRVLLIALGKHFGGEQLIKLIEQGQLPSARHMNTRHTVHRRRDLAQHLVISAGLTVVADGELADAIGMDKEISDLGIGSVISAWDLLADRAGVRLAQRATQS
KAA3614044.1	-0.35971428571428565	105	AVEENRAVLIVLAAYSHGSSLEKWIGTGPEKERISRHRLMLRDRGDLAKHFLVSAGITAAAGSDLANFAGVFKEMNDSRGGSGFSFPDLTADRAGVIFTEMAMNP
NOT41685.1	-0.35935779816513763	109	PVEENRALILALAMYFGDERFQMLLANVNTETAEQGPFDVASVRVQRRHDWVRHFATTAGLQVAGGSGLSNLIGEAKEVSDADGPSGFSFTDIAADRTGVRFAEVATAS
MBN1911928.1	-0.35880341880341876	117	PELGDKAFLLAIGVAFDTSGALRDHRVLGRLWGQFETPEQRRQREALWGTPTMRGRNDLTQHFILSSSLTIVMGRRATVMAGIMKEQADAQGGSGFSFSDLAADMAGAEFATRLAAK
MAU05661.1	-0.3584112149532711	107	PIAENRTLFQTLAIYVNHEDISQLLGETLAKEMQPAKYIEVRLQRRQDLAQHLVSIAAITASTGADFAQLLSTTKEAYDARYRSGFSFSDLTANTVGVYLASYSTQD
WP_226697143.1	-0.358103448275862	116	TSEGHGAALVALALFTAGPEARELAGDRVALGDCSGPPARLTLQGREDWAKHWALSAALETAAGNRISTAIGEWKELADTLAKGPLLAPRDPSGFSFVDLAADRSGIMTAQALLDP
MBC19954.1	-0.35700854700854695	117	QEHALKAFYYSLAIAFDRGYLIKRYDAVAEKIRKETDLVADASRERFVGDATLWRRASLLQDFISAGILAQFVGSDAARDITTLEEIKQATEPAGFSFAAIVASRAGIRLHQALASR
WP_178366754.1	-0.3569158878504673	107	PVGENRALLQAISLFCLGRRPDRFVTEERAAKLIPPEHIDLTLYGREDLVKHFFVSAGIAVSGGSKLSNFAGLVKEVGDSDGGSGFSFADLAADKAGVRLAELATGS
MSP38298.1	-0.35647619047619045	105	AAVENRAALFILMHYVTAKPLDAILPDAKSWPAPAKHRVVLDTPEEFPRHFITAASLAANAGGAFAQAVGVYKEIEDARAENGIAIKNFAADRAGKRFGAYGASA
WP_183106675.1	-0.35561904761904767	105	PRQENRAAFLILALQAAGEHTSRLLPAASSWPRARPMLLTANGRDDFSQHLLVSAVLAIEGGGPLADAIGIYKEVADSRGGSGFSFNDLAADQAGTQLGLYSERD
WP_034873241.1	-0.35561904761904756	105	AVDENRRMIRAFAIQVADSSVRSLLGPGIKPQQLDRPIVLRGRFDLAQHFMVSAALALTLDEQTALNIGIDKEKKDAKAGGSGFSFSDLMADMAGIRFASALTGS
KAB2308243.1	-0.35537735849056606	106	AAAENRAAFTALGAYIAGVSLHQLLEGRGRSTRRAPPVLLALHGRRDAAEHLLIAAALSANGGSRLANAMGLAKEEEDAKSGSGFSFTDIAYDRAGVRLGELGTGR
OWV32243.1	-0.3542201834862385	109	SPEEASGRLVGMIMAAYDPDFLRLVDVDAQRNPPCRGERVVVTVVGRRDLALHLLISAIFSAQRDRELGSALGEMKELSDALPGGSGFSFVDLAADRAGIRLGTLLADP
OQW75194.1	-0.3528571428571429	105	PTMENRALILVLTLYVNQQRLMKVVPESQFWPRPVWRRVTLNGRDDLTKHYLVSAMLAAYSGTPLADAVGLFKEIEDSRGGSGFSFNDIAADRAGTRMGEQAVAN
WP_192126722.1	-0.3525641025641026	117	SPSDNQAGFVALAMLLVDEKASELANVARAHVDRCRIPAPIVTLHGRADLPKHWSLSAALAVGGGAQLAQAMGEWKELADSLAPQSEFAVGDPTGFSFIDIGADRAGFRTATSATKP
WP_062261686.1	-0.3518095238095238	105	AVKENERMLRALAIQLADPSTRVFLAPGMKPYPLSRPILLRGRKDLSQHFMVSAALALTLDEESALNIGVSKERSDARAGGSGFSFPDLVADLAGIRFAVIATED
MBM2803852.1	-0.3516190476190476	105	AAAENRAAIFVLMIYINGGSLDKILPDARSWTRPSQRGVTLSKRDDFAKHFIVSAALAANAGGPLANAVGLYKEIADSRGGSGFSFNDIAADRAGTRFGEYAANR
NJD06959.1	-0.35133333333333333	105	VADENRALIVVVGAYVNGRDLRPMLAEGGEVADPGKRGILLNRRIDVAQHFMASAALAISGHRALADMVGLAKEINDTHSGSGFSFIDLAADRAGTRFGKQAVRS
NLY99765.1	-0.35090090090090087	111	PMLENRAAILALAILLGHRQIEHLVGPVSDDALRSEARRLMGRVTLRGRPDWCRHYFVSAALALLSNESLSDEAGLLKEELDAGRGGSGFSFSDLIADRAGTQFALAATRD
MBI5408674.1	-0.3505454545454545	110	PAEENKAALLALATFAGDRGFERFIGPVHPEGVKYRRTVLRRALLGGREDLRLHFVISAGLKIITDSGITYAIGEFKEMLDSNRGGSGFSFIDLAADLSGMRLAEVATDR
NOQ15255.1	-0.3493939393939394	99	AITENRLAIFVANRYVNHASDSHNKQSVPRYLAYLYKRPDMAQHFMWSATLSSLGGSQLALMIGVEKELNDAKTGSGFSFIDLAADRAGIRFGEQATTN
API59107.1	-0.34925925925925927	108	SAEGLKAALVALTMFTDGPRVLRLAGDRTKTPPCALTAFATRLHGRADTPKHWVLSAALTMFMDEKTGRAIGLWKELDDSLPGGSGFSFVDLAADMAGVRIGKAARDG
MBK7414945.1	-0.34904761904761905	105	QAQNRRAVLLALAAYLSEKNLAHVIPEAQNWPRIRPVMLTLHGRYDSAQHFAISSALAAWAGEPIADAIGVYKEMLDSRHGSGFSFADLAADRSGTRFGEQLTRH
WP_068061645.1	-0.34877358490566035	106	AQQENQAVLLAMAQLLGGRNLQLLVNEVKRAPGVKPPRVTLARRPDLQQHFIYSATIQVLTNKNVSDTVGEAKELLDSIKGGSGFSFVDLLADRAGVRFAQIAIGS
WP_186408100.1	-0.3483809523809523	105	TQQQARASLLVLATYLAGENLATLLPEARHWPRPRPLRLTLLGRDDSAQHFGISAALAAWAGEPAANAIGLYKELDDSRGGSGFSFADLAADRAGTRFGQLVAQD
TDI73806.1	-0.3482857142857143	105	AIAENRAAILVVTFYTLGKSLKSLAPDAATWPRPVRRTVTVSGRDDFAKHFMVSATIAAYADTALSDVVGLYKEIEDSRTGSGFSFNDIAADRAGTRFGEKAVAS
WP_091138562.1	-0.3477142857142857	105	AIADNRAIILVTTFHVLGITLEKLLPEAANWPRSRPQNVTLDGREDFAKHFIVSAAIAAFADTALADAIGLYKEIDDARYGSGFSFNDIAADRAGTKFGEKAVSN
PID43469.1	-0.34763636363636363	110	PIEENKAALLALAIFLGSGNFDSVIGALDQETFAKCQPQKSATTLANRNDLRLHFIFSAALKLLSDSGLSFAIGEFKELLDTQQGGSGFSYADLAADRAGIRFAELSQDK
WP_011735282.1	-0.34763636363636363	110	PIRENSAALLALAIFLGDYRFGKLAGVSLDPELRERRPQSRNVQLGGREDLRLHFIVSAGLKLLTDQGATAAIGEFKELLDAGRGGSGFSFIDLTADRAGIRFAEVCTGS
NQT38512.1	-0.34760683760683764	117	EDVAARAFLIGLGIAVDDSSILRDNPLLGPICRRAETDQQRTQRLALLGNPTMRGRRDLAQHFVVSCAISGLLGPRIAQSAGLVKEMADSRRGSGFSMADLAADMAGIALAENVGQG
WP_163833453.1	-0.34730769230769226	104	AVAQNQAMITALALYQSSFPTADYLANKALRGERRRIFYLHQRKDLARHFSFSAAIALYAGSEVSDTLGLWKELDDAKNGSGFSFYDLAADRAGIQFATYATQD
WP_093190272.1	-0.34723809523809523	105	PVAENRAAILVLAAYVNGQGVRDPSVTGTSADRPRRHTVLLRGRRDLAQHFMTSAALAAKGGGMLSNLVGLFKEASDAERGSGYSFADVAANRAGIRFSRLATGS
MCB9502881.1	-0.3470476190476191	105	ALEENRAALIILAAYSNGSSLEKWVGTGPEKPKVPRHKLMLCKRADLAKHFLISAGITAAAGSDLANFAGVLKEMNDSRGGSGFSFPDLTADRAGVLLAEFAMNP
WP_157039684.1	-0.34647619047619044	105	AGAENRAALRALALLATGRPLQPWLPPGERHRAGPPRPLLLHGRVDFPQHVVVSAALAAEGGGPLADAIGVYKELLDAREGSGFSFNDIAADRAGTRLGLLAMRQ
MBS3952159.1	-0.3462857142857143	105	AIKENRAVILVLAFYANQKNLSKLISQSQTWSRPNWRAVKLQNRDDLTKHYLVSALLAAYAGTPLADAVGLYKEIEDSKGGSGFSFNDIAADRAGTLMGELAVAS
WP_189379023.1	-0.34584070796460176	113	IINENKAALLALALYFGEDKFELLVGDISQLSTDNQLLRQKLQRQTLLQGRNDLQKHFIYSVALQIFSSVDASDAIGEFKEFLDSNKGGSGFSFADLMADRAGTRLAELATFS
WP_218359786.1	-0.3449549549549549	111	PIDENSYALWSVSIAFANPRFSELIGFEPQDFEQAIDLSRQKILTLESRHDLALHFLYSAIIERVGSEAISNNIGELKELYDANEGGSGFDFSDLAADISGARFSSYISSS
WP_138320414.1	-0.3448672566371681	113	AVKENRDAMMALALYFGSNKFTLFTGELQPISPLQQTLRNAHKRTVTLLERNDLQKHFVYSMALQLLSDANAGFAFGEFKELLDANQGGSGFSFVDLYADRAGTRLAHYATQN
MBE1287567.1	-0.3446296296296296	108	PALENKAAILALTIFLGDNRFIHLFTLNDRVEYRAGPKKQVTLNNRRDLALHFLFSASIELLSAQSVSIAVGEFKELMDRAEEGSGYSFVDLAADKAGIAFAERATEP
OHB77009.1	-0.34449152542372885	118	PQIGPTALVLALGIALDDSNHLRTQPPTRDFVGAVEAADQRPKRIAALGQPTMRGQRELARQFFVAAYLATVLDRTAAELAAVARAQTEQHQGQRGVGYAEFLAGQAGILFGRGVVRG
AEA96865.1	-0.3443119266055046	109	ALLHNKAVILALAVYVGHHRVGNLVGDIQPDPNKALKPRRGAVLHNRNDLARHFIISAALELLSEQGMSLAIGEFKELMDRGKGGSGYSFVDLAADMSGTEFARVATEP
MBC7562620.1	-0.34400000000000003	105	AASEHRAMIATVALYVTGISLDRWIAPAATWPRPARRRVTLNGRDDLAKHFLVSAVVASQSGSALADAVGVTKEVDDSHGGTGFSFADIAADRAGRRYGQLATSN
NNJ92991.1	-0.3439795918367347	98	PIEENRAILLLLGNWALGKRNFDEIRLPAFKLKINRRMDLAQHLLISAAISSHSNSLLSNLIGTGKEVSDADGGSGFSFDDLTADRLGTRLGKAAVIN
WP_200332797.1	-0.34317307692307697	104	PVTSNRAVILALAAYVNGRVMHDPAEADTGNAKRPRVVLLRGRRDLGQHFMTSAALAVQGNDTLSSLIGWYKEVSDSDGGSGFSFADMTANRAGIRFAQLATQS
MYA35939.1	-0.3429906542056075	107	PIAENQALLQTLALYVNEEDIEQLVGAEAAEDMPAAKFVEVRLQRRQDLAQHLTSIAAITVALGPELALMLSTAKESWDARHRSGFSFSDMTANNVGVTLATLATRD
MBU0971408.1	-0.34299065420560737	107	PVQENKALFQVLALWVSGQRLEAVIDPALEDKIADLSPTKLLLRNREDLAQHFLVSAALTVSTSGRLANFIGLAKEMDDAKNGSGFSFSDLAADKAGVKIGEMAIAG
PCI58974.1	-0.34238938053097345	113	AKDENQAALLALAIYFGDEKFELLVGEISQLSSKEQQHREYLITHVKLSKRNDLQQHYIYSLAIQIFSNMGVSNTIGELKELLDSNLGGSGFSFADLMADRAGTKLAMIATYS
WP_198262591.1	-0.3422727272727273	110	SDVENQAAILALAIFLGSYKFNSFLGMEKTNYMRLHRPPKHHVVLAERRDLRLHFIYSTALKLMGDQGSSLAIGEFKELLDSDYKGSGFSFVDLAADRAGVRLASMAMDK
WP_092683847.1	-0.3415740740740741	108	AERELRAAVSALAAICATRGAIETVTGGFDSAEAGARCKDVSLLGRSDLRKHFLLSAAFQMAGGSAVSFGAGEVKELVDGSGGGSGYSFDDVAADRAGIRWAEAAAEA
MBC8868351.1	-0.34145299145299146	117	DEVAPQAFLYGLGIAMDDSDMLLKTPLTGEFCLSIEPLEERRKRLDVLGQPTMRGRRDLAQHFVVSVYLTAAHGSVAAEAAGLAKELLDAKKGSGFSFADLAADKAGVMFASQVLTG
WP_018410186.1	-0.34057142857142864	105	LRNEQRSALLVLALHVTGRSPASLFPEAESWLPVPPRPLTLRGREDMAQHLVGSALIAAHAGTAWADTIGLSKEVRDARSGSGFSFTDLMADRAGTRLGERIAAG
WP_127683578.1	-0.34019417475728153	103	AEPELRALLLTLALHAVGRSPAPLLDQASPNPPPLRLVMAERDDMAQHFLISAWLAWQGNEQFAQALGLGKELADAQGSSGFSFNDLAADEAGSTLGRRAAAN
MCB1618949.1	-0.33980000000000005	100	AQGENRAAITALALYAAGMAEPFVRDRDHPVALTLHRRSDLAQHYLLSALITLKSLPQTAEWIGLQKELNDRQASGNDFSYLDFAADLAGIRLATLATGD
WP_041447442.1	-0.3396190476190476	105	PIAENRAIFMVLAAYVNGRTIRDPADATASPKASRPHPVLLRGRQDLSQHFMTSAALAIQGDDTLSGMVGWYKEMSDANGGSGFSFADMAANRAGIRLARLATGN
MBR9912849.1	-0.3395145631067961	103	PVAENIALLTLLGVWATNKDLAQLIPDLRTRPHRFLLKLERRTDFARHFLGSAALTARGDSALADAIGIYKEVADSNHGSGFSFTDIAADRAGVRFGELATRS
MBX2989728.1	-0.33914285714285713	105	AIAENRSAILLLATYVTGRGFHRLVPASREWPQPSRYTVTLNGRDDLAKHFIVSAAIAAHAGSPLSDAIGLYKELSDAKGGSGFSFSDICADKAGTRFGEMAARS
MCC6713962.1	-0.3388073394495412	109	PAKENKAAMVALALYAAAAPEDLGRLFGDEEARGLTPLKAVEVTLDGRADLARHFLVSGALSAAANDVIADVIGVFKEVQDSRGGSGFSFADLAADRAGVRFGQLAVRS
OYY61986.1	-0.33877358490566034	106	PKVENRAALTALAAYLGGVSLPRLLAGDSRSIYRAPPVLLTLHGRRDLAEHFTLSAALSINGGSQLANAIGLMKEEEDANKGSGFSFTDLAADLAGVRLGERATSD
WP_184423230.1	-0.33761061946902654	113	AINENKAALLALGLYFGADKFELLVGDISQLDMNNKKLRRKLQSYTLLQGRADLQKHFIYSVALQLFSSVSASDAIGEFKEFIDSNKGGSGFSFADLMADRAGTRLAELATTS
WP_200381137.1	-0.33740384615384617	104	PLAVNRALILVLAAYVNGQTLRDPDAPGTEPEPVRRRVLLRGRQDLAQHFLSSAAVALRGNSGLSRLVGWYKELSDADGGSGFSFADMAANRAGIRLATQATAN
HHI92088.1	-0.337090909090909	110	PAEENQAALLALAIFLGSANFDSVVGAIDEETFQRCPPPDDHIVLAGRDDLRLHFIFSAALKIISDSGLSFAIGEFKELLDSQQGGSGFSFVDLAADRAGIRFAERALDD
WP_126174502.1	-0.3368807339449541	109	ADSYSRAAFIALSLLVVGEEAEALVPDAAALAQNCPRRNRPVYLHGREDLAKHWTLSAALTSVLGEKAAANIGEWKELDDSLAGGSGFSFVDLAADRAGLQTALRSFDV
MBK6654079.1	-0.33638095238095234	105	SGRHYRDTLLVLAFQLSGRNIAHLIPEARQWPQPRPLTLTLRGRPDLAQHFVVSAALAAWAGEPLASAIGLGKEVDDARGGSGFSFADLAADRAGTRLGELAVDN
WP_090371462.1	-0.3343809523809524	105	ARAENRAAILVTTFYVLGISLEQILPEAAGWPRPVHRTVTVDGRDDFAKHFMVSAAIAAYADTALSDVIGLYKEIEDSRSGSGFSFNDIAADRAGTRLGEKAVAS
HIF86131.1	-0.3341121495327103	107	PVAENRTLFQALAIYINNENIEQLIGVELAESLPNPKLIEVRLRRRQDLAQHLVAMAAITASAGADLAQMLATTKEAYDARYRSGFSFSDLAANTVGVTMAGHSTRD
WP_090198907.1	-0.33384615384615385	117	TPESNAAAFVALAMAIVDTKVGTLTGIDAAAIEACPMPASPIALHGREDLAKHWALSAALSVGSGTQVAEAMGEWKELADSLASRSEFQPGDPTGFSLVDIAADRSGFRTADAASDP
WP_234869158.1	-0.3330973451327433	113	AADEFTAAIFGLTKACGARDFAVIVGRLADGSLDDFGSWKRNCNRVTLAGRVDSRLHFITAAAIKAAGNRGLAVSMGEFKELFDQRKGGSSFDFTDIAADNSGIRLSDLFMSA
MCB1967072.1	-0.3326666666666667	105	RLQRRRAALLVLAAYVSEKNLAALLPQARQWPHPQQLRLTLLGRYDSAQHFGVSAALAAWAGEPAANAIGVYKEIDDSRHGSGFSFADLAADRAGTRFGELVVAD
WP_232768300.1	-0.33252252252252257	111	PRIENDTALWAIAIAFANPDFAKYISVNTPELRKTLSEYPDNVLTLSGRPDLVKHFLYSAIIESLGSHTLSVHAGELKELYDTNPKGSGFDFSDLAADIAGATFSRFISST
UCE46767.1	-0.33216216216216216	111	PVAENRAGIFALGVLLGHPRIEEFLGPVLPESDNGAARRALGRVVLRERADWTKHFCVSAAIALLSDELVSDAAGLLKEELDADIGGSGFSFADLLADRAGTTFAVRATRD
TDF38364.1	-0.33211009174311923	109	PEKENEAAILALAIFDGSPRFAQFVGKVQPRPNVYARPNNPMTLRNRRDLHLHFIFSAALEVLSNNGLTFAIGELKELVDSSANGSGFSFVDLAADMAGAKMARMLLDP
WP_132229087.1	-0.3321	100	PLADNRAALLLLALYVNGQQLHDPEGARLPQRTVTLRKREDLAQHFTASAALALEGGDLFSTLVGWYKEHSDSDGGSGFSFADLAANRAGIRLATLATAT
MBY0484063.1	-0.33104761904761904	105	AVAENRAAIVVLAFFVNGKGLRVIVPAARDWPQPQSRRVLLDGREDFSQHFTISAAIAANAAAPLSDAIGLYKEIDDSRSGSGFSFNDVAADRAGTRFGELAVSN
WP_145378196.1	-0.33063636363636356	110	PVLENQAALLSLGIVLGHRRVADLAGSPDAARQWYIARQKIGNVAIRGRGDWTQHFCVSAALEVMSDKATSDMIGVLKEEIDSGGGSGFSFGDLLADRAGTLFAESATRN
WP_169075867.1	-0.33026548672566364	113	YVEQNKALLVALTLYFGHDRLTMLVGDIEPLNRQQKRLQYIHRRNVRLAGRNDLQQHFIYSIALQLLSNVQASDALGEFKELLDTNKGGSGFSFADLMADRAGTRLAMIATYS
WP_218444867.1	-0.33018518518518514	108	NVDIASGRSIGVAAAIVGTPVMRLADSNMIRTGGDRMSPLPARLAGRRDLAMHFSLSAALASGNSKLGEALGEWKELDDSLPGGSGFSFVDLAADRAGTRLGEALADP
MBL8396538.1	-0.3291428571428572	105	TPRARRAALLVLASQLAEKNLALLIPAARHWPRVRWLKLTLQGRNDSAQHFVVSAALAAWAGEPAANAIGLYKEIDDSRGGSGFSFADLAADRAGTRFGERLIGD
MBK9246133.1	-0.32885714285714285	105	PLRENRAAIVVLALYVTGKPLDRLLTVQPGGPRPARRAVTLAGRTDFPMHFLVSAAIAAEAGSPLADAVGLHKEIEDARGGSGFSFSDVGANRAGTRFGEAAVQS
MBU6152502.1	-0.32885714285714285	105	AVAENRAALLVGMFHVLGRSPRVLIPEARSWPRVPGRTVTLDGRADLAKHFMVSAVIAAHADTALADVVGLYKELQDARGGSGFSFPDLAADRAGTRFGERSVAD
NOT83667.1	-0.3287619047619048	105	PIAENIAIIYAISTYVNANDTPFYVAIKKPVSNKYQYPVFLYKRTDQAKHFMLSAVLTITGGAKLADIMGQEKELRDVQTSSGFSFIDLAADRAGMKFSERAISS
WP_208831065.1	-0.3278301886792453	106	AIEQNRAAIWALAAFFGDKRFAEYAGIKDVQFRGSRFGTTLAGRNDLALHFLYSAVLDQIGGEQIGFKIGEFKELNDSNVGGSGYSFADLAADKAGIRFSQELTSS
NRA62454.1	-0.3277981651376147	109	PNEENRAALLAITMYFGLYRIEYFIGQVLTPAMREHKRTHHITLAQRRDLAQHFIYSSTIEIFSNVQASDLIGELKELLDTSNKGSGFSFIDLMADRAGVRFSQLSTNH
HGP41204.1	-0.3276923076923077	117	PDRSARAFLLGLGATVDDAEWTRFAPVLEGVLNQVESRAGRPAIEDVSERPTIRGRADLWKHFVLSAMIAGLFGAETAEAVGIAKEAADARLGSGFSFADLAADFAGIRFAQFVQRD
WP_090540565.1	-0.32752380952380955	105	PLEENRAAILATTFHVLGLPFKLFFPEASNWPKPIGLKVTLDGRDDFAKHFMVSAAITAYADTMLSDAIGLYKEIEDSRSGSGFSFNDIAANRAGIKFAEKAVAN
NBS24690.1	-0.32752380952380955	105	PAGENRAVFIVLTTYLTDLDLSQLTGEGLDIPPARELDVRIDSREDLARHVVTSAAISASAGATMAQVLSVYKEVHDSRYRTGFSFTDLAANEAGALLGSLSTRS
MBA4142350.1	-0.32695238095238094	105	IVAENRAIILVSAFHVLGVSLERVLPEAATWPRPAPQKVTLDGRDDFAKHFMVSAAIAAYADTALSDAIGLYKEIEDSRTGSGFSFNDIAADRAGTQFGEKAVAS
NOQ35996.1	-0.32638095238095244	105	AINENKIVIIAVSRYVNKSELQRYWPFHNSVNNKRQYAAFLYKRMDMAQHFMTSALLTTMGSGALAIMLGQEKELRDAKQGSGFSFIDLAGDRAGIRFGKMATAS
WP_168941553.1	-0.32628571428571435	105	GFARQRSVLLVLAAYLGGKDLSKLIPELGGWKRPVPRELILHDRNDIAQHFIISAALAAWAGEPLAEAIGVWKELEDARAGSGFSFADLAADRAGTRFGQLVRER
MCC7547113.1	-0.3259047619047619	105	PVAENRAALLVLTFHVLGERLGRVVPQAAAWPRPAWQRITLAGRSDLAKHFMVSAAIAAHADTALADAIGLYKEVEDARSGSGFSFDDLAADRAGTRFGEIATRR
MBN2474354.1	-0.32547008547008544	117	DDVAAKAFLLALGVAMDDSVVLRRNPIAGDLCRQIETPQQRRQRLATLGAPTMRGRRDLAQHFVASCALTVLLGPSVTESVGVGKELLDARGRTGFSFADLSADVAGITFATHVLDQ
MBT6523511.1	-0.3251428571428571	105	PIKENQAIIMVTGLYTLQQNLAALFPKNAAPEKAKYLSVFMYQRVDMAKHFISSALLSTVNNAAFSQRLGQQKELHDGTAGKGFSFIDLAANRAGIRFAKAATDS
MBN9695999.1	-0.32476190476190475	105	LAQAYRNSLLVAAFHVSGRNIAQLIPEAREWPQPRPVTLILRGREDLAQHFVVSAALAAWAGEPVAHAIGVGKEVDDSRGGSGFSFVDLAADKAGTRLGELAVRD
MSQ68988.1	-0.32457142857142857	105	PVADNRAALVVLANYVTGRRLAMILPEAASWPSPRRLSVRIYRREDLVQHFVNSALIAATGGEDLAQTFGLGKEIDDSRGGSGFSFVDLLADKAGTRFGQSASAS
MBI2827101.1	-0.3244144144144145	111	PALENRAAILALAILLGHERIEPLVGRVMDDSLREQAKGTVGIVTLRERADWTKHFLVSAALALLSNERIGDQIGVIKEAVDAESGGSGFSFADMAANRAGTRFALAATRD
WP_149780583.1	-0.3242857142857143	112	LPNAYTAAMFALTRVCGARDFPLIVGRLIGGELVADRDWRSDCDEVTLNGRIDSRRHFTTAAALQAASNRGFAVSVGEFKELYDTLQSGGFDFTDLAANNSGIRMSNRLMTA
PZQ95498.1	-0.32415929203539817	113	LPNAYTAAIFGLTRVCGARDFAIVVGRLAATTPAAEKRWTVDCTRLRLADRADSRLHFVTAAAIKAAGNRGLAISMGEFKEMSDSRQGGSKFDFTDIAADNSGVRFSDLFMAA
MSR13168.1	-0.32409090909090904	110	ATAENRAAFLALALTAVGQPQAWNHLLGDELAYATPPPRRTVHLTLQGRDDLPKHFLVSAALAGATDSVVADVIGVYKEVQDSDGGSGFSFVDLVADRAGVRLAGKATNS
NDE33659.1	-0.32333333333333336	102	PVSENRAAIMVLSAYGNGKDLTRIVGTDAGPKRRNVLLNKRVDTAKHFLAAALLAMSGQGTLVEMVSLIKEMHDTHDGSGFSFIDLAADESGAAFGKLAVSS
MBK9324923.1	-0.32333333333333336	102	PVAENRAALAALAEAVMGGRLPGEGGGAPVIRTSGVRLGGRGDLAQHFALSAWLAATGGEGLSDLAGLYKELKDAQGGSGFSFTDLAADRAGSRFGEACTRS
WP_212345478.1	-0.3231428571428571	105	ALEQRRAALLVLASYLAGRNLATAIPEAAAWPRPPYRVITLQQREDSAQHFIVSAALSAWAGEPVADAIGLYKELDDARGSSGFSFADLAADRAGTRFGKLLADH
WP_210205340.1	-0.32306306306306304	111	PIKENEYAIWSAAIAFANVRFAELVKIDPEYLESQMKRASSINVVLGDRRDLALHFLYSTILERVGSETFSNNIGEIKELFDANHGGSGFDTSDLAADISGARFSYFVLSN
WP_048690617.1	-0.3225233644859813	107	PTLENQAALWALAISYGSRRFGHLIGVPRVELDKLSNARLQIEGRGDLPLHFLFSAVLERLMRQEMGLKIGELKELLDTNKGGSGFSFPDLAADKAGLAFARYVLEQ
HHI76830.1	-0.3222115384615384	104	PVEENRRLLALLGAWADPGRGARLPGLPRGTGLPPFRARLHGRTDLARHFLISAMLAAHGSADVARLAGEYKEISDADGGSGFSFVDLMADRAGARLGTLAVAS
HIG91948.1	-0.3220952380952381	105	PIKENQAIIMVTGLYTLQQNIAALFPKNAAPEKAKYLPVFMYQRVDMAKHFISSALLSTVNNAAFSQRLGQQKELHDGTVGKGFSFIDLAANRAGIRFAKAATDS
NQU71125.1	-0.32201834862385315	109	PVAENRAAILALALYFGDSRFAQMIGKVGAGERHNDRPSAGKARLAGRRDLVRPFTVSAGLALLGGDSVAGLLGEAKEVQDSIGGSGFSFADLAADRAGVRFARSATVS
NOG84668.1	-0.3211818181818182	110	PVYENRAAILALATYFGHRRVEQMIGNVRTEEMKLYRPKTKNVVLANRTDLRLHFVISAALKIASASGITHVIGEFKELLDAGHGGSGFSFVDLAADRAGVKFAEMATDS
WP_154693389.1	-0.321025641025641	117	SPSRNAATLVALAMLVGDEKAGYLAGVEPSQTNSCRINPPTVTLYGRGDLPKHWALSAAISAAQGTQLARAVGEWKELADSVSPQSSFAANDPSGFSFVDLAADRAGVQIAKVAIAP
MBI4686892.1	-0.32072727272727275	110	PAEENHAAIMALAIYAGHYRFGNLVGPVVDEKTRLLRLKTANITLGGREDLRLHFVISAGLKLVAESGMSHAVGEFKELMDAARGGSGFSFADLAADRAGVRFAEAATDR
WP_133699880.1	-0.32028571428571423	105	AAAENRAALLTLALHASGRGLKALVPAARDWRQPKPMLVTLYDRDDFPQHLLISAVLAIEGGGPLADAIGVYKELADSRSGSGFSFNDIAADRAGTRLGLLAKNA
PTR02237.1	-0.3201904761904762	105	PAEENRAAILAITFHVLGLPFKLLSPETSNWPHPARLNITLDGRRDFAKHFMASAAITAYADTILSDAIGIYKEIEDSRSGSGFSFNDIAANQAGIRFAEQATAS
WP_189774993.1	-0.31999999999999995	113	AVAENQAALMSLAIYFGADRFELMVGDIIVRKYEHLALRNRTRISTTLRERNDLQKHFIYSSALQLFSNVGASDAIGEYKEFLDTNSGGSGFSFADLQADRAGTRLANIVTSS
WP_133341944.1	-0.3196330275229358	109	MRSDLDAAFLALGAHCGDRRALEAVVGELSSPQVQSPCAGTQLLGRNDLRQHFTLSAALAAAGGAGASFGMGEVKELLDAGKSGGSGYSFDDIAMDRAGIALIERASGG
MCB1765328.1	-0.3196116504854368	103	PVEENRAVLVTLALYLSGKDPSRLLGEKYHAPTSIHPTLAGRRDLAQHFAISAALTGVADSHIANVIGIFKEVQDSQGGSGFSFADLTADRAGVRFAEQAIAS
TDI79938.1	-0.31866666666666665	105	ALAENRAAILVVTFYTLERSLKSLIPEAATWPSPVRRTVTVSGRNDFAKHFMISATIAAYADTALSDAVGLYKEIEDSRTGSGFSFNDIAADRAGTRFGEKAVAS
WP_200207379.1	-0.3177884615384616	104	PVAENQAVILVLAAYVNGHPIRDPADTKTTRLPYAHPVLLRQRQDLGQHFMTSAALVTQGGDTLSGMIGWYKEMSDANGGSGFSFADMAANRAGIRLAQRATAS
MBS1163346.1	-0.3177142857142857	105	PVQENRAAIVVLALYATGQPLQRIVAAAAAWRAPARRTVTLAGREDLPQHFLVSAAIAAEAGSPLADAIGLHKEVDDSRRGSGFSFIDIGANRAGTRFGELATES
MAP10986.1	-0.3174285714285714	105	PVAENRAAIIVLATFGIGRGFGTVMPEAKDWPEPADPRLTLRGRRDFTQHFLTSAGLVVLGGNRFSDAIGLAKEVDDAGFGSGFSFPDIAADRAGTRFAEMALHS
WP_036519858.1	-0.31660869565217387	115	LADRYTASMLALTWACGSVHTVMSIGRLGAVPDESEQGWKNTCNRLTFHGREDLRRHFITAAAIQAISNRGVSVSAGEFKELLDSIGSGRHSGFDFTDIVANNSGIRLSNRMMAT
MBT7334432.1	-0.3155963302752293	109	PATENKLALLSLSILLGSDLFETLIGDVAQSRKDCRPVGDAVTVLGRKDLRQHFIVSAAVQLITNTATSFAIGELKELADAGKGGSGFSFADLAADRAGLKFTDMALDP
WP_012969761.1	-0.3152884615384615	104	PIAGHRALILALAAYVNGQSIRAPDDDSTEPRARPRLVLLRGRVDLSQHFMTSAALAVQGTDTLSSLVGWYKEMSDANGGSGFSFADMTANRAGIRFARLATES
KXJ40092.1	-0.3152380952380952	105	AVRENKALLQVAAAYVNGYDPCQLFGIRNASAPPKKKTLLVFQRHDLAQHFIVSAAIAATDNQFLAKSLGLYKEMMDFDTGSGFSFSDIAADKAGARFGALAVES
WP_198823725.1	-0.31504587155963304	109	ADEENEAAIMALATYAGHHRFANFVGDVQPVPKRIAAPLKLPTLMNRGDLSQHFIFSAAIKVLSEQGLTAAIGEFKELMDRGAGGSGYSFVDLAADHAGVKFALVATDD
HAT42267.1	-0.31481132075471696	106	ALVENRAAIYGLAQLLGGKNLQLMVNEVKHDDEQAALKVTLARRRDLQQHFIYSATLHLLTSQNMSATVGETKELLDSLQGGSGFSFVDLLADKAGARFARLATLS
WP_235313129.1	-0.31440366972477063	109	AAQENKAAILALAIYAGHHRFANFVGDVQPEVGKVALPRVKPMLKYRGDLNQHFLFSAAIKILSEQGLSIAIGEFKELMDRGKGGSGYSFVDLAADIAGVEFARAATDP
MBU1439562.1	-0.3141509433962264	106	AQLENQAVLLAMAQLLGGQNLQLLVNEVKKAPGGKAPRVTLARRPDLQQHFIYSATIQVLTNKNVSDTVGEAKELLDSIKGGSGFSFVDLLADRAGVRFAQIAIGS
HHZ71361.1	-0.314	105	PIKENQAIIIVTGLYALQQNIAALFPKNAAPEKAKYLPVFMYQRVDMAKHFISSAMLSTVNNAAFSQRLGQQKELHDGTVGKGFSFIDLAANRAGIRFAKAATDS
MBL9123873.1	-0.31360360360360356	111	PVLENRAALLALAILVGDERVEKVVGPVLTPEQRELARRDLAGVTLRGRSDWTKHFFVSAAIALLACEVTSNKIGTLKEVLDAEAGGSGFSFGDFAANRGGIRLALAATDD
MBI1396830.1	-0.31323809523809526	105	AVAENRSALLVATMYVIRKPMYVLVPEARTWYRAPPRLVTLSGRDDFPKHFLVSATLAAYAGTVVSDAVGLYKELEDARRGSGFSFNDIAADRAGTRFGEYAVRP
MCB1672252.1	-0.3129906542056075	107	PVAENRALLLTLAAYVNQEGIEQWLTPELADRLPKPRIIEVRIQRRLDLARHVVSSAAISASAGLGVAQILSSVKENYDARYRTGFSFSDLTANRAGMSLGTLATRS
MSP42397.1	-0.3127272727272727	110	VVTENQAAIMALAIYFGDSRMQDLVDSSDKKYFPKSRLGSFNVTVRARHDLVQHYLTSAGLQLAAGVGIANAIGEFKEIADTLRGGRGFSFSDIAGDKNGVMLAVQASDA
MBN2022468.1	-0.3125641025641025	117	DEVAPQAFLLGLSVALDDSAALRANPTLGRVFRRLETPQDRKQRVAVLGTPTVHGRRDLAQHFFVSSAITVLAGQFAAESTAVLKEMSDARGGAGFSFADLAADVAGAAFATQVGKN
WP_156077875.1	-0.31247706422018345	109	AVLHNNAVILALAVYVGHHRVGTLVGDIQPDSEKALKPRRGAVLHKRNDLARHFIISAALELMAEQGMSLAIGEFKELMDRGNGGSGYSFVDLAADMSGTEFAKVATHP
MBT8140111.1	-0.3118867924528302	106	PVAENRALLLALARRYGGEQLLTMMDSGQQRFARDIPKPYTIYGRRDLAQHLILSAGLSLIASQDVAELFGIDKELSDLLGGRSISAWDLLADKAGLRLAENATLS
MBX3707172.1	-0.3117431192660551	109	AVAENQGAILALATVLGHHDVATVAGIERPADWRALRRALQPVGLHGREDWVRHFLVSAAITQFSAAAISDAAGLLKEELDAERRSGFSFGDLLADRAGTRFGELAARS
WP_210560951.1	-0.3108490566037736	106	AASENRHALWALASYFGNSKFAKIAGLNIPPDSKPLQTPVVHGRKDLTLHFLYSAILEQLGGQQIGLNIGEIKELYDANEGGSGYSFPDLAADKAGLSFSQFVVYN
WP_091334968.1	-0.3107692307692308	104	PLAQHRAVILAVAAYVNGQSIRDPADVSTAPRPTLRRVHLRGRADLSQHFMTSAALAIQSTDALSNLVGWYKELADANGGSGFSFADMTANRAGIRFARLATEN
WP_090634478.1	-0.31057142857142855	105	AQKENRAAILAATFYIMGLPLNFLVPEAADRPFLHRPVVTLDGRRDFAQHFIISAAITAYADTALSDAIGLYKEIEDKRSGSGFSFNDIAADRAGTRFGEIATAS
ESZ87681.1	-0.3103669724770642	109	LAEQNRGLLVAIAMRTVPEYRDRLAGSALPLVSACIPPDQAVTLAGRGDLAKHWALSAALQASLGGQVAQSLGAFKELSDSLEGGTGFSFVDLAADRSGERFARAATDP
WP_114697218.1	-0.30990825688073387	109	QHLHARSAILALSLYQGSFRFEQLTGPVLSEPQRRQRPHYRTLLRGRIDLRQHFVYSAAIQVLADAGSSYAIGEFKELLDSVAGGSGFSFADLAADRAGTLFAMRVSRD
WP_068374362.1	-0.30880733944954125	109	AAKENEAAIMALAIYAGHYRFANFVGDVQPAANKLAMPKTPPVLAKRGDLNQHFIFSAGIKILSEQGLSIAIGEFKELMDRGNGGSGYSFVDLSADFAGVKFAQSATEP
MBM3488280.1	-0.30850467289719624	107	PVAENRAALIALAIAFGDARFERLVGEVRASELGLPDLNHVRLEGRRDWVQHFTVSAGLVVAGGAGVANVIGEAKEVKDADGPSGFSFTDIGADRAGVRFAEAALAS
MCC6531401.1	-0.3083809523809523	105	PAGENRAALVVLAFYVNGQGMRAIVPAARDWPRAVPRKVTLSGRGDFAQHFTVSAALAATAGTPLSDAIGLYKEVEDARSGSGFSFTDIAADRAGTLFGEHATRT
MBL9068550.1	-0.30837606837606835	117	TVASNRAAYVAIAMFVVSPRVGDLIGLSDKDIEDCGSQPVAVKLHGRFDLPQHWSLSAALAVTSGTQISQAMGEWKELADSVSRQSQFAVGDPTGFSFLDIAADRSGFLIAQDASDP
NRA71363.1	-0.3081904761904762	105	NIDDNSAALWALMIAYANPGFGQYIGINYRHSHPTSHITLRGRQDILLHFLYSAFLEQIGDGNIGVKIGEVKELFDSNKGGSGFSFADLAADKTGVKFAEILTDD
MBM4264004.1	-0.3081904761904762	105	AVAENRAAVLALTLYTYGRPAGSFFPSAKSWRAPRRLAVTLSKREDFPKHFIVSAALAAFAGTPLADAVGLYKEIADTRGGSGFSFNDIAADRAGTVFGEHATKN
NOY83434.1	-0.30818181818181817	110	AADENRSAILALGIYFGSWRVEQMIGTVRTTEMLAHERLTKGVGLAGRRDLRLHFIISAALEIAAKSGISHSIGEFKELYDARRGGSGFSFADLAADRAGVRFAEVATDP
AOW75898.1	-0.30805309734513275	113	PAKENRAALMALVLYFGTDKFELLVGDISKLSAEQIQQRTIRRARVTLRERVDIQKHFIYSVALQLFGTSTASNAIGELKEFLDSNSGGSGFSFADLMADRAGTRLAMLATTS
WP_076199760.1	-0.3079807692307692	104	AVEQNRAALVALAQFVNAREAGALLAVATTPHTPGPTITLNGRDDSAQHFTVSAALTALAGSPLSDAVGLYKELSDAEGGSGFSFNDLAADRAGTRFAESATGP
NOQ64145.1	-0.30737373737373735	99	AIAENRLAIFVANRYVNRYPKLTKTDASLQYPVYLYRRADMAQHFMWSATLSAVGGSQLAQMIGLEKELSDAKTGSGFSFIDLASDRAGIHFGEQAIKS
WP_128197862.1	-0.3072380952380953	105	AAAENRAALLVLAAYAGGQPAARWWPQAGDWPRVPPRGAQFGGRGDFAQHYLVSAALAAEAGGPLADALGAMKEVGDTRGGSGFSFTDIAVNRAGARLGELAVRD
WP_200376552.1	-0.30673076923076925	104	PVASNRALILALAAYVNGRSIRDPAADGVRSSVRYRPVLLRGRRDLGQHFMTSAAIAIQGNDTLSNLLGWYKEMADSNGGSGFSFPDMTANRAGIRFAQLATES
WP_179633488.1	-0.3066666666666667	105	AALENRTALIALALYATGQSPSRFVQEARGWAQPVPRPVLLRGREDFSMHFLVSAVLAAEGGGRLADAIGLYKEISDSRGGSGFSFNDIAADRAGTRFGQIAAND
WP_215930833.1	-0.30660550458715596	109	APKENEAAIMALAIYAGHHRFANLVGDVQPLKGKVAMPNAKPTLASRTDLNQHFIFSAAIKILSEQGLSIAIGEFKELMDRSDDGSGFSFVDLAADFAGVEFAITATHP
HCU64822.1	-0.3065094339622641	106	ATRENQSALLALAQLLGGQNLQLLVNEVKRPSGVKAPRVTLARRPDLQQHFIYSAAIHLLTSHNVSNTVGEAKELLDSIKGGSGFSFVDLLADRAGVRFARLATAS
WP_075608315.1	-0.3064220183486238	109	AVLHNKAAIFGLAIFVGHHRLANIVGDVQPNADKALKPAAPALLKDREDLAKHFIISAALQLHSEQALTFAIGEFKELMDRSMDGSGYSFVDLTADMAGVELARAASNP
MAM71291.1	-0.30588785046728967	107	PRTENQVIFLILSCYLLNELSLEDLLGSDATLQETPPQLRVTIESRDDLPRHLVASAAIAAYADDNLANLLAVYKEVYDSRSSSGFSFSDMTANMVGTRIGILSSDS
MBL8360861.1	-0.30571428571428566	105	PARENRAALLALAFYANQRGLAAIVPAARHWPQPSALTVTLAGRIDTPLHWLISAAVAAESGTPLADAIGLYKEVSDSRGGSGFSFNDLAADRAGTRLGERAVRD
MBT5812504.1	-0.30532110091743114	109	PVAENQAALLAMVIYFGDSRFERLTGQVRTGALKFHKPKTKSVRLAGRGDLLLHFIISAGLKIVSDSGISAAIGEFKELLDSDGGTGFSFVDLAADKAGIRFAEAATND
MBL4721043.1	-0.30477064220183486	109	PVTENQAAILAMTIYFGDSRFERLTGKVRKGALKFHKAKTRNIKLGGRGDLLLHFIISAGLEIVANTGVSAAIGEFKELLDSDGGSGFSFVDLAADTAGIRFAETATGD
HED16578.1	-0.3047272727272727	110	AKTENQAALLALVLHLGSNRFETIIGKIRTGEVLTCRDNPGNVKLAGRSDLRQHFIVSAALQLLSDSGLGNAVGEFKELLDSIHGGSGFSFVDLAADRAGIRFAEMALDQ
WP_160754170.1	-0.3044954128440367	109	DAKHNRAALVAVAVVATGKPAFVLLPGAEAIVKECPLPTEAVQLRGSANLARHWAFSAGLTAAYGAQAARRLGDFKQFEGTGQATDHEAFAGLAASHSGVDFAARASSP
WP_010959707.1	-0.3044660194174757	103	PAAENRAVILLLAAYVNGYDLMSGSDGDAQPLPVRSVLLQGRQDLGRHFMTSAAFALAGQRTLTDAIGLIKELNDTHSGSGFSFTDLAADRAGTVFGKRATQP
WP_132978228.1	-0.30438095238095236	105	PITENRAVILVLAAYVNGRAIRDPADSATTVTPPRQHPVRLRGRRDLAQHFMTSAALAIQGNDALSTVLGWYKEMSDSNGGSGFSFADMAANRAGIRFATLATAS
NBC14045.1	-0.30366336633663366	101	PVADNSAALLVLAAYVNRRRLPVPTTGPAPEPRTVVLRGRHDLAQHFSISAATAAKGGSALSHLVGLAKELSDADGGSGFSFADMLANRAGIRLAELATDS
WP_159658738.1	-0.3030476190476191	105	AIKENRIVIFTINSYANKDEILPYLPDKVTAKPRRYFPVFLYKRIDLAKHFIASAMLTSTGGGHLANMIGLEKELSDSVSGSGFSFIDIAGDRAGMRFGKMATAS
MBX3685791.1	-0.30304761904761907	105	GREAARATLLVLAARLANKKLDAVIPEAATWPQVPPAELSLHGRVDWAQHFIVSAAIAAWAGEPLADAIGLYKELADSQGGSGFSFGDLAADRSGTRFGELASTD
MBL8444088.1	-0.3020952380952381	105	AHLENRALLIVLALQMGGRDIARFIPEAKEWVRPARTRITLAGRADLAQHFVISAALAALGGGPLADAIGVHKEVGDARSGSGFSFKDFAANRAGTAFGRKASDA
WP_064035318.1	-0.30104761904761906	105	PIAENRALILVLTLYVNQQRLIKIVPESRLWPRPIWRQVTLNGRNDLTKHYLVSAMLAAYSGTPLADAVGLFKEIEDSRGGSGFSFNDIAADRAGTRMGEQAVAS
NOR81763.1	-0.30101010101010106	99	AIAENRLAIFVANRYVNDSPGSSNKQLPPKYPVYLYKRNDMAQHFMWSATLSALGGSQLAQIIGVEKELYDAKSGSGFSFIDLAADRAGMTFGVQATAS
WP_201158267.1	-0.3008108108108108	111	TADAVMAGFMALNYLCGSDHFVSVLLPPSGANDPPLPSARPGCGRADLRGRVDLRRHFTTAATIKLISSRNAAVTAGEAKELSDSIHSGFDFTDIAANNSGIRLAVLLDGA
WP_160682172.1	-0.30064220183486234	109	DVAHNRAALAALALFVVPGEAQTISPALTPMLDDCGRPAASITLRGRDDLAKHWALSAQLLATFGDDAALGLGQWKELKDSLDGGSGFSFVDLAADRSGLLHARMALDP
MBN8508626.1	-0.30028571428571427	105	PAAENRALLLLLTLHANGRTPERLLPEARDWPVVRPLHIVLDGRGDLAQHFLVSAAIAIDGTSPLSRAVGVYKEMADARVGSGFSFNDLAADRAGTRLGELALAR
MBL8648070.1	-0.3001834862385321	109	ARTHARAAMVAAAMVVVGPRTARLARGAEASFNPEFPATLDVSLAGREDLAKHFALSAALAASADPAIGRALGTWKELDDSLAGGSGFSFVDLAADRAGLRFGEATTDP
MBL8395857.1	-0.2998095238095238	105	TPERGRAALLVLANHLAGSNLAQVLPAARTWPRPRRVKLTLLGRYDSAQHFGISAALAAWAGEPAANAIGLDKELRDARGGSGFSFADLAADRAGTRFGELVAMG
WP_224812028.1	-0.29898305084745763	118	SPEGHRTAIMALALITATPEKVHLAAGNQALDACSPPANMAPILLRGRADWAMHWTLSAALEMTTGNRLGTLIGEWKELADTKAGVAMLAPEDPSGFSFVDLASDRAGLFTARRLTER
WP_232056817.1	-0.29800000000000004	105	PIAENRTVVLLMALYSTRRELGRYITAAKIGQFPNWRPVLLNGRDDFGKHFSVSALLAAYAGTPLADAVGLYKEVEDSRGGSGFSFNDLAADLAGRRLGEMAVAD
WP_090879408.1	-0.29792452830188676	106	ALAENRAVILVATFHVLGVSLEGILPAMAKTWPRPAPQEITVDGRSDLAKHFMVSAAIAAYADTALSDAIGLYKEIEDSRHGSGFSFNDIAADRAGTKFGEKAVAS
WP_090827779.1	-0.2977142857142857	105	VLAENRAVILIASFHVLGISLERILPDAASWPRSMPQQVTVDGRDDFAKHFMVSAAIAAYADTALSDVIGLYKEIEDSRGGSGFSFNDIAADRAGTKFGEKAVAS
KWV94244.1	-0.29732758620689653	116	TPEGHGAALVALALFSLGPDAKELAGNSGALGSCTASPMQLTLQGREDWAKHWALSAALEATTGSRISAAIGEWKELADTLARSPLLAPGDPSGFSFVDLASDRAGMMTARRLLDP
MBM87740.1	-0.29710280373831777	107	PITENRTLLQALAIYVNDDDLSKLVGAEXAAHVXPAKFIEVRLLRRQDLAQHVVSTAAIATSAGAEFAELLSTTKEAYDARYRSGFSFSDLTANTVGVTLANYLSAD
NOT68792.1	-0.29704761904761906	105	AIAENRALILVLTFYVNHKALNKILPQPQLLIKPKWRKVTLNGRDDFPKHYLVSALLAAYAGTPLANAVGLFKEMEDSKSGSGFSFNDIAADHAGTRMGELAIGS
WP_119631773.1	-0.29695238095238097	105	PVAENRALILVLSSYVNGKNIGQWLPTNRQPAIPPRREVLLNRRTDTAQHFMASAALAMSGHSTLAKMIGLAKEMNDTHSGSGFSFIDLAADHAGTLFGKTAVHS
MBT7678780.1	-0.2967289719626169	107	PIAENRTLFQTLAIYVNQESISQLLGEEQASQISPAKFIEVRLQRRQDLAQHLISIAAITASAGADLAELVSTTKEAYDARYRSGFSFSDLTANSVGVAMARLATSS
MBA2857223.1	-0.29666666666666663	117	TTETNRAGFVALAMLVVDPRAGQLAGLEPSATRRCPPPATAITLHGRDDLPKHWALSAALAAQTGVQFSSAMGEWKELADSLSAASAFQTGTASGFSFVDLAADRSGFQIAQAAGDP
WP_133467978.1	-0.2960550458715596	109	AALENKAAIMALAIYVGHHRFANLVGDVQPNSPRVVSPNSRTVLKSRVDLNQHFIFSAAIKIFSEQGISVAIGEFKELMDRSHDGSGYSFIDLAADFSGIKFAESATNP
WP_208933238.1	-0.2959433962264151	106	AVRENQAVILALAQLLGGRNLQLLVNEVKTNPQGKPPRVTLARRPDLQQHFVYSASLHVLGNQRLSSAVGEAKELLDSLNGGSGFSFVDLLADRAGIRFARLAVAS
TVQ57168.1	-0.29584905660377353	106	PRAEIEAALFALGLHCGTWRLHVVLGEPRRVRQASRCRGLTLGGRVDLRQHFAVSAALHAASAAQPAFSVGELKELYDSRGGSGFSFDDIAANRAGIRFAQQMLAG
MBC7680884.1	-0.29523809523809524	105	LADEHRAALVALAFFVNGKGMAAILPAARDWPRPAPRTTTLAGRTDTAQHFSISAALAATAGSPLADMVGVYKELDDAQGGSGFSFNDLAADRAGTRLGELATGG
WP_166991495.1	-0.295045871559633	109	QHLHARSAILALSLYLGSHHFEQLTGPVLNEQQRQNPPHHRTLLRGRIDLRLHFVYSAAIQVLGDAGSSYAIGEFKEMLDSVAGGSGFSFADLAADRAGTLFAMRASRD
WP_076419099.1	-0.29495575221238934	113	AVQENYSALMALALYFGSDAFELLVGDVSNLTEAQIRKRNFLRNKVTLRNRIDLQKHFIYSVALQLFGNSSASDAIGEIKEFLDSNPGGSGFSFADLMADRAGTRLAKLATTS
NQY89532.1	-0.29477876106194695	113	AMEENKNALLALAVYFGHDSFELILGNIANLSVPEQRQRDKLIRAVTLVERNDLQQHYIYSIALELLSSVGISQTIGEFKEFSDSKIGGSGFSFTDLMADRAGTRLAMLSTQS
WP_165312855.1	-0.2945045045045045	111	PRAENEAALWSIAIAFGNRRFAEIINVNTPEVQTTLSKYPRLITTLSQRGDLPLHFLYSAVMEILGNSHLSTNVGELKELHDANPGGSGFDFTDLAADKAGAAFSLFLTSD
KPF51133.1	-0.29419047619047617	105	AAAENRAALVVLTLYVNGRDLGALLPTARAWPRPRPMQVTLDGRADFPRHLLVSAALAAEGTSPLSRAIGVYKELADARGGSGFSFNDMAANRAGIRLGELAVRE
MCC6246267.1	-0.2938095238095238	105	PVAENRAAILVAAFYANGRGLQVLVPAARGWRSPAPRAVTLAGREDLAKHFAVSAAIAAHAGVPLSDAIGLYKELEDSRGGSGFAFDDLVADRAGTRFGELAAGD
OGQ93299.1	-0.29373831775700937	107	PVLENTALVQVLSLYAVRRGLKDLVHEEIQRQMESPVPVTFTLYGRTDLPKHFLISAGLAVSAGSRLSNFIGIAKEVDDSGKGSGFSFADLAADKAGVRMGELAAGS
TSA41324.1	-0.29278846153846155	104	PIVENRLAIIAINEYVNKNSSQFLFATQAEKQLQHYTVFLYKRGDLAQHFIASASLSATLNNHLSVTLGEQKELRDAKMGSGFSFIDLAADKAGSYFGEMATLS
PCH60570.1	-0.2922429906542056	107	PIAENRTLFQTLAIYVNNENIEQLLGTSLAQSLPQAKYIEVRVQRRQDLAKHIISIAAITASAGVDVAELLSTTKEAYDARYRMGFSFSDLTANIAGVSLARLATQD
MBS1143425.1	-0.29209523809523813	105	QYENRRAALLVLGVFLAEKNIASLIPEAKTWPQLRPVAPTLAGRIDSAQHFIVSATLAAWAGEPVADAIGVYKELADAQHGSGFSFADLAADRAGTRFGEMLSRK
GFZ78491.1	-0.2916822429906542	107	AAQENRALLQAMSLFVTDTPLTQALSSSVSVETPTLPAIRTSLYRREDLSQHFINSAAMAASTNPDVAEVLANSKEVYDARLRSGFSFSDLAANLAGVRLGEIAVHN
HAG71005.1	-0.29112149532710285	107	AVAENRAAFQAIAIYVNEEEIERFVGNSISSSVTNAKAIEVRLLRRQDLAKHLASIASITASAGADVAAMLSTTKEAFDARYRSGFSFSDLTANTVGVNLASFGTKN
MBP6682485.1	-0.2911214953271028	107	PAGENRALLLALGVALSGKSIEHLVGRPEGAELPSPRPLYLVLRGRDDLAKHFGISAAITAAGGGALADTIGVFKEVDDSRGGSGFSFADLLADRAGVSLAEAAMGK
WP_139243689.1	-0.29093457943925227	107	QEYEYRQALWALATGFGNRGFIRFANDGLGREAVPKLPGVVLAGRRDLTLHFLYSAVIKQVGNPYLADQIGRLKEIHDAADGGSGYSFVDIAANKAGIWFAEHLHQI
MCC5827070.1	-0.2907476635514019	107	QEYEYRQALWALATGFGNRGFIRFANEGLGREAVPKLPGAVLAGRRDLTLHFLYSAVIKQVGTPYLADQIGRLKEIHDAADGGSGYSFVDMAANKAGIWFAEHLHQI
MBN8496278.1	-0.29057142857142854	105	SLVQRRAALLVLATHQSGQSLVRLLPQARQWPRPRPVKLILLGRGDSAQHFAISAALAAWAGEPAANAIGVYKEVEDARHGSGFSFADLAADRAGTRFGQLVADA
WP_161650099.1	-0.2904587155963303	109	AARENRAALVVLAAVVNRVVLQELLPPGLSEVSTMPGASVRLRGREDFAQHYTVSALTALALGGRVADTIGLYKEMLDANKADGGSGFSFNDLAFNRAGIRLGQRARMD
NKB34122.1	-0.29018691588785045	107	PIAESRTLLQALAIYVNDEDLSQLVGPEMAAEVPPAKFIEVRLQRRQDLAQHVVSIAAISASAGAEFAELLSTTKEAYDARYRSGFSFSDLTANTVGVTLANYLTAN
WP_156302372.1	-0.28914285714285715	105	PIEENRALLLVVSAYLSGHKSAPVLAAKYSAESTARRTVRLNNRLDLAKHFIISAALAASANSTFADMAGLAKEIDDSHGGSGFNFQDLAADMAGQRFGELAVLS
UCE07466.1	-0.2888785046728972	107	PEAENRALVLNLAAYSIGRNINRFIDIGNAESYPLKGRVKLTLLGRDDLAKHFLVSAAITVSAGSGLANLAGVFKEMDDSRGGSGFSFADLAADRAGVRFAEIASGS
WP_028461548.1	-0.2887619047619047	105	AVLENRAVLLVTAFHVLGMPLKLLIPEAANWPRANNQIVTIDERDDFAKHFILSAAITAYTDTILSDAIGLYKELEDSRSGSGFSFNDIAADRAGTRFGEKAVAS
MCA9231668.1	-0.28863247863247865	117	PENAAKAFLLALGIFVDDTEMLRAFPATQGFVKVVESDLLRRERLRFMGSPTMRDRSDLAKHFFVSAHTTAVMGSNATRAVGLAKELLDARRGSGFSFADMAANRAGIAFAEHLLSG
HCB13638.1	-0.2884466019417476	103	PVEENRAVLVALALYLSGKDPTRLLGEKYNAPASIHPTLAGRGDLAQHFSISAALAGIANSHIANVIGVFKEVQDAQGGSGFSFADLTADRAGVRFAEQAIRS
MPZ43460.1	-0.28809523809523807	105	PVAENRAALLVTAFYVNGRGLSAIVPQARDWPRPRLHKVTLGGRHDLAQHFTVSAALAAAAGSPLANAIGVYKEIEDARGGSGFSFPDLAADRAGTVFGAQAARS
MBN9124900.1	-0.28780952380952385	105	AAAENRALILATTFYVLGVSLEQLLPEAGAWPRPVPRVITIDGRDDFAKHFMISAAIAAYADTALADAIGLYKEIEDSRSGSGFSFNDLAADRAGTRFGEKSVAS
WP_215398440.1	-0.28779816513761464	109	LETEYKNALWALAVAFASKRFIYYANPDVKLHQVPNMPPMLLNGRRDLTLHFLYSAVLQMLGNTQLSQQIGNLKEIMDADRDSGGSGFSFVDLAADRAGTHFAEHLPSI
MBP7711402.1	-0.28778846153846155	104	PAAENRALLVVLAAHALGKDLRLLAPDAEAAPRRGVRLVLRGRVDLAQHFLTSAAVTAASGSAVSEALGLSKELADARGGSGFSFTDLAADRAGTRFGELAVRS
PKM19692.1	-0.2877064220183486	109	LETEYKNALWALAVAFANKRFIYYANPDVKLHQVPNMPPMLLNGRRDLSLHFLYSAVLQMLGNTQLSQQIGNLKEIMDADRDSGGSGFSFVDLAADRAGTHFAEHLASV
KPF57969.1	-0.2875238095238095	105	AAAENRALIVVLTLFVNGRGVEAVLPAARHWPRVRPLQVTLDERADFPRHLLVSAALAAEGTSPLSRAIGVYKEVADSRGGSGFSFNDMAANRAGTRLGELAVSE
WP_143870896.1	-0.28710280373831776	107	AYGENQAALWALVIAYGNKRFGHFIGLPRELLNEFSANQLTLKSRQDLKLHFLYSAALERLVRTDMGLKVGELKEILDSDSGGTGFSFADLAADKAGLAFAKFVLEH
MBK7953273.1	-0.28695238095238096	105	TLQTSRAALLVLATYLAGKDLAQLLPQARSWPRPRRLTLTLLGREDSAQHFGISAALAIWAGEPAAKAIGMYKEIDDSRGGSGFSFADLAADRAGTRFGELLVES
MBV1878303.1	-0.28685714285714287	105	PVEENRAALLALSFYFSGIDVARMLGVELPDKTSTKKRLTLSNRYDFAQHFLTSAALTLLVGEGLADKIGLFKELDDAMGGSGFSFTDLGADRAGVRLAEFAISD
WP_086054791.1	-0.2866972477064221	109	RNAARRAALLALAAHCGDRRVVVTIAGDITGGGTEASACEGTRLAERTDLRKHFILSAALQATGGSVASFGLGEIKELVDSGSGGSGFSFDDVAADRAGIRFAEVLAVA
WP_022666245.1	-0.2866355140186916	107	PVLENRALLQALSLYVIGEKLDPLVNADKLKQVKPRVDIRLTLYGREDLVKHFLVSAGLAVSAGTKLSQFAGIAKEVGDSNGGSGFSFADLAADRAGVMLGETAIAS
MAR10335.1	-0.28639639639639636	111	PVEENRAAILALGILLGHARVATLAGSLGDSELLEAAERYTGKVTLRGRRDLTRHFYVSAALAVFTNDLVSDGAGLLKEEIDSGQGGSGFSFADLMADRAGTRFAVAATQH
WP_206486400.1	-0.2861061946902655	113	AVNENQAALMALVIYFGADRFETLVGDIIIREKQQLALRNRMRHQVTLQGRVDLQKHFIYSIALQLFSTHSASDAMGEFKEFLDTNAGGSGFSFADLQADRAGTRLAMIVTKS
OGB08061.1	-0.2859047619047619	105	AARENRAALVALAFNAYGSGLAPLIASAPRAPGRRAPPVTLAGRRDSAQHYLISAALAAEGGGPLADAIGLYKEVTDSRGGSGFSFNDLAADRAGTRLGLLALRN
OED48289.1	-0.2855238095238095	105	AVEENERLLRAMAVQVADLPVRALLAPGVNPVILDRPIVLRGRADLTQHFLVSAALALELDEETALNIGVSKEQADSEDGGTGFSMSDLVADMAGIRFAVVATES
WP_207611487.1	-0.28522935779816516	109	AVLVNEAAILSLAIFAGDSRLSQLFKNLSFDPENANSFKNRPTLADRTDLAQHFIISAALHVISRKNIALAIGEFKELMDRAPSGTGYSFLDLAADRAGVAFAEQATNN
WP_074496671.1	-0.2852212389380531	113	TTVQNQSAAMALIIYFGADRFELLVGDIIDDDFDQLVVRNKLRSNATLRGRNDLQKHFVYSMAIQMFSTLGASDAIGEYKEFLDSNRGGSGFSFADLMADRAGTRFAQIVVAS
MBX9790365.1	-0.2850450450450451	111	PRLENRAAIFALAILLGHPDLEPFVGEVFDPALRAQANRLVGTVRLRGREDWTRHFWVSAGLILLSNEATSDRIGRLKEQLDSNAGGTGFSFADMLANFAGNRLAIAAIRD
HEC30343.1	-0.2846788990825688	109	PENEYRAAILAMSIYFGSDRFETIVGRVKTPDLKNCEAGHRVLLAGRNDLMLHFVISAGLKVLSDNGIPFVVGEFKELLDTRSQGSGFSFVDLAADRAGLRFAEFVLSR
WP_184113081.1	-0.2845299145299145	117	TAGRNRATFVALAMFLVDPRAGEMAGDARERTDACRVAVPVVTLHGRADLTMHWTLSAAMTAGAGTQIAQAMGTWKELADSLSKQSEFAIGDPTGFSFLDLSADRSGFRVATAAVRP
MBS1213909.1	-0.2841904761904762	105	AAEENRALILVLGAYANGRDLMTELKGSGGASALPQKNLLLNRRIDTAQHFMGSAALAISGHKTLADVIGLAKEINDTHSGSGFSFIDLAADRAGALFGKTVTQS
PZQ52504.1	-0.2841284403669725	109	GPGDMKAALLALTLYCGESALGPAVGAYLSPAMQGNNHCERTTLGGRDDLKRHFVVSAGIYAARSGEVAFGMGEFKELLDTNEGGSGFSFDDMAADLAGARFAELVLGT
MBP6187396.1	-0.2839999999999999	105	QHENRRAALLVLGVFLAEKNIASLIPEARNWPQLRPVALMLAGRNDSAQHFVVSATLAAWAGEPVADAIGVYKEMADVRHGSGFSFADLAADRAGTRFGELLGRQ
MBL8307922.1	-0.28371428571428575	105	AAAENRAALTTLTLYANGRGLQTVLPAARQWPPARPLRLTLAGRDDFPLHWLVSAATAAEGTGPLSRALGVYKEMTDSRSGSGFSFNDMAVNRAGTRLGALAVSE
NBV76335.1	-0.28359223300970876	103	AIQENKAVILAVASYIFKGELRRFLPLGLIYSKEYPVYAYKRIDIPEHFIGSAMIAAVGNGVISQQLGVDKEIGDAQRGSGFSFVDINSDKSGTRFGELATSS
WP_210395788.1	-0.28348623853211	109	EHLRARAAILALAIYLGDPRFEQLTGPVLTDQQRQIWPHRRTLLRQRADLRLHFIYSAAVQVLAAEGLSYALGELKELLDANPSGSGFSFADLAADRAGTLFAMRATAD
MBK8119435.1	-0.28323809523809523	105	AAAENRAAIIALAFFVNGKGLGAVIPAARDWPRPAPRNVTLAGRHDFAQHYSISAAIAASAGSPLADAVGLYKEVEDSQGGSGFSFNDIAADRAGVRFGELATTN
MBU6272590.1	-0.28323809523809523	105	ARAENRAAMLALAVHASEKPELAARLLGISVPPGKPVIPVARGRQDLAQHWLVSAAITLEAGSGTADAIGVFKEVLDSRGGSGFSFADLAADRSGVRFAQAAIAD
MBP6611785.1	-0.28314814814814815	108	AARDNRAALLVLGLYVNRVSLATLVPAARDWPALPVRPVTLQGREDWAQHYLTSAALATDLGGRLSDLIGMYKELLDASPQGRGSGFSFNDIAADKAGVRLGRIAVQQ
MBS0591983.1	-0.28314285714285714	105	ARRENRAALQALALMAQGRSPAGLAPAAQAWPALPQRELTLAGRHDLAQHFVLAALIALEGGEELADGLSLAKELDDARFGSGFSFTDLAAGRAGARFGHLAAGS
MBT9502856.1	-0.28304761904761905	105	AAAENRAALLTLALHASGRGLKALVPAARDWRQPRPMLVTLYGRDDFPQHLLISAMLAIEGGGPLADAIGVYKELADSRSGSGFSFNDIAADRAGTRLGLLAKNA
OYU25553.1	-0.2825714285714286	105	PVAENRAALLTLALFSTGQRWSKLLPSARSWPQPLPRMVTLAGRDDFPQHFLVSAVLALEGSGPLADAIGVYKEVADSRGGSGFSFNDIAADRAGTRFGLLAKDA
WP_147302684.1	-0.2823008849557522	113	YIEQNKAVLVALVLYFGDNRMALLVGDVAKLTWRQRVRQARHRRLITLAGRGDLQQHFVYSIALQLLSNDQASDALGEFKEFLDTNQGGSGFSFADLMADRAGTRLAMMATHS
WP_102797413.1	-0.28229357798165133	109	AYEENEAALMALAIFAGTYRFAHFVGDLNNAQGKIPVARTHTTLAGRRDLSLHFLYSAAIKLLSEQGVSMAIGEFKELMDRSKKDSGFSFVDLTADMTGIRFAELATHP
RKS88162.1	-0.28229357798165133	109	ARSHARAAMVAAAMLVVGPRAGRLARDSEAALTPMLPPTLRVTLAGRDDLAKHFTLSAALAAAADPAIGRALGTWKELDDSLAGGSGFSFVDLAADRAGLRLGETAADP
KRO72187.1	-0.2818556701030928	97	PQTENTALLFALSAHLVLSSGYADAPNSPEIRLRRRQDLAQHVINSASIAAIAGVQLAEIISTGKEAFDARYRSGFSFSDLTANRVGIKLAQLAVES
MCC7085534.1	-0.2818018018018018	111	ATLENRAAIFALAILLGHQGLEPFVGEVLDTETRDKANKMIGSVALRGRQDLPRHFLVSAALALLAGESVSDRIGAMKEQIDAQQGGSGFSFVDMLANMSGTRLATLATRD
MCE2916497.1	-0.2807619047619047	105	AAAENRAALLALTVFANGRGLSAIVPAAREWPQPRPLRTMLLGRDDFPRHLLISAMLAIEGSTPLARAIGLYKEVADSRGGTGFSFNDLAANRAGHRLGELALRD
MBI3108813.1	-0.280091743119266	109	PVLENRAALLALGILLGHSRLDQLVGRAMDEKDWRRAAPFARTTLRARGDWTKHFFVSAALTVLSAQAPSDAIGLFKEELDAGGGSGFSFGDLMADRAGTTFALLATHD
MCC6474648.1	-0.27990476190476193	105	AAAENRAAILALAFYANGKGLGALLPEARAWPQGAPRDLRLRGRGDLVRHFTISAALAATAGTPLSDAVGLYKEIQDARSGSGFSFSDLAADRAGTTFGQLAVRS
MCB1982326.1	-0.2798095238095238	105	ALAENRAALLTLALYATGRPLVRALPQARSWPRLPWRPVVLRDRIDHAQHYLVSAAIAAGAGGSLADVLGLAKEVGDARDGSGFSFDDMAMNRAGTRLGEHAVSA
SCZ87112.1	-0.27914285714285714	105	TREEVRAAILITAFHALQLPLKLISPEAAKWPPPARARITLDGRADFAMHFISSAAITAYTDTILSDAIGLYKELEDARSGSGFSFNDIAANRAGTSFAARIMKS
WP_051685935.1	-0.2790566037735849	106	AVQENQAVILALAQLLGGRNLQLLVNEVKANPQGKTPRVTLARRPDLQQHFIYSATIHVLGNQRLSSAVGEAKELLDSLKGGSGFSFVDLLADRAGIRFARLAVAT
WP_162301998.1	-0.2789908256880733	109	VVGYNRAAFVALSFYVVGDEAFSLAPSAAAEVARCPPPHANVLLRGRRDLAKHWAYSAALTAAFGERAAGKLGEWKEVHDSNPTGSGFSFVDLAADRSGLFVARGALDP
KXJ61079.1	-0.27853211009174306	109	AAFHNKAVILALAAYVGHHRVGNLVGDIQPDALKALKPRAGAVLHERNDLTRHFIISAALELLAEQGMSLAIGEFKELMDRGEGGSGYSFVDLLADMSGTEFAKVATNP
WP_019528350.1	-0.27849056603773586	106	IVADNKAILLALFLHTADREDFEMLNLQQHVQLPQQPIELTIERRKDLATHFLSTAVITLFANSSIADAIGLYKELQDQDGYSGFSVSDLIADRAGSLFASQLINP
WP_149504936.1	-0.27838095238095234	105	LAAEHRAALVVLALHAAGQPLSRIVPQARDWPRPPARTVTLLGRPDFAMHFLVSAVLAAEGGGRLADAIGIYKEVIDSRDGSGFSFNDIAADRAGTRFGQIAVQD
MCA9235489.1	-0.2777777777777778	117	QETAPQAFLLAVGAALDDTGQLARLPMVSNIERRLEGAAERQRRLAALGTPTMRGRADLAKHFFVSAHLVPILGSQKARAAGLLKEMADSHGGSGFSFVDMTANRAGIVFAHAVLNG
WP_025041893.1	-0.2777142857142857	105	ALAENRAAILVVAFHVLGVSLKRILPEAANWPRAAPQNITLDGRDDFAKHFMASAAIAAYADTMLSDAIGLYKEIEDSLHGSGFSFNDIAADRAGTKFGEKAVIS
NCC28313.1	-0.27723809523809523	105	PIARNRAVILVLAAYVNGKGLLDRSVTGAPANRPRRHAVLLQGRQDLAQHFMTSAALAAKGGGMLSNLAGLFKEASDAERGSGYSFADLAANRAGIRFAQLATGN
TFH12685.1	-0.27704761904761904	105	ALEENRAVILVVTFYTLGSSLKSITPKAATWPIPVKRTVTVSGRDDFAKHFMVSATIAAYVDTALSDVVGLYKEVEDSRIGSGFSFNDIAADHAGTRFGEKAVAS
MCC7120812.1	-0.276952380952381	105	PQADNRALLVVLSSYVSGRSLAALVPAAADWPAATRRSVRLHGRVDLAKHFVNSAALAATGGQAVAQTVGLFKELDDSRSGSGFSFIDLMADQAGTRFGKLATES
HCZ15527.1	-0.2757142857142857	105	APAQDRAALLVLAAYLSERSLSTLLPQASGWPRPRQVNLTLMGRSDSAQHFAISAALAAWAGEPAANAIGVYKEINDSRGGSGFSFGDLAADRAGTRFGELVAAD
MBU2568725.1	-0.2746666666666667	105	AIKDNRIVIFTINSYVNKHETMPYLPRNIIAKPRTEYPVFLYRRIDLAKHFIASATLTATGGGHLANMIGMEKELSDARSGSGFSFVDLAGNRAGMRFGQLAVSS
MBT5229200.1	-0.27456310679611645	103	AKSENEAAIAALAIYFGDRRLARFYGIQNPPINRTSITLARRTDWMKHFIISAGVTLATHEILADAVGLLKELQDAKTHSGFSFTDLAADRAGIYFATYATQN
WP_183969783.1	-0.2741904761904762	105	AVAENRAALLVAAFYANGRGLQVLVPAARGWRPSAARAVTLAGREDLAKHFAVSAAIAAHAGVPLSDAIGLYKELEDSRNGSGFAFDDLVADRAGTRFGELAAGD
WP_007619448.1	-0.2739449541284404	109	APKENEAAIMALAIFAGHHRFANLVGDVQPKKGRAAMPNAMPTLAHRTDLNQHFIFSAAIKILSEQGLSIAIGEFKELMDRSNDGSGYSFVDLAADFAGVEFAIAATSA
WP_171827267.1	-0.2739047619047619	105	PVAENRAALLTLALFSTGQRWSKLLPSARAWPQPLPRMVTLAGRDDFPQHFLVSAVLALEGSGPLADAIGVYKEVADSRGGSGFSFNDIAADRAGTRFGLLAKDA
MCB1878190.1	-0.2735185185185185	108	PVAENRSLLTVLGVYLVGGNPARELGFTALVVKQPRLPKMRLTLHGRRDLAQHFGISAAIAAHAGSLLADVAGFGKEMNDSRGGSGFSFADLAADRAGNLLGRLATED
HGX94037.1	-0.2735135135135135	111	AVAENRAALMALAIYLGSTRFESFVGEVSTEALAYCSDHGRRHAQLANRSDLRLHFIYSAALKVVSDSGVSFALGELKEMMDSGRGGSGFSFVDLAADKTGIRFAETAMDS
MBK6603394.1	-0.2733333333333333	105	AVAENRAAILVTTLHVLGVPLHQVLPEAAGWPRPVGRSVTLDGRDDLAKHFMLSAAIAAYADTALADAIGLYKEIEDARSGSGFSFNDLAADRAGTTFGEKAVAG
WP_141355019.1	-0.271747572815534	103	RTAAYRHALLVIAAQLSGKNIALLVPTIQRQPRPLILTLQGRHDLAQHFAISAALAAWAGEPLANTVGLDKEVDDARGGSGFSFADLAADRAGTRFGELAVRQ
WP_051479664.1	-0.27149532710280366	107	AETENQAALWALVIAFGNRKFGHFLSLPRELLNQFGGDRLTLMNRGDLKLHFLFSAALERLVQANMGLKVGELKELMDMDKGGSGFSFADLAADKAGIKFAQFVLEQ
WP_142595471.1	-0.27148148148148143	108	PAEENLSALYALGIQVGPGVFRHFVADIKLHRLNATAQPKLTLKSREDLAKHFVYSSALKILAEQGFSFSLGELKEILDANGGGSGFSFVDITADKVGIRFTEMAIGS
WP_072909141.1	-0.2714545454545454	110	ALEENRAALYALAIYLGGREFRQLASYLLNPEQPFPRNRTTRYTLAGRRDLLKHFLVSAGIKLISDVQIGFAVGEFKEMLDAYNGGSGFSFIDLAADRSGLHFAESATAS
MAI38383.1	-0.2705504587155963	109	AVLHNKAVILALAAYVGHHRVGHLVGDIQPDKDKALRPRSGAVLHNRNDLARHFIISAALELLSEQSMSFAIGEFKELMDRGAGGSGYSFVDLVADMSGTAFAQTAASP
MBP7243014.1	-0.27045454545454545	110	DRDRLAAGFLALAIYCGEPAIGTAVGVRLREQMRGERNHCAETTLAGRIDLKRHFLVSAGLYAEGGGPAAFGVGEVKEILDSGEGGTGFSFDDMAANLAGARLAAAFLAA
NMC20898.1	-0.26991452991452985	117	RSHAVAGFLLAVGVLTDSSDLLLDQPVVGAVWRGVESPAERARRIALLGRLTIQGREDWAQHFAVSMALVELTGAGPAKSLGLMKEWRDSQGRSGFSFADLAADYAGVRLADALRQN
WP_200154634.1	-0.2693269230769231	104	PVAENRAVILVLAAYVNGHPIRDPADTTVKRLPYAHPVLLRGRQDLGQHFMTSAALLTQGGDTLSGLVGWYKELSDANGGSGFSFADMAANRAGIRLAQRATLT
TXH93756.1	-0.2688679245283018	106	AVQENQAVILALAQLLGGRNLQLLVNEVKVNPQGKTPRVTLARRPDLQQHFIYSATIHVLGNQRLSSAVGEAKELLDSLKGGSGFSFVDLLADRAGIRFARLAVAT
WP_124028641.1	-0.2685321100917431	109	AAIHNKAAILSLAVFAGHYRIGNFIGDIQPNKDKPLSPNHWPTLAGRVDLTRHFIISAALKLLSKQGVSLAIGEFKELMDRAEGGSGYSFVDLAADRAGVRFAVEAVDV
MCA9103625.1	-0.2677777777777778	117	ETVAGDALLLALGAFMDSSGALGKLPGGAQLLEGLESDSDRQRRLEIMGQPTMYTRPDWTQHFFLSAAIASVGGEPLALALGQTKEVSDSDGGSGFSFADLSADLSGVAFLQLVRRS
WP_145061041.1	-0.2675213675213675	117	RESSTQAFLLALGIAMDDTDSLAILPVAGNLLSRVEDTVQRRQRLAAMGKPTMNDRADLTKHFFVSAHLATLVGSNAARSAGLAKEMLDSQGGTGFSFADMAANRAGIVFAGAVLNK
WP_160599445.1	-0.2671559633027523	109	AADFNRAAFVALAILVVEEKADVLSPGAAALRKDCPSSSQPIMLQGRTDLAKHWVFSAALTSVLGAKVAANLGEWKELGDSLPNGSGFSFVDLAADRAGMQAALLSQDP
MCB1631867.1	-0.2668571428571428	105	SAEQRRAALLVLASYLAGQGLSALVPEAVGWPKAPRVVLALRGRHDSAQHFVVSAALAAWAGEPVATAIGVYKELEDARRGSGFSFADLAADRAGTRLGELIRTD
WP_064029937.1	-0.26676190476190476	105	PIAENRAAILVLTLYANGIPLSKAIPQAGLWPRPYRRTLLLNGRDDLTKHYLVSAMLAAYSGTPLADAVGLYKEIQDSRGGSGFSFPDLAADRAGTRMGETAIAG
WP_111403713.1	-0.26660550458715593	109	AATDLRAAFVALGAHCGDLRIVEAITGPISDGGGGSACTGTTLDGRRDLRQHFTLSAALAALGSGGVSFGIGEAKELLDAGRDGGSGYSFDDLAFDRAGIRLFDRAVAV
MBT8146162.1	-0.2662264150943396	106	PVDENRTAILVTAMYIMGISVPRVLGLPANTIPRPGRHRLTLAERHDFAQHFLVSAALTVGAGSSLADTIGLLKELDDSQGGSGFSFTDIGADRSGVRFAELAADP
WP_074859442.1	-0.2661320754716981	106	ALAENRAVILVVAFHVLGISPERIFPAALTAWPRTAPQEVILDGRDDFAKHFMVSAAIAAYADTALSDAIGLYKEIEDSRHGSGFSFNDIAADRAGTKFGEQAVAS
TWT66778.1	-0.2660683760683761	117	KDRAAKPLLIGLGIALDETVVLRSLPATGGVVREADPPGALSKRAPLVRGATLCGRADLLKHFFVSAALTAASDAQQAYAVGVAKEVLDSHRASGFSFVDLAADRAGIRFARAVLSG
MBL6999626.1	-0.2653703703703704	108	AARQNESALIALGLLLGDRQLVRALQNVVNIPTGSRKKINVKLAGRKDLKLHFLYSSIIQILTNRGISLSLGEIKEISDMDRGGSGFSFVDIAADRVGLHFASIAIDP
WP_203565445.1	-0.2641284403669725	109	AVLHNKAVIFALAALVGHHRVGHLVGDIQPNPDKAIKPRAPAILVERNDLARHFIISAALELLGEQGVSLAIGEFKELMDRAQGGTGYSFVDLAADMAGAEFARVARSP
PDH33023.1	-0.2639252336448598	107	PIAENRALLQALAIYVNDDELSQLIGNDTAAAVQSAKFIEVRLQRRQDLAQHVVSIAAIAASVGADFAELLSTTKEAYDARYRSGFSFSDLTANSVGVTLASYSTMN
MCC7475187.1	-0.2632478632478632	117	DQVQRQAFLLAIVACLGGGEPLANYPPTRNMLAALEDPSEQVVRRTVVGRPTLKARPDLLQHFLTSSLLAATVGIEPAYTAGIAKEMADAKTASGFSFADLAAGRAGARFALAVLNK
MBL4581165.1	-0.2628971962616823	107	AIAENRTAFQTLAIYVNEEPIAQLIGEEAAAEIEPAPFIEARLLRRQDLAQHLVSVAAITASAGADLAQMLSTTKEAYDARYRSGFSFSDLTANTVGVSIARLATSS
NKJ17184.1	-0.26285714285714284	105	QRENRRAAIFILGVYLAEKNLTTLIPAAASWPQARPVMLTLQGRHDSAQHFAVSATLAAWAGEPVADAIGLYKELADARHGSGFSFADIAADRAGTRFGELIVNQ
WP_092863553.1	-0.26263157894736844	114	PANAYTAAFFALARTCGAKDFAMVVGSLMGGDAPAPEPRAWTARCDALTFNGRIDSRRHFTTAAAIQAASNRGFAVSVGEFKELYDTVKAGGFDFTDIAANNSGIRLSNTFMAA
WP_089996841.1	-0.2624778761061947	113	LANAYTAAVFALTRACGPRDFGALVGRLAITTTGPDQEWSADCTEVTLNDRIDSRRHFIASAALRAAANRGVSFSIGEFKELHDTVSGAGGFDFTDIAANLSGIRLTDHFMSL
MBL8316240.1	-0.26228571428571423	105	AVAENRAALLVLTLFANGRSLDALMPAASRWPKPRRMRVMLGGREDLPLHFLVSAALAAEGSGPLSQAVGLYKEVADSRGGSGFSFSDMAANRAGTRFGRNLVAD
MBV5286829.1	-0.2620952380952381	105	TVAEQRSALLALALHVNGRSPAMLVPAAADWPPVPRQVLTLHGREDLTQHFVGSALIAAHAGAQWANAIGLSKEVRDARSGSGFSFTDLLADRAGTRLGERIAAG
TXG79721.1	-0.2616822429906542	107	ATLENRAALVALGLAAHGVQPGPLAHMGAGQAAATGATRRLLLGGRGDHGQHFLISAALSAEAGSELADAIGLLKEVADSRQGSGFSFDDMAANRAGTRLGEMAVRS
MBJ6122448.1	-0.26153846153846155	117	DVVRNRAAFVALAIFLVDDRVAELADAATAGIAACHIAPPTVMIHGRADLPKHWSLSAAIAAASGTQFAQAIGEWKELADSLSPQSSFAIGDPSGFSFVDVSADRAGFRAAGRADEP
HAJ91212.1	-0.26144230769230775	104	LQAENRAMLLTLAMYVLGVDVGRFVDVPPAPRPRRMYLTVLNRHDLAQHFTVSAALTVSAGGGLANAIGLFKELDDSRDGTGFSFDDLLADRAGVRLAEQATGT
MBL0284413.1	-0.26133333333333325	105	LSDAYRDALLVTALHLSGHNIALVIPEAARWPRPRPVALSLRGRGDLAQHFVISAAIAAWGGESLANVVGLDKEVSDSRHGSGFSFVDLAADRAGTRLGELAVHK
NQV34135.1	-0.2612612612612612	111	PIIENRAAIFALGIGLGHWRVEQFLGEVHHGPIDHATRQRLSRVTLRGRADWTKHFWVSATLTLLSEDVVSFAVGLLKEELDAGRGGSGFSFADLSADRTGTMFALCATRD
OGB05899.1	-0.2611111111111111	108	AARDNRAVLLVLGLYVNRVSLATLVPAARDWAPLPARSLTLQGREDWAQHYLTSAAMATDLGGRLSDLIGMYKELLDAAPQGRGSGFSFNDIAADKAGVRLGRIAVHN
MBP8144893.1	-0.26095238095238094	105	ADERLRALFINLALHAAGRDLGHWLPEARAQGAMPTTLLLLDGRDDMAAHLLISTLLAWQGGERSAQMLGLAKELADSRVGSGFSFNDLAADLAGTRLGQLAARD
MCB1738475.1	-0.26094339622641505	106	PILENRALVTAMSFYVNGTNVARLIGVPVETIGEAAPHELTLRSRHDFAQHFLTSAVITVAGGDKLADAIGLFKEVDDSHGGTGFSFNDIAADRAGVRFGEMAVRS
MBN2010386.1	-0.26065420560747665	107	PIAENRSLILALTVCATDHKITYFVSRKNRTPITMPRRLQLLLHGRNDLALHFLVSASISATSGSGLANLAGIFKEVDDSKGGSGFSFADLTADRTGVRFAEMATGS
MBT73051.1	-0.26	107	PIAENRTLFQTLAIYVNNEDIAQLLGESLVDAVAPAKFIEVRLQRRQDLAQHLVSIAAISASAGADFALLLSTTKEAYDARYRSGFSFSDLTANSVGVALADLSTRD
WP_100656212.1	-0.25999999999999995	109	AAEENEAALLALAVFAGHHRFGNLVGQVQVDPDKAVRPPHPVLLAQRQDLNQHFILSAGIKLLSEQGITHAIGEFKELMDRVLGGSGFSFVDLAADMAGVEFAAAAIDP
WP_152647083.1	-0.2598214285714286	112	SVAENRAAMLALIWYLGPDKLSSIFDSGEGMSATQFLKRRQLRDSLVLHQRVDLQKHFVYSMALQLLANSKTSNIAGEVKELLDAGFGSGFSFVDLLADKAGSRLALLATKS
MSR11741.1	-0.2598130841121496	107	PVAQNRTLLQALAVYVNNEDIAQLVGMETAASITVPRKIEVRLQRRQDLAQHLISIAAITASAGADIAAMLSTTKEAYDARYRSGFSFSDLTANTVGVTLASLATRD
MBT5923944.1	-0.2597169811320755	106	PVAENRAALLALAKSFGGDELTTMLSPATIANFQANAKPYTIYGRRDLALHMALSAGLTLVADEGLAELIGLDKEISDLMGGKTISAWDLLADKAGVRLAQNATRS
MBA1445663.1	-0.2591818181818182	110	ARKENRAALLAIGIFLGSSRFEPLIGDIRSIAKEGCRDEPPNVVLGGRHDMVQHVFITSIMQLVTDSGMSFALGEFKEILDTGNLSGGLSFSDLAANQVGIKFTEQLISS
MBK8766509.1	-0.25914285714285706	105	PRAENRAAMLALAMLAIGRHDVISRVLGPAAPRAALGAVTLRTRQDLAQHWLVSAALALESDGRTADVIGIFKEVLDSRGGTGFSFADLTADRAGVRFGEAAAAD
WP_136250498.1	-0.25816513761467885	109	PEVENEAALLALAVYTGNYRFARLIGDINIPITNMPTAPKAPTLAGRKDLSLHFVYSAAIKLLSEQGFSIAVGEFKELMDRGEGGSGYSFTDLAADLAGAHFAKLAVDP
WP_129791935.1	-0.25816513761467885	109	AVADSRAAFVALAMMTVDPEVGGLAGLAPDAVADCAAGGPEIRLARRADLAKHWALSAALAALFGDGAARLAGIWKEKADSGSGGSGFSFVDLAADRSGLLAARRARQP
OSZ70933.1	-0.25787037037037036	108	LAQEHRNALVALALFTAGKSARRLVADQAMFDLCAAPPPEPVLAGRTDLAKHWAVSAALAAVGGVETSRLMGEWKELSDSMAGGSGFSFVDLAADRAGLRLGRAAVNP
MBX7072636.1	-0.25745454545454544	110	PILENRAALFALAILLGHPRLEPFVGEVFDSSLQAQAAPLLNTVTLRGRHDWTRHFYVSAALALLSNESTSDRVGLLKEQEDSQGGSGFSFADMLANSAGTRLALAATRD
MBJ7722182.1	-0.2570476190476191	105	AAAENRAAILTLALHATGRSWAALMPAARNWPTAWQSQLTLQGREDFAMHWLVSAVLAIEGGGPLADAIGVDKELADARDGSGFSFNDIAADRAGARIGQLAAQR
MBE7527953.1	-0.25685714285714284	105	IREEFRAAILVAAFHVVQFPLRLVIPEAASWPDPVHIKVTLDGRNDLAMHFMASAAITAYADTTLSDAIGLYKELEDSRSGSGFSFNDLIADRAGTRFAEKAIAS
WP_017444157.1	-0.256822429906542	107	AAGENHAALWALTIAFGNHKFGHFIGLPRSLVRSFNNINTQLAGRQDLSKHFLYSILLQRLLDEKMGLKIGELKEIIDSDEGGSGFSFVDLMADKAGLKFAMFVLDK
WP_176069459.1	-0.2556603773584905	106	VVEENRAALLTLTLHANQRPLGLLVPAASSWPVAPLVVVTLRGRPDSALHFLVSAVLAAEADTPLSKAVGVWKELEDAKRGGSGFSFNDLAADRAGTRFGHLAVRE
MAT68889.1	-0.25547008547008543	117	PETAPQAYLLAMGAVLDRDGLLSELPLLATLEGRLASPTERERRAAVLGEPTMRGRADLTKHFFVSAHLVAVLGTQKARAAGLVKELADSHGGSGFSFVDMAANRAGIVFAHAVLAE
OFC71976.1	-0.25449541284403665	109	AAEHNKAAILALAIFIGHHRVANFVGDVQPDAEKALKPLTPPLLRGRNDLARHFLISAALKILSEQGVTLAIGEFKELMDRAIGGSGYSFVDLSADMAGVEFAEVATSP
MBL8414392.1	-0.2544761904761905	105	AAAENRAAIIALAFFVNGKGLAAVIPAARDWPKPVARNVTLAGRHDFAQHYSISAAIAASAGSPLSDAVGLYKEVDDSQGGSGFSFNDIAADRAGVRFGELATMN
MBP7133165.1	-0.25416666666666665	108	AARENRAVLLVLGLYVNRVSLATLVPAARNWPALPARPLTLQGREDLAQHYLTSAALATDLGGRLSDLIGMYKELLDAAPQGQGSGFSFNDLAADKAGVRLGRIAVHD
HHX83220.1	-0.2532710280373832	107	PVEENRAAIIALTLYQFDIDALRLLSGDISPAPRARGVRYNLFGRYDIAEHFLGSAALTISTDAALAESLGLQKELDDSGVGGSGFSFVDLSADRTGIRFAELAVAN
NOZ40163.1	-0.2523076923076923	117	SGNAKQAMLLALGIFMDDTHTLRTAPLLGTFIGRVESEQQYSERLEIMGNPTMRERSDLTKHFFVSAHLVVAGGKLATVSAGLAKEMKDSQGGTGFSFIDMAANRAGIVFAEHVLAG
WP_130637634.1	-0.251651376146789	109	AVLHNKAVILALGVFVGHHRLGAFIGDVQPNSDKALKARSEVTVHNRADLARHFILSAAIQLLSVDDVSWAIGEFKELVDRGEGGSGYSFVDLAADMSGNEFALVATDP
ADE14985.1	-0.25145454545454543	110	AAAENQAAILALAIYFGDARLERLTGPVRTGVLRTYLPQRGRVHLANRRDLMLHFILSAALKIAADKGMAMAIGEFKELLDAASGGSGYSFVDLAADRAGIRFAEQATDP
KPJ93213.1	-0.25118181818181823	110	IVLENRAAILALGIFLGSGRIETLVGSVRTSELEACKDNPHYVVLANRQDLRLHFIISAVLKVISDSGMSDAAGEFKELLDAGQGGSGFSSADLAADMAGVRLAEQLLDK
MBL8476346.1	-0.2505714285714285	105	ALAEQRSAMLALGLFVNGRHPRDLVPQAAEWLRVPRLSLTLRGREDLSQHYVGSALLALHAGAAWADAIGLSKEVSDARIGSGFSFTDLLADRAGTRLGEQIAAG
NCP63371.1	-0.250091743119266	109	AHKENQAAIMALAIYVGHYRFANFVGDIKPNNGLPLAPKVAAVLAQRTDLNQHFIFSAAIQLLSQQGLSIAIGEFKELMDRGNDGSGYSFVDLTADYAGVKFAQTATHP
WP_110429247.1	-0.24944954128440358	109	ATQENEAAILALAAFAGHRQFANFVGDFSFSFDVIPQAKKRPSLFDREDLSLHFIFSAAIKLLSEQGISIAVGEFKELMDRRRGGSGYSFVDLAADMAGAHFAAMAMEP
TXI78867.1	-0.24761904761904763	105	DLNGRQAVLLVLSAYLAEKNLANLVPQAAQWPKARPVMLTLLGRYDSAQHFAISAALAAWAGEPIADAIGVYKEFADARHGSGFSFADLAADRAGTRFGEAINHQ
WP_022673960.1	-0.24672727272727277	110	AAGYNRAAFVALSLIVVGEKAYPLVPGAAALTQKCPAAAAPPVTLQGRDDLAKHWTFSAALAAALGEDVADNLGEWKELDDSLDGGSGFSFVDLAADRAGVRAALLSSAS
MBM4092156.1	-0.2466666666666667	111	AAVANRVAILALGIVLGHVRMETLVGDVCDEPLRELVGRVTGTAELHQRADWVRHFALSAAISLVANGRVSDQLGLLKEEVDAGPGGSGFSFADLLADRAGTEFAKLATDS
WP_158965844.1	-0.24642201834862382	109	AVQENEAAIMALAIYAGHHRFANFVGEVQPIPGKLALPKASPMLKFRGDLNQHFIFSAAIKIMSEQGLSIAIGEFKELMDRGKGGSGFSFVDLAADIAGVEFAQSATDP
MCA3251586.1	-0.24609523809523806	105	AAAENRALLLTVTLHATGRSLAPLVPAARDWPPLPAQRVTLSGRDDFALHFLISAVLAADTTSPLSRAVGIYKEVADSRGGSGFSFNDIAADRAGTRLGELALAR
WP_031433404.1	-0.2450485436893204	103	AVEENRALLIAVSTYVNRDELSSYLPIKLTTSKYYPVFLYKRIDIAKHFVASAALAATGATTLAHMLGQEKELNDAQGGSGFSFIDLAGDRAGLKFGQIATAS
WP_092754803.1	-0.24485714285714286	105	SADENRAALVALAFYVNGKGLGAVLPSAKHWPVPAPRQITLGGRGDTAQHFSISAALAAAAGTPLADAVGLYKELDDAEGGSGFSFNDLAADRAGTRLGALLLTS
MCB1942871.1	-0.2445714285714286	105	TAQQGRAALLVLAIYLSEKSLSTLLPAAQNWPRARRVDLTLLGRYDSAQHFTISAALAAWAGEPAANAIGVYKELDDSRGGSGFSFADLAADRAGTRFGELIAAN
MBL9125357.1	-0.24378378378378374	111	PLLENRAAIFALAILFGHERLEPFVGEILTDPLRKRSARWLGTVTLHGRTDWTRHFLVSAVLVLLSNEAASQRIGLLKEELDAQEGGSGFSFADLLADRAGVRLARVATAD
MBC7942778.1	-0.24314285714285713	105	AALENRAAILTLALYTTGRGVGAVVPAARAWPRPLRVQVVLHERDDFPQHFMVSAMLAIEGTSPLTRAIGLHKEMVDARSGSGFSFNDLAANRAGQRFGEMALAE
MAS59893.1	-0.24289719626168227	107	PVSENRAVLQALAVYVNDENIGQLIGTDAASAVTTAHFIEVRLQRRQDLAQHVMSIAAISASAGASLAQLLSTTKEAYDARYRSGFSFSDLTANSVGVAMADFATRN
MBD21722.1	-0.24289719626168224	107	PLAENRTLFQTLAVYVNNEDISTLLGKEAAAELPQARFIEVRLLRRQDLAQHVASIAAITASLGPELAVLLSTTKETYDARYRSGFSFSDLTANSVGVTLATLAMKS
WP_008058399.1	-0.24200000000000005	105	LLTEQRSALLVLTLHVTGRSPASLLPEAADWPAAPRTVLTLRGREDMAQHYLGSALIAAWAGGQWAQVIGLSKEMRDARSGSGFSFTDLLADRAGTRLGERIAAG
PCJ27304.1	-0.24198113207547176	106	PVEENRAAIIAMSMHIMGVSVPRVLGLSKDAVPQAGRHKFVLSERGDFAQHFLVSAGLALSAGTGLADSIGLLKEMEDSQGGSGFSFTDIGADRTGVRFAELATAS
WP_058553759.1	-0.24198019801980195	101	PVADNTAALLVLAAYVNNRRLPAPAAGAVPERRTVLLRGRYDLAQHFSISAATAAKGGSGLSHLVGLAKELSDADGGSGFSFPDMLANRAGIRLAELATGS
KAB2927412.1	-0.24123809523809522	105	TAGQSRAAMLVLAAYMAERNLATLLPEAADWPRPPPLALTLGGRYDSAQHFVISAALAVWAGEPLAEAIGTYKELADARHGYGFSFADLAADRSGTAFGEQLLKE
WP_153250755.1	-0.24076190476190476	105	PVEENRALILVLTAYANGWSLLTDNGTLPAPEPLPRLGTLLNRRVDTAQHFMLSATLAMSGNRTLSDMIGFAKEINDIHSGSGFSFTDLAADRAGTLFGKMATRS
MBD15616.1	-0.2399145299145299	117	PARRQQAFLLSLGMFFDDTNTLRSFPLTTQLVRRVEFESERRIRMHVLGQPTMGGRQDLAKHFFVSAHALAAMGSAAARGVGLAKEILDAQQGSGFSFADMAANRAGIVFAEQLLAG
MBX3645021.1	-0.23905660377358487	106	AVAENRAALLTLTFFANRRPLGLLVPAAYQWAQPWPLTVRLYQRHDTAQHFLVSAVLAAEAGTPLADAVGLWKELADAKQGGSGFSFNDLAADRAGTRFGEMAVRD
PKO33707.1	-0.23895238095238094	105	TTGGQRAALLVLAAFLAERNLTALFPEAADWPRPPPVKLTLGGRYDSAQHFVISAALAAWAGEPLADAIGTYKELADARHGYGFSFADLASDRAGKAFGELLVGR
WP_099033371.1	-0.23886792452830183	106	AVRENESALLALAIYTGNRHFARFVGLQALPRRGHRMDIVLAGRQDLQLHFIYSAAIKLLSDQGISIAVGEFKELMDRGEGGSGYSFVDLAADMAGVRLARAALEP
WP_017839855.1	-0.23857142857142855	105	PIGENRAVILVLTLYANRLTLNKIIPSLKSQYRPIWRTVTLNQRNDLSKHYLVSATLAAYAGTPLADAIGLYKELEDSRGGSGFSFIDMTANRAGTLMGELAVQN
MBC6962655.1	-0.2378095238095238	105	VLEEFRAAILITAFHVVQFPLRLVIPEAADWPDPVRINVTLDGRNDLAMHFMASAVITAYSDTTLSNAIGLYKELEDSRSGSGFSFNDLIADRSGTRFAEKAMAS
WP_150048081.1	-0.23747572815533982	103	AIRENRAVIIAVGSYIFKQDLRGFLPLGLVYAKDYPVYAYKRVDIPQHFIASALLATVDAKLLSERIGVDKELSDAETGSGFSFIDLLADRTGTRFGELAIAS
WP_158002491.1	-0.23732673267326732	101	PVIENRALILVLGAYANGRKLATEGLTLSPPQKSLLLNRRIDTAQHFMASAALAVSGHRTFADIIGLAKEINDTHSGSGFSFTDLAADRAGALFGKFVTKS
WP_143834362.1	-0.23688073394495407	109	PVQENEAALLALAVYTGHHRMANFIGDVQPYEGRVSAPRYRPMLAGRSDLTQHFVISAAIKILSEQGISTAIGEFKELMDRAPGGSGFSFADLAADLAGIELALVAIDP
MCA0241899.1	-0.2366666666666667	105	PALENRAALLVLGMVANGISLAALLPERREELAAHPIRVTLAGRPDSPQHFLVSATLAAESGTPLADLIGLYKELSDARSGSGFSFNDMAANRAGTRMGALAVGD
WP_020481274.1	-0.23660194174757282	103	AVQENRAIIIAVGSYIYKQDLRRYLPLGLVYSKEYPVFAYKRVDIPQHFIASALLAILDSSLLGEQIGIDKELGDAQKGSGFSFIDLTADRAGTRFGQIAVAS
WP_148560770.1	-0.23563636363636364	110	PVLENRAALLAVSLYCGPPIFEKAIGKVRTGRLWNHFSRCRFTHVGGRHDLALHFMFSAYLRMVSDVAPAFVVGEVKELLDSSRGGSGFSFDDLAADRAGIRLADFALKS
MBL7153463.1	-0.23549549549549548	111	PVIENRAGIFALGMLLGHHRVEEFLGPVLTGLDGGGARRLLRRVALRGRYDWTRHFCVSAALAVLSDEVVSDAAGLLKEELDADIGGSGFSFSDLLADRAGTTFATRATID
MCA3243283.1	-0.23495238095238097	105	GVAENRAALVVLTLFANGRHVGSVAPAARGWARPRPLRLTLGGRMDFPQHFLVSAALVTEGTSPLSRAIGLYKEVADSRGGSGFSFNDVAANRAGTRFGELALQQ
WP_006968251.1	-0.2347222222222222	108	PVSENTAVLQVMAAYVMNQDLGGFLSPDIRHTVSSSRPDVVFVLYGREDLAQHFLSSAAITVLASGKLARSMGMAKEMEDAQTKSGYSFVDISANEAGIRLAEFAVSG
MBK6471544.1	-0.23342857142857149	105	AAAENRAALVVLTLFVNGRGAGALLPAARAWPRARPLRVTLAGRDDFPRHLLISAALAAEGTGPLSRAIGVYKEVADSQGGSGFSFNDMAANRAGTRLGEWAVTQ
WP_196434303.1	-0.23339805825242718	103	AIQENRAVIIAVGSYIYKHELRRYLPLGLVYSKEYQVFAYKRIDIPQHFIASALLAAVDASLLSEQLAVDKELGDAEQGSGFSFIDLTADRAGTRFGQLAIAS
MCC6493465.1	-0.23282051282051278	117	RDNAEKALLLALGVAMDDAGVLPRVPLGAKVLPYLESEQERAERIAACGRVTLRGRPDLARQFFVAAHLVVLTGSETARSTDALATILDSHGASGLGFAELAANRAGLVFAHAVLSG
MBU4400767.1	-0.23240875912408757	137	REVAGAAFLLGLGVALDDSPLPDQSGTGPFFGGETPFADRRWAEDMDLSPSVAQLESASERAARLAVLGAPTMHARRDLLRHFAVSAALVVLVGPRGAEGAGILKELADARGGSGFSFADLSADLAGVVFAVAVGKG
MBN1294591.1	-0.23225225225225224	111	PVDENQAAVFALAILIGYERIGKLVGPVTLDDYPVSVVDKFGTVSINGRTDWARHFLVSAALQLLSNIATSDAVGLLKEELDGDVKGSGFSFADYLADRAGTTFGAFAVKD
OUS18050.1	-0.23190476190476192	105	PVMENKAAIIVLAAYANGGGLSTLLPEARHWAKARRARLRLNGRHDLVLHFTASAALAVAGGGAMSNAIGLRKELDDASSGSGFSFKDLAADMSGARFGELAVAS
WP_062329691.1	-0.2312621359223301	103	AIQENRAIIIAVGSYIYKHDLRRYLPLGLVYSKEYPVFAYKRVDIPQHFIASALLAIIDSSLLGEQIGIDKELGDAQKGSGFSFVDLTADRAGTRFGQIAVAS
ESQ08515.1	-0.2311881188118812	101	AAGENRAALLVLAAYVNGNGLTPANQARFAHPRPVYLRARRDLAQHFMASAALAAEGGSALSHLLGLTKELSDAQGGSGFSFADLTANRAGIRFAELATNS
PCK01923.1	-0.23055555555555554	108	PATENLYALYALAILLAPDLFQHYIPGLDTQNLKQAQNFNLTLARKSDFAQHFIYSIALEILSSKGVSYSLGEAKELMDSQRGGSGFSFADIAADRAGLKFAELAINS
MBK8629860.1	-0.22954128440366967	109	EAEANSQLLAQMALLASPDQAGRFFPAADDLPAGCGLNDRLLTLQGREDLAHHWLLSASLTARFGAHLSNALGFWKELSDSAPKGSGFSFVDLAADCSGMMWGARLVTA
WP_070119123.1	-0.2292523364485981	107	AIAENRSLLQALSLYVNDISVRELLDGIPDDSVYAPPALRVTLYQRHDLGRHFVSAAAITASAGVGIAEVLANSKEVYDARYTSGFSFSDMTANVAGLTLGEAATES
MBU0604376.1	-0.22923076923076918	104	RLAEQRSAVLALALYVNGRSPSVLLPDAAVRRIAPHALTLRGREDLVQHYSGSALLALYAGTQWADAIGLQKEMSDAVSGSGFSFTDLLADRAGTRLGETIAGG
MBN2699849.1	-0.22909090909090904	110	AAAENQAAILALALYFGDTRLERILGPVRTGKLLFHQPRRWGVQLAKRHDLMLHFILSAAIKIITDQGMAMAVGELKELLDTSSGGSGYSFADLAADRAGIRFAQAATDP
RYU62396.1	-0.22857142857142856	105	PVEENRAVILLLNAYVNGRDVSPIGDVSSAEPLVPRRLALLNRRVDTAQHFVISAALVVSGTRTLADVAAMAKEINDIHSGSGFSFTDLAADTAGATFGKFAVHS
WP_232364487.1	-0.22816513761467888	109	AVAHNKAAILALAVFLGHHRVANLVGDVQPDVEHALKPAAPATLRGRSDLAKHFIISAAIKMLSEQSVTFAIGEFKELMDRGMGGSGYSFIDLTADLAGVELGKVLGDP
MBT9489478.1	-0.22742857142857142	105	AAAENRAALLVLAAHVTGRPLQALLPAARPWPRIPQRGVSLAGRPDFPLHFMVSAALAAEGSGPLSDALGLVKEVSDARQGSGFSFNDIAVNRAGTRLGQLAVRA
MBT9494626.1	-0.22695238095238093	105	AAAENRAAILTLALYATGESWARVMPAAQAWPKPAPLQVTLNGRDDFAMHFLVSAALAVEGGGPLADAIGVYKELSDTRGGSGFSFNDVAADRAGARFGLLSEQA
WP_070176352.1	-0.22666666666666663	108	RVMHNQAALLSLAIFLGDHRIAGLAGASHPAGVASESKAPAVLAQRNDLARHFTISAALQILSQQNMTMAIGEFKELMDRARGGSGYSFVDLAADMSGIEFAKAASES
RJT25203.1	-0.2262385321100918	109	IAGANRAAFVALAMFTVTPNAGNLAGDAISATEPCRIDPQPLMLIGRHDLSKHWTLSAALAALYGEDVSQVMGTWKEIADSGPNGSGFSFVDLSADRSGIHWAMRGSDA
MBP6503086.1	-0.22476190476190477	105	AVQENRSALIVLAFYVNGKGLAALAPEARAWPPARRHVVTLAGRSDLPQHFTISAVLAATAGSPLSDVVGLYKELDDARHGSGFSFNDLAADRAGTRLGALAVGA
MBI3710005.1	-0.2236607142857143	112	PVVENRAAILALAMFFGDSRFERFVGAVRTGALDTARPRVKLDSVNLSGRHDLVQHFTISAGLVLISASGLAWTIGELKEIQDSAPHGSGFSFSDIAGDRAGIRLAETATSG
WP_158658006.1	-0.22342592592592592	108	AEQENLSALFALAVQVEPGVFRHFVANLNVRRLNASGTVILTLANRQDLAKHFVYSVALHILAKKGVSFSLGEIKEVIDTQKGGSGFSFSDIAADRAGIRFAEVAIDN
WP_229162342.1	-0.2225925925925926	108	SMEENQAAILALAVYAGHHRVANLIGAVQPPDQVLLPKRRPTLHGRTDLTQHFLISAALQILAQQGVSSAIGEFKELMDRANGGSGYSFVDLAADMAGISLARWLAQP
TDJ62275.1	-0.22228571428571428	105	AVAENRAVILVLAAYVDGRSLTTLAPEAVAWVKPKRLKLRLHGRNDFVSHFMTSAALAVTGGSAVSNAIGLYKEIDDADGGSGFSFKDLAADMAGTRFGQLAVTN
WP_215585153.1	-0.22135922330097085	103	AIQDNRAVIIAVASYIYKNELRRYLPLGLIYSHEYQVYAYRRIDIPQHFIAEALITAVDSNLLSLQLGLDKEVGDAQKGSGFSFIDISSDRTGIRFGQLAIAS
WP_056671283.1	-0.22066037735849056	106	RAQEQRAALLVLAFYVNGKGLAAIAPAAADGPAPRPQRVHLAGRSDLAQHFSVSAALAAVAGTPLADAVGLYKELDDAGAGGSGFSFVDLAADRAGTRLGALAVGP
RLA47238.1	-0.22009259259259262	108	AIDENKALLFVLAMHLGGRNIDGILGKPAVEQAVLLKNGPKFTLRKRVDLAQHFSISAFIAAAAGDGLAQATGLFKEVSDSKGGSGFSFADLAADQAGVEFGTMAVAS
HIG08105.1	-0.2182857142857143	105	PVKENQAIILVTGLYTLQQDISVLFPKNTAPKSVPFIPVFMYQRIDIAQHFISSALLLSVNNAAFSARLGLKKELYDGHKGQGFSFIDLAANRAGIRLAQTATDQ
WP_189482718.1	-0.2181308411214953	107	LNEEYLSVVWALAAGFGNKNFAQYVSGGEKSITVPALPRVELAARRDLTLHFLYSAVIKSLGNIHIANQIGRLKEISDAGKGGSGFSFVDMAANKAGIHFVDQLSKI
WP_206593397.1	-0.21743119266055044	109	ASVENEAAIMALAIFAGSHRFSHFIGDLSGESGKIQTISTHTTLAQRRDLSLHFLYSAAIKLLSEQGISIAIGEFKELMDRAKKGSGFSFVDLAADMTGIRFAELATHP
MCB2000225.1	-0.21571428571428575	105	PAAESRAALIVLAFYVNGKGLAALVPAARDWPMAQRHLVTLQGRADFPQHFTISAALAATAGSPLSDVVGLYKELDDARGGSGFSFNDLAADRAGTRFGELAVSG
WP_130969221.1	-0.2149074074074074	108	AARENRVVLLVAGMHAMQWPVQKLLPSNLRWEGGQALPLCLNGREDFAQHYVMSALLSTLAGSRAANAVGVFKEVLDSTPGAQGSGFSFNDIAADLAGSRLGQMARTS
WP_088285234.1	-0.21428571428571422	105	AAQENRAAILAMAFASHPRQLVSVVPAARRWRLPPPWRLTMAGRDDFPLHFLISAALAVEAGGPLSDAIGLFKEVNDARVGSGFSFTDVAVDRAGTRFGLAALRQ
MBN8442362.1	-0.21380952380952384	105	TQDENRALIAVLALYLTGQHPAAVAADAAGWPRAVGRAVTLGGRNDLAQHFAVSAALAAYAGSPLADAIGLYKELKDARGGSGFSFNDLAADRAGTVFGELAIRA
RJP32713.1	-0.21327272727272728	110	PVVENRAAVIALGIALGHDVIGEFVTGIPGESVPPQSLRLTRMVPLRGRVDWSRHFLVSAALAVLSTEGISYDIGLLKEELDAGGGSGFSFADLAADRAGTRFGHAATRD
PZN78427.1	-0.21285714285714288	105	AREENRALILVLAAYANGKSLESAIYPGAVPLKLDLREVLLHRRIDAAQHFTASAVLAISGHRAFADMVGLAKEFNDTHGGSGFSFIDLAADRAGALFGKMAVSS
WP_215962510.1	-0.21201923076923074	104	RNRHVQAAIWALVIRYGNPKFGRLVGIPGKIGRGMSATLRNREDLALHFLYSAFLQLNSGTQTAFSIGEIKELIDSNAGGTGFSFADIVADKAGLTFAEFLTDP
MBT7975386.1	-0.21199999999999997	110	SAVEMRSATLALAIYCGLRKLEILVGKVVPEGLKIQNSHCRSVTLGGRGDLRQHFIVSAVLKMASDRGMAFAIGEFKELLDANKGGSGFSFDDVAADLAGIRFATTLFAQ
WP_145282011.1	-0.20990825688073395	109	GVDGPKAFLTAVGLGLGDAKLVARLPAAMGGRELGRAQLLGEPTLAGRRDLAQHFFVSAMVVANAGATAANAAGLAKEQSDSNGGSGFSFVDLAADRAGVRFAEAVLSG
NOY43172.1	-0.2098290598290598	117	SNNANRAFLLALGIFMDETATLRTLPPSSKFVRQVETDAERIMHLQVLGAPTMRGRQDLVKHFFVSAFIVAMMGDQAAQGVGLAKELADAHRGSGFSFADMAANQAGIIFAERLLNG
WP_012662593.1	-0.20794392523364486	107	PGPENRALVFSLTLYVMNWSEKILTGDPGEAALPKAARQTLTLVGRSDLTQHFLISAAIAAGSNSGLSSIVGVFKEMEDSRGGTGFSFADLAADRAGIAFAKLAVAD
WP_013785488.1	-0.20770642201834863	109	AALHNKAVILALAAYVGHYRIGSLVGDLQPDPTKALKPRAPAILLARNDLARHFIISAALELLAEQDMSWAIGEFKELMDRGTGGSGYSFVDLGADMSGSQFARVATMP
WP_010180895.1	-0.20743119266055046	109	THLENEAAILALAIYAGNPRFANLLGVIPPQKQQVLYGDFTPVLALRKDLSQHFIFSAAIKLLSDQGVTVAIGEFKELMDRVSAGSGYSFVDLAADKAGVNFADYLTDP
WP_184153695.1	-0.2067272727272727	110	DREGLRAALYTLALVCGDPDFGTSIAVGFNERMQSAASGCAGTTLAGRADLRKHFLVSAGLYAVNTGQAAFGMGELKELLDSNPGGSGFSFDDMAADLAGVRFARAFLAA
MBK7649220.1	-0.20542857142857143	105	PVKSGRAVLLVLASHLAGKDLAALVPAARSWPRIRWVNMTLAGRHDLAQHFVVSAALAAWAGEPVADAIGLYKELEDARDGSGFSFIDLSADRAGTRFGETLIAH
HCF78665.1	-0.20422018348623852	109	AHLENEAAILALAIYAGSSRFANFVGLTPPLARDVLYGDFMPKLANRNDLSQHFIFSAAIKLLSDQGVTVAIGEFKELMDRVVSGSGYSFVDLAADKAGVKFADYLTDP
KFB72939.1	-0.2037142857142857	105	TPHEGRAALLVLASYLTGIKLAVVLPESAKWPAPRRVQLTLFGRHDSAQHFVVSAALAAWAGEPAANAVGLFKEIQDSRGGSGFSFADLAADRAGTRFGELVAGG
WP_201209785.1	-0.2037142857142857	105	AIAEQRALIAVLAFYVNGRHWSELIPEARIWRQAVPRQLTLRGRHDLAQHFSVSALIAAFAGSPLADAVGLHKELADAHAGSGFSFADLAADRAGTLFGQRATGP
MBH05774.1	-0.20297297297297298	111	PITENRAAIYALALLLGHAKIELLIGPVIDQVAERQAEKDIGRVTLRRRVDWTKHFFVSAALAIMSTGVASDAVGLLKEELDAGWGGSGFSFADLLADRAGTMFALAATRD
HDZ10470.1	-0.20168224299065418	107	AIAENRSLLQALSLYVNNLSIGELLDGIPDDSVFSPPALRVTLYQRQDLGRHFTSAAAIAASAGAGIAEVLANSKEVYDARYTSGFSFSDMTANVAGLALGETATRT
MBL8439147.1	-0.20095238095238094	105	GVEAWRATFLLLGSHLAGHSLARFVPEAETWPALPRRTVTLAGRVDSAQHFAVSAVISLHAGTPVANAVGVWKELSDSRRGSGFSFADLAADVAGTRLGQALGDD
MBL4781827.1	-0.2008571428571429	105	PVLENRAAIIVLAAYANGGGLSSLVPGAGNWPQPRRASLTLHGRNDLVRHFITSAALTVAGGRSIANRLGLYKEIEDARGGSGFSFKDLAADMAGTQFAELALAS
MBA3484263.1	-0.19991452991452993	117	RENGPQALVLALGVAFDDTGALRALPIASGVVPHIEGEGQRTERMAAFGKPTMRGRADLAKHFFVSAHLVALSGAAPARGAGLMKEILDSHGGSGFSFADMAANRAGIVFANAVLTG
WP_026376340.1	-0.19963302752293574	109	VVRENEAALLALAIYAGNHRFASFVGNVQHSPDKAARPLRWPVLAGRQDLSLHFLYSLAIKLLSEQGISVAIGEFKELMDRSPSGSGYSFVDMAADLAGVELALVATDP
WP_090413531.1	-0.1994285714285714	105	IVEEVRAAVLVAAFHVLQFPLRSVIPETASWPNPVRIRVTLDGRADFAMHFMASAAITAYTDTILSDAIGLYKELEDARSGSGFSFNDIAANRSGTRFAEKILAN
NQV68429.1	-0.19897196261682246	107	AIAESRTLFQTLALYVNEEPIAQLLSPALAAQLTPALFVEVRLQRRQDLAQHLTAIAAITASAGADLAKMLSTTKEAYDARYRSGFSFSDLTANNVGVALARLATSE
MBX3635872.1	-0.19708737864077666	103	AAAENRAAIVALTLYATGRGAGGVLPADWPRPRPLRLLLAGRDDFPLHFLVSAALVAEGSSPLAQAIGLYKEVADARGGSGFSFNDMAANRAGTRFGELAVNA
WP_133601956.1	-0.1966346153846154	104	ATAENRALLLVLAAQASGRGLGTLLPAARSWPRPVVEFSLHGRPDFPMHWLISAALSAHAGGPLADAIGLYKEIADSRDGSGFSFNDIAADRAGSRLGLLAVQQ
MBU6365096.1	-0.19603773584905662	106	AAPEVRAALLTLALYAVDRPLGRLLPSAASWPLLPQQPVVLGGRQDLAKHFLVSAVLVVEGSSPLAQAVGVYKEVSDSRAGGSGFSFADLAADLAGTRLGELARRD
WP_004071736.1	-0.19457943925233648	107	PVKENAALLQTLSLFCLRRGLNRFVTAEKAAKVIAPEYIGLTLWGRQDLVSHFFVSAGIAVSGGSRLSHFAGLYKEVDDSHGGSGFSFADLAADRAGVRLAELATGS
RFC30839.1	-0.1943809523809524	105	LVAENRAAIIVMAFYVNGKGLGAIIPAAMQWPKPTSRSVTLGGRSDFSQHFTISAALASTAGSPLSDVIGLYKEIKDSHGGSGFSFNDIAADRAGTRFGELATAS
TAH47475.1	-0.19266666666666668	105	AEAESRALIAVLAFYVTAQPLGLIAPDAAAWPRAPRRQVTLGGRGDLAQHFAVSALLAAHAGSPLADAVGVYKELRDARGGSGFSFNDLAADRAGTVFGELAVAP
HBX38180.1	-0.1908108108108108	111	AIAENRALLLTLSMFANELPVSDLLGPQTGTQPGLDALRNTDLRTMMFYRHDLSLHFTTAAAIAASAGVDLADILGTAKEVYDSRQRSGFSFSDLTANLSGMALGEAATQL
MBM4028732.1	-0.19045045045045042	111	PVLENRAGIFALGILLGHPRVGSLLGPVFAGDREAPTRLALYRVAVRGRSDWTKHFCVSAVLAVLSDAAVSGAAGLLKEELDADRGGSGFSFADLLADRAGAVFALQATRD
WP_056189301.1	-0.18619047619047618	105	LALERRAALVVAAFHVNGKGLGAVVPAAADWPAPLPRRITLAGRVDLAQHFSVSAALAAAAGTPLADAVGLYKETEDARGGSGFSFADLAADRAGTRFGQLAVGP
MCB1994329.1	-0.18590476190476188	105	AAAENRAALLVLAAYASGQPAARWWPQAAVWPPLPPRGAVFGGRGDFAQHYLVSAALAAEAGGPLADALGALKEVGDTRGGSGFSFTDIAANRAGARLGELAVRA
OYU68479.1	-0.18561904761904763	105	PARENRAALLALACLVNGSSVAALLPQARQWPQPRMLTITLAGRVDSPQHFLVSAALAIEGGGPLADAIGVYKEVADAHGGSGFSFNDLAADRAGTRFGLLAARA
MBF7071885.1	-0.1834862385321101	109	ATLENEAAIYALGIYAGHRRFSSLVGDLSFAVGDSTFKQVQPVLAGRKDLSLHFIFSAVIKLMSQQDISNAVGEFKELMDRGEGGSGYSFVDLAADMAGANFAALAVNP
RMG34282.1	-0.1828155339805825	103	PLQENLALLRVLGAWAEHGRAAQLLGLGVEGLPPFRARLRGREDLARHFLLSAMLAAHGGGSLADAAGVYKELSDADGGSGFSFMDLLADRAGIRFGLAATTS
WP_226750831.1	-0.18271028037383175	107	LEQQYISALWALAVGLGNKRFARYANTSLTPDQVPQLPRVTLSGRGDLPLHFLYSAVFKNLGNAFLAEQIGSLKEINDAGRGGSGFSFIDMAANKAGINLVQQLVNI
WP_070049557.1	-0.18252336448598133	107	LDSAYHDALWALAVAFANKRFIHYANPNLTTRQIPRMPAMLIHGRRDLSLHFLYSAVLQMLGTTELSQQVGNLKEIMDAGGNGSGFSFADLAADRAGTQFAARINTI
WP_058022421.1	-0.18177570093457945	107	TIAENRALLLSLSLFVNRLPIDELIAVSADTPLQDTSGLQTTLFRRSDLSQHFITSAALAVSAGAEIAQVLSNIKEVYDSQRRSGFSFSDMTANLAGVAFAEAATSN
WP_160809627.1	-0.18123809523809525	105	VLEEFRAAILVTAFHVIHVPFKLIIPEAASWPDPVRVNITLDGRSDLAMHFMASAVITAYSDTILSNAIGLYKELEDARSGSGFSFNDFIADRSGTRFAEKAMSS
WP_124947072.1	-0.1795145631067961	103	PIAENRALLLVLGAWASGHGMSTLVPTEIRHPWRFSLTLEQRIDFAQHFLTSAAIAAGADISLSNAVGVYKEVSDSKGGSGFSFTDIAADRAGTRFGELATAS
MCB1694775.1	-0.17794392523364486	107	PGAENRGLLLALGVALSGHSPEHLVGKPDGAALPAGVPLNLVLRGRQDLALHFAISAAISAGGGSALADSIGIFKEMDDSRGGSGFSFADLLADRAGVAMAEVAMGK
WP_200384062.1	-0.17695238095238097	105	AQAEQRALLAVLAFYVNGRNWATLIPEARNWPPLTLHRVTLRGRTDLAQHFIVSAAIAAFAGTPLADAIGLYKELDDAHGGSGFSFVDLAADRSGTLFGQLGSGD
OUS13565.1	-0.1767619047619048	105	PIAENRAAIMVLAAYANGGGLSTLVPAARSWPRPRRARLLLNGRNDLVRHFITSAALTVAGGRSIAATFGLYKEISDARGGSGFSFKDLAADMAGTRFAELALTS
MBS1176659.1	-0.17641509433962263	106	AAAENRAALLTLTFYANHRPLGMLVPAAYQWARPWPAVVQLRQRQDFALHFLISAVIAAEAGTPLADAVGLWKELADARSGGSGFSFNDLAADRAGTRFGELAVGD
ALT78744.1	-0.17419047619047617	105	MAAENRAAILTLALHASGKSWAILMPAARAWEPVRPLVVTLAGRDDFPQHFLISAVLAIEGGGPLSDAIGVYKEVADSRGGSGFSFNDIAADRAGTRFGLLAKTS
MBK9359651.1	-0.17323809523809522	105	PALENRAALMVLGLVSNGVGLGTLLPERRAELAARPVRLTLAGRSDFPQHLLVSATLAAESGTPLADLIGLYKELADARTGSGFSFNDVAANRAGVRLGELAVGA
MBL8335240.1	-0.1720952380952381	105	AALEHRAMVVVLAFYVNGKGLAALVPSARSWPVPARRVVTLAGRTDFPQHFTISAALTATAGSPLSDAVGLYKEVDDARRGSGFSFNDIAADRAGTRFGALAMAG
WP_199610470.1	-0.17155963302752292	109	AKHENEAALWALAASFGNPRFARLIGDINLAPINYIRTRVTTTLAGRQDLALHFLYSAVIERLSEQGLSLAIGELKELLDSNTGGSGFSFADLAADMAGIAFAQSVTQN
WP_229585123.1	-0.16327102803738314	107	LETEYRNALWALVVAFGNKKFSAYLTEPIDKSLLSGFPRLTLAGRADLTLHFLYSAAFKSMSNTYFAGQIGFLKEINDAGRGGSGFSFVDQAANKAGVFLVQQLENI
WP_006007131.1	-0.16183486238532105	109	APLENEAAILALAIYAGSGRFTTIIGDLSFAIDNIPSASPKPVLANRQDLSLHFIYSAAIKLLSEKGVSIAVGEFKELMDRGKGGSGYSFIDLAADLSGAHFADLAVNT
WP_137674449.1	-0.16146788990825686	109	LLTEQQALVWAMAMFFSQGPFQQLIAQRFEQQISLQAAPTNVTLAGRRDLLLHFVYSAGLSMAGEQGFSASIGEFKELFDSLEGGSGFSFADLAADKAGIVFAETAKQK
MCE2660348.1	-0.16132075471698115	106	LAQEFQLATLAAVLYATQVPPALLAPGFICPLPAYRTVELAGRHDHALHYLLSALLAQGAHPMLADAVGLYKELADLGDPKGSGFSFDDLAADRAGAEFGLLSRRA
WP_206574742.1	-0.1605504587155963	109	PVRENEAALLALAIYAGNYRFAHFISGLRDEVGVIPTSNVPLQLAGREDLALHFIYSAAIKLLSEQGISLAIGEFKELMDRARGGSGFSFADLAADMAGIQLALRSTGE
WP_163130181.1	-0.15862385321100916	109	VLQEQQALVWAMAIFFSQGAFQKVMAQGFANDLTLEAAPSNVTLAGRRDLLLHFVYSAGLSMAGEQGFSASIGEFKELFDSLEGGSGFSFADLAADRTGIEFAESAKDV
WP_172631204.1	-0.15857142857142856	105	VLEEFRAALLVTAFHVIHVPFKLIIPEAAGWPNPVRTNITLDGRSDLAMHFMASAVITAYSDTILSNAIGLYKEMEDARSGSGFSFNDLIADRVGTRFAEKAMAS
MCB1693122.1	-0.15801886792452832	106	AIEENRAAFLALAFYFGGIDIAHMVGVALPESREIHARRLTLWGRYDFTQHFLTSAALTLTSGTGLADTVGMFKELDDAKGGSGFSFTDLGADRSGVRLAALSVQS
WP_026958203.1	-0.15798165137614675	109	FSQELEAMLWAFSLHFTQGPFRGALGRQLGVFEALQPYRYGATLAGRNDLALHYVYSATIALAAEHGVSLAIGEFKELFDAREGGSGFSFADLAADRAGVSLAHTLDSE
WP_139243694.1	-0.15657407407407403	108	AVLENQAALLALGAFFGPVHFDWLLADGHKLVLTRPGTGEVQLAGRFDLQQHFVYSAVIKALTNRELGLLAGEMKELLDTNPGRSGFSFVDLLADKAGLRFAELALQS
HAM47275.1	-0.15554545454545454	110	AVMENRAALLAFALYFGDLPMPHLAAAVRTAALAGPPPNARAVRIQGRHDLVQHLATSAALQITGNSGLANALGEIKEFTDTAPGGTGFSFADLAAGRVGTLLAQQALDP
WP_006013687.1	-0.15394495412844034	109	ATLENEAAIMALAIYVGHRRFSTLFGDLSFAVDPIPTVRKKPVLANRQDLSLHFIFSAAIKLLSEQGISIAVGEFKELMDRGNGGSGYSFIDLTADIAGANFATLAVDP
MBK7460626.1	-0.15104761904761907	105	AAAENRAAIVVLALFANGRDLGSVLPGTQGWPRAQRLRLLLAGRDDFPRHFLVSAVLVVGTSDALAQSIGLKKELADARSGSGFSFNDMAANLAGARFGAMALQA
WP_019674643.1	-0.1491588785046729	107	ANSQYHDATWALIVAFGSRRFIHYANSEVPANQVPSFRPVLLSGRHDLTLHFLYSAAIKLISSAQLSQQIGNLKEIMDAAEGGSGFSFVDLAADYAGIYFAENISDI
MBL0086961.1	-0.14704761904761907	105	AALENRSAILALAFASFPRELVTVLPAARRWRLPTPWRLALAGREDFPLHYLISAALAAEAGGPFADAVGVFKEVLDARGASGFSFNDLAADRAGTRFGLLALRE
WP_214450611.1	-0.14339449541284396	109	ATLENEAAILALAIFAGDRRFSALIGDLSFAIDKIPTTRNRLQLASRQDLSLHFIFSAAIKLLSEQGISIAVGEFKELMDRGQGGSGYSFVDLCADLAGTHFAALAVNP
MBK8527400.1	-0.13942857142857143	105	AASENRAALLVLGMVANGVGLGTLLPERAAELAARPIRLTLAGRHDSPQHFLVSATLAAGNGSPLADMIGLFKELSDARSGSGFSFNDMAANRAGTRLGVLAVGS
WP_131259595.1	-0.13036697247706422	109	AALHNQAATMAMAIFAGSQHFSRFIGGVEQPVLANAKSPLPLQFANRHDLFLHFIFSAAIEILSDHQVTYAIGEFKELMDRNMSGSGFSFADLAADLTGSKFARCLASP
MBL8446504.1	-0.1296190476190476	105	GLEARRGVFLLLGSHLAGQSLARIVPEAATWTPLPRRTVTLAGRVDSAQHFAVSALIALHAGTPVAQAVGVWKELADSRGGSGFSFADLAADAAGTRLGQALAAE
MBN8504448.1	-0.1272380952380952	105	AGTELRALLVQLTLFTLGRDLGQWLPEARAQAALPPVRVLLAGRDDMAMHWLLSAVLAWQGDERATAALGLAKELADVRVGSGFSFNDLAADAAGLSLGRLAARS
ARU59000.1	-0.12533333333333332	105	PALENRAAFWALMLGLADAKFTALLGLETLPIRSVQQGTLGGRKDLALHFLYSAAIKAFSKAQVSFSVGELKEILDSGIGGSGFSFQDLAADRAGVHFADVVLSE
WP_209112186.1	-0.12321100917431194	109	AAVHNQAAIIALAIFTGDHRFAHFSGIAMAKVKQLNSLPYPPTLAKRRDLALHFIFSAAIEVLSTQGISSAVGEFKELVDRGRGGSGFSFVDLAADLAGVNFAQIASNP
WP_162910925.1	-0.12085714285714283	105	AAAEHLAALLVLALYATQRPLSLWVPGADVWPAARPLAVTLHGRHDWALHFLVSAVVAAEAGTPLADAVGLWKEIDDARGGSGFSFADLAADRAGTRFGELAVRE
MCC5827179.1	-0.11759259259259258	108	LQQEHRAALLALASFFGADHFRWLFWGSAEGPPLSSSSLPVTLAGREDLLLHFVYSAAIEALSNRRVAWLAGEMKELLDTNPGRSGFSFVDLLADKAGLYFASQALSS
MBT6043102.1	-0.11619047619047618	105	AIAENRAVFIVLSAYLTDLELSQLIGSEVILPAPRTLDVIIESREDLARHVVSSAAIAASAGATMAEVLSVYKEVHDSRYRTGFSFTDIAANLSGSMLGTLASRS
NVK55227.1	-0.11605504587155963	109	KALHNQAALLSLAIYIGDHRIASIAGAQQPVEGDIARPRAPAVLAQRNDLALHFIISAALQIVSQQNITLAIGEFKELMDRALGGSGYSFVDLAADMSGIAFARVAIAE
WP_152646514.1	-0.11151785714285711	112	SVAENRAAILALVLYLGPDKFSTLFERELALSATQFLKRGQLRASLLLHNRVDLQKHFVYSMALQLLINSYTSNAIGEVKELLDAGSGSGFSFVDLLADKAGTRLAMLATLS
WP_008846720.1	-0.10660550458715595	109	AVVENEAALLALAIYAGHHRIANFIGNVQPFEGKVVMPYYRPLISGRSDLTQHFVISAAIKILSQQGISAAIGEFKELMDRAEGGSGFSFADLAADLAGIKLAVMAIDP
WP_085210787.1	-0.1038613861386139	101	PVAENRALIFVLGAYVNGRNLALSPLSAKPLPLGVLLNRRIDTAQHFMGSASIATAGHGTLVDMIGLAKEMNDTHDGSGFSFIDLAADQAGALFGMTAVRS
RLA57176.1	-0.09724770642201834	109	AVAENRAVIWALTIYFSYGEFETLVGDLVSSQRALVRPPSGVTLGGRRDLMAHFIYSAGITLATQQGIGIAAGEFKELLDSGNGGSGFSFADLAADRAGVQFVTTATSN
PKO90027.1	-0.08076190476190478	105	TLAGRRATLLVLAAFLAERNLATLLPEAAAWTRVQPLQLTLAGRYDSAQHFVISAALAAWAGEPLAEAIGLYKELADARHGYGFSFADLAADRAGTSFGELLLSR
NDG38921.1	-0.07930693069306931	101	AVLENRAALMALALMVNPPSLSLLLPDAPLLPLQITLLARIDTPQHFLVSAALAAEAGGVFADAVGLYKEVADSQGGSGFNFHDLTADRAGSRFGLQAIRH
MCB1691023.1	-0.06697247706422017	109	AVAENRAALWALSIYFSNGGFEVLIGKLVSSERPLVRSPYDITLAARQDLMAHFLSSAAIALASQQGISIAAGEFKELLDSGNGGSGFSFADLAADRAGVQFVTLATAS
MBU2115110.1	-0.06317757009345797	107	QLTQYRSALWALIAGFGHRGFIRYANPALTAAQVPLLPRVLLANRADLSRHFLYSAALQMLSSSQLSVQIGNLKEILDADTGGSGFSFIDLVADQAGTLLAERLADI
WP_205311249.1	-0.060186915887850474	107	TISTYHNAAWALIVAFGNRKFIHYANAAITINKVPKFGPALLSGRHDLAQHFLYSAAIKLISSAQLSTQIGNLKELMDAAAGGSGFSFVDLAADRAGIAFATQLDSL
WP_046556146.1	-0.05018867924528306	106	LHQEQTNALWALIAGLANPQFIRFATPDLTPAQVPALPAMLLTGRHDLTLHFLYSAFFKLVGNSTLSETIGNLKEIYDAGNSSGFSFVDLAADYAGIYFAEQLVRI
MBK6739325.1	-0.021743119266055027	109	AVVENRAAIWALVIYFSDGGFETLVGKLVSSQRELVWAPYDVGLAQRVDLRMHFLTSAGIALASQQGISIAAGEFKELLDSGNGGSGFSFVDLAADRAGIQFVTLAMAG
