# Supplementary material for: The lipocone superfamily, a unifying theme in metabolism of lipids, peptidoglycan and exopolysaccharides, inter-organismal conflicts and immunity
Source: eLife. 2025 Sep 9;14:RP108061. doi: 10.7554/eLife.108061 (PMC12419801; doi:10.7554/eLife.108061)
Supplement: Figure 1—source data 1. [file elife-108061-fig1-data1.zip › hydrophobicity_raw_data/ClaspCone-2.tsv]

id	Hydrophobicity_score	length	sequence
WP_191132094.1	-0.6675	108	DPYDALLIVHAIANDHDDFSREFQSEYERLVGTDSENGWDKVRHFTACAFLQYKHGTVPQELFAHGKEILDEIESWFGGDPEGYSSSDIYADNRGQIFAEEIRRGLYD
WP_149109332.1	-0.6422727272727272	110	KPDDGVALAGETFGFEVGDRPSVLPAYQIYDAIARADDENGYDKVQHFMRSMYLQYSSGSDVTDVFQYAKEIRDEVKSWFGGGQGYNGKDMLANNRGQAYGQQLYAKYHP
PKP12733.1	-0.6092857142857143	112	SESDYVNSANATWNLLDNDNFSQNGATLFNLYENFARKNDNTGYDKLLHFSRSAQLTIKSGATWSKTLGIGKEIKDWFSGKIGHGVGWDNLDMKANEDGINYGKTVNKSIET
WP_047371727.1	-0.6046846846846847	111	SPDNVINEIGDIFGTKVNDSYMKTELRAFYHIYEALVPKTLSSPGYDKIQHFTYCVKERYNTSKLVTDAAQYIAEAYDLINGGSWDDTLSDMEANNLGQAYGKELYDRYHK
WP_102994981.1	-0.5733928571428571	112	KQSDYVKAATDVWETVDTETWKNGSTLFFLYDNFVRQNDNTGHDKLLHFTASAYYTMKYGPKTSYTLGWSKEAFKDWLPGVFGIGEGWDSNDMRANQDGINYGNTVNNAVEN
WP_014709527.1	-0.5728695652173913	115	KQPQYVRTSIALTNACMLVNGEEGFLNGKGAPLFHIYENVVRKNNDTGIDKLMHFLYSAKHAYMEGGKVAYLLGAVKEFVKDEMYSWVSDDKGWDDLDMEANRKGIAFGRKLPRK
WP_192520806.1	-0.550090909090909	110	NPKTIIEDIDNIFGKNVTDSSTAENYAFYHIYEALIRANENDPGYDKIQHFTHSAYLAYTSFKMTVDAAQYGAEAWDAIMGGSSDDYESDMYANNLGQAYGNRLYKRFNP
KII66730.1	-0.5287387387387387	111	DPDSVVDEIVSIFGTNMEDSYMRSELLAFYHIYEALIPKTHTSPGYDKIQHFTYSAGKSYNTMQIITDTAQYAGEAYDLINGGGWDDTKSDMEANNLGQAYGTRLYEKYHP
TXK75369.1	-0.46669724770642207	109	GADSGVDAASDFLDIRTMSEGGAILHAYETYARSGADTGFDKVSHYAVSARLQYNNGGLIADIQQYSKEIFFDEIPSWFGNDVGFDSKDMLANNRGQAFGKALYGKYHP
MBI1148117.1	-0.44261261261261264	111	DPDSVVDDIGSIFGQNIEVSYMKSELLAFFYIYEALVPKTLSSPGYDKIQHFTYCVKKMYNATTAITDAAQYAGEAYDLLTGGSWDDTVSDMEANNLGQAYGKELYERYHP
