# Supplementary material for: The lipocone superfamily, a unifying theme in metabolism of lipids, peptidoglycan and exopolysaccharides, inter-organismal conflicts and immunity
Source: eLife. 2025 Sep 9;14:RP108061. doi: 10.7554/eLife.108061 (PMC12419801; doi:10.7554/eLife.108061)
Supplement: Figure 1—source data 1. [file elife-108061-fig1-data1.zip › hydrophobicity_raw_data/ClaspCone-3.tsv]

id	Hydrophobicity_score	length	sequence
KKT05160.1	-0.716062176165803	193	AVSKERQERFDQISHFIRNDDSYWEIRDRDGNAPALDAIWHKCLELSQNKDGEADIGSALDTFYDAVHIDWAHDKTLDQSREDYIQRRDNLPSSLGGEYGGNRSQQDKLQHFAASARLAWKYGGRVAGLLGRLKEIHDGFKAVLDSDYSYNEMREMGGGYSGDDITANQVGIFWVNELKAGNADPSDIINNLY
MBI4352443.1	-0.6710382513661203	183	ESRILDARSVFNNLYQDIISNPDYVHQRDQGNTQAIDWLWNKSKELSGGDTELALEHFSNIVNFRDIHFDASQDARDLRMANIPSALNGEWQLQYDNRDKLQHFSVSASLAYKYGRFAADRMGVYNEVLDEFKLMKTQYTDPKYHNNGGYSMGDINANRLGQNFGELLKENPNAKPSDILNNN
MBU1037170.1	-0.6578835978835978	189	EVPKERQERFNKISDYIRNNEDYWLIRDCDGNAKAIDAIWQKSLELTDNNIKKALDTFYDALHIDWAHQKTLDSSEKEFRERLNNLPSSLAGEYGGSYTIRDKLQHFAASARLAYKYGKRIAGLLGRLKEVKDGFRALFSKNPSYSQLRTADEGYSVGDVYANQVGIQWIGEYKQAGIMPSQVINSHLY
WP_047371727.1	-0.6496511627906977	172	KETIGKINNPELITNKYIKYVLEDFKKRCNDGTVDFPRLLFKDLMKSVFEHFLKDNDSPDNVINEIGDIFGTKVNDSYMKTELRAFYHIYEALVPKTLSSPGYDKIQHFTYCVKERYNTSKLVTDAAQYIAEAYDLINGGSWDDTLSDMEANNLGQAYGKELYDRYHKATVY
MCC3503793.1	-0.6451265822784811	158	FVGPVPLGSIRVKSDHHLILAGVKRLYEDKKRYGANFPVDYYDQICRYLFQLALNKNGGNKLKAFEDLRDISDGKFGWDFQNHYTKLVGTDKKNGWDKVRHFAHSAYHRYTKGHPAAAIITRAKEFNDLVESWFGQDPEGWSDDDMVANYKGINFAAE
PIT90242.1	-0.6433333333333333	192	EVAVSEDRQEKFDQISDYIRNDDSYWLTRDRDGNSAALDAIWQKSLELNDQDLGGALDTFYDAVNINWRDDKTLDGSREDYLNRLHNLPNALAGEYGGNLANIDKLQHFVASARLAYKYGPAMAGLLGKLKEVKDGFRALFSSQLSYQQLRQQDEGYSRGDLYSNQAGIQWFNEYKSAGIKPSAVIRSYLYD
WP_067554832.1	-0.6344805194805194	154	EIFKRFSNQNMQYPKHVYRDIMKELFEFFLKRSSESDIVIEEISDIFGVNVEKATPEIIAFYHVYEAVIRKNESDAGYDKIQRFTYNVGKQYSSTKIGTDIAQYGGEIVDLIKDGADVWEDSKSDMEANNLGQTYGGELYKKYHPVRAAIRSLD
PKP12733.1	-0.6217514124293785	177	LRTVEELQGTRTPTPLVQAGMNKIKAEYARTGGQFSDNYNIDFGRFMFEKGFSSMSGNSESDYVNSANATWNLLDNDNFSQNGATLFNLYENFARKNDNTGYDKLLHFSRSAQLTIKSGATWSKTLGIGKEIKDWFSGKIGHGVGWDNLDMKANEDGINYGKTVNKSIETGTDEFKK
TXK75369.1	-0.6192045454545454	176	KETVNELNNPSEAGPLTEFTLGKLNEDFKTYEGNFPENYYEGFSKAVFKKSIELNGADSGVDAASDFLDIRTMSEGGAILHAYETYARSGADTGFDKVSHYAVSARLQYNNGGLIADIQQYSKEIFFDEIPSWFGNDVGFDSKDMLANNRGQAFGKALYGKYHPRPAEPRFRRFGE
KII66730.1	-0.6135593220338983	177	KETIDKINNPSEIANKYIKHALECLKNESNAGKGDYSRLIYRDLMVKIFEYFLKNSKDPDSVVDEIVSIFGTNMEDSYMRSELLAFYHIYEALIPKTHTSPGYDKIQHFTYSAGKSYNTMQIITDTAQYAGEAYDLINGGGWDDTKSDMEANNLGQAYGTRLYEKYHPVRAAIRNMD
WP_191132094.1	-0.6029761904761906	168	EITSSPIAEVYQAVEGAALDQLQEDARKYNGNFPPNYYETISRHLFQVALENNGGDPYDALLIVHAIANDHDDFSREFQSEYERLVGTDSENGWDKVRHFTACAFLQYKHGTVPQELFAHGKEILDEIESWFGGDPEGYSSSDIYADNRGQIFAEEIRRGLYDPNMIV
WP_192520806.1	-0.5974404761904762	168	KETIEYINNPNKLKNEYVKKALSIFKAESSKSGSKEYQPLIYKIVMVKIFESFLKEASNPKTIIEDIDNIFGKNVTDSSTAENYAFYHIYEALIRANENDPGYDKIQHFTHSAYLAYTSFKMTVDAAQYGAEAWDAIMGGSSDDYESDMYANNLGQAYGNRLYKRFNP
HAL56057.1	-0.5901554404145078	193	DALTPDLIKDTRLIRTYVRDVRFGILKKRCGDMRSVDAIYQKALKISEYDIARALFLSLVATLEHRNVDVRVPILGEIGVPLTFEEDSLFRARQDNLPSKLYVDTPTGNHGDKDKLQHFFASAYLAYASESRELARASGNLVEWSEARFVVGGADDPRDKRANKQGERFGHDLLTVRNLLPSDYFHLPVDLRE
KAB2921232.1	-0.5756914893617021	188	TRYLPGFLRDEAYLKRYIRDERFFRLRRLYDDTLAVDAVFDRAMLIAEGDVRRALLLSTAATMDHRRLGIRLPLLGTLFFPLTFENDSLFRIRRTHLPKRVLADRPRAVDKDKLQHFFGSAYIAYLFNSDRIAKWAGDRLEEGEESFVAGGREDERDKAANAKGREFGLRLLREPELLPSDVLWGREP
WP_004084771.1	-0.5751322751322752	189	LQTMDIINRKDMSRNPLIYKALDKLIEDYKVYKDNFPQDYYVEFGRYITEESIKFHSSLYENHYTQQSNIVNIVNYSIGFWRRYLDNNYKKEWAEGGAAIFHLYENYVPKYNGDENGLDKVLHFLESARLCFMKSAPQSLIGGYIVEVGDWLKQKGGGKGTGFDKGDIAANKKGIKYGNELRIRYGKII
CUU08697.1	-0.573494623655914	186	LIDNKISYVHKLRDFIRSENFKKLKEKFGDVHAIDIIYKKSLVLCNYDIENALLVCGFATLDHRKIEFKLPIIGLKIPLILTSESKENFKKRIANLPSKIFSDTLDDKDKLQHFFFSAYITYKNMGRKTADKIGLLIEEGEKIGLNLVRDERDIIANRLGQNFGLSLHKNPFTLPSRFFKKDSIEN
MBI2428615.1	-0.5629189189189189	185	TNFLPTIFKDEAHLKRYLRDDRFYALRKSHDDTLAVDAIFDRAMLIAEDDVKQALLISTLAVMDHRRLGLRIPLLGSIYLPLTAESDSLFRIRRTHLPKKVLDDKQRASDKDKLQHFFGSAYVAYVFNSDGIARWIGDLFEIGEDRFVLGGRTDERDKLANEKGREFGLRLLRDARTLPSDVLWQ
WP_102994981.1	-0.5601666666666666	180	LSTVQELQGTKTPAPLVQAGMDKIKSDYALNGGQFSENYNVAFGRFLFEQSFKSVKQSDYVKAATDVWETVDTETWKNGSTLFFLYDNFVRQNDNTGHDKLLHFTASAYYTMKYGPKTSYTLGWSKEAFKDWLPGVFGIGEGWDSNDMRANQDGINYGNTVNNAVENNTGEFEFCSDECE
WP_149109332.1	-0.5560795454545455	176	QDTINKINDPSQCERIVGFAVRKIQADAVAAGGKFLDGYYVGFAKAVVEAAISFTPKKPDDGVALAGETFGFEVGDRPSVLPAYQIYDAIARADDENGYDKVQHFMRSMYLQYSSGSDVTDVFQYAKEIRDEVKSWFGGGQGYNGKDMLANNRGQAYGQQLYAKYHPIRNFLRNLD
MBI1148117.1	-0.554689265536723	177	KDTIDKINNPDNITNKYIKYAMAAFKKECNSGAKDFPKLLYRDLMKFVFENFLKNAKDPDSVVDDIGSIFGQNIEVSYMKSELLAFFYIYEALVPKTLSSPGYDKIQHFTYCVKKMYNATTAITDAAQYAGEAYDLLTGGSWDDTVSDMEANNLGQAYGKELYERYHPVRAALRSLD
MBI3292706.1	-0.54375	184	VEPVVGIAEAFSDLNGYLKSQGFGTIRDTQGNTAAVDALYGRAAQLAGGDTRKTLEYFLAIVNIKDRKLDINDLEWERRVRNLPSGLVGTFKPLSESYDNRDKLQHFATSALLTYRTNRIFADFAGRAYEWHDWAQKFTTDYLDPTYTNNGGYSNEDVRANRLGQDFGTVVKQEGGTKPSYVLY
RCK72239.1	-0.541377245508982	167	EIRKNNGDLAAVDAIFQKALELTNGNTGFALLISTLSTFDHYSLSFKIKFLDLKIPISNETKLEFQKRLDNLPSHFLPDSPKYPYGDKDKLQHIFGSAFLIFAFESKSLGNNYSIFVEKFEDRYISDGSYDLRDLRANQIGQEFGFMLLKNQSAKPSEAINNHYKER
HCA78134.1	-0.5315873015873016	189	NVVTPDLVNDTRRIRTYVRDERFGILLKRCGEMRAIDAIYLKALKIAEHSVGRALFLALVATLEHRDVNLKVPIIGSVGLPLTFEEDSTFHARMRNLPSKIYVDTPPEGDRDKLQHFFGSAYIAYTAESREFARTSGDLVEWGEAKFVVGGVDDDRDRRANSQGERFGHDLLTIKNLLPSDYLNLPYRN
WP_088888978.1	-0.5293220338983051	177	APANHFLVQAGIDRLQADSARYGVHQFPADYYDTISRHLFEVALQHTRRNYGEAFSLLDDVSDGDHGFAYQREYVRLVGTDSANGWDKVRHFTYTAYLQYTSGGFLLPEGFTYGKEIWDAVENLFGGDPEGYSIPDIRADNRGEAFAEEMRTRELRERRPRGPAVPAPVFPATGFGA
MCA8925162.1	-0.5163013698630137	146	SRGLEELRGYSTGDDTQAMRAAMDTIPGPWTPAQIYRVARGQETSDRAALELAFGFLVDQRNLPLQQLPGIDSEDVHDKYEHYFASAILAHRSNATGSFAVGALKEMLDEVSGSGYSEDDLIADALGAEFGQELIKGKVIDNGPGL
MBL4849831.1	-0.5122147651006711	149	SSAFEELRGDVDRAETKALRKALEDFTPKPWGPAEIYRAAREMSLTDHLALQLSFGFSVDERWEMRQMIGIDAKEPLHDKYNHYFASAVMAHRSNAQGSFFVGWLKEVGDIPGTGYSKPDLVADALGAQFGESIVAGRVLDHGRLLPNP
OLD67027.1	-0.5087368421052632	190	TYFPPLFIQHGIELKSFLRSKAFRQIRERFGDVRALDAVYVRSMQLTDNNTAVALLLSAIASFDHRVVGLKVPILRLYFPLSNESEAEFDRRVENLPSKLYSDTPPGGDHDKLEHFFGSAFLTVAFETEEGADRFGIFVEKGEDAFIVGGVSDERDLRADREGQRFGMALLEDNRRMPSEFLGTEKAPQA
PIP77491.1	-0.5048387096774193	186	QRSQLSNEVQIISEFIASDSFLSLKENHGELQAIDSLYLNAVNLTGNNVQEALLALTFAVVPYKNVPVKFIFKVKYPLLSADDSTFKKKNKNLPKYFLPDSPKSEFGDKDKLAHFFGNAFVAYTSQVFDLTKAIGYFVEVFEENFTPENQIDLRDLKTNKLGEAFGKSLKKDQTLLPSIFIKKYQQ
OGU19325.1	-0.5023036649214659	191	DLFTPEMIKDTRRIRAYVRDERFGVLLRLCGDMRAVDALYQKALKITRYSIPRALFLSMMATLEHRNVDVKLPVLGAVGLPLTFEEDSLFAARRRSLPSRLYPDTPEGGQGDKDKLQHFFASAYIAYVTESRDVARASGNFVEWGEAQFIVGGVDDPRDARANKQGERFGHDLITVTNLLPSDYFNFHVDD
WP_131597436.1	-0.5011891891891892	185	QRTVNQINDPSSAPDLMEFGIRMLQRDTARYRGSFPADYNVTFGRAVVNESIRLNGADDGVELAGEVFGSEDHTQGMAALHLYEALARNGEHTGFDKVQHFVASAVSEFENTSLGTDIRQYGKEIIYDEIPSWFSSDVGYDSYDMLANNRGQAFGAELFTQHHPTLDAILNPAATTVRTINEVER
WP_233027933.1	-0.49560846560846555	189	FETISKINGWSENDPVVQKGIDKLRSDNATNGGNFSDNYYAEFGGFLINNSIPSMSSIRNDKSSMIAIKDGVSSVTSFLDNTTGFGNGKGSPLFHLYENMVRKNDDTGYDKLMHFSFTAKYATYGVGLFMGEMKEFFKDEVPSWFGNDKGWDNMDIRANQQGNSYMLNIIRQIGANDPTSLHNSSLFNN
RPI02349.1	-0.49067357512953363	193	DIFTPQIILDTRHIRGYIRDERFQKLRKQNGDTRAIDAIYLKSLKIAEYNIARALFLSFMAVLEHRRVDIKMPIVKSLAVPLTFEEDSIFNSRIKNLPAQVYADTPPGVYGDIDKLQHFFGSAYLAFATESPGLTGTTGTLIEWGEEKLVVEGADDPRDQRANNQGKDFGHDLLVVKTLLPSDYLTFVPEGRR
MBI4417795.1	-0.48713541666666665	192	SALTPQLVKDTRAMRSYVRDPRFAELRRRCGDLRAVDGIFQKGLRVAEFNIGRALFLAMMASLEHQTVHVDMPLVGAVGLPLTFEEDSLFQGRIRNLPARIYDDSPSDEHGDRDKLQHFFGSAYLAYASGSPEVARATGNFVEWGEARMIVGGVDDVRDRRANKQGETFGHDLLYVKTLLPSDYLTLPVKVE
MBI1804581.1	-0.48429319371727747	191	TYFPPFLIQHGIELQQFVRSKTFRTLRKQFGDIRAVDALYIHAMRMTNNNTAVSLFLSMVAVLEHRTIGLKVPVFNLAFPLTNESDEDFQRRVRNLPAQLYADTPHEKAGDKDKLQHFFGSAFLTFIFESRGPADRIGNFIEEGEEAIIVEGNSDPRDVRANRQGQRFGLALLDDNHRLPSEFLKISKPHL
WP_014709527.1	-0.48378531073446335	177	KLTVQRLKREKGFGCMATQKAIEKITADYNAKYASIGFPNDYYVLIGKLLVMMMLAEIRVYRKQPQYVRTSIALTNACMLVNGEEGFLNGKGAPLFHIYENVVRKNNDTGIDKLMHFLYSAKHAYMEGGKVAYLLGAVKEFVKDEMYSWVSDDKGWDDLDMEANRKGIAFGRKLPRK
MBM4168851.1	-0.48282722513089005	191	NLVTPQIVQDTEAIRVYVRDQRFAALAQRCGEMRTIDAIYQKALRVAEYEVARALFLAMMATLEHQNIELRVPVIGSLGIPLTFEEDSLFQRRIRNLPRRIYHDSPATAQGDRDKLQHFFGSAYIAYVSESPGFARATGNMIEWGEAKFVVGGADDDRDRRANKQGEMFGHHLLTVKNLLPSDYLRIRVDE
HHS61273.1	-0.4755729166666667	192	YLFVPQVVIDANKMRQYISDERFSRFRDKYGDINAVNAIFSKSVKECDYNLKTALFSCLFSVLDHRYVTFKAPLGSTVNLPLTFETDSSFIVRVNHLPKRLYDDSPNTTVGDRDKLQHFFAGAYLAYLTDLPKLVEIIGNLIEWLEQRLVVDGLDDWRDKRANRQGASFGSALLYNKTSIPSEFIGSEKQEE
WP_140944637.1	-0.47059459459459463	185	FLDNKFFQTHKLREFIRSDEFKKFREKFGDKASVDLIYKKALVLSNYNIADALLISGLATLDHRKINFKIPLLGLKIPIFLTSENEKIFRKRVENLPAYLFSDTLNDKDKLQHFFFSAYLSYLNGGSKTADKIGLLIEEGEKLGLNLVKDERDILANRCGQIFGLALHKNPFVLPSRFLNHNFSK
MBM5817952.1	-0.46853260869565216	184	QAAASPLQPSEHYLVQAGMEKLQQDLLLYSQGSFPENYYELISRFLFERALQQNGRNYALAFEVLDDLADGDLGFAFQRDYTRIVGTDSSNGWDKVRHFTYTALLQYRSGGFLAPELFTYGKEIFDGIESIFGADPEGYSIPDIRADNRGEAFAEEMRERELREHQARLPVLPPPVPLMHGLSA
MBS4029494.1	-0.46842105263157896	190	PYFPPTFFEAELRLKHFIRSKRFSSIKKEYGELASIDSIFVRAKFLTNGNLSLALLLSTLATNDHRIIYFRFPIFDFRFPFPLSLESKEEFRQRFQNLPRYFLDPLSDNRDKLQHFFASAFLSYTFESKEMVKRMGMSVEKGEEQFIDGGRFDFEDLAMNKRGALFGERLSRYPESVPSVFIISQRSDNK
WP_054197463.1	-0.4636416184971099	173	FSTIDIINRKDMSKNPLIYKALDNLISDYRIYKDNFPQEYYVDFGRYMVENANTHNDLVKTFENLIYFMYSKRKGASEEGGIAIFHLYENYVPKFEGDENGLDKVIHFLESAKLTYILRDPDYVRSLGVANEIKDFVIGGGFSNDDILANEQGIQFALELLEKNGLMLSPARF
WP_126243474.1	-0.4616571428571428	175	QSTVNQFLDRGSNDPLTSLALNKIESDFKNFGGRFPDTYYADFGSFLFSTATAQAKPSLVEYPNTSKMSAGMSTVMNFVDNEKGFGGGKFSSVYHAYENVVRRNDNTGYDKLLHFTFSADKAFSLGARMSGFLGVMKEVFKDEIPSWFTDDIGWDDQDMRANRLGIDLGSQLRTL
PIU45474.1	-0.45265625	192	DIILPDFLRDALELQAMIRDDRFETVRAIVTDEELVDLIYWQAMAVSDGDVRRGLLVMTLAVMDHWKLGLRLRPFGILRLPLTLESEDEFRVRASRLPRNLFGDTPSDAYGDRDKLQHFFGSAYLTEGPGGKTFADATGEFVEWGESAFVVGGVNDVRDVAANRRGQAFARALTANPDARPSDFLGGDLKQS
MBI5472923.1	-0.44907216494845364	194	PVLFPKLIQDGFQLKEYVRSEEFAEFRTRFGDLYAVDAIFDEAMRLSWNNVYEALLISLVATMDHSKFGVKLPVVGALLWVPLTSEFDEEFSQRVAALPRRLYADSPPDGAGDRDKLQHFFGSAFLAYTFESREAAERVGDFIEWGEDKVIVDGALDERDFRSNRHGQEFGMSLLDDDGTMPSQFLKYSVVHRV
MBN8546023.1	-0.4472774869109948	191	QQSTTGRNVDQLSRYISSSGFAEIRQRYGELASVDSIFRESMRIADSDISDALIACTWACLTVKEATVVTPLLKMRLNIPFFSASTEIFKQKNRNLPRYLFDDSPTTESGDIDKLSHFFGSAFLEYNSFIPGVTELFGYFIEVFEESFKIDSKFSGKDISVNLLGIKFGNELRKKSRELPSNYLKLYKLNK
MBS1911082.1	-0.444331550802139	187	ELFLPNGVRAGYLTRAWLRDSLPQPSDSLDDLARTDLIYLRALGESDGDMGTALLASLIACFEHRTIPLSIGIKLPLTLEPEDAFQQRVSQLPKHLFADNPNGDDRDKLQHFFASAWLAWTLDNREVADVVGLGVEAGEQAFVDGGANDPRDVRANRLGQLYVQLLRSHPRALPSTMFRAWNRRHGI
MBI3195673.1	-0.43484375	192	TLFPPFLIQNGMELKEFIRSSEFKQLRTTYGDQKAIDVIFIRSMQLTHNNTGFSLLLSTLAVFDHRTLGFNVPLFKLFFPLSDESEEEFNQRVQNLPTKIFPHSPNTKRGDRDKLQHFFGSAFLTFAFESSSTAERFGTAIEQGEESFVVGGANDVQDERANRLGQRFGNALMENPFCFPSEFLHPETSLPS
HGS53131.1	-0.43350785340314135	191	TYFPSFYLQNSIELKKFVRSKIFKKIRLTYGDVKAMDAVFIRSMALTKNNTAISLLISTLACFDHQLVGLKNPVLSIFFPLTSESEVEFYKRVENLPAHIYDDSPRGKIGDRDKLQHFFGSAFISFVFESRDPVDRTARFIELFEDAVIIDGAYDERDLRANCQGSEFGFALLKNNHRLPSEFIKGPCHTD
NIN65391.1	-0.4325423728813559	177	CQRLIVRIGLTALAATAQHAARWIDPVIPFELEKRAEGKDPGSARVNRRLISLFALPEIEKPLSALPERYAGRDEYYPADSPQGWDTDRWDKSFHFFTHAFLAYELRWRGSPPSIAHLLADWEGRGLEVLRGPYSANDVIANQWGSLFGISYFEDPGLLIRRCIGPSSACRVSSRAQ
MBU1019176.1	-0.4128260869565218	184	MGQDPAVYDERLFENLRNPQALNSYSYVLNNPIKYIDPNGEEPNKTQAGGIENLLDIVKGYESKCLSNHIFNLMHSYYTNRTEPNISTRYLYTKRAGWIDLKHFFASAKISYDYGAIAAELAGYALEIRQSLSSNEALNESAFSYEDLSSNTAGAIFGEILSQLDASGTEYMLSDVLNSYFEYL
HHD22207.1	-0.41088541666666667	192	EVALPSFLVDALELQAMIRDDRFKTVRALVTDGELVDLLYWQAVIMSDGDIRRGLFLTTLAVMDHWRLGIRAPLVGIIWLPLSLETNDEFRLRVSRLPKRLFSDTPSDSSGDRDKLQHFFGSAYLTYGPGGREFADIAGEFVEWGESIFVVGGVNDPRDVAANRRGEAFAKRLIEDPETRPSSFLQGELKEQ
MBM4167153.1	-0.41010695187165774	187	PLFPPKFFEAELRLKGFIRSDKFLQIKKTNGELASVDSIFVRAKILTNKNLSLALLLSTLATNDHRVIYFQLPVFNLKFPFPLTFETEEEFQKRFENLPRYFLSPKVDNRDKLQHFFASAFLSYTFESIEIASRFGIFVEEGENAFIEGGTYDVDDLKMNKLGAVFGAEIQINSQLIPSEYLQKKNK
MBU0473575.1	-0.4084313725490196	153	RAKKFQKDDISETLLTLTFATLPFQKMPLNIPYTGIIFNVKLPSGDPNLINLKIQNLPKQLFEDSPNTNFGDKDKTAHFFGNAYFSYSVSLFNVSKFLSIFVELFEDAFKVEGGIDNRDFVANHLGYEFGNDLLKNSDLLPSEVLKKYPLFIK
MBW7887590.1	-0.4080310880829015	193	NLLLPAFLRDQLLLKRYIRDMRFLELQKSCNDTLAVDAIFDNAMVLAHEDIAHALLIAALATMDHFRLGIKIPFGIVLNLPLTTESKEKFAVRHHHLPKRILPDAVGKRIKDKDKLQHFFGSAYLTYVTGSSWLANLAGNFVEWGEEGFVVDGAWDERDRAANRFGQEFGKRLLHGEDILPSDVLWKKGDSVK
CAG0942767.1	-0.40659685863874345	191	QSSKLGRDVVSLSNYIASPHFFEMGKTVDDPARVDSIYLRALQLTDNDISEALLTLVYATIPYNEMPVRLPLIDITVTIPILSASEEVFLAKNANLPSRLFTDTPDHEFGDKDKLAHFFGNAFLDYNSLFFDLSSAIGYFVEAFEKTFKVQSSFDWRDIRANKLGQKFGRDLNDNPALLPSHYIRNQSLQD
HDX11496.1	-0.40136842105263154	190	QVKDVFEFGSKINDYIASCFYKSNDKELNINQMDSIFSFALSIADSNIADALLFCSVGSMTYPVFKVKLPYLNFVIPFSVFTEYDSEKMKKKASNLPHKLFDDSPDTEFGDKDKVVHFFSSAYFSYLFGYSFAVHIGYFVEEFEESFKIDGKVDERDLKINELGARFGQELNYKIIFPSFILAKERSLTY
MBS1902351.1	-0.4009729729729729	185	ESILPGGYTAGAELRTFLRSNTWRAYAATRPDSTLMNDIFSLAFMRSGGNRREAVFASALAVLEHRTIPLRLPFGGELDLPLTLETETNFERRVASLPTHVYSERVEDRDKLQHFFFSAYLEQSIGTSWIVSALGSLIETGEELFVIGGANDARDRHANADGVRFARALARDPNVRPTDCLTPNP
MBP1679342.1	-0.39497409326424865	193	VILIPKIFADVTSLRDYIRSEEFAAVRLEHGDLGAVDAIFEEATRLCWGNRGEALYAAAMATMDHRRVGVRLPALGPLLWFPLTSEFEDEYNERVARLPVALYPDSPPGPGGDRDKLQHFFGSAFLAFVSGSVETADEAGRFVEWGEGAFIVEGLSDDRDLRADRHGQDFGMRLLSDPHALPSESFRFALARL
HCV41921.1	-0.3929381443298969	194	PVFIPKFLQDEYRLKEYICSEEFASFRLAYGDLNAVDAIFDRAMKLSWNNVYEGLLLSFLCTLEHRNFGVKLPLLGPLVWLPLTSEFQDEFRHRVNALPVRIYDDTPPGMHGDRDKLQHFFGSAFVTYMTESREAAERMGTFIEWGEDRFVVDGSLDQRDLRANVQGQNFGNWLLNDASVLPSRFLGKSAQTTT
MBD3410151.1	-0.3837433155080213	187	QQSELSQRVNAISAFVVSDRYARLADDLDDHALVDSLFRVAIRLCDDDLDEALLALTFATSQYRTPSITALGVEIVYPIISPPRETFVERNRRLPARLFPDSPDVGFGDRDKLAHFFGAAWLARQFILFDLTDYVGYFVEILEVALGLQREIDARDLKANRLGARFGERLADEPTSLPSELLRTWIP
RJP34599.1	-0.38006289308176094	159	IETYMREDVRYLAAPRGPARVDALWAHARAIAGSNENALDLLGMLSVQEGVRLRHPFTTGLAADGMLEPNDKTDHFFAHAMWAYHDFDRLVPMAEFNGICWEIVGEIRSWFGWGVGFNWKDVWANRLGQEFGRRVRAARRDPTAELRPSNVLVIAERFR
MBI5475761.1	-0.3797311827956989	186	SYFPPFFIQNGMELKSFIRSSTFKNIRTKFGDLKSVDAVFIRAMKLTNNNTAISLLISALGCFDHRIVGLKIPLFALFFPLTNESEEDFKLRVNNLPRHFYSDSPTGRYGDRDKLQHFFGSAFLAFVFESKESAEGISEFIEVGEDAFIVDGTYDERDIRANRQGQRFGTALIKNNFVLPSEYLKY
MBP8976087.1	-0.3774869109947644	191	KLFLPDFFNESKYLRSFVRDQRFQSLRTKEGELRTVDILFQKALALSDYNISRALALCLLTVLEHQELKIDLPLIPPFSFPLKFESDSIFYARVHHLPTQLYSDSPKSPDGDRDKLQHFFAAAYLTYATETEFIPLLGGNTIEWFEKNFVVGGSNDWRDNAVNKQGILFAQALFSDPLALPSEFISLPLKR
MBV6446289.1	-0.37712041884816755	191	QMSSLGEKVVALSKYIGDLQAPDPKETERELSSVDSIFIRALSLSNGDISEALAACIWACLPVRNTVMVTPFTGIKLVFPFISADDETFLGKNKKLPRYLFFDSPDSKSGDIDKLSHFFGAAYLEYNKIIPGSTNFIGWFVEVFEESFKVDSKISRRDLIANSLGIMFGDGLRKNENLLPSKFLKLYQPVK
TSA29530.1	-0.3764766839378239	193	KYDKSFYGGLFYLTNYMTSDEYKLFLHTHNDLETVDHIYEKALTFFEGDYSETFFCLTFTLIPYNKILMKLPVVGSHITVPLPSPPQKIFDEKLKNTPKRLFNDSPSNDFGDKDKLAHFFANAFLHYNVSFFNLSEFLGIFVEYFEQGFFSQGGFDRRDLTTNHLGEIFAEMVHKNKNAKPSEALKIYQLLIL
MBN1447449.1	-0.3740816326530612	147	YLAEGDPSLAVLGCAWATLPYHTFPARVPLLDVGVTVPVSTESRDAFKRRMANLPGKLFSDSSGPLDRDKLPHFFGSAWLQLKTGREELVVFAGEALEWAEEIFKLEGSRDPRDIVANCLGIHFALELLAHRDVHPSEIFTRGLNSH
QQS37426.1	-0.368994708994709	189	QQSKLSINVNSISEYIASFESNTDKGDLQIVDSIFVFSVRQNCGDTQEALLALAFACVPYREVPIQIPLVGSIVNYPLISADEKTFLEKNEKLPRYLYFDSPQNEYGDKDKCAHFFGSAYLMNGSTIFDLGNLIGYFVEVFEAEFKVQSSIDLRDMQTNKLGQLFGSMLKENDKVRPSHILIQPTLFYI
MBI5663171.1	-0.36651041666666667	192	QQSKISRSVNSISEYIASDNFLNIKDKSGDLAAVDSIYFWALNFNKQDYSETLLSLMFAAVPYREVPVQTPLLKIRLNYPLISADLETFERKNRNLPRYLFIDTPQNDYGDLDKLAHFFGSAFLSYNSNIFDLGELIGYFVEVFEESFKVQSEIDYRDIDVNYYGRLFGKLLKKDKTILPSQIILLRSLKFF
MBA4313121.1	-0.36329787234042554	188	SYFPPIFIQNGIELKSFVRSNIISDIRRQFSDLQSVDAIYIQAMKLTNNNTAISLLISTLACFDHRLVGLKVPVFALYFPLTNESEEEFKARVANLPRYLYADSPKNKIGDRDKLQHFFGSAFLTFIFESKSPAEELSRSIEVGEDAIIVDGALDERDMRANRHGQNFGLALIQNKFVLPSDYFLNIK
PIW70416.1	-0.3606315789473684	190	QRSKLYKAVESTSNYIVSNIKFTLKDKSDLQQIDSIYLQQLNYQQKDFKEALLSLTFALVLVRKVNIKFPIFGMINYPLVSVSDSLFELKNKFTLKYIFFDTQLNEFGDKDKLSHFFGSAFISYSSNIFDFDDLIGYFIEVFEENFKVQSSIDKRDMVANNLGKIFGELLKKNKNILRSQILISNTLKYF
KXK53328.1	-0.36027173913043475	184	DILLPGFLRAAYNTRTWVRDSLASSDTNGLEAVDQIYRRALFETDGDHTLALLAAAIATMEHRQLQFSIGLTLPLTFEGQAEFDRRVAKLPQRLFADLPNGDDRDKLQHFFASAWLARALDSRHAADLIGWGIEIGEGLLLTGEAEDPRDIRANRLGQLFAELLNSHPAALPSMMFDAWNRRML
MBX2975608.1	-0.35586956521739127	184	GKQSQLFTDIKTVSEYIAFNLPKNSPELEQIDSIYNFALKLKNNDISEALIILTFSTIPYNVLPIRIPLINMKINYPIISAEIPLFIQKNSTLPKSFLSDSPHTDFGDRDKLAHFFGSAFLSYNFVFFDLTNLIGYFVESFEETFVEDAQFDFRDIKINRAGEIFGKTLRENKKALPSSELSKY
TAK54873.1	-0.3446354166666667	192	TLLPPFLIQNGIELKEFIRSEEFLNLRTALGDSKAIDAIFVRSMQLTKNNTGIALLLTTLATFDHRIVQFDVPVFLLAFPLTDESEDEFDSRVKNLPTRMFSDTPNYHLGDRDKLQHFFGSAFVTFIFESRGTAERLGAAIEQGEQAIVIGGRDDDRDARANVLGQQFGLALMENPFQYPSEFLLHGIATMD
MBI5726357.1	-0.3426455026455026	189	QQSEISKRVFRLTEIITSRMDSSAFDTDLNSIDSVFNQAVTLCDGNYQEALLALTFSYLPYNEVPLHTPVFKIKVSIPIYSAPEDMFLAKNEKIPRYFLFDSPRTLHGDQDKLAHFFGSALLSYSLKNYYVCMFIGYFVEFFEAVFKVDGAADSRDLTTNRLGIAFGRYLSQDNKTKPSQIIRSYNTFQ
MCC6395812.1	-0.33927083333333324	192	MFALPKILQDGVLFKEYLRSEEFRGVRETDGDQRAVDVLFRRALRMCWNNPYSTLVIVLAAVLDHRRVGVRVPLFGPLIWIPLTSEFPGDFAARRAALPSRMFADSPAWGDRDKLQHFFGSALAAALTESEETAARVGEFVEWGEDMFIVEGTVESRDSEANRRGARFGLALLRDRSVLPSAFMRAPLHMQW
RPI70731.1	-0.33703125000000006	192	QQSDLSKAVNSISSYIASDKFVQIKKDYGDLSVADSIFNYAVKYTNGDYSEALLALSAATLPYREVPIVIPIINSIWNYPLVSAGDSVYYLKNKNLPTKFFYDTPQNEYGDKDKTAHFFGFAFLEYSTLIFDFENLIGNFIEAFEEDFKVQSSVDYRDLEVNFLGKCFGRLLKKDKSILPSHILVMRTLYYF
NUM72410.1	-0.3368229166666667	192	QQSRLSANVVAVSEYIASYQFLRNTEDADEFTKVDSIWAYTLRRTGGCESDALAAMIFTTLTVNKATMVTPVLKIKLTIPFFSASDSTLLKKNRNLPRRFSADAPSGPGSDVDKLAHFFGSAYLSYNFFIFDLSYFIGLFVEVFEESFKVDSRADNRDVRFNMLGIEFGKALKDNPGVMPSSFFKKYSGYYE
RJP61847.1	-0.33409326424870467	193	AQVTTLGKSVDYLSRYIASDEFNQLSVNSNDLALIDSIYKKALNNCEHDISDALFILTFSVIPYNHIPLASPNLGLRINIPLPHSIDSIYSLKNKRLPKIIFYDSPKNEFGDKDKLAHFFGSAYLAYSSSWFDITEIIGIFVEDFEEKFYVQSKVDLRDIRADNLGNIFGKALKENRNVLPSQVFSLYHLTLF
RMD50784.1	-0.3322105263157895	190	SQPELFSKVDSLVKYITGSNFEQNSSFREDLDLIDSLYYHSRKIADDRGEALLMLSMAALPFQKFPIKAPLSGMEFGIPLPQGPNSLFERKIKNLPSHFLFDSRGNFGDKDKLSHFFGNAYLTYTTGCFTITKFMGILVELFEFNFKKNGEVNRRDMMLNYLGGLFGLALKKNNAATPSEFIKLYSLFYL
MBE0645224.1	-0.3258510638297871	188	RLILPREISLVYDLRTFISVQKPLAQRSLEGDLRRLDAIYIHAVYLAEGDPYLALLALSFATLPYHTFPARIPLLDIGIIVPVSTESHVSFERRMANLPGLLLPDSPRALDRDKLPHFFGSAWLQCVTRNPALVEMAGEMLELGEEVFKLEGSRDERDIKVNALGAAFGIALQRHEDVLPSDIFKRND
KAA0246010.1	-0.32395833333333335	192	QQSSLSKGVNYLSEFIASDYFLDLKKNYSDLDLVDSIYIRALEFYDYDYEEALLALTFATIPFRKVPLVIPFINVRIYYPLISANDSISNLKNQNLPAKLFYDTPDDSGGDKDKLAHFFGNAFIGYAENVLKLADVFGYFVEAFEEDFKAQSEVDFRDVDVNWYGVLFGDMLELNKKILPSQIMTLRSLRYF
GJQ64024.1	-0.32015706806282723	191	AQNHELYDDITYISGVILSDELKSHENNPYTWINTIYIKTLQHKKGDIGETLFLLTFATLQFRTMPLELPLIGDTVHMPLPRPTDSLFFKRNNAIPQKFPYHFFTSKNEKDKYSHFFGNAFLAFNVRIFNLSKFMGIFVEYFEDAFKVEGAVDSKDLSVNQLGEVFGVLLRDNPDLMPSEILESLEFIFSL
NOY07076.1	-0.3176756756756757	185	RFIIPREIEQIHRLRSYIASDSFSPDSLRTSQRARIDSIFFTALRISEGSTLAALRIAAFATIPYYTFPAIIPLVRWVIWIPVTTESREEFEKRFRNLPTDFLSDSSPGNDRDKLPHFFGSAFITCSTRDPVYAEMAGRIIEWLELAFKLEGSMDPRDIEVNAMGAEFGMALMQGRKMSPSCFLQ
UCH64513.1	-0.31661458333333337	192	QQSKLSKAVNYLSDFIASEYFLNLKKITTDVALMDSMYFRAVEFANNDYSEALLALTFATIPYKEVPIESPIFKRLMYFPLTSTDDSTFALKNMNLPKEFYYDSPKTDYGDKDKLAHFFGNAFLSYSITIFDLANGFGYFVESFEEDFKVQSRVDYRDLEVNNNGALFGELLLDNKSLLPSDIILFRSLTFF
MBL0175425.1	-0.31654450261780104	191	RLFLPHVFTDVYALRAAIVDLGDSLPDTRAAHLERIDRIYLEAVRIAEGDPMHALLLCSFATLPYWKFPAYVPLAGWVITMPVSTESHADFIARLSALPSMLLADSRPGQDRDKLPHFFGSAWLHCVLRSRPLVDLIGRLIEAAESVFKLEGARDPRDLDAGWLGAAFGDALGDDEDALPSRVLCSQRPRE
MBK8946828.1	-0.31523560209424084	191	AQTKSFEDGVIFLSKFIASEEFQLKNNPDCFLVDTLFKKAVNFYDGDISEALLALTFSTLPFNKMPVTIPILNLKLDLKLPAVNEELFQIKKDNLPGIIYFDSNTKGNQDKDKVAHFFGNAFLSYNISYFNLSKFLGMFVEMFESIFKVSGGIDPRDLHTNYLGEFFGESIKKNKELVPSDFFKLYSLFYF
NOX64197.1	-0.31181347150259064	193	FVNKDLEDGIAYMVDFIISDRFDSLSKTNTDLDLVDTLYLRAVHFHNGAIDEALLTLTFATLPFREMPLHIPFTNIKLGAELPSGPEGILKKKIERLPGQVLIDSPQTKFGDKDKVAHFFGNAFLSYSVSLFNLSKFLSILVELFEDAFKVEGTIDNRDFIANFLGYHFGKRLNDDKNYLPSEAFRLYTFFTL
MBI3124650.1	-0.3117277486910995	191	KYEKDFYGGLFSLSDYIASDEFLSIKKITTDLEQVDIIYSKAVNFFEGDISEALLCLTFSCLPFNKIDFNLLLGIVKVPLPSPPKIVFQKRLENLPKNIYFNSPRTNFGDKDKLSHFFGNAFLRYNISMFNFSKFMGIFVEKTEESFFANGELDRRDIMTNHLGELFAEMLKLYPEAKPSKALLVYQIFYF
GJQ33735.1	-0.3090052356020942	191	QGSRTGKNVSELTKYIASSPAFDTKDTRSHIDLVDSIFLEALSISEGDISGALAACTWTCLTVRAATVISPLIGYPLVIPFFSASDSVFSEKNRRLPRYLFPDSPLSGSGDVDKLAHFFGTAYIEYNSFIAGVTFFFGVFIEVFEESFKVDSKFSLRDVNVNSLGIKFGDGLKKKSDLLPSQFLKQYKTHN
GBD91489.1	-0.30854166666666666	192	KAQSLSDAVYYLSGFVASDYFKTLGKNNDDLDLVDTLYLRALRYENNDYSEALLALAFATLPFNRMPLHVPVFGWRVDLRLPSVGDSLFKKKKVNLPSQVYFDSPKTEFGDKDKVAHFFGNAFLSYNISFFNLSKFMGIFVELFESSFEVGGGLDNRDLITNHLGELFGKSLNKNNKLLPSDAFKIYSLLFA
KAF0151442.1	-0.3036649214659686	191	QEEVSFYSGMFYLSNYIASEEFLKLKETNSDLEQIDIIYEKAVSFFKGNISEALLCLTFTCLPFNKIDFETPFGILKIPLPSPPKVLFNKRLTNLPKNLFISSPKTDFGDKDKLSHFFGNAFLHYNISAFNFSKFMGIFVEKTEESFFANGGFDKRDIIANHLGELFAEMLKLNPAAKPSKALLTYQLLYL
MCE1187533.1	-0.30305263157894735	190	QQSVLSQKICRLSAFVAEIPRVDRGGKDLLWIDSIYIQALKICDNDKADALLTLTFSLLPYNRVPIHIGLFGLKFNFPLFSADSEIYTKKNSKLPRRFLIDSPNDAFGDSDKLAHFFGSAFLTYEFRSENFCNSVGIFVELFEQAFTSEGPVSVPDLTADKLGSKFGKILREDEMFLPSRLLLMYNVLQL
MBA4250683.1	-0.303048128342246	187	FKAIEHLSEYIASDKFFEIRKNFGDIKATDSLYSEAIRFSEDDLSLALLSLTFTTLPYRKVPIQIPFLKTIFYYPIVSVDEIKFLQKNINLPRYFFYDSPNDAYGDKDKLAHFFGSAFLGYSFSFFDLTSYIGYFVEVIEDAFVLEATIDKRDIKINNYGKLFGDLLDEKKKIMPSEIIILYNIKYL
MBL0332117.1	-0.3016860465116279	172	TRNWVIDSLNKDSTLTDLTKLDLIYLYSQKVCNNDLGLTLLTCLYSTFEHKNIPFTFGLKIPLSFESNLNFIKRTQNLPSHLFIDQPNVYDKDKLQHFFASAYLYWLIENRYIANLTGILIEIGEDSFIKGGAYDVRDLRSNRLGHLFYELLKIHPDATPSLIFQSWNKEFL
MBU2447054.1	-0.29896739130434785	184	FHYGGKIIEYTANFESDLSQNHPTQFLDSVFVYALKLSEGDVADALLFCSVGTVPYSEFEMTIPLINIPIKVFIFNIVNEDIFNRMIRNLPTKIFADSPEGTFGDKDKVTHFFSSAYWSYSINENFANAIGHLVEHFEEGFKVQSVVDERDLTVNQLGIKFGSLLKDRLHFPSEIISNNKSLTY
MBU2494845.1	-0.29410526315789476	190	IFNNLDESYQHIVEYIISDRFHEIKRNSDDLTQIDSIYLEALNISENDISEALLVLTFATLPFDKMPVKIPFIGNNFDLILQEIDPVLLKKKNNNLPSKLFFNTPPGGDKDKLAHFFGNAFLAYNISFFNISKILGIFVELFEESFKVSGGLDYRDIEANNFGEFFGIMLNKNRKILPSEVLSFYILHQL
PJA96131.1	-0.29348958333333336	192	FVSKNLDDGIEFVSSFIISEEFAKIRMNNSDLESIDSLYFRTLKFYENDYSEALLALTLGTLPYFEMPLSIPIINTILKIPLPTPEKNIALKIKNLPSHFLINSPKEIFGDKDKLAHFFGNAFLAYSIPFINVSEFFSIFVEKFEEAFKVEGAFDKRDIFVNSLGKKFGKQLKVNSSVLPSNFLVNNNMETY
NLH60647.1	-0.29324468085106387	188	QQSHLFRLVDSITKYVAAEEFSSMPVSDLQKTDSIYCHAVRVAEGNLSDALLGLTIALVAHTKIPVTLPLLGLRMDFHFLSSTPETVNKKNDNLPKVLFLDSPHTMHGDQDKLAHFFGSAFLSYNMRLFDYSLVIGYFVESFEETFGISRIDDRDMRANSLGVKFGKMIREKEVMPSQIFLMYNLKYF
MBV6513292.1	-0.29310126582278484	158	IDSLFIKADTMYPDDAAEALLVLCFTLIPYREVPMELPFGLGTLRYPLPAADLTTYDAKNRNIPRRFLFDSPADHFGDADKLAHFFGNASAAYRMRSNSVVRFFGNFVELFEKNFNTEADIDLRDVNINELGVRYGWHLLSQKTVPSVFITGYNIYHL
RJP59761.1	-0.28715789473684206	190	QPLDESVSKLSEYIISPHFENIIRVNNDIDALDSLFIEAVKYQNGDVSETLLTVAFSALAFQYLPIKVPIIGLKLELPLSHVDEKLFQKKIDNLPKNLFFNSPKSKFGDKDKIAHFFGSAYLSNTVTLFKLSKFMGIFVEFFEAAFKVEGFLDYRDMKINNLGELYGIALRENQNLLPSEILRVYNLFYF
MBM4171375.1	-0.28338541666666667	192	NYEKSFYGGLFYISDYVASDYFHNLKTNQDDLKLVDSIYTKALEFFNYDYSETFLCLTFATLPYNFIKSKFLFNTQLIIPLPSPSKKIFDKKVIQLPKKLFFDSPQNNFGDKDKLAHFFGSAFLRYNFGWFNLSKFMGIFVEQVEEKLFVNGSISGKDIVINHIGELFAETVKNNNKILPSDILKIYQLLFL
MBM4175545.1	-0.2804891304347827	184	FFFGGKLIEYAASLDYEFCQAHPDKFLDSIFIHSLKLSDGNISDALLFCSIGTVPYSEFSIKLLPLNFPIKVFIFNQISEPDFEGMKRNLPVRIFWDSPQDDFGDKDKITHIFSSAFWSYVTNKNAAYIISTFVEHFEEGFKIQSNVDNRDLAANQIGIKFGAFLTERLVMPSEIILKDKSLVY
MBZ0179618.1	-0.274021164021164	189	NSTDLSDAVYSLSEYIAAAKYLPHDNNSIYGIDSILLKAKSISNNDISEALLSTTFATLPFNHIPLMIPVINIKVDIPLPAVEDNLFNHKNENLPSGFLIDSKNPNGDKDKIAHFFGNAFIAHSVSFINLSDFLGLLIELFENTFYVEGSIDARDIIINRLGQKFGEDLKNDSSILPSQYFSVYNSLYL
MBS3945105.1	-0.2731770833333333	192	KYDKSFYGGLFYLSEFIASGEFESFKKNNDDLAQVDLIYQKAINFYDGDFSESLLALTFTCLPFDHIKVKFLFGSQINIPLPSPPKIIFKQKVANLPSRLFFDTPNTNFGDKDKLAHFFGNAFLRYNFGFFNLSKFMGIFVENVEEGLFIEGGYSPRDIIANHLGELFAESLKCNKDILPSDILKIYQLLFF
MBE2280598.1	-0.27259259259259255	189	QFSDFALKVAEISEYIASPGFSEYYKSINHVDLVDTIYIKALTICDYEQDLTLGALIFALLPVNSATVKIPLLPVRIKIPFFSASEPVFSLKNENLPRYLFSDSPTGKNGDIDKLAHFFGSAYLEYSSFLLNSARFLGHFIEAFEDFFKVDSYISYRDLKVNELGIKFGRELKCNKNALPSVYLNYYRQ
MBE0573018.1	-0.26765625	192	QQSSLSKGVNYLSDFIASDYFLELKNENTDLALVDTIYLRSVNFYENDYEEALLALTFTTIPYQRIPIVLPIIKARIYYPLISASDSIANLKNRYLPSKLFFDSPVNDYGDKDKLAHFFGNAFIGYAENILKLADVFGYFVEAFEEDFKAQSEVDFRDVDVNWFGVLFGEMLEINKSVLPSQIMTIRSLRYF
NUN08505.1	-0.2658638743455497	191	QRSKLSLRVELLSEYLSRDSFSGFSESKHALALIDSLYIEALRISESDKSEALYTLMFTTIQYRMVPLRIPFTPFSLNYPLLSPSSHLFDKKNKNIPSFFLFDSKFTNSDDRDKLAHFFGSAYLSYNGLGFISLLIGFYIEGFEDLFIENNSFDVRDLSINILGYHFGKQLQKEVSELPSSYIILHNLKHF
KUO61538.1	-0.2604712041884817	191	SKSFIDGVVYLSKYLSSKEYIELRKRIGDVGITDSLFVKAKKFYDGDNSEALLALTFSLLPFNNMAVKLPYIGITLNFPLPNAGDSLYYTKLRHQPRYLLFDSPMNNSGDIDKLAHYFANAFLSYNIGFFNLSKFMGIFVEYFEAVFKVQGSIDKKDLIVNHLGEWYGKNLKKNDKLLPSSGFSIYQLLYM
MAT39355.1	-0.2598941798941799	189	EFFLPPVVSDVYKLRAYIADLPVQEGSSRGDRLARLDSIYNRAVALTGGRIGETLFICSFATLPYHTFDAVVPLFGWVITVPVSSESHEAFARRLANLPGGLFTNKESTLDKDKLPHFFGSAYLEYIVQTPIAVMGIGEAVEIGETIFKLEGAYDAADIDANSRGVEFGKALLAGKNVMPSDFLERNGY
MBW2998073.1	-0.2556666666666667	180	YLSKIIANEKYSSEHYTDLEIVDSLYVEAIKFYEGDISEALLSLTFATLPFNKMPISLPILDVIIPLHLPSVQGELFITKRQHLPGMVYFDSKFKGGQDKDKVAHFFGNAFLTYNISIFNASKFLGLLVEMFESEFKVSHGIDFRDLQTNHLGELFGKSLKENKHIKPSNFFNVYSLFYF
NOX18075.1	-0.2523560209424084	191	TSRDLSAGLIYLSEYISSPNFAEMKKTQNNLSLIDSIWVESYRYFNGDISEALLAATFATLPFDKMPLKLPFGFKMDLLLPSPGDSLFNAKLKNLPSGFLIDSPKGKNSDTDKIAHFFGNAFLSYNISWIHISDFLGLFVETFEKSFKVNGALDLRDLTINRFGSAFGKALNDDRTLSPSLFFEGYNAFYL
MBU1098137.1	-0.24572916666666667	192	TSSKHFNDALVDISEFIASDNFAELKASLPPFKLADSLYNNSLQAGNSNISETLLALTFATLPYHEMPIHVPLFNNRVNIPLPSTSVELFKRKLNNLPSNIFYSSDEYERDKDKLTHFFGNAFLTYNIRIFNLSKFMSIFVELFEYTFKVEGAVDFRDLLVDILGEIFGNLLYENNNTQPSEALMFYYLFYT
PJA98778.1	-0.24492146596858638	191	QKSKLFNAIEFTSNYILSKEYYNNLKNKFDLQLIDLIYNNQLKHQKMDIKEALLSLTFALVQVRVVSINFPILGTINYPLVSVNDSLFELKNKFLPKQVFWDSNLNDFGDKDKLSHFFGSAFISYNSNIFDFGDLIGYFIEVFEEVFQIQSSIDKRDMMTNYLGNIFGDLLKYNKNILPSQVLITNTLIYF
OGU62769.1	-0.2438860103626943	193	NYKNDLHSGLVYLSNFIVSDRFRVMKENCDNLVLVDTLYLRALDYLNRDTSEALLALTFVTLPYKEILITVPIIDIKITLSIPLVIEIDFEQRRNNLPSEFLIDSPLSADSDKDKLPHFFGSAFLAYNLDFFNFSKFISILIELFEETLRVEGQIDPRDIRINSLGELFGKQLLKNKNIFPSQVLSLNELLFI
MBX3008125.1	-0.24186528497409326	193	TGPNSFYGGMFFAIDIIRSDDFQTHKKENGDLAAVDSLFHSTLKYFEGDISETLLALTFATVPFNKINFKIPLFKKIITIPLPSAQKSVFDEKVAKSPKFLFPDSFSSDYGDKDKLAHFFGNAFIRYSFRLFNLSKFLGIFVEFMEEGFFVNGEFSQKDMLANHIGEFFAEALIKNPNSVPSEVFLIYQLLFI
NWF90806.1	-0.24182291666666664	192	QQSKLSKSVNIISEYIASEAFITLKTEIGDLKAADSIYIQSINNSSGDYSEALLALTFATVPYKEVPIQIPLLNTIINYPLISASDSIFSVKNKNLPRYIFFDSPGDSYGDKDKLAHFFGSAYISFASNIFDLGNPIGYFVEVFEESFKVQSFVDDRDLMTNQLGNTFGSLLKLNKNIMPSQILILRTLTNF
MBN1639455.1	-0.23687500000000003	192	RSRTLSEGIFYISDFIASDYFLSLKEKKNDLDLVDTIYVRALKYYNYDYSEALLALTFATLPFNKIPLKIPFLNVKLNIPLPSACDSVFQIKLRNLPSQFFFDTPKYEFGDKDKLPHFFGNAFLSYNISFFNISEFFGILVELFEESFAIDGRLNLRDIRVNRIGSEFGKLLEDNNNILPSQMFLIYTLIYR
MBL1213662.1	-0.23118556701030926	194	KSSNTEIYSSIQKLSEFIASDYFSNLTKTNDAHSLVDTIYLRALRHMEYDQSEALLLLTFVTLPFNEFPFEISLLNIAFGIPLPAASDSIFIQKNKNLPKHLFFDSRQNDFGDKDKLAHFFGNAFLANSIGFFNLSKFLGILVELIEDVFSKGGLVDWKDITINHLGELFGSKLDDTNNLLPSEILKIYSILFY
HGW57944.1	-0.23048192771084342	166	QTDITGLCPLVDVVYNSLIEKVNPLMNGIYTADVIWDTVLKMSDNNVPIALSVLSKIFIKDVSLERVLIKKLPDKGFGDNIRLGIIGGRDNYQHFFVSAFLGYNIGIVLTLYVGQDYEGWMELLKKMPVSPSDMKINEIGAVFGYALRENPRLKPSDVIKVFYGYR
MBU2507893.1	-0.2262631578947368	190	QSLEEGIYYISGYINSYEYAQLKKYKTDLQLADAIYLKALDFYNGNVSETLFALTFATLPYRQMPLEIPLIKTVLNIPLPSVDEKSFYLKVKNQPSHFFFDSPTSEFGDKDKLAHFFGNAFLSYNIHFFKLSKFMSIFVELFEGAFKVEGGVDMKDFKINTLGEFFGIELIDNNEILPSQFLALYDLYFL
OGU36632.1	-0.21910526315789475	190	LNNNLDESFQKVIEYIASNDFKKLKNTYDHLSLVDSIYIKALEISEGDISENLLALTFATLPFDKMVVGIPVINSTVNLQLQEVDSVLFKTKNVNLPSQLFFDSPLNGDKDKLAHFFGNAFLSYNFSVFNISKILGIFVELFEESFLVSGGLDSRDITVNYLGEFYGKMLNNNNKLLPSEVLSLYSLMHI
MBZ0183738.1	-0.21303191489361709	188	DNDKLANGFTDISLFIIKNDFVEMNDLIVIDTIYSFALSYFNNDHSEALLALTFACLPFSKMPLRFPIFNIPIDLQLPTIQPDLFQKKVDKLPSHFLIDSPKSKFGDKDKISHFFGNAFIKYNFAFFNFASFMGAFVEIFEGAFKIDGAVDHRDLYINKFGELFGIALKENPKILPSRILSLSALNYI
NLT49644.1	-0.2088020833333333	192	KKATFSEGIYLISNYIAASDFDKITTLSESLSVVDSIFLFALKTFDYDYSETLFCLSFATLPYNSIPMESSLLNIKIPVYLPSPDDSTFNLRLNKLPKYFFPDSPSGKFGDKDKIAHFFGNAFLAYNGSFLNLSKFASIFVEMFETAFKIDGSMDIRDLRTNSLGEMFGDCLIHNKNLFPSDILKLYSLFFG
WP_014857104.1	-0.2072192513368984	187	QSIYEGIGYASETIISLKSCGHKLNDVQLVDSLYSRVLNFYDGDVSETMLALTLACLPFNKINVRFLFGSRLIIPLPSPSDSIFNERTASLPSELFYDSPESEFGDKDKLSHFFGNAFIAYNFGRFNLSDFIGIFVENIEQELFVEGDYSFKDILVNGLGKLYGYNLRSNKSLMPSDFLNFYHFLFM
MBI9073278.1	-0.19421052631578947	190	NTPHLNDGIIFITEFIGGDDFLSLKDTTNDIDLADSIFVTALKYYSGNISEALLALTFATLPYKKLPINILGIDIPIPLPHVGGEIYKRKNANLPKYFFFNSPATKFGDKDKLAHFFGNAFIAYNFESSDISSFLGAFVELFESLFYSGGNVDNRDIMVNSLGKNFGILLKHNEHVLPSGSLKLYNLYFM
MBI5646067.1	-0.16168421052631574	190	EFFLPDILGEVHTLRAAIAAMPDTLPAGRHAQLERVDAIYDTALVICEGAPREALLACAIATLPYRSFPAVLPLAGLVVRVPVSTESVAEFEARRARLPVLLLADAGGAGADKLPHFFGSAYLRLVLGSAELAALAGVCVEWGEALFKLEGFEDEMDLRANALGVCFAEHLRLHPAARPSDVLFSGSACR
MBN1300217.1	-0.14649214659685866	191	NSTAHFNDTLTELAEYIASDSFSDLKQNNTPFDLVDSLYNISLKMTGNNKSEALLLLTFATLPYFSMPLEIPVIGIVQIPLPSTSLELFKRKLVNLPSNIFYNSQNTATDKDKLSHFFGNAFISYNLNSFNLSKFMSIFVELFEHSFKVEGAVDFRDLQVNMLGGLFGVVINEDIQILPSDVLIIYYLLDY
