# Supplementary material for: The lipocone superfamily, a unifying theme in metabolism of lipids, peptidoglycan and exopolysaccharides, inter-organismal conflicts and immunity
Source: eLife. 2025 Sep 9;14:RP108061. doi: 10.7554/eLife.108061 (PMC12419801; doi:10.7554/eLife.108061)
Supplement: Figure 1—source data 1. [file elife-108061-fig1-data1.zip › hydrophobicity_raw_data/CpCone-1.tsv]

id	Hydrophobicity_score	length	sequence
KPK66739.1	-0.34781609195402297	87	EEQPLAQPDQPTFDRFSILHFLSGLVLAAYLPLGTIVLLSVVYELVEDRIKDQFPESFPEPSHDRKRNALGDVASVTVGALVSKELL
MBT8487798.1	-0.31913978494623657	93	VATKKKHQNKAVLDPWTIVHFAAGMAAGLVSIPRAHSLGLAVGYECLEQWLERRKLGQEIFDAAGPENLSNATMDVVVFAAGHHLGTLWNESD
MBU0719430.1	-0.29714285714285715	84	IPPEEERIEKACIDFWSTVHFGSGYLLGQELGEDSFFPTLLVLVEYEVAEPYFWVGWSENRLNQRCDIAIGALGWLVQDLLEEE
MBU0718801.1	-0.29651162790697677	86	PPRATGPADKGFTDGFWSKVHYSAGWGAGKAGMSFWATMCAAIGWELWEPSHWPFEFKESKLNQLGDIFVAGKGWVDAHLPLRAVP
NIU35918.1	-0.28402173913043477	92	VATRKDDQNVAALDPWTLVHFSSGLALGLMEVSLDKAIGVAVGYELVEQYVERREWGQELFETSRPERPVNAVVDLVAFGVGHWLGGLWNRT
MBT8336040.1	-0.2750537634408602	93	VARCKSDQNHVAVDPWTAVHLATGLAAGLMEISAARALGAALGYEVAEQWFERSEAGQDFFEVSGPEHPSNVVLDLVVFAAGHWLGRRWNRTG
HIG73306.1	-0.24304347826086956	92	VATRKAEQNARGLDPWTLVHFSSGLALGLVDAPLRASLLAAVVYEAVEQVVEREDWGRRFFRTSGPEIAANAVVDVLALVAGHRVGQWWNRT
MBW3553187.1	-0.22946808510638297	94	MAREKSEQNQAAIDPWTVVHLAAGLAAGLMNVPLAGAMAASVVYEVAEQFFERQRWGQELFATSGPESPPNAVVDTAVFLVGHVLGRLWNETGE
HIB83654.1	-0.2130851063829787	94	VATKRSEQNKTILDPWTVVHFGVGLAAGLIGMCMKSTLVLGVAYELGEQVFERSEEGKSFFNISGPEPTANAVADIVVLAAGHYLGAAWVRSKE
UCG16477.1	-0.19581395348837208	86	ADDGGSGIDKACADPWSLVHVASGALLSNRLGPDSFEQCVAAVVGWEVIEPWVWPNWYETSVNQGCDVIAGVVGWLWLTAVQEAPR
UCF34685.1	-0.18440476190476188	84	AGDPGVTVDKACVDFWSLVHFGSGYYLGEQLEEDGLAESMLLILWYEWLEPAFWPGFNENRLNQECDVVVGGIGWLAWYLNETE
MBD62604.1	-0.18193548387096775	93	MSEWYGDVNVTPFDAWSFVHLASGVVAASMKTTLPTFIMLHTLFELIENTEEVSGLMKQVGFDRRRMDTPANMLGDTVAAGIGWAIGNSQYKR
PLX28341.1	-0.17845588235294116	136	LEVIWGLKTIAIFDVWTFEHLLSGLSVGSAVHKKNHKEMRKFFRTIGTVIRTGEYRKLKKLLKREKHHSLHFDIMGVLCLAFAWETIEHYLEQGLLGERVMYWFQGTEFWANRIISDPLMLVLGYLIAKRYPRLVV
HIK67336.1	-0.1525555555555556	90	MIEDKSMFDWWSIQHFTAGVVVGSLGLLNVGQYFVLHSLFEVWENTIGVIEWQKLGWRKYDGDSYRNILGDTISGTAGFYIIDKILDGKR
HDZ21921.1	-0.15250000000000002	68	MRNVDPIDWWTLTHFVAGFVARKGGLTRNELIALVFIYELFERSDPPESGLNRVVDGIANVIGWELAG
MBT7902517.1	-0.15172413793103448	145	MIELWGLKTLAIFDVWTIEHILSGISIGTLVKNHNNKHINRILKFFHINLNSKKKKEVDEQSFVYKIKEFWKNEHNSIFRLDLIGVLFLAYIWESLEHYLETGLAGGVVEYWFQGVEAWPNRLISDPLMLVLGYLIAKRLPKFVV
MAD25053.1	-0.14842105263157893	95	FATKRSHLNNALFDSWSGVHAMCGISLNILGISRNRAAFYAIAWEVVENSRVGFFIWEMLGDANYKGDDATNVASDVLIVCLFHGLSKRLGLKKS
MAY90086.1	-0.14096774193548386	93	MADSLTTPLLFDKWTFQHFTGGVMAGSLGIFNVGQYXILHSLFELWENTVGIEDWRNWGWKDYRGDSWLNIIGDTIGGTAGFYVMDRALKGQR
MBU02923.1	-0.13252747252747246	91	MMELFGRRNRAALDEWSFVHFAAGIVLAQTGFSAVQTLGIHTASEIVENTKGGSNVLKSIGWDRSVMDSPVNIATDTIFAMLGWWLGNSRK
MBN1774497.1	-0.11876404494382023	89	MPDIRINEAPIDRWTAVHVGSGCALGALGMPWWGALLTSVGFEVVENLVQPDVPSVFEGSADRDSPENSVLDTAALMLGWFVVSTIRGG
MBN1511703.1	-0.10784810126582278	79	GSVFFGGVDVSAFDPWTGVHVGSGRMLGDRLGDRSFTKTLVALVVWEVLEPDFWPGWHETPANQVVDVVAGVGGWAVSR
MBI2576417.1	-0.05316666666666666	120	LEALWGFKTVSLFDVWSIEHFLTGISVGHAVKKGNRKHMGRISPHVDLNHKGIIRFDVAGVLLLGFLWETVEHYLEEGLWGEKVAFWFQGVEHWSNRLISDPLLLVVGYLVSFKYPQWVI
HIC96781.1	-0.04592105263157894	76	RKRRDKYRVTIFDDLFSIGHLVFGIACGLLGLAAAWILYTVYELVEFVRKRDTIAGDLFEFLVGYAVGAMLRDTLP
MBU1018271.1	-0.03999999999999995	97	KLKLFGKKSEAIFDFWSFGHAAFYFMMTKFFLTAYSLEHALLIFVVMNYVWEFIERAMEDYDHNRKKIFFKERECWMNRYVGDIISGLFGFFVGYFY
MBT4121251.1	-0.010471698113207546	106	VPQKYGAREVAMLDLWSIEHFLLGVVMYPLLRKVFPNSNIKKLLLVIFAIAYSWELAEFLMESGVFGIAISDWKRGFEHWSNRLIADPLLVLLGGFISTKKQNLWK
MBA3397094.1	-0.007926829268292666	82	VKRDTWGREGKYLDLWSIPHFIGGVLLACFGIGFWLVLALTTWWECVESLCRIHEHKANRVMDVILATSAWALAQGAFDGNF
MBN2067081.1	-0.007499999999999977	84	GLASWRKWYFTRPEIDTITHFFGGLAVSAFIKDWITAIALIVGWEVLEAVLVRKNRANFREKPLNKLRDVLFGLLGYFIGVDIL
RJQ36672.1	-0.0007843137254901968	102	FATRQQLRYIGAHDIDKIPHFFGGVLIALAYEWFALQPRLWRLMIVTLAVTVSWEVYEYYFDDDVRYYALHMTEIWQRDVIRDIAVAFFGSILWWFGFADRD
HBU06637.1	0.010840336134453744	119	LEILFGLKTHAILDVWTIEHLLSGLSVGSAVKKKNHKVFQKILNVVEHNHHSWWFDISGVLFIAYAWETLEHYLETGLAGSHVEYWFQGVEFWPNRLITDPLMLVLGYIIAKKYSFLIW
MBI4435629.1	0.012522522522522546	111	PQVDLHGAKTRVVDIWVLGHMLFGVVLMGGWQRLVGDESHKPWYVQRAFLLVLATMCAWEVLELPTELGLLDQRLAHWMAGIESSMNRFVVDPLVGILGALTCRRFPRIWF
EKD43517.1	0.015378151260504194	119	WDIIFGLKTHAILDVWSIEHVLSGLSVGSAVKLKNHKVFQKVLNVVDHKHHSWWFDLTGVLFVAYLWETLEHYLETGLAGERVAYWFQGVEFWPNRLIADPLMLVLGYMIAKRFPSWVW
MBI5553825.1	0.025301204819277105	83	VLANHFKWYQKHKDFDVGMHFLGGLALAYFISDWVQALFLILLWEAVEIALIRKQSAQFRETWKNKVQDIIVGFAGFLIGWRI
MBT7484473.1	0.026890756302521017	119	LEIIWGIKTLAIFDVWSIEHLLSGISFGSAVKKKNHKILGKLLGRKKHDFHSYYFGIMGIAAVAYLWETIEHYLEIGLGGAWLEYWFQGVEFWPNRIMADPLLMILGYVIAKKYTKIIW
MAT73882.1	0.029747899159663867	119	IGYLWGLKTEALFDVWSIEHLLSGLSVGNIVMSFHRHLDTRYFGLERSKIRTSYFDVISVLFLAYLWETAEHYMETGLVGTVVADWFQGVEFWANRMIADPLASVLGYYTAQRFPPLVN
ANS05460.1	0.04163043478260873	92	TRLVRWQIKTGQLDGWTAYHLAAGAFLCKIFQWLHWSDFWCVFAVFLIGVAWEVFEWFIEGDEETYGSKKKWAYNTGSDIFVETAIAWWMVL
MBI2055374.1	0.047156862745098026	102	VATRAELKFLGERNLDKIPHLLGGMLIAGGYEFLARPRKLAPLLALFFLLALGWEAFEALFIPEVIYFRAVSPDLWRLDTLGDLMAGLLGAYGYWVFVTDRR
MBN2307010.1	0.052021276595744764	94	MKIYGKKAEALFDQWTLGHVFFFYLVTKLFLVDMMFERAILILIGLGYIWEFIERILENWDHSKRFFKEKEGWLNRYIGDILADMAGFLLAWFV
MBU1558077.1	0.05432692307692311	104	IPVFFGDGEIALFDLWSIQHFLAGVLIGSLLLSPKNEPTKKWQRIIPFILFIALTWEAVEIYLETGVVFENWKNFEHWTNRIITDPLMILLGGAVGYLIKESWR
MBR6356215.1	0.05885964912280703	114	MMWGLKTEASFDVWSIEHLVMGVSVGWLSMWIADRLIGDEKISDALRLKISFVVTLLVAFMWESLEHYLEVGLAGNTVQNWLQGVEHWSNRLIFDNLMVMSGWWIYQQKNRLVW
KKW41357.1	0.059320388349514586	103	MFGHKTDAWLDIWSLQHIFFGLLVSAFLGRRLKKCGPKVLLLAIAAEYSWEVVEFHLETGHAGRAIAVWFAGQEFIGNRLLVDPVLTCSLGYWLWRLAPQAVS
HBU27945.1	0.06453703703703705	108	LPMLIGDKSEAMFDLWSFQHFCSGILIGSLLAYAGVASKATWQKFVLLMLVLALSWEATELAMESGLFGQAVVNWKRGFEHWGNRFIGDPFMVTLGGLLARRFKSAWK
PID30423.1	0.07022727272727271	88	MAQRKRRNDKLVDKWSFVHIACSGALAWLFGPLAAFVIVTLWEPFEVLVLSPLLAKVHVHFGYEAWRNSLSDIAFNTFGIVLVMLATR
WP_012940880.1	0.07136986301369866	73	MKVEVFDDKRSFGHTVAGAVSFFMPIVFVIFIFYEIVEHIYKAGKEKPANFLGDIVEYLFGLGATALAVRMIL
WP_203764578.1	0.07232558139534886	86	PPGQVPKWDRRLLDPWWTPIHTGTGVVLGCWLVPLLVTVALTTLWEVLEITVPGYGDEEINGNRLLDMGVAWLGWLLAAAVSALAA
RLC69960.1	0.08173333333333334	75	MKVEIFDDRWSIGHLLLGALAIEFPFVFAFFVLYEVIEFCYKYKRKQETVECFVGDLLEFMLGLGYGYIITQIPV
RLG47589.1	0.08174999999999999	80	MGVGNVKVEIFDDRWSIGHLLLGALAIEFPFVFAFFVLYEVIEFCYKYKRKQETVECFVGDLLEFMLGLGYGYVITQIPV
WP_204008206.1	0.08697674418604653	86	VAGEPPPWDRQIVDPWWTTIHTLTGVVLGFWLTPYFVAAVVTVLWEVLEISVPGFGDDEVNGNRIADNAVAWLGWLVAAGTSALAG
WP_162943703.1	0.09270588235294121	85	QGNGPQDIDHVPFDRWSWIHASAGAMLGFWSVPLVVVAVITIGWEFFERYVPGFGEKETLGNRAVDVVGAWVGWVLLALLIAALE
WP_013684717.1	0.09506666666666669	75	MNVKVFDDRLSLIHLPAGIAAYFFPAFFIVFLFYELIEFCLKAEKRKEKVENFIGDLFEFFAGVSAVHFFMVVSG
MBL7045131.1	0.09617977528089887	89	KEFSLWAEGKHIDFWSVNHTLAGGVIAGVSILSYVPFWTSIIVLFSLTIIWEIYETVKDIHETTENRIVDVIVAVIGYVGMYTTMKAEV
NQV12674.1	0.10134615384615388	104	LPLLVGYRDDAILDLWSIHHLLAGVVVGRIVFCKFKEPLVFVSAVLFVALAWEGSEVLMEAGEIGKGLAVWKGGFEHWGNRFVGDLVAVTLGGWWFWTHRSNRL
WP_106041579.1	0.10447368421052632	114	LLEPFFQYGSFYYDGWTLIHFWSGLMLLVILSVCKVKRRWLTLFGLLALWEVLEQGIISNLFTLFPQLHHVDPKKEYEAWFSMIFAEQYIDTFNDVFVGMLGGWMIERLFRWKR
OHA09227.1	0.1069607843137255	102	FATREHLRFIGAVQLDKAAHLTGGLFLAMLAEWRLPRLALGRFLVAFAAVALGWEVLEFFFDPETRFFYAAFPNLWVLDAAGDIAAALLGACGYRAFFRSRN
MBR9701441.1	0.10889908256880731	109	MNVWGMKDVALFDPWTFIHILGGIVLGTILFSILKNHEKTDRIKISILVILIMAYSWEATEMLIEIGFLGETLKHWFWGVEYLPNRIIIDPLATMGGFFLFLKKPNLGK
KAB2893919.1	0.11949367088607596	79	LHRDTWGREGRYVDLWSIAHFLVGALAFLAGVELPYLMVISLLWELVELAARVHEHPANRAIDVALAAAGWLVARAAIA
MCA0308137.1	0.12458823529411764	85	KGDGPQDIDRVAFDRWSWVHATAGCMFGLWGVPLLLVAVITIAWEFFEKYVPGFGENEILANRIVDVLGAWIGWTVVAVVIALIE
MBP6783220.1	0.12639639639639638	111	MILWGYKDLALLDIWTIEHIVSGASISGFLKYYSDKFLENDRNRRIVFFTALMLLAYLWESVEHYLETGMAGNAVALWFYGVEHWSNRLLSDPAMLLIGCLFVLQFPILKW
KYC53533.1	0.13197802197802197	91	FNIKTVFWLGTYYNRWLWFHCVAGAILGLGIHFLGGDIVTRKIIVGAIAFNWEMAEFIYLQKTQKMFSRYGSKERFVYDALADILGAFICA
NTW13764.1	0.13395604395604396	91	VKKYLSRYFDKTIDYWSIPHFLFGAVTALAAAVFFIPSRTAFFFTVALAVLWELFEWKNLNIAEDFRNRVSDVIFPLVAFVATDTYVGSVI
QDP53876.1	0.13692307692307693	91	TKLVQWQLRTGQLDGWTAYHIGAGAFFCKIFQWLNFSDLWCVLGVLILGIAWEVFEWIIENYEPYTTKKRWMYNTIADIIVETGIAWWMVL
RAP31492.1	0.13907563025210085	119	LEIIWGIKTKAMLDVWSIEHILSGMSIGYFVSKFNTKLWIKHGLSTMPTIFKKYADVIAILFLAFTWETFEHYIEIGLCGEWLKYWFQGVEFWPNRLIFDPLCMWLGYVFITRYTRYIL
OGG69331.1	0.13955056179775283	89	ERSDIWREGKWLDLWSVVHLLSGVSFGLSIGVLGLGTEASIIIVLLVFVLYETWEAMVKIKETPQNRFMDVVVGMASFVPTFLLSPALP
MBI1258152.1	0.13964705882352949	85	HRGLDDDRTPTIFDPWTIVHTTAGLVMGAWGIPFPLVALFTVGWEVYEYLVPGFGDTELAANRATDVIVAWVGWLIVAAIVAAVS
PIR94557.1	0.14260416666666667	96	LNKPYIRIDGLLIDRWSWVHLITGIVIGLIVIWKLKKVSPWKAHPMVFLILILWEIFERVMGNVLFKVETMTDKTWDMIIGFGGYYLIYSLYISKR
MBP7857563.1	0.15252747252747256	91	MSKKHKRNDMLVDIWSLVHVVSSAGLAWLIGPVAAFIVVTLWEPLEIFVLSPLLAKRGIVFGYETWRNSLSDIVFNSLGIGAAMTLARVFS
MBI4208503.1	0.155	88	PPAKKGEINYSLIDRFTLVHFMIGFGYDLLGLSLGLVVLLALVWELLENPLKAHLPFMFPHGTADTLQNSVGDTLAVILGWIISRYVI
MAG27365.1	0.1551764705882353	85	MKEGRRIFDNWSFAHLVGGGFLSGAAFFFGVHVLVGFVIVLGLMIGWELFEKYRKVGESLKNKISDVVFGSVGYFGMWGFLDAVS
MAH42776.1	0.1556179775280899	89	GVLKKLLKWGFNNNTWAWFHILAGGLLAKLFGFWVVVVLALGWEVVEFLLESGGSFEKCKKTYGSVERWAYDSIGDIIGAIACAAIVVW
MAE83494.1	0.15847826086956526	92	HQFVGWQLTSGQLDHWTAYHLAGGAFICKVALWCGASAFWAVATVFLLGLLWEVAEYFIEGTEEVYGTKKKWAYNTAADLFVETAIAIWIVV
MBI2079088.1	0.16333333333333327	90	MTSRKGVKAVDAWSLVHVASGVGLAVVGVGPWLAVGAIVGFELVEGGLRRISVKGGGGLFEYESWPNVVTDVLVGVAGYVAVHAFWPGLF
MBM3228349.1	0.16343434343434343	99	LNTIILDRGILSFDINHILHFLTGGLWMFFLLKIKFFKKLKTKEKFLVVFCILVLWEVFELSFIVTGTRLFMKESNVNIFWDVALGMLGSFLVWKFKKK
MBI4090535.1	0.16453781512605045	119	RHLLIGVYNDSFLDSYWVGVHFAAGLIAGFAVNQYLCKWRGVFTARSYWRIGFVMLLAWEYFELSLRYIQQFNLRLEEYLQVLIPNSFFEWESTTNIVSDLLFGSLGLLLVYWYLTSDQ
MBI4088781.1	0.16573033707865167	89	VKRDWWKRGRALDLWSIPHFLFGILMAMLPPLTGISLLTALSLTIILALLWEVYEKLVEIKETPLNSLFDVILPIVAFTCTSLALRTYP
MSU74819.1	0.16606741573033706	89	QKRDWWKRGRAFDLWSIPHFLFGVFTAMVPGLTGVSLFSAFILTIALALLWELYEKIIGIRERTLNSVADVVLPILAFTGTSFALRAFP
PKK86178.1	0.17237288135593218	118	QGVLYGITDVSVFDYWTIIHLASGICLSSYLAVMLSRSDNPRRRTAYFSVGMGIIFLWELFEMVLRLIEYNDPVLAETLKNYLDPGFFGVESILNVASDIAIGATALVAMYFAATGLL
MYJ74034.1	0.1723728813559322	118	WQVVWGLKTTSLFDVWSFEHFMAGISVGGIVVLVNRRAMAQLPMSPGSHRHAWFDIAGCLFLAYLWETIEHYLENGTAGEAVRYWFQGIEFWGNRLIVDPLLLLLGMLLVSRCPWLAW
OIP58883.1	0.17258426966292134	89	MRHRSLKAKKLLDYWSMPHFLFGTVSALFAVTFSLSVVYMFFVTLCLAIFWELLEMRFRLRETKGNSSMDVLLSLLSFGITFILVDRID
MBI4412472.1	0.17397727272727276	88	PPAERGQVNYHFVDRFTLVHLAIGLGYGWVGFGFWSVLLLALAWEFIENPLKVHFPFVFPHATADTWQNMAGDSLAVVLGWQMSGYII
HEN97334.1	0.17444444444444443	108	APDIVGITASAAIDFWSLQHVAAGVLVAFLYFWWYSTHPPTKVELFWFLLLTSTLWELSEVLMEIGAFGRYIAEWYGGVEHWFNRLVIDPATVLLGGYAWKRWRWIHK
MBI1258153.1	0.1748235294117647	85	RRAGHSDSDSSAFDLWTIAHTTAGLVMGAWGVPFPLVVIFTIAWEFFEKYVPGFGESEIFSNRIVDIAVAWVGWIVVAGLVALTT
MBI2042970.1	0.17591397849462365	93	LGTKLIDTNYLFIDYWTFLHFAAGFFGIFLMYSFFKKTKTSEKFIILFLILFFWEIFEIFSPLIKEEKTLDIIYDLIIGMIGGYSFYYLKQRK
MCC7500608.1	0.17725274725274723	91	LKKRSWWEHPVIDLWTIPHTLSGALLAYAVIWFGINLWLGLGIGIAIAIGWEIFEKITHISDVEHHTNGASDVIVAQIGYGAGVWLFTTYT
NTW90245.1	0.17786516853932585	89	KLKRIRSSLELIDFWSIPHFLFGSVTALLASAYALPAGTMFLTTLFLAILWELFEYRNHIVESFRNRVTDVLYPLIAFPVTYLYAQNIA
OGT90718.1	0.1786324786324786	117	MEFVGHKTIALLDLWSLFHFLAGVAIGNLLFRLLPRRVNQDAVRESQYALGYFVLTMILLLAYAWELLEYGLEQGLVGEGVAFWFQGQEHWLNRLLADPLLLLAGYLLSRRFPPVVW
MBI5457925.1	0.18188888888888893	90	IRTDAWKKEGRYVDLWSVVHVLSGIALAFYPRYFGFSVLATFIIVTLLFIMYEMFEVIVKIEEYPTNRVTDVLFGLVGFAPVYFVDQYLG
MBP7822655.1	0.18404494382022474	89	NTKNFWRVGKVVDWWSIPHFLFGVVMALGALVFAWPLPFAFVGTFVIAFMWEKFERSIRIQEAKENSRMDILLPLLAFGITIFLMNQMP
MBD3247245.1	0.1857446808510638	94	MKDFFEDKNYIDWWSIIHFSSGLFIGLFSILIGLQFWPGFFIALLLVTLFEGIEPKIYKLTMRKFSETFSNQISDIIIGMLGYLLAYKINSLNY
MBY0472670.1	0.19054347826086956	92	FLYRRSTWRGRYADLWTLPHVISGFFIAYVTYLMPMEYGSAFWMTFSIGIGWELLERITRLSRTEAYTNSLSDIVGAQLGFVAGWWLFAHIT
OGH77975.1	0.19988764044943824	89	WQIKIWNEGKYIDFWAVNHILGGAILAYIFIHLDISFLAGLAISSATMIVWELYEIKLKIQEAVSNRVTDIITGLLGFIGYYYLNETIT
MBC8193233.1	0.2017948717948718	117	MIWGFKTVAAIDIWTLEHFLSGISIGMLVMSINSKLFLKHFQINSDEIKTSHFDIVAVLLLAYIWEVFEHYLEVGLLGETVEFWLQGVEFWANRLIFDPLVTVFGYYLAKSYPILVN
MBI2984994.1	0.20495575221238937	113	MQLFGQVNEAVFDWPWSGIHSASGLFIGLLLVVIWNPKAGRFWMIGVSLLVLWELAEITLRYLDVQAHEFVAPLKQAVGGFAFAPETPANVFGDLVIGFFGLMIGRAAIAQRS
PIR82298.1	0.2065168539325843	89	VRTDMWREGKYLDLWSVPHLLSGVALGLAAFFVGFNPVPTFIIALLLLVGYEMFEAIAKIEETPINRTLDVVVGMASFTLAYYLAPLFP
QQR78929.1	0.20853932584269666	89	HPALFWQLRQSIDYWSVPHFLLGTLVAMVVRVFEYPAVPLFFVTLIVAIIWEVFEMQVRIRESRINVISDIALPLVAYGLTLWITDSRE
MBK8212567.1	0.2124210526315789	95	LYTKLFEGPFFFFDLWSLAHLYSGFLVMLVLRALHVRRPWTWLVSLLVAYELLELAFIYVAFHAFRPETLKDQGTDILVGMAGAWVTTALVRRGE
KKW32853.1	0.21258426966292132	89	ERSDIWREGKWIDLWSVVHFFTGVSTAFGLSIFNFGFLATAVIAFLGFIAYELWEAMVKIEETPQNRAMDVAVGMVSLAPTFLFVVPLF
MBI1924539.1	0.22011235955056183	89	MKEIITYAILDNRWLWGHILLGGLGARLLQIWFKPSFIVGIVFLAGLIWEIGEYLLEDLERIYGTRKRFYLDALGDLIGEVSMAIIVIL
MBT4878370.1	0.22991228070175437	114	MIELFGNKTTAFLDLWSIEHILSGISIGAMVSFINYKYHNSLSPKTLVRIDIIAILFLAYLWESIEIYLELGLLGSQVEFWLNGIEHWSNRLISDPLMMLIGYFIGLNFPMTIH
HEA04480.1	0.23090909090909092	88	LGTRIFKSKYMYVDYWSILHLALFFIIGMNYPNQWGFVIVGSVIFELVEKKFSRKIFFLRENFNDTIIDFAFNFIGYYLGMLYIAGGL
MBL8157999.1	0.23191011235955056	89	VRTDIWREGEYLDLWSVPHFLSGMAVAFALFFLDYTGSAAFVIAFLLLVAYEMFEVIAEIEETRWNRVLDVVVGMASFTPTFLLLPGIP
MBA3852841.1	0.23415730337078647	89	AVSFDWSEGRFFDRWMLVHFLSGVAGGFSNRWFELSTPMVFVVAVAMMAGWEFGEWKLGVTESLSNIVIDIMVGCAGVGLALAIATRLS
MBU0760121.1	0.23477064220183486	109	MLLWGIKDISLFDIWTFIHLLSGIAIGAALLWLTKTDNKKIQTKKIIISTLLIAFLWEILEYSFEIGIFGSTISNWFYAVEFLPNRLIIDPLTVLFGGIIAIKKPKLGI
OUT49155.1	0.236734693877551	98	ATFYGWQVSSGALDGWTSYHIAAGLFIAKVAQWLGASDFWAVMWVVIIGIAWEIFEYFVEGTAETYGTVKRWAINTASDLFVEIGAAWWMVLPTGTEV
HIA91704.1	0.23764044943820223	89	NPKSNNKRNNSLIDIWSFVHLLTSAALAYIYTPFIALCMTFAWEPLEIFVISPIAGKFGILFGHEGWINIVSDLAFNSLGVGLAALFLL
MBU6214738.1	0.23797752808988765	89	IRTDIWREGKWLDLWSVVHLLSGASIGFAFYFLSLNSAVVVTAVFLGLIGYEIWEKAVQIEEVPTNRILDVIVGVLSFLPVYYVIAPRL
HFI73693.1	0.2381052631578948	95	LYKVIYSNKIFFIDYWTFNHIWSGAFVYIILRAKRIQKIWLVLILILLSYEIVEILFRIFALNLFKPEIIKDQINDIIFGLLGGVLCHYLLKIRK
TSC86418.1	0.2385393258426967	89	VRTDIWREGDYLDLWSVPHVLSGIAVALGLYVLNFRTISAFIIAFLVFVMYEMFEVIAKIEETRMNRTLDIVVGMASFAPAFLFSSYFT
MBU6310829.1	0.24602150537634404	93	WDASTVPLNNQLIDFWTLVHFGSSAFLGWIMHPILALALVVVFEPFELYVLFPFLYENYGIVFGNETYINSLSDIAINMLGVAYGCFSLRKKY
KKW22128.1	0.24797752808988766	89	AVKFRFGHGKYVDPWLSVHVISGILIGIVGLAFDWPLWPTLTVSLFLGFVYEMWESVIRIVEDVENSIIDIIGVGIGTVLSYQFFDFRL
MCC7003038.1	0.2480898876404495	89	AISTTFDEGRYFDLWMLVHFMGGVAGGFSNLLFGLTTAQVYMVGFGLMTLWEIAEYARGVREQFINRVLDIAVGLGGVALALWISAHLD
MBN1778643.1	0.2518279569892473	93	LRQPIINTQFIYIDFWSIVHFCSGLIFGLIFAVYYKKNQAWLIVFCLLLIYEVFERLLDNILFVPESLVDKTWDIIIGMTGFFISYLNLKKIR
RKX65328.1	0.2543902439024391	82	LRTKIIDIDYVYIDYWSFVHFFTGWAMYSFFFLSVPQAFWLMVMYEVVERVALKKVFRPETTADSVWDVIIGMFGYFMAGMV
QQS64955.1	0.2575824175824176	91	NIKDNTPRNNAFFDKWSIVHLFSAAALTLIFGASWAFVITVLWEPLELFILSPILAKLGILFGHETIRNSLSDIVFDAIGVGIGIIVLQLF
MBI5456143.1	0.26067415730337085	89	VRTDIWREGEYLDLWSVPHFLSGIMTALGLYLLNFRGISAFVIAFLIFVVYEMFEVIAKIEETRMNRALDVVVGMVSFAPAFFLSAGFS
MBU6323820.1	0.26312500000000005	80	AFLPRFGHGRYADAWTLLHVFSGVTLGLGCLLLHIRPYPALFIVLVLAFAYEAMEAFIGIAEDIENSLTDVAAAACGAIL
MBI2623632.1	0.26449438202247194	89	WFIKIWADSDYFDFWHINHFLAGMLCGGVIIFLRLDFWVGLSLSTLAMLGWEVYEIFKGIQETSFNKFADVILGIVGYFLFYLIKPTSE
MBX3131879.1	0.2648314606741573	89	ALSPDWGEGRYFDLWMLVHLISGVAGGFSSVFFRLTTLGVIAVAAIVMLLWEVGEYALGVRESWSNRALDIAVGLLGVFAALQVAAEWD
OGJ43016.1	0.2667924528301887	106	MELWGLKTIALFDVWSFEHFFSGATFGVLMLTIGPKQSLLKKIFFLLLLAYLWEAIEWNLELGVLGINRVTYWFAGVEHWANRFISDPLLMTAGFLLSQKYFWITP
NLX81130.1	0.26684210526315794	95	LNYVIFDFKWIYFDLWSLVTLWSGALLFVIISALKIKKRWHVLLSLLVIAQIAQDTYPNTVPDMYWLTKLISTANDLSIGMLGGFLMYSFFNWNK
WP_157966232.1	0.26715596330275226	109	MVELFGHKSTAIFDLWSITHFLSGAGIVLLVRWIMRFPGPARQSPLLICLMLSAGWEFLEIYLELGLIGTPAITRWFDGVEHWSNRIIADQALFVLGFALASARAWMVL
MBV5312117.1	0.2676842105263158	95	LHQPLFEYGLFYIDLWSLAHFWSGMILFIGLSALRWEKRWGWLAFFLLAFELVEATIFISIMKMFRPEKLPDCFTDIIIGMAGGYLIYLLFEKWK
HAW07838.1	0.27021052631578946	95	LYTKIYENPVFFFDYWSFVHLIAGFLVVVTLLAFNIKHRWAMLFALLTLWEIVELLFKFFALNIFKPETFKDQITDIVIGLISGLITYLIIKNKD
MBP7214845.1	0.2728421052631579	95	LYYRLYDTRFFYIDYWSFVHIISGFMLVIILFAFNFKYKKAIFVSLVVLWEVAEILFKYFALNIFHPETIKDQINDIAIGFIGGYTTYLLINNRW
RMF61020.1	0.2740449438202247	89	MRKFFRYAIFENRWLWAHMLLGLTAAKILSTSVSDRWVVIAILAGALVWEAGEWLFTDIKEIYGSVEIFLMDSTGDILGAMLMVTIFLL
MBW8725574.1	0.2751764705882353	85	DKYLHPTKDSRAADIWTIVHGFAGVVFGLWFVPLWLIAALTVLWEVFEYLVPGFGEKEIMLNRVIDVGIALGLWTTVVLVVMLVQ
NOY60446.1	0.2752808988764045	89	MKTFFKYAFLQNRWLWFHILAGGALAKISLQYLLARDAVAVVVALAIFWEIMESLRPDIEKIYGSYLRFFYDAVGDIVGAVAMALIVII
OHA88277.1	0.27545454545454545	88	MEKDIWREGKYIDLWSLVHFLSGFVLAGWLFFLGAPLYASVGIAAITFAVWEIFEHIYKIEVTSNQIADLVINYVGFSFFFLAKDVFI
TXH06983.1	0.2770786516853933	89	RRALTWRFRQSIDYWSVPHFLLGTLIALIGGVFSLPAWPLLFVTLIVAVLWEIFEMRLRIREARLNVASDIVLPLLAYVATLWLTGGTD
MBM4172244.1	0.2787368421052632	95	LYTRIYENQFFFFDYWSFVHLWSGFVLFVIIIYYKKSNPFLYQIFFLVIYELGEILFRYLLFKIIEPETFKDQITDIVIGFIGGVVCFYLIVNEK
OGZ27482.1	0.2787777777777778	90	WLVHIWKNGTCFDLWSVNHFLAGFLLGFSFIFLRLPFWPAFLASLIVMYAWEMYEKIESGTQEKICNKITDIVLGALGFLSSKIVFLGIG
PIR37236.1	0.2821739130434782	92	QALFSWQDNTFFDLWSIVHILWGAVMGGVALHALSKTYSYKNLFITAFILIILWEYGEYLVGIIETWGNILTDVILGIGGYYLGYTLPNKLK
MBI5405210.1	0.2862886597938144	97	MILFGPVNSAMFDLPWSAVHAASGLGLGFGLFMMHSRISDIGRFMIGVGFLAAWEIIEAAAVRLGVMEPETFANVTGDMIIGPVGILIGWQLLRWGR
MBU0706851.1	0.29000000000000004	115	MDILYGQINYSFFDSYWALVHFCSGLLLGLLIVYLTRTVDKKRYYYIGIGLLVLWEIFEGLLRILNKYFIDMAESLQSVIPSNFFLTESVINITSDLILGSLGLTIIYAIFLRRF
HGT47121.1	0.2914736842105263	95	LYVVIYQNKLFFIDYWSFVHFFSGILLPVVLTNLKIKRVYSISTLILIAYEVVEISLIYFAFNVFKPETIKDQFTDIFIGMFGVIIISLMKRKLS
RLI31985.1	0.2942857142857143	77	MKMDITVFDDFWSLGHFVIGLLAAIFPIAFILFFAYELLEFIYKFPRKEEHIKNFVGDLFEFLIGVAFAKLFLAFLG
MBK6285695.1	0.29452631578947375	95	LHHVLVEYKLIYLDLWSVVHFWTGAFFFACLSALKWKQRWKWLFIFVAGFEVFEAFIFIGILKLFMPEKIPDVFVDIILGMAGGYLVFYILGKDK
MBX3173882.1	0.2949438202247191	89	AISLSWREGRFFDLWMLVHLVAGFTGATTNVVWNLTTPRVVAVAIALMLAWEVAEFVAGVRESWENRLLDIAIGLVGVVMAQWLVAPLS
MBT4129936.1	0.2956382978723404	94	MIKKLWNWGFMDNCWAWFHILFGGLGARLFLCVLDAVPTIALVFLITILWEVVEYFADGGAEGMIDIYGSLERWAYDSAGDIIGANLMSLAVVL
QQR82787.1	0.29674157303370785	89	FISTTWKEGKVWDLWMLVHFFSGVTVGFANSFLGLSVETLFFATSAGMIVWEIIEIFNGVHEVAENRILDVLLGLIGLFGAVEVARYFS
MBK7907833.1	0.29730337078651686	89	NVSSSWKEGRFLDLWVVPHAMTGVTGAFSNVFFELSTPLVFIVGLLLMVVWEIVEMAMGIREAWENQLLDVVIGLAGVAVALIVASRLG
HBF95416.1	0.3013684210526316	95	LYGVIFEYKWFYYDFWSLVHLWSGAIIFIVLSACNVKRRWLKLLLILCVFEVVETLFFIAILNLFKPEKGVDVVNDIVIGMLGGALMYAFFKWDD
HHW80189.1	0.30221052631578943	95	LYSVIFRYKWFYYDLWSFVHLWSGGIFFAVLSGYKVNKKWIKLLLILSLIAFIETSISIKSFNLFQTQRSLGIFNDIATGMIGGYLMYWFLKWKY
KKW43667.1	0.30483146067415723	89	YKRRLWERGRGLDLWSVPHFLFGILGAMLPQLFGISSLTAFALVVICALLWEVYEKLANIRETVLNSLFDIILSILGFTIASLLLLAYP
MBP5993338.1	0.31	90	HMFRLFGHGGAIDIWSMPHLFFGVVAAIFAIVVGLDFLPTFVIILMVAIFWEWFERRYLGVRENRLNQSADCALPLIAFSLAYPLFETVP
TXH00850.1	0.31022222222222223	90	MRSLYLRRLKRLLDGWSVPHFLFGMVMATAAIAFGWSLILSFIGMLFIAIAWEYFERRMQIHEAFGNPWMDVVLPILAFGLTLLLVDQAP
RKY88360.1	0.3137078651685393	89	FVENLWKEGRYIDWWAAVHLIAGSTLGIIFRLIEVPIRLAITIVFSLLVFWEIFERLLGITEMWQNRVIDIIIGLSGFIIGYYSNRVMS
KKW41520.1	0.31483146067415735	89	MAKDWWEKGRGFDLWSIPHFLFGVLMGMFPALTGISFLTALALTFALAMLWELYEKLIGIRETVPNILLDVVLSIAACVLTSYALLAYP
HFI91120.1	0.315578947368421	95	LYTVIYQNQFFFLDYWSIVHFVSGFFLPTILFKLKFKRIYSISFLILITYEFVEISLIYFAFNIFRPETIKDQITDLIIGSLGVILIWKCRLSQL
PIX91729.1	0.31640449438202245	89	KSLSRFDAKKIIDYWSIPHFLFGTVMALLAVTFLLPFEFVLALTLSLAVLWEILEIWTGLQESFINRMSDIVLALLSFAITFSMTNHIH
NLB93556.1	0.31726315789473686	95	LHYVLVEYKLLYLDLWSIVHLWSGGLLFALLSALNCKRRWKWLFIIVVGFEILEATFFIGVLKLFMPEKIPDVFMDIILGMAGGYWIFLMFEKSK
HCM51691.1	0.3179775280898876	89	WILWRYGHGRLADTWILTHVATGIAGGWLGLITGWRPAVFLSLAIFVYFVYELWEAYIGIVEDVENALADVAAGALGTALVLWLDKVFN
MBI2325544.1	0.3208235294117647	85	AHAPAGSIDVRPVDRWTIPHAGAGLVFGVWFLPFVVVLPLVALWEVFEWLPTGFGQTEIIQNRLVDIGVALVGWFLVTLVASIVT
NCN07930.1	0.32204301075268815	93	LRQQLVNQPYIYIDLWSLVHFCSGLILGFLFATYYHKKLSWLITLSLLIIYEILEVFLTGIVFVSETYTDKFWDLIIGMAGFFIFYKIFKKIH
MBN1926882.1	0.3238947368421053	95	LHFTVFEYNLIYIDLWSFVHVLAGAIVFASLSTLKWKKRWLWLLFFLSAFEIVEATLFISLLRLFQPEKIPDVFMDIILGMGGGNVMYLLFEKIP
MBS3134818.1	0.3255102040816326	98	FHIKLISNKFVFLDVYSIFHLVLGFLVILALLKYKDINLSFIFLILFFILIGWEFIEYNFDNLFPNIIERGTKLNTMWDIIIGMAGGFTGYIMNKKFS
GBE20151.1	0.32721649484536086	97	FNTSLIHNSVVFIDIYSIVHFITGFLLMFLIFKIFKKVRIKFFILFLVVILWEVFELAVIATGSSFFRLDSKLNALWDLIIGMMGGYLYWHLKEKRK
HFC10762.1	0.331123595505618	89	IIHFGWEHGRFLDYWSFIHFLTGTLLGIVAVSVGIAPWTTLLCVAGIATLYEVLEIMLRVSEDAENVLFDIILTTAGAVFIQYSIDTIA
MBI5467393.1	0.3324347826086957	115	MTFFFGSINVAMFDWPWSIIHLMSGTLIGLLLAVSFRLARRQTFWWTGIGLLAVWELYEWLMHYLDVHHHAVIAAYKTAVDSFAFAPETWVNITGDLIIGSVGLGFGRWIVRRII
OHA89713.1	0.3336363636363636	88	MKKDLWMEGRWIDFWTINHLLSGISAGSLLYLMGISLGWSFFISSVLFLGWEIIEFVSKIESPINQIVDLVADFLGYGIFYTFYYLLG
NKB27125.1	0.3405102040816327	98	MALFDLWSITHFLSGFAMLTTLRLFAPQTLATRQALIWCLAASSAWEIVEIYLELGLLGTGVQAWFAGVEHWANRLITDQALFCAGFLVATRLPVLVV
OYV83541.1	0.3431460674157304	89	LIEPSWNHGRFLDLWSFIHLLTGALLGLAAWWLGIPLARTFLIVVGLATLYEVIEILLQVSEDAENVLTDIIVTSLGSALAWWLASTAH
MBW3568953.1	0.3444565217391304	92	RLGFEHRRNDALVDIWSLSHIVWAMLLAWVMSPLIALTIMVLWEPLEVLVLSPLLARYGFVFGFESVRNSLSDILFDVIGVFLGAFVLAKYV
MCA0364768.1	0.3452631578947368	95	LYVKIFQNDWFFFDLWSVVHFGSGVVFYLLIHQFFRKNVFQVFVGVLLVYELFEIFLLYFMVRVILPETFKDQLTDVLVGLAGGFFGNQYLNLAQ
KKS30722.1	0.34539325842696633	89	LRTDIWREGKWLDLWSVVHVLSGLLVGFFFYFLHLDAVFGMILAVVVLTAYELFEIYAEIEEAPTNRYMDIVVGIVGYVPAFFLISPIL
MBP9771785.1	0.3455056179775281	89	FISWSFQEGKIWDLWMIVHALSGAVSACVLAALGMHPMYAYPFVLLILTGWEIGEMVFGIAEELENWILDIVAGMLGFWFVYEKLLSDM
MBT4376405.1	0.3498876404494382	89	WMLNFWKEGEFIDPWSIPHFLFGVIFAGIFYYLGVHFWIAVIISFCLMVSWEFYEKGRGFKEKIPNKILGVILGLTGFFIMTFLMINLK
OGZ41966.1	0.3551960784313725	102	FASIPILHLIVTFQLDKFFHVIGGAFLAGVFLLLSRNLQLLQTLLLVLVFAVFFEVLEFLFDGEVIDFFYNRPDLWVGDLVGDIIAGLAGAVLYWKATLGRK
MBI5148778.1	0.3576136363636364	88	MNKAILDHWSIMHFAIGLLLGVLFAKFLKKEYAMLIALALLIAWEFFENFTFHGNWGFIYFREESLLNMISDVIVGFIGFLVTFNWLK
MBT7082555.1	0.3613829787234043	94	MIRKLIEWGFMKNTWAWFHILGGGIGARLALIWLDDYVVLLVIFLITIAWEVFEFVIDGGEQGMINIYGSLERWFYDSLGDVVGANFIAFVVVI
MBP6945674.1	0.3617977528089888	89	LVNFGWAHGRYADFWSLVHLFSGLTFGAFAWFLEVPTLYAFIAITGGAILYEALEFGAGLVEDAENALLDILFAGVGASVALYGFDALA
MBT4257742.1	0.36337349397590357	83	MIWQEGIYFDLWSVIHFLFGMVFGGIIIFKKVKPWKGFIFTLLVAIVWEMIEWVPEIISNQILDVLLAGGGFLLINCLSSKMD
MBT3404937.1	0.3645360824742268	97	LSVTLVNNSFLFLNLWSFVHFISGGIIMVLLLKYPFFRKRNSLFVLLILLGLWEIVEYPLYTFKLGFAIENRIDIAWDLVLGMFGGIITHNYFNGGK
MBN2200459.1	0.3673404255319149	94	LAGVRLVTWSFCLNRWVWFHILLAAMGARFFLSVIHMPRVLVFEVVVGIAIVWEMIEVAIDDVKAVYGSRARWVYDSIGDVLGAAAAALIVVLP
WP_014560601.1	0.36757894736842106	95	LYTVLYQNKYFFFDYWSLVHFFSGFFIPVILSNLRIRRIYLITFLLLIFYEVVEISLIYLAFNIFKPETIKDQITDIIVGLSGLLLNLRLGKYLF
MBP9751516.1	0.3692682926829268	82	MRNLIDFWSVPHFMAGVVAALIAVVFAFPPVPIFFATLILAILWELFEARFKLGEVSWNVGSDIALPLIAFPIVYALASRPE
MBT6045325.1	0.371578947368421	95	SFLSKFLDWGLNGNVWIWFHMLFGGIGARIGVEFFSKIETFFIILFLALIWEVVEFIWDGGKEGMIKIYGSLEHWFYDSLGDVVGAMWIALLVIY
NCS99224.1	0.3717777777777777	90	NFWDITLWERMYIDLWSVPHFLFGLIAFYLLQKAGMKKVSAFFITIFFAILWELLELLTPIQEYLTNILTDIIFAGLGFYFFALIEKTNI
TSC65007.1	0.37477777777777777	90	MARDWWQKGRAFDLWSIPHFLFGILMGFVPALVDSVSFSFALVLTLVLAVLWELFEMRVGIRETVLNSLLDVFLPVAAYIITSYVLLLQP
MCC6982057.1	0.3770786516853933	89	LIKPAWGHGRYLDAWSIVHTLTGLLLGTIGAGLGLPLWQCLLATLVVAVLYEGVEMAVGIIENLANAVTDVLLAILGAAVAWLVLIGRD
MBI5807741.1	0.3793684210526316	95	LYTKLIELKLFFIDLWSFEHFYSGILISVVLISWAKKNRWIILFSILFSYEIFEILIRYFALHIFLPETIKDQFTDIILGLLGGLFVELNLVSLV
KKU94257.1	0.38101123595505615	89	KGWDLWAEGKYFDFWSVNHFLSGVMVAAALLLLNVSFWPAFVIAFLIFVAYELFEVALQIGEHMTNRVTDIVVDVAGFFAAAYIFLVLQ
OGU59240.1	0.38852631578947366	95	LYTKIYENQIFLFDFWTVTNFIIGSIIFCLMVILKIRYKYLYLIGILIVWEIIEMLVLYSNGDRFMIESLNDQFTDIILGLLGAGFAHLILHYFP
MBD3359152.1	0.39223404255319155	94	LRKPIYSSKYIYLSNWSFIHFCSGFLLGIIFLSLYPIKYPFFVVFILLVLYEVFEWAFGDLFFYERESKQDRVWDLIIGMLGFCLYAGILIFLL
MBK9063706.1	0.39715789473684215	95	LYTVLVQTPFCFFDIWSIVHFFLGGMLLLVLAARRISRPFFVLFLLLFFYELVEIEFTYLAINVFRPEILLDQNTDILVGLLGGLVALRLKARFE
TSC69499.1	0.40033707865168544	89	AIKLTWGHGRYLDPWSIVHLLTGLLLGIVGLWLGLSLWSTVIITVALTSLYEGFEMLLGIVEDWQNSLLDVLIAAIGVWAAYTLLNTAE
MBP6975788.1	0.40516853932584274	89	WYSEWYGRGRLFDVWSIPHFFFGVVAASFFGVFPVHFWYFFGGIVLLAFAWECFEIWVGIRETFLNRVTDSLLPLLGFFLLYDVFQSMP
MBL8997394.1	0.40808988764044946	89	LISWSFAEGRLFDLWMLVHFMAGFTGGLFNTYLALSTATVILVGAGMMILWEVLEWIAGIRESVENRVIDVLVGVAGVGVALQVALRVS
OFY43393.1	0.4085263157894736	95	LYTRLFESRFLYLDLWSFVHLWSGMVIFSLFLAFGVRKKWLWLFILLLSYEIVEQGIVILGYHVFYLEKIVDVVNDLITGFIGATIIHFMFRSKW
MBU1027941.1	0.4098936170212765	94	LNIIIFQNSFFFLNFWSVVHLLFGVGIMYILIKKEVRCKFLFLFSLFSLWELFEFFMIGMGSSLFLREFSIDVFYDIVYGMLGGFVISKRIGKK
TSC66894.1	0.4148314606741573	89	AVKFRFGHGKYVDPWLLVHVISGILIGIVGLFFNLPLWQILTISLFLGFIYEVWESIIRIVEDVENSLIDIIGVGVGTLLSYWFFDFFT
MBU2472483.1	0.41999999999999993	89	MGRPICHKKYFYLDKWSFVHFVSGLILGFIFSCYFPINYAWLIVLGILIVYELFETAISGHLYRKELMINKVWDILIGMVGFFIIWLLL
OGJ18220.1	0.4203191489361702	94	EIVGGLLKDRSYLDWWSAVHFIFGVLFGLILKNIGLIFITSVFVTLSLFTFWEIIEPMIFKHIIGKRFKEIPINQIMDIIYGFAGFLVYWFFIV
MBU2545271.1	0.4271910112359551	89	WAVKIWSEGKCLDLWSVNHFLGGFLLGYVFVYLGFCFWIVFLGTLLFMSAWEIFEMTEGVEEYICNKLFDVVTGLAGLLVFYVLILNID
MBP1668817.1	0.42778947368421055	95	LYTMIYEKGFVFFDFWSIAHFWSGMIVFLILAALGWKRKWFWLGFFIVLYEILEVSFIYFALNIFKPERYNDLVMDVFVGVSGAMLCNALLLLKS
OGE85058.1	0.4346511627906977	86	MNIWAEGKFIDLWSLNHFLFGFITGFFFFQYFPIAESFLTAALLFTAWELFEVTVRAGEYWTNQVMDIIIGLIGLLFSYNVYVVLN
NLX65259.1	0.43747368421052635	95	LHCLIVEYKLFYIDLWSFIHLVTGAALLLLLSASGSKRVFTTLFLLLVLFEITEISFFIGVLKLFMPEKTLDVFNDIAIGMLGGWIIHIILIWKR
MBX2866672.1	0.43887640449438203	89	QISFSWEEGHLLDFWTVVHFLSGAVIGFFGEISLLSFKQVLIIGSILLVLWEVFEHVRGIRETIMNRIIDVIIAVIGMLLFFMISFVYR
MBP6060468.1	0.4438202247191011	89	WTVRIWEEGHNFDFWHVTHFLAGILMAGLVSYLAINVWHGFFVSLVLMIGWEVFETAFGIFETKFNMYFDVIFSVISFWLVMFLKNNYI
MBP6884160.1	0.4484269662921348	89	LFASGWSHGKYVDYWSFVHFLTGAILGIGSIILTLPHFFSFVLILVLLIAYEGIEMLGRVSEGIENILSDIVIGGAGSALTIFYLPQIL
KKT75248.1	0.44966292134831454	89	AVKFRFGHGRYVDLWLLVHVISGILIGIVGLIFNLPLWQILTLSLFLGFFYEIWESLTQIVENVKNSLIDIIGMGMGTFLSYLFFDFHF
MBP9748400.1	0.45741573033707866	89	WTVTIFREGRNFDLWHVSHFIAGILFAGLVYFFDINLFFGFLVSFILMVGWEVFEIKLGIHETKFNMIFDVVFSVISFWLTIYLENIMS
OGI19980.1	0.4766292134831461	89	VIFTSWGGAQYLDWWLLVHLLGGLALGYACRVYGLSFIYAFVIVGAILVGWEVYEELANIAEPWTNTLLDIFFGLVGIWLAYEVVLFEN
VVB80035.1	0.48322222222222216	90	DNDFIWQEGKYLDFWSTTHTIIGAIFVWLFMFLGMNIYLGFLISFLIIFGWEFFELYFLNVHEYFWNKVWDVLTGIIGFWVMYYFILKYG
MBI3573637.1	0.5083146067415731	89	MINVGWAHGRYLDFWSIIHFLTGVILGAGALLLNVPLLPLLIGIFLIASVYEMGEVLAGIAEDLENVIIDILIAVLGAFLTIHYLNGIS
MBU2523379.1	0.5154081632653061	98	LNRQLIKKCYIYLNIWSIIHFCLGAIFFLIWSSFFSNLPLGFFIWLLLHTIWEITEFLLALKGLYPTLFSEEFVDIIWDTIISLLGYALPWMLFVLWR
MBU1292733.1	0.5162068965517241	87	MDIWKHGSFLDAWSLVHVLSGFFLGLLCYSLGLSLVLSVACTLIALILWEVYEWMLGILETPANVATDIVLGMMGAGVAVYLYFILE
MBU2103638.1	0.5179310344827587	87	MDIWKHGAFVDGWSVVHFLSGFFIALLFYTIGFSIVLTVLCTLAALVLWEVYEWILGILETPPNVAADIVLGSLGAGVALYFYFFRG
MBT3397486.1	0.5755056179775281	89	LNQDIFVRSWIWINYWSFVHFFAGVGFFFLFPTRIWIWVIINVVFEITEYLLAFGGHPLFVEEFIDIIWDLVFSIGGFLIAQLIFGRFM
OHB10225.1	0.5995402298850575	87	MDIWKHGKYLDLWSLVHFLSGFVFGGLFYWLGFGFVWAFIYSALLLILWEVFEFFIKIIEPSLNVAVDIFAGLVGFFLAAWLYFLET
