# Supplementary material for: The lipocone superfamily, a unifying theme in metabolism of lipids, peptidoglycan and exopolysaccharides, inter-organismal conflicts and immunity
Source: eLife. 2025 Sep 9;14:RP108061. doi: 10.7554/eLife.108061 (PMC12419801; doi:10.7554/eLife.108061)
Supplement: Figure 1—source data 1. [file elife-108061-fig1-data1.zip › hydrophobicity_raw_data/CpCone-2.tsv]

id	Hydrophobicity_score	length	sequence
RLF78874.1	-0.10153846153846151	78	MEIEVFDDKHSFSHFILGIATFKKPYLFVIFFFYELVEFCYKYGRKEERPEHFIGDCFEYFAGISAIFLLSQFGFTLE
RLJ01276.1	-0.07050632911392402	79	RDKVGDFQRRALLHLPVGFLCAASALGHWVLPLILTAGFMFYEKNEDLHTKDQAWKDTFGWLVGAVAGSFLVIGLRLSG
RLG84030.1	-0.03797468354430378	79	MRVRAFDDWKSTIHFLIPHVMILDSALGVPVSFPAATAAYIAYQLREREKMAYKAGDFVEYLAGCVSAHVLTFLLRALG
MCC6051115.1	-0.016153846153846133	78	FRTEVRFDWGSLVHFVYGLLSGWLGPWQSAVAAAVFLFKQAVDVRGGERPEETSGDVAEFAAGLLTGWLVARLSAVFR
MBU0847502.1	0.025316455696202514	79	AWPSQEDLARVLQHIPFGLLAGFSYFAHWVFPIVLVYLFWQYEKNEDRHLNDGAWKDIKGAIWGAAIVSVVVAILRLTG
PCN50441.1	0.05684931506849318	73	MRVAVFDDNYSIVHLIAGAVTPLFPPILAIFLIYELVETMRKERERKEHFVGDILEYLTGVAAFQLTVLLLGL
MCD6256124.1	0.059367088607594945	79	MRIVVFDDRRSLAHLGLGILSVMWPWIWIVFSVYEMVEFCLRRGKRRREKIGEFIGDLVEFLVGAGVAGMLLCPSNILG
RLI19293.1	0.08810810810810812	74	MRVEVFDDWKSFIHLLLGASSLFLPWVMAIFLGYELVEFCYKRKRRREKIGEFIGDFMEFLVGAGIVGLVLGML
WP_167889309.1	0.10148648648648648	74	AREYIFDDKRSLWHTFLGFISAFTLAYSIVILLLFTLYQVREREKPTSTLGDVVEFVIGYVYGLAVLVWLKIKG
NHV97743.1	0.11727272727272729	77	MKIPETLTKMGHALFGFASTLATLIHPVLPALSAALFLVYELDEEWCLSDEAYEEMREYLYGVAAALLLILARWFMV
HGY24225.1	0.12329113924050636	79	KEFGIPEPLTKIGHAVFGFLSALSILVHPILIVISFALFLVYELDEEWSLCDEAYEELREYGYGLALGLILLLLPYLTK
MBS7248405.1	0.14039473684210532	76	MIPEWLTKIGHALFGFISTLAVLVHPVLPALSLALFIVYELDEEWHLNDEAYEEIREYGYGASLALLTLLIDVLVH
MBE0481830.1	0.14416666666666667	72	MKRLLLHIPVGVACAALVLAHWSLALVLTIAFLTYELNQDRHKKDRAFKDIAGFAWGIALAGIALLVLRALN
MBI2869382.1	0.14797297297297296	74	MWRYRNAAHYLAGALTAVSVLANPVLAPVGLAVFLAYEINEDWHIRDSAYHDILEFAVGYFLATAGLICLYIRS
HGF55562.1	0.1656521739130435	69	KIRRLSFGWKDMFHMILGFVSRFTIFGFLIALAYFLYQLREKEEEVQTVKDLIVFIFGYCFAIMVQQLV
NPA98168.1	0.1764102564102564	78	ARLYVFDDSRSVFHFLYAVLVYLPSAKHPYVSLIGTLLFLLYEVPEKENPISTLGDLEEFIIGALIGLVFSVHTYMFL
HDM76321.1	0.18154929577464785	71	MKTYLFDDKRSVWHAVMGFISAVIPYYLGIPVIMGYAIYEVMEPENPVATVGDLVEFIIGFMIGVTIRIGG
NBO71553.1	0.1822222222222222	72	MRKLWTDGWNSFWHFTFGALTYKAPIILIMFLMYQLFANQGVYEKNVSVDILEFFIGLTSMIAAVKTLDYLP
MBW2675267.1	0.19341772151898734	79	MFGLEEWSWEAIPHCAAGLVTPWFALVHPVLAVLAFLAFVIYELEEFVEIRDKAHRDLQQYAVGLYISATIMLVVCGAI
RLF47333.1	0.2100000000000001	75	KPERLIKRYGWVFHVLFGIATVIAVRVHPILPLIFFLTFVLYELDEEWYIGDHAFEELREYGAGLFLGLILAMLL
GAY26549.1	0.21202898550724636	69	MRLATISHIAYGVLTAFSEWYLAIIMSLMFILYELDEELHIRDKAYRDILEYMVGLSIGALAKLVLNML
MCD6487793.1	0.21554054054054061	74	MKVTIYDDKWSILHTFFGFVSGLVGLGWVTFIAYTIYEFIEYLWKSDYFKGDMIEFMVGLAVAELAKEIVFVLS
RLB79707.1	0.2345945945945947	74	FKRVVFDGATSVIHVVLGFVSKVLALICMPLGWVLAIVYMWYQMLDRDEPTKKLGDFIEFMYGYLLADILFSVV
AIY89896.1	0.23493506493506489	77	MMLNVFDDRRGTVFHVAAGGLTYIFPTMFVIFFAYEFVEHIYLKGAEREVNFLGDVFEFSFGVMLMLLLAKMLGCAG
RLG69016.1	0.24774647887323947	71	MFDDWYSIGHTILGILASFFWFLIIIFFIYELIEFCFKKKEKKADYVGDILEFSLGTLIGSCLVQLLGLNL
RLI74769.1	0.2524657534246576	73	MLNVFDDKKSFGHTIAGIFTYFIPIVFVFFVFYEVIEHIYLAGKEKEANFLGDIVEFLFGLGLITITMRFMCF
RLE96730.1	0.2690540540540541	74	CRRLIYAIICQLFHFAAGCVTAVTAVKHPSLAALLFGAFIIYEVNEDWHLSNSAYKDIFVYALGLYVTAIFLLN
MBW2673591.1	0.27076923076923076	65	GFVDWLLGWGKYVHFLAGFITACSVLVHPILVVLGFLGFELYEFLNYFQEADWPTAETEEFMVGF
MBI2126089.1	0.27246575342465756	73	MKIKITSLAHYLGGSIAAALTLVVPTLAVLLTALFVIYEMDEKWTISDESFVDLKEYLVGMFFISPFVLVIRF
OFW65468.1	0.2967142857142857	70	MITWRLVLHLPVGAFNAWLLGESPVFGVVFFVCFLFYELNEDWRIKDQAWKDLAGWLWGFALTAYLLAFP
TDA41329.1	0.32779220779220775	77	MDWRGIIKNLAHVAFGFLSSMSVIISPVLTAVSFLIFLLYELDQEWKLGDTAYEELSQFGLGLSIGIILLLLFRIVG
AGX15347.1	0.3304054054054054	74	ARLYLYDDKRSVFHTVLGFASAFLLIYGLVVFISYLVYEVREKEAPISTIGDVVEFIIGYVAGLAVLLWLALGF
WP_227738683.1	0.35175675675675677	74	ARLYLYDDKRSVLHTVLGFASAFLLIYGLAVFLIYLVYEVREKEAPVATVGDVVEFLVGYVVGLAVLFWLALGF
RLG75331.1	0.3578082191780822	73	GISLAGIKLSDVIHVVAGIVAGLLNIVNPLVSLQLVLLFISYEFLEQLRVGDKGWLDILEFTLGWLAGTTVVL
NBR15458.1	0.36515625000000007	64	PRRIFTDGWNSMWHFIFGLLAVKFTLLTPLFVAYQFLDVTDINLPVDIYEFFLGYFFGWLYSLV
NDH67596.1	0.3711594202898551	69	MRYVGTDGWNSFWHVVFGIIAVKLNILVPLFIIYQLMDIHSKNTMVDILEFFIGFVIGVLLFGIKLKTY
MBM3156955.1	0.3717567567567568	74	MSNSLYRALLHAVLGGFAAWAAHVWIYGLVIIVCFLAYELSEDWRIKDHAYIDIRGFLAGFVLGIVVIELVRLF
OYT55906.1	0.3843835616438357	73	MRVQVFDDWFSVGHLLLGFLALITPLIFIIYLLYELVEFMFKHPKEKISCFIGDILEFFCGLGFGYLIIRMVV
