# Supplementary material for: The lipocone superfamily, a unifying theme in metabolism of lipids, peptidoglycan and exopolysaccharides, inter-organismal conflicts and immunity
Source: eLife. 2025 Sep 9;14:RP108061. doi: 10.7554/eLife.108061 (PMC12419801; doi:10.7554/eLife.108061)
Supplement: Figure 1—source data 1. [file elife-108061-fig1-data1.zip › hydrophobicity_raw_data/CpCone-i.tsv]

id	Hydrophobicity_score	length	sequence
HIH24643.1	-0.0617751479289941	169	TDRRRLLKHYLIAFAIAAAWMAFAYERYDYGTTAAMPFGLPVLPLFAWTAGLFALQAFLDHVVRYRTDNKSDSKRPGGRGGMHPRATAGQIAVIILLYWVTLIAVETVAYHVIGIHDVRNAAYPGLPVCDCIHAPHWMQTAYFLLGPIYLAACALWDRFVLVRRAKRKT
MSS74173.1	0.029738562091503273	153	TNRKNLLKHFLLATLIAGIWIFVAREEYNYNYNFMNLNGLNLYPFFSWGAGLMISYLIFEHYRDKLNNKNLKNQIIVFLLVYWLLLLFGETVAYHVFNIRNLSGTFDSALPLCNCMHAPNWMKLVYFSLGPLFFYISYLLGLEKSSNVKDKTK
MBM3304818.1	0.05626760563380287	142	SRDKRNLREAALAILITAVWVACSGIYSYKSANLAILGFNLFPFFSWIAGLLLLRAAYKRLGQYKYLKAVILYLFILLTAEYLGYHLLGIQLDSDHPGLFGLPLLHAPRYAQMYYLSMGPIFLLIFKLLDKKEEAINADGRT
NJL44144.1	0.05699346405228758	153	TKRKDLLSHLILASLLASIWMIIARDFYSYNKPFLAPLGINLFPLLAWTLGLLGAYVIYSHVEHHFLHWTFIGRLAAYCSIYWPLLIAAETTGYHLLGIRNDLLAKHPGLPFCDCLHAPPWMQTSYFAIGIIYFLAAHFIELKNPHHQRDEQS
OGY92627.1	0.08020408163265308	147	LHEKQHHAAYGYAVLLSGCWVYLTRNRYAYADFPLTLGDSRLFPFVAWSVSLVLLFSLYRFIERHMSRPLLVTVLCYWILLIFFETVAYNFLGIRNIGTAAYPGLPICGCLHAPVWMQAGYFIMGPLYLLLTAPRRRSSLRSEPRDE
HGU22699.1	0.08258741258741258	143	RFKRKSIKYLGLSTIIAITWVYIAKDYYIYTPDMVKLFELDVYPMLAWALGLLALRELYDYIKPKNNFNAIIILTVSYIILLISLETISYHFLGFKNSGFKTYPGLPICDCIHVPLFMQIYYLTIGPIYYMLTILLDKFIKKE
MBN1792753.1	0.09785714285714288	140	RFARKGYREVLLAALMTGAWVGFSGLYNYKGTPALLSLAFPFFAWTGGLLLLKIIHDRMGRYRFAKAVVMYETIFLLAEYVFYNFLGVQLDSNYPGLFGLPLLHAPAYAQAYCLLVAPAYLLLLMQIDKYAEMRGSKRKI
MBU0660821.1	0.11708609271523183	151	TRRTHVFPHLYISSAIALCWMLIAKEQYGYNQEMLVIVEINIFALCAWALGLFAIYLIYSYWADRLKYKELRKKTLLFVVIYWVLILSAETIAYHVFNFRNISTEIYAGLPVCDCIHAPGWMQASYLILGLIYFAICELIGLKNPYQIKKK
MBU90283.1	0.13196078431372552	153	TRRKVLFYHLMVSSAVALVWMLIAKDDYGHDQNFLTLAGINLFALFAWAIGLFAIYIIYSHYEHVLTDNNFVRKLLLFTAFYFPFLIGIETITYHFFDIHNIAAAAYPGLSICDCIHAPRWMQAAYFAIGPIFFTICSALKLENPHVKMHKKT
MBL7050776.1	0.14163398692810458	153	TKRKKAINHLLIASLVSLVWMLIANSQYGYNQEMLLIFGLNSYPLFTWAVGLFAAYLIYSHWEYLIKKHSLIKKMILFVIFYWFLLITVETTAYYGFDIKNLVTANYAGLPFCNCIHAPIWMQISYLMLGPIYFGICELLGLENPHYTKKNQK
MBN2566742.1	0.14276315789473684	152	TGRKRLIRMVLIGTAFALVWVAIAGDIYQYAFTSPMIGTFNTFAFLAWSLGLAYLGVIMTHAEKRWRLPFRMRLLLFTLPYWLLLMTLETIAYHVWGYQNLPTGSYPGLPVCDCIHAPRWMQAVYLSMGPVFYTAWSYARKNLTGRRGRTAA
GIQ87048.1	0.1431446540880503	159	PLHRGMCRALILSLFITLVWTYLARDLYHYANDYPTWFGVFDSFPVILWFAGLTLNNMLLGYLILPRVVPDKVSGTKGHVVRTLVHFLMYSTLLISGETFAYHVLGISNNMDYPGLPICDCLHAPAFMKVVYFLLGPLSQALWYYIPNVEGQTAARRLA
MBS3136143.1	0.15651006711409401	149	SGRASLFRQLGVAFIVSVIWMLIAKDYYNYNKEMLQLLGFNLFPLLGWTSGLFSAYVIYSHYEHILKVKTFFRKLLLFVAFYWPLLILFETLGYHVFKIRNMEHAYSGLPICDCIHAIWWMKISYFLIGIVFFAICHAMKLENPHRRRE
MBU2524124.1	0.1634640522875817	153	LKNEKRRHYFLIAFVVAVTWMSIAKDQYGYNYDFPKLFGINLFTLSLWTFGLFAGYLLHTFLVKRFGVVSFLKQVGLFLVMYWTLLIAIETLAFHVLIIRNVATSMYPGLPICDCIHVDTWMKIAYFSNGPIYFVLYSIFRRRMAAKVNLQEK
HGK00272.1	0.16823529411764707	153	QDLRKNTLVFLLGAGAGYVFQIPLGAALNRYTPNITLYVGYVSVAVMLAWGMGLVGVWAVHCWLARLFRCRHSLPLYLLSGVPVVFIVETIGSNVIAMKLHNHQQYASLAPALNAMHAPAWLYAYYVAAAILFYLALRRLGLHTDDWRRAPAR
MBU0499214.1	0.1866013071895425	153	QGKRHLFPHFLIALGMASAWAWVAGDLYRYKESTLLLGHLNLYPVLFWVFGLFINMTLYDDLMRWLHRHPIWVHLAIFSLMFWAGLLFVEIMAYHVFGVHNLATLGYPGLPGCDCIHGPRWMQTSYLASGPLYFIAISLLGYHQKHPYWPPAR
MBN2875120.1	0.19821192052980133	151	LFRPGRLKGWIPALIVSAVWILLSGDVYRGYNVFKIKIFGVSAFPMIAWPTALAFSYAYLVPLFRQRPWLKQWLVLSASYSGGLILAEWVGYNVFGIHLDSGRAYHGWPLLNIFHCPWWMQVAYFTNGISFMGMAAWMDRKPAPIRPAAWL
MBT5820153.1	0.19862745098039214	153	TKRKALLVYLGVSSLLAMVWVVVAQEYYGYNIAFLNIFGVTVFPFFAWATGLFWLWVLFGHVLRHMQKKSLYKRFIMCSFVYSIVLISVEYIAYHFFRIQNVATSEYPGLPFCDCWHAPVWMQWSYIGLGLMFFALSLHIEAYKNKKVVAKKK
PIZ96021.1	0.2010958904109589	146	TKRNYLFKNFLLGIIFAVIWTLIAKNYYGYGSNFGTFFGLNIYPLLAWPVGLLSLYIIFIEIEKKFNKPNKILNFIIFSLAYIFFLLFAEYIAYHFFNIKNLATASYPGIQFCNCLHAPTWMQWSYILFGPIYYLSSEILDKKFRK
MBI1834069.1	0.2073049645390071	141	WHKRVLIMPFVVALLTSLAWTFYYPYEYADNNFLLFGRINMYPLVLWTVSLVALYSLYLRLPKRYRPIAFTMLYFTLLGAVETIGYHYLNIRLTSNYTSLLGLGVIHAPVSMKIFYVVAGPAYILLTRSIAHAMEKRVSEE
MAG07578.1	0.2159848484848485	132	FYKEKITAELIIAFLIALAWTSYYPYEYTTSNLLIEKINLFPLISWTFGLVLLREIYERMPEKFKLLRITLLYLIVLGFVEFIGYHLLGIRLNSNFPGLLGLDIIHGPLSLKIFYLTVGPIYLLITDYLKVK
MBM3162015.1	0.22261437908496734	153	TSRRRAINHLLAASLVAGCWYFIAKGQYGYNRDMLLVGGYTIYPLFAWAVGLFGVYLMYSYWVRLIPGRTMAVKMLFFALLYWALLFGSEILAYHYFHFRNIATAGYSGLPGLDCIHVPGWMKAAYLLNGPLHFLICELSGFPDPNLPVRNVL
PIN81665.1	0.22287581699346407	153	SKRQNLLPVFLIATIQAALWMLVGNKQYGYNQEVMILFGLNVYPFLLWATGLFLVYLCAVHVSNWLKFKSFTKQFIVYILVFWFSLITIETLSYHVFLIRNAATGMYPGLPICECIHAPVWMQIVYLTMGPINFVIQRLIKRLFLNKSKPQKF
MBU0982044.1	0.22412162162162164	148	SRRTRLLPNLVISSIIAIIWTYLASSMYDYNHVYITILGMNAYPLFGWAIGLFGVYMIFSHYGYRFKKCRFTKKLLLFCLMYWILLIIAETVAYHIFNIHDLATAAYSGLPLCNCMHAPHWMQAAYFAMGPIYFLIIELKSRYDSSRI
WP_157367339.1	0.22728476821192053	151	VSREDVPLHFAVGLLISFGYLCIFRNVYSYGRFDVKLLSFPLFPLFAWPTAFCLLHYLTKRVAESVGVVSAGGRVLLGYLLYVPCLLFVEYVGYHVAGIHLESAYPSLGFLDCMHIPAPLKAVYFGNGLLFLLIVFGILDERHIMPVSKAA
MBP7009252.1	0.23092715231788083	151	KLDRDKLWAWPVAMAISWTYLIWNRASYSGYNLYKISVLGVSILPVLAWPSLLMLFYVWVFPFFQAHRGWRLWIHLTGALSVLIIAMEVLGYHVFGIRLDSGIHHPGWPVLDIFHCPGWMTACYFGNAMLFCAVLSLVTCRRRKLRTAAAA
HHW80189.1	0.23678082191780822	146	KKRSKWLALFIASLTVSFLWVGYYGYKYSIAFFNSPYINWWALTAWSVSGMIMIFVFDYIKSKKNYFWGIALTWLIYIVLLFTVEYIAYHLISLREVTEGTTALVFDVIHGSTIMHIYYTTAPLYFMWLYVFLKFLFKKSTEESKD
RME53990.1	0.23790849673202613	153	TKRTTLLSHLALAFFLAVLWMIAAKDTYQYNKPFLTVFGINTFPLFAWTIGLLALYLIYSHIEHRFHKEPLVAKLLIFLAIYWPLLIIGETIAYHVFNVRNLATAMYPGLPFCNCLHAPPWMQAGYFLLGLIFLALCYVFDLENPHLTARLKP
OGY32338.1	0.2421167883211679	137	RYKKSILTPLLIAGIASAIWTTIYRYEYVGENIFLFERINIFPLTLWTLGLTSLYILQTHVVRKRNFLLLVCAYLVLLFTLEAVGYHLLNIRLVSNFPGLLNLDIIHGPTMLQIFYIAAGPAYLIVLHLIQKSSQKA
MBK6285695.1	0.24666666666666665	147	LKAKQHFVIIVTSAIISFFWTGFYSYRLNINSVNTGPLNIIAFIFWWFSGYVVIQMFRKLKGKLNNDFYSILSVTSVFYLLLFPLNYFISEIIHIHEISHEHNILIGSFFSANSALIKFYLLFPFILISVYSWFNHLSRKTYAYNND
WP_190275099.1	0.2516993464052287	153	TSRRQAIRHLLAASLVACCWFFIAKGQYGYNREMLLIGGYTVYPLFAWATGLFGVYLMYSYWVRIFPNRTLTGKLIFFVVLYWSLLFGSEIVAYHYFHFRNIATANYAGLPLIDCIHVPGWMQAAYLLNGPIYFLICEFSGFADPNVPVRAAL
OGU59240.1	0.2539864864864865	148	LIDLNFISSVLTAFLIAFLWVGFYQYHYSRPTFNFPGFNMWAMTLWTIGYFFIIRGYNFYKRHLKKLPLAVIATWITYFIVLFCVEYLGRYIFEIKEVSSEENTPLIFNLVWGNDILHIVYSFAPIIAILVFHPIRKLINSANNQLNY
HEB10050.1	0.2562251655629139	151	ITERDKIWAWIPALAISWPWVYAAKDIYSSYNVLKYSFYGVSLFPIAAWPTLLMVMYFLIFVRINGRSRWSRWLKFSTIYSIGIIFFEYLGYNYAGVHLDFGTVYAGWPILNIFHGPWWMQAAYFLNGIVFCGIIAFFSDRKLTWNYISQQ
MBU1200972.1	0.2612162162162162	148	TKRAKLFKNLILAFLIIIIYMSFANKYSYELGFWSVMGINLFTLFAWTIGLFGSVVLFNLFYKSNSEKKIIVYIIAYWSLLITLETLAYHVFGFRNLATSSYPGLPLCDCIHAPMWMQATYLLMGPLYFYLCEFLSLKKLEIIENYIK
MBN2142362.1	0.26866666666666666	150	TKRTHLFRPLLISSALAFFWVVLFRNHYGYNQDFISVLGINFFPLFAWALGLFVVYMLFSNFSAILKLDGFWKKLSFFTVIYWILLLLGEKIGYELFNIRNLATAHYSPLPICQCLHAPVWMQASYLFMGPLFFILCYFLMKPSNEKSRY
TAM55749.1	0.2689403973509934	151	VFAFPVAAPYLTALAVAGAYLHFWGETYNYAHPSLHFGKVPLFPLLAWPYGLTLLLFWSGRLARWLGVTSTAGRIAVGYAVFAPSLVAVEWVGYQFCDIRLSSHHAGFLGLDCIHIPPAMTAVYFANGLVFLVVMIGVVEPLRVRLRWPGR
MBK9063706.1	0.26993150684931505	146	LRTGPVVRDLAVAVTVSAVWVTFYGYRYNVEFFNSRGINWWAFLWWSAGLFAVLRFFGLLQNAVLPWWLATAATWAAYAAVLVAVEYVGYALLGIRELHGERPFAFGVIHGTPALKIYYAVAPPLAIAIATGVQRLAGIATPAMRR
MBW3017126.1	0.27179310344827584	145	TRRPELFKYLRIAFIVSLVWQVMTIDYYNYTQGNLMVFGISVFALLARTLAFLFVYNFYSHAESLIKKPVLWKKLLLFTVIYEPLMIAAESLAYNFFNVQLASSYPGLAFCNCLHVPVWMIIGYMVQAPLFFLICMLLKFKNPFN
OQB01758.1	0.2742281879194631	149	VFDRNKLWAWIPALSVGIIFVLVIRDMYSSYNVFTLKIRGLMLFPMLAWALMLMFWYLVVEPYFHHDKWWRKWLTNAALFCAGLIVFEIIGYHVLGVRLGAGSTYPGWPVLDIFHAPWWMQVAYFFNGIAFIGVVAFVDNILRRRTRKS
MBI2545699.1	0.2745033112582781	151	TERTLLLHHLVAAFFISLLWMVVAREEYAYNTAFITIAGINLYPLFSWSVGLFTLYLLYSHYEHLLHKQTLSHKLLLFTGIYWPLLIFAETTAYHLFNIRNLATAAFPGLPLCDCIHAPLWMQITYFIIGIVFFVICYALKLENPHHKIIK
HDP70682.1	0.27473684210526317	152	TERKSLIYSLTIASVVSLTWMLIARNEYGYNSNFLIILDINLFPLFAWALGLFALYIIYSHCEPILKEQGFMKKFLLFIAIYWLMLIAIEAIGYRFFNIHNLSAAGYQGLPIFGCIHAPRWMQVAYFSMGPVFFVTCRVLSFWDSKQFLNNL
HFI73693.1	0.27790209790209797	143	FHLRYPLTSFLTAGTISYLYVGFSFSGNDYVPEYSGFLKISMFVFLWIALYYHLQIYELFLFKKQRELKAAALASVIFLPIFFLIILLMNALFLNGAASSISVFQEIVYNKGKIIETAIFLFMPATTIIVYIAFKKLIGKAKE
MBI5807741.1	0.2816216216216216	148	KIYIENIVALLISVQISFWWVGSYKYEYNYSFLNSAGINFAAFFAWSIGLFIVYKIYSSLNRIITNNILSFGLHYLIYLFLLFTFELLTYNVLGIKEISNKEKTPLIFNLIHGTTALHVAYFLLPAINCYLINLFIKVSNKAQRNYIL
MBK8212567.1	0.28162162162162163	148	EGLVRAAAVPLGAVAVAFEWVGNYGYSYSRPFFNSPGICWWAFLLWTLALVAVGLVFSSLEARLGSPAKALGLTALGYLVALAAVEYLGYVVLGIHEVGHPSRTALAFDLAHGTRTMHVFYTCAPVVGVAVFAGLRALFGRAMTPALV
MBM4172244.1	0.28222972972972965	148	RKYFDLFTIFFVSITISFLWVGFYGYKYNVSFLNTPGINVTTWILWTIGLILCSFTYKQLKEKLNSRWKSISIVYILYIPLLFLFEYFNYHILMFREISTANRVALIFDVIHGTSALHIYYLTAPIINIFTYVIIYKLFLGVVDFRKK
MBI2139015.1	0.2840522875816994	153	TRRKLLLSHFIVSSLIALVWMLIAKGQYAYNRPFLVFSGINLYPLFGWAVGLFLIYLVYSHYEHIFFERGFLRQLLLFIAFYWPLLLAVESIAYHLFDIRNVAAAQYPGLPFCNCIHAPLWMQLSYFALGPLFFSACYLLGLENPHFAVKKDG
MBT3262235.1	0.28500000000000003	148	TKRIKSIKRYAISTALAFIWVLLANNFYSYNQNFLTFFGFATFPFFGWAIGLYGMHMFFSGLDEYFKTATFAVRFLLFCFFFWVILLVSESFAFNFFNVQNITSTTYAGIKFCNCLHAPLWMQISYFVLGPLFYLISKLFKIEKFSEE
NLX65259.1	0.2868493150684931	146	AVYAKWIFAAISAAFVSFVWVGWYGYSYNHSFFNSSCINWWALTCWSFSGFLIIVINYHLEKKINFPVAFFITSVIYLAALVVVEYIAYHSFHLHETTLNANPMIFNIIHGNKTMHIYYLTAPLFYILVFKFSNHFLKKYEKGVSV
PIP87124.1	0.28765151515151516	132	KYKKKIGQELIIAFLFALFITSYVEYIYTGVNMTIGTINVFPLVSWTGGLVFIREIYEMINIKYKIIYFSFLYLGLILFVEYVGYHILGIQLDSNYPGLWGLDVLHVPWFQQIFYITAGPIYLLVTDYLNVK
MBV5312117.1	0.2887755102040816	147	SSYSKLFLFWLTAGTLSFLWTGNSGYIFNNLDYDTTGFNWLAFIGWMIVGILILYFYDRMRILNYNTLKSIVTTWIAYLVPMLILSLGTSNLLFAGEAFQADYSRLIKFLPAEGTKKFFYLTAPFFFISLYFLFDFLFRGYVSNPQP
WP_014560601.1	0.29020270270270265	148	IRYSSYFPAIVTSLAISFFWVGFYQYRYNYNFLNSNGFNFWAFGCWSVSILFICISFSHFKDKFSNKLKFYPIFYLLYLTLLLTVEFFGYKILRIKEIAHLNSDSLIFNLIHGNTTLHIYYLLAPFIAIMINKIIFTLWQNYLNTFEL
MCD6270620.1	0.29442307692307695	156	SQRTSLLYPFAVATFISFVWIFFARNQYAYNYNFIVLWKINLFPFFAWAMGLFSSYLLYLHYEHILIRKIGRGFIKMLAFFSAIYLPLLILVEDIGYNFLDIHNLAAANYSGLPFCNCLHGPAWMKLAYFLIGPLFFTVCYFLRIENPHIKMYNQT
WP_106041579.1	0.29574999999999996	120	RQNVHGFVIAVTAVTVSFAAVGQYGWLPVFLCFCMGVMLIVVFRGLAEKETSFKACAIIYIFYLPLWIVGSSLSVSWRYSLFPAAAPLFFAGLYVLMSDLYERFAENFPFGLPLAGREST
MBI96001.1	0.30913907284768216	151	MYDKYHKKSLFLSFGISLVWTIFSVDIYNYSFSFKVFELFDIFPFLSFGIGLYASYYIFYRILDILNFRSLHFRLEFLIYCIFYVSLLLFGEWLFYHYVGVQNLATVTYPPLAICNCFHGPIAMAGIYMMMGPLFFILNTNLLAYSHKDKA
MBR9703195.1	0.31357142857142856	140	TGRAFLLKDFCLATILGFGMTFVFSSFYTYQPAFFGISLFPLFAWPLGLFTTKLFHEEWAPKKYSLLSFLIIYWGLLLFEEIVGYHFLGIQNIGTALYAGLPFCNCLHAPWFMQLTYLLMGPLYFFILTLVKKYSNSKRV
MCD6579554.1	0.315945945945946	148	ITESDKIWAWIPAVIISWLWVFLIRNIYAAYGGLRYSIFGISLFPILAWPTLLMLGYFFFELFIKHESQFIRWLKMSFFWAIGLITVETVGYNVLGIHLGYGTQFQGWPILNCFHSPWWMQMGYFLNGFIFYGIVAFYLNKRKQRTSK
NLX81130.1	0.318013698630137	146	RRYSLWLATFMSAITIAFIWVGTYGYSYNIAFFNSPAINWWAFTCWTLSGAIILTAYQLFKRKMRPIFAAFTIWAIYIAILLTLEYLAFHVFTFQEATQGTTALIFDVIHGRPEMHVFYTTSTFIFVSMFATLSTIFKRYDRVALP
MBS1772629.1	0.3313605442176872	147	LIQIATNKKIAASLLLSFTWVKNYQYSYNVEAFNTQIINIWAFILWLIGGYIFLCIYDRVRTVVESRYLVTVISWCIYFLGLLLVEYTGYNVLGIHENSARGGALIFGLIHGNMMMHIYYLSFPILSMLLYQTILIVAPVITKWTNN
MBP1668817.1	0.34310810810810816	148	ESLPAWSLMLFSSLTLAFIWVGNYQYKYNFEIFNTKGLNIGAFGLWSIGGFVYLLFYHATVRKENRFLLRLSLAWVVYFVFLLVLEYTGYYTMQWREISTPGARPLVLGLIHGNWALHLYYIIFPFLAIALYEILSYLVFRALNNLVR
RKZ07086.1	0.343233082706767	133	YRFKMSVRQTILALLISFFWVKFTGFYNYSGGNFILFQLNIFTFILWTAGLTGFKEIYDHMKCKWRLPFITGAWMVFIITIEWIGYNALNIQLASHYTGLFGLELLHLPILGQLYYLLAVPIFILMSDWLEVK
HGS79789.1	0.34587412587412586	143	TGRSQWIYRLIISSGMALAWMILAGGMYQYRVGMMNLFGMNLFTLLAWALGLYAAYTFFVHLNRIFNIQGTAKRMLLFLSIYWPMLIIVESIAYHVLLFRNIPTLAYPGLPLCDCIHAPFWMQFAYFAMGPIYYALCERFAKK
HGT47121.1	0.3489864864864865	148	LNLKLNLYALFSSFIVAFIWVGFYKYQYNFEALNTKGLNLWAFLWWSICLFLICQFHLRQKNKFQNEILYYFTLYISYLIILLVVEFIGYKILGIREIYHSDSTALLFDIIHGTFTLHFFYLTSPFIMIFFIELIKYLFEKFFYLNSS
HFI91120.1	0.3567567567567567	148	KIFSFLLPSILSSFIISFLWVGFYNYRYNIESLNTRGINIWAFAWWFAGLLFILFVAEGLRKNFQNKFIYYPILYLLYLISLLTIEYIGFNFFNIRKTSDTENSALIFNLIHGTTQLHIFYLIAPLLVFLLYSITQKIFINYFNVIKE
NLB34447.1	0.35738562091503273	153	LRKKDYALALAISTLLGFMWVYFGRNLYLYSNQTFVIGGINFFTLIAFSLGLLCAFIIYQQFLMKLKYKKFHQQFVLFTGLYWVFLIIFEWMGYHVFGIQNAAASEYPGIPFFNCLLAPRFMQVAYFSFGPIFFTLYSFLYSRLRIPFVTRLG
OYX54177.1	0.3627450980392157	153	AHPYRYLLVAILSLVVAVTWTYVTKHMYDYNLPFASMFGVSVFPAVAWTLALVAGYFIVESIVKHVGAKHPLVQFIVVVGAYAVAVIIAETVGYHLLGIHNIGTSQYVGLPLCDCLHAPIWMQIGYFSLGPLHWLLVKMIIVTSNLWYFSIRS
NLB93556.1	0.3627891156462585	147	EKSKQHILILITTAVIAFFWTGFYSYQLNIHSEPAVSLNGTVVLFWWFTGYLLLLIFRKLQTKFNNGFYSMLAISVLFYVFLIPFYFLISEVLNIREISHEHNVVIGSLISLNSSLINFYLIFPILLVSVYSWFSHLSRKMTLTITT
MBI2004537.1	0.37583333333333335	132	LYRRSIGQEMVIAILFALFITAYWPYLYTEGNIFLGHINVYPLIAWTAGLVLLREVYEHLRVPYRFVIVSISYVAVLFFVEYLGYYVFNIQISGQYPSLLGIGIIHGPPIVHIFYLLAGPLYLVVTDYLKVR
MCA0364768.1	0.37590909090909097	132	QAIKPFVRLFFISGVFGYLYVGFFYFLPGLPELKNLNLDITIIFKIFLFSYLTLLIMEIYDSENNILAGRFWVTLIIVLIFSVGFAAWINLSEFQILPLFLYATIIISADYIILYLVNKWKKRPAYSIKSSI
WP_148231165.1	0.3916438356164384	146	QFSPDMLAELAVAVGMACIWVTYYDYTYNVPFFNSPGLNWFACTLWSLWLFFILCVYNFWHYLLNSTLMSLAATWLVYFPLLLLFEGIGYYILEIRLVTTESPLMFGLIHGTPTLKGFYLIACFLAVFLSYAFKAAIKMCFPKAQP
MBA4417860.1	0.4186301369863014	146	RYKFTLLMELILSAVISFIWVGSYGYTYNIDYFNSSPVNWLAFLLWAWGLFFTIQIYRFFGRYLKSLWLSLTLTWLVYFTGLLVIEYIGYYVLTIRQITPEGPLLFGLIHGPMVLKVYYIIAGISAVFLCNILNALSTSLTRRRHF
MBN1926882.1	0.4221641791044777	134	RAFRNWVVMLVSTVTIAFFWTGYYGYEFSLNDLNGRFLKLITFLFWTLTGVLILLLYRFLKMKSEKEIYVMGTLYVIFYLFLLLINLITHRFLNIEEISRGNSFYLFGFFQLNPSLIFFYITGPWILIMFDNWL
HBF95416.1	0.42617021276595746	141	GKYTKFLALFISAITIAFIWVGWYGYNYTISFFNSPYVNWWALSCWTVSGAAIILLFSNFKAKKGAFFAITFPWLIYLVLLFAVEYIAYHLLSLREITQGATPLIFDIVHGSRIMHIFYVTAPLFFIGLFVLINSLLEKYE
HAW07838.1	0.430625	144	HISQEFVASVMSTSVLAFLWMGTYQYHYSANIFNTQGLNIWAFLLCFLGANLIIKSFIYCKNYFKKTSSSFVMLLGLYYISLFIIEYVGRYLVEINEISSSSNAPLAFGLIYGNMTLHIIYIIAPVIVILFYSILIWLFRRILL
MBP7214845.1	0.4308783783783783	148	HLSPQFLSALFTALILGFLWSGTYQSQEGIEIFSTTGLIFQNFFFWSASIALFIFALFFLHRFLKKYWISFSIVCAIYYICLLAIGLIGGNSIINTPTDCSTSLKFLFKQIYGNQVISVGFVIAPFIIILHFIMLNYLLKKIFSQSIS
OFY43393.1	0.46808219178082194	146	RFPVLLFPIFLAATTISYIWVGNYKYVYITTILNSEGVCWWAFIWWILGGLGVIAGYIRLLDIVKGKLRSSLTVWVLYIMGLIIFEYIGFSLLQIREVGHVATPLFLNIIHGTYTMHVFYLIAPFLFILLFELFSVLFIKASQQQK
