# Supplementary material for: The lipocone superfamily, a unifying theme in metabolism of lipids, peptidoglycan and exopolysaccharides, inter-organismal conflicts and immunity
Source: eLife. 2025 Sep 9;14:RP108061. doi: 10.7554/eLife.108061 (PMC12419801; doi:10.7554/eLife.108061)
Supplement: Figure 1—source data 1. [file elife-108061-fig1-data1.zip › hydrophobicity_raw_data/CpCone-Loki.tsv]

id	Hydrophobicity_score	length	sequence
HDY77389.1	0.14215999999999998	125	MSDLTSLSAFDQFSIGHIIFGAITFFLLLVVLGRFGKRRDRFILLITFLLTFIIAIGFEIIENSAFIVNDSGLKINNRKDSVLNSTMDIILNMIGAFIIFIIFWYILKKTNLKQDIIRLKRKIVK
MBA3355083.1	0.2671333333333334	150	MARPFSGQATSGVLTTLNTFWIPYAFTHVLHGFVFFWLLSWLLPGMTRLWQLSLAILLEALWEVFENTEFTIQRYRETTAALGYYGDSVANSLGDVATCGIGFLIAQSIGFRRSFLAFAVTELVLLIWIRDSLLLEILMLIYPIESLKAW
MBY9018364.1	0.2691608391608391	143	KIMNKILAKNKEGISKAAIDFFSFGHLLGGYFAFIILDAFYLVILGEFVIEICIVTVFLCGVIWEIVENTYLFNKNVKFGYRRDSLLNSSMDVVMLTMGGFFASYCLELNLETFLIVSALFFIGNILLMSIYANKIIELFSGL
OLS13419.1	0.2714864864864865	148	MGTFIATKPEEVSKSWLDYWSFGHLLFGAVAYFQIYAIVYYVFAAEFPDWFGYITSINAQQQARLWGLVGATIVGIIWEPIENIGFVKLGWKSPVDSWPNLIIDCIMVFIGALILYYIHIPLVNLTICIGLVILLIVTGYLTKHNTSS
TXT58054.1	0.27157894736842114	152	SKMNEIIADESNEVGHHPIDYFSWGHVDIGVSIFLLVSLINTIPSWIDQQLVYLIPFWSTLVLSLVFAVLWEIVENTLLIKLQLKFEGRRDSLLNALWDIFFVCVGCVGMWIIKGLMVNLGGPNMIPWYYIVGIIIFVILIIAFLIGRAKIK
MBD3196558.1	0.3070625	160	LFGIPIIALDKSGVSTAAFDFWSIGHLLVGLAIFIFAFTIGFIHKNVTAPQPNQPPNQPTLIPPDAKDLLLYWVITLITAVVWELVENTLLYLIGVKTKFDSPINISTDILLWCLGGLGSWYITQLMFISKDYIRVYYIYGIINLLMGVVIFIVFGYLTL
MBD3352149.1	0.30755244755244754	143	DSESEESSESSSKIGRVWVDYFSWGHVAMGIGIYALVWFIVSFTSTSAISLYCFLITFIVGGWLWEVIENNLIWSWGMKFEDKQDSINNLLGDQFWVCLGAIIIWIVEIIIIGNYAVYWFYIVAGILLLICLIGFFISKAISE
TKJ22050.1	0.31797202797202795	143	VITIVLIAKTKDDVGKAAIDVFSFSHLIFGYLLYPILHCIIYISVRVYSNFACLLGTILMSLFWEAIENTLLYRKGIKFGNRRDSLKNSLMDIYFFSSGGVISMYNLTHGLIYFLISTFIFLNSLLFLIMVYAFKILGFSSPL
MBY8982565.1	0.3250993377483444	151	MLFNWFIAEDASEVCLSWFDFFSIGHICMGIGIFLIFSLFYTIPMSKTNGKDQIKLPLWGVWLITVIFGIIWEFLENILLYNYGLKFENRRDSAANITTDIIIVGLGGLGTWIFAHIVFEYHKKHWPYYLFGILGLTLWIGVFLILRYFTL
MBY9013915.1	0.3298581560283688	141	MNKVFAKKKGDVSKAAIDFFSFGHLIAGYFVFLSLDALYLVIFGEFVFLLCIFTIFLCGIFWEIIENTFFFKKNIKFGYRRDSLLNSSMDIAILTIGGVIASVFLELSPDTFLVATVFFYISTILLMSIYANSIIGLFRSI
MBN1800449.1	0.33148648648648643	148	MVIATSKEEVSRAPWDYFSWGHIDMGLGSFLILSLINIIPTILNQTKTDIINWWMMIVVVIIIMVAWEIFENTVLYKYGAKFENRRDSLVNAIWDIIFGIIGGMYMWIVKGILVNIIGIHTIPIYFIVGIVTFIVCLIGFFVGRAINK
MBY9003389.1	0.33226950354609924	141	MNKILAKNKDGISIAAIDFFSFGHLLGGYIEFIIVDALYIVIFGVIVIEISIFTVFLCGVLWEIIENTYLFKRNIKFGYRRDSFLNSSIDVVMLTIGGLFASFCLELNLETFLITSSVFIIGIILLMSIYANKIIDLFRGL
HEC36786.1	0.34148648648648655	148	MMLNELIATEIGEVGISWFDFYSIGHICFGIGLFLFFSLFYTIPKRNNNIPIFSLIFVEILTITFAVLWELIENLIFLNLGWKFENRADSLQNITTDILLGAIGGLGTWLFAYITFEKEKKPFAYYTFGIIGFGVWIGIFIILRYLTL
TXT59853.1	0.348581081081081	148	IFLNILFATSIEEVGRSAFDFFSIGHVCFGIGTLLVFSIFYTIPIHQGNKPIMPLWLVYTLTLIVLIAWEFIENIVFFELGWKFENRLDSPINITTDIILGALGAAVNGYFAYKMVELDKNMKGYYIFGIISFIVWILLFVIFRQIAY
NVM34524.1	0.36357142857142866	154	LIDWPIIHVIGEEISVAVFDFWSMGHILLGIAVFMFAFTIYFILKNRDVPPENVSIHTVKIPAPKKMFISWIISVIVAILWEVLENTLLLYLEWKNKFDSPLNAISDIILWSIGGLGAWYITHLMFVSKHYILGYYVYGIITLLVGVYYVVLFI
TKJ20256.1	0.3637162162162162	148	MFFNDFIATIVDEVGISWFDFYSIGHICLGVGLFLFWSLFYTIPKKKGRVPVFSLLFVFILTIVCAILWEIIENMVFLELGWKFENRPDSWQNMSTDVLLCAVGGLGTWLFAYLIFEKERSAFGYYTFGIIGFGVWIGIFIILRYLTL
MBN1800016.1	0.3691216216216217	148	MIFDCIVALTNDRVGLCAFDFYSFGHICLGIAVFLFLSLFYTIPKYKGDTPYVALVLVFIVTLALLILWEIIENTLFFELGWKFENRRDSSLNIFTDILFGTLGAIGTWLICHYVFVKEKKIWGYYAFGLIAFLVWLILFFVTEHFTV
UCC20640.1	0.37155844155844153	154	VFGIPIIAMDDIYISIASYDFYTLAHLLWGVALFVVIFTIGFIAKNRSDDPLAPISPPDFKKFVIYWVITLAIAGIWEIIENTLLIFVGMKVEFDSVPNIITDITIWGIGGLMSWYMTDLMFLSKKFIRAYYIYGILNLLSGALLFILFSFITT
MBY8985585.1	0.37695364238410595	151	MMFDWLWATLPSEVGQSVFDFFSFGHLAMGVVVFSLLSLISTIRNLFDPNNFKVQKSHWLWFFVGTIIFAVFWEVVENTLILQWGLKHLNQQDSIINAIADIVLGGISALIVGVIGYLLYEKVKKYEFLLFYISAALLFVLFFVIYVVLEF
TFG24190.1	0.3776666666666666	90	MMFNWFLAEDLSEIGVSWVDFFSIGHVCFGIGIFLFFSLFYTIPKHHGNTPILSLLAVFILSLLMFIGWEIIENTLFPILSWKFEGRVDS
TXT64745.1	0.3895522388059702	134	MKFLAKTKDDISRAAIDCFSFTHIILGFFGYFVLDSISYTILGTSNTPISLILLISFSIIWELFENFVLLQFGIKFASRKDSVLNSVMDVIFFFGGGMVVMLSFYLDLSQFLLFILIFFPSTILTSFFYFYYLK
NHJ26156.1	0.3904687500000001	128	MKIFAKSKEDISSAAIDFFSFGHLLIGYLLFIVLNAIYFVFFENYQFFLCIISDFLCALIWELIENTLFYRKNIKFGYRRDSTLNSLSDISFLVIGGLLALLNFSLGFSLFLINTIIIFILIAFIMKY
MBY9006549.1	0.3982781456953642	151	MLYNWLIAQDVSEVGISWLDFFSIGHICMGLGIFLLFSLFYTIPMSKSNGSAQVKLPLWCAWIITIVMAIIWELIENILLYDLGLKFEGRRDSTANIITDIILVGMGGLGMWIFGHLVFKYHKKVWPYYVFGIIGLALWIGVFLILRYFTL
MBD3214958.1	0.406158940397351	151	MIGNWFIAEIPGEVGQSYIDFFSIGHLCGGIAIFLFFSLLYTIPMSKEDGTSQVYLPLWAVWIITVAIGILWELLENTILYDLGIKFEFRLDSIQNLVVDIIFVAIGAAGSWVFAHLLFKLHKSPWPYYIFGIINVILWLGIFIIWRYITL
MBY9006136.1	0.41157534246575345	146	MMFNWFFAENISEVGISWLDFYSFGHICFGIGAFTILSLFYTIPKKKGKTPLLSLLGVFFISFLLFIGWELLENILFIQIGWKFEGRIDSWPNIITDILMGIVGALGSWGFCHLLFDKNSFWAYYLFGICGFGLWLGVFMIMRALY
NVM36232.1	0.4136567164179105	134	MFDFFSFGHIAMGIVVFSLLSLISTLRNLVDPNNFIVQKLHWIWFFIGTIIFGIFWEIVENTLVLSWGLKYQDRADSIVNGIFDVILVGIGGLICYAFAFLLYEKVKKCEFPWFYLFNSLSFILFFMIYLTLKF
NVM34493.1	0.41563758389261746	149	KHYVPFVGLLEDYVGRSPWDYYSWGHIAFGIATFSIFSLLITIWELFIGPATMPWYYILIFVLIVAVGWELIENTILWKLGLKYENRRDSFINALFDIIFVTGGGTATWLMKWIIMDVMGHLGRWFYLSAIILFCFVLIAYFIGFFITN
MBD3215472.1	0.4276	150	KVYIPFVGDIQDYVGRSPWDFYSWGHIDMGIAAFIFFSLFITIPEFIFGPGGGFFPWWLAFLLTILVGILWEIVENTVIYYLGWRPGGKDSAVNAAWDIIFVTVGGGVMWLFQLLIMELIEYQGRWFYTVAFTSFFIILICYLIGFYITN
TFF85748.1	0.44507246376811593	138	MIIRILAKTRDDISKTAIDCFSFMHLMFGYFGFLFFNFMFFFTIGNFLNGFSLLFIIFFSIIWELTENIVLIRFNIKFGNRKDSVFNSGMDITFFLIGGCIGLISFYLEFRFFLILMLSILYGMLVISFIYYIRIKSK
NVM16469.1	0.4475	148	MLFVDLIATDPSMVGIAWFDYYSIGHLCFGIAVFLFLSLFYTIPKHSGKTPIFSLIFVFILTLGILILWEVLENFLFINLGWKFEGRPDSWQNITTDLIIGTFGGIVSWIFCHEVFIKNKRIWAYYVFGIIGFTLWIVVFMVLRALTI
MBD3338666.1	0.4528000000000001	150	MSEVFAGSKDDVGRSAIDYFTWGHIAMGVAIFLLLSLINTIPSYIDNALVYIIPYILMLFISFLIGVVWEILENTLFVGIGIKFEGRRDSFVNALWDVIFVCIGALIIWIIKGLMVNLIGPHLIPAFYIVGIVIFVVSVLGFVIGRAITK
MBN1216352.1	0.45500000000000007	150	DKYIPFIGLVDDYVGRSAWDFYSWGHIAMGIGGYLILSLLITIPRQYMGIPELIPWWFVWILTILICGFLWELFENSLVYYWGWRNKGIDSLLNSIWDIIFVSIASAVMWLFQYIIVDLLENRIRWFYIVGIISFLIILIIYFIGYYITN
NVM45020.1	0.45952702702702697	148	MLFVELFATDPSMVGLAWFDFYSIGHFCFGIGVFLFFSLFYTLPKHKGKIPIFSLLFVFILTLGILILWEALEYFVFIDLGWKFEGRADSWQNMTTDLIIGAFGGIVSWIFCYEIVGKDKNVWAYYIFGIIGFALWLVVFMILRAFTI
MBY8982455.1	0.4661904761904762	147	MMFNWLFAENLTEVGLSWFDFYSIGHICFGIAAFTILSLFYTIPKKRGKTPLISLLFVFLLSIVLFIGWELLENLLFIQIGWKFEGRLDSWANIIIDIIMGMVGALGSWAFCHLLFDKNSFWIYYFFGICGFALWLGVFMIMRAYYY
MBY8983972.1	0.47193333333333326	150	ERYIPFIGRIMDYVGRSPLDFYSWGHIAFGIGAFSIFSLIITIFELIFSTTAVMPWWWIMTFVIAVGIGWEVIENTILWKLGVKFENRRDSFVNAFFDVIFVILGGLATWLLKWIIMDVMGEFGRWFYISALVLFVIILIAYFIGFYITN
TFG08973.1	0.47479729729729736	148	ALFNWLVATEVSEVGTSWFDFYSIGHICLGIAIFLFFSLFYTIPKARGSTPIFSLLFVFIITLILLIAWEVLENTLLFMLDLKFENRLDSFQNIFTDIIMGLLGGLIAWLFAYFTFEKHWKLWPYYTFGIICFAVWLGVFIILRELTF
TFG24203.1	0.48694444444444446	144	MVGLDSDYVGRSPWDFYSWGHLALGIALFLLVSLFITVPEALGGQALIPWWSIIIIVLFLLLFWEFFENVVLYLLGWKFEDRQDSFWNFLWDMIFGMAAASVMWLFQWIIMDLLGELGRWFYIAGAISFGVVILAYLIGYSMYK
TFG00219.1	0.49331125827814576	151	MLLNWFIAESVDEVGISWFDFFSIGHICMGIGIFLVFSLFYTIPMTKKEGTSQIILPLWVVWIITVIVGIAWEFIENILFYELGIKFEHRLDSIANIITDIIFVGLGGLFSWLFAHLVFRTQSKVWAYYLFGLIGLGLWVCVFLILRALMM
TFG16454.1	0.5278378378378379	148	MFFNEFIAETIAEVGISWLDIFSIGHFCFGIGVFLFFSLFYTIPKNKGHVPIFSLLLVFILTFIVLIAWELLENLLFIEIGWKFEGRLDSWQNITSDIVIGVLGALISWLFCHLIFTKGKNIWAYYIFGIIGFGIWLGVFIIVRAIFL
HDZ17713.1	0.529375	144	MSKIIIVARRAEHVGISPIDFFSLGHFIMGYLTFLGFYGTFSIFFGIPLNFLYLLGNIFVSVIWEIVENVILFKLNFKFAHRRDSVINSIMDIFIFFVGGIIAMSIILLLDVSLFFLGTLLFLLSSLIFMDLYALIILKPVIAK
MBY9007923.1	0.538	150	NKYIPFVGLVDDYVGRSAWDFYSWGHMDMGIGGFLIFSLFITIPEIFMSIPGLFPWWFVWLLTILFGGFLWEILENSLIYYLGWRNRGIDSLINSIWDIIFVTVSSAVMLLFQFIIMDVLAYRTRWIYIVGIISFLIILIIYLIGFYITN
