# Supplementary material for: The lipocone superfamily, a unifying theme in metabolism of lipids, peptidoglycan and exopolysaccharides, inter-organismal conflicts and immunity
Source: eLife. 2025 Sep 9;14:RP108061. doi: 10.7554/eLife.108061 (PMC12419801; doi:10.7554/eLife.108061)
Supplement: Figure 1—source data 1. [file elife-108061-fig1-data1.zip › hydrophobicity_raw_data/Met-SAA.tsv]

id	Hydrophobicity_score	length	sequence
VDI80070.1	-1.161010101010101	99	QMVKDGKGAKGADKYFHAKANYKAAQHGPGGKAAANHISDVREAYQTAFQKVKNKVGKVSDKGYDEYAADSAKDQEANRHGQNGGDPNRYRTKDIPDKH
XP_045187999.1	-1.1282692307692308	104	RTWNYAKDFAGGTKDMAKAYSDMREANYKNSDKYFHARGNYDAANRGPGGKKAAEIISDLREWTDKKFKGDSSDEIAADQEANEWGRKGGDPNKYRPEGLPDKY
KAF4111533.1	-1.014368932038835	103	QWYRYPEQAIEGARDMRRAYQDMLEANHKHSDKYFHARGNYDAASRGPGGRWAAEVISDAREAMQILTRRGHSDSEADQEANRWGRNGGDPNHYRPEKLPKKY
XP_033747075.1	-1.0042307692307693	104	QGARFAKGAARGARDMYRGYSDMRKANWKNSDKYFHARANHDAARHGPGGRWAARVISNARENWQSGVSGRGHEDTRADQEANRWGRNGGDPNRYRPKNLPDQY
XP_041352140.1	-0.9966666666666668	99	KSRLYKTETKDAYDEMKDSNCMHCDKYFHCMGNYNAVYRCQQSYKNKEIAEDVSNCREWGQDSPDSAADQAANRYGREGWDCASRYLCNVNCMYSPTDR
XP_032420512.1	-0.9886538461538461	104	DXYNFPVQAAQGAHDMWRAYQDLXETKWINSDKYFHARGNCDAAQRGPGGCRGHQVRKSLQRDDEWTGQGQGPEDEAADQAANRWGRSGGDPNRYRPNGLPEKY
XP_030837039.1	-0.97672131147541	122	RAGDFVTGAAEEVRDFVTGTVKDVRDFVGGSRDMQRAYSDMREANSTGADKSFHARGNHDASKRGPGGKGAAKLPSNVHEGWQGGVSGRGAEDTQTDQEANRRERMRRSKHPVRIIKDGPKY
XP_019623557.1	-0.9582692307692308	104	TAVDRTREAVQGAGDMYRAYSDMREANWKNSDKYFHARGNYDAAQRGPGGKWAAKVISDAREGIQSAFRGQSEADRRADQEANLWGRNGGDPNRYRPEGLPDRY
CAF1459601.1	-0.9527826086956522	115	NWLRFAWCAGSDLHTCPGRMLKARYNEMKAANCKNCDKFFHCKGNFDAVYRCGESDQTRRIAKKISDCREEAQDAGSADSRADQEANEFGRNGGECEKKYLCKVEVKLIPIYEDK
XP_015912599.1	-0.9446000000000001	100	CQFNFMKQAGQGARDMWRAYSDMRDANWKGADKYFHARGNHDAAQRGPGGKWAAEVISNTREAFQGPNTADSKADQAANKWGREGGDPNKFRPKGLPDKY
RXN13956.1	-0.9367326732673267	101	QWHRFPGQAVGGTKDMWRSYRDMRQSNWKNSDRYFRARGNYDAAKRGPGGRWAAKVISDGREFVQGITLRGNSDADHEASRWGRNGGDPNRYRPKGLPNND
GFT29374.1	-0.9255000000000001	100	GQLDFIKEAAEGAHDMWNAYTDMREANYIGADKYFHSRGNYDAAQRGPGGEWAAEIISDAREAFQGSDTADSKADQEANEWGRNGGDPNKYRPEGLPDNQ
XP_035700307.1	-0.9235643564356436	101	DRAVEAVQGAGDMYSAYRDMRESNWKNSDKYFHARGNYDAAQRGPGGRWAAEVISNAREGYQSGLSGQGEADTRADQEANEWGRNGGDPNRYRPAGLPDRY
4Q5G_A	-0.9215533980582524	103	RWVQFXKEAGQGSRDXWRAYSDXKKANWKNSDKYFHARGNYDAARRGPGGAWAAKVISDAREAVQKFTGHGAEDSRADQFANEWGRSGKDPNHFRPAGLPKRY
CAF1039414.1	-0.9197345132743362	113	NWFKFTACAGTDLFTCPGGMLKAQFNQMTKANCLNCDKFFHCQRNYDAVYRCGNSAKNQRIAEKISNCREQAQDDGSEDSQADQQANKFGRDGGNCRAQYTCKVKCKYNPQNK
CAF4888407.1	-0.9167256637168142	113	NWPKFLWCAGLDIRSCPGQRLKAQYNEMRRINCKNCDKFFHCQGNYDAVHRCGKKAENLRLAKKISDCREAAQDPGSADSLEDQKANTLGQNGGNCTTEYLCKANCKYNFRSK
KAB1271860.1	-0.9156756756756756	111	RWASFLKEAGQGAKDMWRAYSDMREANYKNSDKYFHARGNYDAAQRGPGGAWAAKVISDARENIQRITDRFKHGSSGHGVEDSKADQAANEWGRSGKDPNHFRPAGLPDKY
RXN30330.1	-0.9093333333333332	105	QWHRFPGQAAGGAKDMWRAYRDMRQANWKNSDKYFHARGNYDAAKRGPGGRWAAKVISDAREAVQGFGNSGRGRADSAADQAANRWGRNGGDPNRYRPKGLPKNS
XP_032545630.1	-0.9064423076923078	104	RAGKFVWDAVGGTRDMYRAYRDMREANYKGADKYFHARGNYDAARRGPGGAWAARVISDAREGWQSRVSGRGAEDTRADQEANRWGRRGGNPNRYRPKGLPSKY
EQB79124.1	-0.9010810810810811	111	RWASFLKEAGQGAKDMWRAYSDMREANYKNSDKYFHARGNYDAAQRGPGGAWAAKVISDARENIQRITDRFQHGSSGHGVEDSKADQAANEWGRSGKDPNHFRPAGLPDKY
XP_032976998.1	-0.9004504504504504	111	NQTTFVCGFIEGAKAMWRDPSEMKKANYIGPDKYFHARGKYEVAQKGHGSVVAAKLIRDAREASQRVTDLFWPEDSGRGEEDSRANQRAKEWGRSGKDPNHFRPAGLPDEY
NXP74339.1	-0.8987499999999999	104	DRGRFVWDAIGGARDMYRAYRDMREANFKNSDKYFHARGNYDAAQRGPGGAWAAKVISDAREHWQGRVSGRGAEDTRADQEANAWGRNGGDPNRYRPPGLPSKY
XP_033784704.1	-0.8952884615384615	104	DAGRYVTQAAQGTWDMGRAYWDMREANFKNSDKYFHARGNYDAAHRGAGGKDMAEFISNTREYLQGGSSGRGVEDSEADQEANRWGREGGNPNRYRPSGLPEKY
XP_014823474.1	-0.8911650485436895	103	QWYKFPIEAVQGSYDMGRAYRDMRKANCINSDKYYHARGNADAAKRGNGGVWAAEVISDAREWVQGNSGRGAEDTEADQEANRWGRGGGDPNRYRVNCVPDDH
EDM07259.1	-0.8901941747572816	103	RRFQFMKEAGQGTKDMWRAYSDMRKANWKNSDKYFHARGNYDAARRGPGGAWAAKVISDAREGIQRLIGHGAEDSRADQFANKWGRSGKDPNHFRPAGLPRKY
XP_036115482.1	-0.8843243243243243	111	GWGTFLREAGQGAKDMWRAYSDMREANYKNADKYFHARGNYDAARRGPGGAWAAKVISDAREGSQRFTDLFKYGSSGHGTRDSRADQEANRWGRRGNNPNRYRPAGLPKKY
GFX88178.1	-0.8822	100	WDCDFVKEAAQGAADMWDAYTDMREANYIGADKYFHARGNYEAAERGPGGKWAAEVISDVREAFQGSDTADSKADQAANEWGRNGGDPNKYRQEGLPDNY
OPJ73823.1	-0.8790384615384614	104	PGRRFVVDAIGGAKDMYRAYRDMREANYKGADKYFHARGNYDAAQRGPGGAWAAKVISDARELWQSGVSGRGAEDTRADQEANRWGRSGGDPNRYRPKGLPNKY
XP_026176383.1	-0.8778	100	QFAVEAVQGAGDMLRAYNDMREANYKNSDKYFHARGNYDAAKRGPGGKWIAEVISNAREWIQGMSGRGAEDTEADQNANRWGREGKDPNHFRPKGLPKNI
KQL59442.1	-0.8725961538461539	104	EGGRFVWDALGGARDMYRAYRDMREANYKGADKYFHARGNYDAAKRGPGGAWAAXVISDAREKWQSDVSGRGAEDTRADQEANRWGRXGGDPNRYRPAGLPSKY
XP_035657761.1	-0.8700961538461539	104	EAVGTAVEAVQGAGDMYSAYRDMRESNWRNADKYFHARGNYDAAQRGPGGRWAAEVISNAREGYQSGLSGQGEADTRADQEANEWGRNGGDPNRYRPEGLPDRY
XP_022321638.1	-0.8679807692307693	104	SGTNFAREAAQGAGDMYRAYSDMIEANWRNSDQYFHARGNHDAASRGPGGRWAAEVISNAREGYQSKLSGQGPEDTARDQEANVWGRNGGDPNRYRPDGLPDRY
XP_027387435.1	-0.8645535714285714	112	QWMSFFGEAYEGAKDMWRAYSDMREANYKDADKYFHARGNYDAARRGPGGAWAAKVISDARENIQRFTDPLFKGTTSGQGQEDSRADQAANEWGRSGKDPNHFRPAGLPDKY
KAB0370698.1	-0.8580508474576272	118	KWGTFLKEAGQDEGQRMGQGRLWTKDTRRAYSEGREEILPRPGNYDAAQRGSGSTWAAKVISDARENAQRVTDLFKCGDSGYGWEDSRADQLANEWGRSGKDPNHCRAAGRLLAPPSF
RMC00156.1	-0.8520192307692308	104	ALKQINTATQPGSWDMFRAYRDMREANYKGADKYFHARGNYDAAQRGPGGAWAARVISDARENWQGSVSGRGAEDTRLDQEANAWGRSGRDPNRYRPKGLPSKY
XP_012370963.1	-0.851157894736842	95	DESIDEHDPHDPLPSRSLCIQNSDKYFHARGNYDAARRGPGDVWAAKVISDAWERIQSFLSCGAEDTAANQFANEWGRCGKDPNHFRPPGLSHKY
RLW10151.1	-0.8501923076923076	104	RAGQFVRDAAGGAGDMFRAYKDMREANYKGADKYFHARGNYDAARRGPGGAWAARVISDARENWQSGVSGRGAEDTRLDQEANAWGRSGGDPNRYRPKGLPSKY
CAF3876388.1	-0.8452427184466019	103	NWLRFAWCAGSDLHTCPGRMLKARYNEMKAANCKNCDKFFHCKGNFDAVYRCGESDQTRRIAKKISDCREEAQDAGSADSRADQEANEFGRNGDIVNQFLGGS
XP_010174026.2	-0.8418279569892474	93	EGGRFVWDAVGGAWDMFRAYQDMREANYRDSDKYFHARGNYDAAQRGPGGAWAAKVISDAREKWQSDVSGRGAEDTRADQEANAWGRSGGDPN
KAB7499207.1	-0.83873786407767	103	RTRDFARGAALGSRDMHRAYRDMKQANWKNSDKYFHARGNRDAARHGAGGAWAARTISNAREFTDRLRGQSSADAAADQRANRLGRNGGNINIYRPRGLPSRY
KAG5196286.1	-0.8353571428571429	112	GLGTFLREAGQGAKDMWRAYRDMKEANYKGADKYFHARGNYDAAQRGPGGVWAAKVISNARETVQGITDPLLKGMTRDEVRKDSKADQFANEWGRSGKDPNHFRPAGLPNKY
XP_044894973.1	-0.8295495495495494	111	RWLTFLKEAGQGTKDMWRAYSDMREANYIGADKYFHARGNHDAAQRGPGGAWAAKVISDARENSQRVTDFFSHRSSGHGAQDSKADQAANEWGRSGKDPNHFRPAGLPRKY
XP_035216570.1	-0.8223076923076924	104	RYAQQTRQAWQGAGDMFDAYREMREANTIGADKYFHAKGNYNAAQRGPGGKWAAEVISDVREMLPFQSSGNRAADSILDKEANEWGRNGGDPNKYRPNYLNPKY
XP_009633732.2	-0.8188461538461538	104	QGGRFVWDALGGARDMYRAYRDMREANFIGADKYFHARGNYDAARRGPGGAWAAKVISDAREKWQSDVSGRGAEDTRADQEANAWGRNGGDPNRYRPAGLPRRY
XP_041472080.1	-0.8173076923076923	104	GWLDRGWEAIQGAWDMLRAYSDMREANYRDSDKYFHARGNYDAAQRGPGGAWAAGVISDARETWQGDVSGRGAEDTAADQEANEWGRNGGDPNQYRPPGLPDRY
XP_029387160.1	-0.8099029126213593	103	GFFSFMGEAVQGSWDMWRAYSDMKEANWKNSDKYFHARGNYDAAQRGPGGAWAAEKISDAREGIQSFFGRGHEDTMADQEANRHGRSGKDPNHYRPAGLPDKY
VFV28354.1	-0.8082882882882881	111	RWLSFLKEAGQGAKDMWRAYSDMREANYIGADKYFHARGNFDAAQRGPGGAWAAKVISNARENSQRVTDFFRHGSSGHGAEDSKADQEANEWGRSGKDPNRFRPAGLPSKA
ERE69647.1	-0.8061165048543689	103	DWYSLFKEAIQGTRDMWRAYSDMKEANWKNSDKYFHARGNYDAAKRGPGGAWAAKVISDAREGIQRFTGHGAADSRADQFANKWGRSGKDPNHFRPAGLPSKY
XP_005366816.1	-0.7994174757281554	103	RWLEFIKEAGQGTRDMWRAYTDMREANWIGADKYFHARGNYDAARRGPGGVWAAEVLSDLRENIQSLIGRGHEDSMADQEANRWGRSGKDPNYYRPKGLPDKY
XP_015239767.1	-0.7970873786407766	103	SSFFLYACSFLGARDMYRAYSDMREANWKNSDKYFHARGNHDAAERGAGGRWAAEVISNAREWIQERTGRGASDSEADQEANRWGRSGGDPNRYRPAGLPDKA
XP_032751030.1	-0.7865048543689321	103	SFFSFIGEAFQGAGDVWRAYSDMKEAKWKNSDKYFHARGNYDVAQRGPGGAWAAEKISDAREGLLRFFGSGHEDTMADQEANRHGRSSKDPNHYRPAGLPDKY
XP_025934654.1	-0.7862500000000001	104	RGGKFIKDAVGGAWDMLRAYRDMREANYIGADKYFHARGNYEAXQRGPGGAWAARLISDARESWQTDTSGRGAEDTRADQEANAWGRGGGDPNRYRPAGLPSKY
ELW70752.1	-0.7842718446601942	103	QWLIFLREAGQGTKDIWRAYSDMKEANFKNSDKYFHARGNYDAAQRGPGGAWAAEVISNARENIQRLTGHGAEDSAADQAANEWGRSGKDPNHFRPAGLPDKY
KAG5196287.1	-0.783125	112	QWLSFLGEAYEGAKDMWRAYSDMREANFKGADKYFHARGNYDAAQRGPGGVWAAEVISNGREALQGITDPLFKGMTRDQVREDTKADQFANEWGRSGKDPNHFRPPGLPDKY
PWA13942.1	-0.7773786407766989	103	QWLNFPVQAVQGAGDMWRAYQDLKESNWIKGDKYFHARGNYEAAQRGPGGVWAAEVISDLRERMNGMSGQGPEDEAADQAANRWGRSGGDPNHYRPKGLPEKY
XP_037695221.1	-0.7766363636363636	110	SWFSFPRKAAQGARDSRVAYPDTMETYYGNSDNYFHTRGNYDVLHRTPKDAWAAEVIRDYRENSQRVTDFFNFVDSGHGMDSRADQAANEWGRSGEDPNHFQPAGLPGKY
KAG7244342.1	-0.7763106796116506	103	QWYTFPFEAVQGARDMWRAYSDMRNANFTNSDKYFHARGNYDAAQRGAGGRWAAEVISDTREWVQERMGHGHEDSEADQAANRWGRGGNDPNHFRPFGLPDKY
XP_008273343.1	-0.7727433628318583	113	GCQHFCSSWRCAAGAGDLFKSYWDMREANYQRSDRYFYARGNYEAAQRGPGGVWAAKVISNARGYLEDLFNRYYFGSSNHRLEDSQSNRKAEDWGRSGKNPDHFRPSDLPEKY
XP_026644900.1	-0.7604854368932039	103	RWLEFIKEAGQGTRDMWRAYSDMKEANWKGADKYFHARGNYDAAQRGPGGGWAAKVISDAREGIQRFTGRGAADSRADQFANRWGRSGRDPNYFRPVGLPSKY
GFX88170.1	-0.7591	100	CQFGFARQAAQGARDMWKAYTDMREANYIGADKYFHARGNYDAAQRGPGGKWVAGVISDAREAFQGSHTADSKADQAANQWGRNGGDPNKFRPAGLPDKY
XP_006904783.2	-0.7587254901960785	102	TFISHIPSLPGAKDMWRAYSDMREANYKGADKYFHARGNYDAARRGPGGAWAARVISDAREGIQRLSGHGAADSRADQAANRWGRSGKDPNHFRPAGLPKKY
XP_021022406.1	-0.7584761904761905	105	WFSFIGEAYPGKADARSMWQAYSDMKEASWKNSDKYFHAWGNYDAAQRGPRGAWAAEVISDAKDGIPAFFSSGHKDSMADQEANRHDCSGEDPNHYRPAVLPDKY
XP_045433726.1	-0.752	110	RTLSFIKKAGQGTKDMVRAYWDMRNANYKVSNTSTPGGNYDAAQRGPGGVWAAEVISDFREAYPRLTDHFRHGDSSHGLADSMADQEANRWGRSGKDPNFFRPRGLPNKY
XP_005085211.2	-0.7415217391304347	92	WFSFIHEAYQGAEDMWQVNSDAKKANWRDSDKYFHVRGKYDAAKKGPGVMWAAEVISDARESFQSLIGLGHEDFMAEQEANRWGCRGKDPNH
RWS29625.1	-0.7306779661016949	118	EWWKSVFCFRRANFSFEDRVVRCVAPRMLKEYKKMSKINCPNCEPYFHCKANYRAVNECGQTEEAVKLANIVTNCKEISKIGADDNASFEAAAKGRNGSDCDSLYLCAVKCSYKENTG
EEC01825.1	-0.7300813008130081	123	SWSKFVDCLRKGGRTLGTGVGICAQRAMLAQYRRMNRANCRNCDKYFHCVANRNAMRCGGRSRRGRQIAWRVATVVSNCRERSQGGGRDSRQDQIANRLGRNGGNCERAYLKRVRCFFRPRTG
XP_037055126.1	-0.7279611650485436	103	SWFEFIKQAGQGTRDMWRAYSDMREANWKYSDKYFRARGNYDAAQRGPGGAWAAKVISDAREDIRRFIGRGTEQSRANQFANEWGRSGRNPNYFQPLGLPSKY
KAH3706073.1	-0.7097115384615384	104	SASDFVGGAVRGTGSMVNAYTDMRDANFKNSDKYFHARGNHDAASHGSGGKWAAGLISNTREWVDRNIKGDSAASSAADQAANLHGRSGGDPNRYRPKGLPSKY
XP_030837042.1	-0.7087037037037036	108	GAIQFVTGAVKGAWDFVGGARDMWRSYSDMREANYIGADKYFHARGNYEASQRGPGGRLAAKLISDGREVWLETESDEEMKADHKANMWGRNGGDPNVYRPEGLPDRY
XP_033972804.1	-0.7066990291262135	103	RWINFPIEAIQGAGDMGRAYIDMRKANTIGADKYFHARGNANAASRGEGGKWAAEVISNGREWVQEKMGHGAEDSAADQRANEHGRNGGDPNVFRPAGLPPHY
XP_013783006.1	-0.7055833333333333	120	NWRVFGSCIIKKMGFRAILNSDVRCAAIQMFKSFYKMTTKKCINCDKYFHCQGNYNAVYNCGKKRQSIRTAEVISDCREFSQGGTDSEADQSANRYGRGGGNCARKYLCNVNCKYNPKDG
XP_042127947.1	-0.7045871559633027	109	AWLLRASMDRTWDLWRAHRDNLEANYRNSDRYFSARGNFEAQQRGAGGVWAAKIISTSRKCFQGLLNRYYFGMKDHGSESLESTRKAEEWGHSGKHPDRFRPQGLPGKF
KAF7657231.1	-0.704140625	128	QWYRFPVEATQGAHDMWRAYSDMKEANWKVPDTDKYFHARGNYDAAQRGPGGKWAAEVISDAREWVQEGLGRHHEDTLADQEANRWGRSKLGDFTSVENSPGQCLKLVELLYSQLLEQTSSNAWPVSH
XP_037279077.1	-0.7017796610169492	118	NLTAVNDCAIRKGVFNTVAGNCAAGKLGEAYWKMYWANCKNCDKYFHCTGNYNAVHQCTNSAQASRAAEAISDCREEVDNRGEDSALDQQANRAGRRGENCSALYLETVECFYHPKNG
XP_015786829.1	-0.6993965517241378	116	DWKRIADCFKRKLGPKSDRETEVRCAGREMVAVFATMRSTSCKNCHLYFHCLANYNAIYNCGQAARALNAVEAVGACHDFDEERDEFEASKHGRSGGDCAARYLCSANCNYNPASA
XP_009184724.2	-0.6942718446601942	103	GWFSFLGEAYDGARDMWRAYSDMREANYINADKYFHARGNYDAAQRGPGGVWAAEVISDARENIQKLLGRGAEDTLADQAANEWGRSGKDPNHFRPAGLPEKY
KAH8020660.1	-0.6788429752066114	121	NWRGFLKCIDNRSWMLLSLDGACVALIMYATYRTMLNLECPNCDLYFHCRANYNALRWCRKTKRSKEMNALIGGCQNLSKPGRTPEQKAAEERARQDGREQKNCASMYLSKAGCSYDPDTR
KAH7953831.1	-0.6693333333333332	120	EWKDFMSCLQRRFGRSFFQEQHADCAARKLFVNYRRSMYCHNCNAYFHCQGNYEAIYDCQRDGRAQEVAEAFSDCREHLEGAGSDNLVYSEIDLYGRQGGNCTQAYLVDSPRCHYNPATV
KAA0202080.1	-0.6690909090909091	99	QWYRRPGEAIGGAYDMYRAYRWGLYRAYRWGMNRAYRWGMYRAYRWGMYRAYSNAREWFDQRVKGDSAADSARDQEANRWGRNGGDLNKYRPAGLPSKY
XP_001638561.1	-0.6496396396396396	111	AWMKDTGKAYNGYPSQVTCALKPMSEAYHELKARRYQNCDQYFRCQGSKKAAKCGLFSKLLASAISYDYRWRTAGLETYTSAADEYGRKGGDCLNKYYYDTLTTEKVCWLP
KAH7948258.1	-0.6490833333333333	120	QWPRFVYCINRRAGPVLGTPSGSCASRKMLGQFRTMNRVNCRNCDKYFHCMANWLATRRCRGRFNRYVAIVISHCREYSQPGNPADRRGDEAANRFGRAGGNCGARYLRRHRCAYNPRTG
NP_001186673.1	-0.6486486486486487	111	SWRSFFKEALQGVGDMGRAYWDIMISNHQNSNRYLYARGNYDAAQRGPGGVWAAKLISRSRVYLQGLIDCYLFGNSSTVLEDSKSNEKAEEWGRSGKDPDRFRPDGLPKKY
XP_011944020.1	-0.6292307692307693	117	GTSSFAFTEISTGERSTGAGDLGRAYWNVLTSSHQNSNRYFYAQGNYDAAERGPGGVWAAKLISSTRVYLQGLLDYYLFGNSSTVLEDSKSNEKAEEWGRSGKDPDRFRPDGMPKND
XP_044609027.1	-0.6271428571428571	112	LTALSGVEIQKEWAWDLVGAYWDMRQANYQHSTRYFHAWGNYDAAQGGPGGIRAAKVISNAREDLQGLLNQHHFGSSSCELENLNTDQKAGEWGQSGNDPKHFRPARLPKEY
KAG0424607.1	-0.6251639344262295	122	QWEQFIGCLQRRFSRSFLLEPNVDCATRKLFVNYRRSIYCENCDSYFTCQGNYEAVFLCQQDPKAYELSEAFSECREEIQGKGYEADNLVLNEIDRFGRQGGDCMEAYLNKTLNCHYDPITV
XP_011792841.1	-0.6217117117117116	111	NWYSFFKEAVQGVGDLGKAYWNVLTSRHQNSNRYFYAQGNYDAAQRGPGGVWAAKLISSTRVYLQGFLDYYLYGNSSTVLEDSKSNEKAEEWGRSGKDPDRFRPDSMPKNY
EFX78865.1	-0.6212612612612614	111	VVFTGVAHAFNSCSAGKMWDAYNEMKRVQCKNCDRYFHCMGNYNAVYSCSGSMDDKKATAKQISDAREWAIFGGGADSAGDQEANLFGRNRGNCASRYLKNVRCAYNPATK
XP_016074942.1	-0.62024	125	DWLSFMRQAYDGARDMWRAYSDMREANYKNSDKYFHARGNYDAAQRGPGGVWAAEVIRXQAPGDAGWSSRAWLPGDREDVGPREGPCRLWLLMSFPCAFSIPAQHRAWAANRAREWLDGLSPERE
CAH0112525.1	-0.618671875	128	TVGMAQARCRPWNWNNCSAGKMWDAYNEMRRVNCKFCDKYFHCMGNYNAVYSCSGSEEDKKCTAKKISDVREWRIFYLSWRSFDLTSGNSGADSAADQAANLVGRNNRSSCASTYLANVRCAYNPSTR
XP_030685518.1	-0.6184684684684685	111	SWYSFFKEAVQGVGDLGRAYWDIMISSHQDSNRYLYARGNYDAAQRGPGGVWAAKLISRSRVYLQGLIDYYLFGNSSTVLEDSKSNEKAEEWGRSGKDPDRFRPDGLPKKY
XP_014440056.1	-0.6182882882882883	111	SWYSFFKEAVQGTGDLLRAYWDMQFTSSRNSNRYFYARGNYEAAQRGTGGIWVAKIISNSKKYFQMLLHQYYYKSGSKGLEDLMSNQRAEEWGRSGKDPNHFRPDDLPQRY
XP_032790606.2	-0.6141818181818182	110	LMFVHASNGLNPCSSAKMWGAYNEMKAANCRNCDRYFHCIGNYRAVYQCTGLLRRSTASFISNMREWTDGFRDSGNNSAEDQKANNHGRHGRDCGIYLRNVGCAYRPSNK
XP_013383878.1	-0.6140833333333333	120	RWINRAIQAVPAYCAATAGAAAGRMLRAYYDMRRANWQNCDKYFHCRGNYEAGRLGYCGKLTAKAISEAREWAQSGGSHGSDSAEDRVANDYGRAGGNCVQRYILGTRNTRQECSLPRRL
XP_040092670.1	-0.610990990990991	111	GWYSFFKEAVQGASDLWRAYWDMREANFQNSGRYFRARGNYDAAQRGPGGVWAAKIISNVGEYLQGFLHQIYLGRDSYGLEDQVSNRRAEEWGRSGQDPDRFRPAGLPKKY
OBS59509.1	-0.605137614678899	109	EFFTFVSTVGTWDLWRAYRDNLEANYQNSDRYFYARGNFEAQQRGAGGIWAAKIISTSRKYFQGLLNRYYFGMRNHGSESLESTRKAEEWGRSGKDPNHFRPQGLPEKF
XP_032096802.1	-0.601171171171171	111	GWYSFFKEAVQGAGDLCKAYWNLIASNHQNSNRYFYARGNYDAAQRGPGGVWAAKVISRFRHYLQGFINYYVSGNSNSALEDLQSNQKAEEWGRSGKDPDHFRSDGMHKKY
XP_003919935.1	-0.60018018018018	111	GWYSFFKEAIQGAGDLGRAYWNLMVSNHQNSGRYFYARGNYDAAQRGPGGVWAAKVISRFRFYLQGFVNYYVSGNSSSALEDLKSNQKAEEWGRSGKDPDHFRSDDLRKKH
XP_044609232.1	-0.5816363636363636	110	GWFSFFKEAVQDVGGGRAYWDMRQANYQHSSRYFYARGNYDAAQRGPGGVXAAQVISNAREYLQGLLHKLSFGSSSYDLEDLTSDQRAGEWGWSGNDPEHFRPADLPKEY
XP_012636091.1	-0.5800980392156863	102	WFSFLGEAAGGALDVMKAYFHMIEANYENSGKYFHARGNYDAAQRGPGGVWVAKLISGVRESVQKLTCDGAESSTDLKAANEWGRRGKPPHHFRPEGLPEKY
XP_006056113.3	-0.5784545454545454	110	SWYSFFKEAVQGASDLWRAYWDMRDANVQNSGRYFRARGNYEAAQRGPGGVWAAKIISNVGEYIQGFLYQIYLGDSYGLEDRVSNRRAEEWGRSGQDPDHFRPAGLPKKY
RWS07776.1	-0.5703361344537815	119	RWQNLMNCVRNSLNSSAVFDDDVRCVANKMIPIYLSKDRKCENCSLYFHCTANYQAVYGCKNNTMVVQAATALTECKKVSGINKGDTSSLEAGANGRNGFDCSSLYLCKSACFFDPEKR
XP_037286842.1	-0.5622222222222222	117	SIFGMAACVTRNAAVLIPYDGRCAAGKLQAAYSAMSDANCVNCDKYFHCIGNFRAVTECGNSEEARNAAEVISNCREEAGGTDSAADQEANEYGRGGGDCAHRYLAAVGCAYNPDTK
XP_013367356.1	-0.5560360360360359	111	GWFSFFKEAVQGSSDLGRAYWHMQVASYPNSERYFHARGNYDAAQRGPGGVWAAKTISTFGKYLQGILNRFYYGRSNYGVENIQSNQKAEEWGRSGKDPSHFRPPGLPERY
PAA61142.1	-0.5509448818897638	127	SAFDFYGCIFRCPARLARSIGPSLIASSCPAWKMIQAYKDMVSANCKKCDKYFHCMGNYNAVHHCGANVLKNRLIAKAISDCRELCQSEKKSSSAADQVANRYGRNGGNCAGKYLCAYGCAYNPHNK
XP_008829931.1	-0.547027027027027	111	SWFSFVGEAAQGKVGGCWVSRILPKISEQGWEHKYFHARVNYDAAQRGPGGAWAAEKISNARENMQMLLGHGHEDSMADQEANRWGRSSKDPNCFRPAEWILLHPGLLRAH
XP_041354317.1	-0.5420353982300885	113	SWFCMAWHSITINSDARCSLGKMQSAYNQMRAANCVNCDKYFHCMGNYNAVYRCQRSQKNREIAQTISNCREWGQNSPDSTADQAANRYGRNGGNCASRYLCSVNCMYSPIVG
XP_022251061.1	-0.5404999999999999	120	GWMVFGSCILKHMGFPALLNKDVRCAANEMFKIFYKMTTRKCINCERYFYCQSNYNAVYNCGQNFKSIHTAEVISNCREFLQGGTDSRANQKAKRHGRRGWNCARKYLCAVNCKYNPSHG
XP_041356073.1	-0.5377966101694914	118	SWLCLASKMMAALFESHSDRHCSLQRFTESFNLMTRVKCANCDKFFHCTANYNAVFGCQASQANRDAAETISNCRETGTENSTDSIADQAANHFGRNGGNCGERYLCAHNCMFNPINN
XP_021968578.1	-0.5336697247706421	109	WMMATLALSQNPCSAGKMWTNYNAMKAANCRNCDKYFHCQGNYEAVRNCRGILQVATATAISNLREWAQGNDTPDSAADQAANVYGRNGGNCAGRYLGAVNCKWNPRTK
XP_011848319.1	-0.4708695652173914	115	DWFSFLGEAYDGARDMWRAYSDMREANYINSDKYFHARGNYDAAQRGPGGAWAAEVISLFSAELQRVKEEAFFLHSYITQALIQAMKIQCKQPPLTRPWPLEPVLRGMDELPQHV
KAG4067097.1	-0.38277777777777783	108	IFVGIDALNTCSIAEMTAAYNEMVRANCANCDKYFHCIGNYNAVYKCSGILQVATAEAMSNARELFGGNSGTTDSEADQAANRLGRSGGNCAETYLAAGNCAWNPSTK
VTJ52578.1	-0.20652542372881358	118	GVFSFVREAAQGSWDMWRAYQDMKEANFIGADKYFHARGNYDAARRGPGGAWAAEVISTMKLLTGLVFCSLVLAVSGGVFSFMKEAALGSWDMWRAIRDLNEANFIGSQRYFYARGKY
