# Supplementary material for: The lipocone superfamily, a unifying theme in metabolism of lipids, peptidoglycan and exopolysaccharides, inter-organismal conflicts and immunity
Source: eLife. 2025 Sep 9;14:RP108061. doi: 10.7554/eLife.108061 (PMC12419801; doi:10.7554/eLife.108061)
Supplement: Figure 1—source data 1. [file elife-108061-fig1-data1.zip › hydrophobicity_raw_data/Met-TelC.tsv]

id	Hydrophobicity_score	length	sequence
XP_021968715.1	-0.8006451612903226	310	NNQGYNNNANNQYSGQRGRRSADNDNETSSEHEDKENEEDKVSQEEDSEQSNPSVKVQQEPSVSNEQDTDLPQQGQDVQGKSAANTEDDSDDDADVKKLSRQVSVIDPTKSRRPIETGVVYTNWGSISAGRLISGIAAALEPMNIPVGSGSPYPSPGFGTNSGGGGFGSGGSPFGSGTNNNNNPFNTGSGSNPYPPNNPQQQQFGRKRRQAYNPITFQPLQSIHAATLAGDIGQSAMRNGKWPITQVPLPRGIWNDTICPREYILEQYPYNDKEIYMEDAALTYVTEAEVRGGMDGLILGSNIQRWNNAG
CAG7834948.1	-0.7550595238095238	336	LHWMLSHSLNTTLRDDEERDLLQNKGYLKVKREIRSQRSISNDSDSDIEKDEDLPDYSNSKTLNDTSSGNPTTSKSANSTDQLSLDPTKQTSQLGGTSHDKDVLKDGRIENLPMDVEFPKDKKQDDSTRQKYTNVPVSKNPVETGVIHTKWGAIAGAQLIGGIAAGLEPLSKPVVIITESDFSGGQPTGGGSSNNGNRNSGGFRGGQGSNKNREPMYPSSGDSPGILTAGRKKRQSDGGNYLQPLLNYHATTLAGDVGQAAILNGVFARSPSVSPPRGTFNDSICPREYVLESLSNPDHDVSNAKESWTYMTVAEIRGGIDGLVLGAQVKQWDDKY
KAF2884989.1	-0.6590175438596491	285	NDREISIELIHRFKQDGIIRHLTATGTPYSVPYTPKGMQSDKHKILLTKLIPGSAVNFPDEALTEVERCSLHFMLSNSIDARKRDGESQVCNKLDRFQRRIRRDVDPNQDVEIIDTGSPTQSKGNLQEDEQQEHELDTVNEQEETDVFQEPRTNSRQTVTLTFSDCPVENGAVYTRWGTVQAGVVISGIAAAREPQNIKVQENYVVNGIYASTLVGDLSEVALHQGAGGKDAFVVGAKGGWNGTQAPRWYFINKIINNEMTDAEIRGGLDGLIIAKNVKDWKQKF
XP_003744539.1	-0.6569424460431655	278	DDLDDQCFLLRALSHTYEDVCPQNNTSNGRLPLGQNGQEDPFGNNQQDSAQQQQQRFQSNLNNQRQRGSPLGGFNANRNSNNNFNTYNNNNNNYNNNNNNNNNYNPQMPNRQAAVPNLRNSQAHLLSFSRNNKQNCALKEEGVVSITGLREDAVAIGPVLMGIAASKMQYSGRDQWNPSDNFDDQGGSNIEANPLYLATLGQEIGMAAYYSLAEDLERGSSYANKYEYDVTGNWEFPGCLLAYYLNTKQSVAFSRAQMSGAIDGAILGSLLNKQNFDG
XP_018907698.1	-0.6495470383275261	287	RIQTGEYREGGRFRRSPKPIPGDPAVQQSWDPLASRDRDPLGSRDQQYSRDSSFSRDPLSRDQQYSRDSQYQRDYEGALNREPSWDAGFRQQQPQQQPQDPQVFQRDPSYTGSSFGSRVNQGNYEIPYNQAGLSTCPTENGVLFSKYGAYKAGMVIAGIAAGLQPQNVTLGNVLSSREPFGGRGTSSLYQQQRPGSVYRSQQQYGLSIDNRWAATVAGEIALMVLLKTPTGLPSMRVGLSGGWNDTCVPKWYFLREPYHETITDTQVRGSVDGIVLAYKMNDITRID
CAD7630828.1	-0.6479310344827586	319	GAENVARLLLRRFRFDGYDDAQPSTLKKQKDLEFQNFNNAVLKKGDGQTLLTGYYFPDQYFKLEELCSLHDMLSHNIYNVKIQRRVSYAQVFRGKRQAYRPQNQNPYQQNRDQNQNQRNSWNAPVNNNNNNGYWHDGKFINNNNNNNNNNNNRPPIASNFLNNGNYGQNRTQIPIKEEGVASLRADRKEAIAMARVLLGVIAGLSMDARTQASDILKSWGSSTQMQPAYDQQLDPVAAMTLADLWSINSAKTNIYDQYLYGVTGQWETSTCATHYGLENIPEDKFKDIDHYIRATRAEIRGGIDGYLIGTNLRSPQFHL
XP_031336598.1	-0.646245487364621	277	NDRELSMQLIQRFKQDGIVAFDVPTDSEYGIPASPMGFQAAKNKVILRKIIPGIAENFPNSSLSEIERCSLHFMLSNTIHVKPRGDEQQVCKKLGRFQRRVPRTAEPDRDIEMFDPKHHSDRTGNLQENNEPVDPSKDIDIDVQRDLAKKTLTFELSDCPVEDGVVYTRWGAVQAGHVISGIAAARDQQYIIKDGVKVDGRYAATLAGDLAEVVLHQGVKSVKQFEVGVKGGWNGTQVPRWYFIEKNFNLELTDAEIRGGLDGLILAKNIDSWRDKF
XP_044020903.1	-0.6108852459016393	305	DLRQLSVALIHRFRQDGIVFQPLVDAQPGVTPYAPNGFQFYRHAEMLKLIPGNAQTFPNNSITKIERCSLHSMVSSTIDTFQRGDESSTCRVDNESTRILDKRSIDKNSQPPAINQDDVETLSPEQIEIIKNNKDESKQDNDDKFLPNNWYPALPPNHPENSHLEQTPTSQCPSESGVMKTDWGVVSGGPVLAGIAAALQPQNVKISDLMMRRDWSSRETLRDVTLDNKWIATLAGDLVEVALRQGPMKDTPFKVGTEGHFITSIIPKNYYLNEEQALELTAAEIRGDLDGLIIANEISYWYSKV
CAD7265134.1	-0.600679012345679	324	TGDSTSPTATEEYPGKEIDNEDIEVILEETGEDNKGDILLVDDENIISHINVGSSGKYVEAVDHEDSDVIQEDVNSDNDDSSVLEIPDVVNRQTTSSVLSDCPVENGVIHTRWGAVSISSVIAGIVSGLETQTVSLENLVFANDRANSLQEAIAASAQGVDNRWAATISEEAMLQTTEAKPTRLPDTTTCGDDGLPPPPXDDRSEANAPARHYNLASIPPIRLTPYRYKQHLRIIHSIGTWRASPQPRSSEIEFGDLAEMVLHQGPLGQMKIGAVGGWNNTGIPRWYFIQSKDDTNNPMTDPDIRGGIDGLTLARNIMSWQSQA
XP_017878386.1	-0.5971478873239435	284	DLRMLSVALLHRFRQDGIKRFAVREQDGITPYAPDRPEFYRHRITLKYIPGNAITFPNNSITAVERCTLHFMLSDTIEEYQRGDEGKVCKSSSRYRYARNAKIKNSTDVDGTADDVETFTPAVIKKNEKDPNTLYPDKEPLTEPPRSKCPVQSGVVETPWGTASFGLVLAGIAAGTQPEASTVYDFQRLVLRENINETDRTKESVHNEWFATLAGDLAEVALIQGPTSGDQLSVGVDGVWNSTALPRWFFLNSDENFEMTAPEIRGDLDGLILAKEINKGYSVN
KAF5294475.1	-0.5965328467153285	274	NDRELAIELIHRFRQDGILRVNVASASPYVIPYTPLGAQSDKNKILLRTLIPGTAANFPNSTLTILERCSIHFMLSNSHDLQVRGDESHVCNRINRFQRRIRREVHDSEVFEPGNSYVGRKGNLEEEESDPNKDIDMNIQKSDLPRKNINIDFSDCPIENGVVYTKWGAVQAGNVIAGVAAGRETQIITERYYKIDSKFAATLAGDLAEVSLHQGAKGKQEFSIGGRGGWNGTQIPRWYFLEKSSDVEMTDAEIRGSLDGLIIAKNMEAWKNKA
XP_015124523.1	-0.5959197324414716	299	NRRQLSVALLHRFRQDGIVIDPKAVPQEGVTPYGTEGLQSFRYAELLKMIPGNAVTFNNNSITLIERCTLHSMVSSSIDTFRREDESSTCRLENLDYRQSRFKKRSIRPRRQVPKLHNDVETFNPEQIETKKKINSDADIFAPNSWYPPLPSNHPDSARLQIETSKCPSESGVLQTDWGVVSGGPLLAGIAAALQPQNVRISDLMKRDWENKGSLSSSVTLDNKWLATLAGDLVEIALRQGPSKDPYKIGTPGHWNSSHTPKYYFLNTDEGLEFTEAEVRGDLDGLVLASNVASWYTKF
XP_011301121.1	-0.5941666666666666	300	DLRQLSGALLHRFRQDGIVIDPQAVPQEGVTPYSTEGFQSYRHSEMLKLIPGNALTFNNNSINLIERCTLHSMISSSIDIHRREDETLTCRLENLDYRQPRFKKRSIRPQEKGMSGRHRDVETLTPEQIESIKNGNGDADSFLPNSWYPPLPPNHPESSRYQMETSKCPTEGGVLQTDWGVVSGGPLLAGIAAAVQPQNVRISDLMRRDWDNREAFSSSITLDNKWIATLAGDLAEVALHQGPSKENYKIGTTGHWNSSNTPKYYFLNTDQSLEFTEAEVRGDLDGLILASNVASWYSKI
KAG5678817.1	-0.5907523510971786	319	NMRQLATSILFRFKQDGILPSNSGVASSPDIIPFAVSGFNHYKHRVLLTRLIQGNANQFPNGTLNAEEECALHFMLSNSIETQVRGDEGTRCNQLSQYRASRVPREIGSEDVELLKTPEMEKIKKRMHHKFGRYQEEEEQQQQDENVEEEAPADNQEELDGENELLDPELQQGQVDGTQTTISQCPVENGVLHSPWGSFSAGTTLAGIAAGLSPQTVTVRELIADDHMGHYKLARQTTGTTVDNRYAATLSGDIAEAVLRQLPRTPIQVGASGAWNITSVPHWYFLSQRNNFEQTDAEIRAGLDGLLLALRIQDWHNQV
XP_015908114.2	-0.5860434782608696	230	NAQELIRRLLVSFRVDNIPADLRFENPVWEANNEVERAFFAIDNFNVVFKKEDLTDDEECALHFMLSHTFNDTLTGSENDEPIGSEQKFSKHPREYGVISILGKKKQAVALGKVLLGIYAGLLGNNRDIDATELRRKIKGSGVDDRLNGVKLNRLSSVTIADLITLYIKDPNRKKSEVSFMPNGDWTEASCTVEYLLEDNNRRLISNSLLRGAIDGLIIGKKIEENQNYF
XP_031629930.1	-0.5844011976047904	334	DIRQVSVALLHRFRMDGIKRASRNYHPSVLPFSPSEYQFSKHRLLLSRLIPGNAQNFPNNTLSVVERCTLHFLLSSSIETQVRGDESTRCGQLAQFRSSRIFESYELSRRKRYSSIPRSNYLCDIEMTDENDQGRCRRQSYRRQHRIKTTTQKVYENDDGDEGDYEDDYGEHETPFDEKPSIRDLIDVASNAISQCPVENGVVRTTWGAVAAGPLIAGIAAGMVQQNVATRELLLLTRNYAHRHRHQQQIQLSVDNRWAATLSGDLSEVTLLQAPIASRRDISVGASGAWNSTTVPHWYFLTQRERLEMTDAEIRGGIDGLVLGLHIAEWRRQT
CAD7231465.1	-0.5830420711974109	309	DTGRMAKALLKRFRFDGLYINPGYRFDEPVANTIHYDSPVVEKNYIIWFMGPDGTYEEWPEDVLTTEEECTLHFMLSWSLNDTRRDNEDDRDGEDLNIVGRRKKRSILDSLFPSSNTESKSSDGEKDPNSDHLSLFDDGEELKPRLFSMSQVGTRKEEPDYDKSQYPLEMGVILTPYGTIAAGPMLSGIALGLEKEEIRVQNLVDESRGGAGYGDPIEDETAANALMKNYFVSTLVGDLVLTAVEVTDVPNIPVTRIGVQGVWNSSVFPTEYSLNIPKEQTGYLTQAQVFGGVDGLLMGAMMEEWDHNS
CAD7652011.1	-0.5779127725856698	321	GADNVAKLLLRRFRFEGYDPSAHPLYKKPREINSEVFNSAILKPVTGSSELPQGYYFPDQYFSIEEKCSMHQMLSHNIYNLNKVRRPAYSQVFRGKRQAISNRQNLNQYQNQYQTPNQRQTNWQNAAPNGNNNYNNNNNNRLPIASNYVNNYGVNRTLYPIREEGVVSLRANQLEAIAVARVLLGVIAGLTPQAKTQTRDILKAVGYTETIKGDYDKQLDPVAAVTLADLWSAKNDNQNNNPNNPDQSGAIQFSDLYGYGADGKWSSTSCTSHYGLDKIPMSQLDQIDTLLPYIIATKAEIRGGIDGYLIGKNLRNNYNMI
XP_020295731.1	-0.5732343234323433	303	DLRSLTVAIMHKYRKDGILENPRVLKKPGVEPYVIDSLQSEKFLRILELIPERTNTLPDDIISDVETCSLHSMLSGSIELYERGDEGTVCKYAENANRNARSVTNNHHRSTNASADNDVETLTPEQIDVIKHQKNGDTESAFGPNALYPELPPNHPEIARIAKIEMPPKSRCPVENGVIKTPWGPVSAGSLISGIAAGLEPQIVRASDILFDKSPEEKEKLSKILLDNRWFATVAGDLAVVAVRQGPTEQKISVGVNGNWNSTVPHWYFLSANEKLHFTTARIRGDLDGLIFANQIESLYGKV
CRL03128.1	-0.5682965299684544	317	NLQQFTSSLLHRFKQDGILPSNTGVSINQNDILPFNTNGFNFPKHRVLLTRLIPGNHAIFPTGSLTLQEQCALHFMLSTSIETQRRGDENERCNRLAQYRALRVPRSTDEVEMMKKSEMANVRKQLHKKFGRYQNEDEEQEEVAEEPAEEANEDEEADENEEETLEIGGQTDGLVDVASNLLSDCPVENGVVHSPWGSIAAGTVIAGIAAGLERQTVNIRDLVDESHLGQYRMARQQAIAIDNRYAATLSGDIAEAVLLQAPATIQVGASGGWNNTAVPNWFFVGQRERLQITDAEIRGGVDGLLIAHNIINWRDRA
XP_023219113.1	-0.5633755274261603	237	PPEKIIELFLTRFRIDGVIEEQENVFRQNLNDKGRLELIKAILKPTTKLTEFREEIFSEEKKCALYYMMSHAIVIDKESHFNPTVPPDGTSPEATEQGVVTLNNNPIHSIALGRVLLGILAGLKSEQEQSTASILKFINKLPSMPPEPHQLEGKIDPLYGVTVGDTIAAEVLRTVRTEAGKITKTRKFGPNGKWNSTNCPTKYILTKPATYATYGEIRGAGDGLILGLQVRELRKKN
XP_042907839.1	-0.5614341085271317	258	DLKDEIFYFIRNFTYDNIEYNPIGDINRWTPKDSNYADIETFWEPVAERRTSVPQVEDPFTDGEKCSLYFMLSHSILRNSRKISEQRAAVPDNETINDSFSKYKLRSDFQYNDEDLYPMEQGVVSIQGSLEAVDLGRVLTGIYVGLNEGRKREISEFSHVPKDLIPQGATVDPLYTLTIAEVIAMAGWRPEALQRQDLAKNGIWKSVPIGSEIETSNVCPMMYRLPDGTNEAFSYSSMRGAADGLILGKIMADIKTKR
XP_044257184.1	-0.5579324894514769	237	DARELSYQILHRFRQDGIRRTTKDLDITQGIPFSPKGKESYKNRVQLKKVTPGNAVSFNNDSLTSMQACSLHFMISSTIDLHELADDSMCNKVAHYTSRVQKRETEFAETEPSAKNRCPVESGVIYTKWGEIKAGIVLAGIAAGFQPNSVPVSNGQGSVDSAYASTIAGELSEVALYETGKPRIVGNKGSWNTTVDQKYYFLTNSDKDHLYLTDAEIRGGLDGLFLALNIESWNSKS
XP_003487847.1	-0.5578032786885245	305	DLRSLSVALLHRFRQDGIAPNPAIPNQDGISPFAPIAHQFYRFAQTLRLIPGDALTFPNNSITDVERCTLHFMLSSSIEIFQRGDETKVCRLADTYRYPRDIKNNDKAMIKNTANDVETLSSDEIKSMTNGRNEGNNVTVDPNSRYPEVPPNHPDSARYRGTEPLSLSECPVENGVVKTPWGTTSFGLVLAGIAAATQPETTRLPELLSADVLKKNNSDVMDRSLENKWLATLAGDLAEVALRQGPKNKDIKLNVGLNGHWNSTALPRWYFLNSNSNYEMTTAEIRGDLDGLILANETGKWYSRI
XP_023314870.1	-0.5529595015576324	321	SVRDFAGALLHRFRQDGIVKSPTIHSQSGVLPYAPMGMHFRRHAKTLQVIPGTAAPQLDLNSITPLERCSLHAMISSSIDKYVRQDESRDCQRPSNSYQSSYQSSYQSRPYNSRRYRRGLSKSSDVETLSADQIALKAKNESVDPDSQYPELPPNHPLTRNGRYAQNEPPLSNCPIENGVVKTPWGSVAGGPLLAGIAAGLQPQTVAVSTLLRARVGGGFDDSSNSNPMITSYSTESPIENRYLATLAGDLAEVALMQGPRLPSMPQGYRIGTEGHWNSTDSPRFYFLEANEDLQMTAAEIRGDLDGLAIAETVLQQHNRY
GFQ84698.1	-0.54352	250	GLKNELFYFLRNFVYDNIEYNSLGDIVRWEPKETKLDDLKTLWEPDENERIRTPDGTDPFTDEEKCSLFYILSHSIIREKRNSNQQRMMILNNYTRSSGRYFSLDDQYPMEIGVAAIRGTNVAVSLGRVLRGMYVGMREYRQRDVGEFPRIIEKEYNIQNKMLDPLYTLTMAEVISLSSWRPEVGSREKLAQDGFWASAPIGSDLETKDVCPMIYRLKNGTTSAYSASSLRGAADGLILGKIIYSISKDN
XP_022248245.1	-0.5432758620689655	232	TAVDTAKMLLKRFSIDGLEQSGMTLKQNEFDIPKTKIMNAFFKGESIKSERFPEEHLTENEKCSLYYMLSYTVNSTLRPGLDQLDVTYRVPLSKQALGAPTQRARHPREQGVVSIENIEDQAISLGKVLTGIAASSLNDGKTLSNDIDKHDIKNWKPLVALTIAETLVIAEFKAMEHSGPNGKIPEGKWNSTICTTEFKLDDQVNATSYSLLRGSVDGLIIGSVLTDNAELR
XP_012278454.1	-0.5386798679867987	303	DSRTLSSVILHRFRRDGIVFNPSIRDQQGVTPYATSSEQSAKQEATLRLIPSNARTFPNESLTIIERCSLHAMLSSSIELFERGDEGTTCKLTNELYRQWKRSVDDDDSGIRKSIPEDVETLTPEQLDLINSSEGKPATITVDPNSVYPDLPPNHPDTARFSIEHPRSRCPVENGVIKTRWGAVSAGAVLAGLAAGLQPQTVSVRDVLRGRAMDSGLSEDVSVNNVWLATLAGDLAEMAILQGPHMRNEEMDIGVNGNWNSSTLPRWYFLGSSENLEFTAAEIRGDLDGLIIAEGFEDWDSKV
XP_034947105.1	-0.5386148648648649	296	DLLQLTVALLHRFRQDGIVENTASKPIPGVIPYAADSLPSAKGTKILQLIPGSAVNFPNNSIDLIERCTLHSMVSTSIEFKKRGDESSTCRTSSQYRRIRNTEDGKQSDHIKSDVEMLTPDELEEMGHTNNDSKSNFNPNSFYPPLPPNHPATAQIKQQQPLSKCPLENGVIYTSWGTVTGGSLLAGLAAGLQFQTARLTDLVPKNEERIDIYSNVTIDNKWFATLAGDLAEITLVQGPEKENLELGLNGHWNSSILPKYYFLDDNDNTEFTAAEIRGGLDGLILASNIRNWYKDV
XP_022248447.1	-0.5359656652360515	233	SAEDTAKMLLKRFAIDGLVQKGANLRQDEFYQRKTEIVNEFFKGVTLRSEKFPEDHLTENEKCSLYYMLSYTINDTLREGIDRPNNTYRSYAQKPSSLVQQVDVATKPREQGVVSIKGVENHAISLGRVLIGIAASGLTVGRIFQDEEKLRDILWNPVVALTLAETLVLAQFREDESNPTTYNDIPGGKWNSTICTTEYQLEKQLHWASYSLLRGAVDGLIIGSLLKDRSDLR
XP_027227620.1	-0.5350588235294118	255	NAEDIAEGIIKRYKIDGIVYLPGGPTQWGQNEQEEADKFDVVKKVLVPTEIVPQDMYFPREECALHFLTTHSTDMYPHAGVGDVWDTRRRRRRSESNPQNANPRYSLPQDVDPARHPIENGVMHTPYGPVAVGTLLSGIMASDKTSEVTIKQIYGNDVDYMPQEMLDSRLHPQHVSTLAGDIGQSALVAVTTTTTSNTRYLGPQGQFGNSTASPKLFTLETNNDGIISYLSRSEVFAGIDALLIQKVLQSSTSST
XP_022901174.1	-0.5306920415224914	289	DARQLSSELIHRFRQDGILRSTDTAEDTEFSLPFSPVGIQASKNRVLQLILIPGSAVNFPNETLNALESCSLHFILSSTVDTTIRNDESNVCNRLGRYERRGRSVDDDVEVFEKDQLYKALRGNMEEAAETPAEPSDETPEETLDTQHEETEDDPVESLDEKTRTGALQSLSDCPVEGGVIYTRWGAVQAGTVIAGIAAGLAQQTIENLVDSRFAATLSGDLAKALLFQTGRTGAVRSVGATGGWNSTQVPRWYFINSNTNFEMTDADIRAGIDGLIIAQNVVNWRNSF
KFB47520.1	-0.5291420118343196	338	DIRQLAISILHRFRQDGIVRATGVTNIPGVIPFSPTEFQFTKHRVLFSRLLPGNAVNFPNATLSTQERCALHFMLSNSIDRRVRGDENIRCSQLSQYRAARIPREGTNEMLAQPEMDRIRKQIKKFKKSARLEMDPDGEELADGEEPQEASEVEGRAGPEGAPEIDAAAAEEEAGEPLEEDGAAGELGDVSLVDIASNAISACPVENGVVYTPWGSVMAGTVMAGIAAGLEPQTVQLRDLVAPRAGEFRSRQQAQPMRVDNRWAATLAGDLAEVSLLHVPSQANNVQVGAAGAWNRTVAPRWYFLSQREHLQMTDTEIRAGIDGLLLATNVAEWRSRA
KAG8184393.1	-0.528452380952381	252	SLKEELFYFIRNYTYDNIEYGEAGAITQWVPKESNYKEMNELWEPDVTQRNNWPDGLDPFSDAEKCSIFNMMSHSILLTARNTTKTALRTADNKTSNSVYRSFNLENQYPREMGVVSVRGTNVGVALGKVLMGMYVGMHSNRKRPITDFNTKDKDFTNTEFKDAEVDPLYILTLAEVIAVASWRLGKPRIDLAGDGHWVSATIVNEFDTKDVCPTIYKLDGQTKSAHSYSSARGAADGLILGLISKSIELRK
XP_025994720.2	-0.5252117263843649	307	DLRTLTVKIMHRFRQDGIEKNPYVVEQSGVLPYRAGAQAQKYLQIARFIPDRTDNNPSFNMLTAIERCTLHFMLSSSIEVYHRGDESQTCRYADNAYRIARSVSSNYPPKANLEIHDDVETLSPEQIDVITNNKHGVTEHDPNSLYPEWPPNHPKVARYLEQQISHSKCPVENGVIKTTWGPVSAGSLISGIAAGLQPEIVTFSELFPDEKDPDRKGNLSSLSLNNKWIATIAGDLAEVTLMQGPITNGPKNTKLSVGASGMWNSSSIPRWYFLKSSEKLQFTTAEIRGDIDGLILASEIEALYSRV
XP_018016916.1	-0.524904214559387	261	NIDTLAEMIIKRYRTNGMVYRPKSGMIEAWVLGEVDKETEKEKITEKITRPTEDFPPGTFDGREECGLHMLMSHSTDTYPFDHADDVWDGTISRKNRGDKSSGSSSSSYNTKTNTRGLDQFEPAVHATELGVMETPYGPVAAGTLIAGLATIGTNPSASVSTVLQSDAENLPPGMESKSIKGIYASTLSGDLAQVALMSTRSETNNAVYVGPPGRYYTSTTCSKFYSLETNKYSLLSRAELFAGIDALLFKYAYDKSSSSF
CAD6222326.1	-0.5247959183673468	294	DLRQFTVSLLNRFRQDGIIENTESKPALGVIPYAPNSFQFYKNAAILKLIQGNGLHFPNSSISLLERCALHFILSSTIDFKERGDEPTTCQTQNSPYRWKRNIDKGTGDVETLSPEELEIIKNKNNESKEGDFDPNSFYPVLPPNHPENAQYKQPVTSKCPLESGVIHTKWGTVAGGPLLAGIAAALQPEKIKISDLVFRNWRLNENLSDVRLDNKWLATLAGDLAEVVISQGPFKNLDERFQIGIEGHWNSTVSQKYYFLNEDENVEFTAAEVRGDLDGLILANTVMTWYQSI
XP_028150059.1	-0.5213223140495867	242	GINNLAALLIQKLRQNGIEETRRAVNINIALPYAPTGQDALKGTIIFDEYLPTSQIRLSYGDLSMADVCAFHYMISNSINKTIRGDEDQTCIRSARYQMRRTRATSRKDVETIEKQSRQSFGSTGEPSLCPIEKGVVYNDYGPFKAGQVIQGLAAGLNQEVDPNNVDNRYAATLAGDLCQAALIQMSPPFQLGGSGGWNSTTNPKYYFLQQNDNLDLTDQDIRGSLDGLYMALKINDIKGKT
XP_014607780.1	-0.5195652173913043	299	DLRSLSVALLHRFRQDGIRPNPSVVSQDGISPYAPTGHEFFRHAKTLRFIQGNAMLFPNNSITAVERCTLHFMLSSSVNIFERGDEGTVCRSANSAYRNIRSIDKNDSNNTKNINDDVETLSPEEIETIKNRKDSTENAVDPNSFYPELPPNHPDKGRIFALPPLSKCPVENGVIKTPWGSISGGSILAGIAAAVQPENIILRDVLKDEILQTTYSSDITLDNKWIATLAGDLAEVALMQGPRGEKLQVGVNGDWNSTAMPRWYFLNSNEKLQFTTAEIRGDLDGLILANEVKSWYSKI
XP_043798203.1	-0.5192307692307693	299	DLRTLSIAILHRFRQDGIAPNPSIPTQDGISPYAPNAHQFFRFAQSLRLIPGNAFNFPNNSITDVERCTLHFMLSSSVEIYERGDETKVCRFADTYRYPRNVKDKHKMKTENIVNDVETLSFDEIKNMKHKNKDEHTMVDPNSVYQDPPPNHPDSARLSALVLSKCPVENGVVKTPWGATSFGLVLAGIAAATEPGLVNLYDLESDILQKNNSLLKQLTIENKWFATFAGDLAEVALRQGPLNDKTISVGATGNWNSTALPRWYFLNSNNKYEMTTAEIRGDLDGLILANETYKWYNTI
KAG8034692.1	-0.5158445945945946	296	DLRQFTVSLLHRFRQDGIIENTESKPALGVIPYASNSFQFYKNAAILKLIQGNALHFPNSSISLLERCTLHFILSSTIDFKERGDESITCQTQNSQYRWKRNIDKGTGDVETLSPEELEIIKKKNNESKEGDFGPNSFYPVLPPNHPENAQYKQSMTSKCPLESGIIHTKWGTVAGGTLLAGIAAALQPEKIRISDFRNWRLNENLSDVRVDNKWLATLAGDLAEVVIRQGPFKNLDERFQIGIEGHWNSTVSQKYYFLNEDENFLNDVEFTAAEVRGDLDGLILANTVMTWYQSI
XP_023030043.1	-0.5141152263374485	243	SAKELATLILQRLRQDGIISTGRSTDIRWALPFSPSNYESVKQTIFTEKFITNSSLELLYGDLDPVEICSFHYMISSTTNITKRGDEASTCSRSARYTSRMRRDVQKSEFAAEVMEDFQPRAFVADSEKSQCPIENGVVYTNYGTVKVGQVLNGIATGFAQQNYGECDNRYATTVSGEIVEAAFVQGTENIKIGAPGGWNSTINPKYYFLQKKDKLDVTDAEIRGSIDGLYMALKMDKWKSTF
KAF5281458.1	-0.5121897810218977	274	NDRELAVELIHRFKQDGIVKTSTESNSPYVKPYGVLGVQADKNKIMLRKLIPGTAQNFPNSTLTIIERCSMHFMLSNAFELQIRGDENSVCNKLDRFQRRVRRTASNDDVEVFIPVNLRSRIGNLEDIDHLDPNKEVDVMNPNSAKNSVTLQFSECPLENGVVYTRWGAVQAGVIIAGIAAGRETQLLKIDNYEVDSRFAVTLAGDLAEVALHQGAALKDSLTVGAKGGWNGTQVPRWYFVERNSDIQMTDAEIRGGLDALILAKNIEGWKTKA
XP_001655423.2	-0.51047197640118	339	DMRQLSVSMLHRFRQDGIVRAPGVQNIPGVLPFSPIGFHFTKHRILFSRLLPGNAQTFPNATLTPLERCTLHFMLSSSIDTMVRGDENIRCSQLSQYRAARVPREASLKDRNKLNSNFLGDIEMLNQPEMNQIRKQIKKMKQSARMEMDPEEEQMEEATDAPEAAAAEAEEQEEEVPVEEQLEEGELVDDASLVDIATNAISACPVENGVVYTRWGTLSAGTVLAGIATGLEPQTVQLRDLMPPRSSQFRARQQATPMRVENRWAATLAGDLAEVTLLHAPSQPANIQVGASGAWNATVVPRWYFLSQRTALEMTDAEIRAGIDGLALANNIVDWRNRA
XP_039432471.1	-0.5047492625368731	339	DIRQLTIALLHRFRQDGIVRASGVQNIAGVLPFSPSGFHFTKHRILFSRLLPGNALGFPNATLTAQERCALHFMMSSSIDTMIRGDEGQRCSQLSQYRAARVPRELDMKDKSKLRSNYLGDIEMLAQPEMNQIRKQIKKLKQSARLEMGEDEEQAGEDEADLAAVADEEPEAVEDQEQDPEHELSADTSLVDIASNAISACPVENGVVSTRWGTVSAGTVLAGIAAGLEPQSVQLRDLMPRSGQMRSQIRSRQQVQPMRVDNLWAATISGDLAEVTLLHVPSSPNNIQVGAAGAWNHTVSPRWFFLSQRTALEMTDAEIRGGIDGLVLATNIAEWRNRA
KAF4528727.1	-0.5037184115523465	277	DMRTLSATLLHNYRLDGIERDPTVPNNVPGIIPYMATGRQYPKYQVVMQQLIPPGVRMPEDTLEDFEKCALHFMLSATVQPWLRGDEHEVCPLTVGGRSRNPVKPKPKSWSEWPTVPEGEQPPVSRSGQVSRCPIEEGALWTPWGAVAGSSLIGGLAAALNPQRVRVAELKRHRTRLETNPDAVDSVWGSTLSGDLAEVAIYQGPRAPDSTFLRMGPGGSWNDSALPRMIYFDPWIDTDGVQGGWEQESWDITEAEMRGGIDGLVLGTHLPGWLERQ
XP_017779200.1	-0.5004313725490196	255	NAMSFAIELIHRFRQDGIVSTHSPNPYVFPYTPKGHQLFKNILLLKQFIPGTAMNFPNETLNAIEGCSLHYMLSNTIALEERGDEARVCNTLDRYTLRIKRELENFQNSNDTGKTPDVEVLLKPRRLPDNRDIKISDCPIEDGVVYTKWGSIQAGSVLAGIAAGFENIAIESEKVDAENEFASTISGDIAEVATWQGTNLNSYDVGTKGSWNSTLVPKYYFINDNEKYQFTDAEIRGDLDGLIMATKVQQWTNRF
XP_043481581.1	-0.49455149501661133	301	TLTALSQALLHGFRQDGILRLKAPARSNFIPYASRYYTFSRFVKLLKVIAGDAMTFPNSSISDVERCTLHFMLSDTVEREKRDDENCNRNYDNAYRFPRSVDKKFLKIKEEGANDAVEMLSPQEIQSMTNTKQEEDSGVDPNSYYPEFPPNHPAVAQYVVEPSSCPVYSGVIKTKWGEVSGGPLIAAIAAAMQPQLISISQLMSGENVGPEYFMRTPQINNKWFATLSGDLAAACWRQAPIVEEKNIPFIIGANGKWNSSEMPRWFFLDSNEHLELTKPLLRGDIDGLNIANEIASWSVDE
XP_022699506.1	-0.48869281045751634	306	ADKTAITLLHWFSMPDWRLPESTDRFDQEASRRHRYQFIERLFSDIVASATGHDYEEEILASDDHDDAGHDDACFMMYSLSHTVNETCSVAAVQRYADGSISQTNVDNSFSYSPRSPYQLQSFTRQRGQRPGSNSVGSQTEVRGGTPNVRIDKSAFQGFPGAEVCTFREEGVVSITGRPGDAVSVAPVLMGIAAARYDGAEKSLFRQTGPYFSKDSSNTKMNALIMGTLGQELGFEAFFKKLHGNIPGETDDGMLISGQWNRSGCLTSFELNNPQKRVVGLTNSQLMGAVDGLILGTILKSAHGGI
XP_014229549.1	-0.4865134099616858	261	SLRDMSNGILGRFKLDGIEHVRSHQVTGVAAADRYQARGPQRLRNRVLQELLPREALPQAEQLLTRPERCLLHQALSNSLWSSRGPGEERFCEPAPPRGRLAVRSLHGGADYSSTCPKESGVVLTHYGTVALGSVIAAVAAALQPQQVRARLLQDLPGLAAPSDRQRAWQRDGGKSSQSRVDNVWLATLAGDLAEMVVNQGPAAREQMYLGASGFWNSTIRPRAFYVRHRYDSWDATRAELLGDVDGLILARHMEQWPAHV
XP_032678684.1	-0.4840939597315437	298	DLQTLIIGILHRFRQDGIIENPNVSRQPGVSPYAPYREQAAKFARTLPFIKIPEQRISQIRYDILTDIEKCTLHFMLSDSIDIFQRDDESLVCKFTNNAYRRTRSASNNLLTEKKFNIHDVETLTPEQIDIIRNNKDTVTEDTIDPNALYPELPPNHPKIARVSLPPYSNCPVENGVIKTNWGPVSIGSVIAGIAAGLQPETIQLSTLFPKKPHLSNVTVNNKWIATISGDLAEVALIQGPIKQNLELGVSGNWNSSSVPRWYFLKRNDSLEFTTAEMRGDIDGLILANEIETLYSKI
XP_043285059.1	-0.4829666666666667	300	DLRALSVALLHRFRQDGIIENPWVPQQEGVTPYAPNGYQFYRQAETLKLIPGNAMSFPNESITSVERCSLHSMLSSSIDIMERGDEPVTCRTESLPYRRLRNVRRRSPSQSRGLDEDVETLTAEEIETMSNKDETKDSGVDPNSWYPPLPPNHPNSARLSTLPPKSKCPVENGVLKSNWGAIAGGSVLAGIAAGLEPQNVTLAMLLREEWQSHNLVSNTILENKWIATVAGDLAEVALRQGPLADGKLTLGVDGHWNSTYLPRWYFLNSNEDLFYTAAEIRGDLDGLILAYEISKWYSLV
XP_022666366.1	-0.47879084967320257	306	ADKTAITLLHWFSMPDWKLPESTDRFDQEASRRHRYQFIERLFSDIVASATGHDYEEEILASDDHDDAGHDDACFMMYSLSHTVNETCSVAAVQRYADGSISQTNVDNSFSYSPRSPYQLQSFTRQRGQRPGSNFVGSQTEVRGGTPNVRIDQSALQDFSGAQVCTFREEGVVSITGRPGDAVSVAPVLMGIAAARYDGAEKSLFRQTGPYFSKDSSNTKMNALIMGTLGQELGFEAFFKKLHGNIPGQTDDGMLISGQWNRSGCLTSFELNNPQKRVVGLTNSQLMGAVDGLILGTILKSAHGGI
XP_009883863.1	-0.4786206896551724	232	KAPRRTETRHRMPRHATTRHDTPRHAMTCHNTPRRLPPRHMDSVVRIVEALESTDPGFTGTVPELARALGGCSTPGCRAVLGEPPEVPPAPPTLNHEQWLLFTQLLHHDAAAPESGAVLAPDGSTVALAPLFAGIEGALKRASGWSFPTTEPPVDALYAVTITEALATSFLLARDGDGNRATLGPGGCWDDVDDPQNYTLLGPPSPVPDAIANGAMDGVLLGAHLAREPIPL
GBM35869.1	-0.4783064516129032	248	GLQNELFYFIRSYIYDNIEFNRLGDIVRWEPKEANFDEVNNFWEPEGSIRTRKAEAEDPFTDEEKCSLFHMLSHSIIRMPRSSDAQRTYTNESRDLNHDFILNNQYPMEQGVVAILGTNLAVELGRVLRGMYVGLQSSRTVDLSGIPRINKTLLEGHQREIDRLYAITLSEVIALSNWRPEVGQREKLAQDGYWVSAPIGMNVDTSDICPQIYRLKANETAAFSYSSMRGAADGLILGKIVDSISANN
XP_031784514.1	-0.4775426621160409	293	DLRQLSTAILHRFRQDGIVRNPRVKPQAGIMPYAPLGKQFFRHAQTLRVIPGNAVTFPNNSISALERCTLHSMLSSSIDIFERGDESRVCKVANYAYRRYSRSADLQEKNVKEEVETLTAEQLEMMSKADMVDPNSLYPALPPNHPSSARLTDLPPHSRCPTENGVVKTRWGTVSGGSVLAGIAAGLTPQQIRIGDLIRQTEQRVTSYSNDASVVNKFLGTLAGDLAEVALLQGPQLSGRYILGVDGNWNSSSQPLYYFLNSNENLEMTASEVRGDLDGLILANELPNYYPSK
KAG4069817.1	-0.47625	328	DMRQMALALVHRFRLDGIERAPGAINPGVTPFSPSGFQFSKHRLILSRLLPGTAINFPNGTLTTSEQCALHFMLSHSIETQVRGDEAQRCGQLAPIRALRIPRALRERRGVPAKSNFKGDVELMEELKEYQHRKSGNMQMNEDYPETIADDEVAEEDIPERAGENEFDEGDPIEQAEVDTTFIGSQTNVISQCPVENGAVRTTWGAISGGAVISGIAAGIDQQNIPIQNLLAISRVRGQQRARQTNMPTVDNRWATTLSGDLAEVALLQGPMLPQVAVGAIGGWNSTFIPRWYFLSQRDRFEMTDAEIRGGLDGLILAMNVVNYRNQA
XP_011864273.1	-0.472358803986711	301	ELGALTIGIMHRFRQDGIVKNPHVIEQSGVLPYRAAGQAQKYVVIARFIPEERGHLPYNILTDIERCTLHFMLSSSIEIYERGDENIVCKYADNAYRNTRSVMSSIYSNTNLDVDDDVETLTPEQIDVITNNKNGINENVFHPNALYPELPPNHPKIARLRHESSISKCPVENGVIKTNWGPVSAGPLIAGIAAGLQSQTVKLSDVFPDEENEERKGNLSKLFLDNKWMATVAGDLAEVTLMQGPTNEIGVGVNGMWNSSSLPRWYFLKSNEKLEFTTAEIRGDIDGLILASEIEALYSKV
XP_039482480.1	-0.47040404040404044	297	DIRTVSVALLHRFRQDGIKKAAGINAADGVIPYSPTGFQFPKLKILLSGLIPGNAYTFPNSSLTRVERCSLHFMLSSTFDTRTRGDENNVCNQLSQYRAQRLPRSLKKEHHNNFISDSEWLEARSKRGRSSDSVSKYEQLGELDYESDWAYAGPETSQCPVEDGLVRTRWGTISGGTLIAGIAAGVQQQTVQLNQLLTRATPLRARSRSQSQTSNTIDNRWAATLAGELAEVTLVQLPVSNGNSASVGATGGWNDTVLPHWYFLSQRNNLEATDAEIRGGLDGLILAKNVASWRTQA
XP_011142059.1	-0.47006666666666663	300	DLRTLTIGIMHRFRQDGIIENPNVSRQPGVSPYAPMDEQAAKFTRTLSFIPQRTAEIPHEVLTNVEKCTLHFMLSDSIEIFERGDENVVCKFTNDLYRRARSVNSNHSIKENFNIHDVETLTPEQIDVITNHKDVATEDTIDPNALYPELPPNHPKVARVLSMPPYSNCPVENGIIKTIWGPVSIGSVIAGIAAGLQPETVKLSDLFPRDVQQKPYLSKLSVDNKWIATISGDLAEVTLIQGPTGRKLKVGVSGNWNSSAIPRWYFLKYNDSLEFTTAEIRGGLDGLILANEVEFLYSKI
XP_018422457.1	-0.46995594713656386	227	VPRLICIFILPVCFSAALPHNPAIMKMETFTDLIQELESTLPEWSAKKLAELLLSSTTEPSQPHQHLSDRQAALARDLLSHKAIDLEEMGWQEQGVVLAPDGSNVALRSLLDTVVWGWKADCDGKKLESDKKNVESSEKPRPSQESGSHNMYQVTLPSMLGLHFASFNDSLQVPLYVPDGCWDSISDPKTFQLHGAPSRNDLTLANINGVLDGALLREMIINETQKM
CAH0561911.1	-0.4690909090909091	231	DGYYISSDIIKRFRQDGIVYTGSGIGIPYTANYNDKNSVLQKKTLDTTERTLLLTGLTQKEQCTLHFLISTTSNGTLRGDESSTCGRSSRYTSRFVRQAELLYVDKESSSCPYQLGVVANKWGAVSVGSLLSGIAAGFKNQEVPELGNSLYANTLSGDLAETCLYNSKEMKGNEYVVGSTEGWDNTLSPKILYNNAKSSKITEFSLTNSRIRGSLDGFYLGSNIPNWRNKY
XP_026274652.1	-0.4646130030959752	323	DLRSMAVQLTHRFRQDGIRRDPRTMASEGVIPYTPAGPEFFRHTILLKMLIPGNAYNFPNASLTTAEQCALHFMLSSTVDDIQRNNEDSECSNLRNYETDVSGSSTGGGASGYRQPGGGGYSSGVSWNSRRYPQQSTRGPRRSRREAAAGLESDVEILDPTLEAEVNKAKYTNYAHSRCPIQGGVVFTPWGAVSAGTVIAGIAAGLVPQTVSTRDLAVAIQRSKYFTSRASRPGMSSADTLGSINNKWAATFSGDLAQVALLQGPQDPTRMAVGLPAGWTSTLEPKKYYLSQPVDGAMSEADVRGCIDGMLLGSNVNDWYSRS
XP_044765406.1	-0.462530612244898	245	NNRNLASQLLFSFRQDGIVRSKGADLPSKYGIPYSPKEWNAYRNMVLLKKIIPYISELDTNILTDLEQCSLHFFLSKAVEYKVRGDEQNVCNQLGKYRMRQRRHLSRAEQVEQFNSQTDTYSSCPVELGVVHTKWGEIFPGSVIAGLASGLNSQQIPMNGTSGTLDSKYAATIVGDLAEAAFYQISKTGGNSVHIGAEGNWNSTLEPKWYFVKSNQFLQMTDAEIRGDLDGLYLASSINDIKKVY
XP_015234835.1	-0.4621904761904762	210	ESQKLILSVAGGQSGDQNQADEASFSNHMKDFIRAVKKIEDEDPGKGPADVLKMLRKAAGLNDAFIQYFLPDAEASGSELPAKLSEYLRKAVHHRVLKGSKEEGVVLTPDGTTVALGPLLLGIEAGLLSKTRGRAPGLYQLTLAKDLGLSLRHGSSGTNLFGPDGFWDSLTSPQVFTLSDKPTLLTTAQVNGGMDGIILGKEVSANPSLL
OCT90284.1	-0.46064257028112443	249	EMDSVLLILLCALCAKAGTVSNAPVKMEMDTFLSLVKDLESSFPELSARSLSKLMLSTVTVPSHCTSFSKDQTNLTQTLLTYKVVEMEDSKFQEQGVVLAPDGSTVALRPLLQAFVWGWKAGTDCEQVESKYKSPDSNSQGAHSEDSGYTYEKRNQKDLCAQWLHSNQNNDSIHSSSLTISLGLAFLDTNVALDKHLVAVDGCWDSISDPRTFQLQNPPCHSGLTMAFLNGVLDGTLLGELLKQDPKEQ
OQR72329.1	-0.4603691275167785	298	DRTAITLLHWFSMPDIHWADFDGRFKQHENHRFRYEFIERLFADAIAQLAIHGEFEDKILGQDDLNDVQQDQLCFLMHALSHTINQTCARDRNQGIYSSRTQQSPQSLTWQRGRPPTNSNFASSNQLGSSSGYPGGVPNLRAYQNGLQPHASEQDCEFREDGVVSITGRRGEAISVAPVLMGIAAAKFDNSEKTLFSQAATSYVAKDRSGQSMNPLLMGTLGQEIGFAAFFKRLQERQKSRGNFEFPMTGQWNQTGCLTAFLLSNQQNQPVGLTAAQVAGAVDGFILGSALRSAQGGI
XP_037038844.1	-0.45890070921985826	282	DIRRFSVNIFHQLRLDGIERAPSILEQEFVTPFRANGKMTPKFELLLELISNEAGPVEFQRFLTPDEICVLHRIVSSSVEPYERGDESTVCPLNLMSDDRVESPWININKHQNTDGTATAVSERISRCPLELGVARSQDYGSFSPGTVIASIAAGLQPQNVRINEFVSLQHKKPQWENLETMTENDSEQSLNKLLNSLNSIDNTYAAGLSGDLAEVCVYQGPYLGVNSSVGLAGSWNDTHFPRIRYLSERHQARWEFTDSEILAGIDGMFLSNQISNWLQRI
XP_031849271.1	-0.45665562913907276	302	DLRSLSVALLHRFRQDGITANPDVPALDGVTPYAPNDLQFYRHARTLGFIPGNALHFPNNSITNIERCTLHFMLSSSIETLQRGDEAKVCRYSSLYRHARNIKHTDEPTSEDTINDAETLTSDELKTMTNQKDGGAKVTDDPSSLYPALPPNHPDNGKMIGSMTSAPQSKCPVENGVIKTPWGVVSPGLVLSAVAAATQPEIIKLQDIQPNLVQANNPQLSGLTIDNIWFATLAGDLAEVALTRGPLGKISVGGIGHWNSTALPRWYFLDSNDTLEMTTAEIRGDIDGLILANEINKWYSRI
KOC62307.1	-0.4543143812709029	299	DLRSLSVALLHRFRQDGIAPNPTIPIQDGVTPYAPNTFQFFRYSQTLRLIPGNAILFPNNSITAVERCTLHFMLSSSVEIFQRENEANVCRFASSYRYPRNVKNNKEGTTETTINDVETLSSDEIRSMTHHKKKGHPTVDPNSLYPELPPNHPDIARFSALPPKSKCPVENGVVKTLWGAVSIGSVLAGIAAATQPETTMLYDLQPDVLQKNNTQLTSVALNNKWIATLAGDLAEVALRQGPTGDKLSVGVTGNWNSTALPRWYFLSSNNKFEMTTAEIRGDLDGLILANEINKRYSNL
KFM81479.1	-0.4526754385964912	228	DPLEMSKNLLLSFSVEGMNPDLKATPDRFNALNELRRAFFDIPNVIGKSNFRDEDLTHDEKCALHFMLSHTINDTLDGNEDSVLIDGRSVAKRPREYGVVSLHAKKIHAIALARVLLGLMAGLKGNNEMEASAILKRLKPRVGDELKGVKVKLLPAVTLGDLISAIVSSNYQRDNLIFFPNGQWNEDVCPTEYYLNDNVKSVVSYSLLRGAIDGFILGRLVEENLQTY
GFU44214.1	-0.4523451327433628	226	AATDIIKNLLMSFRVDELAGDFRSWPSPALFANDFERLFFSLPTDLKYEWQPEDFTDDEKCALHFMLSHTINATAWGNEEVQEDGTVKRPREYGVVSLHSKWKHAFSLAKVLLGILSGLSGNNERNAAELYRSLLPGKRDENLNNVKVNRLYAVTLGDLVSHYANKVYKENEQITFVPNGMWNDVSCPTYYILSANNFKYVTNSVLRGAIDGLIIGRKLEEKAEIY
XP_035213066.1	-0.4522368421052631	228	EPFEMSKNLLLSFSVEGMNPDLNVAREPFNALNELRRSFFEISDVTEKSNFRDGALTHDEKCALHFMLSHTINDTLDGNEDSVLIDGRDVAKRPREYGVVSLHAKKVHAIALARVLLGVMAGLRGNNEMEASVILKKIKPVGKDGLKGVKVKLLPAVTLGDLISAFVSSNYQRDNPIFFPNGEWNEDVCPTEYYLNENVKSVVSYSLLRGAIDGFILGRLVEENLQTY
XP_033207966.1	-0.45198653198653194	297	DLRVLSVALLHRFRQDGIVFDPLAIPGNGIFPYAPDGYKVKRFKQILGTIPGNAHRFPNDSISIIERCSLHFMLSSTIEQYRRDGEDSICNRGLDNAYRLPRSISGGLNEDVEILSAQQIEKLSSSKQREAESEVDPNSFYPELPPNHPARANLENVPLSNCPVESGVIKTRWGSVAAGTVLAAIAAAMEPQSIEIGNLLTGKNINRAFYENSARLNNKWFATLAGDLAEVALLQLPYKQPNERFVIGVDGKWNSTNLPKWYFLSAKDKLELTQAELRAGIDGLIIAHELRSWYEMT
XP_034253040.1	-0.45182370820668694	329	DLKTLAVQLTQRFRQDGIRRAPDVTPSDGVVPFTPSGPEFFRHMILLTKLIPGNAYNFPNSSLSMPEQCALHFMMSSTMDDINRGANDDQPCNNLKNYPSDPYGNSGTFSGYQSGYGGGGYGGFGGGYSSGVNYNSRRGPPTRAPRRSRNASPGIEDDVEILDPNLQAAATEKAGKSTNYVRSRCPVQSGVVLTPWGSVSGGTVIAAIAAGLVPQTVQGEMLAAAFPRSRYYTPRRNSADTMGAIDNRWAATFSGDLAQVALLQGASDRNNMAVGTAGGWSSAFEPKQYYITPQNLNRQTDGSMTDPMVRGSMDGLIMASYVSEWYSRT
XP_015587433.1	-0.44960396039603967	303	DLRGLSVALLHRFRQDGIERNHRVQAQNGITPYAPNGLQFYRGAATLRLIPGNAVTFPNNSLSDVERCTLHFMLSSSIEIIERGDEATTCRVTNNLYRNERSVNEESESNTENIIIDDVETLSPEQLEIMKSNNGERKMNTVDPNWLYPELPPNHPDSAKVMAIITPSRCPVENGVIKTPWGAVAGGPLLAGIAAALQPQTVSLSSLLREELIEKGYDSAATLDNKWIATFAGDLAEVALVQGPDKPDKILSVGVNGNWNSTALPKWYFLSTNENLEFTTAEIRGDLDGLILANYVASWYSRT
GFY47419.1	-0.4491150442477876	226	APTEIIKNLLMSFRVDELPDDFRSWPSAALFANDFERLFFSLPIDLKYEWQPEDFTDDEKCALHFMLSHTINATASGNEELQEDGTVKRPREYGVVSLHSKWKHAFSLSKVLLGILAGLSGNNERDAGELYRNLLPGKRDDNLKSIKINRLYAVTLGDLVSHYANKVLKQNEQITFVPNGLWNDVSCPTYYALSANNMKYVTNSVLRGAIDGLIIGTRLGEKIEIY
CRL07297.1	-0.44682926829268294	287	DLRHLSARLFHDLRVDGIQRVPFTETEDVTPFVRNSVMSHKNIVLQQVISDVPGDIDYESILTPAELCTLHKLLSCSVEPLERQDELLHCPQEILNTTSLNRNHRKINIRPRDPSVHHRQPHSNFTVSSPNFSRCPIEMGVVFDSYGFAIHPGIIVANIASGLQPQQVKIGEFISEYKLKDPYENLETMEPTDTKKKIAKLITSLSSVDNTYASGLVGDMAEVVLFQGPSGNFTVGFEGMWNDTNFPRMRLLRGNQNGNWHLTDAEIFSGIDGIFMSQQVSSWISRI
XP_019765142.1	-0.4466798418972331	253	TPRELALHILHRLRQDGITQTGRTIDERFGLAYSASRPERYKFRVLLQSLLPNAEQTLASGQLSDFERCSLHYLISNTIADMQRENEALECSRSSRYTLRIHHRRRREDDDTEDTELVNQDSGGNLGLLSTNVARNLSQCPIELGVVQTQSGTIKAGNVLAGIAAGLNPQTVGNGTVDNRYAATIIGELAEASLYQADPTISLGASGGWNSTINPKYFFLQNNNLLQATDAELRGALDGLYISLRMTNLTSAF
XP_026470728.1	-0.4414126394052045	269	SLRELVLGLLYRFKVDGIKKAEGVAPSSAVIPYSTTGQQFEKHALIFSRLLPNSGKPFPNDTLTDIERCSLHFMLSSSIETEVRGDEGSRCGQLAPYRSIRIPRKVSSSNRHSRENIEYEEFGNNNQISQCPVESGVIRTKWGSVSAGVLLSGIAAGLERQKVTVRNVLAASSNPNARDGAGNPTVIATSIDNLLAATLVGDIAEAALFQAHKDGNIEIGAPGAWNSTSVPRWYFLSKQEPSEMTDAEIRGGLDGLIIGENIKSWSSSA
KAH7637387.1	-0.4408560311284047	257	NPEDVARLILQRFHLDDIDFNELEFTSVVQKRLEIDTKILGLSTLVETDYYFPDSIYSEQELCTMLNMFSHFFLNTTDRMMNNRYRRGVYVFDQPYDNSNSRAGTVGNFANAQYPIKEKGVVTFRQNSLEAIAPSKVLIGIVSGLTKNPLTDGVKIAHGFKEQVSFKDPFLATTLANMPGTAVFYESTNNDRFNEKLIYGVTGEWIDEPCCNHYAIKDSISSIIKLRFSNRGSLAQIRGALDGYIIGKHLRKFDSTN
XP_019877409.1	-0.4350884955752213	226	DAYSLSEALIRTFRQDGIVYKYTSVGLPYTAFYNDKNAILQHKTLTTNENELELTGFTKRQQCAVHFFISSGSNGTVRGDEGQRCTPRYTMRLRRRRESEIDVLTSSSEVSTCPTQSGVVSNKWGEIEIGNVISGIAAGLKPQQTSVGDSLYINTIAGVIANSYLYTIRYDRKPFTSSQENLDNSLSPKILYNSGSNEFALSMSTVRGALDGFFLGQNVEAWTRQY
KAG5894332.1	-0.4344705882352942	255	TTQELAVLILQRLRQDGIIATGKSVDNRFSLPFSPYGLEGIKQSMITESFLPNPSVDLYYGDLDPVEICSLHYMISSAINITRRGDETSTCTRSARYTSRLRRDLESDVQPPVGSETENPDIEAVEFQPRSFVNVPEVNGRSQCPVELGVLYTNYGTIKAGQVLNGIATGLAAQTINNSDNRYASTICGELVEAALVQSTEAIEVGVDGGWNGTINPKYYFLQKNDKLDITDAEIRGSLDGLFMALRIENWRSTF
XP_040168874.1	-0.42636042402826857	283	DIRLLSAELIHRLRVDGIEKVPGVAETEWVTPYSPRGIMVPKYALLRQLVSNVPGRIDFDAFLTPFEICNLHRMLSSSVEPYQRDDERVTCPLTLMSSDGNAQAPWITQNKSQKSNSNRTTFARPLSRCPLERGTSHTADYGTIAPGAVIMSIAAGLMPQNVRISEFVTAYRKKNPYENLETMDMADTRKQLEKLFASLESIDNMYAAGLAGDLAEVCLYQGPALVKDVIVGLAGSWNDTYLPRARYLSETHAGRWEMTDSEILAGIDGFFLSQQTPQLYKRL
XP_014277470.1	-0.4235458167330677	251	DMRTFSSTLFHRFSRDGIEKDRDFVNSEENTIPYTTTGFQSFKFHLLSHYLLPQPLNNIPDDAITLEEWCTLHFMLSSSVDIWERGDENLVCPQSFKNQNTSLIHNRRKSACPIEKGVVRTKGFGTVSLNHVISGIAAALQPLQVLPYQMLDTNMNNNSYEENMHIDNKWVSTFAGDLAEMLIIQKPIIKKDYFFGPGGNWNDIRLPVHYYFNADNEVIERELWQFTDAEIMGAIDGMILAHEAMSWSQSR
XP_039755576.1	-0.4228673835125448	279	DMRLFSTTLLRSLRLDGIEESPNTIESDYVLPFRASAFQFHKYKLLMEVFLPSQPDILNVDESLTLIEKCLLHKMLSSTVQPWERGDENEVCPLSAQRRQTMTRQSANRINSRCPIEDGVIKTEWGTISPGTLVAALASALEPQQVTISDILKADIFKEEISQAMVDSAMEDWYTEHEEFDIDDQSSDTNNNISNLWVATLAGDLAEVVVNQGPLVGASEHRMLVGSSNRWNDTLLPRDYYLFPPNGTLPNWHFTDAEILAGIDGLILANYLPTWVGQR
XP_023246318.1	-0.4224	275	TMRTLSTALLKRFKLDGIVYSDDLPEREGVLRYAARGSQRAKNLMVERLIPGGDPTLVPEAYLRPDELCLLHFALSSTVWQRYDDTEEASCKPQLAERSAKEMSYRSISTPADRCPKESGVVLTRYNTVALGTVLAAIAAALEPQLVKTRLLLELPVDPDRAELEEDDFLVSREQVVNDRSSMWLQTVGITDTQIDNAWAATVAGDLAELAVYQGPLYESRMYLGATGFWNSTISPRVFYFWHDYDHFDFTRAEIIGGIDGLVIAKNLDKWLQRF
XP_035787193.1	-0.4203533568904594	283	EMRLLSAELVHRLRVDGIENVPGVAESEWITPYSPRGIMVPKYTLLRQLVSNVPGRIDFETFLTPSEICHLHRMLSSSVEPLQRDDERLTCPQTLMSADGNPQAPWITQNKAQKSDSNRTTFARPISRCPLELGTCRTQDYGTIAPGIVIMSIAAGLQPQNVLISEFVTAYRKHNPYENLETMETADTRKQIEKLFASLESIDNMYAAGLVGDLAEVAFYQGPTLVTDVSVGLAGAWNDTLLPRARYLAENHGGRWEMTDSEILAGIDGHYLAQNVHQFVKRL
KAF7490075.1	-0.4186940298507463	268	NPDDIARLLLHRFHFEDIDFSNFDTTSVAAQKRSEIDTIILGRSTLVKMDYYFPDYIYNDQELCTLLFMFSHIFLNQTEQEIYSRNRRDTYVFGGGQSRTFGYGQSSSSSSFSQYPIREKGVVTFRQDPQEAIAPARVLIGIIAALTKSYKVSVKEIAALMGKQDFPDPIQLNDPFLATSLANIAGTAAFYDSSNNNMNNRQLYDERLVFGVKGQWLDTTCCNYYALTDPISKMNVLRYSSRGSMAQIRGAIDGYIIGKHLKKIDCSR
XP_026293398.1	-0.41597359735973594	303	DLRVVTTTLLHRFRVDGLERDPLVAAAPGVTPYRLTGLQHTRHNVLTGRLLSGSPDLFPDGSLTAQQECALHWMLSSAVDPWERGDERWLCPHVPTPRSNAPPSGARRNPAGGEVFKPRLYPDPQRDVGPWGGVNVSPPPPVQDAVSSAWSACPVEEGVVEAGSAGGSVAVGTVLAGLAAGLQPQEVPLASLLSATHLARLRADGGRDTDTVDNLWAATLSGDLAEVSAYQGPVSAAAGGLVLGPGGAWNDSLIPRVRYLSRERPGSPDLSPVRHWDMTDAEIRGGFDGLALGWRVGRWAQET
KAH7636374.1	-0.4126696832579185	221	TKQMITLILKRFHYDGIRNLGHEEYFQQIRYPQMQQENEVFRRQMNEMLFQDRMAKMDSLPPFSEDVFTENEKCAMYFMMSHTVNKTAVDNYGNQVVKEFGIVSLMNDDNLAISLNYVLLGIAAALYDVPLLTFVNDRDQLEIDPLYAVTLSDKLAISALESIENYDSMFGSQGHWNSTYCQSEYLITDRNNRHVVTMSEINGGIDGWMIGNKLSSQKGRI
OXU23556.1	-0.41108474576271187	295	SMRTLSATLIKRFKLDGIVYSDELPVSEGVLRFAARGSQRARNRIVDELVPGDSSIFPDKLLTKDERCVLHFALSNTIWDHYDQLEEQFCRPAPTERFSGRSISTGSDRCPKEGGVVLTPFGTVALGSVIAAIAAALEPQLVKTRLLLKMPVEDDYGSLRPRARASTLYSEGDVDFVATSGQINKNRSMWLESVTISDTQIDNVWAATVSGEHFQTRPRKIVLYGELAEMVIYQGPIYEERMYLGATGFWNNTMRPQVFYVTHRHDSFDLTRAEIIGGIDGLIIAKNLDKWINKF
PCG78395.1	-0.4089115646258503	294	DLRQLSAVLLHTYRQDGIEFHQPENSITSSNVLPFAPTFHSFHRHRLLLTRLIPNNLQVLSNDTISMELTCTLHHMLSTTVDARVRGDENTCSQLSQYRYFRSARTRRSISEDVEILKPADLKSANKNGKMRRYDPNNDVEFSNVGNGGSLSERQVAESTCPLLGGVIKTAWGAVSAGNLIAGIAAGAQPQRVNILDLVRDASNVNYRNVQQTVTSLYPATLAGDLAEAVLIQGTERGSTSISVGTGGNWNSTQAPRHFMLTSRNNVEMTDPEIRGDIDGFVLGSTITGLLSTF
XP_011501691.1	-0.4075478927203065	261	SMRTLSTSLIKRFKLDGIVYSKDLPEDEGVLRFSVSGAQHDKHLIVDELIPSNINSFPEVLLTHNERCTLHFAISNTIWDYYDETDQMFCKFKPNESAFDMFERTNNVRCLKEGGVILTPYGTVALGTVLAGIAAALQPQVVETKRLLKIRIADKNDEVIPPRKMDTKGSLLRTSLSSERIDNTWLATVAGELAEMAVYQGPIYDDQMFIGATGFWDRTMRPHFYYIMHPYENFDLTRAETVGAIDGLIIAKNLHSWTRKF
KAF7281943.1	-0.4074493927125506	247	NARELALQIIQRLRQDGITWADRTVDERFGVPFTSSRLERYKFRVFISRLIPNPETTLDFGELSAPEKCALHYMISNTIDDFRRPNEATECSKSARFTSRIITRREAEPTNSDVESISNINPHGSLAQINSNTSQCPIELGVTYTQFGAIKTGDVLAGIAAGLNQQSVDGVDNRYAGTLVGEIGEASLYQAQEIVSLGAVGGWNSTISPKYLFLQSNNYLQATDAEIRGALDGLYMALRMDSWITSF
XP_022902258.1	-0.4029387755102041	245	NIRMLATAVFYAAKLDGIEESEFGTENEFVIAFKATNKQFFKFQMIALHFLTGNDERFPYEAFTQEELCILHDLISNSLRSWERGDERYTCEVRNTAKVGNNTRRLLSDCPVEKGVIKTRWGTVSPGHLIAAVIAAFEESHVELQSLMSDISKELNITFDSDVSESVKVNNVLAVTLVGDMAEVIFSQNVNSNVSFGQSGRWNNTMYPREHYLSEHRWDMTEAEFLGGLDGLILARELKRWTDIM
KAG5672725.1	-0.3996153846153846	286	DLRHLSSRIFHDLRVDGIQRSLTAIESDEITAYSVTGFMTVKNRILQQVISNVSGDLRYQEILSHDELCMLHKLISSSVEPYERQNELRDCPWKILNTTTFESTLKAKMPAPFIPNRRFRNNHTIISPNFSRCPIENGVVFNDYGPIHPGIIITSIASGLQPQNIRINDFVSEYREKDPYQNLETMEETDNRQKIGKVISSLSSIDNTYAAGLVGDLAEVVLFQAPIVKHNFTIGFTSMWNDTYFPRLHYLNGSREGFFHLTDSEILSGIDGLFISQQVSAWSSRI
XP_026732255.1	-0.391541095890411	292	DLRQLSAVLLHTYRQDGIEFHQPENSMSSSNVLPFAPTFHSFHRHRLLLTRLIPNNLQVLGNDTVSSVLKCTLHHMLSTTVDARVRGDETQCNQLSQYRSLRTARSARSISEDVEIMKPSALKSANRRNGHMRHFDPNNDVEFSNFGGSLSERQVVESTCPLLDGVVNTPWGAVSAGNLIAGIAAGAQPQQVNIYELVRDSTLNYRSVQQTVNSLFPATLSGDLAEAVLIQGTERGSTSISIGTAGNWNSTQATRHFMLQNRVNVEMTDPEIRGDIDGFVLGRSMTSLLGAF
XP_045780961.1	-0.3914642857142857	280	DMRMFSSALLRSLRLDGIEESPNTIESDYVLPFRASAFQFHKYKLLMELFLPSQPELLDVDDSLTLVEKCLLHKMLSSSVQPWERGDENVVCPLSAQRRQTMTRQSANRIISRCPTEGGVIKTEWGTISPGTLVAALASSLQPQQVTISDILKTDIFKEEISQALVDSAMEDWYTEQSVFDIDLQSSDTNNNNISNLWAATLAGDLAEVVVNQGPRVGASEHRMLVGSNNRWNDTLLPRDYYLFPPNGTVPNWHFTDAEILAGIDGLILASHLPTWMTQR
XP_028156187.1	-0.38842657342657344	286	DMRTMAALLLHTYRQDGIEYHSRDGVASANVLPFSPTFHSFHRHRLLLRMIPSNLQALPNNTLSAPLKCALHHMLSTTVDARLRGDESSCGQLSQYRALRTSRSVRSVKDDVELLDVSKLGRNGQMRQYNPNDDVESTGSFGPKRARQLMGDSACPILTGVVKTKWGDVSVGNLIAGIAAGTESQQVPITELIRGSTLNYQNVQTTLTSIFPATLSGDLAEAVLIQGTRGSQIISVGTAGHWNSTQAQRFFMLSERSNVEMTDPEIRGGIDGFVLGNSSAEGLRIY
XP_026319917.1	-0.38527397260273966	292	DLRQLSVLLLHTYRQDGIEFHPQENVNLANVLLFSPTFHSFHRHRLLVTRIIQASGSQSLNNDTISSDLKCALHHMLSTTVDFRVRGDESSCNQLSQYRIWRHVRSINDDVEILDPSLIKNGHENGQINEHKPDDDVEIQNYGNSFSERQLLANSQCPLLGGVVSTPWGAVSAGHVIAGIAAGTQPQQVPISDLTRGSVNLNDYRNVQQTVTPIFPATLSGDLAEAALIQGTERGSATSVSIGVAGGWNSTQARRYLMLQSSTNVQMTDPEIRGDVDGFVLGTVIQSALNIY
XP_023125949.2	-0.38485294117647056	204	SCWKLILAFGVLLVSTHAEASFSRRMEDFIKAVQQVEDEDPGSEPVAVLKRLRRAAGLNDAFIQHFLANANSSGPELNANLSDYISKVVHHRVTEDGKEEGVVLTPDGTTVALRQLLLGIEAGLLSKHQGRVRGLYQLTLARDLSLSLRSLSQRLGSDGCWDNITSPQVFTLSDSPSLLTTAQVNGGMDGVVLGMEVSAKPRRP
XP_041975625.1	-0.38456081081081084	296	DLRQLAVLLLHTFRQDGIEYHQPEMNMGTSSNILPYAPTFHAFHRHRLLVSRIIPNNLQVATLSNTINSELKCALHHMLSTTVDARLRGDESSCNQLSQYRALRTARDLRHRLMKDDVEILDLKTLNPANTNGQMRQWNPKDDVEFSNINGVQSEKQLLGDSTCPLLDGVAYTKWGAVSAGNVIAGIAAGAQLQNVPILELVKGSVLNNPNVQQYVTSIYPATLTGDLAEAILIQGTQRANSAIQIGAAGNWNSTQAPRYFMLHSRTNVEMTDPEIRGDIDGFVLGSLLSSGFDSN
XP_031550155.1	-0.38447826086956527	230	CWLFLILQVVSVCGREGEADHASGRSRYRRQLSIVNDIYTLDHFIELVEKIEQHPQTKDKSLKEIANYVRKLGYDNSMWTDLLGNADSLPTGVLTSEEERVLNNMVVHRYVWSRELGVVKTPTGNVAMGHVMTGICAGASRKSILIAGVSIDNLYAATISGDLGQTALHKQIDQSRLLFGPGGSWSPNESCPHTFNAPSSQTSEATNAELLGDIDGFLLGYNIPYYVSKK
XP_007538718.2	-0.38445783132530115	249	GVENSCPNTPASYASRTGSPPPTPPSRVSAASLPLTMESVVRALASLEEASPTVPAGHPTFYGGVLWPQDPMFSFLHKDRGLGAPKTEAPRLSPELEQLLKEVARSRVQGQRELGVVLAPDGSTVAVQPLMTGLVAGLLGRREVTLPGEVTASPPDAGVPPNATAPPPSTVDSLVAATLAGELGLAFLRAPQTRSPPGLGVDGCWDQLSHPRNFSLSEPRAGRLTLAFLNGAVDGLILGAHLSHAPEPR
RMX44626.1	-0.38409090909090904	242	MIVLVFVVSCSVCLLNGEGIRHEDAVPINRARRSVPIKYDIYTLDYFIELVEKIERHTITSGDSINKVVNYVRLLGYNTDLWNIVCGKADPLPDPILNSEERRVLNNMVVNSYSDQSSRREGVVLTSDRETISMGRVLLGICAGLNRDKSLSLRAWTSGAPLRVDNLFTATIAYSLGRSALYKANGDTSDLFGPSGSWSPKTECPASYSLTNTASKATDAELLGDVDGFLLGHGIPQWKKKG
XP_015521488.1	-0.3823684210526316	304	DLRTLSIALLHRFRQDGIERNPSVQVQDGIVPFSPTGMSFSRHAATLKLIPGNAISFPNSSLTAVERCSLHYMLSSSFEMIQRDGESSVCSTISQTAQYRVERNVGEEDATESESIGDDVETLTPLELEMIKHKTNEYQPKVTTEDPNWLYPALPPNHPDSARISTYTQSSCPVENGVVKTKWGAVSMGPVLAGIAAALEPQTVTLAELLSADLEEKGYTSGPALTNRWIATLGGDLAEAALIQGPGQVSSINIGAIGGFNSTALPRWYFLTTNENLETTTAEIRGDLDGLILADSVASWYSSV
XP_037949543.1	-0.38097087378640776	309	DIRQLAISLIHRFRQDGIQRAPNIVASPGVIPYSPTGFQFSKFRILLQRLIPGNAYNFPNNSLSVEERCSLHFMLSSSFDTRQRGDENQVCGKLSQYRAQRLPRAAPAQEQNNFIGDVELLETFGAKNKRRVVPQGKLRENVNINAKSFDYDWGYADPNFGYSSGDNAVSQCPVENGVIWTPWGTVAAGTLIAGIAAGLEQQSVQLRTLLALARRQGGPNLPQTTTVAIDNRWAATLAGDLAEVALLQVPSSSSETASVGANGAWNNTVMPKWYFLSQRQNMEMTDAEIRGGLDGLIIAMNIVNWRTQA
XP_043288145.1	-0.37920754716981137	265	NIRTISTSLLHRFKFDGIEFYSESRVKEGVLPFGGTGSQRSKHRIIEELVPGNRLAFPVEALTIQERCTLHRAISNTIWEHGEADRDKLCIEGVTEKFSDRSMPGEPKMCPLEFGVVLTPFGTISLGTVISAIAAALEPQNVSVKLLLGDSENSENEVDLIVPKNQMALDRSMWLSLIKRSTTQIDNVWVSTIAGDLAEMAVYQGPVEGKRMSLGATGFWNSSMRPNIFYLVGRDGTFDATRAEIVGGIDGLVIAKKLPKWLEDM
CAB3239919.1	-0.378967971530249	281	DMRMFSTALLRSLRLDGIEQSSANAVETEFLLPYRASSFQFHKYKLLMDIFLPSQNLINVDETLPVEEKCLLHEMLSSTVRRWERGDENVVCPVSAQQSQTMVTQSSTRINSRCPIEEGVIQTNWGTVSPGTLVAAIATSLEPQRVSVTDILNANIFKQDIAEPMMSSAKQEWFENIETLPNDQGNRWQSDIPEISNIWVATLAGDLAEVVVNQGPRVGAVAQNMSIGTNSRWNDTLLPRHHYIFPPDGSIIDWHFTDAEMLAGIDGLILAQYVPKWVEQR
XP_039275813.1	-0.378736559139785	372	DMRSLSTTLLQRFRLDGIEFNPDVQSTEFIIPYSPSGPQFYKYKILMDKLIPSPTYRFPNESLNMVEQCTLHQMLSSSVNKWSRGDESTSCNRLTEKMSYSSRLPRSVDPQGYKDEQADVETFHPSAIRGNVGQPQSAAYRVQQFGLSSLLQESMCPIENGVVSTRYGSVKAGVVIAGIAAGLQPQTVSKSNLIEKRSMSQMSPSYPTDSGALGVSNTWAATLSGACICILISNLLERECLFSRYGSVKAGVVIAGIAAGLQPQTVSKSNLIEKRSMSQMSPSYPTDSGALGVSNTWAATLSGEIAEVVILEGPTDLNNMRVGVTGGWNSTLVPKYYLLNDGKDGAVTETDIRGGVDGYIMGNNIRALNDFT
XP_012252673.1	-0.37673267326732673	303	DLRTLSTAILHRFRQDGIERNPNVVAQVGVIPFAPLGHSFHRHVATLQLIPGSAVNFPNASLTIAERCTLHYMISSTIERLERGDEGTVCQSISQTAQYREKRDANYEITTGGITDDAETLSPEELELIKHRTGDFQSKATTDDPTWMYPPLPPNHPDSARIIAHHVQSTCPVESGVIHTDWGAVAAGPLLAGIAAALEPQTTALRDMLSAQAVSEGYASGSAIHNRWLATIAGDLAEVALMQGPLQRSTTNIGVTGAFNATTQPKWYFLTSTDDLQMTTAEIRGDLDGLILADSVQRWYSAV
XP_024884350.1	-0.3764598540145985	274	DIRTMSSSLMHRFKLDGIKHYKDVQERDGILPFGQSGRQSVKYKLIKEMVPGKPELFPFDALTAIEQCTLHQAISNTIMKEDSRGTSTLCEEIGQKLTNRVLFANLWNCPREYGVILTSYGTIAPGAIIGAIAASLQHQNVGLNQIVNTETFERPVTIASVTHIEEVDFIIPRNEMIHDKSMSYISSPKPDLKLDNVWLTTIAGELAEMVVYQGPILDSDMQLGATGFWNNTMRPGVYYLKNQNGYFDATRAKIVSDIDGLIIASKVHTWVNDF
CAH0724807.1	-0.37569491525423726	295	DLRQLALSLLHTYRQDGIEFHQPDISVGISTSVLPYAPTFHSFHRNKLLLTRIITNNLQVLGNDTVNSALKCTLHHMFSTTVDARFRGDENSCNNFAQYRALRTIRDVAKLMRQDDVEIIDVSSLSSINKNGQMRQFNPKDDVEYTQLNNLKSERQVQGESACPILGGVVFTRWGAVSAGHVVAGIAGGAQFQNVPIANLAKGSIINNPNIKQTVSSIYVTTLSGDLAEAVLIQNTERGSPTITIGTAGNWNSTQAPRFYMLRSRLDVEMTDPETRGDIDGFVLGSLLNSDALSY
XP_045773482.1	-0.3709698996655518	299	DLRQLSVLILQAFRQDGIEYHQPDSSIATTTNVLPFAPTFHSFYRNKLLLSRILPRNLQNLSNNTVNSPLKCALHRMLSTTVDARVRGDENRCNQLSQYRALRTARGLREHLLKDDFEMLDVATLNSAKKTGQMRQYNPNDEVEVSNLNHFDLSERQTLLLSQCPILDGVVSTRWGAVSAGNVIAGIAAGAQPQTIPISELARGSIINQPNIQSFVTALYPATLAGDLAEAVLIQNSERGSQSISVGTAGSWNSTQAPRYFMIHAPNGLNNIEMTDPEMRGDIDGFVLGSSITTLLQSA
KAG3280029.1	-0.36933333333333335	270	TAQGVLWILLAFLVWSKPGTASLPLVMDSVIQVLAELEQKAPVTEVSLTASARLLSAQDSGTSNPLHHFLLETPSHKTADLDAHPLSPELQGLMKMVAQHEIRGGQEHGVVLAPDGSTVAVKPLLAGLEAGLQGHRVVNLPLDSPATPWDAEATPPGRRDASPEGTSADARAASSDTEATLPNDKAKSPTAVDRLLAVTLAADLGLTFLQPPQTQSHPGLGTEGCWDQLSDPQIFTLLDPKASMLTVAFLNGALDGALLGDYLSRIPEPR
XP_011864275.1	-0.3671379310344828	290	DIRTMSSSLIHRFKLDGIKHYKDVQERDGILPFGQSGRQNIKYKLIKELVPGKSEFFPFDALTAIERCTLHQAISNTIMKEDSRGMNTLCEDIGQKLTGFGYCDIGRILYANLWNCPREYGVILTSYGTIAPGAIIGAIAASLEHQNVGLDEIINAIKKSGLDESINNFEKPTTIASVTYIEDVDFIVPRNEIIHDRSMPHLYSLEPLKLDNVWLTTIAGDLAEMTVYQGPILYSDMELGATGFWNNTIRPGVYYLKNQNGYFDATRAEIVGDIDGLIIANKVHTWVNDF
KAG7207190.1	-0.3654285714285714	280	DLRTISSSLLHRFKFDGIQFQEHVSAKEGVLPYTATGTQRTKNILIEELVPGNSEIFPQQALTLAERCTLHEALSNTIIKYSPQTGSMPCPRIDHTEKITDRGVLKNIRYCPRECGVILTEYSTIALGPIVAGIAASIQRQNVTVNQLLFANNTPSVAENTKSQSCEYDEEEVEFVIPKDQMLQERSMWYSSLSNTSSKVDNVWFSTVAGELAEMVVYQGPYVGSDMILGATGFWNSTIWPSIYYVIGQYENFDLTRAELIGAIDGLILAESIRDWQRDM
CAG4979028.1	-0.3616083916083916	286	DMRLFSASLLRRFRLDGIEQASNPVESEFVLPYRASAFQFYKFKLLMDLFLPSQNLLDMDESLSLIESCLLHKLLSSMVQPWERGDENLTCPLSIEHRQKIINDGASRIHSRCPIENGVIQTDWGPIAPGTVVAAVTASLEQQRVSITDIFSTNIYKSEVSKPLIELAKQDWEKQVEKLTVGDNTVHFERSKMVNDELEISNIWVSTLAGDLAEVVVNQGPRVGASSQRLVVGSNNRWNDSVLPRMFYLLPQSSGVVDWHFTDAEILAGVDGLILASYVPSLDRTA
AGF29403.1	-0.3598598130841122	214	HWKWCLTLLVVLVSAHTDTKVTSSQHMDDFIRVLEQVEYRNPGLQPVNVLRGLRRAAGLRDEFMQHFLGTIREDSTSEAPVMDSNLSDFIGRAVRHQVTERGREEGVVLTADGTTVAMSPVLLGIEAGLVSKTRCQVRGLYPLTLARNLGLSFQRFHSSLLSHRLGPDGCWDDVTSPQVFTLSDKPSLATDALVNGGMDGVILGMEVSAQSQRP
XP_015126293.1	-0.35916030534351145	262	DLRIFTSSLLHRFKFDGIEWHKDLKFEDGVLPFGGTGPQRTKNQIIEELVPGNYKQFPDNVLTKLERCALHRALSNTISEDEDPANDKFCMERPTEKISGMMSCPLEFGVILTPYGTVAPGALIAGIAAALQPQTVAVKLLLNIPDEFNYHDYEVDIMIPKSEMTPVRSMWLNSILASDTKLDNVWTSTVAGDLAEMAVHQGPSVGNRMLLGATGFWNSSIRPQIFYLLGKDGSFDATRAEIVGAIDGFIIAKHLKHWTSNF
XP_020793319.1	-0.3585492227979274	193	QWRCTLVLLGVLLVLGIEASSRHMDDFIKALKELEDSNPDLRPVDLLRAMRNAAGLSDPLIQHYLGKPTSASPLHSSVSKYLISALQYNITDNNQEVGVVFTRDGTTVALRPLLLGIEAGFFHRLWWDVQSSSVTTESPQYEELGPDGCWDNLTNPQRFTLTHKPNLLTTAQVNGGMDGVILAREALKSPSLK
XP_037914930.1	-0.35453083109919575	373	DMRQIAIGLIQVFRQDGVERAPNVMATDTVLPYGPTGFQFPKFRVLISKLIPGNGYQFPNSSLSALERCSLHFMLSNTIDRRVRNDESTVCNQLSQYSAAMRVPRAASDNGKSAASQAASQYDNNFLADVELLENLKGDKSPSGGLQFSGEFYPVYNDTPTSGTDAEIPFDAAGGYYPNGNGNGYGTGNGYGNGNGYGSGTNTGSGSSGFGTGYGYGTGQGGQGISQCPIEGGVMWTPWGSVSAGTVIAGIAAGLQPQTIQVGTLLQTFKRANTGRWTGKPLQQQQQINLNVDNRWAATLAGELSEVALLQGPMLTAGGQISLGASGAWNSTALPRYYFLSQNTRLEMTDPEIRGGLDGLILASNITNWKNEY
KAH7993811.1	-0.35331983805668016	247	AAGNVQPPFPRARQDDGISAPVGPASSESGFERDTDELPFHMDSVIAILEDMESHLGGAPDLPVRELFRELDCKREFCQLSPAPVTSASSNVTYLSAKQRSFLKRLVNHKTDGSWTEYGVVLTPDGTTVALSPLLGGIIGGLGKRHEVAAPAAPWLTDPLNSTNLEPCPTLDPLLATFAESLAMAVSLFHVGQSQALLGPNGCWDSTSTPHTFTLLGPPSPMPDALINGAMDGVVLGAYLAENASLP
XP_037969099.1	-0.35258555133079844	263	DMRQISTGIVHLFRQDGIVYAPLAASTQNIVPYSPTGFPAFKNRLLLTKLIPNNQFNLPNDNISPEQKCSLHHMISSSLYLHSRGDEEWTCDRLTSSDGSARLTQYQEGQDVEIFDINGTVDILGRQIMGISRCPIETGVVSTPWGDVSMGPVITGISSGLEEQNVLVTDLVTVKSEFNSNTFVVNNRYASTIAGDIAEAAISQGTSLHSYTVGASGGWNSTSPRTHYFVPRNNDLELTDAEIRGGLDGLIMSELAPAYVEKF
XP_020624269.1	-0.35159183673469396	245	FVVFFCIFGYALCTPEAKTKLGAHDEEDISLNRGKRSIPIIYDIYMLDHFIELVEKIERHTSTDGDTINEIANYIRILGFNADLWNILCGQSDPLPVGILNSEEKRVLTNMVQYSYDDNSQREMGVVLTPDGETIAMGRVMMGICAGLNRDDSLSLTQWTVGAPLRVDNLFTATIAYNLARSALYKGNGDTSTLFGPSGYWNPNTQCPASYRLAGAVSKATDAEILGDIDGFLLGHGIPKWKKKG
XP_045482669.1	-0.35037037037037033	243	NLRILQTTLLHRIIFDGILKSERGIGDNEAFLYRARGREFHKYKLVTDYLVTGASTLSLNESLSQHEICFLHNMLSVTTDKHYRGDEDITCNFKSSKTPIPTVELQIQNNKYSACPRMKGNLFTKWGSVTPGHLVYGLSAALENTETSFDTILKEINKTGTKFGSDKANSVWISTIAGDLAEALLNQASDELKLGILGFWNDSSFPINYYLSDYSSDLVESMLLGGIDSLILASNILTWEKTL
XP_024085683.1	-0.34827450980392155	255	DMRMLTNAIINRFWRDGIVRDPNIIYNNPNVIGYKTSGFQSHKYKLLYSYLIPNSGYFLPNEILTLEEKCTLHFMLSSSIDIWERGDEDQTCPDQRSFQKQWENHEWSGVKKSTCPIENGVISTRGYGTVSPNHILGAIASALQPLELNQQFLLQSTKENNTLYETINNVWASTICGISTGDLAEVLIFQMPMVQKAFMGPPSIWNNSELPVHSYIKADYNIIHDECWQFTDAEILGGIDGLILANEIVRYSNIT
XP_037545362.1	-0.3473039215686275	204	GCWKLTLVVLVLLISTNAEASFSCHMTDFIKAVKQVEDWDPGSEPAAVLKKLRRAAGLNDAFIQNYLGNADVSGSKLDRNLSTYIRQVVHHRVLEDSREEGVVLTLDGTTVALGPLLLGLEAGFSKARAAGLYQLTLAKDLGLALRHSSPEAHRFGPDGCWDNLTSPQVFTLSDKPSLLTTAQVNGGMDGVVLGREVSANSRGP
XP_044580110.1	-0.347089552238806	268	DLRLLVTSMLHRFKFDGIEQHQVKISLIEGILPFSGTGSQRVKNEIINEFIPGNPDFFPVQSLSLVERCTLHRAISNTIADHDQPESKLCVDRPTEKIYAKPVESKKLCPLEQGIILTEFGTVAPGTLITGIAAALQYQTIAVKLLYDSIPNPYDFNEDEVDFVIPRHEILVNKSMWFSNLQRSNAQVDNIWLATVAGELAELVIYEGPIKGEKMSLGSSGSWDSTMRPMLFYLLNKDDNYEVTRAEIVGAVDGFIIANSLRTWIKYF
XP_012252675.1	-0.3463928571428571	280	DMRTMSSSLLRRFRFDGIQRQNGIPAVVGILPFGGTGPQRAKHELIEELVPGDSDRFPSEALTLTERCILHRAISSTIWEHPMAEVEKLCRAPSEKVSGRSKSDVPMVCPIETGVIITPYGTITPGTVIASIAASLQPQSVPIRLLVHPPKMYRQATTHNTELPLVNYDKDEVDLFVPHGQISSGKSMSYKNLMESATKLDNIWVASLAGDIGEMAVYQGPIVGSAMALGATGFWNSTMQPRTFYLTDHNGHLEATRAEIIGGIDGLIIGKNLETWIDGF
XP_020715545.1	-0.3454849498327759	299	DIRTLSVALLQRFRQDGIQRAYGVAESPGVIPYSPTGFQFPKFRILLSRLIPGNAFTFPNSTLTREERCSLHFMLSSSIDMRVRGDEGSVCSRLSQYRSQRLRRSANNLQRNNELIGDVEMLESWNAKAQKRGLKQKGAYSDYDWGWTNTGSSNNNQVSQCPVENGVIWTPWGTVSAGALLAGVATGLQQQSVQLRTLLALSSRNNGYTNLPQTATVSVDNRWAATLAGDLAEVALVQVPFTTTETASVGANGAWNSTVMPKWYFLMQRQNFEMTDAEIRGGLDGLIIAMNIASWRSQA
XP_039286299.1	-0.34252873563218394	261	DMKMFATTLLHRFRVDGIERDPDVLTLIAVPYRISGFQAYRQQILFDYLLPVSSRYHYFNVLNDVEKCTLHRMLSSTVDPWQRGDESMTCPQTVFSPITPASQPLGAKGAKMSSCPEEWGVVSEGKTAVSAGTVLAAIAAALSPVELSQLQLLSSLQRQQRDFRQGRTADLGDSYVNNTWAATLAGDLAEVIEFQAANVEDIFLGANGVWNDTIIPTAYYFTSLEKKRIEKKTWQITDAEALGGVDGLILAREVSSLTNNM
XP_014607781.1	-0.34214788732394363	284	DMRTFSSSLLHRFKFDGVEYVEGLHESEGILPFIGRGTQRTKNIIIEELVPGNADAFPSKVLSQLERCTLHFAISNTINKYKSDDINNLCQKIGNQEKLTGNRRTISINATDCPREYGVILTPYGTIAPGAIIGAIAASLEHQSITLNQLFAASATTSTSIPLKYYLNCLNVNEDEIDFIIPKDKMIIERSMWQQSINTSEITIDNIWLTTIAGDLGEMVIYQGPLAKEKMTLGVTGFWNSTIYPNIYYLTKNPDSYDATRAEIVGDIDGLILARNLETWTANF
XP_019906094.3	-0.34065420560747667	214	QWTWCLAFLMVMVSVHSDAEVSLTQHMDDFISVVEQVENRNAGLDPLAVLRGLRRAAGHTDEFIQHFLGTIKEDGISEVPVMDSHVSDFIGRALLHSVTEKGREEGVVLTADGTTVAVSPVLLGIEAGLLPKARSHVRGWYPLTLARNLGLSFQHYHRSVHSQRLGPDGCWDKVTSPQAFTLSDRPSFATDAMVNGGMDGMILGKKVSAQSRRP
XP_032678685.1	-0.33606617647058823	272	DIRAMSSSLLHRFKFDGVEHYENIEPRDGVLPFGLSGKQNIRNRLVKALDPGKPDIFPFDALTAIERCTLHLAISNTIMKESSRNTDSLCEEIGQKLTTKSIFPDLWNCPKEYGVILTPYGTIAPGAIIGAIAASLQRQNIPLVQIYNITERPSTDSMDYAEQVDFILPRSEMIHAKSMSYLSFLGLNINLDNVWLTTIAGDLGEMVIYQGPVLGANMELGAAGFWNNTMRPHDYYLKSSKNSYLDATRAEIIGDIDGLIIASHMESWVNDF
XP_026021628.1	-0.33594202898550724	207	VCWKLSLVFLVLLVSTCVEASFSYRMEDFISAVKQVEDEDPGSEPLAVLKRLRRAAEVNDPFIQYFLFSDLSGVPELAANLSDYIRKAVHHRVTEDAKEEGVVLSPDGTTVALRPLLLGIEAGLLAKTRGRVRGLYLLALARDLGLSLRQSPTVTRRLGPDGCWDNLSSPQLFTLSDSPSLLTTAQVNGGMDGVVLGLEVSDKSRRP
XP_042239367.1	-0.33367132867132865	286	YPDTLAEALLLRYKLDGITYQSTSNNVPWATNELVEVEKQDIITKALVPSETVPADTYEPREECSLHFMLSHSTDTYPHPGLDYVWQNSRRRRSEAIFPEQNIFTGQKILANSGQPVARITSTSVIFRSAAQSRYSLPDNIQPANHPIENGVIWTPYGPVALGTLLSGIMASDKTGESSISQILGETQTNFMPVEMKNKRLNPLYISALAGDIGQSAVIGAMATTTGNEIYLGPNGRFCNLTAAPKLFTLANNYNGITSYLSRAEIFGGIDGLLIATLLQSSSSSQ
MBN3324215.1	-0.3336073059360731	219	ALLVLCSVCIGVHGEEGLLSWHLDDVIRAVELTERLNPGLDILGIVRTLRSTANHDDCFLRHFLGPLPDGGPPARTDEATPAPAWDHTGFVAGMFRHRVTAGGQEEGVVLTPDGTTIAVAPMLLGIEAGLQRKRGAPESGIPDALYSVTLAKDLGLSFVRFSNSQLAGRLGPDGCWDSLTAPRNFTLSGPPSLATDALVNGAMDGVVLGDHLSREEDPP
XP_013135275.1	-0.3318505338078292	281	DMRLFSTSLLRRFRLDGIEQASNPIETEFVLPYRASAFQFHKYKLLMDLFLPSQNLLESDESLTLVERCLLHKILSSAVRPWERGDENVTCPLSAEQMENMATNSSGRIHSRCPIEDGVIQTDWGPVAVGTVIAAIAASLESQRVSLTDIFSANIYKSQVSQPMIDRALADWEKQVENPYDNVNLEMMIPATDQLNISNVLVATVVGDLAEVVVNQGPRVGASAQLMTVGSNNRWNDTLLPRDFYLLPQNSNDWQFTDAEILAGVDGLILASYMPSWIELR
KAF5281457.1	-0.3312345679012346	243	NMRMFTTSLLHSTRYDGVMYTPGLPETEFTIPYRANGKQFYKFKLLVDYMISGKPELILDELDSVKDLCILHEIISSTTQIYPGRDGNLCAKMKDVTYKGVDDLLQDCCCFVEGGVVNTKWGVISPGHIIAGVAAALQEMSMEMQELVPIIQKKSNQTKNNFEYTGSINNVRIATIAGDLGELTLQQAFHKPQFGNYGLWNDTLLPRIYYLPDIRYEMTSAELLGGIDGAIFAENIKIWRSTI
XP_035730992.1	-0.32908424908424905	273	DIRTFSSSLLHRFKFDGVEYIEGLHETEGILPFIASGTQRTKNRIIEELVPGDADAFPSKILSQIERCTLHFAISNTVNEYKSKNTNSMCQEIGNREKLTGRTISINAIDCPREYGVILTPYGTIAPGAVIGAIAASLQHQNVILNQLLASPAVTFTNVNYNEDQIDLIIPKDQLINERSMWQQSINTSQMSIDNVWLTTIAGDLGEMAIYQGPLVEERMTLGVTGFWNSTIYPNIYYLTKNPDSYDATRAEIVGDIDGLILAHNLQTWIDNF
XP_033231988.1	-0.3280071174377224	281	NIITISTSLLRRFKFDGVGFDEKVIPINGILPFIADQPQRAKQEIVEELIPGDPNRFPSDVLTLLERCTLHHAISNTIWYHQLPNEDHFCMSGPIEKLIGRTSIKGTKICPKENGVILTRFGTISLGNVISAIAASLEPQKVELNLLFSSTNQKYSDFPPGSKAKNSVYNEEDVDFIIPKDQIALKRSMWVQSLSSTTTKLDNIWVATLASELAELVVYQGPIVGSEMSIGATGFWNSTMRPAIFYVSNRRGFFDATRAEIIGSIDGLVIAKNLPEWFKNF
XP_037867185.1	-0.3230824372759857	279	DMRMITPALLRSLRLDGIEQLSATAVETEFVLPFRASAFQFHKYKLLMDLFLPSQNLVDVDEILTVPEKCLLHRMLSSAVRLWERGDENVACPLTSEQSQNMISQSNTSIISRCPIEDGVIQTEWGTISPGTVMAAVASALENQRVSMSDIFNANIFKEDVAEPLINLALQDWYENIETLDTNNQKQLENVDINNIWVATLGGDLAEVVVNQGPRVGASSQRMNIGTNNRWNDTLLPRALYIFPQNASIIDWHITDAEILAGIDGLILSRYISKWVEQR
KAG8574368.1	-0.32018957345971566	211	DIWYLVFFLLPICSSSEPQDGHVMNMDTFLSLVKDLESTLTNSSAQDLAQLLMSQPSSSSKVLSEEQASLTHTLLTHKVVALKDDIWLEQGVILAPDGSTVAVRPLLEALLWGWKVDCKSENLQEDIRRPENFVKNPNSLTMLLAMSYSNFDNPLESPLYIPNGCWDSILSPKTFKLQGAPSMNDLTLAYINGGFDGTLLREMLINETQKM
XP_012413309.2	-0.31740072202166064	277	TAQGVLWILLGLLLWPEAGKACLPLFMDFVIQALGELEQKAPVTETRPTASAWLLSAQDASPHDPLRRFLLKKEGLKAIKLDPHLLSPKLQGLAEKVAQHDVRGGQEYGVVLAPDGSTVAVQPLLAGLEAGLQGHRVVNFPLDSTAPPQDATATSPYVGAMVPEVRATSPGLRVASPDVTSLDMEAASPDTKATFPTSVDSLLVVTLAKDLGLTFLQDPQTQSPPVLGIEGCWDQLHAPQNFTLLDPKASPLTTAFFNGALDGALLGDYLSWIPEPR
KXJ10748.1	-0.31572052401746725	229	YIRVLGIILGISLLIRDSHNSTRVKRTTPLVTEIYALDYFVELIEKIEENVTGIYKVADHIRSLAYNDDYWENVIGPSKPLPNGILTSAEKSVMTTMVSHMYVGTREQGVVRTSNGETIAIGSIMTGIMAGIYRKKSFTLNNWAAGATKNIDNLYAATLXRTLAETALAKKNTPSNELFGPAGSWNSDECPKQYTKNSSSISKASYAQLLGAVDGFILGYGIQNWARDS
XP_031566445.1	-0.3151339285714286	224	MLSVFIISSASEAEASTRTKRSIPIVYNVYALDHFIELVEKIERNISSFYHIANHIRHLGYTDSYWFTIAGASSSLPDGILNSAEKDVLKKMVVHSHEGSLELGVIRSSSGEAIAIGHVINGICAGFIRERRTSLGQWSPGAVKEIDNLYGATISRDLAQAALAKKNDASLPYFGPGGSWDDTKCPEVYTSSSDVSTGASDAELLGDIDGFLLGYXLPRWVSKG
XP_019765144.1	-0.3143426294820717	251	NTRMFATSIMHGVVFDGIQRSPGVQVDDAFAIPYAASLNKFHKYKVIVDYLISGRMSQFPIETLTQSEFCFLHRLTSNTVDVYERGDERSTCEDNSLMPSSLLTTTPLSNCPLKLGNVKTKWGPVSVSHLIAGIAAGLQQEQVTFQRVFEAIHYHKGVRKAYYQSGSNETNSTQEVDAVLFAAIAGDLGEVLLSQASENPIIGNQGYWHDTLMPRAFYLKSQQWDLTEAEILAGIDAAIIGKKTQYLLNIL
XP_013191318.1	-0.3103971119133574	277	DTRLLATSLLRSLRLDGIEEASNAIETDFILPYRASAFQFFKYKILLDLFLPAQDLLTIDEILSLDEKCMLHKLLSSTVRRWERGDENVVCPLSVQMRDTMAAQSSGRIHSRCPIEDGVIQTKWGPVAIGTIVAGVAASLENQSVPVTEILNQDVFSAGIAEPLMTSAKQEWLDDIETLPGNERTLTTEAEINNIWVATLAGDLAEVVINQGPRFGASSLLVLGSNNRWNDTLLPRDHYIFPQNASFVDWQFTDAEILAGIDGLILSSYVPKWLEER
XP_017779198.1	-0.31013636363636365	220	HIRTLTNAVLHTAKYDGVRRTGGGDELDGIIPYRASGEHFYKYQFIVDHLTPGDTLQFPRDAINEVEFCILHLIVSNTIDQWPNKSCKDCIVEQGVLWDKWGSISGGHLITGLASALQKEKLTLGRLMDNIQANDTFSASTRNQIIDNVLFSTIVGDLAEVLIRQGVDPVIGVVGNWNDTLLPRLHYLEVDAWDMSGAELLAGIDAILLADRVKDWLDIL
XP_020903232.1	-0.31008510638297876	235	DSNPHLQFLVMKCCWWIICTAVSLSVTGHGQVRSIYSMDYFIELVEKVERHPKASSQSLETIVNSVRALAYKDDLWNTLLGPAQSLAKQALSLKEQQDLTAMLRHRYFGPIEAGVVRTPNNYTVAMGHVIVGICAGTRRNTRMSLGGWVSQPGDPVDNLFAATIAGTIVRTGLENMNDPSKVPFGPGGSWKPNDFCPEYYLKKAGAFSSASDAQLLGDIDGFILGSAIKLWVRKG
KAG5894333.1	-0.3092712550607287	247	GIRQLTTSIFHGVLFNGVRRTGGTQNDNLDIIPYRATGEEFYNYKLLADYLIPGRVELFPRDILSLQELCFLHTILSSTVDPSERGDESSTCNDRSSMPLEISGSGFESTCPLQKGIMSTKWGPISSTRLISGIAAGLQDNEVTFGRMVEGIQSENSSGSAVDTFPASDNNVNSVWVATMAGDLARTVLNQTTETPLIGNAGFWNDTLLPRAYYLKTNTWDMTKADILAGIDGAILGSHVNEWLNVL
XP_029440098.1	-0.3081589958158996	239	PTPGTAVLFFCLCVLARPARGSFDMDNFTNVLEVLEDHLSASPTTSAMELLREVGGCANDEFHQYVLGRPLVPEPILPSITEGQRSLIQLLMKHRLDSSTEHGVVLVPDGTTVALCPLIAGLEAGLKRNRDVALPAMEKDPPKAGATAVPSLNMDKVSPGNVDILYSVTIAKDLGLAFLEFQKNETQAAMGPDGCWDDVLLPRVFTLLGPPSSLTNAFVNGALDGVILGHYISERGQVE
XP_019697702.1	-0.302014652014652	273	DVKAMSSSLLHRFKFDGVEHYENIQPRDGILPYGQSGKQSIRNRLIKVLNPGKPEIFPFDSLTAIERCTLHHAISNTIMKESSHDTNLLCEEIGQKLTTNSIFADLWNCPKEYGVILTPYGTIAPGAIIGAIAASLQHQTISLNEIFNITERPSTIDGMDYPDQVDFILPRSEMIHARSMSYLSFLGLNVNLDNVWLTTIAGDLAEIVVHQGPILGANMELGAAGFWNNTMRPHVYYLKSSKDGYLDATRAEIVGDIDALIIANYVNTWVNDF
KFO37403.1	-0.2986821705426356	258	RAHSVFWILLGLLLWPEPGTASLPLFMNSVIQALGELEQKVPGAEANQSASAWILSAQSSGPRHPLHHLLLEAPSLKITELEPAPLNPELQDLVQKVAQYDVRDGREHGVVLAPDGSTVAVNPLLVGLTAGLQVRKVLTSTLSSESPATSPRPTDGFPDIAPTDVRASLPKGGAELLRTTDSFLTVTLAADLGLTFLHGSKNKRLPNLGTDGCWDQLSAPQNFMLLNPRTSMLTTAFLNGALDGALLGNYLSRVPEPR
XP_020903234.1	-0.2977292576419214	229	GVLVLATCLFAAFVVQSEHLSMVRRSTAIVSDIYTLDHFIELVEKIERNETNILRVASYIRLLGFDDDYWTKVLGTALPQLPVGILTNEEKGILKDMVAHRYVGSSEVGVVRLPTGETIAIGHVINGICAGLNRYTELSLESWAQGATRKVDNLYAATLAKQLAETALAKKNNPPNSFFGPGGSWNNDECPATYTRSSGINSKASDAQLLGDVDGLLLGYNVPQWARKG
KAG8441245.1	-0.2969067796610169	236	MAALHLMFLFVLCSSAFTDIAPIRMQMDTFLSLVKELESKLPISSAPVLLKDMLAAASLPFHCSPFSMDQANLTSTLLTHKVLETEDGKIQEQGVVLAPDGSTVALRPLLETVVWGWKSETDCDQMVLRDTSVRVDNKDVDSENVEGTSSKDSCTNYNDYQPNSLFLSLGLAFLSPAVPLDKPLVVADGCWDSITDPKTFLLQSFPCHSGLTLAFVNGALDGAILGEMIRNGPKTQ
ERE72265.1	-0.2959558823529411	272	KAGGVLWVLLRLLLWPEPGTASSLPLVMDSIIQALAELEQKVLVTEASGTASSWILSASNSSPHNSLHQHLLRKTPSHNTMEPDPHSLSPELQALISEVAQHVVQDGQEYGVVLAPDGSTVAVKPLLIGLEAGLQEHNVTNLPSECLAMPCDAGDTLTNIGAIWPGLMDASTNASFTDVGATLPNDKAKTPTTVDRLLAATLARDLGLMFLNSSQTQSPPGLGTEGCWNQLSTRRVFTLLDPKASRLTMAFLNGALDGALLGDHLSRVSKPR
XP_030053030.1	-0.29439024390243895	246	AASGIHVFLFCICILTKLTCGDVTFHMNNFINVLDEVERRLPASSMLTVIELLQEIGTCAIDDFHRYVLGRPTPSQLNLLFRISEEKYLIRLLLKHKVGPTTESGLVLVPDGTTVALCPLISGLEAGLKRNRDVPLAVVKKDCPLAGPVQDWKDHTVPLTHKDDVSSSKVDNLYSATIAKDLGLAFLAFQENTQEAMGPDGCWDDVSMPRIFTLLGNPSPITNAFINGALDGIILGHYISKGSKVE
XP_015521479.1	-0.2933576642335766	274	DMRAMTSSLLHRFRFDGIEHQEDVAVTSGISPFSGTGFQREKHKIIEELVPGDYQVFPSEALTLVERCTLHRMISSTIWEHPSASVEKLCSTPSRSKSGVASICPVESGVIITPYGTISPGAVIASIAASLQPQNVAVKLLIAEPPMYRQESITTEFTSLNYNEKEVDLIVPKGKIALGRSMWFQSLMESTSKLDNVWVSTLAGDIGEMAVYQGPVVSSDMTMGATGFWNSTMQPRLFYLTDHNGHLDATRAEIVGGIDGLVIGKNLQTWIDSF
XP_028841921.1	-0.29133333333333333	210	SWIWLLSIFVVEVSSRNPEDLYSHMDHFIQVVKWVEDQAPKLKPVEVVKVLRKTAGLEDPFIHRYLDVLDNSDSIVSNATISQYISKVTIHKVTKTGLEKGVVLTADGTTVALAPVLLGIEAGLLSVTRSRVHGLYPLALTKNLAVSFLHHYEKPATTNLLGTNGCWDSVTSPKIFTLTGEPSRATEALVNGGMDGVILGREVSQPSRHP
XP_012686651.2	-0.28873873873873873	222	ATVSLIALMWTCVNIQIAAVHQRDTDHFIQAIQQIEDSSLEVSPLSIVRSLRRAAGHDNAFTQSFLGAIDSDSESDILKTNHSRDIEAWSLEFLRFFDKAIHNFVTDAREERGVVLTPDGTTVALAPLLQGIEAGLKARSQGLHPQDLHLLTLARTLGLSFLHAYNTSSAERLGPDGCWDNITAPMVFKLLGAPSLATDALINGGMDGALLGVRLSEGAEPH
KAF7421904.1	-0.28700374531835204	267	DMRTFSSALLHRFKFDGVQYVEGLDEIEGILPFIGSGAQRTKNRIIEELVPGDADAFPSTILSQLERCTLHFAISNTINEYKSTNTNSMCQEIGNREKLTDCPREYGVILTPYGTIAPGAVIGAIAASLQHQNVILNQLLASSAITFTNVQNLNYNEDEIDLIIPKDQMIIERSMWQQSINNSGISIDNIWLTTIAGDLGEMVIYQGPLVEAKMTLGVTGFWNSTIYPNIYYLTKNPDSYDATRAEIVGDIDGLILAHNLQTWTNNF
XP_034343493.1	-0.2854411764705882	272	KAQGVLWIVLGLLLWPEPGTASSLPLVMDSIIQALAELEQKVLVTGANVTASARILSAKNSSPHNSLHQHLLLKAPSHDTIEPDLQSLSPELQALISEVAQHDVHDGQEHGVVLAPDGSTVAVKPLLVGLEAGLQGYGVANLSSDCLTIPCDPGDTLTNIGATWPRLMDAFSNASSPDVGATLPNDKAKTPTTVDRLLAITLAGDLGLTFLHGSQIRSPPGLGTEGCWDQLSAPRVFTLLDPKASRVTMAFLNGALDGALLGDQLSRIPRPH
XP_015587436.1	-0.28263345195729545	281	NMRAMATSLLHRFKFDGVEFHDNLSLIDGIFPFSGTGSQRAKHRIIEELIPGNADSFHWDVLTLEERCALHRAISNTIWNHQSASDDKLCTFGNIEKISGRSMTGDKKKCPIEYGVIITPFGTVATGVVISAIAASLQPQSVNIKMLLPAITVKYSDGFQDSDLQSINYSEDEVDLIVPKHEILLRRSMWFQTLVASSAKLDNVWAATLSGDLAEMAVYQGPIVGSEMAIGATGFWNSTMRPSIFYLTDKHGSLDATRAEVVGGVDGLVIAGNLQGWIDQI
XP_028716595.2	-0.28158671586715867	271	KARGVLWILLGLLLWPEPGTASSLPLVMDSIIQALAELEQKVLMTEANRTASAWILSANNSSPHNSLHQHLLRKALSHNATEPQHSLSPELQALISEMAQHSVKDGQEYGVVLAPDGSTVAVKPLLIGLEAGLQGHSVTSLPSDCLATPCDAGDTFTNIGAIWSQLTEASTNASSTDAGATLPNDKAKTPTTVDRLLAVILAGDLGLAFLHGSQTRSPPGLGTEGCWNQLSAPRVFTLLDPKASRLTMAFLNGALDGALLGDHLSQVSRPR
CAF4783755.1	-0.28120930232558145	215	ILHLLFFSVLPMCFSSDPPNGHVMSMDTFLGFIKELETTMAESSPQDLAQLLISPSSSSSLLNANQASLAHAFLTHTVMALKDDVWLESGVVLAPDGSTVAIRPLLGAMLWGWKVECKFENLQGEDHQEPSSKPGDQSRPPTSLAMSLALSFANSEMSLETPQDFLNGCWDSISTPQTFQLQVAPSKHDLTLAHINGALDGNLLRKILINETQKM
XP_032241215.1	-0.2794491525423729	236	KSLVTCVLLVTAFCGMALCQNQGHARTKRAQPIEHNVYTLDHFIELVEKIERHKKTSLQGLMGIAQMIRNMAGYVDDLWEILLGTSTPLPVGVLTTEERNALVKMTKHQFNGLVEEGVVRIGNDTIAMGPVILGIIAGISRKSRVYLDTWSSDAEDPVDNLFTSTIAGDLARTGLLKANDANRALFGPGGTWNSLTCSSTYTVTASQISDASDALLLGDVDGFLLGYGVSKWAKKG
CAH0561910.1	-0.27844155844155843	231	NLRLLSSALLHGVQLDGIRKQNAIKDYIQYAATGPQFYKYKLVTQYLTSMTEFYNDTLSTDELCFLHKMISNSIDPTEVDPTCSFQATMPLEFHESSDTTINCQYKMGTVKSNWGPISPGQLIIGIASAMEQSDVSFQQLRKVFLFKMKTLGSTSDKISLWSSTIAGDLAMVILSQMSLNLEIGDEGFWNDTALPRRYYLNSVANLTEGDILGGIDATIIALNIQKWVKQI
KAF5294476.1	-0.2762978723404256	235	MRMFTTSLLHSVRFDGIRMTPGLAETEHVIPFRAVGSQFYKYKLLVEYLISGKPQLTLDGYDSVKELCLLHEMLSNTVEVYPRKNEKYFPKYKNSWCQNDYCVVEGGVIQTKWGVISPSHIVAGIAAALQEVSLDMREVIAVIQKEFNESGNYSQYTGFIDNIWIATIAGDLGEIVVQQAFNDPQFGKPGIWDNSLLPRFYYLQDRYHDMTAAEFLGAIDGSIFASQIKQWLSVL
XP_018578739.1	-0.2762650602409638	249	SMRILATSMLHGVMFNGIRRSQSVLQDNDILIPYRATGEQFYKYRVIVDYLTPGQIELFPSDALSTPELCFLHRMISNTVDPFRRGDELFTCNDRSSMPLEVTQGSTDVLSGCPVQYGIIKTKFGPISAGHVISGLASGLEKNQVTFQRVIQAINENHNATDIPDTFISSDNEVNSVWVATIAGDLAEVILNQTTDEPVIGNDGFWNDTALPRAFYLKLATWDMTEPDILGGIDGAMLGTNVNYWLNIL
KAF3700593.1	-0.2757560975609756	205	GCWTLTLSLTVLFASTYTQASLSGHMDDFITAVQQVEDKAPHLEPVAVLQMLRRAAGIKDAAVQPFLGVANSSGPELDAALRDYIKNYVHHRVTDGGTEEGVVLTPDGTTVALKPLLLGLEAGLLSRSRGRVRGLYQLTLTNDLSLSLSSPLTRRLGSDGCWDSLTSPRVFTLSDAPSLLTTAQVNGGMDGVVLGMEVTARRPAK
KAG5279762.1	-0.273125	208	PWKWVLTISLVAICHAAADPPSHMNHFIQVVKWIETEIPGLPPIGLVKELRKSAQLDSPFIKRYLGALDDRKAVLNSTVSEYLSTAIHHKVTESGVEKGVVLTSDGTTVALAPLLLGIEAGLQSVSKGRVRGLYPLALSKTLAVSFLHHSRSSSTTHRLGPDGCWDSVTSPKMFTLSGVPSLATDAQVNGGMDGVILGMEVSNPSRRA
XP_006524776.1	-0.26360294117647054	272	KAWGALWIVLGLLLWPEPGAASSLPLLMDSIIQALAELEQKVPVTEASITASAWILSAKNSSTHNSLHQRLLLKAPSHNTTEPDPHSLSPELQALISEVAQHDVQNGREYGVVLAPDGSTVAVKPLLFGLEAGLQAHSVANLPSDCLAIPCDTGDTLANIRATWPGLMDAFPNASSPDVGATLPNDKAKTPTTVDRLLAITLAGDLGLTFLHRSQTWSPPGLGTEGCWDQLTAPRVFTLLDPQASRLTMAFLNGALDGALLGNHLSQIPRPH
XP_010788491.1	-0.26034653465346536	202	GSWKHSLLLAVVLANAYAEASFSWHMDDFIQAVKQVENGVPGSGPVAVLKRLRHAAGLNDALIQYFLRAADSGGAEMDVSLLSFISKAVHHRVTEENQEEGVVLTPDGTTVALTPLLLGLEAGFLSKNKDRVRGLLKLTFTKDLESHPLSHHLGPDGCWDNVSLPQVFTLLDQPGVLTTAQINGGMDGFVLGTEIAFPSTSG
KZC14462.1	-0.242	265	DMRVLSSSLLHRFKLDGIEYQKNIQITDGILPFSATGLQRVKQKLLEELIPGDAELLPVHILSSLERCILHQTISNTILRYDTQSGNKSCNEATETEKLSGKFVLTDTRNCPRQQGIILTPYGTVTPGAIIGAVAATLQHQNVPVNQLIASLETPSLVDFVLPKSQMVHEPSMWYHSLMTSSVKLDNVWLATIAGDLAEMAVYQGPFVGSNMTLGATGFWNNTMRPAIYYLTSSHTNFDATRAELLGGIDGLIIASNLQTWIQDF
KAA0706110.1	-0.23947619047619048	210	LWGVFVSLLMVSASCRTDATITRNMNDFIKAVESIENENPGLSMLEVVKGIPKTVGFQTNLIENYLGDENDAHNLAMKPSFASYVSEFVHHKVSKFGEEEGVVLTLDGSNVALAPMLLGLEAGLQSTTKNLIPGLYPLTLTENLAASFLHHARNEQTSVPLGTKGFWDSIKSPKVYTLSGLPSLATDALLTGGIDGIILGSEVAKFNHLE
AIZ75056.1	-0.2367487684729064	203	MSIWYLVFLSPFLSSDPQNGPIMNMDTFLGLIKELETALPDSSAQDLAQLLISTITLPSSSPEVLSAEQASLIHTLLTYKVVASKGESWQEQGVVLAPDGSTVAIRPFLRAMLWGWKVDWKWENLQEDNPSLAMSLAMCFAKSEVSLKAPQDFPGGFWDSISMPKTFQLQGAPSKCDLTLAYINGALDGTLLREMLIKDTQKM
EMP26326.1	-0.2309842519685039	254	KIRRLALPLEKMCQTKLGFLAVLLGLCTWLEPGKGSLPFHVNSVIQVVEVLESYHLDGRLNLTVTELARGLGCCDSEFYQLLLGAAPVVPPDLPFLSQEQRSFLMRLLKHKVQAPSTEQGVVLLPDGTTVAVSPLVAGIEAGLKGRREMPLPREALEPSLVTTEPSNQTHPGPPLTIDALYAVTIAKALGMAFLLAQANESQVPMGPNGCWDSVSEPQNFTLLGRPSHLTDAFVNGALDGAILGAHLAGQGMSA
XP_032906856.1	-0.23031390134529148	223	GVPQGFLSLWLLFPLLWSGYATPTYHLSNVLSIIEELEGQDTGMTILNVTAILRSLQTSDQDFRRLLLGEVPAPVDLSGLLSQAKESILREVMNHEVGRLVERGVVLTPDGTTVAMGNLVAGVEAGLKREVRSPRSGADADLWAPVDSLCALTLAKDLGLAFLAHQANKNQEMLASDGCWDDVDLPRVFTRTGPWTLATSALVNGGMDGFILGDHLAQHPPPL
XP_034544840.1	-0.22669724770642202	218	SSPLMQLDLSSSLSFICMLSGVHLRNMDSFIQAVQQVEDSNPGLSPLALIRALRRTAGHDDKMTIHFLGSSYNLSDAEVLEPAILNTTAFSFFDKAIHHTLTDQGEERGVVLAPDGTTVALAPLLLGIESGLKAKLEGTPVIGLFPLTLGRPLGLSFLSLQDFPPSSRMGPNGCWDNVDRPKVFKLSRSATLATDAVISGGMDGVILGTDISSLSASE
KAA0713384.1	-0.21517699115044245	226	GALWIITLSGICLCIQSRVTAVHLMTMENFVAAVQRLEDLNPTLTPLDLLASLLTTVGQRDNITCGIIGSSENTTDVHYTDSNNTIIKENLSGNRNLCWFFNQAIHHFITDDREERGVVLTPDGTTVALSPLLLGVEMGLQATKHGTQPNGIYLLPLAKTLGLSFLQFQNSTPPERLGPDGCWDNISSPVVFTLSGEPSLATDAVVHGGMDGAIIGRHFSVVDDLE
XP_030649760.1	-0.2073557692307693	208	HWKLFLTLVVVAVSCYAEASIPKHMNNFIEVVEKFETENPELDPVSVVKALRRVAGLESPFIQRYLGVPTANFTLDSKLSSYIMTAMAHEVTDGGVENGVVFTQDGTTVALSPLLLGIEAGLQSTTPEHVEGIYPLTLGNTLALSFLYHNSRSSETQLLGTRGCWNHVASPEVYTLSDQPSLATDAMINGGIDGLILGLEIASPNSRP
NP_001279323.1	-0.2050643776824034	233	GGFVLFCLSLCLCLCLRPRLCSSGPLISEARPDHHVRSVIWILEELEERAPTLTLLDTVGLVRSLSRSESLFHHLLLGQSSAPPGSLSLLSDTDRSFLWRVTEHQVTPSAELGVSLTDDGTTVSLGHVLAGIQAGLRRNRSSAWATGTAGGAPDAVDSLHAVTLTKDLGLALVGHHRNGSQALLGGEGCWDHVEKPRRFTLSPPWSSATDALINGGMGGFILGSYLSGLSPPL
XP_016304066.1	-0.2031527093596059	203	HLHLLLSLLVVFAVEATTTKHMKDFIRAVESIEAVNPGLQMLDVVKGLRKAAGFETELIKQYLGDLSDAHDLVADPSVTSYVSEVINHSLSESGKEKGVVLTLDGSNVALTPMLLGLEAGLQSTVQGLYPLTLTHNLVASFLHHVHNEQTTVPFGTKGFWDSISSPKVYALSDLPSLATDALIIGGIDGFILGSEVSTSNHRE
KAF0037576.1	-0.20178899082568805	218	GLLIFVLASLCLFSVCSKPIGVHLRNMDSFIRAVQQVEDSNPGLSPLALVRALRRTAGHDDAMTIHFLGSSYNHSDGDILETAILNASSFSFFDKAIHHIVTDQGEERGVVLAQDGTTVALAPLLLGIEAGLKAKMEGKPAAGIFPLTLGRTLGLSFLSLQDFPPSHRLGPNGCWDNMDHPKVFKLRWPATLATDAVVNGGMDGAILGMNLSNLSGSE
XP_026862373.2	-0.20130841121495327	214	HFRWVVLLFMLVDNSLTDDIKTQHMDDFIKVVETIELENYLLDPLAVVKGLRKAAGVDTPFIQHYLGYLSDDTEPHHLVIKPVDTGYITKVIKHRVTVLGVEEGVVLTADGTTVALSPLLLGIEAGLQSTPLGHVRGLYPLTLTKNLGLSFFHHAQSKLPASSSLGPGGCWDNVTAPQVFTLSGVASFATEALITGGMDGVIVGKHVAERTSRP
XP_030638580.1	-0.20098214285714283	224	FSLWLITLTGTCLKISCSVVYLRNMDRFIEAINHTEDLNPGLRPLALVRSLRRTVGYEDVLTRHFLGQTHEKNDLSILEPRGRNSTDDIVLNAELSGYFDKAIHHFVTDTGEERGVVLTPDGTTVALAPLLIGIETGLKAKEENTSPEGLFVLTLAKHLGLSFLKSIIPPLLNALVQYGCWDNVTAPVMFTLSGMASLATDALINGGMDGSVLGNHLFGFSDIN
XP_037118878.1	-0.19716894977168947	219	RVALFLLASFYYFTLISCRPAGVHLRSMDNFIDAVRQVEESNPGLTPLALVRALRRTAGHDDAMTIHFLGAWNNLTDAEGLETAILNASSFSFFDKAVHHIVTDSGEERGVTLTRDGTTVALAPLLLGIESGLKAKLESTSAVGLFPLTLGRTLGLTFLSLQDIPVSNRLGPNGCWDSVERPKVFKLSWPATLATDAVISGGMDGVILGTDISRVPKSE
XP_041263932.1	-0.19395454545454546	220	MFSWLLLALSICAHPGTAVSPTVPPRHMDSVVDILDALESPARGGSPGTAAALGRGLGVCSTPVCRAVLGEPLGTPERPPALTLGQWQLLTELLHHDPATPELGAVLAPDGSTVALGPLLAGIEAGLRSSGFGQPLPTLNLPADPLLAVTIAEALGTSFLLAQRGDNSTALGPGGCWDDVENPQNYTLRGPPSPVPDPVAIGAMDGAVLGAQLARGPLPV
XP_038569743.1	-0.1725229357798165	218	GMSFFVLALSYVFTVNSRPAGVHLRNMDSFIRAVQQVEESNPGLSPLALVRALRRTAGHDDVMTIHFLGASNNLSDGEALETSILNASSFSFFDKAIHHIVTDYGEERGVVLAPDGTTVALAPLLLGIESGLKAKLEGTPAVGIFPLTLGRTLGLSFFSLQDFPPSYRLGPNGCWDSVDHPKVFKLSRAATLATNAVINGGMDGAILGMDLTNLPTSE
XP_033821949.1	-0.1570642201834862	218	GSLCFSLALLGYFTVHSRPAVGHLRSMDSFIRAVQKVEESNPGLSPLALARALRRIAGHDDAMTVHFLGTSHVLTNTAELETAILNASSFSFFDKALHHIVTDNGEERGVVLAPDGTTVALAPLMLGIEAGLNTWTEGGAPVGLFPLTLGRTLGLTFLSLQDFPAEYRLGPNGCWDNVEYPKVFKLYHTPTLATGAVISGGMDGLILGKYLSNLPKSE
XP_034044072.1	-0.1544600938967136	213	GPLFLLLALSYNRATGVHLRNMDSFIRAVQQVEDSNPDLSALALVRGLRRTAGHDDAMTVYYLGASNNISNAEGLETAILNASSFSFFDKATHHIVTDHGDERGVVLTPDGTTVALAPLLLGIEMGLKVRIEGAPADGIFPLTLGRSLGLTFLSLQGIPPSQRLGPDGCWDSVLYPKVFKLSWAPTLATDAVIHGGMDGVILGMNLMNLSMSE
XP_036383860.1	-0.14199999999999996	215	TAELFMTLSMVCFCVGSKVSVLSSWHMDIFIGAVQQTEDSNPGLEPLAVVRSLRRTARYEDAFVRHFLGEISSTDEEAPVLDYELSEFFARAIHHRVTDSGKEEGVFLTPDGTTVAIAPLLLGIEAGLLVASGSSVPLFGLYPLTLAKNLGLSFLHFYSSLTSENLGPDGCWDNVTSPRVFTLSGPPSLVTDAWINGGMDGVILGSHLSGLAQHP
GCB82698.1	-0.1310762331838565	223	RILRCFLLLLAFYPCLWSVEATPDYHLDDVLSIIEELEGSDLALTILNITTALGALQTSDQEYRYLLLGETSGPSASLQPLSEDQQSFIAGVMNHGVDGSVERGVVLTPDGTTIAVGHLIAGIEAGLKRIVDRPWPDAAEHLLVPVDNLYALTLAKDLGLAIVAHHLSKSQVLLGPDGCWDNVTSPQVFTGSGPWCLATHALINGGMDGFILGNLLTELQGPL
XP_023691976.1	-0.11864734299516912	207	VKWFVTLAVLIIGSKVNAAIPRHMDEFIRVLEHVEAQNPGLGPLGTVRALRHLAGYGDLFAESFLGSANDDYSRAALVLNVEFDDFIGKALRHRVSEGGEEVGVVLIRDGTTVAMAPLLLGIEAGLQTKVDALHAVALTRTLGLSFLAFHNSLLPQRLGPSGCWDSVTWPAMFTLPGKPSLATEALINGGMDGIILGTEISLLTQRP
