# Supplementary material for: The lipocone superfamily, a unifying theme in metabolism of lipids, peptidoglycan and exopolysaccharides, inter-organismal conflicts and immunity
Source: eLife. 2025 Sep 9;14:RP108061. doi: 10.7554/eLife.108061 (PMC12419801; doi:10.7554/eLife.108061)
Supplement: Figure 1—source data 1. [file elife-108061-fig1-data1.zip › hydrophobicity_raw_data/Min-Wnt.tsv]

id	Hydrophobicity_score	length	sequence
UCV28156.1	-1.3655555555555554	108	DQHERENPNNPKERNMDDWNNDVGRKEWENWKQAKENGETDDSLSKWIYDRVKDGKTINDPYDEKETRKWVEPDPTGSEQVTSWWEALWKKSKEKSSEVFDSTKKLFD
OEU66809.1	-1.2064335664335666	143	KSEESNNKKSKHRVTNKDKKKEEDYSDKIIKNIPGVKRATEIANEELKKRGKGNHNNEGDAMRHAEWSRRMTDELGSARAWAFGVAHEIEGVLKKGQPWGEAMMDLKNNSEGRAASTEKRPVDRSKLQKKPKEGIEVNPYNDI
MBS6553427.1	-1.1108843537414967	147	TLNKKIEELWNKYSPEKEFGREMFNKTMKYQKKYNFKSDSDPKKATWNNEADAFKHTFMQAVLSMRYNETFSHLLGDKHEMDGRRRGQDPREENMDLWNNEIGRNIAKEIKNKIKGKERLDPHEKRRAYNPPVRPQKIQNTITKTFR
WP_078995870.1	-1.0246405228758169	153	NNPMSDLKRGIEQDAYRYYEQLSGEKLARRPDGSFAGQGHNDALDAFRHAYTSGRTTQLAAGQQWISRSYGDDNEIGPKHPNDPREHRMDLWNNEVGRRLGDEASGKDDLAKRCYEAVKNGTLITGLDDKRIGQLYPDDPRLKRREGDPEREL
MBO7672200.1	-1.0240909090909092	154	KELLRKYYEQEKAKFSKEMIDDTKQYQKKYGFDSGSNNSTHNNEADAFKHTYMQALLTINRGVYIAKFLGDQHEKEGNNRNQPAGEANMDLWNNQQGREIAEELKKEFGSSLKKFFTDEGIKDIIADRVVKRMKNGQLITSPDDKRKFQENKSN
NLG43083.1	-1.020429447852761	163	GLYPGQGIVRKVSEAVGGVLAVGPLDAWDGGAGESYKKSCQYSEKYKDQGSAADPGGAQNAARHADWQARLAYKHDEDTAKEIGDIHEAGNPDNPDTQADKHNNSVGREIGKKAKEEGRPIDDIDAMVDEAMADGRLIRDRENDERITTPGEPPANPRSDSPT
PKL93032.1	-1.0127338129496404	139	KMKKRNLAEGDRKTIEDNPEMIVDIWKANEDQKKAFEMTEKFCKENPDLCSKQRHNCMGDAFRHALWNALMERDVDEFAVEIANNHELNPGPVEEKEMDLFNNEKGREIGRLLHDEGIKDDEAYYKAVIDAVESLKTLK
WP_157694055.1	-1.0114388489208634	139	AYYPYYNGSSFTRSAFNRANDFGGFDNKDFSNAHNDSYDAYRHALLSAKLTKYFGDDLAKTILDNHERDSPNPANETNMDKWNNNVGREEYHNWEKATESGQTSDSLEKWIYDKVKEGRKINDLDDPRKWTEPEERKWC
HAG91689.1	-1.0000892857142858	112	TERIFGEQGKNDESDAFRHFAWSALLVKEIGLEKARLFLLAHEQDPKQPLHEKEMDTENNKKGLLFAAERLKNKKSLNLDKIEKEALKRLKAKKLKVLKSSRKKIPEGYYSK
WP_091455604.1	-0.9872727272727273	165	DGTVKFPVPKYGKEITKTERDLLDDIGFRGQRDVQEIRQKAIDAANEQFPDKEQQDNHLDAFRHTYANALLARRFGDDWAERFTTAHERLPGNRPDQEAMDLYNNELGRRIAAQHPDAGEDQLKALVKQAIDRGDAVVIDRGGDLQHSDAVPRGQVGRADDEPSE
QMU66563.1	-0.9843636363636363	165	YVAKELDEKMTDAKMQKTEKSVARKNLYQMYKLQKSNSKGIAEKFAENSGLKGLRDGNADAFRHSLFNALNTQTVGEKLTKELGDAHEEDRPLDPKGKKMDLHNNKVGREVGKENPKASILETATKLLDKLADGEMVSIDSKGNVTKTKLTKEQKAAVLKNIQDY
WP_226894883.1	-0.9842708333333334	192	VYNNPNSWYDILGGKPGGSGWKSGPSKPNTGAGSGEVNKQNRKLAPSLPDVFPHDKNNPFQHCVWNCRMTKDHGREFAEQMSWEKEKKDVAMAKRRDKLLAQGRWDDLSDWEQDWIQAHADSAMQPSDFDDNRTGRNCGESVDDKDDCECCCKNAGLSPGPANEGGTPEGTEPGSTRPYGPYSEPGSTNGGV
MBT6120324.1	-0.9812499999999998	152	TKHPNKLKEDCRQEAYDYYHENIEPLPKKEDGSFDESTGKMSNNEADAFRHAYTSGVFSKEYYSKTIADFLGQGNEIKNPNPENQRNMDLWNNNVGRKYSKKSKNRQELAQLLKIALKNGELIISLDDPRKYDGPKPLINLERSVIMIKQKA
HIU86123.1	-0.9765359477124185	153	TTNKFKSPASNYSSEVYAKTKKYQKKYGFEIGKGNLDTWNNEADAFKHTFAAADIALRYNKNISEVMGNIHELQGRITMGQSSGEENMDKWNNEIGRRIAKEIKEENRNKLIKRSELDDKIAEKVMEKMRNGELITNPNDTRKYRSPGEKFTD
WP_128149100.1	-0.974431137724551	167	PNGKQTKITDKWNQLNDKEKNIIRWHPQWYRVTYIEKNANEAFKMTEETFNKQGKGDESDAFRHAFWQARNTQDVGEELTRAWSDAHEYSTPPHEVNTDLYMDIHNNDVGIEIGKSNPKATPEELKSIILDKISKGELLILNEDQTKIRKSDGSGIKNSKSEIRKYD
HGV27512.1	-0.9731756756756756	148	KLTDAKARDYKLQGHDFNAEEHDLIKKHPFKMYALRDTPNLAFSETVRRFGIQGEDDKSDAFRHAYWNALMTKREGKNFAEKVATAHEASSDRYLPKKMDLHNNKIGREIGEIYKDRPDSEIADAIKLQLDSGKLWYIKDGKMKNTDK
MBR7675398.1	-0.9694160583941606	137	KSRPLEGTAYLKISEWASKTAEEEADKNPNLDKNAFRHAIWQAKLTYLMGEDKAKLWADAHEAYHPKSAHPDHMADLVNNEYGRDLGHRTESEGPAKPITPGGPSADAQAEERILDEARRYAQSDDFAHEDHFNDFD
CAB4154988.1	-0.9681142857142858	175	LEGPALTKNTLAKKRFKDGGEAKKSDAEVAEPGLFGVSDYAAKSSEQMFPGQSGQDDQRDAARHMLAAGTLSRKYGEKTAEFLGKAHERLSNPKSFFNMLGMGEARYDYEPDVHNNRIGAQLGSRAKSQAELEKMVRDMAKQSRDEPTPDRPRTMSRKQLEAIDAKAKKDATPPP
WP_067466736.1	-0.9672727272727274	165	PQEKVTVSEAAMLDQLSLLDKAKFFQIQSDAKDVCEELYPDTRVDGDGKEVKDSQDNHADAFRHTYWNARMTQEFGEEWTKEYASKHEGRGDNAAVREAMDLHNNELGRKIAMANPDASPEELQDIVKDAVDRGDAVLIDQNQQLNWTNKVSPDHDVDSDAYDAN
PIF02463.1	-0.9660220994475139	181	SKVSSNHYYYDYPYHLSSSEFWYLIKHPRNIKPIKKAKEKAEELTNENYKGMSKSRTIADAFRHTVWNILICKYVGKYKSKIKDCVKVAKDFTTKHETDASKPQNLSDKDWKLDKEMDLHNNEQGRKYFREKAWKKTHRLWFGRKRTKVKAPSENQIVIEIKEKINSSAKKIINVNDSYKY
WP_230204532.1	-0.9633333333333335	171	AYVSNNPVRYVDPTGMWKFTDAERDFFKNNRSEAVRGRVNADKALRKARGLDGGQDGEGDAKRHAWWSAMNAKDLGKKKALAIGNAHENQSGQDRLSEDERSELPDDVQMDLYNNEKGIEIALENPDASDKELWEKVENAFSKGDLALIINGKVKIPKGKMPLEPQKPLKE
TXI46032.1	-0.9625806451612903	155	ADYTNPSGMKREIEQEAYRYYEEFTGRRLARDDQGNIRPQGHNDELDAFRHAYTSGRVTQHALGQQWVARHFGDDNEIGPAHRNDPYEHRMDLWNNEVGRRLGDDTSGPRELAQRTFEAMRDGTLVTGLSDPRLRQLYPDDPRLQRPAGDPEREI
WP_156152803.1	-0.9608571428571429	175	AERSMMQKTPLSREWWQDKARDMYESRTGTSDFPDSDPSFDAFRHAYTNAVWSWLSTPGISRLGGDYIESRNSRNFESERGKRDMNGDLYNNDVGRQLGQQDWSSAGDIGDAVLDKLKRGDLITDPQNDPRTDPENFPENLNAQPIDDNLKESLRDLMDKWQGYLDDNRVSEDSK
MBC7420362.1	-0.9605072463768117	138	LAESAKEENNFYGLTDDEISFCKKNRIDCLKAYRLSIQAEESCLSIYKRSDTNDESDACRHYMWAFFMAKEIGEKNASLILTSHENNPKEDDSEKEMDLANNKIALDDFRNKEHSKKSDLDILNLYKKNLKNKKFKVI
OHC83834.1	-0.9584146341463415	164	PVDPEDFYRKVEFDPNGEKLWEAALRRPLDARQANELETEVTKITEKEYPGVIPHNNEADAFRHAYWSFEIARKAGPEAAKEFGDAHERSDSNPTPERLMDLYNNKVGRDLAADPVNADRDGRDVIREAIREGKLRTSPFETNEPRSLLPDRAPGLLYRPPGGQ
MBT5109073.1	-0.9574404761904761	168	ADAHKEFNFNAEGAKEEITAILNPYDAYRANELSYSVPEKVRKLQDDRKLPPEGRNNETDAVRHTLWNYEMTKTFGAKEAKKIGDAHERGAIRNIFKKDGSGPNDESERLMDLHNNKVGRELALDPKNKARSSTDVVLDALKKGKLRTKPFKVQTPPPGLLPRNWLAN
NJN27320.1	-0.9567625899280576	139	RLNEQDILKAADEFDLELAEKEAQIISEHPGKVPAMIKITRDAKKLSELEKSKNPRFPEDAYRHIYWSYHLTRTFGPELSKEITDAHETLPGNTKKERSMDYHNNEVARKFADETLSAEEIKDRVLNAPEIIRSPRDVR
RUR71954.1	-0.9558730158730159	126	YELARSHGGFPLNPNSPATGTNDAYDAFRHAMMSAQLTERWGPDLSKRIMDWYENRNPNPPAEDNMDRWNNDVGRREYENWRNARDRGETTDPLSKWIYDKVKQGETINDPVDHRSWREPEAPAPL
TAH34016.1	-0.9539726027397261	146	EIKDVIKEYRREPGSVSDAALKAAINSQLPGRANGPADAYRHLIWAGELTRRYGENLAVLGVNLHETSVYKKGSKEEEQHKIDNHNNKLGVEIGKKAKTWEEVKEMAKEKISRSSGNGKSDDLPIWMDSEHWSSNPRDENKQEIPT
WP_235727683.1	-0.9523943661971832	142	VDVYGYCLDDPINFVDRTGLAGESEEEADLSTWQKIIKIKEIYEEESEKRGAGNHNNEGDAIRHAETSRRIAEIAGESVSKTLGDLNEVKGRLVGQPEAEKAMDLHNNAEGRAAAREKRPVNKKNLQTHPKKDVDNSTVGYY
MBG78011.1	-0.9470860927152317	151	HDLVDQEQLEKHLRYNRFEGGGDVRSFLQFGFEPKKIAEQAKQVAKERFRFQRGVNDESDAFRHALGSYLMTKRYGAVEAKKILDGHERAPGFRSKSLSKDGAVLQDLYNNKIGMEAAVDPKNRDKDPVDVIQELYEKRKLQTRPFRLKRK
WP_066045631.1	-0.9463157894736842	152	SDYLKEWKEAISKDARDFYQSLSGKSDAQMQGLGHNDDLDAFRHAYTSGRVSQLTFDWVAEYFGNKNELPNDKTKNKNKNDPYEHRMDLWNNEIGRRFAQQNDNKGELATKLYQELSDGKLATNIQDKRIQSLYSNDPRLLSDDDGVREVLS
NDB03546.1	-0.9445033112582781	151	ILDLKREYETEAYQYFHDNVRSFPLDKNGQIIISAETAHNNDVDAFRHAYVSGAFTIKYNNLAANILGQLNELKGNLKDQPKEEENMDLWNNKVGREYGEKASSRKKLAELLKSALKNKELIETIDQKKDSRQYQEDLSEEKSKVDPNKPV
CDC19302.1	-0.9437254901960783	153	AKNKTNIVRQSYNNYIYEQTKKYQKKYGFEIGKGSHDAWNNEADAFKHTFMSADMALKTNAGISKYKGDEHEIEGRNNMGQSAGEENMDRWNNAEGRKIAQKIAKEIKNPFVLKAYALSGRLEDRIAEEVMKKMRKGDLITHPNDKRKYTETL
MBR1424588.1	-0.9421052631578947	152	THQFNYNKDKNEFTKEMINDTLKYQKKYGFKLGENNSAHNNEGDAFRHTYMQSIMANRYGTLPTKTVSSSHEFVGKVKGQDPREYNMDMWNNQQGQQIYNEIRREYPNFNKLSEQQQKDIIAGKVIQRMKEGKLITGLEDPRKFEKQKPSFA
NJL25504.1	-0.94	153	TKPEESLLAKLVFYPGLTPAEENLVAKNPKDALTVYKQKNAAEKLTSRNFPDQNLNDESDAFRHFLWAALLTKELGKARAKEFLDAHETDPDQPDIERQMDTHNNSRGQAAAESLIKEKRWNQKNVEAKGLEELRSKQLQVLKPGLPIPKDPR
WP_008659247.1	-0.9360416666666668	144	HGNESSSDSSSSGGDYSRLTEAEKRFLMRHPQVIKKFHDNARKDSEAAKKFPGQHNGEGDAVRHVYWSALNTLSENANLAKEFGDAHEQNPGQDIAEKNMDLFNNSIGYQLGDLAKQNKWSEERLFKEIIKYKNDGKLQTKLHP
NQU95834.1	-0.9355223880597013	134	VELIAGDMAKDKKLGKELTEAEIELLSDYPERGARLKEIADYATAAAKNAHEADQTVPEDAYRHVLWSYLLTKEYDTEFAKKVTDAHEIGDTKNTEEDHIMDYNNNEVGRRYAEEEYEESEVLEKVMSDEGVMR
WP_020591229.1	-0.9211111111111111	153	TPEPVNKEQYYRFLDYDPDNGPGDVGNYLSNDGDPEDAVDEAEETARRLVPGRGYDDAQDAVRHALGSYLLVKKYGVRRAKEITDGHERASFPLGYIGLDDDNDQSELQDLYNNRVGRDAAGNLKNKGRNPEDVIMELFREGKLQSVPFALRR
QTW17774.1	-0.9187786259541985	131	NFPWEIYARAEREAVASQLPGRQDGPADAYRHILAAAEAVRQGYPESVVRAWGEWRERDNPPDRAAMDKHNNDVGIGIGKNARSWQEVLERARKAVSNGSTNSTDPNTASWRPPSEWDGNPKNDATPDPND
PKP24048.1	-0.9176506024096385	166	YVAKELDKKMTDAGMKKTEKSVASKELYKMYKLKKSGNKEKAENFAYNTGLPGLEDGPADAFRHSLFNALNAQTVGESFTKELGVAHEEDRPTQKKSSKKMDLFNNEVGREIGKHNPDASVFELATTLLDKMEDGELVSIDSKGNVVKTKLSKSDKSKILKNLQKL
WP_226912998.1	-0.916820809248555	173	AQHKQKKFKDLSSPEKCWVLTHPFKAKRALRISIEAQKTSDSIKKTNTLDQDGNGGQVDAFRHAYWMASLSKEIGRKSAKSLGKAHEKGNHKQFKKNELEDGIIPDEASSEMDLYNNLIGIELYTKNKNSSRIELIHLVIENIKQGKMKIIKKDSYGNYQDCEGKQINLKQYK
MBR1908627.1	-0.9161333333333335	150	SSKNEIYDFFNNEQKRKEYNDEIVNKTLHYQKKFGFKTSTQKGHEFWNNEADAFKHAFIGADMYFKYGDMGSLVGGIYHETQTPNNPHGEWNMDSWNNNQGREIAREIQKEYRDNFMKLSQQQRDDIIAVKVMDRMRNGQLITNPNDKRK
MCB0407153.1	-0.9146496815286624	157	LCSKSTVEQILAYFPRLSEGDRLVISKMPKEAFKVFLAKEKAEDLTKKIFNKSGKDDESDAFRHFVWSALVTKELGEDKAKTFLKAHEEDSTQEKNQKEMDTQNNKQGLMFVMEKVKNRQEVEIDQIEKEALLRLRNKKLKVLMPKLKKIPGGYYSK
MBR1907683.1	-0.9138194444444445	144	TQNFDYEKEKNKFTQEMLKDTLKYQKQYKFNIGNSNNAHNNEADAFRHAYMQSILTLRYGTLKTKSLSLIHELRGNVQGQDKREANMDMWNNHQGQEIYDEICKEYPRFKNLSEEQCKDIIAKKVVQRMKSEKLITMRILKQSK
WP_148285926.1	-0.9115492957746478	71	LARDLGGDNAQQFTIAHESKPGNPKKEKEMDLYNNGKGIVIGRKSPNTSGSELAKMCQNTLLKGEQKVIKP
NOT78922.1	-0.9100680272108843	147	NKNEKRLFDENPSHGRETLKYALKAMFEEKNRYDNNGEDGSDSNAFLHAYWSALLARNIDKDWAYRWTNAHENDPKMIYTQMDLFNNDLGINFAKKNNHLSNDELANAIENLIDSGEGKKVESGELKNSSKEKKRNLNIFESIIEKA
XP_002742451.1	-0.9078048780487804	164	RSQITGVDFGSVHSKYGYIPRRLKFYDEHRDNRMAVLRNQSLADTHRHYSGWRRHDGPGDAFRHGVWSYRMTREYGTDNANNYGDDEIDKDKLPRVKSAMDRFNQSQGRRLAQRQFFGNEYAQERPAFDYIDDRYREYYSYYVGRDCIKDESSWKLNDVPLMKK
MCD4736209.1	-0.9063945578231293	147	KPKRGDVCPVRKFFWCCPKGWKKTKQEDCSCRKLARKLADWALQRAHSSGLIGMHNGPADAFRHCIWICQVTQELGNSCAWSVGTGHEYWDNSNAPHKEREMDLHNNREGRKCGEDCTRYCTTCCMDKLNKKELVDIGNGQDPDYDY
WP_179372141.1	-0.9059602649006623	151	VSSYYSKYYGGYYGGGPNADEWWTSFWNPYDAYIANTKANQALKKTQEKFPSGGHNDDADAYRHALWNCLMARQIGASEAKKFGDAHENYDGNPENEKEMDLHNNKKGRDLATDPESVLGPPPAGERWQDKECSELVEKALNEGKLQTSPR
OGW75637.1	-0.9056934306569343	137	IRSFADDMCKKGYLDKAPTEAELDLFSENPDRVARLKEIADYSRDKAKDASRADANVPEDAYRHVLWSYLLTMEYGAQFSKKVTDAHETNDDTNTPAQHRMDFHNNAIGREYAEKGYKESDVLHYVMTDKHVMRYPR
MBC7953998.1	-0.9013548387096773	155	NPQALYDQLGYDANGNGDYGNAAKNPLDAIKAKSAANAATKAAKDEYGKENPSLGDGDGDAFRHALWAYKMAKEIGDGPAKAFGDAHERDDRPDGERLMDLYNNALGRQLAADPNNQGRPDEDVIREAIRAGKLQTRPFNVPGPLGAPLNYPPRR
PIT99833.1	-0.9009803921568627	153	PKEKGSLLSKLVFYPGLTQAEKELVVKNPKQAYSVYKLKGRAEDATNRNFPNQDLNDESDAFRHFVWAGLLTKELGRQKAKEYLDAHETNPLQSNREKQMDIFNNERGQSAAEALLKNNKWNEKTLEAKAIEELQNKNLDVISPGLPIPKEAK
OLA94577.1	-0.8998666666666666	150	SNKNLNKKFNAEIDAKTKQYQKIYGFEISSDPKHPTWNNEADAFKHAFMQAILTNRYYDWASKIGGDIHEIDNLLKNAPKSESNMDWWNNKIGREIAKEVYKQTKGLNVTDKQIEDIYAQKIVERMRNGDLITSPKDQRAQTIPQKIKET
WP_066362433.1	-0.8987581699346404	153	RLKKVPLPPECRGISAGECLIVMEWGRYAQKLSGKGHSEKDGCSRNKPCKVNAIRHCIWQMALTDTCGEEVAQKVAENHEKGNSKNDPDTKADRWNNNVAQGLAYIYADRIEKIRTGPGTREARIKKYFKEIKAICEQAWADGALKSPSDYRK
EMB24772.1	-0.897235294117647	170	DPTGRYDKEEYKAFKALTRQEKNVILSSISKSKTVNRMANEAWDKTNVTFGGNGRYDQSDAFRHGYWMGRNTQEAGEKFTRKFGDAHEYATNPDPKEFPRNDIIMDIHNNDVGIEVGKKNPTATPEELAKKILEKINNGDMLIMNDKTGLLYKSNDTEYKNPLSVDDPFI
HAS8474924.1	-0.8952054794520548	146	VKHIYQQYNSLKEGEKEYLKLNPHHAIAIKEAKDVAFFETESRFGINGHNDKSDAFRHCFWSSMLARDIGYKNALEFTTAHENFPENPENEKVMDLHNNKVGIRLGLSMASNDKLAHYCYTSLLAGRLKVIKKEKKEKKEKKEKKK
WP_233427420.1	-0.8950505050505049	99	DTNSVTAEAMDLHNKEVGRRIAAEHPDAGPEKLKGYIDKAVHDGEMVVVGSDGRLVPSNEVAIGETGRAQDDPATGGNEPGAQDEYENDTSGGCNPGGG
PIZ30748.1	-0.8942142857142859	140	DTYSIKDKLAEMRDEAYAKGAERGISPQGGHNGSADAFRHVYTSAKVTRDYGSAVARTLGTANEIQHPNPSNERYMDESNNAVGREIGQKASAGNWSDDQIADDVKKAMDEGRVILSPEDVTKEQEQQNPYIIPEYQTFE
CCY23582.1	-0.8937857142857142	140	KKLYDEIKKVLDMYNSQTKRKEFNEEMVRKTWEYQRKFGFETSPRQGHEFWNNEADAFKHAFGSADMALDMGQLGSIIGGIYHEKQTKNNPYGEWNMDSWNNNEGRKIAEEIKKEYGKNFAKLSDKEKDAIIAAKVMMKM
WP_086781103.1	-0.8936585365853659	123	TAGEARLLDAVGFAEDFGTAHERKPKDTPAAEAMDLHNNEVGRRIARQYPDAGPDELARRVEAAVRGGEMVVLDRGGQLAYSDQVGHGETAGKLDEQPDRGGREPGRPGEHYSGGYNAGGDGD
OGT88684.1	-0.8927272727272727	99	ASVIGAGIYTNYLADHYGRLQANPDSPNKKGTNDQYDAYRHALVSAKLAEWFGEDYSKKQMEQHEIDVKGEPKESSMDRWNNRVGLEEYSRWKKATELR
WP_137402100.1	-0.8917341040462429	173	SASSNASGYSGYAGTELCEKEFWIVFDRPRAASSVKDATNRAFEMTDELYPKPHHQNRADAFRHGVWSVLIAKYYGTKKDDINKGVNLAKEFGDAHEQCNKEEDGAPDYDLEMDYRNNWVGREHFANTAYYKKVGKWPFKRNALYAKSDDNYKNDIKAKTDKAIKVSKSREAV
MBE7709541.1	-0.8911250000000001	160	EKKYNYTFKNIPNWRKEFNNEVLDKTYEYQKALGFEIGKSPNTKTHNNEADAFKHAFMQALLVYKSGGLNLPAKILGDFHEFEGDLSKQPIEEKIMDLWNNKIGRKIAQETLKELKKENIGKKKNQKIYDDSVAQKIYEKIQNNELITKPFDDWRINNHI
MBL6607479.1	-0.8902439024390244	164	KTTLKLKHIIELKKQEYLDLMEKCREEAYEYFDKNIRPLPKQENGEFHVSKEKFYDNDVDAFRHAYTSGVFTQEESALFANLAGIYNEYKGTNPINVQNMDLWNNAVGRKYGKKTTSKKELAEMLKKALQTKELITDPNDPREYKGLRHINYKLPPKNVGKQFP
CAB5222757.1	-0.8890066225165564	151	DKNDDNFTPFAIIRDWYSKPGYFDMKSKAEVPGNKLYGSKGTVMGASDAYRHIVGQALYARKFGETIAGAMGNIHEMNFSEQDRQLYKEESDMDRKNNAIGLEIARKAKTEEDVYRMAQEAIKNKEAIYYDNETADKKRLETDRKKASMLN
WP_035754839.1	-0.886231884057971	69	TISIGENGAMKIASNHEAVRNGPAREKKMDLANNKTGRSVGKAQKTASKSSAKCKSLANQNKLVTLKNH
WP_115510369.1	-0.8845806451612904	155	VDITDPKGAKRQIEQEAYRHYEQLSGITLAKRPDGSFQSQGHNDELDAFRHAYTSGRVTQLALGQQWIARRFGDDAEIGPAHPNDPYEHRMDLWNNEAGRRLGDQTSGQDELARQAYTALRQGDLATGLNDPRLRQLFPDDPRLARPQGDPQRDL
MBO6088658.1	-0.8824285714285715	140	QAELVYKSGGIELPATVLGNYHEFIEGNKIQPEGEKNMDLWNNYIGHQIATEVLKELKSEHFGEIKNQKEFEDKVAEKIYQKMKNGDLITNPNDTRKYEDLIKGNPTGGASKIEEKPLTRQEIGKMTPEEFRQNESLIME
PZO62884.1	-0.8802564102564104	156	GYGIDSKGIKREIEQEAYRAYEEQSGKTLARAPDGSIRPQGHNDELDAFRHAYVSGRVTQKALDVQTVAKHFGDANEIGPAHPNDPYEHRMDLWNNAVGRRLGDELSATDLGKGVYDALRDGTLIKDLSDPRLQQLYPDDPRLKRPVGDPQRELLN
WP_082399502.1	-0.8799999999999999	152	NNPAVRRNVDYSYGPGKWTTKACADNPYDCNRSRNAGDKEMAERESVKYFPGNPESTRQDAARHCIWQGLTTESSNAGFAEQVGNAHELDSGSPIEGSSAMDMRNNVTGREVGKRHDGDRVGIISECVSLARNAKRWNPRTAPPNRDGKGLI
WP_161791861.1	-0.8791139240506328	158	EKKEQLQQEAHKAYENHIGPIKYITRPNGRVIADTHNTDVDAFRHAYASGVMAMEYGPTISDLLGEAYEIKNKWDNYNAPEEKKLSKKQMSLEKNMDLWNNRAGRIAANGCKSREEFGQRLAQDLKDGKLITDLTTDTREFIRDPIEVYKYDKLENIA
WP_159078263.1	-0.878273381294964	139	QSRQELRDSGDAYGTKLGYREIAACATNPADCARAKSAIKDAERISVERFPGDSNDNAQDADRHCIWQALTTIRSNADFARQIGDAHEADHPGSDAAAQMDQANNQTGREVGQRHPQDEGAAINECHDLAASGQLVTLK
WP_195130086.1	-0.8768987341772153	158	SEAGMLDRLSLGDKLRFFEIQQDAKRTCEALYPDSYIGEDGKKTVDTQANHADAFRHTYWNARMTEEFGEQWTKEYASKHEGRADNAAVREAMDLHNNELGRKIAMENPGASRAELRDLVKDAVDRGDAVFIDQNQQLNWTIKVSPDQDVDSDAYDAN
MBP7540596.1	-0.8754819277108433	166	EIAKFVNKKMNDAGMKSTEKRVATDNLWGTAKLYISGNKEIAENIAINSELPGIHNGPADALRHSLWNALNTQIVGEEEAKKFGDAHEEDRPNQPEQEKIMDLHNNKVGREIALENPDASTKELSLKLIEKLEKGELKVLDEKGNAIPSSITPKQSKSASTKVNEY
MBS4760293.1	-0.873695652173913	138	KNYFELAKKYQKKYKLKMNGDFGQDDETDAFRHAFASSDISIRKAELLANAGGLANEIFDALVMEQTNERQNMDLYNNSVGRDVAKEIKKEYGNNIHKNINDDTLNDLIAEKIYKKMKSNQMITEIDETNPSHYTKNL
RAP33302.1	-0.8720408163265306	147	EEARNEAHQYFNDNIRKLPKNEKGKFDITIENKHLFYDNDVDAFRHAYASGIFTQIYNRRTANLLGWYNEYKGTNPIKVQNMDLWNNAIGRKYGEKISSRTELAQLLEKALDEELIIDPNDPREYKGLRHFDYDPEKPVEVIDETET
HIU92093.1	-0.8713333333333333	150	NNSKHSFKGYNNEIYAKTKKYQKIYGFEIGTGAHDAWNNEADAFKHTFMQADLALKTTVGLSKFAGDIHEWQGEKNHQPAGEKNMDLWNNEIGREISKEIRKEYNRIEVIKHINSGKMDDIIADKVMTRMRKGELITHPTDPRKYKTPSQ
WP_223265799.1	-0.8688079470198675	151	AKKALKVSQIARLKTDSIKTNNILKGVGNGDQLDAFRHTYWMASLTQIIGQRKAKRLGIAHEKGNKRDFKNGNKEEGSLPDKISSEMDLFNNEVGLKIGKESPKNLEQLIVKEIKKGSCKIIKKDENGNFLDCDANVISTESLIGKWDNKK
WP_153456833.1	-0.8680606060606062	165	DGKHPRGRDAEYEDYGGIHWAERDLLKQRPWEALTYKEVSEWALAESQAEKARNPNIDQNAYRHSIWQARLTYELGPESAERWADAHEAYYPKNELPDHRADLVNNVYGRGLGQETMDKVPPKYLPNYSGGPPVRINGEEVNQYIIEQARQYAQSERAATPDHFA
MBR1907564.1	-0.8636296296296296	135	PKQKKYQKIYGFEIGTGEHDTWNNEADAFKHAYMQAIAQFDFGSVTSNIGGYYHEFEGLLKNQSKEEANMDLWNNEIGREIGRNIKKFVMGKRKSEYPKEKIEDMIAEEIVKRMKNGELITNPKDNRSYINKKLG
WP_203911990.1	-0.863048780487805	164	LSWFTDQKELRESEARILQELQDQYGALGLKKFEDIKNEAFAEADRRFPSDDQNDDQNDAFRHAYWNARLTQEFGEDWAKRFTTAHESIPGNPAAREAMDLHNNEVGRSVATANSGASAEELANKIQEAVSRGRTVVIGSDGQLDYSDQVRPEDTGQPSDTTLP
WP_015893813.1	-0.8629761904761906	168	DGDWDDFYDYADGVVTLNPKEQALYDQSPSKGFKALMAGKGAWNYTELAFGRNDTDEESDAFRHALWNMWIVWAVNDSWAEKWTSAHEDGASYQNKKSLTYKMDMHNNEEGRYKAAQEGIDSDSSRSDVKIAIDELYKSGKLKKINKPNIKKESTWTLERFTGKEEDY
MBL8834572.1	-0.8614788732394366	142	SDLYTNRFFDRVDTRAETAAKESRLPGWQSGPADAFRHIVASAEMTRRHSSAAAWLLGEANEQKGNFVNRQDKDDLAMDRHNNAIGPQIGRDAKSFEEILERAKSAITEGVAHDGSGAADREGRATPIWLSRKRWGEDDDEQ
MBO5948269.1	-0.8607142857142858	112	NKQFDIYYLLENLEFIKKYKNKYYKDTKKYQKIYDFELDKGKNDTWNNEADAFKHAYMQAHARYFYGKQISDFIGWLHERNGNKYNNQIYQEYNMDLWNNAIGQEIGQRAEK
WP_144612392.1	-0.8593413173652694	167	KSDGEYELEDYDIPKLNEYEEVLFDDNPKKGYWSIAAGVEAYDYTDYLFGSTKWPGGKNDAFRHAYWNITMVMLVNDQWADDWATAHELGAADYSKNNPHVKMDLHNNDEGRYKAAQDGLDPNDHFTDARKSAHELYEGGKLKYLKNWDKYPRDWNKLDLTRFTGKS
WP_233036551.1	-0.8553658536585366	164	PDFTPLQVTEEEARLLETLAKNRPLDIVKFVQIQQDADRLGKDNKYTKEKPSSKDDGHADALRHAYWNARMTQEFGESWTQAYATAHEKTGGNNPQREAMDLKNNELGRSIGADPACKNATPDQIRAAVEQSIDTGKAIVILDAGNNTTQIGWSSKDNVGQTTQ
MBL4691664.1	-0.8551748251748251	143	MLKKLGFDPDSKIGEKLRAAEAPLSVWNVRDLREEANEKMKAEILGGRLPAGPPHDNKADAFRHAYWSYRTTQEIGPDGAKLFGDGHEITKRNKDSERLMDLFNNNVGRRLALDPANRGRKAEDVILEAIRNGKMQTRPFQFK
WP_159421664.1	-0.8546031746031747	126	NLATDPIKMTTKEAEMLNDLNLIEQKDFKDVKETAYASADQTFAKTDFTGAETQNDNHNDAYRHAYWNALMTSRFGEGWASDFATAHEQVPGNEPAREAMDLHNNEVGRRIARENPDASPRSSGRS
WP_089064943.1	-0.8537575757575758	165	DPMEVTQTEAELLDDLNPLEMKLFNDVKDQALDEVSARYGDENGDDPHPGDAPFNDDQADAFRHAYINARNARLFGDDWATDFWTGHERLEGNDPAREAMDLYNNEVGRRIAREHPFATNEKIADLVEQAVADGEMVVIDQSGNLVPSNSITPDQAGHPDPDAAP
OQX97227.1	-0.8517977528089888	178	SQVNKIQKFRKLYYPEKIWIITHPFLIFKTMRISETVQKIAKEMEKDNDLDKDGNGGALDAFRHAFWMASLSQKIRKRAVRKLGIAHEKGNKIDFEKRKLEDGTIPDKISSEMDLKNNEIGIEIGYKNKNKTKEELIILIKDAVFYGKLWKIKKNKNGSFLDKNNKIISKKDLRGKWE
MBD9223168.1	-0.8514583333333333	144	INRDEFNNYIVKQTNKYQKKYNFEIGTGKHASWNNEADAFKHVYLSAWLTIRHGSAFSKAVGNFHENETLNAPPIETNMDKWNNAIGREIGQEIKSKINGKGFKQKEIEDMIADKIMQKMNKGELITNPFKDQRKYTDKIFKDR
MBT3261272.1	-0.8512582781456953	151	RNPIEIILDKFKKEAYTYFDQNIHKLSKTKAGEFDESGGAMQNNDADAFRHAYASGSVTQWASAYVAEKLGQIVEWKGNNPKNQKNMDLWNNSIGRKYGKQTKTKKALADTLKKALENGELITTPNDSRKYDGETSFQVDAEKPIIVLHEK
MBT6120221.1	-0.8512418300653594	153	EYTGKNDATKEAYDYYNENVKPIKYFFDEKRDVWLVDGAGHNDDLDAFRHAYVSGVYTIELGKEVANLFGQANEVKGTLRGQPESEKNMDLWNNRVGRSYGEKTESKSELADLLLNALKIEELIITTNKDKDSRKYEGETQTPSVDPQKPVIV
MBQ2801187.1	-0.8505031446540879	159	AQASKKYQVTYAEWSALTTEEKVLIVTDPKKAVGTKAVTEKAYSMTKKKFGYNGLGDKSDGFRHAVWNALMARDIGKSWAKSYATAHESGKTKAELNKKAHDGYKEKYHRKMDLHNNKIGRSVIKWYDTGLNVSDKELQKRVSKKLTNNKKTGIYWLHK
WP_158960316.1	-0.8492121212121212	165	DGKHKLAKGKSDFVAPAELELCGTRPVECAGAFAIKNQADKLREKEFPDVPMDTDTDETNAFHHAVWQGLLTYNYGANSAWEWADAHEAYHSKDQQEDHIADLVNNVKGRSIGEEARKKFRIGPFMSADNIQKQEDATNFIVDMARNYLAEGDYARRDDFDNWEN
MBF0494453.1	-0.8476433121019107	157	MQQLASQLQAAGVLDKKLTDAEVALYAKYPDRWTRITDITTYAKVTAKEIASENKDVSEDAYRHILWAYLLTKEYGKDFAKEVVDAHEIGDNSESEKYHQQAYANNAVGTEYALKGYKEDELADRMEKDNRVMMYADNRDPEIQRMRAERLGRRGGR
WP_086781101.1	-0.8474468085106382	94	LANRFGQRFAEDFTTAHERKPTDKPAEEAMDLHNNEVGRRIARQYPDAGPEELARRVEAAVRGGEMVVVDRQGRLAYSDQVVAGETAGDLPEQA
MBR5592968.1	-0.8461805555555556	144	NEGNFQPQEDGYENTYNTLSNDEKSFVFKHPTLAYKFNNNANKAKKAVEHFPNKEDGYGDAVRHCYWCALNQVSAGYKSTLAKEFGDAHENKPTNKPNAKKMDLHNNSIGYSLGNEAIKNNWNEEELLNNVINAANNGKLYMLK
MBR1425248.1	-0.8450310559006212	161	KQDNKNQKNTNIFNYIPKKYSSYVFDATTKYQKKYGFDMGTGEHATWNNEADAFKHAYMQAQLSLWTGKHISKALGDFHEFQGNKTMGQSKEEYNMDNWNNEQGREIAREIIQQYGVLSTVPSQKINDIIAEKVVKRMKEGKLILSPNDSRKYENYKNNNY
DAB14264.1	-0.843907284768212	151	KIIEESARKRFNEIVLGATRKAQEKYGFNMTDKDGNYSTWNNEADAFKHAYLSWLLSWYQGDKKSKELGDMHEDETPNAPAYERNMDLWNNAIGREIAYEMKWRMSDDYALLDDESASEFASQKIWEKMQQGELITNPFTDKRKFENMELE
MBO6181535.1	-0.8437012987012987	154	KHDLNYYKHPQQNFTKEMVNDTLKYQKKYGFEIGENNLDVDNESDAFRHTYMQAYLSLNFGNSIAKFLGNQHEKSGLQTNGQYSQSSNMDLWNNQQGREIANEIRREYLNFNKLSEQQQKDIIAGKVVQRMREGKLITGLEDPREFQEQKLQLP
MBT3235097.1	-0.8423717948717948	156	RPDLLMIEARDEAYQYFDKNIRSLTKDSEGKVDPKALGLTDNDVDAFRHAYVSGVFTQVYNEEAADIFGRINEYSPLSWYSDSKNPGSLNMDLWNNSIGRKYGQKVKNRKELLKKIHEALRNGELIVEPKDNRKYEGKTSNSLNKSKPVIVLKEGE
NND61619.1	-0.8413178294573643	129	KATKETMKICNELYGSSHHRNNRANAFRHALWNYKISEKANEILKNDQKSTKWAKKVTFLYENVTKNDFLDQKMDIINNEFGRNLFLTKKFKNRTELINFIQNSAKKAQKIDKNTSFDEISENLTYISE
MBU3759782.1	-0.8410416666666666	144	VMEPDSVKRIALQLDEELTDAEVQLISKNPVRAARLFEIKDAVKREIESVSRGERNVPEDAYKHVLWSYLLTREFGEDFAKEVTDSHEQGARTNTQADHLMDYQNNLIGRRYAVQKVPREEVLERMMRDSGVIREAAKSKIPKK
MCB0390383.1	-0.8405732484076434	157	LCSKSTLEKMLKYAPRLTEGDKLLVANKPLEAFKVFQAKDKVDKLTKNIFGKMSREDESDAFRHFVWSVLLAKELGIKKAEIFLNAHEEDSTQSKAEKEMDLFNNKKGIDFFKKSIESNNPLELSDIEKEGLNKLRNKQLRVNKPRLKSIPGGYYSN
NVK20145.1	-0.8400645161290321	155	PMSPYDAYEEFDFDPRGDGQKMFGVKNPIDGGRAYLDANTANEVTSKLFKGVKPHNNEADAFRHAYWSYLMTQNIGADKAKHAGNSHEITEENTEGERLMDLYNNRIGRQLALDPKNKGRPAEEVIREAIKDGKLRTSPFKILGERDYVPSPFGN
MBT4791877.1	-0.8391558441558443	154	VRIYTLKEEAKNEAYEFIHKYLRKLPRNDDGSFNEFASGFNDNDVDALRHAYVSGVYTMEYSDDTAEKLGRLQELVFADSSSTHPQSENMDLWNNSVGRKYGKKAKTREELFKLLHEALKNGELIENPNDLRKYKGEKFLKRIPKSLVIKIEES
WP_225884764.1	-0.8389102564102564	156	EWVPGDGANSKAKDSLKKPNLAERDTCTHDPIECSKAYEIKQWAEQVSKEEEARSGLDPNAYRHSLWQARLTLELGEDRAIAWADAHEAYLHEGERGDQLADLYNNVRGREIGNRVLERALTTKLRLGRSHFHNQIIEQAKAYVKSGEYAHRSMFE
MBR6127983.1	-0.8380132450331126	151	KKNYIENLREELNRVTLEYTYKYQKIYDFEMGTGKEATHNNDADAFKHAFMQAYLMMANPKNFAKIIGDYHEYIEGWNYDKRENNMDLWNNAIGREVVHNIKSILGRDYEKYSTKELLDMAANQICQKMQKGELITNPFKDKRQYKNMEKE
WP_130343793.1	-0.8372413793103448	174	FVDLPFTDKKLTEEEWKLLRTRPWDIPEAKENEETATSAGKEVYKEETPGDKGDVDGHRDAFRHAYWNALNTNSFGQDFAEKIGTAHETSPIDPNAEPHLRPSDVGIAMDLHNNEVGRQIAAEHPGASQDQLKQYVHQAVQDGRMVVVNQEGRLVPSNQVEVGQTGYSGGGPRS
WP_227469600.1	-0.8371153846153848	156	NIYVKNPNKGIDPLGLMEELSHIWNIGPWDALSTRSDNKDALSTAQRKFPRNELHNGKGDAFRHCYWSCIMSLRMGVDQAKSVGDTHEEYGTKAGQAKKEEIMDLHNNQKGRNCSLSSKTKNDCENKCQDSLDDGSLWFIDKDSGALTTSQDWQIP
WP_228287245.1	-0.8360256410256411	156	NVPYPAPEAYENLSDEERQVCRDDLPECYNTRNSGDDAKSVSYREYPNYKTIGEQDNRVDAVRHCAWLAYMTQRADADFASRMGNAHERAYYNEPLASAMDEYNNQTGIAVGLREEGSDTGIEITCRQYGRNARQVNTVPEVGENVNKNDLVFIHE
WP_139957344.1	-0.8346470588235293	170	QSQSMTQKFSKLSKPEKCWVYLHLFKAKKAFKISMEAEKTADSIQKTRLLDQDKNGGQVDAFRHAYWMYTLAKKIGKRAAKSLGEAHEKGNYQQFKNAKLENGAVADEASSKMDLANNEKALELYKEHKKISKTEIIKLLISEIKKGNFKILNKNNLGDYLDCNNYTIPK
WP_092375828.1	-0.833968253968254	126	TSYSRLNEEERKYVLMNPVRSFVIKECQDDAERETERRFGYNGHNDETDAFRHCMWSGLISKRISHSEAIKFTTMHEMQDGNDFAEKSMDLHNNKIGAEIGQNVGSERSIADECYKALQQGKLKFY
WP_194957643.1	-0.8338732394366197	142	NGYESLYNRYMQEANRYATYYGLDPSTAHNGEWDAFRHAYASGAMTREYGETAAHLFGDLNEIRGDFIHNQPEYEKNMDKWNNSVGRNIGKDAASSDEIARRIYDAMKRGHLITDPWNDTRRYNERNQPGKGNNRDALGDSA
WP_143875944.1	-0.8332727272727273	165	DIAQKDVTVSEAEMLNNLSLMDQYKFYQISDDASETAERLFPDKNVDNQEDGNFQDNHADAFRHAYWNARLTEEFGPEWTEEYTTKHEGREDNRMGREAMDLYNNELGRKIATENPGIGSAALQNKIIESWNNGDGVVIDQNGNLARPKMTTLGYEPPTELIDQQ
PKV77888.1	-0.8332727272727273	165	DIAQKDVTVSEAEMLNNLSLMDQYKFYQISDDASETAERLFPDKNVDNQEDGNFQDNHADAFRHAYWNARLTEEFGPEWTEEYTTKHEGREDNRMGREAMDLYNNELGRKIATENPGIGSAALQNKIIESWNNGDGVVIDQNGNLARPKMTTLGYEPPTELIDQQ
KAA3647500.1	-0.8317355371900828	121	NLNCKSVNVPQGCKPCGAGALNTQSLGKELAKELSDAHEAIDDPLEKAAVKGEIEMDKHNNAVGHDIGENNPDASFETTQTKVLGALMSGKLKAFDNPRDNTKGLNPTKGTQFMKPMPTLK
MBW3668533.1	-0.8316216216216216	148	NGFDLMGTHNADTGWCNKKQAAKHPSRIRRCRIVKRLADAALAEAARLYPRETLHNGIGDAFRHCMWSAQMTISLGWRDAKGFADRHEHTGDHNKKSPQPRAERKMDQYNNAKGREIGKQLRGKPNAMARAVSECRHSASYGGLQLRP
MBL6935944.1	-0.8314814814814814	162	YKELGFDPKGPGKGEVVFAVKNPVAAAIARDLGKASYDQAIAEVRSGKFTKESLQDGPADAFRHALWNYKMTQKIGSDAAKGAADAHEVSDPNNDGERLMDLYNNRIGRELALDPANKGRPAEEVIHEAIRKGNLQLQPFNTQQPDRDRAPSPSYYPRPKLY
WP_104663397.1	-0.8312568306010929	183	ANPIAKYVNYDRHNKAVEAFNSQNYLELNHLSPERLRELSGIRNANAHAYVSAMIERENFPGLAKSLGSAREWQSWLTDNWNGNDNTKDHLRDEWNNDVGRQIGRYAKERDLGEADVMGLVDYARRNGDLIRSISDKVPDPRLQSYSESSERPSWSGPPPRDLPALEALHEKRDLQRMQANAD
CAG8669258.1	-0.8305517241379311	145	NVVKLEKSDYSYGVGSAEKKWCLNPFHTLDCVTAKDLADEALKSAQDNFSNDQLHNGPGDAYRHCYWSGLLTFEFGESEAKGFGDRHEDFPENPSGEKAMDLHNNGVGRTIAQQLDKDGKKGNKAALSTACKQAVSDGRLITKPN
MBM6804705.1	-0.83	120	HKSSDKDRGIFDIWNSLTDSEKNLCIRYPFDALKVNTAKNIATEQTERKFGYSGLGDRSDAFRHGIWNAEMTVLIGKEKAELFATAHEDKDTTGTESDGFSKEEHKNMDLHNNSVGRSIG
MBV6485765.1	-0.8298295454545456	176	GQNTTLGQFKKLSCPEKRWVIFHPFVAKKALKVSLEAREITAEIKQQKLLVGTGNGDQIDAFRHTYWMARLAQEIHWRKANRLGKAHEKGNYQQFKKGKLEDDVLPDKISSEMDLFNNKVGLNLGKLNKEKELKNEVLNLVKDGKCKIIKTDAEGNFLDEKNKLIPLEELKGKWET
MBV6485298.1	-0.8294382022471909	178	GQNNSFQQFKRLSCSEKRWVVFHPFVAKKALNISLEARNVTAEIKQQQLLKGMGNGDQLDAFRHTYWMARLAQEIHWRKAKRLGKAHEKGNYRQFKKGKLEDGALPDKISTEMDLFNNDVGLILGKSNKEQEVKNEVIKLIKEGKCKMLKTDANGNFLDENNNIIPIEELKGKWENRK
WP_109831931.1	-0.8292655367231638	177	GTQTANNERAMYYPGGLCNKEFWYLFGRPTAASAVKKATDKTWEFVDNVYRERTGKTRSDAFRHAMWNALIAKYYAGKKKSIDKGIDLAKGFTNRHEECNADQGSPSYDQEMDYHNNHVGRDYFKGVGKIKRKKRRFWFTKKWLEAPSDESMKNSIKFKADIAVKVSEDLNSVRRVS
HIU87107.1	-0.8291194968553458	159	SKKHTYKFTKSWTPAKQFNNEIYAKTKKYQQIYGFEIGTGDKDTWNNEADAFKHTFMQAQLAVQYNSAAADIAGNIHEWQGNNYMGQSAGESNMDLWNNAVGRTIGKEIREEMNQERKVFSKTEVDDRIAAKVMQKMRNGELITNPNDTRKYKTPSEKF
WP_136017848.1	-0.8287878787878787	165	GDWDPLRLVVDQRTVTEKEAELLNGLGPIELNDFKGIHDDAFSEADARFPSQDRNDDHNDAFRHAYWNALMTREFGKDWAEDYATAHEQLPGNPGPREAMDLYNNEVGRNIAAAHPDASPEELADLVEEAVRKGDTVVVGEDLLPHPSNEISPEQTGDAGNAPPA
DAX84383.1	-0.8287218045112782	133	DKELQRPLWQIMLFNAPIREQWERELGDYSRQHHLSKDLYSNDLRHQYAAAITARNLGAEKARMLGNLQELYNFSGGDKLDTQIDKINNEIGIKYGLNNPNLPKSQLFDLLVKEHSKNKNYRDEKLKEYKYGN
MBU1043706.1	-0.8270909090909091	165	GVNYVDPMGLYYAGSSGTDIERAIRHPGQAYKAYFSRRRAEGSTRKEYSSVPVHWNNEADAYRHAYWNADMARNIGKDIAEEIANAHESKAEQSNGELNMDLWNNWMGRELGADLSNQSKTTEQIIKEAIRNGLLQTNPNQNIEDLMKNFYDYKKDKKGKCSEGK
WP_002665285.1	-0.8267664670658682	167	PPKFWKNGIKNWNKLNEKEKNILKWDLQFYKVLDIQKNAEKAFKMTEEVFGHQGKGDESDAFRHAFWQALNVRDVGEDFTRKWSDAHEYSTPQNEISTDLFMDIHNNDVGIEIGKNNPKATLKELSDIVVDKISNGKLIIISRDNKLIKSNGRGLKSSEIRKYNISK
MCB0348836.1	-0.8262913907284767	151	KPREKYLFKLTDLYPGLTPQERALASKYPVKMLTAYQLSWKAEKACMSIYGSTETGDESDACRHYIWASYLVNEFDKKMAEDILNAHEQNPNQPQEDKAMDLANNRRGTSVAEDLKRSRTYSDSKIIESFKIDLKKGNLIILRPRSKEEIE
WP_012338157.1	-0.8262676056338029	142	NGYESLYNRYMQEANRYATYYGLDPSTAHNGEWDAFRHAYASGAMTREYGETAAHLFGDLNEIRGDFIHNQPEYEKNMDKWNNSVGRNIGKDAASSDEIARRIYDAMKRGHLITDPWNDTRRYNERNQPGKGNNRDALGDSV
HCM42699.1	-0.8258227848101265	158	EGNPEDLRIIAEMIEPKFTESDLKLASENLIRMPKLLKFRREAEMKAVHLSRRDPEIAYDTIRHIFWSYWLAKAYGREFAKLTTDAHEIDDETNSAEESEKDRHHNALGIEFAEKELTESQVEKMIFEDPRVIRKKKIPKKIPAKKNVAAPVSSAVLP
WP_133857520.1	-0.8256774193548387	155	SGYVRSPLMKSDPLGLVEELAHIWNIGPLDAWNTRADNTEALRRSQEKFPNHELHNGTGDAFRHCYWSCIMSLRMGVDQAKKVGDTHEVYGTEKRKQPKKEEIMDYHNNNKGRECSAFSNDKNDCEMRCDEKLGNGELWFIDKTTGLLDTTIKIP
WP_093229434.1	-0.8223684210526315	76	SRDVGQSWSKLYGDAHETAPHQPKAEKDMDLYNNAKGRALTSLGSDVSNTYLANKCKSLIDTHKLKRLVPRPGWTP
WP_211065407.1	-0.8217105263157894	152	NNKEKNIIRWDPQFYKAFDIEKNANSAFAMTEATFGKQGKGDESDAFRHAFWQATNTQDVGEGFTRKWSDAHEYGTPTNEVKTDLYMDIHNNDVGIEIGKANPKATPEELRDIILDRISKGDLLIINSNNKLIKSDGSGLKSSEIRQYDTAK
MBU3663833.1	-0.821676646706587	167	VNVNGDPPYEKWNKLNSKEKNIILWDPQFYKAKNIEKNANKAFEMTKETFGHQGKGDKSDAFRYAYWNALNTQSVGEGFTQKWGDAHEYSTPVEEVKTDLYMDIHNNAVGVEIGKANPKATPEELKAIILDRIDKGDLLIINENNKLIKSDGGIIKTGEISREEASK
MBR4266246.1	-0.8188700564971751	177	VNAQKRAAYKKLSKPERQWVRRHPFAALKAFPISKTVSKEANQRLTDPDLDGDGNGGMVDAFRHTLWMSLNSQAFGKRKAILLGIAHEKSNRLDFEAHRLEDGDIPDSVMCEMDLRNNEIGASLGRKYKNYSYDEMVKLVKSEVIAGNCWKVKKDSQKKYLDTNGEVIDRKKYQGNW
WP_199814428.1	-0.8186956521739129	92	ADDSYWAQREAKKAYKSSNKQNAYRHCIWQAMLVWDFGWTIAKAFGNAHEAKHKNTKDKAKRRDSQVDYYNNKVGRSIGSQITAWTRGGAHT
WP_176762236.1	-0.8181935483870968	155	AKGLDPSDKFYDYAHLNSIEKKLFKENKVKALLCLANGKLALKYSEELYKSTVLHNGNGDAFRHTIWNYGMAIDVGQSFAKKWADAHENGASKQPKLEKDMDLFNNKVGRALAKSYPNTVRHSTFKKNSRAKVRAGECRIITKNKLVKSSEKGEK
MCA1791646.1	-0.8176729559748427	159	SEDPIGFGGGDLNLYRYVKANPVRFTDPYGLYRNPYDIADDAGNDARDSGLPGQHNGPQDAYRHCLASCEAARENGQAIAEFLGWANERKGDWEHKQDRREREMDEHNNSCGRQLGDGAASKRQCERGCRLALDYGILRPFLGPGTPTAYSPPIQGLPY
MBT6120823.1	-0.816225165562914	151	RNPVEVFVDKYRQEAYVYFDKNICELPRKESGEFNESGGGMQNNDADAFRHAYVSGVMTQIFSEPISEKMGLVVEWRGKNPENQKNMDLWNNSVGRKYGKQANTKEELADFLKQALENGELILSLDDLRKYEGKTSLQIDDEKPVVVLKEN
MBX3454878.1	-0.8147701149425286	174	LRNPAAYVEDSVSPLVNVESAKRAAFAESHVLENPMNKNPADERTARQQHARNLNGGPADAYRHMIISAELTRRFGPAAGRAMSEAHELRNLGDSYFGPNAKHEKALTEMDRHNNAIGAEIGTKAQTWEDVVRMAREKIAESAKTDGDGQEGRASWINKTGQSFEPKWKTDEIR
WP_209268824.1	-0.8145454545454546	165	GPLFAEDVRKLQQSVTAREADMLDGLGLSGLQDFRGVKDRAFNTADARFRPGDWNDNHNDAFRHTYWNALMTKEYGAEWAAEYATAHEARPGNRPEREAMDLYNNEAGRRIAQQHPGASEEELADLVEKAVRDGDLVVIDRGGRLTFTDHIDSAETGDPKLKAPE
WP_090126177.1	-0.8144767441860465	172	NAQSNWKGFWKQSTPIKCWVVTHPFKAKKAQIISEETKQITDSIAKTNLLDGDKFGGQVDAFRHAYWMARLRQEIGKGASLSLGRAYERSNKKSFRKSKRKGEISGYDKVSKQMDLFNNKVGVTFTKKREIIQKNELINEIINSIKEGKFKIIKKDSAGNCLDCNGKKLSKT
TWT66776.1	-0.8139759036144578	166	DLHDIINDKIDGAPGVSEPEKDWCKCNTTCCFQASDSREQVADEMNERYGGGSGNSAVHNAIQHCAWMCIVASKWGCSKEQARELGQAHEDGNFFGGANGDMDLWNNDEGIESSSNWDSVDSCFDKCEAKAKSGELDWFEPIDTPARPGQPPLRPGGLPTGPSPPG
MBR1775717.1	-0.8128387096774194	155	TKNINIFEKMTGIPKQVFTNHMVAVTSKAIRRYGLEVNEKGEAVDNEADAFRHTYMQCWLAYRFGDIVAKFLGDDHERGKDPDTDSSTNMDLWNNQIGRELAHEIKEEYGKDLSLFDSQFLENFTMQKVMEKIRKGEVITNPKTDKRKYSNMEKE
WP_199668302.1	-0.8123333333333332	150	ELDSGISTSGVYDDWKNLTPAEESLAKQNPWVAAKVKTCRDIAWDITGSRYGQGHNDWRDAFRHGLWNAVMVRDVGPNWAKKWADAHETRSGQPALEKEMDLFNNDVGRTLSKYDSSDNNTTIANNVKKYIDNRKFKRFSNDKKRLVWTP
WP_073728289.1	-0.8123214285714286	112	AVHYAKKYYADKTLYQGTGDAFRHCYWNAMMEIFVNHETAYEVATRHESQSKDNDKEMDLRNNKIGRAIGRSYKSNNPKAKASSKSRSACGSYMSKGKLWIIKNKKLVRSNA
MBI2281675.1	-0.8120454545454546	176	GQESLCKRFATLSCPEKRWVVFHPFVAKKALQLSLEARTVTAEVKQHQLLNGQGNGDQLDAFRHTYWMARLAQEIHWRKAKRLGKVHEKGNYRQFKKQKLEEDVLPDKISSEMDLFNNEIGIAIGKLNPKTDPKQEVIKWVKEGKCKIMKTDANGNFLDEQNNIIPAEELKGKWEN
WP_076465438.1	-0.8116969696969697	165	LATDPKKITAGEASMLDDLWPWQQNDFKDIHDEAFAEADEVFPPTGDPNDPGSRNDNHNDAYRHALWSAKLAQTFGADWAQKYTTAHERIPGNEPQREAMDLHNNNLGIQLVRNNPNASPEEIARMIEDAINNGDAVVVDSNGNLAWSDQVPQGQTGHPADGQPP
MCD4680190.1	-0.8112643678160919	174	AGNKPIAFIDRDGEEEARPEEKKYAVLNFVDALYVKANRTKAVKMAQASGLPNPRDGEQDAFRHTIWNAMNARDIGADDAEPFATLHERGSNPANDPNDPSYDPVAIEMDLYNNQVGREIGEANPDATDEELAGLVLGSLNSGELKIIKQNDIGEPVDNEGRVITDNTEKVITT
MBU1043189.1	-0.8111184210526317	152	SRDPIGIAGGINLYGYVEGNPVRWIDPVGLLRLPSDIYNDAMKDAQSRFPLKDLHNGLGDAYRHCLASCDMARENGQMTSQFLGWANEKKGDWTHNQERGERAMDDFNNEYGRDCAKSSQSKQDCQQKCLKATRSDSLKTYKSGTTRGYWNQ
WP_108072139.1	-0.8107547169811321	106	TVHIDRDFAYEAGYAHEGYKPGASIKSLDVKMDISNNYSGRKDGTYGEGKKYSDKQLAEYILDTVSAGKKVRIRTYTSGKADDYLDGVPTKYTGKYVPTTDGGRVH
WP_134712939.1	-0.8104848484848485	165	SPDPDGTVNFFGQTVTKSEADLLDDLGLLGIKDMYDIRNKAFGTADDRFPGQDGNDSHRDAFRHAYWNALMTQKFGEEWAQKYGTAHERLPGNPADREAMDLYNNEVGRKIAAANPDASPEELANLVEKAVQDGRTVVIDKNGELAYSNDVAGGQTGRADDPAPE
CAC60278.1	-0.8103973509933774	151	NERKETRGISDILECFDGKQKKKLLIRYPLDALKVNDAKNIATRQTERKFGHNGLGDRSDAFRHGIWNAEMTILIGAEKAELFATAHEEKDTTGVEPDGHTKVEHKNMDLHNNNVGREIGLAHPDLSEEQMADYIYDVIYQENTPFVWLND
KJS05875.1	-0.8098305084745763	177	VAQNDKISTKEVSCPEKWWAVKHPFALKKAKKVTIETKKIVNQLKKDTILRGNGNGGQIDAFRHAYWMARLTQEIGHKRAKRLGTAHEKGNYKAFKKGKEEDGDVPDKISSDMDFFNNEVGIEIGKNSSVEVTKEAVINAVLNGECKVIKMNKQGTFLTCEGEIIPKETLIGKWENN
MBX7231229.1	-0.8097345132743363	113	LTAAEKKLVASNPNDAITVYKQMHLAKESSARNFPNQDMKDESDAFSHFIWSRSLTKELGAAKAKEFLDVHEANTLQPENEFKRDSFNNGHGPAAAEALIKNNNWNIKNKKNI
WP_159741926.1	-0.8092727272727271	165	VTDDPRGVTDYFGEQITQGEENLLSDLSLVEKSDFKDIKERAWEECQARFPEDDNDGHMDAFRHAYWNALMTQRFGPEWAEQYGTAHERLPGNPKDREAMDLYNNEVGRRIAMNNPTDTPAQLAAKIQSAVQLGTTVVMDREGNLVASDKVEIGEHGHTNRVKGG
WP_199930992.1	-0.8090579710144927	138	LSDLSLFEKSDFKEIRGRAFEKCKVRFPEDNNDGHMDAFRHAYWNALMAQPFGMDWVARYGTAHERLPGNPPDREAMDLHNHEIGRRITLNNPTAGPAEPAAKIQEAVQGGKTVVIDRDGKLVPSDKVEKGCRGARRC
WP_167191059.1	-0.8086875000000001	160	KPITSHYLKKGIEYSNVSINAKEKKFIEQQPYPSIYWAFCAVGALIGTENMEGTMDGKADAMRHCLWGACMAKFVGGHTARIMLDNHEYGREDLYDNYNNDIAVRIGLSGKINLWNECKEALKTGKLKYKKPVRKPSKKTKPKPKQKPEKDERLGTDNSV
WP_227825743.1	-0.8083544303797469	158	AQKSNTSRLPVSQTNLNAEEKRLLKKYPAQATINFNDATTATSWAKDKYKDGNADGTNANAYKHSFWNGLLTLHMGESKAKMWADAHEYGKPSGDIPTKMDYQNNNTGRKTCLELKASKGRNPYAFEISDSLLSKISKGQLVRVVNNKLVKTDSSGRK
WP_025580954.1	-0.8080794701986754	151	QIHAIKKDGVIDIWNALTSSEKKLVIRYPFDALKVNKAKEIATKQTERKFGKNGLGDRSDAFRHGIWNAEMTVLIGSEKAELFATAHEDKDTTGNESDGYTKDEHKKMDLHNNEIGRKLGADNLSAPEEKMAEIIYDEIMREDSLFVWLHE
WP_123964727.1	-0.8071034482758621	145	APAAQTEAASDYPGGMNEAEWQYCRVPSHVSLCNKASDHADAALAEAQRRWEGLHNGRGDAFRHCYWNARMTRDFGVGTAKGFADRHEQNPDQPAIEKKMDLFNNNVGREVGEASSSYSDAAERCSYKVRHHRLRVIKDGELVRS
WP_235853205.1	-0.8068786127167629	173	EQHQGCERGIIDIWNALTDSEKQLCIRYPFDALKVNTAKNIATSQTEKKFGTNGLGDRSDAFRHGIWNAEMTILIGREKAELFATAHEDKDVTGNESDGYPKTAHRDMDLHNNEVGRTIGEMNSESSEDEMAEIIYHVETVVKLSLRKDTPQIEVTMEPGEESSYTPKEKATY
MBI4708283.1	-0.8061538461538462	169	FTDPDGKNPYKTYNSLTPGERELVKKYPFAALKVNQAKEQAFKSAGNLFGGLGGEGYKGDAYRHSLWNYLMTKSVGHDLAKQFATAHEQYQQQGSPEAKAKSDQDLFNNAVGRNLAEQNANNATNAESIVLKAVNAGVTQNDWNVPQGPPQAEPDKRPYQEEQEAAAAQ
WP_214861650.1	-0.8060273972602741	146	FGMENDSEDNDFSIEANSDERSLCVRHPVKCTKKKSDSETAVEQAEKYYNSSVHYNGNGDAFRHAYWNALIVKSISAKYAKFFADAHEYGADNQPAIERQMDLHNNRLGQYIAETSSSAKKMKEAITAGKAYEFHKANWSIRIHPD
MBD5401288.1	-0.8057236842105263	152	NQKYNYNKNKNKFTGEMINDTLKYQKQYGFKIGENNVAHNNESDAFRHTYMQGILSQRYTSPIAKIVSNLHEIQGKFRGQDPREANMDLWNNQQGQQIYNEICKQYPNFKSLSGSQQKDIIAQKVVQRMRAGELITGLDDKRQYKGGVENIV
WP_050986907.1	-0.8054255319148937	94	AQRYGEDWAAEFATAHEGNPASHPTPVAMDLHNHEVGRRIAMENPDASPDELASLVEQAVRDGEMVVISQDDKLVRSDQLDFGQTRDTGPGKEW
WP_152566004.1	-0.8039024390243903	164	YVGWFVKSTKMTKTEGEMLDNLQSKEGLIGVDEFKKIGKEAFSTSEKRFDTESAEDGHQDAFRHAYWNARMTKEYGEKFAKDFATAHEGTSNKSDREAMDLYNNEVGRRIATENPHASNKELADLVQAAVGNGEMIVIDRQGNLAWSDQVPVGDHGKADGQFME
WP_216915007.1	-0.8036969696969698	165	RVKPGEDIQVKEVTVSEAAMLNKLSAWEQYRVYMISEEASSRAEQLFPSADNNYQDNHADAFRHAYWNAMLTEEFGEEWTKEYTTKHEGREDNRSTREAMDLYNNELGRRIATENPGGSMSQKIIDAFNNGDGVLIDKDGNLARPKEVRFGEAADSEMVDDANVL
KQX26223.1	-0.8029166666666666	120	ENMVRRHPMETYRAWRLAEDSKAAVEERFPREERWNGPGDAYRHLRWNFAMTQSIGKEAAEAYADSHEADGGQPANEREMDLRNNRLGRAMAVDPRFQSLMPDAAAELALRKGWLHGLQR
WP_053961919.1	-0.8024561403508772	171	GSKRIDKFNDLSLAEQNACAFNPRQCISAQRHGAESLPWSESEKYFPDSKGYTGADDKRDAARHCIWMGMMTAWGDESFARDMARAHEDSDQASTDPVYARASRRMDEWNNETGIAVGLRHDDDTPAIIADCVTKARRATYIPGAAKHPNNVPPANRNTQGNDLVFFNRPH
MCB9360934.1	-0.8024293785310733	177	AQNNALKSFKKLSCPEKWWVISHPFVAKKALKISQLARLKTDSIQQNKLLKGVGNGDQLDAFRHAFWMASLTQTIGERKAKRLGIAHEKGNKRDFKKGNKEDGSLPDKISNEMDLFNNDIGIEIGKEKPDNLVQFIIEEVKSGSCKIIKTDENGNFLDCDDNVISTESLIGKWENRK
WP_211273057.1	-0.8019108280254776	157	PGVGYRVRATAARRTGRLGLTGLRDFKNIRDDAFATADGRFETDDRNDDHNDAFRHACWNALMTKKYGAEWTEKYTYAHEAIPGNNPEREAMDLHNNEVGRRIAREHPDAGEEELADLVEKAVRDGEMVVIPKGGGRLVFSDQVGPGGTGDPVLPAP
OLA94580.1	-0.8010714285714285	112	SQPLYEENMDLWNNKVGRDIAQEIQQEMNFLQQKAYLLNGKMNDIIATKIMQRMQNGDLITDPFNDKRQFKDYDKYFRNKNRGNSTGQAAPIDSIYTREMIGKMSTDEYLQQ
MCD8378167.1	-0.8008928571428572	168	KYKFNNVITYKNALNVRKEFSMITEKQFSREMVNDTLRYQKKYNFGTSEGKEATHNNESDAFKHAYMQAYLTCRHNAPIAAAFGWGHEILGNLNGQPNAEYQMDIRNNEIGREIGLEVKKELEKQNLSPKTDINEMKDIIAEKVFNNIKSGRLITSPNDERAQKNNSA
NVK20589.1	-0.8005194805194805	154	ERICDGSGFKELNYDPDGRGDLWNAVANTEQAKIADKLATEAGNLTKKQFGKNGRSDDSDAFRHAYWSFMMAKKLGVEGAKNIGDGHETASLRSYYQGSDQTDGELLMDLHNNQIGRQLYERYKDSDLPPEKIIMDALNSGQLQTVPFKVRLKR
MBQ8459250.1	-0.8004109589041095	146	GVDKEFDRPLNIQVKNYDTRIPNLPNYSYYNDLNTKLEQEVGDFLRANTNSPQLYSNDIRHQYVSALYARNLGQEQAKWLGDLNEKLHFNNTGSGTYDTALDQLNNEIGRQYAQKYPNATKEQLLQILLNDWQKNSNYTRNKLKRR
MBR4677895.1	-0.8001136363636363	176	VNAQVYKAYQRLSEPEKRWVLLHPVAASKTYKLRDTVEIEVSKCRKNKELDGDGVGGQLDAFKHTLWMALCSQKIGRKKAVSLGKAHEDGNRAEFEKYGKKRGDQDSVLSLMDMLNNEIGAALGEKYPKISLAEMVDTVKAAVLNGQCYKTKKNSSRRYLDKDGNIIDTKKYTDVW
MBI1363813.1	-0.7997260273972602	146	KIKFQVSADVAKMREQANAIAREYGIKDPQQVDAYRHAYVSAKVAETTLPIIAKGAGHAVEIAREVRDSLGAGNPLEEWNMDIHNNAVGRAIEQKLSEQGLVGEEKERQLRDAVYQAIQQGQTINSTEDPRAKPDGDLDESRGGIE
WP_069374539.1	-0.7991447368421053	152	NMQLSVIQTLEDEKKKFTQEGDAYLRKKYPTLFPAEKNLSNFGHNDAIDAFRHAYVSGRFAQEYGPNSSFLMGAYHERAHLNEGPERHMDFWNNAKGIEYAQTAKTPEALADRIDKGIKRGELITAPGQTPTVQTSYPDESSTQPPQQQNKA
WP_184885414.1	-0.7990540540540539	148	GKTAGLKECQGLSDEICRIFVYVSAWAMNLTGSSYSKADGCPKKGRCWKNAMRHCIQQVALTDICGPKVAQQLAENHEKGNDMSKPKVRKDTKIDRHNNAVAQKAAMEHLDELRAIRLGPGTRDQKEGRYWAYVKNLCQSLWDSKELR
RCJ21433.1	-0.7989696969696969	165	AKEKGFRKTIARYRDLLGNISYSEWKILVLRPHKILQGGLLSYALTYRVVEHMENADKQNAVRHTLWQCLLVKGLSKDLATKLGDAHERERPGHKADNLADEINNIKGQRLADEVDSFAKCESRVKEMLKDGKLQLREDLEKNVKLRSNGNPIKIYKKPSIDAGS
MCB0823832.1	-0.7977118644067798	118	QEISENKALRLGKAHEKGNYLELKKAKKKGIYNSHDAVASEMDLYNNQIGIEIGLQYPEASREELKLLITEAILSGKMMVIKKNEKGEFLDENGDTIPKEKLIGIWETDKVLVKSDYR
WP_138447736.1	-0.7975757575757575	165	DLTGMAATLGIVEPQKVTASEAEMLDRLSLGDKIRFYRIKSEAEDTAKEIFGGEQDDHTDAFRHAYWNALMTQEFGEDWTKEYTSKHEARGDNAAVREAMDLYNNEVGRTIALQNPDADSDELREKVRQAVDSGNTVIIDQNKNLNWTNQVQNGHTVNSAEFDQN
HIS74460.1	-0.7967647058823529	102	QAIGVRRYNVPIAAIFAKWHEIDGKVNKGQPEAEENMDNWNNRVGREIGLELREMLRNDPGAKNDRYIKNLAAELVMQKIREGKLITSPDDPRKFVENKLFT
MBT5876446.1	-0.7964084507042254	142	VVNREDIARISQLFDDKLTEPEIDIIAENPAKAPLLFSIKDRAETTARSAYAGDSSVPQDPYRHVLWSYLLTREFGPEFAKKVTDSHESGPTGNSRMERQQDYNNNEVGRRYAEQGVQESEILQLVRTDPTVMRQWNRGSRR
RLA42021.1	-0.7925766871165644	163	LASGFWNKAKEVVIGLLTLGPIDSYDAATGDTADTARSFAGEMGEQHSDGTPKNKSDVVNATRHATWQAVLTQKHGAKDAETVGDLHELGEDATNPADSAKDRHNNSVGRAIGETTKTPEEAQKKVEEALLNGELMVDDPEATPAPAGADSSGSQGSSSGDSS
MBP7065306.1	-0.7922	150	ITPEELYDILDFDPNGAGKYQVGIKHPAYATIASQILTPRAHSITKEEYGSAIAKDDEADAFRHAYISFEMTKNFGPEVAKAFGDAHEISHPNNGPERMMDLYNNYIGRQLASDEANKKRSTRDEVRQAIQEGRLRLKPYTLSQKNHHNE
MBP9674596.1	-0.7921019108280255	157	KNLPNIIDIRLNGPSELYDLIDKNYKPMPKNLDGTIRNEGVHLHNNDIDALRHAYVSGLYTIEYGEKTADFLGRINELGSKLKRDSQPKSENMDLWNNAVGRKYGKKAKSRKELFDLLTKALKNGELIIDLEDKRKYRGAKIIKRLPKSLVITIQET
MBI1308726.1	-0.7918840579710145	138	PAGKGQPFEVSVSLDNMRQQAQKIAREDYGMDDPRQLDAFQHVYVSAKLADSIGKGAARLFGDARERLEGINRPDSQADVVNNDIGLRVRQEADLYVAVQRKRNPELTDEEAGELREKFLRDRSWGSVLMGESIPYPT
NRA65433.1	-0.7918012422360248	161	SDLLGAGLSLDQNPNPGDVQSILENPCLVIDLYNAYQISKTAFDKARSSYPNGIEDGFGDAYRHALWNAMMANDLGAETAAEIGDGHENFPGNDDLKKEMDLHNNQLGRDVQKELTETLGRKPTQEELEKGVADALKEGRGKVIVETEGGRKTTTSDKAAP
WP_156094708.1	-0.7917834394904458	157	QPQATPVNGPYDSMGTNEKQVCFSNPRDCDASYIANDYNIAWSASKAAFPDGSGESDRQDATRHCIWQALMTESSNADFAKRMADAHEKDQPSPLHGSKEMDEWNNHTGRELGLRLEGDRQAIVDTCVRYAREATIVDPNNMNHNNVDGTSLVIIQE
WP_205149125.1	-0.791523178807947	151	HSSSPNERGLIDIWNSLTDSEKKLCIRYPFDALKVNTARNIATEQTERKFGYSGLGDRSDAFRHGIWNAEMTVLIGKEKAELFATAHEDKDVTGDESDGYPKTAHRDMDLHNNEVGRAIGEQNKDASEDEMADIIYQDIYSETTQFVWLHD
NQY09795.1	-0.7908982035928145	167	LSRPEKWWVIAHPFVAKKAGIIAIKVKKSAKKVEEEGKLGSDYLGGRMDAFRHSYWMAMLAQDINPEKVKKLGEAHEKGNYLDFKKRRHEDGAVPDSMATVMDLWNNDVGIRIGTENKKLSREKLIAVVVAAIFEGEMKMMKKNDEKTYLDQDGNEIDLKDFDRQWR
WP_102144537.1	-0.7905454545454546	165	DKLAGKEIPTQELTATEIRMLLTNPTKIKDVFDIKEQATAEATKRFPPPDGVREIDNQTDAFRHAYANALMTQKFGEEWTRNFTTAHEGRENNYGSSEAMDLYNNEVGRRIAVDNPNASPEELADLVQQAVNNGETVVIRPDGKGLEWSNNIAPVDTGDSSRSTP
MBK7911751.1	-0.7903428571428571	175	SQAQTPAAWKRLSKAEKRWVVGHLFVAKRAYRISLEARDRATKLEQDARLDHDKDGGEVDAFRHAYWMARLTQSIGRKKALKLGEAHELGNYQDYLSGKVEEVHLPDSMSSVMDRWNNRLGAGIGEGCAHFSKEQLEQRLIDEIRHGRARKLRKNGQGEFLDCAGQRVDRSLRTW
WP_172941142.1	-0.7899358974358974	156	NSIKPYSILPEAYNRLNDTEKKLAKKHPTQAAIVYNCSAAATGLAGKLYKNGNADNHNGNAFKHAFWNAAMTRDMNATKAKTWADAHEVGAKGVSKDMDLKNNKIGRDTYVALADASFLKPDHTKIKKELMKKIDQGKLYRVVNGKLVKTNSSGKK
WP_095074847.1	-0.7898850574712644	174	FSQSNYKNFKKLSSPKKWWVVFHPFKAKKALEISKEASRVSDSIRKTDLLDRDHAGGQVDAFRHAYWMARLRQEIGKSAARSLGKAHEKENYLMYKKRKLEEGVVPDEISSEMDLFNNDVGLTLTVKNCKTSKIGLIHKVANAIKKGKMKVIKKNKKGEFLMCDGKLIESNSLK
OQA57776.1	-0.7893292682926829	164	MDETDLHRMGSFGGKILPTSGDIRLLARNPVRAPQLLKIRDKAESAAALAHDRNPAVPEDAYRHILWSYLLTRAFGEDFAREVTDAHESEADSEEISRMRYKSFDVDRFQDFHNNALGRSYAVQGRSESEILDLVMTDPEVIRDKEAETRFKAAQRSRQKKHLR
MBS4933013.1	-0.7892052980132449	151	SDNTKEARGISDIWNALTDAEKKLCIRYPFAALKVNDARNIATEQTERKFGYSGLGDRSDAFRHGIWNAEMTILIGAEKAELFATAHEDKDTSGMESDGHTKEEHKKMDLHNNSIGRRIGKENQNLSEEQMADYIYELIYQEPSEFIWLND
MBX7157857.1	-0.7887586206896552	145	GEIYDKIKKFFDKPEVRTQVLAVGPLDANEASNIGEEAFQVSDKTGLPGRHNGQRDAFRHAYLSCRMAQELGTDQAEKIGNIHEQYGENPPEEIVMDVNNNEVGRKLAVKGGESVDCKQSVWDALNKGELQTAPTPGAVAPKLNY
TDZ93469.1	-0.7881761006289308	159	PPPTPEKDTYYDDGKGKTEIRTCLLNWMDCSRASDSPQKAVDESKKAFPESQNDFDNRLDAARHCIWQGLMTEMANQDFAKRMGYAHEVDAPSPTPGPRKMDEHNNNIGQAIGLQNEGNQQAIIDQCITKATSAAIVPNMDTIADLSAYAGQLVAMRPN
OHF24523.1	-0.787361963190184	163	TGVQQKQVCESNPYDCARVRNARGPAYDKSVEAFPDTHNLIPPPPGETEWLPATEDNRVDAARHCMWNGLMTEGANADFAEQMNAAHERDGRASPHWDLKGEKMDVYNNKTGVHVGLRNEGDVDNLMATCVQYARDARIVPDPSTIDLSNPNANDLIALRHPQ
OHE23369.1	-0.7865269461077844	167	MDKDDLKIVAAAMSGEKATGMDIEVISRNPIKAPQLLRIRDKAAVTAKLARQRDPSIPEDAYRHTLWNYLLAKTFGEAFAKEVTDAHEVFEDEAKMSKEAIENMNIESYQDLNNNAVGRSYAKMEYPESDILKLVLTDPAVIRDENRKARYSADDYQKLKPAYIKTK
XP_033533576.1	-0.786311475409836	122	AWCAVPWHWSACNKASNLAETAATEAGRLYPANTLHNGKGDAFRHCYWNALMVIEIGEGKAKSIANNHEKGGKGREKEMDLKNNARGRTIGKNASGKNKGQKRNDAKNDCKAAADSGQLVVL
MBX3469693.1	-0.7859509202453987	163	VPVASQGGPYDDYKTLTRDEKRLVLRYFWQVPGVRGAAELARVESERAFPQLSGQDDPRDAYRHALWNASMVRRLGSREAAERWGTAHESDPANPAARKAMDLFNNERGREAAWSRRQVSGPLWARRTSFPDDRALGGVVMDDLRRGDLRVIEEVGGRRDPQR
WP_034341147.1	-0.7854377880184333	217	SGDAIRFATAGGIGRDRGGVALEVYQKFDRYQIPEKKGWFFTEPSKEYKSGDGTEVNAARHTLWNMINTNRFGINMAKEIADLHEANPYADTDERIFDPDDYKESSTNPNPRRCQFEKKEKLRPEKCALSDADAIADLLNNRIGRNLGLGYASGTSAQELALAMLDYYYHYGLYRVDKIGGKYEVVKSKIKKEQYDYLKQVYTNEVDSHGHPIRPDG
MBX7120784.1	-0.7853731343283583	134	RINRQDLDSLSRRYSQPLTLAERELLAVNPLRAPMLLRMKDYAERTAHRLARTGKTYNEDSTRHVLWSFWLTRMYGPEFAEHAANAHEEGSANLPEESDRDRQNNSLGREWASAGKSESQVLALIREDPRVRRR
WP_026657529.1	-0.7850657894736843	152	NENNSLDFVGSYYGGLTKEEFYLSVRHPFKALKVKKCVNKAYAKTTEFYVDDATYKKNGDAFRHVYWNALMTKEIGAEYAEKFATAHESESEDALDTLMDMKNNKIGRSLVKKYSKISDDEIANKARTEVRNGNCYQIVNEELISTNAEGER
WP_116115352.1	-0.7848502994011975	167	TREDITGIPLLDAMVVNPQNTIRHLGVKEEAETAGEQSFPDPDGPGPEGGRAGTGENHRDAFRHAYWNALMTREFGENSAEQVGTGHERRPEDPVDKQPPLFAERQEAMDLYNNSIGRRIATELGPQATDADVRAVIEQAIRDGKLVVFNQDHTGLVPSGGAEDFPR
MXY33384.1	-0.7847826086956522	69	AHEAGETVAIVVTDMHESAGGGPPEENQMDRHNNRVGAAIGSNADSQEEVRSECMEAVHDGRLMTSPSQ
MBR3943057.1	-0.7847368421052632	152	IKVEQVEIPGQTLNCVETVVYSADTDKGGQVTAAAGIASFKEILSGENANNYDADGTEQNAIKHTKWSAVATILTKDTMYTKYFTDAHEYGHPANFDNEANYKDSEMDLKNNDLGREIGEKLYPEGKLTALNKLNDEIEKAKEQGRFTVIKK
QBQ59421.1	-0.7843030303030305	165	WEQLGNKKNPVTATEAEMLDQLQLEQGILGVKELADIRQDALHRGENVFEGQGGTDGHADAFRHAYWNARKAQRYGEDWAAEFATAHEGNPASHPTPVAMDLHNNEVGRRIAMENPDASPDELASLVEQAVRDGEMVVISQDDKLVRSDQLDFGQTRDTGPGKEW
WP_090776661.1	-0.7842603550295858	169	IEAQSKNDFYFDKFGVKAQEVYLIKLYPVAAIQAKNLADKATKSAKDRYRKYTLHQGNGDAYRHAYWSALMTKHIGRNLAWRFGYAHEGHDTGTYHSISSLDDKMDLRNNHLGRIDGTNWKKHSDKTIGNKIADSISKGKKVRIRTWTSKKTNDKKDGVPTNYVGKFVP
MBX7170037.1	-0.7833834586466165	133	GSYDAYKKLTKAEQDFVKSHPLAAMTFKEDAAKALLEAQNRFPKETLHNGQGDAFRHAYWNALMVKHENYALAKEFADAHETAPGQPAAEMDMDLYNNREGRLIAYNNPNATEEELAKLVEKAVQDGKLRTLK
TAJ70700.1	-0.7831654676258993	139	LSLRERAELSRAPKLKPEKQFWNLPAKLDRARAIADEEGRAAWGAARAQGVSRPHNNALDAQRHARWSERMAREIDPVTSFLVGTGHELAEMFQPRAEALMDFRNNAEGRRAAREGRPIDPTRLQATPTPYRPKMTHGF
MBL8832351.1	-0.783013698630137	146	DNRGNIRGYLPDYQAIYDISRDAAKQSGFPGEHNGPADAFRHIVASGEAARRYGEFIASGLGSLNELAGDLLKDQPPGERSMDEANNAIGIRIGLDARDFDEILARARAAIEDAMRHDGAGTDGTAQWRPESEWKPEAPKPDVQES
MBI1303301.1	-0.7828313253012048	166	SPNPLTLYVYGKRSFNDTERALWRETGLYEKLCLKRAYDVAMLINRDPKYADGIVNGPGDAVRHCTWNCLMTKCLGRKGAQRWGDAHEESTPPGLEDEREMDLHNNQQGRDIYSELVERNWDAWVKSIPVDDSCPGDVVPDTDCKTACEEALAAGRLKVLEKSKWS
WP_020555793.1	-0.7826060606060605	165	WPGGIIGFFTGQQQVTRTEAELLDRLGWLAQKDFSDIKDEAFAEAQKRFTSDDKNDDHQDAFRHTYWNALLTQRFGADWTAKYTTAHEGLPGNPGHREAMDLYNNDLGRRIAQEHPNASPGELADYVDRAVREGQAVVVDRNHELVYSDQEEIGRHTVIPKPDPP
WP_062721403.1	-0.7819867549668874	151	GFDGVLESVYLIGKNISKEEVEVIRRPENLDKIYPWIGVHIQVYKVVEHMTDPEKQNSVRHVFWQCMLTKRLGKDFATEMGDAHEAGRPGTDADNEADEKNNKIGQQLAMDVASENDCLKRTLELWDTRTSYPPGDPMRIAIRPDYEGDPT
WP_074587386.1	-0.7813333333333332	165	GDWDPLRLVVDQRTVTEKEAELLNGLGPIELNDFKGIHDDAFSEADSRFPSSDRNDDHNDAFRHAYWNALMTREFGVDWAEDYATAHEQLPGNPGPREAMDLYNNEVGRNIAAAHPDASPEELADLVEEAVRNGDTVVVGGDLLPHPSNEIRPEQTGDAGNAPPA
NVO03145.1	-0.7806741573033709	178	QETSLFKKMRNLSRPEKCWVLKHPFIAKKAWNCAQASKLVCDSLIKNNCLDSDANGGEIDAIRHGYWMALLARETSKRKAVQLGKAHEKGNYLSFKKHQTEDGTLPDKISSEMDLWNNEIGARIGEKNKDRPSNELKLIILNEIELTGSFKIIKKNKKGEFLDCEGKIINSELIKGKW
NLA94876.1	-0.78	182	YSLNLKSTNDYLGYDVSKAEFWALVWHPRLVKPTRSATDKAIELTGQYFPGQAAWRTKADAFRHAIWNALIAKYVGDKKNKIDECVDWAKKFTDKHEEGAERPADMTQEDFDFDKAMDYHNNKIGRDYFKSVAWTDKRKWYQPTRVKAPSETTMADAIFEKTKVAKKVSSKSQINSYPSNLV
WP_028087814.1	-0.779271523178808	151	ENTRFSDKAVTDIWNSLTDSEKKLVIRYPFDALKVNTSKNIAINQTELKFGKNGLGDRSDAFRHGIWNAEMTILIGKEKAELFATAHEDKDISGNESDGYPKVEHKEMDLHNNTIGRKLGEQNKNLNESAMSDLIYGEIDKVDTDFVWLHE
MBL9205233.1	-0.7792481203007517	133	RIKRTDLDVLSGRYYRPLTAAEKDLISRHPIKAPVLLRIKDYAERNAQRLAATDPGYREDPTRHVLWSYWLARTYGPEFAEAVTEAHEIGSANTPQESDRDRSNNRLGREFAAAKKTEGQVVHLIKTDPRVVR
WP_058855872.1	-0.7790209790209791	143	LDDLSIGDKIRFYRIMTEAEDIALGVYEGDTEQDDHTDAFRHAYWNALLTQEFGADWPTEYGSKHEGRPDNAAVREAMDLHNNEIGRTIALQNPDADPEELQQLVKDAVARGDTVVIDQGHELSFSDDVKVGDTVDSDVFNEN
WP_125066334.1	-0.7788888888888889	144	SSSPEDDQSYDDWNRLTECEKEFFKSNPSTVFSITENRKKAEEATSRLFPNCGLRNTLADAFRHAYFSALNTKSIGYSNASKLGDAHECETPSSELDEKIMDLKNNSWGYNYSLNHLNLIESQFYKDFISANQNNEIKTLKTCN
DAA80745.1	-0.7783544303797467	158	TTQKSNNFDKYNPAKIYGSYIFNETLKYQKKYNFDIGQGKHATWNNEADAFKHTFMQAHLTLLFGENIAKILGDKHEKDGNLKMGQSKAEENMDLWNNQQGRQIAHEIIKEYGHIPSYSENLNDIIAKKVIQKMNNGELITTPTDSRNYHKTINYTRE
TAH37652.1	-0.7782608695652175	138	FFLAREIIRARAIHKFAEREAVDSQLPGRKRGPADAYRHMLGAAEATRIYGELPTSVAGEAGEIISGNTAEESAMDRHNNKIGIEIGKIARKENWTREQTIKAVRQKIIESKNRDGSSRPGGDFATWYPEKDGQGNSN
MBR4272737.1	-0.7781460674157303	178	AYAQFLESYKKLSIPEQQWVKRHPFAAFRTHKIADSVKTECQTRLNDADLDGDLNGGMVDAFKHTLWMALTAQKIGYEKALKLGQAHEDGNRLEYESDPTRARTPQDSIASRMDMLNNVVGARIGDSNPDASQKKIIELVKQAVMEGKCWKIKKKDKNIYIDADGKEIAIHDYDNNWA
PFX14481.1	-0.778034682080925	173	YEKSYDSFEKCIGLKLMSQGYWITSHKADKVFWSRATYSLVESKEEAYKYFENGQDDKTDAKRHIYWSALLAINYYTISSKLPRLKFAEKIGNANEECGGNYVDAAEMDYHNNAIGRKLFDDNGKYNWWGTFSPPDEDDIREKTINLVDNSSVWIKAAVKYYNDEESDEVREK
MCB0368052.1	-0.7778947368421053	152	KTNESDTEYNLLKTYGLTEKEISYCNNNKIKCLQGYRLSWKAEKLCLTIYPQSSTNDESDACRHYTWSILMTKKIGLDSAESILNAHEDNPIEPENEKAMDLANNRLGLLFFSKFKTKNLTDEEILNSFKKQLKENKLIILKPKYKKTGGLP
GBL46869.1	-0.7766176470588235	136	PTFSDAYIQAAINAANELGGLTVNSADPYHNDQYDAYRHAMLSADLTNLFGETISKMIMDDHESENPANPPAEKNMDLFNNNVGREELKRWQQAYESGQTTDSLRKWMYDRVKEGKTINDLISDQRKWVEPGDYDY
MBU2591569.1	-0.7765137614678898	109	DDYEASNPNDASETNMDLWNNEQGRQIGEEALNDWTNLLDPDIGQRVNDKLQKGDLITDTSDLRKWVEPPPGGIFQNIQDFIDSTIDEIGGKIGEFYNDLVDLSDIVQI
MCB9095050.1	-0.7764189189189189	148	KNEARDELYQWFDKEIHPLPKKADGSIDPMGIGLVDNDVDAMRHAYVSGVYVMEFSEETSEMMGRINELSNTDYSSSAEGAENMDFWNNDIGRKYGKQAKTRRELFELLIKALKNSELIITPDDTRKYNGRKLLRRLPKSFVIKIKEN
MBC9888295.1	-0.7761654135338345	133	VLNREDLEHVGPKFADRLSRGDLDLVANHPLKAPRLFDIQRQAEEKAKAIRWSEIDFPEDAYRHVLWSYLLTQEYGAEFAHVVTNAHEIGSYNTDEEKAKDQQNNRVGIHYAQEGVREENLLARVLSDPQVRR
HGO42394.1	-0.7756081081081081	148	GHTQTIAPAISERVCETGKTTWDLRDDLSRFGQISKVSMDAYKAAERAAEQLGLSPAQLNAYRHVLWSCAMNRVLNNPDLAYNIMRNHEECAVDPEQKLGTLDSETDLWNNRYGITMSDKEQDMACHEIARKSLKRTGPSMPKKESKK
MBT5049772.1	-0.7749375	160	TVQPEDMYKKFQFDPNRPGEREEAVKSPFTGISVRSLGQEAISRATKLRATKRFTDIEINAYLHALWSLEMTRKHGVEIAKRFGDAHEISEVNPDDERLKDLFNNNAGRRLALDPKNRHRSAEKIVLEALRTGEMQVEPVPVPASPAGVLRRRSGQGSPM
NBX76563.1	-0.7733557046979866	149	KSPVSKLLEKVAYYPGLTLEERKLISQYPKEALKAFLAKEKAESATMKQFKRDDEADESDAFRHFVWAGLLTKELGPEMAKKFLDAHESNQGSDNAERAMDLANNRAGLLAAERLQKNGSLTEDQIEKEALAALKDGTLIVLKPKGGPL
WP_018968713.1	-0.7732876712328768	146	RFKREDLEKLAAKSDVRLSSDTLDILSDFPLRVPFIMLITHDAKSSAATMRQGNKAYPEDAHRHITWSYHLTKEFGPAFAKRVTDSHETLDGNTPNERKMDYHNNAVARELVAEGVRAEQLSDIILNDPRVIRDPNEVPKRSKLLR
WP_185825892.1	-0.7729677419354839	155	VDITDPKGAKREIEQEAYRYYEQMSGTPLARRPDGSFAAQGHNDQLDAFRHAYTSGRVTQIAGGMQWVARHFGNDAEIGAAHPNDPYEHRMDLWNNEAGRRLGDAAVDTPDLARRTYAALRNGELVTGLSDPRLRQLYPDDPRLQLAQGDPQREL
MBI4115145.1	-0.7727848101265823	158	ILDPKDLEVVAQEFEEGLSEGVVKILSENPIQAPRLLRITKLAYDTAREAHEKDASIPEDAYRHILWGYHLTKAYDPKFAKQVTEAHEADDMDEAKADRDMDHHNAALGREYAEAGYPESGLLERTLKDPKVMQLPGQIGVPEVAAGTAEVESQKVQV
TYC64212.1	-0.7725882352941177	170	AGFKDIRKNPLTFNSDYTRDVRSATKGFKLSPDQFNAAKHAGVSAVLTDVVGKDAANLFGHGVEKLQDLRGLFNPNNVGDDFKDLTNNAIGREYARRNPGKTAEQYYRAMAALAQSGNLVEDPDFNRPVPTGRRHAEEFHNYIENLVSKALDPDTTGLFSKPLEEKNPND
MBA3899322.1	-0.7724528301886794	106	LGFAHEKGNYLQFKKNKTEDGSRPSKALCAMDLWNNKEGIKIGKANKNASKAMIEQKVIEAIKNGTLRIVKMDENSRFLDCDGNIISIEALKEWDPPKCLIKSNGF
MCB0334294.1	-0.7724285714285715	140	TLDENDVNAFARQAKDELTDDEIRIVAQNPFRAGELMSIKSYAVRRARELSKLDPKLPEDAYRHVLWSYLLTKRFQSGFAQEVTDAHEAKQEVADYFDREMDLINNRIGRIYAQRNYTEEELAHYVKTDPDVVHTISGEH
MBN2641487.1	-0.7722368421052631	152	GSTPWNHNGLPDYPAGFRPRGISEDDFTNDRMGPDLGLSRCRLIAREILSNTPGHNDIGDARRHAEWQRRTTQEISAFTAWLAGTWHEIEGLLNGQPLDEALMDLNNNAEGRNAAREERSIDESNLITLNPPSPNQYNDDYYDNEDCPVCGQ
RKZ75615.1	-0.771969696969697	132	DPQGLQDAILEPIEAIANVGAYDAYTAYQDSKTADKAARELMKNDPNLGWLDWADGEPSAYRHCVWSCLMTQHIGNEQAEDVGDIHEFWGDNSPQSSQLDQCNNQSGRDIGEKNPNGDCIQLCSNNRSSLKW
MBX2828951.1	-0.7719444444444444	72	TDLYEKATKNDLFDQEMDFHNNRIGRIQFLVILNENEQKMVDFIRNLAENAKKVTQIDEIERYPEELVYISE
MBD5089562.1	-0.7717610062893081	159	VKASSLYTVAYSTWTALTTEEKVLIALDPKKALYTKYLTDDAYTYTKDKFGYNGLGDKSDGFRHGVWNALMTRDLGRSWAKSYATAHESGKSNAELEKKASDGKEEKFHQKMDLHNNEVGRSVIKWYDTTFNVSDKELQKRIEKKLTNKKSTGIYWLHK
WP_116847046.1	-0.7711538461538461	182	SHPIAANDIGSYKKGASNISTNAVRFSTRGVSAESESILKENKDKGNENKGNENKGSQINAVRHTLWQAAIASKYGAAVAKEAGDAHEDNPDAIKGQSFAQLLDKKFSSSEKADEAIDLSNNETGRNIGTDNKGAGMKDLAGKVLDTFAQIGLYTSYLDDQGNTRITVTKITPEQYKQLLDV
MBK9620959.1	-0.77115	200	KDTAKQPEWQPSLKSDIFNDFTIEGKNKYNVWAGREARRHNLVEDESKDNTEENAFRHALTSAIYSMKYGSTASLEMGWANEQKDFNIVTSLRGKIDLAKIADTNADLLNNRSGIEIAQRLVREKGEGNVTIKDLEDAVMRDLRAGKLVTHPQQELRSGRLAPEMLSYHRMPGLIQWEAQNGPTESDRARAREILQHRGI
WP_186991159.1	-0.7711111111111111	72	TDLYEKVTKNDPLDQAMDLHNNNIGRVVFRSKTFKNDTEIINFLQNMAENAQKVSKMNEIEDSEENLIYIAH
WP_202435572.1	-0.7709411764705882	170	YCSGDPVGCKDLSGNFSINDIWHEGKACAKYWWACWGVADDSYWAQREAKKAYKSSNKQNAYRHCIWQAMLVWDFGWTIAKAFGNAHEAKHKNTKDKAKRRDSQVDYYNNKVGRSIGSQITAWTRGRSAHGCLQALQEGTEERKTGHALTAWAFHRRRVRKRSPGRPRPP
OFX28543.1	-0.7708426966292133	178	YSQRESNGFFKLSCPEKRWVIFHPFIAKKAYKISIESSQKARELLSDSLLDGDLNGGQLDAFRHAYWMACVTQKYGWRAARSLGNAHEKGNYSDYKKHRTEDGTLPDEQSGQMDFLNNDVGIEVGKGNLSTNTEELTLKIKEMIFEGKLFVLKKDKQGNFLKCNEETIKPEELKCKWE
WP_207274673.1	-0.7696363636363636	165	GERLPVPNREEVTEAEAQMLDDLLRRQGPGAVMDVMDLRQDALHVAESRYDEGLTDGHGDAFRHAYWNALMTQRFGEEWVSEFATAHERGPTSHPVPVAMDLHNNEIGREIALRNPDAGPEELADIVQQAVTDGDMVVIDENDMLWRSDELDPSEARKTREEDLA
WP_090007105.1	-0.7695757575757576	165	LPGFHEQLVTDTEARMLDDLKPWELKAMAGIRESSGAVAHERYPDLAAGENEVRDRSHANAFKHAYWNALMVRQFGPEWTEEYATAHEAIPGNQANNEAMDLYNNEVGRRIATENPDASPAELADLIQQAERDGELVVLDEGGRLRHTDGVEHGQTDEPKGPTRV
MCB1121479.1	-0.7693233082706766	133	VLNRKDLDQIAPKFASRLSTGDLDLVADHPLKAPRLLEIRRETEEKARELRWAQKNFPEDVYRHVLWSYLLTKEYGSEFAETVTNAHETGSYNTEEEMAKDRQNNRIGIYYALNDVPEAKILSRIQSDPRIHY
CUS11844.1	-0.7689655172413794	87	QQGQRPRQRRRQQNFPLDTLHNGKGDAFCHCYWNARMTVDIMEGGNGPAAEREIDPANNAPGRTISGRRRRMAVGVMRIFIYPRGSK
MCB0350680.1	-0.768904109589041	146	ASAIPMSGEITAPLKNVTAEEIKLSIKYPSDAVMVVKNAIAAQVLTNKYYKIPKDHTESNAFKHFIWSGLNSRDVGREQAQKFLDAHEMNASFSKDSSKMDRHNNKKGLDAADKIPKDENFQKNLTNAAHEAIKNDELVILIKERQ
MBX7089883.1	-0.7688165680473373	169	LDENFSLSPDDEDYNKLTAEERRLINQYPIQAYAISKNALKASAETKARFGNDGLNDKSDAFRHCFFNAMNQRDCGKDPNLNSIAKKFGDAHESETPAALDLERQMDLYNNAIGHIIGDVMFPAFTSDKSLAEEAMTRVTNGGLRYLSPLDHVASKRYDSNRDGIQDCP
CAF1416688.1	-0.7682014388489209	139	SPVIDKSWGEPRESVLTEDIKCIFLVGPFDYVKAKTNADNAGAEARNRYPTDTLHNGIGDAFRHCYWNALMTISIGRDQAKKVADLHEDNNTEVPLNERIMNLKNNEIGRQVGSESKTADEAAVKCDDHVKTGYLQLKP
WP_138607875.1	-0.7681203007518796	133	ASSLYDKYDHLTDDEKSYIKTHPHHVTAIMKSRDIAYSETTKRFGHNGRNDKSDAFRHCFWSATLSRDIGYKNALEFTNAHESSPLNIAEEKTMDLHNNSVGLRIGISNSDNTKLSKMCNDALSAGKLKVIKK
MBK9294446.1	-0.7677777777777778	153	YSKSKSIAGSFIFYPGLNETEKKLIKKNPNEALIVYKQKNTAEEITEEYFPNSTMDSEGDAFRHFVWAGLLVKELGRDKAQIYLDAHEENPRQTQVQKAMDLANNRAGIIEALRLKEKDSLTLETIKEAAFDHIKDKKLIILNPTGKVPKEVK
WP_127464603.1	-0.7671428571428572	98	LKVKSAARNSGYTGAEDGKQDVFRHSYWHVLMTKEIGQSQAKQAGDIHEDHNPGTEIADKMDVWNNAMGIIIYQDHTGEKTESALISLTKTKIKKRGC
MPY99544.1	-0.7669696969696971	165	WEQLGNEKNRVTATEAEMLDDLQRHEGLLGVKELADIRQDALHRGETVFDSEGVTDGHSDAFRHAYWNARMAQRFGDEWAAEFATAHERSPESHATPVAMDLHNNEVGRRIATENPDASPDELAGLIERAVRDGEMVVVDSEGTLAPSDQIEHGDTYDTGGNPWP
PIQ14364.1	-0.7669491525423728	177	AQNNNKIQWKEVSCAEKWWAIKHPFVVKKAKKISTETRKIVEDVKKENLLKGNGYNMQIDAFRHTYWMARLTQELGGRRAKSLGKAHEKGNYQLYKKRKNEAVISPDKISSEMDFFNNDVGIEIGKKSSNFELKELIIEVVLSGKCKIILLDENQNFLDCEGLIIPKEELIGKWKNR
MBS5371437.1	-0.7659393939393939	165	STRSYGDLPIVKNKLGKNEKKVFNKSLVKGVKVLEAGQSAMKNYKRYYDSDYGWEDDNGDAFRHASWMALAAHYAGASYTREFGIAHEDDYPSTDLAREMDLNNNDVGIEKAEKIPSNTPTSDVDLVTFLVINDAVKNGELKRFKGPDIGTLDHLVETNSQGAKK
HIQ89771.1	-0.765609756097561	164	ENKIEQILNTAKMVGNQSETKRQIQKEMIKKSIDYSKPLNYKLGSPSSPTWNSEADAFKHAFMSAILSKRYSIPVSNLIGTGHEVENLRKHAPITESIMDLWNNRVGRSIWKEVRKDLKGYENSFNDKFIEDYTAKKVVEKMREGKLITSPDNIRIFDEHPHIN
WP_051163606.1	-0.7646621621621621	148	AEAEMLDRLSMGDKIRFHRMMVEAEDTAKDMYPGDVDQDDQTDAFRHVYWNALMTQEFGPEWTQEYASKHEGRPDNAAVREAMDLHSNEIGRNIALRNPDASPEELRELAGQAVEKGDGVVINQDRTLSWSNQVPIGQTVDSAVLDAN
WP_087880039.1	-0.7645505617977528	178	DPPYYAKPRFKTIAWAQSNKIKAWKIGATENNTNTITSAAFRFSRKLNVVGESKSGAFTNAVRHTTWQAIMTSEIDEKTAIEVGNAHENIEYAELKYEGVGAVGAEDLADNIVDARNNKIGREIAKDNPSLSRKDLTKKVLDYYKKNGLWVSKTVYHKDGTTTHRLQQDKLTEDEYNN
WP_216871959.1	-0.7643243243243243	74	NRAKVWTNAHEAESSGIDKEMDLINNEIGRYHAYENFSDYKTKISKDLRQKVANGVMVRIVKGKLTATSRFTGK
WP_156959396.1	-0.764121212121212	165	RVFKSDFEPSLMTEEEIDAMKTLLRDHGPSGVWQQYQLTEDAKNAADEQFPASTADGQGDAFRHAYWNALMTQKYGEDWTETFTTAHEKSGGNTPQREAMDLYNNQIGRNVALANPDASPEELQQLIKNELSTGNLTVIENKTPDGQPKPAQITWSNRVGEAQTG
WP_095371132.1	-0.7638461538461538	156	NSIKPYSILPDAYNRLNDTERKLAKKHPTQAAIVYNCSAAATGLAGKLYKNGNADNHNGNAFKHAFWNAAMTRDMNATKAKTWADAHEVGAKGVSKDMDLKNNKIGRDTYVALADASFLKPDYTKIQKELMKKIDQGKLYRVVNGKLVKTNSSGKK
PWU13013.1	-0.7632876712328768	146	KTSLKMLGYLGSQYPTLNSSEKQLVKENPIDAAIGFYDAMTAERNGDHFFPNSGQNGESDAFRHFVWAGLMTRDLGETTAKKFLDAHELAPNQPPEEKAMDEFNNDRGVRAGLEMKHFSNQELFDRATKEIDEGKLRILQPGKTHQ
WP_148071664.1	-0.7624264705882353	136	ALIEEDVVALSPLFGEKLTQAEVKLISSHPLRASRLLQLKDEAETKSSRSSEKDPSVPQDAYRHILWSYLLKEAYGVEFAEQVGSAHEMGDTGNTEAEREMDLHNNAIGRKYAEEGIRENEVLQHLMSDPEVRREP
WP_065209307.1	-0.7610144927536232	69	ITIKHGADKAREFTNRHEEGNDKNNPSVKMDLENNATGIAYGENGATESDVLENCHTAAISGGLTVVVK
WP_051177949.1	-0.760969696969697	165	EEADALDELANPLRGGNPANALKFFNLKNEAEALGGNADNPNANKYTMENPNSFADGHADALRHTYWNARMSQEFGEDWTKKYTTAHEKGAGNPPAREAMDLFNNERGRQIAKDNPGASPDELKARIIESIDRGEMVVIAQPTPDSTPQLARSNVPVTTTAIIAG
WP_051421718.1	-0.7608024691358025	162	GDWDPLRFIVDQREVTEKEAELLNGLGPFEMNAFKDIHDDAFSTADDRFPSADRNDDQNDAFRHAYWNALMVKEFGADWAEDYATAHEQLPGNPAPREAMDLYNNEVGRNVAIANPDASAEELADLIEEAVNNGDTVVVGQDLLPHPSNEVPMDQTGDANNA
WP_168814578.1	-0.7602890173410405	173	YAQSDWEKFKEQSSPIKLWVLYHPFKAKKALQVSLEAQKVADSVAKTNLLDGDKAGGQVDAFRHAYWMARLHQEIGKNAAYSLGKAHERENYKSFKKHKLEDGEVPDKASKEMDLFNNKKGLSYTQKGVLTLKKALVYKVVNAVLKGDLKIIKKDSLGNYTTCKGDIIPSEEL
WP_067832553.1	-0.7601818181818182	165	LGEFEPLDVTQSELAMLENLSLGDKIRFYQIQSEASETAEELFPENHANGDPNTQDNHTDAFRHAYWNALMTQEFGADWTKEYTSKHEGRPDNAAVREAMDLHNNEVGRQLALANPDASPEEMREIVKKAVGNGDTVVINQNQQLSFSNDVPVGQTVDSFQYDRD
WP_195152655.1	-0.7598787878787878	165	ATLMGLKPGFEPQNVTVAEAAMLEQLSLGDKIRFYNLKTEAEDTANSLFPNDNTQDNHTDAFRHAYWNALMTQEFGEDWTNEYTSKHEGRPDNAAVREAMDLYNNEIGRKIALANPDADQEELQVLVKDAVERGDTVLIDQNQRLSFTNQVEEGRAVDSAEFDKN
MCC6230925.1	-0.75875	152	GIARTYEWEHFETTRYVLRLIDPNPGFWLLNIDNFKKVTDIATRKSTEKYPNKDDDNKRNALRHALWQFMLTCLFGEGAARDIGNIHEDYSKDPCDTAIDQFNNNAARRKATPEACANSPIEQLCDDMMQAIEDGEFVISPDDPRLNGACQS
OHC80803.1	-0.7583333333333333	138	SNLYGKLGINPAFIEAGKSKLPGLTNGPGDAYRHVIGAAELTRRHGEATARVILEGNELSGDFLKGQKPEEKAMDRHNNEIGIEIGRAAPTYDDVVQRAREKIDSAVEGNEGPDVPTWLPKEKWGTAGGTNWPPDWEQ
WP_063127685.1	-0.7576363636363637	165	RVYDSEFQPKMMTSEEIEALEDLFTEQGPLAAYRQANMVDEAKSAAEENYPQSLDDGHGNAFRHIYWNARMTQEFGPEWTETYGTAHEKSGGNPPNREAMDLFNNQIGREIGADNPDASPEELQHIIKSKIESGEVLVMAPKDGEGSPPVITWSNSDIKYLEFGD
MBM3565434.1	-0.7573972602739727	146	SDKQYERNPYSKIYGVVDHAQAEAVKSGLPGLHNGPGDAYRHIIGAGEITRRFGEPTARVALEGHEIEGVVRNRQPRSELHMDRHNNEIGIAIGRKAKTLDEVIERARERIDRAAQGAAGADVPRWLPETQWSPGGANWPPKWSAP
WP_157225021.1	-0.7570481927710844	166	ADLRVEKTQDLGKHETFVCVDYPAYCANAKRRGVETVPWDESKKYFPDSEGYNGVDDRRDACRHCIWMGMMTAWASEDFARDMAQAHEQDSPSSDDPTYAAASAKMDYYNNETGIAVGLRHDDDTEGIINECVTIARNAKKVNMSDIPNSSANTSKNGLIFFNGPA
MBM3568538.1	-0.7570253164556962	158	DGYQTSPSVDKDSHPKPSVRLIESMAPSIQAARLESQRSDLPGVHNGPADAYRHVLWAAELTRIHGENAARTVLDANEWKGDKLYSQSPNEKAMDLHNNEIGIKIGREAKTFDEIVVQARERIDAAARGETGDGVPVIPPSAIWSSPEGNWPPQWKEP
WP_131674161.1	-0.756909090909091	165	EASLLDRLGAGNVFDLKEFQKISSRNPDDPGLAGKVADERFPQVDGDGTFVKGGEDGHNDAFRHAYWNGLMSKRFGENFATSFSTAHEGIPGNPADREAMDLYNDEVGRKIARENPDASDEDLAQKTYEAVKKGDMLVVGKDGKLTWSDGVAVGETGYAAPQVLP
MBW2147936.1	-0.7568493150684932	146	NELDLIAISQEFELKRPLTEEEVKILSRNPFRARRLLQIRNYARSTSKRAHKKNRFVPKDAYRHVLWSYLLTKEYGEEFAKKVTDAHEKGLTGNTEEERLMDINNNTVGRRYALRGLQKSMILKLVMIDPDVIRSPEQVGRKEILQ
MCE3013561.1	-0.7564556962025317	158	ISEKIGIKLWDLRAEARDELYLLIDKHFKRMPRNSDGTIKSSDPSYNDNDIDALRHSYVSAVYVIEFSYETSELLGRLNEFHPRRNEIRSRNMDLWNNSVGRIYGKKLKRGDDLFIALLKALKEGELIITPNDPRKYKGPKRITRLPKSFVIKVKENK
WP_185148813.1	-0.7562427745664739	173	SKYSLSEAFGAGSPWKWSNSARVVANNFATRGASKEAKEAVLKRNGPVAEDNDRGSDRGAYRHALWSALMTKEYGAETAKSIADSHKGATIDISNKNNLNNIVQANGIADEPNNQIGRKYGEERNFATKKGLALTILDIFKTEGLYTIKQNKDGTFNVTKTNISEKDWKDLRN
WP_216216056.1	-0.7558181818181818	165	PDGTVTYPPIVGQTVTKREAELLDELGVLGMKDMYDIRNDAFGTAEDRFPGQDSNDSHQDAFRHAYWNALMTRQFGADWTEQYATAHEALPGNPADREAMDLYNNEVGRRIASENPDASPEELADLVAHAVREGNTVVIDGNGELAYSDDVVEGDTGRADDPAPE
WP_131960687.1	-0.7555913978494623	93	NYNSFGEEEAKIIGDNHEGDWTVKTLDIDMDLQNNALGRKVAQTCGCSGIALRDAVLKAIKDGRGKRLSKGTTGDKEAQLFPTSSATTFCNDN
WP_051029087.1	-0.7555757575757576	165	DIAQKDVTVSEAEMLNNLSLMDQYKFYQISEDASDTAERLFPDRKVENQYDGNFQDNHADAFRHAYWNAMLTEEFGAEWTEEYTSKHEGREDNRMSREAMDLYNNELGRRIATENPGLGSAGLQNKIIEAWNAGDGVVIDQNGNLARPKGTTLGYEPPTALIDQQ
WP_110078329.1	-0.7555151515151515	165	AEQAGFSKEQVTEAEAAMLDDLQARKGLLGVKEFADLRQDALHVAEGRFEGKGLTDGHADAFRHAYWNALMTQRYGEEWAGEFATAHERNPSSHPVPVGMDLHNNEVGREIARANPDASPEELASLVEQAVKDGRMVVIDNDDTLVPSNEVNPGETRDTRNNPWP
KGL60056.1	-0.7552873563218392	174	NAQTNFKSFFDLSRPKKTWVLFHPFKAIKSLEISKEAKRIADSIKKTNLLDGDASGGQVDAFRHAYWMARLRQEIGEKAARSLGKSHEKENYLSYKKSKLEDGIVPDKKSSEMDLWNNNEGLKLISRGSKVSKKGLIYRVINAIHQGKMKIIKKDKKGRFLTFEGKLISEEYLI
WP_233734980.1	-0.7552597402597403	154	LDRFGIEPMNMTAGEAALLEDIGLAGTKDAYDIYKTAVHDAENVFDKQGITDGHSDAFRHAYWNAMLANRFGQDWTEQYTTGHERVDTNSAAAEAMDLHNQRGGQADRGGTSGRRPGRAERPGRARSAERRNGGRRPGTGNSCAATRSQWARLG
MCB0410358.1	-0.7548192771084338	166	SCPEKWWVIGHPFVAKKALKISLEARQKTDSIQQNKILIGEGNGDPIDAFRHAYWMAKLTQTIGERKARKLGIAHEKGNYRDFKIGNKEDGTLPDKISSEMDLLNNEVGIKIGKELAIILAQKVVEEVKQGNCKIIKKDKQGIFLDSEGNMIPKENLIGKWENNKC
MBE7538033.1	-0.7544029850746268	134	RIDRRDLDALSSRYSQPLTVAERELLSGSPLRAPLLLRMKEYAERTARRLSRGDGSYNEDSSRHVLWSYWLTRLFGAQFAEQATDAHEAGSVNTPEESERDRRNNALGREWAQTGRSESQVLASIRSDPRVIRR
MBP7142267.1	-0.7539705882352941	136	RINRRDLDTLSRRSTQPLTPAECELLAVNPLRASMLLRMKDYAERTAHRLARVGKAYNEDSTRHVLWSYWLTRMYGSSFAERVTNAHEEGSANLPEESDRDRHNNSLGRDWASAGKTESQVLALIREDPRVGRRQG
WP_099727684.1	-0.7534567901234568	81	KGPNHGYNRAKVWTTAHEQNSKGADREMDLYNNEQGRQLGVTKYYNTNTQFSKSIRTMVKQGSLVRIVKGQLTATNGVTGK
MCB0342100.1	-0.7521290322580644	155	LCQKDTFDLVLKYTPRLTEGDRVVIKKYPLDALTVYRLKSEVDSLTDKVFGKASTGDESDAFRHFVWSARLSIELGKEKAKLFLDAHEQDSTQSSLDKKMDIENNSQGMKFIDAQVGVKPEIDAIEKEALQRLRSKSLIVNEPKLKNIPGGYYSK
CAG7844074.1	-0.7512121212121212	165	VKEDVMVTVTVDDREQQLPLSEAIDLAKQKALGNEGRIREIKALADEIGRGEGETDGHGDALRHTYLNALLASELGQQTAYDMGTSHEQKTDNEARAEAMDLYNNEVGRAIAAAHPNASREELRGLVEQAARNGELIVVGPDGNLAWSDQVAPGQTGSTYDQPQD
MBY0509439.1	-0.751044776119403	134	MPSNDVLQYDSNGPSEWGAAWNDPMGAASALWHAERAKQEATDRFDDDFNRSSLQGGEGDAWRHARWGQRLANSIGAERAKAFMDAHERGEPNPIGSRSMDLYNNEQGRLLEGDNTKATIDNLLYRGYLRKTWY
WP_106178393.1	-0.7503030303030304	165	PDGTVTYPPIIGVTVTKSEAELLDDIGLAGMKDMYDIRDNAFGTAEERFPGQDSNDSHQDAFRHAYWNALMTQRFGADWTERYGTAHERLPGNPADREAMDLYNNEVGRKIATEHPDASPDELADLVAQAVRDGKMVVIDGNGELAYSDDVAGGETGRADDPAPE
WP_095416411.1	-0.7499342105263158	152	PTGLKQSPCPCGEGWAQIRAVGPINAWIANRLSHQAIRETQRVAERLPGGPDGLHNGPADAFRHCYWSCLMCRRLGQDVAKRIADVHEYCARDDQPAAEEAMDQFNNAVGRKIGKSARSDEDCSRGCESAVHEGRLQLSPGGTPPANSYERY
MBU6154686.1	-0.7497435897435896	156	NRFRELFEEARVEVYDYFDRSIRRLPRDKEGLIKIVGVGLDDNDVDAFRHAYVSGVFTQEYGEKTAEILGLLNEYDPIGQSSNSADPRSRNMDLWNNRVGRKYGGKTSGRKGLLKLIHQALKAGELITDLKDPRKFSGKTTPPKRMAKPIIALQKS
MCA0316206.1	-0.7495454545454544	198	PADQGSSFSPSLDSSFGDFTISGKNEFNQWAGNRARAHNLVEDSRRDLTEENAFRHTITSAIYAMKYGERTSLEMGWMNEQKDFNLYSSYRGKIDLAKIADTNADLLNNRAGVEIARRLMQEKGEDKVTVKDIEDAVIKALKEGKLVTRPMQELQSGRLAEEMLSYRRMPDLIKWQAENGPTEQDRRAARAIVRGRRL
MBI5217685.1	-0.7491477272727273	176	KNEGLIRGFFKASVPEKKWALAHPFIAAKAWKISKEALRVTDEIKKDTAFDGDADGGQVDAFRHTFWMALLAQKINPKKAYKLGAAHEKGNYIDFKKGRIEEGSIPDSIAGEMDFRNNDIGISIGKTNKTATEEQLILLVKKAILKGDVWIINKDKKRNSLDCKDNILRKEEFWSK
WP_157530880.1	-0.7490506329113924	158	AKKGPGIGVWNGFGEIFELCKGINNADCVKVAWISNKAQRMTNTFLKGDGCKKGKPCKANAMRHCIWQVAITDQCGLEVAQRVAENHEQGNDLSDPKVRSDTERDRHNNAVAQEWSQLWKPKFNAIRKGPGSVREKNNRYWAQVKRLCEMLWNSGELW
WP_223443291.1	-0.7489655172413793	174	NAQSNFNKFLKLSGPTKKWVLLHPFKAKKALIISSEAQRVSDSIAKTNGLDKDAAGGQVDAFRHAYWMARLRQEIGKCAARSLGKAHEKENYGTFKKNKLEDGVVPDKISSTMDLHNNEEGLKLTIKGSKTPKKGLIYKIINAIAQGKMKIIKKDQEGNFLTCDEKIIRLESLK
RYG67374.1	-0.7486046511627906	172	SAYGYVSLRPTSLTDPSGLISHTECLFCAKNAAGPADKGAKQFCKAAGIGGNPGRHDVCNAMLHCLWACATAQACGGGPSGKYCSKFATDYREEQPKRGKPNPADEACMDRYNNRIGINCSDGDCYSCCSAHVRAGNVQVLQPPPKTGKSGRWRPAKDDCTRNPKTPLPKIC
MCC7403704.1	-0.7479381443298969	97	ETNNESDACRHFVWAALMALEFDAEFAQRVLDAHEQEPTQPTEEKAMDLANNQRGVFLVSGKGNKKLADTEILAEFERQISQGKIVILKPQSPKGQQ
WP_086029779.1	-0.7474857142857143	175	FGQTNWQKFKNLSGPKKMWVFFHPFKAKKALNVSREANRVSDSIKNSPLLDKDGAGGQVDAFRHAYWMACLRQEIGESAARSLGKAHEKENYQTYKKRKLEDGVIPDKVSSEMDLFNNEIGLSLAIKGNKTSQKGLVYRIINAIKSGKLRVIKKDKKGRFLTCDGALISKEKLKG
MBQ5878330.1	-0.7469642857142857	168	ISISGLYDKYKELNKYEIKLLVINPMKIPGSYRAYNRAKSWATEYAKDSTNGDTQHTRADGFRHSVWNALLCRETGTQYDDISDCLKWAKDFTNAHEKTSDEGMSKSMDLHNNKIGRDKYGPKLTVGCEWDWGFACVNEEVVGLSREETKQMYWKLADIAVAFNDEDQ
PKC55642.1	-0.7467857142857143	140	YFDYFDYFDGGNQAENDYCISILHPTRALDCDKARDLAEEALAKAKNNFPESTLHNGSGDAYRHCYWSGLLTFEFGVSGAKGFGDRHEDYPKNPSGEKAMDLNNNNVGRTVASQIKKGDKNALSAACKQALTDGRLKTLN
WP_230841665.1	-0.7465644171779141	163	TDAIGFAYDVGDLSDDFLKLLHDIWGGTVDWMARDAEAVSNGIDLHPNTDGKARNAIAHAHESASIAREHGYDWAKTLGDLKEETPGVYAGTDQDGDEWKDQYNNEVGRLIAQWMEDNEFTESDINPATGQNYTEAELDAVMDKLIVDAHNNDKLLEAATERE
WP_168703729.1	-0.7457961783439491	157	NGNIDGTYWLPTGYDNLGRNEQSACSTNPYDCSRAQSSPQIANRESQKYFPGPTVDNRSDAARHCIWMASTTEKANSGFAAEIGNAHEMDGGDGNPDSHAMDEHNNQVGRDVGLRHEGDEAGLISECVTLAREAPVVPKPGDGIPGAYDGKLVVIRP
OFY37444.1	-0.7456179775280899	178	FSQNAVKSFFKLSRPEKCWVIFHPFAALKVMDLAGVATYRADSLKCDKTFDGDLNGGQLDAFRHAYWMALNVQKISRKKAEKLGVKHEKGNYLDFKKRKNEDCTLPDSVSCAMDLFNNRAGLEIGLKNRGSSEQELVEAVKSEVLNGNLKKIKKDQHGNLIDCDGKLIEKEAFKAKWN
WP_122188591.1	-0.7453939393939395	165	LMGVVGKDPLPITVAEAQMLDDLSLVDQIKFYRIMQDAEDSAKAAFPPQNGQTDEDNHTDAYRHAYWNARMTQVFGEDWTKEYTTKHEGRDDNAAVREAMDLHNNDIGRQIGLANPDADPDELRKIVRNAVDNGDTVMINKDFHLSPTNQVAQGQGALSVDFNNS
DAU57126.1	-0.7453086419753087	162	NKQVNNLLDLLEKNLPNANAFKEKIFNKTSYYQKLYGFDIGTGKHSTWNNEADAFKHAFMQSVLTIDYNNYFSKLIGDLHEMNGNINYGQTKGEENMDKWNNRVGRLIAKEIKKEYKDKLKTMTEKEIDDIIAQKVMQRMRVGKLITSPSDKRKYTGFAANL
CAF1111402.1	-0.7444366197183099	142	ATVIDKSWGEPRGSTLTEGIKCIFLVGPFDCAKAKTDADNAGAEARNSYPPETLHNGIGDAFRHCYWNALMTISIGRDQAKKVADLHEDNNTTGPYNERVMDLTNNEIGRQVGSDSKTADEARAKCNEHVQTGYLQIQPSSD
WP_208077094.1	-0.7443678160919539	174	NAQSDFKRFFKLSGPIKTWVLFHPFKAKKSLKISMETNRVADSIRKTNLLDGDPAGGQVDAFRHAYWMARLRQELGKSSARSLGKAHERDNYITYKKRKLEDGVLPDEISSEMDLYNNEEGLKLIRKNSEVSKNGLIFRIVNAIHAGKMKIIKKDKNGNFLTCDGKIIPKESLK
QGH72181.1	-0.744329268292683	164	EGGKVGQPHENEYVAKASRLGRKGQYALAKVIGIDPEVEFATEIPERYYPANEQHNARGDAMRHMLLQAQLANRSPMLAKAVGWAHENLSGPQGDAEKAMDEYNDMIGREIGLRAKDKADMVWQALQAIDSRKAKTLTKEQMGEGYAEGGLVYNDAHIDRLADQ
MBR7677251.1	-0.7439393939393939	165	RNGALRFLAGGGVTVTSKEADMLDELGISGLQDFQGIRDNAFSSADERFPSKDKNDDHNDAFRHAYWNALMTKKYGADWTEKYTLAHEAIPGNNPEREAMDLHNNEVGRRVAQANPDASEDELADLIQEAVRGGEMVVVPKGGGRLAFSDQLTPDETGDPTLPLP
MBR6127988.1	-0.7436842105263158	114	KNIIPKFIEKQYEPLRKEVNDQVLKYTYKYQKIHGFKMGTGKEATHNNEADAFKHAFMQAYLMIVHPNHPAKTIGDYHEYIEGMNYDRRENNMDLWNNSIGREVVHNMKYYWGD
WP_210199124.1	-0.7435643564356437	101	SNFKVEVVLFCKVTYNVKKCEQKAVDWAKQVTDLHEDLSPNSELERAMDLHNNKIGRDLFVQFKDRSHLDLIHLVKQKTRTAVRVENSSDIKNFPDNLVHL
WP_146007714.1	-0.7433939393939394	165	RRITATEGELLDKLGPLGKKDFADNTDRAFVETEQRYGDSQGNDPHVPEGGAPFNDDHADAFRHAYVNALSARDHGQAWATDYWTAHERIPGNDAAREAMDLYNNEVGRRIAAENPGASDAELADLVEQAVANGEMVVIDSQGNLVPSNAVTAEQTGAPAPGAPE
PCJ25046.1	-0.7431250000000001	176	AQESKMKKFKQLSAPEKCWVLFHSFVAKKALIIAEEARKITAEIKKDKLLKGNGNGGQIDAFRHTYWMARLTQQIGWRRAKSLGKAHEKGNFKDYKKHRIEDGVVPDKVSSDMDLFNNDVGIKIGKMTDTFEFKYIVIDAVKEGRCKIIKIDKNGNFLDIEENIIPIELLKGKWEN
WP_147457591.1	-0.743030303030303	165	AELLDELGSRKGLLGLREFEKISSNNPNDPGLAYRTADEYYPQVGANGEPVKGSEDGHNDAFRHAYWNALMTDRFGEDFATSFGTAHEGVEGNPAAKEAMDLYNNEVGRRIASENPDASDEELAELVYDAVENGEMLVIDENGDLAYSNQVEVGQTGDARRDVMP
WP_218469396.1	-0.7426666666666666	165	PINPLLRPFVDEQRVTVTEAKMLDKLGLPGQLKMKDIRGDAFSEANKRFPGYGVSDNHNDAFRHAYWNALMTREYGADWTKRFATAHERVPGNQPEQEAMDLHNNEVGRKIASANPNASPEQLAGLVEKAVKNGETVVVQRGGGDLQYSDRVAPGQAGHPKLPPP
MBL7664527.1	-0.7424203821656051	157	IPEKIGIKIWDLKAEARDELYQLIDKHYKKMPRNSDGSIKSSDPSFNDNDIDSLRHSYVSAVYVIEFSYETAELLGRLNEFDPRSNELASLNMDLWNNSVGRDYGKKFKRGEELFFALLKALKDGELIITPSDSRKYKGSKSIKRLPKSFVIKIREN
WP_159161550.1	-0.742375	160	KSYRVTARYLPSAYENLNSAEKKLVKSYPAQAAQVYTASSLATKRTNALYKNGLHNGNGDAFRHTYWNAEMATMLAGYGSSFNPSNGKTNAKRWADAHEENKNQPANEKQMDLFNNNVGRSIVNKNYSSKDLEKKALAKVDAGSCRRIVNNKVVATTKAR
WP_015481371.1	-0.7422413793103447	174	NAQSKYTGFFELSTPKKVWVIFHPFKAKKAFRISEEANKVSDSIKKTNVLDKDASGGQVDAFRHAFWMARLRQELGKSAARSLGKAHERENYKTFKKRKLEDGSVPDEISSIMDLHNNEQGLALVVKDEKVSQKELIIRIINAIKSGKMKIIKKDSKGNFLTCEGIVISPKSLK
OHQ25414.1	-0.7409271523178808	151	SAEYAYEKSHSPVNDFFTGHVASAAINESVGSHLPGRSDGPADAYRHVLLSAELTRRYGENYARFILSAHEFTGNMQDQTKEANEMDVHNNELGIKIGNRLRQQRGGSSWEDVVIEARKTIVPNDPNGNNARWLPQDKWKVNPKLDGKELP
WP_062180810.1	-0.7408333333333333	144	GGQQSSYDQFKKDWNDLTPAEKEFVKNYPGTAKNFSLNATKAKAGAASTGLPGATDGPLDAVRHAYWSALNTRDQGRTLAEKFGNAHESDPFNDPAVKAMDLHNNGIGYDIGERAGTYPKWDDQKVLNEVMNAYKAGKLSIINP
MBI3512146.1	-0.7407027027027027	185	GISAVHAQRFKTISRPEKLWAFTHPFIAKKAYHISTHARAATDSLERAGVFSDGNGGQLDAFRHAYWMASLVQEISPRKACKLGRAHEKGNYLDWKKAQRNDSTWQGKPEDGSLADSLMCDMDLKNNESGIMIGQTFKNSAEKKNLISEIINADENGELIILKKDESGNYYDCDGEKIDLKNSDG
PKM42883.1	-0.7385350318471338	157	KPIRDIELTGYWPIDLNPEEEKIYDSDPWKGIQTLLLGQCALDEANRRYSSDQLYNGNGDAFRHALWSGLMTRDCGVNWAKKVGDAHENGAKNNPELEKKMDLHNNEVGRKIAIDNRNSPFDELANLVQQSVEGGKMWRIVGDQIVKTNSEGVINGY
WP_127541680.1	-0.7380689655172413	145	SPEGMGKYETALRAGPFNGLAAWRDSRTARAAAPELNVPGCAPGNGYAVADKRAHNDCRDAFRHAYWSALMAQRDEESAARLGDAYERSSKGPYPEVYMDLHNNRVGRRIGAANKDASREQIFDLVAGELDKRRLITHPFRALKR
WP_155153867.1	-0.7378640776699029	103	YNGNSHNNEGDAFRHALWSYLSTLDVGYEEAKNFLDAHEITSTNSDNERMMDLFNNEIGRRLALDPRNTERDPVEVIMEAIQADMLRITPFNAPSDPPKDYYK
MBV2168410.1	-0.7377777777777779	144	SQAKETIFKLSDLYPGLTSAERALAAEDPVKALDAYRLSWKAEELCHSLYAKSKTNDASDACRHFVWAGLLTNSYGKDYALKILNAHEQDPFQPKEELAMDNSNNRLGILHSETLIKDKKFSDETILESFKRSLKKSEIVKLKE
WP_037891817.1	-0.7377241379310345	145	DVQKEGYSAFTKYVYLIGKNISSDEYQVIRKYPANLFQWLGVHRRVYQVVEHMTDAEEQNAVRHVYWQCLLKKRLGEEFAIAMGDAHERGRPGSDADNKADEINNRIGLQLADQVESEEECLQRAREMWQAGQLAKRIDFESDPT
KAF1304347.1	-0.7374999999999999	76	GASRAKVWTDAHEAYSSGIDKQMDLHNNQLGRTIGKNYGSTNPGINVKNMADKIYSEIKAGKGKVIKNNKLVSSKF
WP_190796119.1	-0.736909090909091	165	EYLLLDSLHSIGGPQIENFYTIYKQANNEAIERFPDPSSNPDHIRSEDRNRWLSTDGHRDAFRHTYWNSLLTKDFGEPWAADYATAHEATPNNWAASEAMDLHNNEVGRRIATDNPDASPEELADLVRQALDNGELIVLDKNGEPVWNNDTNTPVCGHGLAAKEQ
WP_009116710.1	-0.7363636363636364	176	PDAGRKEKALRFIVNHPIAAYKIGMKADRARNITTNSVRFSIRLGLDDTFNPNGRGTQVNAVRHTLWQATIASQFSAELAKEAGDAYEKDNTPPDPNKTEFNKLYDADESVDLRNNAIGRSIGEAHKGAEMKTLVRAILDRYHQEGLWQIFPVEQEGKTVYQIRLTKLGEEDYQKA
WP_096881826.1	-0.7357407407407407	162	SIKSSYVEYSLGKLGANAKEINLFAKHPHNAAKTKNIADVASKEAAKRYSKYTLWQGNGDAYRHALWNAIMTKNISRDWAYQVGYAHENLKPGEKAPDLDTKMDITNNYRGRLDGTTYKDYNDVQLTQIVADTVSKGKKVRIRTYTSGKADRVLDGVKTKYV
WP_051188288.1	-0.7355688622754492	167	VANSDDDLYGYDVDRLNDLEEALLDEEPAKGYYAIAAGVEAWDYTVYLFGKTKYPGGKNDAFRHAYWNITIVMLTDDDWAEAWTDAHEYGHPAYNKNDPNVKMDLHNNKEGRYRAAQDRLDFEDSYLDARESAHTLYKSGKLKYLKNWDKYPSDWGKLILTSFTGSN
MBQ8257633.1	-0.7355555555555555	144	GRNYIEHKYDDYKDVYNQLTPKEKSLVNKHPYLAYKIKKNRSKAFNDTSHFNGITDGYGDAIRHCYWSALNQMAAGLNSPFAKEFGDAHESESEHDIKAKAMDLYNNSVGYQLGNQAIINGWNEQELLNNVINAANDGTLQIKK
WP_119727659.1	-0.7353939393939394	165	DGLKRFVSWLSGNPPKDVTVSEREALEELGWHPLKEAMDAYNTATAASVDRTGRFDGHGDAFRHAYWNALLARDLDDQWVEKYTIAHERIPDNPGVREAMDLHNNEVGRQIAREHPDASNEELAKYVEQAIREGRMVVIDRNGQLAWSDTVQPGNTLPPRGVDRL
WP_218471438.1	-0.7353703703703703	162	RTAIPDFKATLMTEEEARALEDLYSKKGVFALKDFFDITSQAEEEAKTRYPDSFLDGHGDAFRHTYWNALMTQKFGAEWTETYTTSHEKIGGNPPHREAMDLYNNEQGRKLGVANPDASPAELAQKVKEQIDNGQAIVLGTGTQSRPQITWSNTVNESQTGQ
MAE65840.1	-0.7348299319727891	147	SAHPDDIRPIAESFSDNFTGTELALVSDYPLRAIRLMQIKNSAESRSRAAYRQDARVPEDAYRHILWSYLLTKEYGGEFAQAVTDAHEEGLEDTLGPDKEMDYHNNRIGRRYADGGVAEGEILGKTMSDPDVIRNAQQLSASQRPGE
MBT8384890.1	-0.7342613636363636	176	CSPKLRQSYAKLSKPEKTWVIFHPFKAKKAYRISNNIDQITDSIAKEGIIGNDNNGGRLDAFKHSFWMARLTQGIGKRAALSLGKAHEKGNYKTYKKRQLEDEVLPDKASTEMDLFNNAVGVRTGSFYNKSPKKDLILKLLDSLHHGKLRVLYKDDQGNFLDCQHQMIPLDSLRSQ
WP_095851992.1	-0.7334210526315789	152	LAYPVLLDPSGSSYTVTPAERNYCFWNPYDCSKARDQAEIALQYAKDLYPDRTLFQGTGDAFRHCYWNALMEVFVDHETAYEVATRHESQSRGVDKEMDLKNNKKGREIGRYYKARYSKAEAYKKTRSSCKSHVSKGKLWIIKSGNLVRSNA
WP_211648758.1	-0.7333333333333333	165	MERLGLDFDIRMTAKEKAMLESLWAWDLKDAYEIQKSAQSVAAERFPSGTGRPGNYDRNDAFRHTYWSALLTRRFGPDWAEEFTSAHEGYHSNPGPAEAMDLYNNEMGRTFALQHPQVSDEELAELVERAARNGDLITIGDDKRLRWSDYEGPHPEPDSFDELSG
WP_235274567.1	-0.733103448275862	174	FSQSNWKKFKKLSHQKKMWVMFHPFKAKKALDVSREANRIADSIKKSPLLDGDPSGGQVDAFRHAFWMASLRQKIGLNAARSLGKAHERENYKTYKKRKLEDGVVPDKISTTMDLFNNEFGLSLTYKGSKTPKNGLIYRIISAIHAGKLKIIKKDKNGRFLTCKNELISQESLK
WP_003925047.1	-0.7329012345679011	162	GGLVGMLTGSKEMTATEGRMMDELGLFGQRDMQQIVEQAREEANKRFPPPEGREIDNHNDAFRHAYWNALMTQRFGDEWAEKFATAHEGIPRNYAASEAMDLFNNEVGRNLAVANPDASKDELADLVEQAVRNGDTVVVRPDGQGLEWSDRITPESTGDSSR
WP_114016230.1	-0.7326666666666666	165	RNWILRAAVFSTVTVTEKEADMLDELGLAGLPAFNGIKEDAFDTADARFSSDDRNDDHNDAFRHSYWNALMTKKYGAEWTEKYTVAHEARPGNPPEREAMDLYNNEVGRRIASSHPDASEEELADLVEKAVRDGDMVVIPKGGGRLAFSDQVGPDATGDPTLSAP
MBA3016029.1	-0.7319718309859155	142	TMDKESLQVISWIMAEQLTAPEIELLSENPFKAPRLLQIRDDAQESASRAHQEHAVIPEDAYRHVLWSYLLTTTYGDQFAKEVTNAHEQGITDNTPAEHRMDYANNAVGRKYAAQNYSRDEIIDRLLKDPEVIRKADDHGVR
WP_167700637.1	-0.7317877094972066	179	NNPIMYTDPSGAVTIREQLGALVNPINAFRGYQNASKARAAAEKYAYDNKLNSLADNSADAVRHTYWNALNAKDMGLKDSAMFGQAHEKTNAVIDKETRHNSERRAEEYQSRAMDLHNNAMGRRIAEENPGASDEKLLSEVYTYLDNKLLIENREDAQKLMDNLGITNLTSLKDTDSLI
MCB0803959.1	-0.7313559322033898	177	IDNLHAQKLKDLGCAEKVWVLTHPFSANKARKTSIETKQLVDSVAQTKDWLAMGTGGHKDAFRHGMWMALLSSRIGHKRAIWLGKAHEKKNKRDFRKERLEDGALPDQVAIEMDLINNKVGAEIGRNCKKCSRENIINQVLDALDAGQLSIIKMNKKGQFLNEENQIIPEENWQGKW
WP_148560935.1	-0.7312598425196851	127	PVDPGDLYGRLGFNPGGQGHWGIAFDDPQSAFEAHGFANDAKAATANEYKTQNLHNNEVDAFRHGLWSYKMAKPLGADRAKSISDAHEISSENPDDERLMDLYNNKVGRDLARIIHDPWPKRVANVA
WP_092620848.1	-0.7309815950920245	163	NPFEMYKNMAFQEKGSGHWGVLIDHRSAAIRGKAIADEVSEVTKQRYGRDNPGLGGGEGDAFRHALWSYRMTRELGAEVAKEITDAHERHTLDTNPMGDRLMDLYNNRIGRLLAQDPGNRDRPDEEVVLEAIQNGHLQLQPFEVDPLFSSGLEGYNQKRNDWY
WP_087520383.1	-0.7308284023668639	169	PTHNSENLPNEEKKDCILRLGDINWIDFKQLYSMYFADKGATNSSRSKYDHLDPNNTKRDDYRHTVWNALLSRYYWTTSSKLKKFNFAKKIADLNERCATNEVGTLYMDYHNNEVGRQLYQDKTTFKKFLWMKTGLNEPSANELKDFAYDLIEDHAVFIDMNNLFPTQG
TCS67938.1	-0.7306622516556291	151	ANHQDVERGIIDIWNALTDSEKKLCIRYPFDALKVNKAKNIATSQTEAKFGTNGLGNRSDAFRHGIWNAEMTVLIGKERAELFATAHEDKDVTGTESDGYPKTAHRDMDLHNNKVGREIGEKNKEASESEMADIIYQEIYSATTSFIWLHE
WP_145400092.1	-0.7306060606060605	165	ADILDELGDGRGLNGLREFQSISSNDPKDPGKAYATANEKFPLLDGDGNPVKGGEDGHNDAFRHAYWNALMTDRFGEDFASAMGTAHEGVPGNPGAREAMDLYNNEVGRRIARENPDASDSELADKVAEAVTNGEMVVIGADGNLTWSDQVGVGQTGDAKPDVLP
PZO65378.1	-0.7302424242424242	165	GELIDQLTRDRGLVGLSDFNDLKNDVFDEAASRYPPSANVPEGIPADRADEWQGNDGHQDAFRHAYWNARMAKEYGPEWTEQFATAHEGLPGNPATREAMDLYNNEVGRRIAVENPDASDEELANLVQQAVENGELLVIDSNGELAWSNDVPVGQHGLTSNETID
MBL4642721.1	-0.7300584795321637	171	YSQSNWQRFKKLSCAEKTWTVFHVFKAKKAYVVAKEAQHVADSIAKTPLLDGDKSGGQVDAFRHAYWMARLHQEIGKRAAKSLGKAHEKANYQQYKNSSLEDGEAPDKVSSDMDLYNNNVGLIFTQKGVPHPKNGLIYTIINAILAGKLKVIKKDYKKEYLTCDDKLLSKK
HCT30743.1	-0.7300000000000001	166	IDPDGMEGGPYDKFNRLTKKEKDLTTSFPGQARIINNNANKATTATISLFGHNGKDDASDAFRHTYWQALNASKIGSYMTKVFSDAHESETPKGEENSSKMDLHNNSIGNEIGMMNMGATEEELLKIVIQAIMDGKCVVLDENGNIIPLQPQQESNQDSNANNTNT
WP_139010570.1	-0.7297575757575757	165	IADPAFWEWYKNLNSLETSWLIANPLKAYDAYIHFKQGEVSSQQRFGGAINKDEDGTNQNAYKHAYIAALHNQKWGNNIAYTIMNNHEYGPPPMSGTSNLPLSKQMDYHNNKLGIDTQNDCGCSGEELRNHIQDKITSGKGKRYKGSNLPDGTLSNTNGKNLDND
MAZ26732.1	-0.7292546583850931	161	KVWSRLKTMNLSQLLKLAKVFIQRPQYINLTLKASRKAMTIASREYGKKHYGNNPANAFRHALWVTLIAQGVYRKKKDLAAAKNWAKKVTDLHEDIAVNKPLERAMDLHNNKIGLLYFDAIFDKNEQETVDFLKKITEKAQKIKKPEDTKNHPKEFVFIDD
WP_132727228.1	-0.7290804597701148	174	YTQSSYEKFKKLSRPKKWWTIFHPFKAKKALVISLEAKRVADSIRKTNLLDGDHAGGQVDAFRHSYWMARLNEEIGTSAARSLGRAHEKENYLMYKKQRLEEGIVPDEISSEMDLFNNEVGLTLTEKGRKSPRKGLIYKVINAITSGKMKVIKKNKKGQFLTQKDLVIHTDSLK
MBR3612957.1	-0.72875	144	GRNFFEKKYDYYINGYQNISPSEKDFITRHPYLATRFIINRSKALEAVNNFEGKADDYGDAIRHCYWCALNQRDAGLNSPYAKELGDAHEDKPKNNPAAKAMDLHNNAVGYHLGNQAIINNWDEQELLNNVINAAKNGNLQINK
MBL4752244.1	-0.7286516853932583	178	QEEGKVKKFHGLSGPEKRWVLAHPFIAMKTLKVSEQAKKISDAQKDSPDLDGYGNGGQVDAFRHCFWIAALCQVIEEKKALKLGMAHEKGNEKDYKKRKTEDGELPDMIASTMDLWNNQVGAALSRENPGVTEEVLVNIVKLAVTSGKCKIIKRNAQGAFLDAXGNVLKEADWKGKWV
MAN64892.1	-0.7285798816568048	169	YSAGLADRYGDDVSDKPYTQELYGDNPNFMSKLQARGYSFDSDGRPTTRRDVPTVQELIDARAHVLAPALYVTQGYSPGSVSFFGGLKEVLDTVTGSSFDDVSMDFRNNREGIELGKRLGRDVTPEEVTQAADDLILNQLDKIMSRTEDQQRAPEGAPEEAPYNYYSPE
NUT03391.1	-0.7284242424242424	165	VEADADQETYLGLTLSGSERRVLRERATVEVAEVYAVREAAFAEAQKRFPNTFGEDDHQDAFRHAYASALLTQTYGEDWAERFTTAHETGPNNPGTREAMDLYNNEAGRTIALEHPDATPDQLADLVQQSVRDGQMVVVGPDKKLDFSDTVRPLEGDFTDRATLP
WP_015906883.1	-0.7280722891566264	83	VKYIDYSWAYDWATAHEEGATGQPAIEKEMDLYNNMMGRTLVLGNESKSDEEIADIIQNAVRNGKMKRIVDNKLISTNSEGEK
WP_100946674.1	-0.7277586206896551	174	SGQSDFKNFLKLSGPIKRWVLLHPFKAKLSLKISNETNSVADSVRKSHLLDKDAAGGQVDAFRHAYWMARLRQEIGKRAARSLGKAHEKDNYLTYKKLKLEDGVVPDEISSEMDLHNNDEGLKLITKGSEVSKNGLIYRVINAIHQGKMKIIKKNEKGNFLTCEGKIISAKKLK
WP_233769059.1	-0.7274725274725277	182	QRNSGARTSDYFGYDISAAEAWALIWHPRLIKPTRDATEKAKAFTSEYFPGQGAWRTKADAFRHGIWNALLAKYVGDKKNKISKCTDWAKTFTDKHEEAAVKMPDVTDAEFRLDKDMDYHNNKIGRDYFSSVAWVDKRKWYQTAVVKSPSDDTMADAIFARTNSARKVTTKAQMDSFPNNLV
MBC7694590.1	-0.7273626373626373	182	VAQHEISKYEIRWAVFHPLAAIKIKVRLKKAMVIYHEVKNTKQLDNFESGGNLDAFRHSFTMAYLAQRIRIRKLRKLGTAHEKGNKRQFEKHKTEHGERADSLACEMDLRNNELGFFIGCNNRKLSKEELRNIIIGQIKSGNAWCLKRNNNNEYVTCDNNPVLMENFREKWFVPKCLTKSNE
WP_045613091.1	-0.7272868217054265	129	LEQYKRLTEEEKRYLKANPHHLPAIVNSKDLAYAETKKKFGFNLRNDKSDAFRHCYWSAILSRDIGYKNALAFTTAHESSPKNPDAEKSMDLHNNLVGLRIGLSMGDNAKLSKYCHDALLAGRLEVIKE
MBQ7878149.1	-0.7269354838709677	124	DDGYIQQKKDDYKRIYGTLTDDEKSFVFRHPGSAYRFNANAEKARRIGREVGGTSNGYGDAVRHCYWCALNQMAAGLNSPLAREFGDAHENKPDNDINVRAMDLHNNSVGYYLGNQAIINGWNE
WP_224474300.1	-0.7266225165562914	151	KFKELFSVSKVFIRKPRYIFPTYKATIQTIKICDELYKKEHHNNGKENAFRHALWNYLICKKCYHISGSVEVVRNWSDHITGLHEKLSPNEKLAKAMDLHNNRIGQQVFKEDDNSTEEIIALIQQKMEQAVKLSEEKFPEGIQNKLVYIED
APU15842.1	-0.7264848484848485	165	AELRDIPQERLTQTEVRMLDDLQMRKGLLGLQEFGDIRQDALHVSESMFEGKGKTDGHSDAFRHAYWNALMTQRYGEQWAGEFATAHERNPAGHHIPVGMDLHNNEVGREIARANPEAGPEELAALVEQAVTDGRMVVIDNNDTLVPSNEVNPGETRDTPNNRWP
WP_099214986.1	-0.7261797752808988	178	NAQSNWHQFKKLQGAQKTWVLLHPFKAKKAFIVSREASRVSDSLRASPLLDGDHAGGQVDAFRHAFWMALLRQEIGENAARSLGKAHEKDNYKTYKDRKLEDGVIPDKISSEMDLFNNEVGLTLSKKGNNLPKRGLIYRVINAIHQGKLKVIKKDKKGTFLTCNDEVIPKKSLVGKWK
WP_089378601.1	-0.7260818713450292	171	FAQTNWERFRKESCPIKTWVLLHPFKAKKALLISKEAIKITDSIAETNLLDKDGSGGQVDAFRHAYWMAKLHQEIGRNAARNLGKAHERDNYKSFKKGHFEDGTYPDYASKKMDLYNNKIGLTFSVKNDTRSNVGLIYKIINAIKKGDLKVIKKDTKGNYLTCNNEQISIQ
WP_232656714.1	-0.7259006211180123	161	YGDAWTIFPSAERNKNLAKDKNGIYNVAKNWGHMQGLLEVKYEIKGKEYRDEHLGYTNTFRHILWQSTVTVLYGDKVAKILGDMHERDNVAGGADDRTNDIINNVWGRRLGGILKEELNLPSSDRWSNKMTADYLNKVSDYLEKTFPKLKDIEYKESDDIV
MBR1680862.1	-0.7251485148514852	101	EATLQFENGFVKSMLYGFGHELEGAFQGQPSGEMNMDLWNNAIGREIGRKIEHTVMLKKKSDYPMEKIEDMIAEEIVKRMKKGDLITNPNDKRSYTKKLMG
WP_136017808.1	-0.724635761589404	151	ENDRKEARGITDIWNALTETEKKLLIKYPFAALKVNDAKNIATRQTERKFGHNGLGDRSDAFRHGIWNAEMTILIGSEKAELFATAHEEKDTTGVESDGHTKLEHKNMDLHNNSVGREIGLAHSSLSEEQMADYIYDVIYQENTPFVWLND
WP_211850424.1	-0.724601226993865	163	PTESRLLGNLGPLELNDFKGVVDGAREKAAEVYSGDGHPTPPGIGEENRQSWVYNDGHQDAFRHAYWNATMAKHQGADFAEQYATAHEALPADKVNQTRETMDLYNNEVGRRIQAENPDASDGELATLVQQSIERGEMLVVDSHGNLAWSDQVPVGEHGRAPA
OBI55709.1	-0.7243636363636364	165	DEVKGDANLTVGEYRVLAELAATQGPLAVKDFFDIKQAAIDEASRRFPPPDGNTSDNHTDAFRHTYWNALMTQRFGEEWTRKFATAHERRPGDPAPREAMDLYNNEIGRQIGMANPKASPEELAAQVESAVRGGDTVIVSQDGAGLTWSNDPKLPIGLPGGDPKN
WP_057218257.1	-0.7243589743589743	156	NVIMRLNLLPDAYTKLNAAEKKLAKAHPNQAGIVYNCSGAATGLAGKLYVKGNNDNHNGNAFKHSFWNAAMTRDLGATKAKTWADAHESESKGVSTDMDLKNNKIGRDTYAALNTNIIIKPSYNKIQKELMKKIDQGKLYRVVKGKLVKTDKSGKK
WP_140179370.1	-0.7237349397590361	166	AKQLGKEPREVTESEKRALEELLRSRGIKGLIMFENNFNAAAEPPRSWAPGGGWQDGHGDAWRHAYWNALMTRDFGAEWTEKFTIAHERIADKNPGPREAMDLYNNEVGRQIALQHPNATNEELARYVRQAVAEGRMVVIDKDGQLAWSDQIAEGQTMQQKQVSEL
WP_026776266.1	-0.7233333333333333	174	NAQSSPKGFFDLSGPKKIWVLFHPFKAKKSYRISQEANRVSDSIAKTNVLDGDGSGGQVDAFRHAYWMARLRQEIGKSAAQSLGKAHERENYQTFKKNQLEDGVVPDEISSIMDLFNNEEGLKLTVKRSEISQQSLIYKVINAIKEGEMKIIKKNNKGDYVTCEGEIITPESLK
MBK6983449.1	-0.7230054644808743	183	LFSQHEISKYEYRWAMLHPFAAKRVQKHLAEAMDVYKEVKNAKELDGFDNGGTLDAFRHAFTMAYLVRYVQIDKLRKLGKSHEKGNEYFFYKNHQEFGERADSLACVMDLRNNELGFEIGEKSKNVSKEELKNLIIDQIKQGNAWKLKKNSQNQYISCQNEAILIENYKGKWFLPKCLVKSNE
WP_206807945.1	-0.7227710843373494	166	LSEAAASLQDDFTGINAVNPFFHWNIEDRATTAGQESFPDPDGPEGPQGGRTGTGDNHRDAFRHAYWNALMTRSFGEHSAEAVGTGHERRPDDPVPDTPPQFAERQEAMDLYNNQVGRDIATALGPGASDAEVRATIEQAIRDGKLVVLNQDKTALVPGGGTEDFP
MBK7886046.1	-0.7226966292134831	178	YTQSRISAFFKLSGPEKCWTLTHLFKAGRAHRITAYVRNETTILYRKQELDTFPHGGKLDAFRHAFWMACLGTTIGEKASRKLGKAHEKGNYKAFKRGKTEDGYLQDATAVEMDLFNNEEGLRIARENKEVAFSELQQKTIAAIHEGKMKIMKRDAQGRLTDCNGKVTPLVERKKTDW
WP_120185852.1	-0.7225280898876405	178	YTQSNWQEFKKLSSPKKKWVLLHPFKAKQALIVSREALRVSDSIRVSPLLDGDYSGGKVDAFRHAFWMALLQQEIGKKAARSLGRVHEKENYQTFKKQQLEDGVVPDEISSEMDLFNNEIGLSLSEEGNNLPKSGLIYRVINAIDQGKLKIIKKDEKGNFLTCDDKIISKDSLKGKWK
MBM4252957.1	-0.7224827586206897	145	RDEAKDEGYQYFDKHIRNLPKNPDGSFNEFAPGFADNDVDAFRHAYVSGVFTQEFGEKTANILGWLNELSSIGSPAGGANMDLWNNSVGRKLGLQTKNRIKLAELVQKALQKNELIISLDDPRKFTENVPPKPEGDHSVIALKRN
MBQ2643963.1	-0.7220805369127516	149	NKKNSDNTNIFNFIPKKYGQYVLEKTLEYQKKYGFEVGAGKEATHNNEADAFKHTFMQAQLALLTGKHAAKFFGDFHEIQGNLFQGQGKGENNMDNWNNAQGREIAKELIHEYGIKVTAAFNPDVCDLIAEKVHQRMKAGKLITHPSRR
QQO54366.1	-0.7219178082191781	146	HANPVVLVDPFGEAATTSDYLNCLFNPFDCSHVRKCQSQAFSATSSRFGSGGGHHNGPADAFRHCYWNCCMAQKIGKGEAKKFGDGHEEWPGNPKCEKDMDLANNETGRNLGAANPTGDCSSLCGSAPLQNSPGPDCTPCPDYDYY
WP_078959019.1	-0.7217088607594937	158	HWVPGDGADGKADASLLKPNLAERTRCVNDPLECWTARNIKQWAEDESKAEEERTGMPTNAYRHTLWQARLTVELGEERAIAWADAHEAYLHDGTRDDHLADLYNNARGREIGKGILDRATPYEFRLGSQYFNTRIIIDAKAYVGSGHSSRPEYNLGY
MCE1176468.1	-0.7215094339622642	159	TDFTLSIDALMNEAHTQADRLSISGLAHNDSVDAFRHAYASARMTDMYGIDVARKAGIKHEQDNLSDAHMVLRYPNNYPNEKIDIEQIKREIVMDLYNNQVGRRYGEENPDANQNALSDVIYEKGIKGGELIQNLQDPRIEHHKDYYLKQLDQSWLLSE
WP_206394712.1	-0.7206832298136646	161	DVYAPLGPLGPQKKMSATEAEMLRELWPWEVNALNGIKDQAYNTASEYYPKSGAEDGLNDAFRHTYWNALMARERGVEWAEKFGTAHEGLDGNPAYKEAMDLHNNELGRRIYEQNPNATPQELAELVRDAVESGQAVAVNDRGELVPSNQVDASRPTAEPT
MBN1493422.1	-0.7205797101449275	138	GNSPVNFVDPWGLCKEDTDDKSLLEKIQDLLHDNRIDLATAREIARRLLKEFNTHNDIGDALRHAEWSRQMAAEINQLTAYVVGVGHEIENMIQGQPINEMRMDLHNNAEGRRAAQENRSIDVDNLVSNPGGNDSWPY
WP_144474394.1	-0.7201851851851852	162	QDKITTLRYLPGSYKSLNRLEKKLVQQHPAQAAMVYAASKRANQRTQALYKSGLHNGNGDAFRHTYWNAELATMLGSGVFFNPNYGKAHAKKWTDAHEFGATNQPALERKMDLHNNKVGLNIVTKKMSSRTLERAALKKVKDGACKRISKGKLVKTTGGNRK
WP_024404941.1	-0.7201342281879194	149	NLQDGLYRTRSYNGLNLTSAEKKLVASHPIEAGHYYTSSQIAKNHTLKKYGRNGYQDNSDAFRHAVWNGALTQRIGASRAKVWTDAHEQGVTDKLDKAMDLHNNKLGRDIGSKYGKSGQATNAMVEEIYRAIKSGRGRRIQSRKLVATT
MBX3229568.1	-0.7199411764705882	170	TKALRTLDVYDSDLFKLNELEKTLCRSHRIVCVRVALAAFKARGASQAAYRDGNVGGRIDAFRHTYWNAAMTRSVGEDHAKAWGDAHENGYPQNRATPKDRVLSDMDFFNNAVGREIGREHANSSDGKTKQAVRDAIANGDVRAVRYDLGDRDGTLVPSSQCSDTVKCGT
RHK59561.1	-0.719933774834437	151	EIQIEKEKGISDIWNTLTPSEKKLVIRYPFAAIDVNKAKNIAIKQTESRFGENGLGNQSDAFRHGLWNAEMTILIGKDKAEMFATAHEDKDVSGVESDGYTKIEHRNMDLHNNEIGREMGRKNSSLGESEMGNLIYDEIMKVDSKFMWLHD
WP_213559489.1	-0.7197575757575758	165	SVEMTVEEKAAMDQLCNPLHGGNPMNYMKFNEIKDEAEAFGKDNKYTAAYDGSKDDGHGDAARHAYWNARMTQEFGSDWAQKYASAHEGVGGNGPQREAMDLKNNELGRQIGLANMDASKDDLKTAVIAAVDHGDAIVIHSPNGDGAPAQIAWSNTVPWDQITSP
MBS1512550.1	-0.7196491228070175	171	NFNLDIDELGNQYDELTQAEKALVKIYPMAAYEIKKNVQVALDESKLRYSPSQLLNGKGDAFRHAFWMAMNERDCGKDPSNLSSIAKKFGDAHESEDPQALHLEKEMDLYNNSIGINVGSSYWFPIFTSNSTVAEDIEQKLNNGELKYLKPLDFNASKAYDANHDKIQDCP
CAF1328615.1	-0.7194244604316546	139	TPVVDKVWGEPRGSTTTEAIKCLFLVGPFACAKAKTDADNAAAAARESYPTDTLHNGIGDAFRHCYWNALMTLSVGRTSAKKIADLHEDNNTTGPLAEREMDLKNNEIGRQAGSESKDADEARAKCHDYVNTGYLQLKP
WP_183417847.1	-0.719235294117647	170	TRDLERILQFDPNGHGELSTSIRSPIDTMTAKNTAEEAILTTEKLAKSGRISGSHNGGADAFRHALWHYKLTKSSGYEASKEFGDAHERDIQGGIRAGIANLGRNPRFTPLNGAELVTPGERLMDLYNNEVGRQLALDPRNLSKPDEDVILDALSNNKLRDKPFKVVGPK
WP_081190183.1	-0.7191515151515151	165	ILNQLGMDVPSSKWTVEELELFRQLRPDQMYSWYRMQQESYVVSEEQYPGIEHTTHSHTDAFRHAYWNARMTQEFGQEWAEGFATSHERRPGNDMQSEAMDLHNNELGRRIAADNPDASPEQLAQLVGDAVSQGEAIVIDDQSRIAYSDQVEHNATVVPDQHDES
MBN1558755.1	-0.7189855072463768	138	CFDDQDIRSMADTFELELSNEEVSIIAANPVRAPIIMRLTSEAKETSRDARKRDSSVPEDAYRHVLWSYLLTQKFGAEFAEKVTDAHETLPTNTAAERKMDFHNNRIGRDYAQRGVPQERILALVTSDPAVIREPGDA
MBC9872755.1	-0.7189473684210527	133	LLDRNDLNRVAPKFASRLSEGDLDLVAEHPLKAPRLLAIRQETEEKSRELRWAKKNFPEDVYRHVLWSYLLTKEYGAEFAQIVTNAHEIGSYNSEEEMARDRQNNRVGISYAVNNIPEAKLLERVQADPRIQF
AUS80094.1	-0.718848484848485	165	ILERLGFSVPSSKWTQEELDLFLQLRPDEMYTWYRLQQEAYVVSEQQFGDPDNTTHNHVDAFRHAYWNARMTQEFGAEWSEAFATAHERKPENGRYPEAMDLYNNERGREIGTSNPNASPEQIASQVRQSVDQGDMVVISQDGRLAYSDQVGHGGTTTLDDYDES
WP_230873185.1	-0.7186754966887416	151	NESYWTEGSFWNQSNISTGNMANSAIYESVWSRLPGRENGPADAYRHLLLSAELTRVLGESYARAALDYHERDGNRHGQMPASEKMDRHNNELGIAIGKRLRNDPNANWLSVINEARKLIDQSNGQGDGVQWLDESQWEKNPTNDDGIRLP
MBR5848399.1	-0.7183040935672514	171	IEIGYVVPRSTNHSSNARRFSAAKDVLYGVTLTDSDNIVLKDKYGNPIRQEEERGSEKGAFRHTIWQAKITADYGKGIAKQVGNAHEDNPRVNLYKRSFKDVAEANQTVDMLNNMIGRRIGEIGNTRNMRDLAFMVLDEFRYNGLYTAEPDEKGVWQVKKCRLSQEKYDVL
WP_195134064.1	-0.7182424242424242	165	RAFKPEFNPSLMTSEEIDAMKKLLLTQGPLACIEHGQLAETARDAATEVFPASVDDGHGDAFRHAYWNALMTQKYGEDWTKEFATAHEKSGGNTPQREAMDLYNNELGRKVALAHPDASPEELKDLIRNEINNGNAIVIESKNLDDTNSTKPSQITWSNAVSEAQ
MBJ7737452.1	-0.7180985915492958	142	SDSGVLLKRYMDEANYYAELYGLNRKTELDGAWDAFRHAYASAAMSQDYGRLAAHTFGDANEVKGDLLYDPPQPSYSKHMDRWNNAAGRRVAGGAADKDEIAQRVHDALKRGDLITDPFQDARYYTGPTLIPSPYDYDRNRI
WP_073824647.1	-0.717939393939394	165	MVEWKPLPWSEAYKLTETEARMLDGLSLLQKRDFKGIQEDAMAAAVDRFPNGTANDDHHDAFRHAYWSALLTQRFGPDWASQYTTAHEQGPDNPPTREAMDLHNNSVGVQIARDNPNASPEELAGLVEQAVRDGKVVVVDGSGNLEWSDRVQEGQTGTPDTTEAP
VEE07976.1	-0.717816091954023	174	ENQSRRSKITQFVLNHPVAAQAIGVEHDRSSNISSNAARFALRTGLDDTANGDGRGTQVNAVRHALWQAAIASKFDSETAEKVGNAYQAEMDARDGKNDYYSRLAADNAVDLRNNRIGREIGSSKPESDMKTLANDVLHYYLHTGLWTASKAGKGWHVEQSRLSEREYSRALKN
WP_148868586.1	-0.7175862068965517	174	FSQSNYQKFKNLSSPKKWWIFFHPFKAKKALAISKEAGRVTDSIRKTSLLDGDHAGGQVDAFRHAFWMARLRQEIGESAARSLGKAHEKENYQYFKENKLEDGVLPDKASRKMDLHNNEIGLSLTRKGEKYTKNRLIYLIVNAIHQGKMLIIKKDAKKRFLTCKGNLINTKTLR
MBS0180720.1	-0.7171518987341773	158	LRKDPLRFINGTNLYAYTMNSPTNFADALGLWRNPSNIYDEAMRRAQNSPFPDPHNGLQDAYRHCLASCMLACENSEFEARILGWANEKRGDWFHNQEEGEREADEANNKCGRGFGQTANSTQDCEQSCGNAARNGTLQTYHQGTTPHYWDTRLSWLP
WP_143539232.1	-0.7166666666666667	138	SLGKFRSASGSPNVAKFTEGVRCVFQVGPIDCCTARNDANTAYATAEELYPDSLHNGPGDAFRHCYWNALMTIYINKDQAKIVADNHEEISNGPEAENKMDYKNNEVGRGIGESSPNEEAAKNGCVDAVNDGRLQLSP
MBF0216605.1	-0.7161744966442953	149	QLNINDLRSISAIMPNPMNELELGIISKNPDKASTLFGIWRRSIDEWKKTEKTRPELAHAYRHVFWSYLLTNAYGQDFARMVTDAHESNEGSELDHEMDQKNNELGREYAARGYQEYELLDKLSKDPNAVRSEKEIGLARQLITMMKGQ
GIJ45295.1	-0.7158787878787878	165	PLARLAHETVQHNEARMLEELYSRSPVDGWLPRFNDIRNEANAEALRRYPTPDQNDDHFDAFRHTYWSALLTSQYGEDWARRYTSAHEELLGNPAPREAMDLYNNEVGRAIALANPGASERELADLAQAAVREGRSVVVGRDGRTLEFSDQIDSADTGTPRPNHI
WP_204409836.1	-0.7157575757575757	165	SDLLGMTPEPVPMTRTEAQMLDALGPLEAKAFHDDKLRAEQEADARYVVDGHNGLHDQEDAFRHAYLNALHAQSLGDEWTTDFWTAHERKPNNLSAEEAMDLHNNEVGRRIAAQNPHASKDELADLVEQAVADGQMVVIDPSGRLVPSNSVGLGETGAPERETLP
NTV47549.1	-0.7149397590361445	166	MDKNDLQKIVALLAEPKPNPVEVEVIARNPLKASGLLKIRDKAAATAELAAQNNSDIPEDAYRHTLWSYLLTKKYGEQFAKEVTDAHEAYADQEEMLKASDFNAASYQDLVNNALGRQYALMKLPESEILERVMTDSAIIKDNEVVNRFDIQKYQKLKTTINKNNS
WP_034296580.1	-0.7139655172413792	174	EQTFKDKPELLKFATRNPFAAAAIGRDDGSRNITSSVIRFSKRLGLDNSKNGDGRGTQENALRHSLWQAAIAARFGENTAQQAGNAYEKNISNRTATEYPDRYSADEAVDLRNNAIGRRIGAAHASDTMDELARKLLQEYHQHGLWLSAPVKEQGKTIWKISLQTLSAEQYENA
MBQ2366705.1	-0.7135465116279069	172	ELREVTFPFKSANHVRAALDIGIGINNSNNLSSTTDRFALEYDSLYNKNKLKGKIEEGRNALRHTLWQGALSSKYGPKVARDAGDSHETRPYIDLSIRDFIDKKDADMVTDLLNNKIGRRIGIMYPGSSRKELALRVLEEYWRNGLYSYEQGRDGRWYIQKKRIPDKVFNDL
OAI44670.1	-0.7133846153846155	65	AKAIGPDRAQAFAHAVEVQGDNPVGERQMDLYNNREGRALATKPGPLADTIKKAIADGVLRTRPF
WP_091804974.1	-0.7132624113475177	141	FEKNIPIANTVKPIKLLGQVPQAITLAGPIDASAAKDAKLAAEKFEKDSGLPGSHNGPADAFRHCTAACLMASAMPEEDAHQILDNHEAWVPNPADENQMDLFNNRAGRALSKEYCPTGCRNALDNGDLIVLPKDRWSKDK
MBL4770912.1	-0.7129518072289156	166	GKVDRLGLEEISKFEIAHHIWSIGLVNAIHIGPAADKGKAAGRHVTPASPVGSGSGGEQDAVRHCVWMCSLAKSIGGERAKKVGDIHEAHATSAKEGKQPAQYSSAKAFDKADTEMDLFNNSAGIAVASAGDSCEAGCRDRLRKGCLRVNAPGGYGPPKPPKKGKK
MBO7225063.1	-0.712	175	QNKKMLFKSLSTKDKIWCLKNFSTIKKSLDISNSVLITMDSLSKKDKDFYNKNIEAGKYDAFRHVLWMYKLSENIGIEKARRVGEIYENYNEYIFKVNPSSGYDLASKNMDLYNNEVGIYLFLKEGQKKNEEKLFLIIKEIIEKGYVKIVFKDKEYRNLDKNNLIIEENQWKGKW
MBK7708626.1	-0.7117924528301885	106	SKDNCFRRKRQAVSAAMGHNDRSDAFRHCFWSAILSRDIGYYWAKSFTTAHESNPGQPPEEKEMDLHNNSVGLNIGFYYSSRLEHGADRDKCFKALQNGELKVLVP
MCC5104118.1	-0.7106666666666666	165	EGKLLDEMTWSRGLQGLLELKETHDLAFRESKQHVPDQPVPDGIPNEQAEEWQLNDGHRDAFRHTYWNALLAKEFGNEWAQAFATAHEGRPGNPANREAMDLYNNQVGRGIAAAHPSASKEQLAQLVGDAMKEGKLILMDHQGKLAWSDQVQVGQHGLSPEDAIQ
WP_065547075.1	-0.7105960264900663	151	TLSRTETRGIVDIWNSLTETEKKLCIRYPIEALKVNEAKNIATSKTVEKFGYNGLGDRSDAFRHGMWNAEMTILIGEKKAELFATAHEEKDVTGVETDGFSKVEHKRMDLHNNKIGRNVGQKHIDWNESQMADLMYSEVNNENTEFVWLHE
WP_157102189.1	-0.7104320987654321	162	MTPSFYTEEEISAMETLLRTQGIDAVAQAEELPKLARSAAEAYVEEAKYAKGSVNDGHGDAFRHIYWNALMTQKFGPEWAEQYATAHEKTGGNMPQREAMDLYNNELGRKIGELHPNADPNELKNKVIEAINRGDAVVIRTKDDNGVPVPTEQIQIARSNTP
MBQ8270883.1	-0.7099425287356322	174	VLAKEAGFALRHPRAAWGIGPGVIHNSTNISTKATRFATKGNILYGTNKDEEELGSENGAFRHALWQAEIASRYGETVARRAGNAHEIEPGINLNNRRFNHLANADQTTDLLNNQIGRAIGRNNPKKNSKELALLLLDEFKNNGLYVSEADKDGFWNVKKRKLSEDKYDSLRSK
MBO5532907.1	-0.7097109826589595	173	ILYQAFCMGTATNFNPLKLRNIGHPEYTPKPNISSRATAFAKASDILSPNQDDRGSMRGAFRHGLWQAEITSQYGKDLAERVGNCHELGQKMDTVRTTYRTIDEADRAADLRNNVIGRQLGDKYKDKSMKSKTYALLVQALSDGLFVSERNPDGTYNVKKKKISSETFNRYLE
WP_159425245.1	-0.7095757575757575	165	AITAWVLGIDRQKITASEALMLDGLTVFARMDFSDIKDKAFDVSGEKFSPVNGENDSHRDAFRHAYWNALMTKRFGEDWAKRYASAHEQLPGNPGDREAMDLFNNEVGRRIAAANPHASDQELERLVEEAVRRGDTVVIKPEGGALAYSDQVEDGRTGKSNNKPF
HHZ64125.1	-0.7093820224719101	178	AQESNIRKWMRLSGPERRWVIWHPLVALDALSITMNTRKVTKEHAKNPLLDEYNTGGKLDAFRHVFWMASLSAEIKWKKAWRLGNAHEKANKKDWRKGRYEDGSPPDKIAGEMDYWNNKIGLDIGKSNQSMSEEDLIQLVIRAITEGKCKIIRRNANGDFLDGEGNIIASSEWQGKWE
MBR6099406.1	-0.7091463414634147	164	DFNIIKTLFGYKNLIGHPIMLNRARKEYDAIKAPNGELEQHYNQLSYKDFLTNDNKSTIRHPYTNAMFVRDYPADFVRGLGDFKEDVDQIDNKPLDDTAGDLINNEYGINLGLRYPEAPKTFIFDNILQYAGLPVPARNNTLYGYIDNLPDTKEDLDKLNKQNE
RGP48603.1	-0.7087349397590362	166	KSDRIDAYDDLGPNEQAACDSNYFYCFNVSRRGADSVPWDESEKYFPDSEGYNGVDDRRDAARHCIWMGMMTAWSTETYARTFADAHETDSPSAPSDPAYSQASRDMDFYNNETGIAVGLRHDDDTAGIINECVTRARAATKIPMTGVPSPSSNTDGNALLYFNGP
RHS59109.1	-0.7081699346405228	153	ANHQDVERGIIDIWNALTDSEKKLCIRYPFDALKVNKAKNIATSQTEAKFGTNGLGNRSDAFRHGIWNAEMTVLIGKERAELFATAHEDKDVTGTESDGYPKTAHRDMDLHNNEVGREIGEKIKKLLKVKWRILFIRKYIPQQHHLYGYMNKI
KAF5424840.1	-0.7081249999999999	96	NKSGVDDASDAFRHAYWNALMVKHIDYSWADRWATAHEEGSDGISTEMDLWNNNEGRLIAANNPDDTDSELSDKVMDALNVGVLRKIENNELVPTP
WP_207787857.1	-0.7079545454545455	132	GIHNDYKQLTKAERDFIASYPFAAWAFRKAAEKASEEAQRRFPGPGLHNRRGDAFRHCYWNALMVKAVNAELAKAFADAHEERAGQPAREKKMDLHNNAVGREIGKIYRRSSDKRIANACVAALNAGRLRIL
WP_157112674.1	-0.7073873873873874	111	DDGHGDAFRHAYWNALMAQRLGPEWTELYGTAHEKSGGNPPNREAMDLFNNQLGREIGAANPEASPEELQQLIKDEIEKGRALVLAPPAGDASGIPVINWSNKVTKAETNQ
HBY68114.1	-0.7068548387096775	124	QISSDLYGKAHHKNGPSNAFRHALWNILIAKTAFKKFQNVEKSIDWAQKVTDLHEKLAPNSSIETAMDLHNNEMGRRFFEEVLDLSEEKIIDFLQKRAENAQKVTKTSEIEVFKKELVFIKKPL
MBT8276837.1	-0.7065891472868218	129	KASKETMRICDSHFGKLHHRNGKENAFRHALWNLKICEKCQKTLKISQKSSKWAEKVTNLYENVTKNESLEDAMDLHNNSVGRMLFLTISGLKMAKKVDILLKMMQKAVKITKMEELQSLKDQLVYISD
WP_146451979.1	-0.7063970588235293	136	ALMEEGVASLSDLFEDKLTETEVELIASYPLRAARLLQIKDTAESTSTKANQKDSSVPQDAYRHVLWSYLLTQAYDAKFAEEVGNAHETGDTGNTEAEREMDLHNNSIGRKYAKQGIKQAGVLKQLMSDPEVQHAP
WP_200310518.1	-0.7062162162162163	148	LRFSEDDVRAIAKALKVDLAAEQIKLVSVYPLRMPVIMLITDKAEKLSKRYQPRDKWKQDALRHTSWSFMLTETFGPDFAKYVTDAQETKPNNEKFERLMDYNNNAVGRKLFAENTKLQQIPNLLATDQRIVLSPDDAKSRPADSLLR
CAB4122792.1	-0.7061589403973509	151	ADQDYTPSIFSVSPYSSSVAREMYPGQMGQDDQQDAARHMLAAGTMARKYGPTVADLAGKAHEYSTSSLRALMMMIGRGEMPPDYKLDMHNNALGIEMARRAKSQRELEDLVQQAAERSSKTQTEGRPWVNKAKGGEVSADELDQFVPPRY
HIA37132.1	-0.7060571428571428	175	AQNGKMKKFMHLSSPEKCWVITHPFIASKALLISESVKKATQEEGVREELDNYVNGGKLDAFRHVFWMASLGLAFNPKKALKLGVAHEKGNKKDFSKRRKEEGVIPDQISGEMDLWNNQIGAGIAILHKDVSKEESRKLAIESIIKGKCKIIKRGSNGAFLSKDNKVIKDEEWIG
MBN2257925.1	-0.706056338028169	71	AQEIGADDAASVGDVHEACGGNPQEEIEMDLHNNQAGRELAIGDCDCRAGCLQALEDGQLIVMPPETWWDP
WP_129589795.1	-0.7059589041095891	146	RFKREDLQQIVEKADVRISDEMLDILSEYPLRAPVIILISHKAKQDAEAKKKQEYSYPDDAFRHINWSYQLTKLFGPEFAKRVTDSHETLDGNTVNERLMDFHNNAVARALVADGVKVEALEEIILSDPRVIRSPHEVPSYKGLLK
MBN1203828.1	-0.7059477124183006	153	TEATRGASDLSDTWKRLTDSEKILSVTNPQKALIVKADQERTDVHVQRVYGSHRDGTRSNAFRHALWNALMTRDIGRVWSEAFATAHEDWPEAQLRAQSWEGFSGLEHKAMDLHNNAKGRECVRWYDFFVSDETLSSRVEEKIRNREMKILVS
WP_147120685.1	-0.7044767441860464	172	PDITDLKQGDEDTEACTLRELSIDWWDVKRYVAYYKAGAYAKWHAALSYYSIGKANTKRDAFRHTFWNGLLANHYYTMSAKKPRLDFAKDVADMNEKCGGNEQDSSAMDYHNNAIGRKIWDDDTTYQTFSGVTYNIRNPSNSRLKSLVKEKMYNILYIYKNENFNKNTPEYL
WP_064931687.1	-0.7036363636363636	165	KLKGDADLTVGEYDVLSELLATQGPFAIKDFFDIKSATTEEAIKRFPPPAPDATTDNRTDAFRHTYWNALMTQRFGEEWTRKFATAHERRPGDPAPREAMDLYNNEIGRQIGMANPDTSPQELANLVQAAVDRGDTVFVSADGHGLDWSKSGANSGNSEGLPSGD
WP_069166072.1	-0.7036363636363636	165	AKLGGIAPERLTKTEAAMLNDLQARKGLLGLKEFADIRQDALHLAKGKFDGKGGTDGHADAFRHAYWNAVMTQRYGEQWTREFTTAHERNPTGHRIPVGMDLHNNEVGREIARANPGAGPERLANLVEQAVKDGRMLVIDKNDTLIRSNEVNAGATRDTQRYPWP
WP_004284923.1	-0.7036	175	QATESRRSKVIRFIISHPIAAQTIGLDSDRATNITSNAVRLSNATKLDNSHRDGRGTQINAVRHTLWQAAITSRFNADIARKIGDAYEINPSIREDQQDYADRYQADQAVDLRNNRIGRKIGTTHNKTNMKTLAGLVLEHFHRHGLWTASEIKENGKTFWRIEQTRIGKKAYQKA
WP_234995790.1	-0.7034545454545454	165	TGWLCQKLGIRQARVTVGEARLLDQIGPFGVKDAYDAQKVALNRAENTFSGHGITDGHADAFRHAYWNALLTHRFGPEWTEHYCTAHERNPENTGSSEAMDLHNNEVGRRIATQHPDADPDELAALVEKAVRDGEMVVIDRNGRLAYSDQLDPGQTGHAEDTQPT
OGS22824.1	-0.7033793103448277	145	LSFSADLLERIGYVGLGDVKTIDENPDRLLKIVLAFKDKHLAFSRTREEFGYNGVDDISDAFRHAYWNAIMTRDIGYDFAKEIADNHELNPDNEYSIKMDLNNNRIGRDLARGLMERGIVDNNSYAKEILENIDQLTQSPNNEKK
UCD53615.1	-0.7032089552238806	134	TNEDALVSEGNCAGGEIYQAIKQVGWENAYIGQAVAAEATAETERRGLQGDGNGHNDAGDAFRHCYWSCRMTHEMDADTAEKIGRIHEDCAQGQPGWEANMDLYNNSQGREIAEAGGNCAVECNMALYDDRLQW
NCC62482.1	-0.7030434782608697	138	NSVDYLGLMGGSGSWSQWCSCKAACGKDACTTAKDAKDGAENDAISITGETGVCWNNSCDAVRHCIWSCEQAKKDTTAAACVTKWHEDWGDANGQTANERTMDDHNNGIGARLASGTAGCKSACKKAWEDNKLITVAP
WP_152558167.1	-0.7028448275862069	116	YGKAHHKSTKGNAFRHALWNYLICHEHYKIAENKQKAVVWAKKVTTLYEKVTQNAIIDEKMDLHNNEIGRREFHSNILLKQEEIVSFFSEKTQKAVKITPESRNYPKNELVYIVEL
WP_192272099.1	-0.7024840764331209	157	QAVNDDGYADKWAALNSFEKGLAASNPAAALIVNTCRNKANTYASESIYKSQKGNGTAKDAYRHAIWNALMSKYVSKQSAELWATAHEEQSDPNYPNRITDGIKNSEHTRMDLHNNKKGRDCWSVLTDTILFTTDQDLKDRVVAKIKAGEMIVLKYN
WP_052634530.1	-0.7018120805369127	149	IDLETFQLDPYDKIPELTLEEIILVTRFPLQALEIRKNAEIAERETEALFGKNGWNDKSDAFRHCYFNILNSISCGVVLARRFGNAHEERSDQSALEKRMDLHNNKVGYDIFKKYSGLDKRSASDKAMDALNNGDLLYEKNGELIPTNQ
WP_174464137.1	-0.7015822784810126	158	GLPEAPKEAASGEFETLGLGPAEKRLCAAFPDFCASSFALGKVAERKGKGYGKLHNGKGDAFKHAYWMGLLTFYHSELWAKALGNAHEMRPKNPKIEKRMDLHNNTVGRGHGKRANIVTSIDDGVDRGFKRGDLLRISCGGKGPSRLVATDRRGDYCD
MCB0805782.1	-0.7015083798882682	179	QEKSLFRSFSQLSRPEKWWVVTHPFIAAKTFRISEQSSDTAQMLVKRDMLDGDIHGGQVDAFKHAFWMAMLVQHIRPAKARKLGKAHEKGDYLNFKQKLKSGQTTTHDQAATEMDLFNNEKGIEIGLAHKNETVDALRDHVIDAILKGDMMKIRKDQHGNSLSATGDILPTSDYKNKWE
MBO6181672.1	-0.7002721088435374	147	GTDKEFDRLLNVQIKNFNTGIPNLSNYSYYNDLNSKLEQEVGNFLRANTNSPQLYSNDIRHQYVSALYARNLGQNQAKWLGNLNEKLHFSNTGSGAYDTNLDQLNNEIGRQYAQKYPNITREQLLQILLRDWQKNSDYTNRILKKRR
WP_052037126.1	-0.7002424242424243	165	ATESEMLNKLSPLELRDFNDIANLAEMIAKEHYPAPRDKKSHFTDEREFNIWGANDGHMDAFRHTYWNALMTERFGAEFTKSFTNAHEGVSGNPADREAMDIYNNSVGRRIAQEHPNASPEQLVDLVQQAMNRGELVVIDRNGDLAWSDKVSYGEHGVANDGPAP
WP_189033575.1	-0.7002424242424242	165	TKFPDFNPSMMTEEEIAAMNDLLISVDGPRAVWDYKNITEDAEKTAEQLYPDSQYEGQGDAFRHAYWNALMTQRFGEEWTTEMTTAHEKSGGNIAQREAMDLYNNSRGREIGLANPDASPAELQQIIQAEINNGSLVVVETKDSTGAEHAPKLANSNIDQGRTGQ
MBQ4420208.1	-0.7001503759398495	133	DSLNRENFLGGNTEGGKFDAFRHIYWTYSLTREIGEEKTRRVGEIYENYNKYIFYNRDNSGYDSVSMAMDLFNNEIGIELGKNKINDSLIFNEITNIIFSGKAKIVKKNTLEQSLDENDNVIPEEEWKKKWIN
WP_154308479.1	-0.7001351351351351	148	AETQKDIIRIQYIGGMNSQEAKVCALNPIDCTKVKKAAETAKAEAERRYVSSALHNGNGDAFRHMYWNKLMTNAIGASEAKKFADAHEFGASGQPKNEETMDLHNNSLGRSNAKYTAAEIVKYLVDSGSGRRLNSSGQLISTNSSGKR
HAN77307.1	-0.7000000000000001	177	AQNQLVKKFMELHAPEKWWIIMHPFSAKKAWKITAEARQVTAEIKNNPDLDGDDNGGQVDAFRHAFWMASLAQEIGVRKARRLGKAHEKGNKLDYERLKTEEGMIPDLPATQMDLKNNEVGLEIGKSYPTATRIELITLVKQAALAGKLVKIKKDKSGNYLDWQGNPIPYNEWHGKW
MBK9402104.1	-0.6995522388059702	134	ACLGTTIGEKASRKLGKAHEKGNYKAFRKGKTEDGFLQDETAVEMDLYNNEEGLLIARENKDVAFSDLQQKIISAIREGKMKIMKRDAQGRLTDCNGKVTPLVERKKNDWKMPYCLPAKSCTLVLIIPILSLTI
WP_012708417.1	-0.6993292682926829	164	TGAGDLGAAVWEHFRLNGHPATPFYDGFNAQSASGRINVQGCAPGIDYDPRKRPQGDCRDGIRHALWSARMAQRSPDMAAAVGDGRERMAPSSYKSHYMDLHNNRIGRDIGAAIPDADYDTILGRVADAVRAGRVVADVRQVPSAPVDTEMTRRRAARDFKRHD
MAC94969.1	-0.6992655367231638	177	GLQAQKMSFFKLGSAERWWVVSHIFVAKKSKEITQRSIQLSDSVAKAENFPNRQSGGEKDAFRHALWMALLAEEIGVKKALKLGVAHEKKNRKDFEKGRKEEGALPDSVAIEMDLYNNAVGAKISEECTADSILICVKQKLYAGELRIVKMNLKGESLNEYDEPIPRKLWEGNWKNE
MBC7465970.1	-0.6992617449664429	149	IKDKNIPHLLASLYPGLNEEEKKIIAKYPKESFFGFLLKFKAESKSATLYPECGIDDEQDAARHFLWATLMRNELGMDMAKDILDAHEKTLGQTAASRAMDLANNRAGLLASDKLLKENKFSEENMVAELQDQIKNGNLSIIKPTQGKK
WP_197013192.1	-0.6991566265060241	166	AKQLGKDPREVTASEKEALDSLVRSQGIKGLLMFENDFGAAANPPPNWAPKGGWQDGHGDAWRHAYWNALMTRDFGAEWTERFTVAHERIADDNPGPREAMDLYNNEVGRRIALQHPDATNEELAKYIRQAVDGGQMVVIGKDGQLGWSDRTPQGQTMPQKQVSLL
NQY74961.1	-0.6990384615384615	156	ANIITLKGEAEKEAYRYFSENIRPLVMKANGEVDLLKNVLWDNDADAFRHAYVSGVYTLEYEEKTAERLGVLQEHIPGGGGSSSNSDASKNMDYWNNEVGRKYGEQAKSREELANMLKEAMENGELIVSPDDPRKFGDKRIIFDAPIDLNKPVFVL
WP_095503390.1	-0.6990229885057472	174	DDQSRRSKIAQFFISHPVAAQAIGVEDKKSTNITSNAARLSQRTGLDNQANGDGRGTQVNAVRHTLWQAAIASQFDSDIAERIGNAYLNDTDVREGKTDYYSRLAADQAVDLRNNIIGRNIGSDKPAADMKTLAHDVLLHYHKVGLWTANQTRSKGRKVWRISQNKLSTIEYKK
WP_110370554.1	-0.6986206896551723	174	WLRYAKFVFKHPIATYRIGKGVTHGADDISTNSTRVATRGNVLDGSRPKDECEPGSENGAFRHTLWQATITSEFDTRTAEEAGNAHEDNPNTDLAIKIFSNLSEADQTVDLLNNQIGREIGQREKDKGMRHLAFSVLKEFEQKGLYTAVKRGRGWVVKKTRLSKDKYLKLFNLF
MBN1466363.1	-0.6978260869565216	138	CFEEKDIRSMADTFELDLSNEEVSIIASYPAHAPIIMHLTSEAKATSRTARRRDGSVPEDAYRHVLWSYLLTRRFGPEFAEKVTDAHEKLPTNTAAERKMDFHNNRVGRDYARRGVPQERILSLVMSDPGVIRRPEGG
MBI5539116.1	-0.6977848101265823	158	IFHPFIAKDTYNISLEAIRQAVQLINDTTLDGDLNGGQLDAFRHAYWMARITQEYGWRKAQSLGKSHEKGNYKDFKKRRLEDGDLPDKQSCDMDFLNNDVGIQIGKDNLTLKQEELTHIIIDQIISGKLFIIKKNKLSKFLKCNNEVISDEDIVGKWD
MBQ7974748.1	-0.6976315789473685	190	SIGEKIQVADYWAEKGKWTAENLGISAAVKAGNHSNDSGVEAAEKAEQWNLDSTWNNKADAYRHFIWNAKMTRDSDIGYYNARNITNRYEYENMQDNNWLSSNSNGFDYQKDNTIIKGRMNQEMFMDLWNNQVGRELANNKEFKSLDTDELFDFADKYGLLITDANKTYDFLGITDYIVDPQNHTVDVEW
WP_141720764.1	-0.6974074074074074	162	AIAARGGTLDKWWSTGIQQRSVCENEPYDCYRVRNARGPAYNLSKDAFPEATETDDNRIDAARHCIWNGLMTEGANRGFAERMAAAHEHDGRANPDWTRNAELMDEYNNKTGVQVGLRNEGAPAAIESTCLQYGRGARIVPEPETIDLTNPYGTDLIALRHP
WP_069380761.1	-0.6974015748031496	127	ENQGSEVNAFRHVLWQATITSEFGSDVASKVGFAHEENPNSNWSTDYTKKSFGTLGGADERIDLTNNEIGRSIGEENKGMGMKDLALKVLDAFKTDGLWTATRQSDGTFRMTQTKISNEQHKSLQKV
WP_073227921.1	-0.6973125	160	GKFDSCDAVARIVFSHSYSCTSKAINFAEAIKNESPAQDDRGSWAGALRHVMWQADITSKHSAYIARKIGECHEVNYSPDTSKRFFSNLDDADSTADLLNNEIGRKNGLNRWYLTSKEQMLRALWEARTNGLFKVRQTPWGQYEVFREKMDDNTYRKHFD
MBQ4063768.1	-0.6969540229885056	174	FAKEIAFAVRNPKVAIEVGAGVTHNATDISTNATRFATKGNILYGTKPKSEEELGSENGAFRHALWQAAITAKFGKVHAVKAGNAHEVNPEIDLTKRQFNYLENADQTTDLLNNNIGRAIGENNRGKNMKQLALILLDEFKNNGLYVSEKDESGVYNVKKKQITEEKYDSLKSK
WP_099574008.1	-0.6968553459119498	159	MAFEEFKQDYRSKMSDSELNIFDTLTFSQQTGYLKSAYDAQTKANELYLTPCERYNGKGDAFRHAYWNALSSLKIGDYLTKRLTDAHENKPYNYAYSSKERQMDLFNNNKGREIAKQNHTDLASGILGALNRGELRYLSNQASSNCRATYSSSLIKTNQ
WP_106655149.1	-0.6964880952380953	168	AKASGDDYDWPVPGTTLNDQEQEMYDSNPIYGIYALGAGKTAWDYTIAKFGRNGLGDRSDAFRHAAWSLILVSMTDDAWTRAWTDAHEYGAADYSKNNPHAKMDLHNNGEGRYKATKEGLSGYTDPADVVYIIDDYIDEVYFSGDLKRLVKKSNNSEKITGKEPWDQL
MBN8535991.1	-0.6961842105263157	152	LCKATEDSFGLLKYYGLNSSEISFCENNKVKCLNAYKLSWDAEKLCLKIYSNSRVNDENDACRHYVWSILMAKDLGTDVAESILTAHEDNPQEPINEKAMDLANNRLGLIQYSKFKNKEITSEDILTSFKEQMKKDKFIMLKPRYRSQGGLP
WP_218732016.1	-0.6952298850574713	174	FGQSNFKSFFKLSPPIKKWVFFHPFKATKSLEISKETNRVADSIAKTDLLDKDGAGGQVDAFRHAYWMARLAQEMGVSSARSLGEAHEKENYLTYKKQKLEDGVVPDEISTEMDLHNNEEGLKLITKGSVVSRKGLIYRIVNAIEEGKMKIIKKDKKGNFLTCNGEVIHKEGLR
WP_003679122.1	-0.695076923076923	195	SRRSKMAQFALNHPVAAQVIGMEDEGLINMTSNAARFAERSGLDDKANGDSKGTQVNAVRQALWQAAIASKFDSIIAEKAGNARLTDMELREGKDDYFSRYLADQAVDQRNNRIGRSIGSAKPDSDMKTLAASILFYYNKVGLWTASEVNNRWHIKQEKLSDGQYAEALKNIAKLDQNGMTEQERSGYKTDTLSE
NJN45870.1	-0.695030303030303	165	DLGPFELRDMSVAAEKAYSESEERFAIPADIAAERRSEFPPGEAGDEAYALWVNNDGQRDAFRHAYWNAIMTDRMGVEFTEAFTTAHEGAPGNPADREAMDLYNNELGRRIAEENPNASDEELAQLVFDAIQNGEAIVIDANGDLAWSDQVPVWSHGQADDAPDP
NOZ47015.1	-0.6948876404494382	178	QAQNKIIDFFKLSVHEKTWVAFHPFIAKKAWNITNYARQVTGSVKSDTVLGKNENGGQLDAFRHAFWMANLSREIKYKKAYKLGRAHERKNKADYRKNKYEEGKLPDAISCKMDLLNNKIGLNLGIENPEISNTELRQLIIEKIIAGDMWIIKTDRQGNYLDEYDSILQQSDYQGKWN
OFX28584.1	-0.6945505617977529	178	AQESLCKKFKALSRPEKCWVIWHPFIAKKTNQISLEARKFANEALKDTLLDGDGNGGQVDAFRHSLWMAMLAREIRIKAAKKLGNAHERGNYLDYKKHRTEEGTLPDEQSCQMDFLNNDAGIQIGISHKNETIDSLKNYIKNEIITGKLWIIKKDKSGNFINCNGSILMPEEYIGKWE
WP_183506197.1	-0.6934545454545454	165	AMLDHLSVPQLLDMKDIQEAAFSKADERFPPPTEHRAAFPAGAQGDQMFRQWAGNDGHNDAFRHAYWNARMTKQFGENFASAFTTAHEGAPGNPADREAMDLYNNGVGRRIAREHPDASDDELADLVQQAIGRGDMVVIDRSGNLAWSDQARYGEHGTADDAPAV
GGK81719.1	-0.6933103448275862	145	RSGYGAFDSIPDYVRWFGKNFSEEEYNVVRDANIPVDRVLFVYALVYFEVRHMTDAEEQNAVRHALWQCYLKKAFGADFATKVGDAHEVARPGTDEDNRADEINNVKGQQLADQVTAPYECFDAAHQMWEKGELQSRTDLEGDPT
MBR7106575.1	-0.6929333333333333	150	NLTLDEFYKQMSFDPNGNSVEAVAFLDPVGAIKASEIKNESTSLTSKLFPNTFSMDTEADAFRHAYFSFRLSQEIGTMRTKKFTDAYEISVVNHPSSRCMDLWNNREGRKMFEATRTENIDKKELAKREVLKAIRIKSLALKPIQMKKKK
MBH54384.1	-0.692857142857143	133	VLNRDDLNFVAPKFADRLSEGDLDLVANHPLKAPRLLEIRKDTEEKSRELRWALKSFPEDVYRHVLWSYLLTKEYGSEFAQVVTNSHELGSYNTEEEIGKDRQNNLVGIAYAVSNVPEGKLLEKIKSDPRIHF
MBM3436635.1	-0.6928409090909091	176	QQESANSKNINVSCPEKWWVMMHPFVAGKAFAITLNVMKITDSISHEKNSEFNLTPQQADAFRHAFWMASLVQEINRRKARSLGNAHERGNYRTFRKNTRQGRDDLHDEASKQMDLWNNRVGIETGCSKLGSDRKELIQAVLDSVESGSLKIIRTNPSGKFVDCNGNLIAEENYEN
MBA3682835.1	-0.6927702702702703	148	KKIKKQATLIYNQPEIKTSLDNYSSGGKLDAFRHTFFMAAFAQKIKTKKLRKLGIAHEKGNYHQFLKREKENSEVPDSLSNAMDLANNELGFTIGSANKNVSLEELKQTVIKEILNGKAFILKRNKEGHFVDCNNNLIDPAAYSGKWF
WP_142661804.1	-0.6926060606060606	165	ADLLDKLGSNRGILGLNDFKGISSNDANDLGQSYRTANEYFPRNAADGSPIPGAEDGHNDAFRHAYWSALMSDRFGEEFSAAMGTAHEGVPGNPAAKEAMDLYNNEVGRRIARENPDADDKQLADKVAEAVRNGEMLVIGSDGNLAWSDQVEYGKNGDANATTTL
WP_055152578.1	-0.6924503311258279	151	RSRSVEVRGISDIWNALTDSEKKLVIRYPFDALKVNTAKNIATNQTEIKFGRNGLGDKSDAFRHGIWNAEMTILIGIEKAELFATAHEEKDISGNETDGFTKMAHKEMDLHNNEIGRQIGQKNENLNESEMSDLIYQEVNKANSNFIWLHE
MBC7865429.1	-0.6924475524475524	143	IIINDFKSNKDPGILDELENGGKLDAFRHVFTMSLLTQKIKSKKIRKLGIAHEKGNYLQFKNGKFEDGELPDSVGTEMDLRNNEIGIKLGSENKKLNSDSIIQLVLLEIKNGNCWVVRMYPHKNVRIYYTCDGHRIPSEDLKG
WP_063047311.1	-0.6920000000000001	165	AGAMPREEATALESLVSRHGVIGLKEFYDIKTEAEQAAEDQYSGVDPRFQRQVFSDGHGDAFRHAYWNARMTQEFGAEWTQTYTTAHEKTGGNPSAREAMDLYNNDLGREIALNNPDASPEQLRTKISEAIQDGHAVVLKTPDGQSQPQITWSNQVQVAATDLQS
GBR76018.1	-0.6917218543046357	151	KNWNFEEVKNQATQEAYAYFDKNIRALPKDAKLGDNDVDAFRHAYVSGVFTQDYGATVANFCGIMQEIFRSGNNTPAKLATSASTNMDYWNNNIGRKYGKKTSSRSELVKKLQEALTNGELIIDLKDTRKYIGKAHFSFDKQKPVVVLRES
MBK7962681.1	-0.6916666666666667	144	QAALKLLGYIGSQYPTLNKEEKQLVKERPIESAIVLYNAIIAEQKAEEFYPNSKPNGESDAFRHYVWSGLLVRDVGEDRARAFLNAHEATLGQSDAEKAMDQFNNDQGISASKDMLQKEYFNNSTILERAKNDLEAGRLKVLAK
MBQ9723866.1	-0.6914857142857143	175	GQAQFATRHPKIAIEIGQYKDPTQETKPNISTIAGTFQINIFNELKDEYSDINREGGEANAFRHTFWQAMIANKFGDEIAVKVGNAHESYWGTDFSQRQNLSQTHADEICDQMNNIVGRTIAAKNPNSSNKKLAELSLDYYHKYGLYQAVKNEQGTYDVKVVKMTGFAYEKSKTK
WP_147308488.1	-0.6914545454545454	165	EGKLLDEMTWSRGLQGLFELKETHDLAFRESKRHVPDQPVPDGIPKEQAQEWQLNDGHRDAFRHTYWNALLAKEFGNEWAQAFATAHEGKPGNPASREAMDLYNNQIGRGIAAAHPGASKEQLAQLVGEAMQEGKLILMDNQGNLAWSDQVQFGQHGLSPEDTIQ
WP_050752403.1	-0.691304347826087	138	LQSYPASGYYDRYFASAKEKVACVIQVGISGCKQGAKDANTASNTAARYFKSSLHNGKGDAFRHCYWNALMTHHIGIHNAETIATNHEKYSSGPQREKRMDLANNKIGRSVGKKTKTDSQALTMSKNLANKRKLVTLK
NRA68094.1	-0.691025641025641	156	GHARNSVSSVYDQWQNLTTAEQILVATHPANAALTYMTKDLAYELTQTHQGRNGLGDPSDAFRHAIWNAIMSRYISKSWAEDFATAHEDKTEDELNQTAADGYSEREHKAMDLHNNEQGRDCWSVWTDTIITTSDEDLVERVKEKLSQDKLIWLHP
PID69729.1	-0.6908571428571428	175	CSPKLTASYKKLSKPEKKWVIFHPFKAKKAAFLSNAALEVTDSIKQLGLIGKDKNGGRLDAFKHGFWMARLSQKIGKKAALRLGKAHEKGNYLDFKNGALEDGQLPDKPSSDMDLYNNNVGVTLGNKYKSYTKKKTVFLLLSALSNGKLKMLKKDDKSNFLTCDGKIIPPDSLLG
WP_235267399.1	-0.6898275862068964	174	DCCEEYIASLFHYKGPKETRYYKNNPDKEKIVLQAAYKAGVLATRVSNDLGGDNLGYSGAIRHSYWMYLIAVELGPELAERLGMLHEDYEITVGEHKGKNNLTTRDSQMDQVNNAFGILIARKNPNLTDLEFEDIFLKTVNHKDYQKLIKIFDTHTIPKESLKVKAERVKRMDE
KAF2432311.1	-0.6887681159420289	138	SHPLQERAYDGGGNPLESDYCSWKHPTHWSNCYTAKGDADTSLAAAEQLFPTSTHNGKGDAFRHCYWNALMTIHMGEGKAKIFGDMHENGTPNNPPREKAMDLANNARGRSVGTSERYVGAAKEKCRSLAVDGSLVTL
VNV09030.1	-0.688445945945946	148	NKTNRESRSYLSGYNNLNSEEKKLARNSPYQAIQVNNASKTATNKTIEIYGKNGYQDNSDAFRHCLWNALMKQSIGATAAEKWATAHEYNSYGIDKQMDLHNNYIGRSIYVSGKSLNAITSEVKSKVRNGSCKRIIRNKLVPTNGYGL
MBO7141745.1	-0.6880337078651685	178	TAQNAFQSYKNLSQPERKWVRHHPLAALRTYKLSQMAAAEAQTLVNDPEFDGDGSGGMVDAFRHTLWMALTAQKIGKSKALALGRAHEEKSKLYFESCDPSEPNLPDSIDSEMDFINNQKGADIGIKHRKASFEDLVQIVRNTVVSGQCYKIKKNSKGEFLDYDGNVIPKEAMQGKWI
RPB03962.1	-0.6880136986301371	146	AADSTSTLVARYTPNAAEIRYCIWPPNVNFCFRAYAHGDEAINAARNSFPANTLHNGKGDAFRHCYWCARMTIDMGKDVAKIFGDLHEEGDDNPAAERDMDLTNNATGRQYGEEAKRGGGSDGDKYARAFTKCKNEADLGHLRVIL
TVQ88910.1	-0.6879775280898877	178	QEKSRREYFSELSRPEKWWVITHTFSAGRALEISLHARKVSKKMEDHPELDGDSRGGQVDAFRHAYWMALMTIELNHRRAWRLGYDHEKGNKLQFLRKKGEYNGPLTTAADCTMDMHNNEAGIAIGLKFPDVTREELQEIIIEKLLDGHFIMLKKDTENNFLDCDGNIVLREDFHYSW
OGW87330.1	-0.6873381294964028	139	EDIRVIAEELTKGTQERVSEAELDLVSQHPLLAQELLMIQDYAQNMAEQAHRLNPDISEDPYRHVLWSYLLTKAYGPDFAERVTDAHEVGDSKEGEADHKMDYNNNAVGRRYALAGYSEPSLLDRVMSDSDVILSSREV
OGW87315.1	-0.6873381294964028	139	EDIRVIAEELTKGTQERVSEAELDLVSQHPLLAQELLMIQDYAQNMAEQAHRLNPDISEDPYRHVLWSYLLTKAYGPDFAERVTDAHEVGDSKEGEADHKMDYNNNAVGRRYALAGYSEPSLLDRVMSDSDVILSSREV
HHC80797.1	-0.6868493150684931	146	KKPLFIYPTLKATVISYQISQREFPKTHQLNGKGNAFRHALWNMMISKECSKWTKNKNKAITWAKTITDWHEELSPNEPLDKAMDLYNNKVGRELFKKLNDKYSKLNSDILIDSLKEKLKSSVKTETIFEMDNYMEVLVYISELTE
MBD1867985.1	-0.6867878787878787	165	ARMLDDLGRSGGIRDILTVRGIGEHAISESENQFPQSGNIPDHVPNNLQGEWINSDGHRDAFRHAYLNSLLTREFGEEWTSQFTTAHEALPDNPPDREAMDLYNNEVGRQIAADNPDASNAELAQLIRQAIDNGELAVLDQNGEPAWSNQVLEWQHGLDSSASEE
HEA59825.1	-0.6867346938775509	147	LPGDPRWAKPPSYSPWDRIWRSGVVARHLQCIQNAARSAYAAVRKHFPKITKGEYNGPQDAFRHCVWACLVRKTCGADAYNCGVIDHENPAAPWAKGKWDRIGSPMDLANDEMGRKCSTNQNQSCEDCCLQQLKSGNLYVLPPRYWR
MBQ2878892.1	-0.6866197183098591	71	DAGLYSSHAEEYGNAHENKPDNNINEKQMDLHNNSVGYYLGNQAIINGWSDEELLNNVIDAANNGKLYMLK
WP_096562870.1	-0.6858620689655172	145	KEKGFKETISFYYYLIGKNLSAEEWKVILTTQPWNAASIVLVYAQVFKIIEHMTKAEEQNAVRHVLWQCLLKKRFGAEFATKLGDAHEKARPGSPADNKADEINNIKGQQLADEVRSDLECFKRAREMWEAGELQTRTDLEGDPT
MBO6523243.1	-0.6849655172413792	145	YLCGPPSGVPVDVYDRLTVEEKKLCWQNPTRCIGVYNLSIEAFEWAASVHTSGAHNGTQDALRHAMWNALMTYDYDKEYAKKWGDAHESGSSDPRETIMDLYNNSVGREIGEELKNQNEPRNNLKEAILNASRNGELCVDFTKCG
MBO7228209.1	-0.684846625766871	163	NIQNKIWAVANAKTLTKALDISEKVLQTMDSLYQAKNFETNVEGSKYDAFRHVFWMYSLSSEIGKTKSRKIGVIYEDYNEYVFLTKPLSGYDFAGRTMDEYNNEVGLSLFDKIGKQEKEIVIENIKDLISKGYVKIIAKDKNQNSLDKEGNVIKEEEWKSNWK
HHC80911.1	-0.6848314606741572	178	CSPKLRQSFTKVSKPEKTWVFFHPFKAKKAFLITKEVEKTVDSLRIEKTIGSDINGGHLDAFKHSFWMIQLTHGIGKNAAYRLGKAHEKGNYQTFKKRKREDGIFADKPSSEMDMFNNLIGISIGENNHKRIKRILIQQVLDSLRQGKLKIVSKDSLGNFLDCNRNVIPLDSLRHRWE
WP_065541928.1	-0.6844370860927151	151	NTMRNENIGISDIWNALTDSEKKLVVRYPFAALKVNDAKNIATTQTERKFGYNGLGDRSDAFRHGIWNAEMTILIGTEKAELFATAHEDKDTSGLESDGHTKEEHKNMDLHNNSIGRDIGQSNPNLTEDQMADYIYEVIYQENTPFIWLNN
WP_080147006.1	-0.6836645962732919	161	MASSSSILPEAYKKLNSKEKALVKTSPSQALHVYAASKSANQLSITYFKNGGNDKNNGNAFKHAYWNVLMYVQIGYNGAKKWADAHEYGHSGVATTMDYRNNEVGRQTGKTLVSQVKKKHKRKPTYLEARNAVFTKINQGKLYRVVNSKLVKTNSSDNIRR
HBX50885.1	-0.6836516853932584	178	EKEGLIRGFCKVSFPEKMWAITHPFVAMKAWRISKQALSVTVQIKNDTLFDGDEDGGQVDAFRHTFWMAKLAQNIHPRKAWKLGLAHEKAGWIAFKKGKNSENSIHDAAAKEMDLRNNKFGIDLGKANKSYNDSRLILEVKKAISEGNVWKIVKNKNMQSLDCEGNIIPKEEYMNKWE
MBK8756994.1	-0.6836363636363636	165	SPPWPLSMFTDPRKVTAHEAELLDELSVMQLNDFKSIHDRAFDEADQQFPSDDRNDDHNDAFRHTYWNALLGNRFGVDWAQDYATAHERLPGNPAQREAMDLYNNSVGRQIAAAHPGASEDELARYVREAVDQGKVLVIDKGGHLAWSNGVPVGQTGDATGGPLP
MBP1646021.1	-0.6827485380116958	171	FCQNFSKIFFNLDFKDKVWIISKSNSSFKVKKISKQVTDLTNKISKTNFFNSENKEQKIDAFRHIYLMYKLSSKIGVEKARRYGNIYESYNKNIFHKIPNSGYDRAGEWMDKFNNEIGIYLYLKNGEISDENIIQEIGYQIKKGNAREIKKDSIGNSLNVDNKIIDKEIWI
PLX03484.1	-0.6826612903225807	124	CQQINFKKSEKLGIAHEKGNYLDFKKRQMEDGSVPDSVSCEMDLRNNSVGITIFKNNQDLSQKSIINLLIQEILNGKLWIMYKDKQGTYYNCKGEPIQSIDKKWNTQRCLAPSNILYPTPLPPL
KAB8152947.1	-0.6825308641975308	162	IEEVFQDPYETWKKLTEREKKLVKWYPIEAYKINKNRVIAFQKTAELYGSTPQNLNGKPDAFRHAFFHAINTKDINKHKTRLFADAHESEVPNRWILEKEMDLYNNYKGIDLIDSGNLYNESVDTIAILVYNMINNGDLVYLSPINYNDPQFYDNPNTTEPN
MBP5664269.1	-0.6824571428571429	175	TSKNADVKTVAYSFNHPINALRVGTAKDGGKNISSVASNFAVNMSKSAGLSSEGEGSQRNAIRHVLWQAILTNKFGSKQAERIGNIHENGPKADLSQRSFKTMGEADKVVDQLNNEIGRSIGERNQGEDNVTLAKQVAGEFYNNGLWTVSENADNTFSIHKSKISKAEYDKVIND
ODS24532.1	-0.682074074074074	135	SFLIDNTPGARQSVNEAISSGLPGRANGPADAYRHLVWGAELTRRYRENIARSILDFHELSSDDARQTAMDLHNNERAIEIGKEIADNNGDWGDILDRARQEINDSVQDPAIVDSTGQITGGNGAAWYPENEWSQ
MBK8203543.1	-0.6818243243243243	148	KAALKLLGYAGSQYPTLNQDERKLVKQKPIQAAIAFYYSRVAENMSEAAFPGTSINGEADAFRHYAWSGLLVRDIGELDAREFLQAHEAAPHQPPAERAMDLFNNEKGISDAKELLKNGDFEDQTLFERAKKEIYEGQLRILNPTKSR
WP_210240483.1	-0.6817241379310345	145	IKRDVNGILQSAVIDESKLAFDPEGPGEWGAFFGDPIGAVYGKIASSRAGSIKGWNNEGDAKRHAAWNADMTQSIGVERAKTFADAHEISVPDPDPERTMDLINNHNARELAEALKDTDLTPNDIADLAFRFGYLQSEPVHMRKK
MBP5576758.1	-0.6817222222222222	180	ALEFNGDCITVYEVAAALKHPFSAVKLKKVIDKSYDLTEEYMGGEPDTMNTKTDAFRHAIFSIALAKEAWGTKGMKLKWAKDFSEAHEKGYKYIKYDAEMDFHNNKVGLRYYDRNTKRRYQNLIIAKVEKSPDEPSYGECCNYLKQNAENAVFVDERLPFAEFEEKLRKISADVLVWITF
MBI3518362.1	-0.6813736263736263	182	VSQHEISKYEYRWAFCHPFAAKKVQKHLIEAMDVYQTVKHSKVLDDFESGGTLDAFRHTFTMAYLSRFVAVSKLRGLGKAHERGNEYYFYKNHQEFGERADSLACVMDLRNNEVGFDIGQKNKNVSKEDLKNIVIEQIKAGNAWKLKRNDQKMYVSCQNEPILMEHYKGKWFLPKCLIKSNE
SIQ07121.1	-0.68125	136	PDEFTTYGYYPGGMNGAEARFCAQPWNFGKCASAKSASDDALARSRAKFDEYSLSLGKGDAYRHCYWSARMTIDMGVGEAQGFGDRHEAESSGPDKEMDLANNATGRSVGQSYRTYDSASNRCEWLARNNRLVTLR
WP_233188633.1	-0.6809941520467836	171	KAQNNWERFKKTSAPMRKWVLLHPFKAQAALDVSMETQRVADSIKSSPLLDKDPSGGQVDAFRHAYWMARLRQEIGKSAAESLGKVHEKENYKTYEEKKLEDGIVPDEASTIMDLFNNKIGLTFTEKGSDISSKSLIYKIINAIHHGKMKVIKKSEAGLFLTCSGAVIKNK
WP_143343094.1	-0.6806611570247934	121	TPTVSSVFDGKSRTGGHTDAFRHALWNARLTQRFGPEWAAEFATVHERGPKSHATPVAMDMHNHEVGRRIAVRNPNASPDEMARLVEQAVRNGEMVIIGKDDRLERGNQIEPGQTGATGPG
WP_038538372.1	-0.680506329113924	158	DNNKEELLRSIELKLQKAYKWSEDKVDDGIRWMEKGLAIDKAKAEAVASQLPGREDGPADAYRHLLWAAELTRKSYLSGIILTLHEISSPSKGTMSDLHNNRIGKEIGLYVAENGGDWLEIVKLSRDIMKKSFSDYDYNFPQDWIKHDSIIFKEYYTT
WP_235052488.1	-0.6799999999999999	165	TLFEEHLLPGADVKRPGTEQDMFTKLSTQDQIVFQIIANKAWEECRNRFPDQGELDGHADAFRHTYWNVMLSRYFGNEWAEKYTTAHELTADKNPGIQTAESMDLYNNQVGRSIAIESKGVPYDDLADKVEAAVRSGRTVVMDGNGNLQYSDQVAPGQTYLPDRE
MBN2173908.1	-0.6793296089385474	179	QQINLKPRFKGLSRPEKWWVVFHPFVAKKSFHITKHTLQLTDSIKFAGTLDQNISGGQLDAYKHTLWLALLTQEIDRRKSKWLGIAHEKGNYITFKKKKKKGEPTSHDQVASEMDLWNNELGIGLGSENKEAGTIEIEEIVIESILSGKARIIKTDSNGNFLDCDDRIIPDDSLKGRWE
WP_162844097.1	-0.6792810457516341	153	DPIGLAGGINTYGYVGGNPLGYVDPYGLLRWPGDIYDDAVNDTKRKFPNRNDGHWNGRADAYRHCLASCESTRENGTFVAWLTGDANEKRGDWLRNQNQREKNMDQWNNSCGSAAANDSGSCAGNCMKYLKNDVLDSGNGTGGSFGFGNGYWD
WP_052373280.1	-0.679030303030303	165	EFEPTVVTAEEKELLDDLVVNHGLLGLNKFNEIKQMAQAAGENSKWEGQNPDTEADGQGDALRHAYWNALLTQEFGAEWTEKFTDAHERTGGNPVHREAMDVYNNSIGRAIGLANMDASPEELKLEIENAIDRGELVVIDGRDGQTPQIAWSNIAPERTTSPAGA
MBU6140980.1	-0.6785810810810812	148	TSIISLKNRYEKEAYIYFDQSIRSIPKREDGTFIIDADTAHNNDLDAFRHAYVSARFTQEYGEHFADALGLANEVVSRNTSLERNMDLWNNSVGRQCGIDTQSGDDVGNAVKDALDRGGLIVTTNDSRRFSQHEDNQFENLLNLTKEL
MBK7819245.1	-0.6777659574468085	188	QAKPRTSRYELWWAFTHPFAALKVKKIYKRVSKLYDENSLKVKLDVYPSGGKLDAFRHVFHFAAFAQKIKPKKVLKLGKAHEKTNYLDFKKGKQEDGFAADSLSCEMDLLNNEVGVRLGRDNKKLSLEELKQRVLELVRVKDGISYILSDKEGRFIDCNHNVIGMSIYKGKWHIPKCIAGFKAQLEIE
MBL4847904.1	-0.677716049382716	162	LSTPSFGGPYDQYKSLTRAERRLALRYFWQLPRVRSAANFARSTSTARYPGLSGQDDQRDAHRHSTWNGAMTASLKSRQAAKRWGDAHETVPNNPAQRRAMDLSNNDRGRQIVWSQRRVSGPWWWRRTAMPSRTAIANRMEQAVTAGELVMVEEVGGQRDPQ
WP_181310454.1	-0.6775595238095238	168	RSLRLVGTGLPRLWAAARSTGASTSQSTDALLASALAFSRAAAESPRQWRRQNAVRHFIWQAYLAARHGETLARALGDAQEQGSGDQVDTRVDQENNALGRAWGLAHAEELRSGTRAEVLERLVAVADRKWHDEELSAAPLPDGSDPRRAPGRGSARRRRRSGARPPR
MCE2698449.1	-0.6773076923076923	156	SQQITASPPMLARQNLGEMWDALVGVGPLDTVRVKRLADHALQSAQNTGLPGLHNGPADAWRHAYWNCIMTGALGKKKAKLIADNHEKHGGGPANENAMDYHNNEQGRECGGTSCDSCVTEKLNNGQLRVLNKEGEVVPSVSASREGQQQQYYNHY
WP_222390415.1	-0.6772262773722628	137	QKISGKVEGAGGRERRGSEARSAIKLVGVVDAIKARLAADEAMESARKSGLSGMSHGRGDAMRHCTWSCQMARDIGEENARLIGDNHELWGADSPGGRQMDLNNNAIGRDLSSMSGACSANCLEAAKNDALEVYYGK
WP_214983975.1	-0.6771176470588235	170	TDKDKTIACLRKKGVFKSYGGFSSIAGGAMALYALKEAANATDIAAKEFPNLKGGDTKQDAYRHILWSALLCDKYLTVSSKSPKLKFAKAVTDAYEECGTDNKEDSHQMDYHNNAIGRKLYNDNTPYRKVLWMKVSLRSPSLSLLKTKTKEMVDDAFFLDNNIGTIEERA
PWM31735.1	-0.6768354430379746	158	SPTLLELYTELDFDPSGNSLYLVSLKDPFGALYASEIRDESVALTGKLFPGVEAVDNEADAFRHAYFSFRLSQKIGSERAKKFTDAYEISYINKMGGRCMDLWNNREGRRMYEDTKTSESDKKALAQESVMSAIKEGRLVLRPFEINWGDEAKAEPKK
WP_085356120.1	-0.6766857142857143	175	TDESRRNKLLRFAASHPVAAKAIGLKGEDSINITSNSTRFAEKTGLDNKANGEGRGTQVNAFRHALWQAAVASRFGTDIAKKVGDANEDDASIRERKTKYFSRFAADQAVDLRNNRIGRTIGAANPEANIKVLAQSVLTHFHKEGLWTAKPVKEKGYTYWMISQSKLSKAEFQSA
WP_203867946.1	-0.6760493827160493	162	DSLEPKPTGLLGGYIKTAEEERLLRSRGPAGVQVLLYALDARTLADSRFPLTGADDGHNDAFRHAYWSARVAQEFGEDFAERYGTAHEAERLNAPDREAMDLHNNALGRAIGVAHPNATPGEVAGLVEEAIRDGRAVVVNSQRELDFSDRVRPGDTGRAQPP
NMJ87315.1	-0.6756198347107438	121	SSQGLIHGRTQGAGNALRHSLWSALNTQSGGEDFARDIGKAHEEGSPDLDPNQTIVDLFNNELGITVGLENPDASFEDLAKILIDKIKDGEALVIDVINNTVEKSKLQSGDAETAKKSVDT
WP_136465507.1	-0.6754938271604939	162	KAFQRFAQDYRGRMSEAELRIFDTLTAVQQGHYLKAAFQAQNVSRSIAKDRCDLYNGVADAYRHALWNAYASQKLGSYLTQRLTTAHEEKAFIYPHQRKERDMDLFNNHVGRQIFEENRNKSASEIGIAVRDARKQGRLRLLNNLDSNCRATHSSSLVATNR
WP_110038839.1	-0.675483870967742	155	SLAEGVTKNVNDYSSVGENQRNVCLTNPTDCQRAYPARDLAQKISSEEFPGPDQGDNRADAARHCLWQAFTTEMANKDFALRLANAHEQDAPGAPESNAMDEYNNVTGRAVGLRFEGNLQGIITTSLGYAHEARIVPNPVGLENEDGNDLIILHE
WP_132791479.1	-0.675	174	FGQSNYAKFKKLSTPKKWWVALHPFKAKKAYLISIEVNRISDSIKKTKLLDGDHAGGQVDAFRHAYWMARLKEEIGASAARSLGKAHEKENYLMYKKRKLEEGLVPDEISSEMDLFNNEVGLSLTSKGNKTPREGLIYRVINAILAGEMKVIKKDEKGSFLTCDGNKITAESLK
OGS73948.1	-0.6748554913294798	173	SAQSNWEKFRKLPAPYKKWVLLHPFKVKKALEISFEVTRVSDSVAKTDLLDKDKAGGQVDAFRHAYWTARLQQEIGKRGAISLGKTHEKGNYKTFKQHQTENGIVPDNASKEMDLFNNNIGLRFTQKGIPEPQKEIILRIVNAILMGDLKVIKKDTVGNFLTCDGELIPSEEL
MBQ99244.1	-0.67375	168	REGSLGSEMYYAEGSPTFEQVLEDKYGYPEVARDDFYNTTEAMRAERPRHDMPTYQELEDARAHALMTARLAQQLGPETAVKLGGIQEXFDRRMPLLGTATDADVVMDNRNNAFGAKLLKKAGVDASPQQIAAAVDKEVFDQLDIILGREPGERKFMSPKGGIDVYFP
NNJ89389.1	-0.6735766423357664	137	LWPTYKATKQAVKYSDSFFGTKHHKNTPANAFRHAIWNWLIAKECMQLKSDGDKVMNWTQKITSMHEKILPGDTLSNAMDLHNNAVGRMVYFEEKVYELEKGLARLRKLTQESKKISTADDLKRYSKSQLVHLIDPQ
NLE78355.1	-0.6728484848484849	165	RMINPGFEPTLMTPEEASKMVELVATNGPQALLDLNDMKAEAESAAIEQFPDSTGDGHGDAFRHTYWNALMAQKYGAEWTGDFATAHEGTGANSPHREAMDLHNNELGRKLAQQHPDATPEEMQQYVRDAIDNGDAIVIGDDSQINWSDNVVPGSTKNPLPIDIP
KAA3604643.1	-0.6727611940298508	134	VLHKEDVRRLSPLFEKNLTDAEIGVIANYPLRAPFLLFAKEYAEAESRIALSTNPSSPEDAHRHVLWSYTLTKKFGAKFAKLVTDAHEKGDTGNSEQERKRDLHNNAVGIDFAQRGIEESKIYGLVLRSPNVRR
EKQ59330.1	-0.6722627737226277	137	PPLNSVARDEYNGSSSSGEKKQVLQLVGPFDALKAKSMANKALSDARNSGLPGLHNGSADAYRHCTWSCDMSRSIGVKKAQLVGDNHEAWGGNPSGETKMDLFNNRSGREYSAMSGSCSSLCMQGVRDEALMLNPEE
NBT33370.1	-0.6722093023255813	172	YGSDPTFMDQLITDYGYPSVYDPELGKNVIPTDRTRYTEAERYARPAGRYDLPSYPELEDARAHMLGSADVASKYGPRTAELAGDVAEFVDTFAPFPVGGSSLRDRAMDTRNNAVGVQIFKKAGIDADLPTLTRMVDREVFNQLDRIMGRTREEQMTPSSEMARAPRNFRSP
WP_184946147.1	-0.6719745222929936	157	WTKSERREAQTCLENNVLAPQYCLMGERISRRVRDFVEAKEGAEDTRRSAIRHFLWQVFTTVLISEEFAREVGDAHEKHHANSPKESAEDQEVNAFARKYALKNKKKITSLISKNGFDYALNYMYGVSIGVLCAKGLFTEGCPREPRPGLNGFASRA
MBN1339793.1	-0.6716201117318437	179	QKSGRPLRYDKISMPEKLWVLCHPFSAGKAFRVSMDALRVTDSLDTEGILDGDNRGGLSDAFKHAYWMARLAMETGKGKAKWLGKAHEKGNYSAYKKGKRKGLTHLHDKESSDMDAWNNAAGLQIARDHPGASKRETMITVLNHLGTGRMMVLLKNSEGEFTGCNGNIIRNGSSEPPWE
WP_015803454.1	-0.6712121212121213	165	ADAAGRGRTTVTLAEADLLDDLQRRRGLLGVKEFADVQADALETAHERFGPGGLTDGHGDAFRHAYWNALMTRRYGEEWTRDFATAHERAPTGHEVPVAMDLHNNEVGRDIARANPDAGPGELAELVERAVRDGRTLVVDRSDVLVPSNEVAVGQTRASDVKPWP
WP_093670824.1	-0.6710919540229884	174	NAQSSWQQFKRLSAPKKTWVLLHPFKAKRAFLISNEAKRVADSMRTSPLLDKDASGGQVDAFRHAYWMARLQVEIGKKAAKSLGIAHEKDNYLTFKKQGFEDGTAPDEISSIMDLHNNEIGLTLTSQRNKKSKSGLIYKIINAIHQGKFKVIKKGENGHFLTCSGTEIKPDSLK
WP_079478978.1	-0.6701369863013699	146	VEKQPDLQGISFYGYTLNGDEAALCALNPIDCSNVYEAKNTAESATYNYYSSGFHNGNADAFRHAVWNKEMENSIGYSQAKAFADAHEYGNDSQPYLEQVMDLYNNDKGRDYSYKSNSNMATSVDNGSMRRIVQGRLVASNDYGRK
WP_036492364.1	-0.6697685185185186	216	SDYYFSLSTVKAYVSGTFVSHAVKKANEYGGFAGEDDRDPHNNSYDAYRHALLSAVMTQNIQQVAEGILISDSGIAYPVSQDQFHELSKVIGRDQAKAILDDHEDISNKPANMSMEDWQKEVNMDKWNNAVGQKEYFKWEQAIIKGETKDPLEKWIYDAVKRGETINNLDDNRVFTEEMKLSFKNEQEQLLQYSQSFFVSKLQSLAPETQNLFNAV
KAG0124889.1	-0.6695890410958905	146	STSTSALVARGYSASGAETSYCLWPSRWSVCSKAKDHAGEALTAAEQNFPASSLHNGKGDAFRHCYWNARMTVDMGKGTAKTFADLHEEGGDGPAAEKDMDLSNNASGRQFGEEAKNGGGSDGDKYARALTKCKNAANSGALKVLA
WP_189077204.1	-0.6693793103448276	145	KDPSAALAVIGHYIWLLGKNISLKEVIVILKQPQNLFRWLGVHAMVYKEVEHMTDPEEQNAVRHVYWQCVLKKRLGEKFAKDMGTAHEEALPGTDADNRADEKNNRIGLELADRVDSEADCLTETKRMWAAGELAIRPDYESDPT
WP_197437802.1	-0.6693567251461988	171	NAQTDLKSFFALSGPKKSWVLSHPFKAKKAYEISMEVQRISDSISKTNLLDGDSSGGQVDAFRHAYWMARLHQEMGKSAAKSLGKAHEKENYLMFKNNENEDGIVPDEISSEMDLFNNTQGLLLISKNSDISKTGLIYRVINAIHEGKMKIIKKDKNGRFLTCDGTKISPD
WP_125066378.1	-0.6693258426966291	178	TAQSNWQQFKKLQGAQKTWVLLHPFKAKKAFIVSREASRVSDSLRVSPLLDGDHAGGQVDAFRHAFWMALSQQQIGENAARSLGKAHEKDNYKTYKERKLEDGVIPDQISSEMDLFNNEVGLTLSKKGGNLPKNGLIYRVINAIHQGKLKIIKKDKNGNFLTCNNEVISKKTLIGKWK
NUP85121.1	-0.6690909090909091	132	TQDPYQQFKHLTPAEQDYVKRHPMHVPAIKRSRDLAFKEARRKFGINGHNDASDAFRHCFWSAILTRDIGYQYALAFTTAHETSPTNPPAERAMDLHDNAVGLEIGRQGGSDPSLSNACMAACKAGRLKVLK
MBL7104342.1	-0.668826815642458	179	QKYNLFKEFKNISRPEKWWVIFHPFIAKKTLYLTKETLWSADSIKKTDILDGDISGGQVDAFKHSYRMALLTQSFKWRKAWKLGKAHEKGNYITFKKGIKRGKENLPDKISSEMDLWNNLKGIEIGLDNKNSSRTQLQEIIIDSIEAGNMKIIKKNSSGKFLNCEGNVIPNDSLKGKWI
WP_135208255.1	-0.6682857142857143	70	LSRDVGIIAAIKITMAHEDTQPNPLGEREMDEHNNRVGMKLGLMGGTDIQLSEQSYSALKGQQLKVLEKK
NVN95432.1	-0.6681460674157303	178	TKITKWQQIKKLSFPEKCWSIKHIFVASKAWKITQYVRLQTDSIKKTNILDGDDNGGQVDAFRHAFWMALLSQKINWRKAYRLGKAHEKGNYLDFKKHRLEDGIFPDKVSSDMDFWNNDIGLEIGKANPNISVDSLKNIVIFNICNGKMKVIKKNQTNQFLDNNGNIIESDSLKGKWE
WP_180890876.1	-0.6676969696969697	165	DWIPGVSSMEMTATEAEILDNLMVHEGAYGVYEAYEIYQEALHQGEQVFDGEGITDGHSDAFRHAYWNAQLTQRFGEEWTAEYTIAHEGVPDGHPTPVAMDLHNNEVGRRIAVENPDASQEELRELLEQAVRDGEMVVIDSNDRLQYSDQVEMGNTRPTNPDNDW
WP_123796433.1	-0.6675581395348839	172	AIFIFKHPIIAAQIGSASKNPASELDPNISTIASTFQINLLKEVVSQEDLVREGGIGNTYRHALWQAIITKKFGENIAKEAGNAHESRNGTDYSNFDNLPLNKADELVDQLNNKIGRDIALQYPNISNKKLAEKVLYHFSTEGLYQATKGKNGKYKVERKILDKKHYQASKD
ECI6492877.1	-0.6668000000000001	125	NNAEDFGENMDKYVGGSWNGHADALRHCYLMCALAKEFGSDLARRIGDNHERNDVAGIFSQQGNETTMDLNNNAVGVTCAKSSDDCSSSCIQKYYSGELYDLNGLIDDPKLISPTLTNEWPISDD
WP_100281975.1	-0.6667878787878788	165	GLVGLNDFKNIADEAFTVSEQRVPAPGRIPVEAQRQIDALPPEDQALAARAYPKNDGHTDAFRHAYWNARLTAEFGENWTKEFTTAHEGLPGNGAVREAMDLYNNEVGRRIAVENPNASPAELADLVQKALDHGELMVVDRSGHLAPSDDVARGQHGMADPTPAN
MBN8554788.1	-0.6664625850340136	147	TSENTAISTVKLYIPYLNFEEIKLSTKHPKEAWIVYQQKLLAEKATLTQFGRDNPDDESDAFRHFVWAALLSKELSSELAKTFLDAHEADEDIKSIGRAMDLANNRAGLATAETLRKKNNLNQIAIEKEAMKALKEKTLVIIRPRGD
WP_109357839.1	-0.6662874251497006	167	QFSSNQPIHAPELEGKESAKELGMYLLSPYDGEFVSENSDKALKGASRSGLIGQRDGLADAFRHAFWNALNTRDIPYMKAKAFADAHEEASEHENDSKASSMDYSNNYYGRQLGVKLKGKTDLEVAEAVLEGLENGDLKVIRGDIFTFISPVNGKSINAFVATDDKG
WP_009947540.1	-0.6660130718954249	153	TAGEAALLSDLGAAGIKDAYDIFERAKDSGFEAFEGQGSTDGHADAFRHAYWNALLTQRFGADWTESYTTAHERLPQEQANASTVEAMDLYNNEVGRTIALAHPDADPEELAKQVESAVREGKLLVHDQGGQLKYSDQVEIGQSGKANAAPDT
MBE6296288.1	-0.6658426966292135	178	ITHLIAAIDNGLGVSDGDNLASVADRFASKYDKHFENKDSEYNNRNRFKNIRNTLRHTIWQATLASQYNPQVAYDAAMAHETRPYADTSQRIFYTESEADMVTDLLNNRIGRKLGHNNKKSSIKEIALLVLDEFWKNGLYTYEIGDDGVYYIKKKKMSDQIYMDVYNTILKLDNNGRE
CAG7845080.1	-0.6655757575757575	165	LERYQVNESFMIDLFGEQVTFTESTWLAERVFDRDTFEGLKDDALEFGSQYPGVHMGHGDAMRHAYWNALMTQQYGEDSTKRFTTAHEMKPGNNAQEEAMDLYNNEVGRRIAGEHPDATPEELQTLVEQASANGELLVVDSNGELAWSDQVEQGSTSETGHSADG
WP_192279183.1	-0.6654545454545454	165	MTQTEADLLDRLGLLELKQFKDISEDALAEAGRRFPPGKPPAHVPDGRRREWMGTDGHLDAFRHAYWNARLTQAFGEDWARAFTTAHEGVPGNKPTPEAMDLHNNAVGIRIGLANPDASPARLAALVETAVRNGEMVVVDKDGKLQWSDRVEVGQHGLAPRDEPV
WP_113786211.1	-0.6650877192982455	171	FSQSNWGKFKQLSTPKKVWVFFHPFKAKKALLISKEANRVADSIQKSPLLDGDASGGQVDAFRHAFWMARLRQKIGKKAARSLGRAHEKENYQTFQKRKLEDGVVPDKISSSMDLFNNDVGLTFTKKGSVASKEGLIYQIINAIHQGRLKIIKKDKRGKFLTCKGAVISNE
BCJ51877.1	-0.6647770700636942	157	DPVNCTDLDGRASWPNPKQINKAEAKRCALHPWQCTEYIGISVWAYKVAHDTYSKKGEVNAYRHCIWQARMTWVFQSQSAAKAWGDAHESSSQGTASDRAESVIDQYNNSWGRRVGQEALDKNFRGSTEARMQAAKSYICARCKVHLAAGRLNTSGG
OEJ99376.1	-0.66375	176	TRLDYNFLTKKGASHPSASLNSKWKVGTPDWGGDGDLSTSAGVFSTNVHLGKNVDGNLRNAYRHVLWQASIAYEISSKEAELIGYTHESNPNADLLLGENVYTTEFKNLFQADEVIDLLNNRLGRKISDKLKQKQNNLNRKELALRVLEEFHKEGFYTAKKTENGYTIELTKLTDE
WP_098404781.1	-0.6630379746835443	79	KGRDVGVARAKIWTDAHEQYSSGVDKEMDLYNNEVGRTIAYNNYSWSITQYSNHIRNEVTNGSMVRIIEDKLVKTNGDL
WP_051132969.1	-0.6622424242424242	165	VLGFLGEKLDKAKLVTVAEAEMLDRLSLGDKVRFYRMMTEAEDTALGMYPGDLEQDDHTDAFRHIYWNALMTQEFGPEWTQEYASKHEGRPDNAAVREAMDLHNNEVGRNIALQNPDASPEELRELVRQAVERGDAVVINQDRTLSWSNQVPIGQTVDSQVLDAN
MBN8213630.1	-0.662060606060606	165	EGALLDELTFSRGLVGLQDFSGIKDRAFSEGDKRFPNNPLPDNIPPDRAREWQGNDGHRDAFRHAYWNALMTQQYGEQWTKAFATAHEGLPGNTANREAMDLYNNEVGRSIGAANRNATPEQLANLVEQSLNQGKLVVVDRNGSLEWSDRVVKGQHGLAPNEVIG
WP_159649098.1	-0.6618791946308725	149	VQARNLYDQYSSLTSAEKDLVKRYPFQAVTVRKIAQDADRATVEYYANAPSHEFHNGNADAYRHCVWNMFMTIHLSRSEAEMWATAHEQNPNQPQIEKEMDLMNNSVGRSQAPSGGSDVFYRAKERSKELARNGSLTRISNGVLVRTNS
MBW8810997.1	-0.6618787878787878	165	EGALLDKLTQDHGLMGLKDFDGIRKLAFSEGVARFPDNPLPANIPPDRAREWQGNDGHRDAFRHAFWNAQMAQKYGSQWSEAFATAHEGVPGNTANREAMDLYNNQIGRSIGAGHPNATPKELADLVEQSLNQGKLVVIDRNGQLEWSDRVAKGQHGLAPDEVIG
WP_164690016.1	-0.6616556291390728	151	SQADFSEKGIFDIWNALTDSEKRLCIQYPFDALKVNTAKNIATRQTELKFGFNGLGDRSDAFRHGIWNAEMTVLIGKEKAELFATAHEDKDVTGNEADGYPKTAHRDMDLHNNVVGRDIGEQYGDISEDEMGNLIYQEIYSPETQFIWLHE
MBK7845102.1	-0.6614935064935066	154	QFFKRTLAELGVLYPNLTDEEKLLIRKHPYESLRVAWHQARSEFAMGRFFEGGSIDGEADAFRHFVWAGFLTHDLGKNLAEQYLNAHESGQPLNFPDRRIDEHNNRKGIEAALNLDQQDRFTAKNLYQEAFKSLKNKDLIVLKPTGEIPDDSSY
WP_167213148.1	-0.6614285714285715	175	SDVSGGRYPFSNFGNGNDYERQLFNEEPIMGNCVYNASLDARDWTNQMYNSIDADDWRGNAFKHACWNAQAARKIVITGYSQWTAYEWTKRFATAHEYNTTVSPWQLGSDHKNIMDYHNNLKGRSYTKDHIRTNIWGNVVGWPSESSIINDHYNHVNNPNDLKVPPQSFSDQDKG
WP_050809601.1	-0.6613793103448274	174	VAQSPKKAFKTLSKPEKYWVYFHPFRAQKAYRISKSIEKVVDSIAHQNTLGKVKVGNQLDAFKHSFWMWSLAEEIGWRAAKSLGKAHEKGNYQMYLNKELEDGKLPDKASSEMDAFNNQIGITLYKTHKHQQLSKQQRIALVIKAVLQGKTRMLSQTKKGVFLNSKKQIILPKN
MBQ5404823.1	-0.6611864406779661	177	NAQGLFKSYEKLSTPEKHWVLTHPLAAKKIFKISSLVKDEVKKHQKDTLLDGDVVGGTLDAFKHTLWMALCAQKIGKKRALLLGQAHEDGNRLDFLKNGQKKYIGQDSVLSRMDMLNNQVGAQIGVEYPNLGVDSLTQIVIKNIVEGNCFKVKKNSKRRSLDKDGNIIDENKYPGVW
MBQ3121993.1	-0.6611494252873563	174	LREAIVPFKSLNHAAAAYDIGRGINGSNNLASTAQRFAAQYDTLYSKRNYSTDKIKQGTNAIRHTFWQGALSSKYGPKVARDVGDSHETRPYADVNTRVFDNELDADMVTDLLNNKIGRRVGAQYPDIDRQELALRVLEEYWKRGLYSYEQMPDGKWYVTKKVIPDDVYYDLYE
WP_123899085.1	-0.6611299435028247	177	CSPKLKKSFSQLSKPEKTWAIFHPFKAKKGYQISKEVLVVTDSIAKENIIGSDNNGGQLDAFKHSFWMARSAQVIGKNAALSLGRAHEKGNYQSYLNRKLEDGLLPDKPSSDMDLYNNSVGATVGKKYKNASKKIIINHLLDAIRQGKLRMLKKDNFGNFLDCQGQIIPHDILKGKW
MBE6309174.1	-0.6609356725146198	171	LDWATQNWENAKIAYDVGFIHPKLKNISSSAQRFAQKITDVEGKASGRIESNEQSSRIGALRHPIWQAYITSRYDKGVAKIIGDNHEENPQMDLSIRKFNNMSDADAAVDLLNNQIGRRIGEINNGKTIKELSLKVLDEYYQNGLYSLVYGYDNSWNVKKNKITQDEYIKL
WP_154226581.1	-0.6608928571428571	168	GRYTSGNAGARKDQIGPHERAWCRMVGAVTCKIAQRAFHLAENELAVRPKGVSGEDPRWNAKHHGLWMAIMVANGVPEDDARLFGVAHEVDHWEKKRGVIEMRRDLRNNDVGIEIGRDSVHITKQDVVNAWASNGGYSSGDRILNEGLDSSRTDQAIEGVQRALSTNC
MCC7292442.1	-0.6608024691358025	162	FGNRQCDSPYDHCCTAGEQEFTTELIGAKDAATCRLMARAARRAEKTTGLPNPGGTGQSNAFLHCYWACITALRMDPEHARKCVNAHEACNAGPDDQDAQDLHNDRLGISFATPGATDATCYSSCYNAVVAAGSANCPPPPIPANQAQTCSGGKPGTGNTPN
WP_159080181.1	-0.6602424242424242	165	RYLAELLGKTKAFQVTVTEAEMLEKMSLTSQQQFLQMREYAFAEADKRFPDHGQEDNHNDAFRHAYWNALMVGVRGAEWAQRFATAHEALPGNPKEREAMDLYNNEVGRKIALANPGTDPERLAGLVEDAVRKGDTVVIARSGDLEFSDRVPAGAIGAPSPGPDE
WP_015522825.1	-0.6591463414634146	164	SKGTDYSKYLPTSKVQLNSYEKKVFNSNPTYGMVVLVQADYANKQEKNRFGSNTMGTNGDAFRHALWNAMGARGTSVKYMEQFATAHEKGSRNYNPRSVDTQMDLKNNAIGRNLLKSMKFPNRPPNGMTIPFIITTNIANAVNSGKMVRYVDVKKQKKYNKLIK
MBL7895996.1	-0.6590217391304347	184	AQSFGSRSAAEKKWAVFHPFAALKVRKIYKEAKPIYEQLKRKNMPDSFDNGGKLDAFRHIFYMAAFAQKVKAKKVLKLGIAHEKGNYKNFLNAKKEDGELADSLSSVMDLQNNYLGIETGIKYKEKNQEELSAICLTAILAGNAVYFKRDKNGNYLKCNGEVIDLKLYTKKWFIPKCLINTNEN
WP_181383867.1	-0.6589655172413794	145	DFLSEGWPVLGKYTYLLGKNISKEECDVIRRYPQNLFNWLGIHRRVYQVVEHMTDAEEQNAVRHVFWQCLLKKRLGEEFAKAMGEAHEIGRPGSDADNLADEKNNVIGLRLADEVASEDDCLQRAREMWTAGQLATRIDLEGDPT
MBF0651727.1	-0.6586440677966101	118	DYPHIAKVFYDNAEKAALAVLSMPGQHNGEADAVRHAYWNALNARDHGDLAKRYGDAHESNPAQPNNERAMDLHNNAIGYIIGLQGRGDAITPSWTDQQIWNEVIKAKSDGKLQLGLK
WP_118445576.1	-0.658476821192053	151	NEGRGETRGIADIWSALTEAERKLVIRYPFAALKVNDAKNIATEQTERKFGYSGLGDRSDAFRHGIWNAEMTILIGAEKAELFATAHEEKDTTGEEPDGYTKIEHKNMDLHNNSVGREIGLTYADLSEEQMADYIYEVIHQESTSFVWLHD
WP_115881866.1	-0.6583428571428572	175	TAQSNWELFKNQSGPLKKWALLHPFKVKKAYLLSKEVKKISDSIANTNLLDKDKIGGQVDAFRHAYWMAILHQKIGKNAARSLGKAYERANYKSFKRGGFEDGIHPDLASKEMDLYNNNVGLKFSFKGDDRSKEGLVFKVINAVKNGDLIIIKKDSLGNYLNCNGKIISQETLNK
MBT9484951.1	-0.6582122905027933	179	ALFFLLHPKAATDIGTYKKGSSNISTNATRFTTRGTSADSKSILNENVNAGQEGEGSQINAFRHTLWQATIASKYGEDIAKEAGDAHEDNPDAIQSQNYSQLISKKFGTMKEADETIDLSNNQVGRKIGGANKGASMKDLALKVLDAFAETGLYISYKDDNGNIRMTASKINPEQFKQL
WP_121443470.1	-0.6581081081081082	148	NPGDVVAQGYYDIYKGLTDAEKQLFWENPWKAYKAYLAARDAIGETTRRFGYSGHNDCTDAFRHAYWNALMVKRIDLDWAIRWATAHEQNPNQPEIEKQMDLYNNAKGREIAVNNPSASEPQLADKVDAARRSGVLVRISGNQLVPCR
MBO6097813.1	-0.658103448275862	174	SGRRNTVKEIGYSMQEPYKAMVNGMPTLKYNNISVSSSNYAINLGNRLGVIKNEPGNEKNALRHVIWQGLLTTRFGAHHANRIGRAHEDRNVDTNQHKWNDKEDADAVADLLNNTIGQSIGLDEKMSNQDVVKKVLQVFQSAGLWVVVRREDNSYSVERKRISEGELDELLNYL
WP_074849037.1	-0.6579999999999999	165	QFLTPEEVAMLTLMAASGPAGPAKVAKVFEIRSIADDVADSRHVDRKGNGPKTSSDGHGDAFRHTFWNALMTKEFGAEWTERFATAHEGLGGNLPSREAMDLYNNEVGRRIATAHPDASPRELADLVDKAVRDGETLVINSDNQIAWSDQVREHHTGKPPLTDIP
MBV5281120.1	-0.657683615819209	177	SLVRSRVTAEYLGYDLNSEEFWYFVWHPALVSPIKKATNKAKELTDSNFPKIIAYQNKADAFRHAIWNVLICKYIGEDKNEISDCTKKAEDFTTKHETGATKPIGMTDAGWELDKQMDLHNNAQGRKYFESVAWIVKVGIFKVKRVRAPSEEEIVSGIKGKLNSAQKINTANDTSKY
WP_207918491.1	-0.6576785714285714	168	MGWIAEQLGLEPQEMTAGEAELLSELGPMGIKDAYDIYSTAKESGETAFGGQGERDGHADAYRHAYWNAMLTQRFGPEWTENYTTAHERLGGENQNAATVEAMDLYNNEVGRRIAMENPDASPEELGRKVEEAVRGGELLVHNHDSQLTYSDQTPLGQTGLGTGPRDL
WP_137808802.1	-0.6575151515151516	165	PTLMTPEEVTMLAEMGAVPVTGWREVYDFFQIQSKADAVATARHPNRDRRENSLADGHGDAFRHTYWNALMTDRFGQEWTTRFATAHEGLGGNPASREAMDLYNNEVGRRIATENPDADPQRLAELVDRAITAGRTVVLDENGEIEWSDKVAKRETGIALKTDIP
MBP7497959.1	-0.6573863636363636	176	QKLKIFKSYARLSRPEKCWVIKHPFIAKRVLKLSLYARQQTDSLKHIKYLDADDNGGQLDAFRHSYWMALLAQKISCRKALALGKAHEKGNYLDFKHKRLEDGTLPDKISSEMDLCNNKEGVCIGRFYGIADKFKLRDIVIDSLKAGKMKIIKKNISGGFLDKDNNIIPLDSLTMR
WP_158810513.1	-0.6569127516778523	149	LAYPVLMDPGFGYGSATPSERSYCFWNPIDCTAAYDAANKAFKLAQDWYPDSTLFQGTGDSFRHCYWNARMEIRLSTTDAYEFATRHESTSSGVDKQMDLKNNAIGREIGRKRTGQNSAGTRARDDCRSAQRNGKLWIIKSGRLVRSDQ
WP_230601281.1	-0.6562424242424243	165	EAPYNDRVGRYELDWCATYKEYCYFAKEVAENSRDLTEELAVERGWDKSQRNAFRHAYWFASLTAAGMNYDVAQELGVRHEMDATSEGDLWGQRESSIDLINNNAGVRLGIDARSGWASVFGSTPWEYESDLEDIQEDLIYAVEHDGDLPGEFDLNMTGGSTEKH
MBQ3818930.1	-0.656	85	SALKILREGCLCADLYLKYGNVVSKTAGIGHEWEQYKNPPEEWNMDSWNNNQGIEIAKEMIRDYGDSLSTISPEQRNDIIADKVM
MBR3884632.1	-0.6559999999999999	110	LAYKFNKNAKKAKRIGRELEGTKNGYGDAVRHCYWCALNQKDAGLNSSRAKEFGDAYENIPNNEAKTMDLHNNSVGYHLGNLAIINGWSEEELLNQVINAANNGKLQIGL
MBQ2098251.1	-0.6556741573033709	178	AYAQFMESYHKLSVPEQKWVKRHPWAAFITHKIADTVKVEAQRRLKDSDLDGDLNGGMVDAFKHTLWMALTAQKIGYDKALKLGQAHEDGNYLEYEADPTRKKTPQDSIASRMDMLNNIVGARIGADNPDATFNAIVAIVRRHVVEGKCWKIRKKGKNTYLDADGKTINIHAYDSCWV
NEW80405.1	-0.6556725146198831	171	SAQSNWKNFHKQSAPHKIWILFHPFKVKKASEISFEATRVSDSIAKTDLLDKDIAGGQVDAFRHAYWMARLNQKIGKCATLSLGKAHEKDNYITFKKNKSEDGILPDKASKEMDLFNNNVGLGFTKKGISADKNEIINQIIKTILKGNLKIIKKDSVGNYLTCEGALIPTE
MBX3410142.1	-0.6553164556962024	158	SPISRTDESGLYSDKIGEFYACREKCGLFRCIRAVLIGMDAKDAALKKYPGESQGDSRADAWRHCVWNCNMTIKLGFNCAKIVGDNHERGRMGPADQMDLHNNAIGRAIGMRGQNCSDGCTEANDNGQLITTPPTKAAPNGPGIDYDYNYKGYGCLWG
WP_184174997.1	-0.6551497005988024	167	FQQWFNYELNAAEKQWLLINYGKAREAWFNRREAEEASFQRYGCYKNGNWFPDQDGTNQNAFKHAYWNALNTSVWGPQLAQGLADAHEGKPEPANLDSEPDLNTRMDFHNNRLGRYIAEQVPPGSSHATILDAVKTAIDNGAGRRLSDSNNSNFGSLQPTTNANLCN
PIQ22137.1	-0.6545033112582781	151	DALLEGDFRFREFWDKMNTSEKLLALQHPEAAYRVYKNAQKSLQIASQTFPGDQHNTTADAFRHALWNGLNARDMGTYLASGFGDAHENFPDNDPTEKEMDLHNNREGREATYRLEMDNEYTELNLIHELVRLAEGGGLRILYNGHIIPSS
WP_204596761.1	-0.6544520547945206	146	PQARKYNIFNQKVTRLELSLTGAYPREALLVFSNSKKANKAAQSRYVSKPSSVLYKGNGDAFRHAYWNVLNRRSVGESFAKLFSDAHESEEPNGIDKTMDLRNNKIGIDLGKYTNNPETVVKYVNNGWLWRIVNNKLTVTDSSGRK
MBN8554089.1	-0.6535211267605635	142	SYKKISNWLLDHLSQKLSEEEHSLLRKYPIDAAIVFKNAMVAKVKEFENFPTGGEDDAADAFRHFIWAGLNGKDLGTTRAREFLIAHEAISGQSASSKAMDLWNNERGLEASERLGKNASASDFEKAAFAALRDKKLKILKK
WP_202312171.1	-0.6529090909090909	165	GADVTKHAARELSGFNQMAREADEITRSLGLVYREQSPLPLPKDNRYGDVLPASSNAIDHAYMSAKLAQKYGVPVAKTFGDMREWILSPAKEDLIDDSWDVYKDMWNNEVGRRIGFSAVDDQALIEAIKDAWRRGDLIAIRTDGRIPKNYRYTPNSISEFDTRSV
MBL7715142.1	-0.6525903614457831	166	GERNLGRGTFLQKWKKLNRAEKILAVMDPLVAYQVAKVAIQARDRAAQLYPHSIENGPGDAFRHAYWNALMKRRVGPLWAKAWADAHETAPAADTPIKVMRRKMDLFNNEAGREVATLFSYWIDDQELEDRVLKLLRDGDLRVVETAKSQGRPVDPALWRSSDNQR
PIT99476.1	-0.6521917808219178	146	DGYKDHFSQYIKTTIGISTKEALFILKHPLDAVKIYQAAQRALQATWNTFSISFEDNEADAFRHFVWSGIIALEIGAAKAKEFLDAHEDFPENKSDSKNMDLFNNRLGIEYAGKYHGKNFEQDLKKAGLDKIRSGELKWIERKQIN
MBQ9214466.1	-0.651864406779661	177	VNAQIYKAYKRLSKPEKHWVLTHPFAAKRTYNISGIVSEEVKKHIKDPELDGDAIGGMVDAFKHTLWMALCSQSVGKKKALSLGFAHEEGNKLEFLGGGGSKYIIQDSVLSRMDILNNEVGALLGEKFKHVDRDSLVLIVKKNVVDGNCYKVKKNNKKRCLDVDGNVIDEQKYQGCW
MBA2669121.1	-0.6518382352941177	136	APDQAPEGIDQDEYDRMNETEKKMCWASPSECVQIIFAARHASSWAAQQTSEGAHNGPQDALRHAMWNEMTQRIGLEGANTWADAHELSSTDPAETRMGLHNNEVGRRIGFTWSDTAAGVTWAWHEGQLCLYKGDC
WP_169737023.1	-0.6512903225806452	155	EAIRKDALARSERMFTDSQLNRGIGDAWRHLYWNARMTQVLGIQKARVWSWAHDCVDANYVSHNECEREVEGGYYWSRGPERNYRYYTERDMDLWNNATGQWFGHYNKNFGADNSAVWLKYYAERGDYGRSWIWKIEAQDGTRGQRVHILGEQRA
MBE6349850.1	-0.651280487804878	164	DMSIDTEKVTYNDNELSWNEIGVILKYPFCALTLTEQTKLATTYTNKYMPSNIALNNKADAFRHAIWNVAMAKESWGKKKTKLSWAKEFSEAHEKSWRYREYESEMDLHNNKVGQDFYNDNSTQKTKKIIGITFYTGVTEPSYEEACIFLREKALNSYFINKEI
WP_225166545.1	-0.6511801242236025	161	TGPGDGGAALLEMFKLNGHAATPLYDGMRAGWASRDINVRGCAPRKDYNPAKSPQGDCRDGIRHALWSARMAQRNPEMAAAVGDGRERMAPSSYKSHRMDLHNNRIGREIGVGNPDADYRELLEFVVDAMRSGELVSDVGSVPPAPADTEMARRRAALYFN
WP_233795630.1	-0.6508290155440415	193	AKNARTNGPSPGSLTKPEKNHLLLNPGLAQHYIQAAKDVEFLTPSIFGNNDDDNKANAFKHATWNALSIRYILKGSPVSENQAIDFTQDGTSKHEQDDNGNQVHTQKEAMDLHNNMSARVWMESETKWGFGPFRSIPKNDEIINTFVSRANSSSKHTMTDILNLHGGNVQNTWNNLYNNLYGPYQHLVNLNSN
CCX11736.1	-0.6506521739130434	138	SAAPLEVRQSGYLPSGPELRYCANPFNTVACYKARGHANEASKAAAANFPANTLHNGKGDAFRHCYWNARMAIDIGVTKAKEIATRHEDGSTGPQREKTMDLANNETGRGVGVRTKTYGNALNECRNKARNGGLVVIG
MBT9439492.1	-0.6502222222222223	135	VLNRETLIVISRILEEELTDSEVDLFARNPFRAPQLLRIRNDAQLTAKLEHARNPSVPEDSFRHVLWSYLLTRAYGPQFAEKTTDAHELGAIDNTEAERRKDKINNAIGRQYALEHRSREDILSLLMTDPKVIWD
MPZ32569.1	-0.6501398601398601	143	SDYNALFRRYLDEANYYAGLYGLYPKTADTDGHWDAFRHAYASAAMAREYGGLAAHIFGDVNEVRGDLSRSHPQRSYAKHMDRWNNAVGRRLAAGAADNDEIADRIHDALKRGDLIIDLDQDARYYTGPTLVPSPYDYDRNRI
MBN1567765.1	-0.6500719424460432	139	GDLEVIGRKILAKNQVLTQADIGIISNNPFRAPQLLRIRSKASNEAASAYTQNPKVPEHAYRHILWSYLLAKEYGPDFAKRVTDAHEVSSDEGGKEDSSIKAHHAQDLANNELGRRYAASGYGESDILKLAMTDPHVVR
WP_146228929.1	-0.6493939393939393	99	TGRGRRNNAIRHFLWQASLTFLYGARAAKRLGDAHEWGEECPRRGRCDTRTDQFNSRQARAFASSSWNRREMTRFHGRGQLLGHLYNVGDWLYRRGYLE
HEA20070.1	-0.64937106918239	159	YRNKIFLQDPYDVWGTLSQKEKDLIKSFPIDAYNIFKNRPIAEQATRMKFGRNGLNDKSDAFRHAYFNALNARSVGKYDAKLFSDAHESEVPNQLLKEKEMDLFNNNVGHSFATGFPNISNPNLANEVYKKITDGSLRYLSPINSSDSNFRTTHGITTT
MAA80452.1	-0.6479710144927536	138	LQMEKESLLSIIGNSVEELTDAEVQVLADYPLRAASLLRIQKYAKNTAAKLAVQANFPEDAYRHVLWNFLLTKEYDELFAKEVTDAHEIGAESNSEFDHKMDYNNNALGRKYAKQGIKEADVQQRVLTDPNIIRLTDE
MBC7420599.1	-0.647878787878788	198	PENYFQREVLQLHPELAFVGKLQGCKALILSSAICDTYENKTEKFAEMADDESDAIRHFLFTSFIAKKTDVQRAKLITTAHEALSAGTDVQAILRSTKKFNSQTMDLYNNAKALDFIGSAFVKPGDVSEKAIIESALYHLQKGYLKVLKKSNNSCANGKAFKKSWKQIKKDYQQYYQKYAQELPLCRDDMGKAKVYDF
OFX66933.1	-0.6472093023255814	172	VTQSLNAQNIKPSRFEKAWALKHIFVANKAKKISKEASTTSLQIKENKILDFDDNGGFIDAFRHSYWMARLTQEIGQKKAIKLGVAHEKKNYKDFKKRISTTHDSVSIQMDLLNNQIGSQIGIEYKELPKEKLIELIVQQVKNGNMFIIQKDTLHNSLDINGNIINNADWQG
MCE1685655.1	-0.6472	100	TTNAVRFATQGDEKKGTFTQPKEMQGEGTQVNAFRHMIWQATLAARYGEKIAKHAGDAHEVDPRVDLNIRQFAVLNDADQTIDLLNNQIGRHIGLNSNTT
TAE24342.1	-0.6471428571428572	140	LPREERRLLGEGTPNYRRNCELYLSDARKATIRAIRHYTYSEAQEDGFSQANAFKHAIFACYHADTFGRNLAEQICEAHEGGSMLLDSEMDRWNNAQGFKYWDTGEHELMRLDYLIHQATLNGELRWIKRNDLVLTPTNR
TVR50861.1	-0.646985294117647	136	RLDSADVAELAGHYERPLTAAEIELLARNPLKAPLLLRIKAEAEAFGIHSHRADPRIRADVYRHVYWSYLLTDAFGPEFAEKVTDAHEFGLTGNTPEKSRMDLHNNAVGRDYALRGVPRDEVVQRIRTDPWVRREP
MBK9284123.1	-0.6467415730337079	178	LVTTSNSQKLHKSRFEYGWAFMHPYAAIHVKKIYKNTIMIYKGPENKLVLDSLESGGKLDAYRHVLFMAAFSQKIKAKKIRKLGIAHEKGNKHMHYKKKMEHGFLPDSIDTVMDLHNNELGIRIGSENKSLNYTELSNKVIKSLLEGEGIVTKRNNQGKFTDCNGEVLEQEELVQWNN
MCB1040137.1	-0.6466216216216216	74	TRDFGYGTASEFLDRHEAGADPSDPDHEADLYNNFIGQMLAILYKGAGFEYCDLERDLRRMVENGSTANWSRAG
WP_165975516.1	-0.6462758620689655	145	QTIGYPFTQLAEYVEWFGKNFSEEEYNVVRDTNTPVDRVLFVYALVYFEVRHMTDAEEQNAVRHALWQCYLKKAFGADFATQLGNAHEVARPGTEADNKADEINNAKGQQLADQVNAPYQCFDAARQMWARGELQKRTDLEGDPT
WP_003760647.1	-0.646	195	TRRSKITQFALNHPVAAQAIGMEDTGSFNISSNATRFAYRSGLDDTANGDGKGTQVNAVRQALWQAAITSQFDNVIAEEAGNAYLADIKIREGKINYFSRYLADQAVDQRNNRIGRSIGSGRPNTDMKALAESVLLYYHKIGLWTASETRTNGRKVWRITQEKLSPTAYREAMKNIEPLDAEGLREEERNMPKPD
WP_121665998.1	-0.6457407407407408	162	KIWETIKRFKLRQLFVLSKTLLLNPIYILPTYSATKETLKICDEKFGEAHHQNNKSNAFRHALWNFLIAERCFRGNNSVEKSLFWAKKITDLHEELSPNKSLAKFMDLHNNEIGRKLFQQKINKEKIIPVLEKYMKSALEISIEKEAQSNPSKLIYIENDER
WP_218771908.1	-0.6452298850574714	174	FSQSNWKKFKELSPPKKTWVILHPLKAKKALLISEKAYQIADSIKKTPLLDGDASGGQVDAFRHAFWMAILRQEIGKTAARSLGKSHEKENYRTYKKSKLEDGVVPDKIATTMDLFNNEVGLSLTRKGGEIPEKSLIYRVINEIYFGRLKVIKKDSVGNFLTCNNKPISLKSLK
WP_232179085.1	-0.6451829268292683	164	LETTGITNIAQKLTPEEWKVVILNPTKSYKAYKTVVPAGKAAQDNYPCDKDAGFEDNKADAIRHAYWNVLMAKNIDNAFAEKMATAHESEAGDTYAKKMDLHNNAVGRQLVKNNPTATTEQLLQVLMQGKFVYVNEGDAITADNSTLVYFKAKRDYDGTYNGSM
MBD3397849.1	-0.6441780821917809	146	GNNRILRPFYDGMDARALAHMESRRSLLPGLNDGPQDAYRHILVCAELTRRLGPSIARLGMDCLEQYGRLKEDDWTPERKAMDYWNNELGYEIGENATSWEEVVSMSREKIVPSKRSVPGYAYWFENQSDWKKNPPFYSWNWPVPY
WP_205696228.1	-0.6439999999999999	175	DEEGEDGATAAYALNSYEKRVCRAYAWYCPGWYIDSRDAVAMAERLFTGKTRKSDGTRTNAFQHAFWNALMIKRTGLKANAMKGARAMATAHEAYAYDSSTDIIRWNSRMDMVNNQIGRNVAETELREDQSHSKRHLCHILFEDAWYQGEKIPWNADPYEAYRNGLGHVLFRRER
MBO5117590.1	-0.6439766081871345	171	QRSIYDNTYDIRGEKITLGEVAACLKHPFSAITIKTQKETAYRLTAQYMKYSEHTDDKSDAFRHAIWNIVMAKEGWGLKGEKMAWARDFATAHEQGEKYDGLASEMDLHNNKAGLNYYDSVSKRNYSKFLWWDIETGVSEPSYDVACNYIKQKAINATLINKNTVSLETGR
MBK7681056.1	-0.6437078651685393	178	KAQSICSQFFKLSCAEKTWTLTHLFKAKKAFRITTEARKQTNFIRQENQLDTFPHGGTLDAFRHSFWMARLTQHIGARAARSLGKAHERGNYRAFRKGKTEDGVLQDATAVEMDLYNNEQGIAIGKENSKISVDSLQSKVILAIKAGQLKTLKRSATGALTNCEGEVVPLQNRSKKDW
NRA87332.1	-0.6436	150	RDGTRQAGLVGELNYAVSNPTAFKDNSKNVTTITSDHVMFGIDGKDKPGTGRGGSNGIEDALRHSILFGEVSRRNGKVAAFETGIYNENKPGNAGSDTAKMDLYNNAIGINIGNTATSFNQVMSRVEKKLYSKELKIMQPGNWSDREYGA
WP_145743788.1	-0.6434640522875816	153	TAGEASLLTDLGAAGVKDAYDIYELAQESGFEAFGGQGSTDGHGDAFRHTYWNALLAQRFGAEWTESYTTAHERLPQDQANASTVEAMDLYNNEVGRGIAEAHPDASPEELARHVEEAVRNGDVLVHDRQGNLNYSDRVEIGQSGNAQAAPDP
WP_158839860.1	-0.6433333333333333	174	FSQSNFKSFFKLSAPIKKWVLFHPFKAKRSLTVSNEANRVSDSIAKTNLLDGDGAGGQVDAFRHGYWMARMRQEIGEGAARSLGKAHEKENYISYKKRKLEEGIVPDEISSKMDLYNNEEGLKLITKGSKVSRKVLIYKIVNAINKGSFKIIKKDIKGNFLTCKGEVIAKEVLR
MBX3728005.1	-0.6432835820895522	134	SGYAHSRGKNAFVDFVDGPRSCSLEGIRSWSKIVLRFSATIQLQQPGSKEELGAKRNGVRHCLWQCLLTYHCGERWAEFTGWGHELFRRRDLDHFADVLNNRTGREFGRTVCKPSDCYKRCVDAWNRRRLIKNY
KGN39594.1	-0.6428472222222221	144	PVNRFDLDGRYSYKGLKMNKKERSKCKANRIACGIYVYVSLLAAKKTNRKFKYGGNAKEAYRHMYWQAMLTLMLGSNAARSWGNAHEHGTRDRRDSARDQANNSYGRGIGRAVFSTTWWRPRSWSSRAESLVGLYVRRGYYARR
MBN6055270.1	-0.6425133689839572	187	PGANVPKMPDLGDEIAWCKSHVTECAEIAQISASLSVYLDNIKVRRWREGEKNAVRHFIWQVSIAHLVGQRAAVEFGDAHEAGEWAKKQSKDDARRGPCYNNPKCDTTADVHNNSVARLWAKQHAAQLNTWEKDSRVRTMTGGIPVPNYVRWFDHLLPHARYLFTRGELHAPRLPKPGCSAGPKVCA
NAS10862.1	-0.6423846153846154	130	TVAISNANYGKQHHKNTAANAFRHALWNYLIAKKCSSWSGEPQRILDWTQKITDLHEDFLPNKPLAREMDLHNNKVGRHLYTKMGDLSVEALISLLQEKTDASQFVSQIEELTKLPEGQLAHIVEADKNE
WP_123929577.1	-0.6422377622377623	143	GKVRYPGEGSDFFMALNEKIACVRQVGALNCSKANALAQKAQRDADYRFPGRMHNGGPGDAFRHCWWSASMTTDISESVAKIVGDNHEKYVSKDSYSPEDREMDLFNNAQGRWAAVASNFKWQEAVELCDSWTNNGILRVNNP
WP_108534371.1	-0.6421875	160	PNATYDEILKKWNELTPAEQRLVVLYPAAALVVNECRNKAVNYSNSSKYGYMHGNGTRKDAFRHAIWNALMCKYVNKWSAEQFATAHEQQSEDYFQKYTDGISNREHTRMDLHNNEKGRDTWSILTDSIFWTSDQDLINRVTQKIDNGEMIILLPDSYSP
MCB0459287.1	-0.6419774011299435	177	CSPELKKSFSKLSSPEKKWIAFHPFKAKKAFTTTIEVTKTIDSIANVGIIGTDNNGGYLDALKHSFWMAALTQQIGDRSAEKLGKAHEKGNYEHYLKNKMEDGLLPDKAASEMDLFNNRVGISVGKQFSTSSKSILIERLLDSLNEGKLRILSKDAKGNFLDCNNIIIPNDSLKKWD
MBE6293342.1	-0.6418285714285714	175	SLKHTISTIDILPNINCGKFSFSLNNISTSAQRFAKKYDEFFNGKENSFNDFYYIREGRNAIRHTIWQAAITSKYGPQVARDAGDAHETRPYFDVNVRVFDKESDADMTVDLLNNKIGRRLGVEIKNRNTKEIALRVLEEYWKNGLYSYERGNDGRWYILKKKLSDNVFYSLYRR
CAA9346664.1	-0.6417499999999999	160	RQSGREGGAVTIQVDPVTVAAVLVHAYVGYKAWRVSQAADRARAKSAQYFPGEYSSTHQDAYRHIFWNMQMHRYAGSFTAKVIADTYEARGNNEPTDRVMDLHNNDIGREVRYRNFRGHLVWDRWDWKEWGEKVRNYMNRSENAEYIPEWKSAQTIEAAQ
NKB56514.1	-0.6415094339622641	159	TKPVDLAEMHRRLEFNPKQGPGDIENFLGFGLTMRKVSIKARGMAKKLLPNFRGFADDQDAVRHALGSFLLTRRVGGKNAKLILDGHERSPVSFNSRNGFRSGNSGSPGDVLMDLYNNRVGWLAALDPKNKGKAPDEIIMELYRAGKLQTRPFRIRESR
WP_130344559.1	-0.641437125748503	167	WPTDSWPFDVKPREITATEAQMLNGLGFGELSKFGDIYDRAQAAQSQMFDALGEGDGHRDAFRHTYWSAMLANRFGHEWAERFTTAHEGTHRPDASDTTVAMDMHNNEVGRRIAAEHPGASLDELKGHVERAVRNGEMVVVNSDGQLVHSNEVLDGKTGFAKDSRTV
WP_131961073.1	-0.6412169312169312	189	GRVAGISPSSLTVPERNHLISNPAYAERYRAAANYADSLTLNAYYSEDDDRKGNAFKHSVWNALAIRYILKGVPTNENQAIDFVQDGTSKHEMDDNGNQIKNRKAAMDLHNNMSARQWMEINTKWGIGFLRKMPDEQEIINTMMSRANSSGRHEMVDILNWHGGDNDNTWNNLYNNMYSPNEHLVHIEP
WP_195154625.1	-0.6411111111111112	162	TSFFGKDLPASEVEMLQEMGLLHELGVSGLYDFYRLRSEAFSAADERFPSTAGKNDDHNDAFRHAYWNARMVQEYGADWAARYATAHERVPGNRPEREAMDLHNNEVGRKIAVANPGASPEQLAGLVEDAVRRGDMVVMPRGGGLDYSDRVPQGMTAHPTKP
WP_224942501.1	-0.6408270676691729	133	AQALYKQWERLTPQEQAYLRSKPHHAFTIQETRDAAYEETKRRFGRNGHNDKSDAFRHCFWSALLARELGFQDAFRFTTAHEAFPTNPLGEQEMDLHNNRVGLNIGRSKGANGAMSMRCMAALQSGQLKFMVK
NQY68863.1	-0.6401714285714286	175	FKSNKKIKFKMLSRPEKAWSLAHPFIAKKAGVLALKVQRIAKGVEEEGRLGNDYMGGKMDAFRHAYWMASLAQNISAKKVKKLGEAHEKGNYLDFKKRKLEDGAVPDSMSSVMDLANNVMGIDIGIANQNLSRKKLVELIVTSILKGEMKILKKDTSLTYLDDVNNEIDLNDFKG
WP_107843135.1	-0.6399456521739131	184	RRSKIAQFAINHPKAAQTIGVEDKNSTNLTSNAARFARRTGLDDRANGEGRGTQVNAVRQALWQAAISSQFDSEIADRAGNAYLSDMEIREGKTDYYSRFLADQAVDQRNNRIGRSIGSGKPGADMKTILQSVLFYYHKVGLWTASEVKASNRKVWRISQEKLSEAEYRRALANIEPLNADGMF
MBX3713666.1	-0.6398181818181817	165	EGALLDELTFNRGLAGLSEFRDTARLAGNEAIRRFPNNPVPSDIPANRAGEWQGNDGHRDAFRHAYWNALMTQKYGERWTAAFATAHEGIPGNTANREAMDLYNNQIGREIGAANPRATPQELANKIEEALNQGKLVTIDRSGNLEWSDRVARGQHGLAPDDVIG
MBQ2967357.1	-0.6395973154362417	149	GIQIKVEEVSLPGQSLNSAETVVYRADAGKGAWITNAAGYASYKEVMAEDGVASDGTVDNAKKHAKWSATATILSEDALYTKYFTDAHEFGHPLNFANAENFYDSDMDMKNNAIGREIGQELREKGKFRAMKALDSRIEQESENLITLK
HIT82124.1	-0.6394827586206897	174	VKEAFFIMQHPIAAFNIGAYRENSNNLSTRAGKFAINGGLERNKYSISDNPLDGGSERGAFRHALWQAKITSKYGPLTAWKVGAAHERNPMADLQKMEFDNLAEADQTADLLNNIIGREIGIQHRDSTMRGLANQVLETFYRDGLYTATEYEDGKWRIERQPLSRDKYEKAKSV
BBZ09590.1	-0.6394	150	PWPASIFTDAESVTAGEARMLDDLGLVGQRDVQQIKEAARAEANSRFAPPSGNEVNNHNDAFRHAYWNARMTQRFGEEWTGQFTTAHERLPNNNASNEAMDLWNNEVGRRIAAANPDASPEQLAGMVEQAVRNGETVVIRPDGQGVIWSK
WP_105168457.1	-0.638867924528302	159	VNIQASYEVIRSQWNSLNTYEKALVVASPANAYITDITKDKAYTYTNNEYGFNGLGDESDAFRHAIWNALMSKYISEFWAYQFATAHEQKSQEELNKVARDGNLESEHQKMDLHNNKEGRDCWHWNDSIVYTSDDTLIARVRDKVKSNQRVTGQLYWLN
WP_158868360.1	-0.6388198757763974	161	DCDVFYAFEQDYKSQMSTSEQEIFDNMARIDQLSYLANAQFATWEAENLFPNSLYNGKGDAFRHAYWNALNRIDLGYELAESLTTAHENKPSTYHFSYKEKEMDLFNNEVGREKYKYFRGHYSSLESCILDALNNGELRYLSNLAPDGKATNRSQLTPTNQ
MAN28653.1	-0.638734939759036	166	AIWAKIKQLNLKQAFILGKTFLFRPGLLFPTYRATKKTVGICNRLFGKAHHKDNETNAFRHALWNFLIAEESLPQLKEKSKAIAWAKEITDLHEKLSPNPALPRAMDLHNNQIGRNLFQQEIPSEEIIEKLREMMKDAKQINQAEQVSNHTNRLVYIEKNKHSKIS
WP_163795138.1	-0.6386060606060606	165	PLNEFTDPMHVTATEARMLEDMSPFELRDLNQIKEAAAAEAIERFPPPNGGSDTADNHTDAYRHAYWNALMTQRFGEEWTSDFATAHEGLPGNPATAEAMDLHNNEVGRQIAMANPDANPEELADLVEQAVTNGDTVVIAPSGDRLAYSDDIPQGGAGHTTPNTL
MBO5690748.1	-0.6385542168674698	166	SRGAGDYYVTIKDETITLAEMMAVLKHPFSAIGLVKQKNKAYELTSQYMGSKESVNTKTDAFRHAIWNVVMAKEGWGKKSAKMAWARDFATAHEKGKKYVAKDSEMDLHNNAVGLSYYDRYSSRTYRKFLWWRWESGVNEPSYEQAGNYLKNKANSATFVDEKQSL
MBX3042736.1	-0.638476821192053	151	LLVLFGLKEDEAKYSENNKKGAFVASRNMKITGSSVDQARKENLFGTSSENEKQQEDEYDAYRHLMWSALNCWILGEKEARKIGNAHENFPDNNPTSKQMDLHNNEIGFRIGNQLRNMGISNYMDAIRTAQILSQFMIRSGTVIINHPIGK
WP_018675919.1	-0.6379768786127168	173	LRTIGFAIRNTWYASRIGMYERGSDNISSISTRFGTTGGILELNSDMKGNIFDEGSERGAFRHVVWQALITKEFGADIALQAGNAHEDNPNIDLSIRIFDRIDEADQTTDLLNNIIGRRIGKRSAVKITNPVEDVLEEFRNIGLYQSKQDKNTGKWKVTKHKLSEDKYQRYKT
MBW8849268.1	-0.6378181818181818	165	EGELLDKLTFDRGLNGLMQMSDIKDRAFSEGERRFPDNPLPAGIPASREREWQGNDGHRDAFRHAYWNALMTQQFGEQWTRAFATAHEGGPGNPANREAMDLYNNEIGRSIGAANRNATPDQLANLVEQALNQGKLVVIDNGGNLEWSDRVVRGHHGLAPSGAIA
WP_188621932.1	-0.6377160493827161	162	NDRYNYETRMSEEELQIFNSMLLNRRMNYLIAAYKAENKASELFPPTDENPCNSYNGKGDAFRHALWNGISSLLIGSNLTEQLTTAHENRPSDPDYLFPYKEKEMDLHNNWQGRIVASYSDLFNITDDVLQRHQQGDLKYLSNLSSSNCRATISSQLLPTNQ
HFG82817.1	-0.6376271186440678	177	FAQSSLQSFRKLSFPEKRWVLLHPLKAKKAYAISLEAKEVTRSMKGNKMLDPWENGGQLDAFRHAYWMARLTQEMGWRRAYRLGNAHEKGNYRQFKRGKTEEGALPDEASSKMDYLNNDTGIETGKRYPDYSPEQLSDLILRLIGEGKLYIISRDSVGNFLDCGGTIINMELYKGKW
OFY24287.1	-0.6372316384180792	177	SQESPFQKFKKISCAEKRWVLFHPFIAKKTFRISSNTSKISNEMLSDSLLDGDGNGGQVDAFRHAFWMASLSQQIRWRAVYKLGKAHEKGNKKDFKKHRFEEGTLPDEPSCQMDYLNNDIGIAIGRQQDNISQDSLIRFIKQEILLGKMFVLKKNKLGNFLDADGNVLLLESYQGKW
MBK9510428.1	-0.6372121212121212	165	VEYSKLSNKNLRVAFEPNSCEKWFYAGHLRLDRDGLETAANKSFEYAGYGYKDKSDANRHAVWNVYLGKYGAYRYSTVDRVKEVVKGLTDAHECNTSDDLDKAMDLHNNDVGIQYLGTIAERYHAGFLNYSTQVLTSDQDIYNYVNNLNTVTKTTVSEINAQNNT
WP_051406773.1	-0.6371515151515151	165	FQPTFMTPEEIALLSKQLAYPDGINRLMDFFDFRSAAEEAANEVFLIPGDDRAMHDGHGDAYRHMYWNALMTQRYGEEWTRDFATAHEGIGANPPHREAMDLYNNDIGRQIAVEHPNATPAELKRLVQEKIDTGQAIVINQDKQIEWSNRVPVRQTSSPETADIP
MBP5575215.1	-0.637037037037037	162	DPDGREDYLAAIKGLHSGELNILLWDVRFYKMLDFKNNAVLAIQMTKKEFSDNGWGNESDSFRHAYWSALNAKSAGFSFSEKYGLAHETDPLPGEKADLYMDIHNNYIGLNIIKENPKIGDKQLVDLIKTKIENGELLVLDRNSGKLYWSNDTEHKNPVNFD
WP_014822440.1	-0.6364516129032258	155	DISALSFESAGKTWTNLTAAEKKLVVLFPADALLVKAAQSKTDKLTSERYPKWKDGDKGNAFRHALWNAIMSKDIGKYLAEQFATAHEDHGVTDAVLKKEVWNGFNGVQHKNMDLHNNQMGRDCFYWYDLLPFDTTLADRVDEKIKNGEAKILVK
MBP5601250.1	-0.6361271676300578	173	YNRNDEVGFAARHPVVASDIYSITGHGITNLGTNSVRFACALSLNERHMKGCENEGSQVNAVRHALWSASITSKYGKNIAKEATDSHEPNTSLTGTVFADSLTADSRVDMLNNEIGISIGEKNKNSDMKSLTRDILDYYHTDGLWVTDNNSDGTWSIRKEKLSDQQYNEAIEQ
MBR4968312.1	-0.635984251968504	127	RNSMRHTIWQAALASQYNPQVAYSAGMAHETRPYADTDKRVFENESEADMTVDFLNNVIGRRIGANNRNLSRKQIALLALKELRENGLYQYERFSDGLWRVMKVRISDDVYNDMYNTFINMDNDGRK
WP_169348873.1	-0.6358641975308641	162	AKMLDQLSVSQGLYGLKKLNDIKEKAFAEADRLYPTPGSVPGNIPEDRRGEWVGNDGHRDAFRHAYWNALMTREFGADWTKQFATAHEALPGNPATREAMDLYNNEVGRQIAIDNPNASPEELATLVQQAVTDGKTVVLDSSGQLQWSDRVAYGQHGLTDGT
MBQ8956995.1	-0.6357324840764331	157	DDLDSEDWEQLGFVCVVTNAPCSHLYYRILLCKKRAENTAKANFSRCSSGTQGDAFRHIAVSMLLRRYLTEALSYFIMDISHERIVSRNRFDCDTYMDLHNNFVGRSSKYWRFRGKYAADKYDWRLWLSRIKDYVDDDKSNASCMEWDCDTPKSTVK
EOM75571.1	-0.635125	160	TEDYNPYYRIGGYTSLVCGNNPYDCGRSVRAHFDSQEQSERHFPHHLGSSGPLYQDDQLDADRHCLWQAMTTEASNAEFASLLGDAHERDKYTTDDAAIMDQYNNITGRAVGLRNEGNVSGIISTCNSYADYARIINPEDIGSVDQSNPNANDLIALFAP
WP_184960671.1	-0.6349112426035501	169	KKTSKAKGGGSDRLSEAERAWCKANIVRCSHAYGFAKLVSEYLDDKLGEGKGGARRNAIRHFIWQVLLTWEYGVSGAAEIGDTHEKGGQPCRAGVPCDTRIDQFNNAAARKWATYNRTAWYPRYREARNSTYPMAEAFKPVLDALFNVGASLYQTGTLTKKDPTCAKVG
WP_110341740.1	-0.6349101796407186	167	AGGHTFTWSEALASLEGGDPARHLLMEDTASKAPLQVFPDPDGEEGPLGGRGGTGNNHRDAFRHAYWNALMTNAFGEQSAARVGTGHERRPDEPGQDPMFEARAEAMDMYNNQIGRQLAESLGPDVSDQVLRGAIERAVREGKLVVFNGDYSRLVPSGGAEDFPVPG
WP_235124081.1	-0.6348936170212766	188	TLDISPDNLTDPEKNVLLSNPGYAQHYINAANSAKVLVKNIFGSDDGEKRENAFKHAVWNALAIRYILKGSPASENQAIDFTQDGTSAHEKNNQGGQNKDKLSAMDLHNNMSARVWMEKEVKWGIGPFRKMPDESKIIETMHSRANSGLFHSNQTTILNAHGGDNANTWNNLYNNLYGAHQHLVYVKN
EDS5976797.1	-0.6346956521739131	115	DKYVGGSWNGHADALRHCYLMCALAKEFGSDLARRIGDNHERNDVAGIFSQQGNETTMDLNNNAVGVTCAKSSDDCSSSCIQKYYSGELYDLNGLIDDPKLISPTLTNEWPISDD
WP_107928279.1	-0.6346285714285714	175	DDESRRSKILRFIAQHPVAAQAIGLEDGDSTNLTSNAARFAKLTGLNDTANGKGKGTQVNAVRNALWQAAITSRFGSEIAEKAGNASEHSSSIREGKTEYFSRSAADLAVDLRNNRVGRQLGASNPNMEMKALSQIVLAHFYKDGLWTAKPVTEKGRRYWRISRTKISRTDYQTA
MBP1551163.1	-0.6345049504950496	202	KAAEAEESLTNLPLYRKSYSKMVEAKESATETRNMLFGKEGYGYSEYGLNLDGGKPNAFLHIYLAANMTDILGEKEAREFLTAHETYTRPQYYNNILYSQPDIPENEYDTNKKYPTVLHHTAMDLHNNDLGIYIAKNTPTDDEGIIKELISILGQGETLESLREQFPNHTDRQILFIKKAQRMVEYDYNNEIEAAIIWDELI
WP_232142450.1	-0.6344848484848484	165	EGELLDRLTRDRGLLGLSGFRDIAQDAFAEGTRRYPDNAVPASVPDERAREWQGNDGHRDAFRHAYWSARLAQEYGPEWARAFTTAHEGVPGNWADREAMDLYNNSVGIGIGASHRDASPQELAGLVQRAVQEGKLVVVDREGQLAWSDQVRIGQHGLSSDEVIG
WP_124794042.1	-0.634335260115607	173	APFKDKPELAHFSLRHPIAAAAIGKTGALNTNITSNAVRLSQRSGLDNRANGDGRGTQMNALRHSLWQAAIAARFGDDIARQAGNAYEKNPVWQHTLDYPDRYRADEATDLRNNAIGRRIGLRQRGQTMHALANALLNEFRQNGLWTAVPVKENGRTQWRIAQTRISETEYRR
WP_143261521.1	-0.6328571428571429	133	AELNESERKICAENPIRCLAALAVAKVATDQSTSAFPSQSYDGTQRDAARHCMWQSLLSADHGSAYAKRWGDAHEENPAPPASHEMDFHNNAVARVWGAQIARNKLVAHCTTSARAAAFKDYSDKQRLVYIVK
WP_148223860.1	-0.6325454545454545	165	REQSYLYDILGINEEQREALKLLGPIGILRARAIVDERLEAAQKYAHERRLGPPVDNEADAYRHFTWNVKNVEVFGVEKAKTIADNHEKYSAEGFGGSRRSLMDLWNNSVGRQLAALFPGVSEESLWEAAVNAGVVVLTPDDPRLDEWSSSSEWQGEVSMTEEQK
WP_146073748.1	-0.6324848484848484	165	IRIPSLGFAITKSEAAAFDNLLNDPRYKDQAMATVAARATADKAAAELFPNQAPDDSHRNAFRHAYWNSLLCRTGGNKWAYHFATAHEGIQDNPPARMAMDLYNNEVGRDIARRHPEATPEQLAQIVAKAVHDGDTVVFNESNVLEYSNLVPEGKTGNGGSTDNK
WP_199343266.1	-0.6324657534246576	146	WDVSSAYGPLGDQYPWSDLTSDEKRFVIDYPHIAKVFYDNAEKAALAVLSMPGQHNGEADAVRHAYWNALNARDHGDLAKRYGDAHESNPAQPNNERAMDLHNNAIGYIIGLQGRGDAITPSWTDQQIWNEVIKAKSDGKLQLGLK
XP_020610461.1	-0.6320805369127517	149	SVFSPGIWPFGDNLLYKNLSYQEVKVIGKYLQPSQYYDVIMVYYETYRMAIQIADDGERNAKRHAFWQISMMQKFGENFAKEIGNAHERGRPGTKEDNRVDDLNNAAALQYAKDHPGVDPATAANQMWSSGLLADYNDKVAPEHTRDEL
WP_228913946.1	-0.6320481927710844	166	VVGKRIATLNFKELAVLCGVFLRHPSYLLPSYKATREAVAISDRLYGDLHHKDNRTNAFRHALWNYLICRSCLPAAGSPGNAMSWSKRITDLHERLSPNEGLAKKMDLHNNRIGRELFIDSLDKEKEEVVSILQQKTGEAIKVESVEEIEKENNKLVFLEKLKTQK
CDA20836.1	-0.6318965517241378	174	VKETFFFIQQPKTALNIGVYRKNSNNLSTKASNFAVNGGFEKNKYSISDDALDEGSELGAFRHALWQAEITSKFGPLTAWKAGAAHERNPMADLQKMEFDNLAEADQTADLLNNIIGREIGIQHGDSSMRGLANQVLETFYRDGLYTATEYEEGKWRIERKLLSQDKYEKAKSI
QKT06966.1	-0.6317575757575757	165	TEEEIAIILSLNHGDPAAFAASVYDFYKIKERAENEAWAQFPHDVDPHNRKNLVDSGYSDAFRHTYWNALMTRRFGADFAKAYGTAHEGLGGNAPAREAMDLYNNEVGRKIAMENPNASPEELATKVRASISNGDNIVVGHDLQIHRSTADGAAHADGKGTGVPR
WP_229526722.1	-0.6316666666666667	138	NKFTVTYDETYEIWTSLTPSEKALTVSSPVNAALTKSARDKAYQYTRNNYGRSGSGDVSDAFRHAVWNALMCKYISKDWAKAMATAHEDKDAAYFSKVFPDGFTGRQHTNMDLNNNQKGRDCWNVLTDSQFFVSDGDL
WP_146835328.1	-0.6316233766233766	154	KFREIVSLTGIFIFSPQYFLPTLRATKNTLKNCNVRYGELHHSNDLTNAYRHALWNLLICEECFKVTGNVEKTINWARKITDLHEELSPNLPLEKAMDLHNNRIGREIFKDSFYDKRNSGELLDQKMREAVKIDHISQLQNRETQLIFIESREK
WP_144538360.1	-0.6314814814814814	162	ANDTNYIYKVVGGECNLNSLEQSLFNANPTKGFKACVAGKEAQDYTLHKFGRNGHNDKTDAFRHSAWNINMIGFTDDVTFTQKWTNAHENGATNQPVMEFNMDMHNNAQGRLKAQKAGVSTSSSVTAVRNVIDQAYKSGDLQYMPSSTQRVNFTGKSSDYVR
NUO76909.1	-0.6312121212121212	165	EGELLDRLTRDRGLVGLSGFRDIAREAFAEGERRFPDNAVPAGVPADRAREWQGNDGHRDAFRHAYWSARLAQEYGPEWGKAFTTAHEGLPGNWANREAMDLYNNSIGNQIGAANRNATPEQLANLIGQQLDQGKLVVMNSSGSMEWSDRVRVGQHGLSPDDVIG
NUS43350.1	-0.631144578313253	166	LRWVLEQAGQKPKRVTAGEAALLDKLGTGHFISAYMCEEIAADDAKEVFGGKGLGDGHSDAFRHAYWSALLAQKVGPEFSERFTTAHERTTEDSHATSEAMDLYNNEVGRRIAAEHPHASRSDLMGYVEQAVRDGKMVVVDKSGHLVPSNTVAPGETGVARDPADP
WP_235152366.1	-0.6303030303030303	165	GNNPGEANSCEKWYYANHLRLDKGGIEYAAGKALDYTTIYYGSNANDHTMANSFLHAVWNILLGKHAAYRYGDVWKAREVIEGLTDAHECDSPDDEKQMDLHNNDVGLEYFNTYAERYKKNLVDHNVRLNKLPQEYCDYIYYSSAVKIARGSSFTANNYTRVYYD
OPZ53515.1	-0.6301242236024844	161	VKNKPEGLSDVSFAKKYPIETFKALSKKLIGAQTMVEELEPFKWAAETYKNNGSHNGIQDAARHAYWNCLLTRYFGEDYAKGITDGHEVNASLELFAEVIMDLYNNEEGRQIAKKHSHNVGNDYSCCRSAVINSVENGSTLCFDDLVNLNKDALLLPTNEK
MCD6067816.1	-0.6300574712643678	174	LFLSACSGYSKLSKNQKKWVRKHPFAALKVKKINQRTDVVYAYVKSKNLLDSFENGGKLDAYRHIYYMAMLAQKINPGKLRSLGEAHEEDNYLDYLKGKYENGEPPDSLSCVMDIFNNSVGIELVDDASKTLSPEALSKKCMDAIRSGQAWFFRRDEKGNYVNCHGTVIDMASY
XP_001836672.2	-0.6299310344827587	145	ATPIEKRQTYTPYFPPVTEMRYCINPFNIAACLAAHGHAQVASMTAWDYFPSSLHNGKGDAFRHCYWNARMAIDLGVARAKTIADNHEESAENNPPAEKAMDLANNETGRAIGASAAGANKEEKYSNAEAECLRRAREDELVTLP
MBK6833728.1	-0.6298314606741573	178	VFLSSCSTLKSYGKYEKRWAYVHPFAAVKLKRVKGKCDVIYKVVKDSNSLDKYENGGKLDAFRHMFYMASFANKISPEKVRKLGIAHEKDNYLAFLKNKDEEGETADSLSCEMDLLNNEVGIDLAKSIKKNFSIDQIKDLCLEKINAEQAYFMKRNSVGNYLTCEGTIINFNLYIKKW
WP_157111460.1	-0.6296363636363637	165	PDFQPTLMTPEEAALVSTLLMKPTGVADVAEFFELKSQAENAAKAAYPDIPSAWADDHGDAYRHMYWNALMTQKYGEEWTASFATAHEGTGANTPAREAMDLYNNEQGRKIAVDHPDASPEELQRLVRQRIDAGQAIVIDNRQQIEWSNRVPIGDTVSPHSSDIP
NVK51926.1	-0.6295375722543353	173	YAQSNWNAFKKLECPEKIWVFFHLAKAKKAFLISKEAQQVSDSIANTPLLDGDKSGGQVDAFRHAYWLARLHQEIGKNAAKRLGIAHEKSNYKQFKKKQFEEGEIPDKISSEMDLFNNNVGLSFTEKNVPYPKNGLIYRIANAILAGKLKVIKKDRFGNYLTCNGTIIPKSKL
WP_006311413.1	-0.6292356687898089	157	SFVDTVYAISYDDWARLTTAEKVLVVLYPAEAVIVNSCSQQAYTYTKEKFGYNGLGDKTDGYRHAMWNALMDARLDEHIAEAFSTAHEEKSEEELNQKAADGYYEYEHREMDLHNNAEGLECVSWYEIWPVLSDDTIKDRVSEKLTNKSSDIIWLHD
WP_203905071.1	-0.6291525423728813	177	LCGTSVNCVAMSAVAMQDAGPEEQAWCVTYFYWCQVAGQAKKRAERENPFDEESQKAEWNAFKHAYWFALVAQAGVSEDAALLLGAAHEIGTWKASNRGDDQIPDWGSQESRKDMHNNRVGWQIGQRTTGYSRDFYLRDQSEPRRLAAANIVQAINAGKQRDASSWGDNQTPYLRFK
WP_145758389.1	-0.6289473684210526	152	KPRDVWSLFKLLLSFPLFAYPTLKATFKCIRLSNKYFGKRHHTNNAANAFRHALWNYLIVVECKKWTREEHKAIQWAELITDWHEEFSPNKDLARAMDLHNNQVGRNMFKVHGDTSTEKGIDLLKELVPQSRKINDVEDLRNYTDRLVHLKN
EAA7605453.1	-0.6287068965517242	116	EYGENTAKIVGGEHNGGGDALRHCYLMCQFAKEFSPKIAQEIGNNHEHSENTGILGQGKGEMNMDFKNNTVGISCATSSNDCGYSCMEKHYNGELYDLNGPIDNPVLITGSIVPND
WP_224928198.1	-0.6284831460674157	178	SVAQKRNGFSSLSGPEKWWVIGHPFKAKRALSISLRTIEVRDSIKRTGIIGTDDNGGNLDAFKHTLWMAALTHKIGPNSSLKLGKAHEKGNYKSYLKGDPEDGILPDKVASDMDLYNNRQGIRIARNNPDANETELITIILNELRTGTLRVIKKEGGIFLNCDGKPIAKEDLIGTWEN
RLD46093.1	-0.6278488372093023	172	TSPNETKKQKSNISFREYIWGITHPFIALKVKRISHKALHITDSLENAKILSDKSGGQLDAFKHSYWMASLTQEIKVHKARRIGIIHEKVNYKSYKRGKSNQDSTASAMDILNNEVGISIGSIYKTVSKIELISITIDAIENGKMYILKKDENGNYLDCDDKIINLSKESGW
HHN36417.1	-0.6273076923076923	182	TPSKLKSYSDYFGYDVSSAEFWALVWHPRLVNSTMKATNKTIELTGNKFPNQGAWRNKADAFRHAIWNALIAKYVGDQKNSIDKCIEWAKLFTDKHEEGSVKPADMTDEDFEFDHAMDYQNNKIGRDYFKSVAWTEKKCWLCSTVVLAPSDETISDAIYNKTTVAKKVASKSEINSFPNYLV
WP_235113801.1	-0.6271631205673759	141	MEKNTPVLNTVERISWLGQSPQAILLAGPFDALSAKDAKLTAEKFEKESGLRGAHNGPADAFRHCTAACFMASAMPEEDAHQILDNHEAWVPNPPDENQMDLFNNRAGRAMSQDFCPVACGSALDRGDLIVLPIDRWSKDK
KXZ59566.1	-0.6270289855072464	138	TPSVSTFAYSDIIWSGLEKAACVIHVDLVSCNRAAKDATTASNSAASHFASNTLHNGKGDAYRHCYWNARMTISIGESGAMKIASNHEAIRNGPAKEKKMDLANNKTGRAIGKAKKTTSKSHTECKSRANSGKLVTLK
WP_114773809.1	-0.6268902439024391	164	ALIVRACDERISIRSFKGCGPYDTPQFYNLLATMFAYQQVAQNVSERLYPGENLAGGKMDAFRHTYWNMLMARKYGVEFAAEFTTAHERGASNSDIQEPMDLYNNELGRLAAVNFKDDGKFESDIKYVKDLVDSGKALVIGPDYKLRRSNEVPNGYKYDEKGEP
WP_081208023.1	-0.6262576687116563	163	AIWGRLVNMSPREVFRLFKVFIKQPRFIIPTIETTRQCINICDELFEDDHHKNNPTNAFRHALWNYLLCENYFDICNSVAKSVEWSKKITDLHEELAPNSRFEKTMDLHNNLMGRKLFEKFHLEKNLDVIKLLQEEMRKAVLVNKTEEISTRQNHLVYIEERK
MCB2018383.1	-0.6260606060606061	165	EGQLLDRLTQNRGLVGLSEFRDIAREALGEAVRRYPDHPVPAGIPADRAGEWQGNDGHRDAFRHAYWNARMTQVFGPDWTRAFTTAHEGVPGNPANREAMDLYNNSVGIGIGAANPDASPKETADLIQRAVTDGRAVVMDRNGDLEWSDRVPFGQHGLTPDGSIA
WP_207333950.1	-0.6257342657342657	143	EEIETNDCERRYARLHPWIIPLMYLNRAQNDSWCRQKYPEAATQGESSPNSMRHALFQAQNFCTIGESATRDMSQRHEVCDNVVQGPSQAASDMDTFNNEAGIGIGRELQSLGLCDNFVAMATFIEEAYFNGRLRRIDGQPTP
MBN2663662.1	-0.625593220338983	177	PVKHYAQSIKNMHISEIWWVASHPFIAKKAFNISKQVRDISNSHISDTTLDGDYNGGMVDAFRHTLWMALLVQEIKPKAAYKLGLAHEKGNYKDFKKKKLEEGSLPDSVSCAMDLKNNSIGLDIGQQYMGVDKDTIIQVVKSNVRRGKSWKIKKNSLGYFLDDNDNIIPDSAWKGKW
MCC6976088.1	-0.6255487804878049	164	LYRPDITELEANAMDKLSLLELNTFNNLHDEAFEVENQFFPNQDQDGDGTVQANNDGLGDAFRHAYWSARMTQEFGADWAEEFTSAHETKAGNPAARDFMDRHNNALGIRIAQEYPNASPEQLANLIAQAVQNGEGVYIVGTDQTHFGPPGAAENGPIAYTDQH
PLU51032.1	-0.6253793103448275	145	ALRAGPLNGLAAWGVSRTAIAAWGDSRTASAVAPELNVPECAPGNGYARANKRPHNDCRDAFRHAYWSALMAQRDEEDAAMLGDAYERSSKGPYAEVYMDLYNNRVGRRIGSANKDASGEQIFDLVADELEKRRLITSPFQALKR
QIE59984.1	-0.6252173913043478	161	NIWKRIRQLSVGQLWKLTMLFVVNPFKIIPTLRATQRTFYICNKLYGKEHHKSNKANAFRHALWNALICKNIRKKSKNKQKTVFWAQKVTDLYENVTKNNELDEAMDLHNNAIGRISFLNFLDKKEEELVGFLQNKSKNARKIQNLEEIESTTNQMVYLHD
WP_123357126.1	-0.6250340136054422	147	YLESDPIGLKGGMNTYGYVNGNPLKYVDPFGLESVFEWSSKAEDIAEKSGLSGRHNGPRDAFRHCVASCMIASSNWGESTSRFAGWAHEVSNFGQSKDERAMDDWNNQVGLCAAKDNKSPDDCPKTCMTLLENNVLIKEATSNGAYY
OTG94031.1	-0.625	142	NKPVGALAYENYQVGSFRENMAHIGNVGPLDAIKAKNIAKESLSNAQNSGLSGVHNGAADAYRHCQWSCEMGKQLGVDQASKIGGTHESYSKGPVNEIYMDTYNNALGRQMSLRPEGCKVNCMKLVEKGVLFQLEIAKPKKR
WP_168618531.1	-0.624875	160	PTFLARDSSYAKTGAERDFCILPWHLKDCQTARKDAAKARDSANYRFRDYRGSLYQGAGDAYRHCYWSARLRQHIGYDDSYAILTLHESTSKYNDRAMDLNNNMWGRKVGLVYKESAHPIMNSVAWCEGYAHLSATHPDWHRLYMLGPWNCSSPRPPGSK
MBL7901177.1	-0.6243010752688172	186	SQKKGLFDPVALWGVSHPFAAAKIQKINRQCLSIYNQKELKQRLDSFSSGGQLDAFRHVFFMAAFHQKVKAKKLRKLGRAHENKNYRQFLKGETPGEWQHDSLSMVMDLHNNEVAFGLKSETQLLSLEELKEKVIQCLLKGEALIMKRNRKGQLLKCDNTVLKPEDYGHVWYIPKCLVSSNQALAD
WP_229474302.1	-0.623953488372093	172	PNSTAQNYTPKTVAGAVLQRQAATMEGLYREATAVYETLSTDNPLTQNAADRSSMGNDAFRHAYASARATQEYGSAVAGFLGRGVEWMAAATRENDESRQNAADIGMDLHNNSVGREIGRTLGSKAAPEDLRDAIEKAALEGKLIMSPSDPRALKVHDASPDMKALGGAYDG
WP_179814453.1	-0.6236746987951808	166	ARMLGFTETSEVTATEADILDELITPNPTDLQAFMELRDEALAAPERYVPEGAVSDGHGDAFRHAYWNARMTQEYGVEWTSRFATAHEMTPENTAAHREAMDLHNNEVGRRIAEQNPDASPDELAALILEEMERGELLVIQQDGTAAYSDQVPMDGTGTAREGGLP
WP_159843286.1	-0.6236363636363637	165	QPILMTPEEIALLSSRVARPGTTGVGEITDFFEIKAQAEEAAKKTYSNPDQNALNDGHGDAFRHMYWNALMTQRYGAEWTENYGAAHEGLGANPPTREAMDLHNNAIGRQIAIDHPNASPDELQRLIYQRIKEGGAIVLDPSGQVAWSNQVEVDKNGHPARADIP
STZ52127.1	-0.6235428571428572	175	DESRRNKILKFAANHPVAAQAIGLPGENAVNITGNAARFALKTGLDNRANGGEGLGTQVNAVRNTLWQAAITARFGTEIAEKIGNAYEDDTAIRENKIQYFSRAAADQAADLRNNRIGRTIGAANPDTDMKTLAQTVLNHYQKEGLWTARSVTEKGRTSWRISRTKISRAEQQAA
OGW84751.1	-0.6234999999999999	140	ILDQEDLEKISAELEEKLNQVEIGLLSENPLKVPQLLRITSYAQDVAEEAHAKNAQVPEDAYRHVLWSYLLTKEFGPEFASQITAAHERGGIEETSFDHQMDSNNNIIGREYALRGYREAQILQFVMQDPRVIRSTNQVQ
MPS36066.1	-0.6232515337423313	163	TLDLRMPIAPVTTFKKCEKEIHMSFSDFATGGIASDAIFESVYSNLPGRENGPADAYRHILLAAELTRRYGEAYARAALGFHEWDGNREGQLPASEAMDRHNNEIGIEIGKRLAQDPSASWHSTVHESRQAFWGQDGSGSGARWQDPGQWSKNPTDAAGERIP
PXF31500.1	-0.6231451612903226	124	HLTDAEKKYLTSHPHHAFAIRAAKDKAFAETVTRFSRNGRNDKSDAFRHCYWTALLARDIGHANAQRFTTAHESDPNNPANEKSMDLHNNAVGLSIGLSMADDAKLSQQCMNALLAGRLQVITP
MBA2584636.1	-0.6229378531073446	177	AQESLMSMYFKLSSPEKFWVIKHPFIAKKTSRITHKALRSVETIASEFPIDNDLMGGQADAFKHSYWMALLAQSISAKKARQLGEAHEKANYIQYQKGILEDGSLPDKASFEMDIWNNKVGIYLGKQYKQLNEEELKIKVIEYLLKGEMKIIKKDKSGNYLDCKGVVIEKELLNKWD
WP_102242990.1	-0.6225949367088608	158	IKLYILGLKATCENEAYEFADRFIRKLPRKNDGAFDLSSGEFYDNDIDAIRHAYTSGIFTQEYGEKITELLGDMNELVPFGGNSSSNSPNSKNMDLWNNRIGRKIGLKTSGKLKLFKLILKALKNGDLIIDPENDSRINEVSSSKINIKNKVFVVKES
MBP1570386.1	-0.6224999999999999	208	KILNTPASYFPHISGMLKIRNSEKSAANTRNKVFTEYVGGYDGYGLNIDGGLPNAFLHIYLAAKTTDELGEKAAREFLTAHETFTDKQYEDGFLYKQDDISFDLEGEYQKYEKYAHDKKYPLVKHHVEMDLHNNDIGIQIALSTPENPDEITEQLKNMLWEHETLESLRAMFDGYSDREILFIKKALDAVYSGEAAVIWDFPGNNLPE
MBL7888930.1	-0.6224358974358974	156	LHPFVAKKAFKITQRVMNDVDSLKNTGTIGKDNNGGKLDAFKHAYWMISLSFSIGKKKALKLGIAHEKGNYIQWKKKLLEDSLLPDSISSEMDKKNNAIGVQLSKECKHLHFKGEIFDIVMNALKTGRLVIIKKDDKGNYLTCDGVVLSMSDWKGK
MCB0430115.1	-0.6224157303370786	178	SAQSNWNRFWHISGPERCWAIRHPFTAGKCLRLTKEAKAATHVMASSDVLDHDISGGQVDAFRHGYWMALLSSRVSTRKARSLGKAHERGNRKDFKKHHFEEGMTPDRAAGEMDTWNNEQGILIGNRMHNAPEDSLQQLVIRGILAGDFRILAKDGNGNWLNCNGQVLSPADIKDTWE
MBR9757929.1	-0.6220253164556963	158	IYVLENEQDYTSWMSDDEKNLYDTLTRTEQLLYLASAKQALDKSEELFLTPCERYNGKGDAFRHAYWNALSSSRIGVGLTNLLTTRHENRPPEYPYHSKENEMNLFNNQVGRDIVINGSTNILQDIQDAVSNGDLRYLNNQDSDCFATFSSQLIPTNQ
WP_218830642.1	-0.6219753086419753	162	MTASRIGEYKLAKAPINHIEKELFAKYPQNIANTVKATEIANTYSEMFWAEYTRWQGNGDAFRHALWSAIMTKDISRGWAHEFAYAHEGLRTNESRDNLDTNMDITNNYRGRVDGTTYSDLGNYELMQKVRKSVEDGKKVRIRTYTSKTPYAKVAGVPTKLL
MCE2686994.1	-0.6219463087248324	149	YKNNGQETIVGSNIDVVESYIPFNSEAYHQYERIANVSLPRNKKGLIDLSGGFAHNNQIDAFRHSFVSGAFTQKYGIFAARILGDSKELYDDIFYNQSLQEKNMDKWNNSFGRRIGLKTKNLNQLGDRLKLAIDKNELILNIKDKRRYY
NUM51418.1	-0.6218644067796609	177	LFAQDLKSFFKLSRPEKCWVISHPFAAKKAYKVTNHALQITQEIKKQNLLDTLENGGQLDAFRHAYWMAVLTNSIGAKKAWKLGKAHEKGNYIDYKKRKLEEGYIPDSVSLAMDFFNNKIGIEIGKKYECNELKNTVISDILEGKMKMIYRDQKLNSLDCNGEILPYEQWSGIWRNN
KAF7512476.1	-0.6218115942028986	138	AQSGSGSSSSNYFPSVTEIGWCLIPWNVDDCVKAQGHADIAAKAAQNLFPANTLHNGKGDAFRHCYWNARMTIDLGADNAKSIGDNHEDGSDGPEEEKRMDRANNASGRNIGASAGSYASAQEACRVAAVNGKLVTLK
WP_044520534.1	-0.6215151515151515	165	PFNMFTEPHQVTATEGRILDGLSVLDLRDLDQVTEAAKSEAINRFPPPRHPNDTADNHTDAFRHAYWNALMTQRFGADWTRDFTTAHERLPDNPSTAEAMDLYNNEVGRNIAMAHPDATPAELANYVERAVRQGDTVVVAPNSGGERLAWSNTVKEGEAGITSLS
RUA09915.1	-0.6212359550561797	178	VYPQSAVEGFFKLSTPEKCWVIFHPFKAKKAFKITKEALFVTDSITKLKILTDLNGGRADAFKHSYWLSRLTQEIGVRAALKLGKAHEKGNYQFYKKGKKEDGYLPDKPSSDMDLYNNNVGAGIAQKNLQVSKHTMVELIISAVKSGEMKILKKDSKGNFLTCSGEVISKESLQSKWE
WP_222982858.1	-0.6212096774193548	124	KISTDLYGRLHHKNGPSNAFRHALWNFLIAKRCYHWKANKHKVVAWTKKITDWHENAFPNRGLAKKMDLHNNAVGRFIFEENIDTVETEIVELFKKMAHKSIKVDANTDLTGLQRCLVHITSEE
MCA9892283.1	-0.6211728395061729	162	TSALTLAYWGKLASITELEAEQLDKLNVAEFTAFAFIHDEAYLAEQKTYNSNGNNDGLADAFRHAYWSARLTQEFDPDWARAYTDAHETKPGNPAARDYMDRHNNALGIRIAQEHKEASSEELRSLIYSAIQDGQGVYIPDSAGLEETSEEILNNGPLARTK
WP_228776616.1	-0.6211494252873563	174	NDTVEQVKFALRHPRIAIAIGSVHKDPGSTLEPNISTIASTFQLNLFPNSEFGGEGGVGNAFRHVLWQATITREFGKDIAVKVGNSHESGEKINYSIRRNLSLDKADEMIDQLNNEIGREIALNTNRLNTKELVGLILETYKNNGFYQAERNSNGNYDVVRKRLSEKDYQNTSN
WP_205929012.1	-0.6211494252873563	174	NDTVEQVKFALRHPRIAIAIGSVHKDPGSTLEPNISTIASTFQLNLFPNSEFGGEGGVGNAFRHVLWQATITREFGKDIAVKVGNSHESGEKINYSIRRNLSLDKADEMIDQLNNEIGREIALNTNRLNTKELVGLILETYKNNGFYQAERNSNGNYDVVRKRLSEKDYQNTSN
WP_052812208.1	-0.6203636363636363	165	EGKLMDEMTWSRGLQGLLELKNTQDLAFIESRRRFPDQPVPDGVPEGRAKEWQFNDGHRDAFRHTYWNALLAKEFGNEWAEALATAHEGMPGNPANREAMDLYNNQVGRGIAAAHPNASKEQLAALVGDALSEGKLILMDRNGALAWSNQVEVGQHGLSPKEAIQ
TAJ44407.1	-0.62	168	ANINFDVDGIDDGYKKLNDQEKSLVRVYPLSAYKISKNKEEAERRASINYPGQLLNLKGDAYRHTIFSAMNQRDCGHDMMGQSIARLFGEAHESNTPAQLQLEKQMDLFNNEVGYTIGNVLIGIFLSDDDIGYAAEDKLNNGFLRYLKPLLTTTQDNNYWGANGSHDS
WP_078776234.1	-0.619940119760479	167	SMYSEYDVGSLTLTSGELWLLLENPMKGPGSVRAYNRAKEWSKSYAALKCRGNEGDTRADAFRHSVWNALLCRETGTQFDDISECLGWSKDFTDAHEENSKAGFARSMDFHNNTIGRYRYSPKLRVACEWNWFGICVNHEVVGPSREKTKQMYSDLADEALAFNDTN
WP_051986859.1	-0.619504132231405	121	KKVFNDNVTKGLLTVNNAAAYRHALWNAYTVRDYGSDYAKRFADAHELDFPNPGLEKEMDLYNNSKGRSIGCKNYSGNNESTISYQIRRNVIQAIENGEMERDVGTDIGSLNYLIYTNNTL
WP_167572008.1	-0.6193678160919539	174	CGSYLIGNKHVESPKENSYLNYNPGYRKVVKEAAFRAGVLATRVAGIRDYGGTNFGYSGAIRHSYWMYLLAIELGPEIAEAIGILHEDYVVQSGKDKGRDNPDTDDGEMDLINNAWGVNLARQNPNLDYLEFEDRFFEDATNKTNTTIRILHLKTIPKESLLTKRERVERLNQR
WP_062710976.1	-0.6191724137931034	145	DLQAEGFSALQKYVYLVGKNISYEEYQVILKYPANLFHWLGIHRRVFQVVEHMTDAEEQNAVRHVYWQCLLKKRLGEKFAVAMGEAHELGRPGSDADNRADEINNRIGLQLADDVESEEDCLKRAREMWAAGELATRIDLETDPT
WP_106530834.1	-0.6190058479532163	171	IGLDKPAEDRSIAPEEVDYLQGASSEEFIGRFTPYALAILKSNRVAQTEKANAMSHFNYQAYMTTNQGAEQAKVLGDAHERFEKGRPQEGVKSEELPDSIADKINNARARVLAEAYKSQMPGINEQIALAAMHKLKLSFDALREKVTASPRISLEPFVQRDFVDVLFQYSW
MBE7059493.1	-0.6187222222222223	180	KMGNIVKTIGEFLDGKNEYSASDSYKAYTLSNKAEDNAIQYAKKNGSVGRKVITWDNTVDAMRHTEWNSMMTREMGYEKACFFANNHEIAELKKLGWFKRNENGRIITKMNQPTLMDIWNNSTGRALAMDKSLHDLNYDKLFEHAKLYNMLITDASTAYEYYGVIDYINKDDWTVNVEWD
WP_223847463.1	-0.6186144578313253	166	AYQKLNDSEKALATEHPLDAAFIHGNQTYVESFQDQMAGSGIEQDPSNPSKPRLDGGITNAFKHGLFSALNAQDVGQQRAKEFGDAHEQNPDTAAKGGNTQMDLRNNAVGREVAKQYPAAQPSALVGQLLTKAVTGKLTVLNGANKPVTLQLTGGQVKLIQGVINQ
WP_174103980.1	-0.6184516129032257	155	NDSVRYAYHKVTPLFLAAESQSCLKKIGSFNCAKVKIDADAAMSMARAYYPYSLDEGIGDAFRHSYWNARMCKNIGCGNAKIIADDHEKFNPTSKVIHDMDYYNNQKGRDMYNYRKNNGYSMDYQGMANHLRADISRGYLKYIKKPEWWLLWTNQ
WP_062669310.1	-0.6184285714285714	140	GGGDSDGSNPSEADGILETPTAREILWLLLNTSGADRDKMRHNAALAAQYGKGQVDNVYDALRHAMWSAMDAADIGLDKAKEFHTLHETVNPGNDNTMDLHNNDWGFNWFSQHGNPDNNMQQFINDFNAAVASGQIQTHP
WP_154821401.1	-0.6182208588957055	163	AYDYANALPIVSSRLGTNEKKVFNSNPAKGVLVLSNAQAAITMTSQHWKNTHEYHNDNADAFRHTLWNAYNAHDCGVSYAKQFADAHEKDNPNDALENQMDLFNNALGRTIGSRSYSGNSSQVSYAIRQAVLKAVKNGEARRFVGSDIGTKNTLQKTNSNGIK
KAF1853053.1	-0.6179166666666667	168	RDLPEGFQTSEFLQEKGFVDFIVKRTEIRDTVAKTVNLLAAYTIAQKKFPKTASTNGVGNAFRHALWCCFIAMYCSKVSSPQKALKFCKRITDMHEELFPNKPLETKMDLHNNKFGMDYFKELLPGVHRQFFEKSFFIDGLEKKMKDAKVLKNLDDDFEGFLVYLDEK
KMT64156.1	-0.6177707006369426	157	NEMREVIGGVLTVGPIDAYQAAFGKHNDFARGLASELLSEQPGVENMTTTQRMEFKNGVRHVAWQASLTIEEGLDQAKTIGNLHELGEEKSQDSQIDQFNNKVGQSIGSSVKGVSDIKGSIQNALKAGNIIISSSDSRVNQNLPKYINDDDVKSSGY
WP_206542272.1	-0.6177586206896551	174	IGIAIKNPFKIGLMNRAGHDLADIAGEFSRRGATSSAPFAVLERNGPVASDADRGGERGAFRHATWMALIASEYGSKDAKWVGDLHEGKSTNTSKTTNILGIIGADTVTDELNNEIGRNYGEKNKGAQARDIALGVLEIYNKEGLYQVENSGNGTNKFNVVRKKLDNEKYNLLK
WP_133849998.1	-0.6176363636363637	165	PLSMAQTPVELTKAEAAMLDNLFARQGVSGLQRFKSIKEEAERAAKGAFGGQGRLDGHADSFRHAYWNALMTQEYGEPWANQFATSHERYPDNNPIPVAMDLHNNEVGRQIALAHPNATTDEMKGLIDQAVRDGRMLVIDKNDMLVPSNTVAPGDTRVSDDAHPW
WP_161295191.1	-0.6175324675324675	154	TKIPGAEPYDTIATGQAKKSELAVCVYILVANCWDVKQITGWSADIAAAAYPGEENEGANAYRHFTWQAMITAKHGAQTAEMVADAHEAYGEREGHNYADHLSDLVNNEYGRQMGEKIAAANPGASESQLRDAITREAKNYMTSGNYARPNDFK
WP_115411048.1	-0.6169090909090909	165	EESGIEVSPSLFTSEEIAAMEQLYKTRGIEAVGQALQMPDMAKEAALTYSPETEADGHGDAFRHMYWNALMAQEFGADWTETYATAHEKTGGNNPQREAMDLWNNQLGREIGAANPNATPEELQALIRHEIEGENGRALVITANDQAGNSLPSDQVNLSWSRSTD
MBO5964236.1	-0.616547619047619	168	LIKSIKFQDKIWVTVNINNIKKALIVSNHVLVKMDSLYKTGNFETNVEGSRYDAFRHIYWMYSLAKEIGIDKSRKIGLMYEDYNYYIFNIKPLSGYDLAGRTMDEYNNEVGLYLFSKIGKQETEEVFENIKDLISKGYAKIIAKDKNQNSLDKNNKIIPEEQWKKEWK
MBL8951893.1	-0.6164242424242424	165	WPKVFGIPVPGAREVTEGEAAMLDDLGLLRAQGVRDIAGTAEETANARFPAQGVSNGHADAFRHAYANALLTQERGEEWTAAFTTAHEQNPDSSPLSVAMDLHNNEVGRRIARENPDASPEEMADLIQKAVENGEMVVIGQDLKLHYSNEIPVDAAAPKNDRLPM
PIW55864.1	-0.6162328767123287	146	ERRGFSCPTVKTGDPGSLGDRGNAVRNLGTWEEARDLANAAESATIARFGYQANNDPTGAYRHFYWNFSMAQRFGAEVAKQFGDAHEVQGAEGAGYDASNSPAETQMDLYNNAAGIAFATDPQTRNLPPQIAAEIALKAGCLQEKE
QQS11522.1	-0.6156875	160	RGYVGLQMIEKLTGHHLTTAEEAWYLTHPFSARKISNCASEAYEEEKAIFFSTGEDDEGDAFRHCFWSALVMRECGQDVSGFITSLHEEIDDNPRSRKDMDLHNNGVGRWRVHMADNKNMSRQVLKLLIDGQLKVIKPNPTKMTQARVRYTDLAGKLGAL
MBV2240452.1	-0.6155696202531645	158	DASDRITHRTVNGDPAEQWQYDEHGWLPGLIAANSITNSAYQFGYDMDAIVGGAHNGAADAMRHCYLMCRMTKTFGSTIADVIGKNHEAAGDRQGQPAKERIMDLKNNTVGIACGDFSAKCSDACIEKYNTGQLFGLDGIKADNPIKAKQGSSDASNY
MCB0877755.1	-0.6151412429378531	177	LDYVALDRRHQIGVVLRHPTKPWLAGLGLGVARDARAAQEQLYGTREPLDGPQDAFRHTYAAALMTLRAIRDHGEDPAGAAALAIEAGEAHELDGQDNNDDLSREMDRFNNHVGAGLAGDGRAAGGEQADANGFVTEHALRERVLEAMRTGQVQLVDRGATPAAPRVSGPGDVPNGA
WP_015240662.1	-0.615126582278481	158	SALDYYIPVPGFGQLNKDEIRLAERNPLEFTKYANAAKEAYNETNKYYSGKQQLYQGNGDAFRHSYWNARLVQSFGGGPNHGYDRAKVWATAHESKSSGIDKQMDLMNNETGRFLAVDKYYSYSSVQYSSTLRKMVKQGSLVRIVNNKLVATNGTTGK
MCE3017979.1	-0.6146913580246914	162	GESLNSLDYSGKAGCKCGEIVACNVSCGPWVCIGGRIHVGNAFDAAGNSGLPGPHNGPQDAFRHCVWNCEMAKDMGGSDAKCVADVHEDCGSNPPGEVCMDLFNNGKGREAARDSRSCSVSCMELLQRGELQTSDRCPMGADAGVPTPLPPLPEVDPPTPII
MBO5531004.1	-0.6145086705202312	173	FARQAWCMTGLPLTAIDVPYSVGIKGLPPDSSSTNRAYAFSEAGNILSTEYGDDGSERGAFRHILWQSDITSRYDENVAEIIGDCHEFGKTFDPNQKAFDSLIDADSAIDRLNNIIGRKVGAKYSHLTTRLRALKVLEQMHQDGYYKAIRRKNGYIVEKVKMSDDSYNKMYDE
WP_235831820.1	-0.6144252873563218	174	CCGGSIASYRHKESPKETDYYRANKGTKNVVNEAAYEAGMLATTVGGGDIGGDNDGYSGAIRHAYWMYLIAISLGPERAETIGLLHEDFIITRGKYKGMNNIYSEDSKMDMINNAWGINMARENPNLTDVEFEELFYRAVQSQNGTIKIIDTKTVPKSTLKERFKSLEKTKERL
MBD2799925.1	-0.6144086021505376	186	FVLSHPIAAKAIGEFKRGEKNITTNAIRFSTQGRGDYILAPKFRAIFEARGSEVNAFRHVVWISTIAAQYGEEIAQHIGNAHEGLWGKMPEKFYKKVDLNKRVFDDMEQADSAVDILNNQIARELGAKSDSKSMKQLSLRALDHFYHHGLYVFTNYEFDLENNDENDVNYSIEIGKRKITDKKYNY
WP_188937437.1	-0.6142690058479532	171	VNKRTLGGISPETLTVPERNHLIANPGYGQHYSFAAQESNHWTVVVYQRDADNESNNAFKHAIWNALSIRYILKGAPASENQAVDFTQDGTSKHEQDDNGNQIRTDASAMDLFNNMAARTWMKEETSWGIGPFRSMPSFEDIINNMKGKADASTVHTRAQILAPHGGDSDY
MCE3232975.1	-0.6141447368421052	152	TDITAIKNQAEQEAYFYYEQQTGITLLKNPDGSYKSQGHNNALDAFRHTYVSGVFAMEMGNLTADALGYANEVYGDLFHDQSAIEKNMDLWNNETGRSIGEDAVSRADLAQKVNIALQNNQLITTLSDDTKTYEYFKDTPEPDPTTINNHYL
WP_212829835.1	-0.6140127388535033	157	EKGWCLKVGPFACQIAGDGRDFAEKNAKASKDKWKARDGLKWQYDDEVWNAKHHGLWMAYMVANGVSPEDALDLAYAHEFSSNDNGTSTYGSRDMRIDMVNNKIGIAIGQRIRAISSTRGKWDTPGATNEEIISGVFAMIHLDGSRCDGCFSLDPRY
WP_223260404.1	-0.6134810126582279	158	NTRVKRSASIAGALGKSAEMQACLRSIGAYKCGQARLNVNAAINMAKAYYPSSTHNGKGDAFRHSYWNALMCKSIGCSNAKIVADNHERYNPGPQKEHDMDYYNNQKGRDMYQWRVHNGWSVSPQAMADNLRQDIRNGLLKYISYQYDSNGSLWWTNQ
MCB0397665.1	-0.6132584269662921	178	DGQSRWKTFRTISRPERCWVLFHPFVAGKCLNLTKQAQAASERIMRSDTLDGDPAGGQVDAFRHAYWMALVSSRTGWRKARSLGRAHERGNHIARRKGHLEDGLIPDKPASDMDLWNNDAGIDIGRTHKNAPSDSLRIYVISAIMEGKMRVLSKNAAGQWLDCNGQPLPPESYTGLWE
MCD6366401.1	-0.6132203389830508	177	FSQSLLKQFFHLPHPEKWWVATHPFVAQKTYKISNYAKLTADSLTKDTVLDSDPAGGQVDAFRHCFWMSMLTQKIGWRRAKKLGKAHEKGNYLDFKKHRNEEGILPDKISSDMDFVNNDTGIQVGLDFPETPRDSLKIIIIRKIKNGELLIIRKDKNGNFLDCSGNIIDMKKYYGVW
PJF31449.1	-0.6132142857142858	168	PRVNYYGTRITQREAELLDKLGFPQRFEAKIIRDEALSRSERFLTDLGLPSSEIHNGIGDAFRHAYWSARMTQAFGEEWTRNFTTAHEMNPENDPARFNEEFMDLHNNALGIRIARENPYASPEQLAQLIAQALRNGEGVYIQPNGTHAYTDQHSAAERLTVPQPASS
MAC86326.1	-0.6130952380952381	168	RTDIYKIICVFISTINEGYSASKTASAIYNSNNADTDAQNSVFGDQARANDQQDAYRHLLFSSYLARYYYTKSSKSKRLKFSKVVGNFNESCSDDIKIDSKEMDVHNNWIGRKLFNDNCSYKKFWGMTYGLNLPSIGSLKAKAETLVLNGTFIDKFGENLTPEQTQEE
PGH39812.1	-0.6129677419354839	155	GNHLSFGDYGYDTRLGRRWQLDPEPIIEISGTWFYDIATNFQINIGRALGVKNVEGGVQNAIRHTLWQALLTRDVGAKAASRIGNVHETTTNVDLNQRVFKNETDEHDADRTIDLLNNQIGRSIGEQNKDADNITTAKSVITEYYKNGLYDYGRK
MCB0737404.1	-0.6128125000000001	160	VNTFVYGPGSYKRISGILKIALAGAAYYTYRAWAAKKKSFYAANEKYKNDLEEYKGMRQDAYRYILASTLSRKWTNRPWAAFVGLANELKNTSNTNADKYMDYHNNHVGRVTKYQDFKSGSHSDIQNTIKAWVDDFSSSTSQFVNMAQPVPDWNPNDPSK
WP_234656210.1	-0.6123999999999999	150	DDLVREWLKGANDYEKAYYTRHPWLIYAAMRAQKTAESKTLSLYGNEYDNTIANAFKHAFWVGLMVLTWDDGIARFLAELHEADITDPQNLAKKMDLQNNELGNKIGLFIKSKYSDPKDQETELRILIKDEIDMGRGVYIKDGVLTPTNR
WP_169089324.1	-0.6122962962962962	135	ALASYDSYVAKWNALTEAEKVLVIRTTGQALIVDSMRRKAVEYEANSKYKGLDGNGTKRDAFRHAIWNALMVKYINKLSAYAWATDHEAQDDPSYYDQYFDGFTGRQHKVMDLHNKEKGRDSWNFWTDSILWTSD
HCE54932.1	-0.6121637426900585	171	SAQSNWKQFLQQSAPHKMWVIFHPFKAKKASEISFEATRISDSIAKTDLLDKDIAGGQVDAFRHAYWMARLHQKIGKCAAFSLGKAHEKANYKTFKKNKFEDGILPDQASKEMDLFNNKVGLGFTKKGISSDRNELINQIINTILKGELMVIKKDTLGNYLTCEGELIPAE
WP_110437421.1	-0.6116778523489934	149	RAATYGIGDYIPGYNNLNPAERELVKKHPVQATKVFTTAQSATDYTISTYGKNGWQDNSDAFRHCLWNALMKKAMDASAAEEWATAHEYESSGLDKSMDLFNNSIGRSIDVSNKSEAQIVSAVKTKVSNGSCRRIINNKLVATNGDGMK
WP_152664003.1	-0.6116428571428572	140	EASSICPPVGQQDMGSKTWGENLAGRPGWQVLSAVGSGLAAQHAAAQRFPDSKQHNDEADAYRHALWNIKMTRAMSPQSAADFANSYEVSGQDPPAEHRMDLYNNAVGRAMATDPRFSKMSAQELAYLAYRNNCFQVRSK
MBL6840981.1	-0.6115822784810128	158	GDGPTFFENLESEYGYPLVQDPISGKNRHGRPAGRQDLPTPQELADSRAHMLGSAMMSADYGPKTAMTVGNMNEDFSASNRLHRAMDKRNNAVGISIFKQAGINATPAQLAQMVDAKIFQQLDAIMGRPTNDRGFASPEKGPDLYIPRDQYGYFISDY
NJW54726.1	-0.6115447154471545	123	EICNRLYGQLHHEDNRTNAFRHALWNYLICKYCLNIAGSEEKSVSWSKEITDLHERLSPNEALAGRMDLHNNRIGRNLFLNSCGKEIDVIAVLQQMTNEAVQVGSPQEIEEERENLIFIEKLK
RLD23094.1	-0.6114999999999999	140	HFNQTDILQAAKTFDIELAEKEAEVIANHPSLVPAMIRITGDARQKSRAYRSRDKSFPEDAFRHVYWSYHLTREFGFTLAKQITDAHETAPGNTAKERAMDFHNNEIARELAKGNLSEAQIVNLVLTSNNIIRHPSEVLQ
WP_104862554.1	-0.6105806451612903	155	GGTVRRAEVGAEELTQTEMQMLLADAARIPEIRDIRDRASAEAVRRFPPPDGRQVDNETDAFRHTYGSALLTRSFGPDWASRFTSAHEGNPDNNRASRAMDLYNNEIGRSIALAHPDASPEAIADLAADAVLNGEAVVVGPDGVSLRWSASGNEV
MBC8146645.1	-0.6101418439716312	141	VRIANDSINLTSTLDGNQNGGQVDAFRHAYWMALLSYHIHWRKAMKLGKAHEKGNYIDFKQRRKEEGSLPDFASSEMDLWNNKIGIEIGKQFDKNLTELQLQQLIIQAILNGEMKIILMNSDGKFLDKDRKIIPESELTGK
MBQ4542833.1	-0.6099444444444445	180	DYIAGTILKGYLGLQYTLVSDKYGYKMANDIFNIGRSMRNKARDYAESKGFDDAGDNEADAYRHFMWNCEISDKYNNSAAKYTTNAYEMAEMQEKNWLDGKLDANAKTVTGKMNQPMLMDLWNNAVARTLKSGTYKGVNLKDYSSDQLWEFALKNNLLITDASKVYEFLGVKDYITNPTE
WP_012200195.1	-0.6097435897435898	156	KIYGFSSGSLVDEFNNLTPTEKTLVVLYPKEALIVKSCAEETDTWTNKYFRGWKDGDKGNAYRHAFWNARMKLVFNSGANAKIWADAHEAWPDSELDGKSWNGFTAYQHRDMDYHNNEQGRDCIEWYELDPFISNSTVHDRIMAKINNNEMMILVK
PWI29877.1	-0.6094303797468354	158	IYVLENEQDYRNKMSDDELALFDTLSTIQQIKYLVSAKEAYDKTEELFETDCEKHNGKGDAFRHALWNALSSSRIGVGLTNLLTTRHENNPPLYPYNNKENQMDLFNNQVGRDIFANGSTNILQDIQEAFNNGELRYLSNQATNCWATFSSQLTPTNL
MBL4625775.1	-0.6093142857142857	175	SQESNFSKFKKLSEPEKRWVILHPFIIKKVHAISVEVQQVTDSIYKTGVLDTFPNGGQIDAFRHGYWMLYLSLEIGKRRALSLGKTHEKGNKQDFKKGNLEEKFLPDFVSIQMDLLNNEKGASLAAIDYKTQPTMLTHQRTLISYINKGEFYIIKRNKKGEFVDIDGNSIPTKEW
SDW25158.1	-0.6086363636363636	132	PTNQATLHTMQICDRIYGHTHHGDNKANAFRHALWNILIAKRVLKIVKTDEKALQWSDKITTLHETLMPNPPLEMEMDLHNNMMGRKLYLELQDASEEKIIEFLKVKLEEAVQIKTVEETENLKDFLVFIEE
WP_115971324.1	-0.6085806451612904	155	EAELLAKMEADYKKRMSEEEKKIFEKMSPYERLKYLMNAKDAEVKAAQHFPNSLENGKGDAFRHAFFSALNRTMFGVDQAKLLGDAHENIPQNPLNKQMDLHNNEIGRAYDVYTANMTAEMYVLEMVNSGKLVYLGPLGTNSIIMPYTKLIPSNQ
WP_188250148.1	-0.6085401459854015	137	QTISDEVVKAGGGERRGSEARSAIKLVGFVDAVRARNAAEDAKELARLSGLPGLSHGRGDAMRHCTWSCQMARDIGAGNAKLIGDNHEIWGVDPPGGRQMDLNNNAIGRDLSSMSGACSSLCSEAARNDELEVYIGR
WP_229714449.1	-0.6078947368421052	171	QAQSNWELFKSQSGPLKMWALLYPLKAKKAFEISNEVIKVSDSIATTNLLDKDKAGGQVDAFRHAYWMAILQIEIGKKATFSLGKSYERANYKSFKEGDLEDGITSDLVSKEMDMFNNKMGLKYTFKGDKRSKKGLIYKIVNAIKRGDLKVIKKDSLGNYLTCDGAIILEE
WP_139066304.1	-0.60776	125	YISDRLYGNLHHGDNRTNAFRHALWNFLICQYCLPVAGTAEKAATWSKTITDLHERLAPNEELAKMMDLHNNRIGRDLFHRRPKEEEVIPLLQLMIKEAVKVSTVEHIEKEREKLVFIEKIEHPL
WP_204451524.1	-0.6073939393939394	165	AGLAARLTGVKEQEVAHSEMVILSNMSLSETNTFHSIFKKTLWMGKHAYEGRGETDGHADAFRHMYWNAMMSRQFGEQWTIEYTTAHERKPDANKVAMAMDLYNNEQGRRIARENPHASEQQLVKIIDKAIRDGEAVVIHEKDLAYSNDNGGPGVPSGIGTYEVN
MBU6140976.1	-0.6070967741935483	155	SIIPTQEELKREAYQYFNNHVRPIETYINEQGVMKARDIVSGEVIGLNDDLDAFRHSYVMGKLTLSGYQSSVVKWVGIDHESGDANNPEEKDMDLWNNSIGIRIGGIALDEEDLGNRLKTALENGQLITSPRLISNEERSEVQSIAKEALSDALS
MBK7890560.1	-0.6068831168831168	154	KSGAASRPGRFLRYPGLTAAERKLVDQNPKEAVAVFVQKTRAEMSSTRNFPVQGFNDESDAFRHYIWAGLLVKEIGAERAQLYLNAHEENRLQRLPERDMDMANNQIGILAAQKLMEENKAFDLKLLEQSALNDLRARRLVILNPGLSIPKEPL
EBI3718299.1	-0.6063580246913579	162	IDPLGLLRALANDAKGVAEAILPKYGPAGIHRARIIKNDAEDFGENMDKYVGGSWNGHADALRHCYLMCAFAKEFGHDIAKRIGDNHERNDVAGIFSQQGNETTMDLNNNAVGLACAKSSDDCSSSCIQKYYNGELYDLNGLIDDPKLISPTLTNEWSVSDD
MBF0215927.1	-0.6061594202898551	138	DRQDITDIYRYAGIKKDLTSSELDLLSMNPLKIPQMVWIWDKAMSEADRVVRDDPGISHDAYRHVYWSYLLTGAFGPVFAKALTDAHEEGDNTNTQSEHMMDYNNNRVGVMYAEARYPESEVLWRFKKDRNVIHIVQQ
TND09297.1	-0.6061581920903956	177	AAQNNMQSFRGLSAPEKRWVIFHPFIAKKAHRISLHARAVTDSLAKAKALDGDAAGGQLDAFRHVYWMALLTKKTSARKARKLGKAHEKGNYLAFKKGAVEDGAQPDSASMIMDLKNNEYGISWGKRAGKYDGVRHVFPDVSTRRTIYFIETGEAWIISKDAEGYVLDCDGNRVDME
HIB47537.1	-0.6054658385093167	161	NIWKRIRQLSLVQLSKFSWLFLKHPLLIFPTIRATKETFAICNERYGSTHHKSNKANAFRHALWNALICKKVYNLRKNKQKSVFWTQKVTDLYEKVTRNEQMDEAMDLHNNGVGRICFLNFLKEDEAEMVNFIQNKAENAKKVENLAEIQKSENQLVYLHD
WP_151040627.1	-0.6053370786516854	178	PDSVVIKVKSTFNQVIEFIARDATALANGNGYDGPAEASTRNAIAHVHTSARLSYSKWEMAGANSYIAEKLGDFKEIIPSSPADTYKDQYNNEVGRRIAEYARENDLDREDIDDLIIDALNNGHLIISLLDPRIANELPPVWDAPSGMWEDAAAPPDYTDLPVPPKEFIPPPPLAPDW
MBC7791896.1	-0.6050370370370369	135	GIAWGEGWDSMHDNEKLFYIRNWEKWYPRRDLMVTISKAADSLAAAKFGLTDVRDGYRENAWKHALWTCGMTRKWGWDDAQKASDVHEDFPGNPPDQKAMDLNNNLVGLNYANRTTNCLDDVSMGQGGLVWLYND
CAB4240556.1	-0.6049367088607596	158	ADTLQELFNTPPGMFSKISDPFDLRYLANQAAIDEYGWKNRSGGETDALRHLLGVGILTKRHGPEYAQTISDLHENPYIPWIGGLGQSEADRNMDLYNNKLGIQLGTQAKSYEDLLQTAKQYVDSGKVQRAVVPQPKAAKPPSRDYVDDAINGSVNLI
NCT08740.1	-0.6048850574712644	174	HSQTDIKSFFALSSSKKSWVLWHPFQAKKAYKISVEVTRISDSICKTDLLDGDASGGQVDAFRHAYWMARLRQEIGKSAAKSLGKAHEKENYLMYKKNKKEDGILPDEISSEMDLYNNNIGLSLISKNSDISKTGLIYRVINAIHEGKMKIIKKDIYGNFLTCENSIISNVDLK
WP_223109299.1	-0.604478527607362	163	NVLKRIRQLSLKQLWHLSGVFIKQPFLIFPTLNATKKTMQISSELYGRKHHKNGPANAFRHALWNILIARAAFEKLQNTQKSIDWAKKITDLHEKLAPNNPLETAMDLHNNEVGRQFFSQVITHSEQEMIDFIQKKTEKAQKVTKTDEIDDFKDTLVFILKPS
MBQ6928982.1	-0.6042288557213931	201	KIVQKPVEYIPHIDNFADVKFSDKSAANTRNKVFSEYIGGYDGYGLNIDGGIPNAFMHIYLAAKMTDFLGEKNTRDFLTAHETFTDKEYRNGFLYQQDDISFDTDSYHQYQKYDNSKKYPLVKHHAEMDLHNNDIGIQIALTTPADTTEIEKELMLYLDKFETLDELRKIFAGYSDREILFIKKALDAIYSGDASIIWDYP
MBE9553128.1	-0.6041818181818182	165	YVGGNPVMRVDPEGLQAYSSDDVENFLTEDNRIGVRSCIFVTKDITYNYFGTEGYNNEADAFKHCLLSCCLTAKLGAVRAKKWTDGHENIPGNPKCEETMDQHNNFQGRSVALSGRSCVKGCLNSPLAVIRNVYCPEGGECPMRYFFPANEGYATPKFQRPGRAS
MCC7564815.1	-0.6034782608695652	161	EPPRVTPSGLQIARAGLGEMWSAVLGVGPWDAYKASRLADRALVRARATGLPGLHNGPADAWRHCYWNCTMTAEIGADQAETIATGHERHGDGPANENKMDLHNNAEGRACGGSDCDLCCQRRLDAGQLRVLDGAGNVIPSSPASRSSVPKAGSGGYYEEQ
WP_185003819.1	-0.6032121212121212	165	PGFPLSLHVEPRDLLPSEVAVLERLTLADQIRAGAITLEVEKRSEKEFTDPTGLGDGHRDAFRHVYLNARLAREIGDEWTRDLGIAHERGPGTPATREAMDLHNNDVGRTIGLRHPDAPVDQLAGYVREAVRTGSYTDAAGVTHAAPIVVHDGAGNLAYSDTVRD
SEH93468.1	-0.6031506849315069	73	HEDLFPNKPLETKMDLHNNRVGMDYFMSLVPGIHRQFFESSFFIEELQKRTENAVLIKSVDEEVDESQLIYLE
VUR68483.1	-0.6028571428571429	140	MAISNASSREYKESDSNGEKKQIVNAIGLLPTWKAKSAADRALAAAVESGLPGQHNGKGDAFRHCLWSCDMANTIGQNSAKSVGDIHEAWSSGPRREVLMDLFNNEVGRRYSGSGRTCAAACMSGVGDGSLSTDVEEWGK
WP_143533228.1	-0.6025827814569537	151	NFKELFSVSKVFMKNPRYIFPTYNATIQTIKICDEFYAEEHHNNGKENAFRHALWNYLICKKCYTISGSAEVVRNWGDHITGLHEKLSPNQKLAKAMDLHNNRIGQQIFTGEENSTQEIISLLQQKMQQAIKITEEKMPESIQNELVYIED
WP_139115556.1	-0.6025454545454546	165	DPAVEPVFMTPEEIVMLATMGARPNGLDDLVDFFAIRSQASGAAEQQHAGPRSISDGHGDAFRHTYWNALMTQRFGEDWTRQFATAHEQLGGNPPPREAMDLYNNEIGRQLAREHPEASPEELAAAVDRAVRDGRTLVIGADDEIAWSDRVAEHSTGAPSLTDIP
NJL28929.1	-0.6023170731707317	164	GGLFELCMDSHASFVFNPEDGFRMPDPRCLRRAFTARGRANTGLRDHIPVGCRQDWNVGNAFVHALASCTIAAECGESPAESIGNLNEDARMDNPCQRARMDLHNNAVGRRLGRGALAADCEGLVLGALRRGELRWYNPPEPPDTDACAPLDRALPPGSACTPQ
WP_104930408.1	-0.602046783625731	171	ESTFKDKPQLLKFATQHPIAAAAIGKEDGSLNITSSAIRFSTRVGLDNSKNGDGRGTEVNALRHSLWQATIAARFNADIATAAGNAYEKNINNRKSTQYTDRYAADEAVDLRNNAIGRKIGIAHRSDNMKQLTVHLLTEYRDHGLWTASSSKINQRTVWTISQTKLPISKY
WP_157103763.1	-0.6017261904761905	168	LGSMGIDPKELTAGEADMLSRLNLHGVAAAVAIEQLASDGGHEVFADEPRKGGIGDGHADAFRHAYWNAMLTKEFGAEWTEAFTTAHERIDDPDRTHATAEAMDLYNNEVGRRIAAENPTASNPELYDLVKQAVLDGQMVVVGPGPDNHLMYSNRVDPGFTGQTDREP
WP_117940413.1	-0.601685393258427	178	IFKSDTLKTISFGLRHPIISLQIGKVKPGVGNTNISTNASRFANAFDFEDNDAQEGSEVNAFRHTFWISIITSKWGENIGLQVGNAHEKNQNVIHEIKDIYSHRFKTLGDADQAVDLLNNVIGREIGKTTSIDSTSKDIAKKVLDYYYTNGLNIVKETDDGHYVIVKERLSYERYKDD
WP_119843178.1	-0.6014743589743591	156	PSNYLRDKYVPRMTKNELNYFDNNLTPSQKIVYLKSAYRAEKTIQNLAPLSSSLHNDQYDALRHTYLHALLCKDLSIELSKTLGDLHEDFNSNPNLEKAMDLFNNQKGRDVFSLLALSTDNLTPHFVNVGLLIKSIESMKNGNLRKIKRNELVPTP
MCE3277972.1	-0.601297709923664	131	STRLKKPAQIGSDLNGGRLDAFKHSYWIAMLSTKIGVKQSLKLGKAHEKGNYLEFKKHRLEDSILPDSASSAMDLHNNQQGVAALGRCAVPITDKSVQQEIMKAIEQGHMMIIKKDKLGNYLYCDGTFIDT
RLD42978.1	-0.6011797752808988	178	NNNANATNYENIPAFREVIWGITHPFIVLKVKRLTKRSMIVTDSLGKDKILFDKSGGNLDAFKHSYWMASLSQNIKEKKARKIGIIHEKVNYRQYKRALRKGKCVQDSTASLMDLKNNDVGILIGLENKKIQESELIKLVIFAVESGKLFIVSKDEKGNYLDCNGEIIINTECRWNKG
WP_109529926.1	-0.6006060606060606	165	RLKYPDINPSMLTPDEISAMKNLLLTQGPAAVGEQFKLSSDATEAALATFLASAQDGQGDAFRHAYWNALMTQKFGEEWTTEYATAHEKTAGNVPQREAMDLYNNERGRQIALANPNASPAELQQIIKNEINNGTLVVLETKDAEGGEHTPKLAFSNLPEGRTGQ
MCB9658364.1	-0.6006	150	PLAVFALGVVIGAAGTAVYHWVRNAYDSADAARDAARGHSRFGDAAHPDTPHPNEDTEQDAYRHCVWMCEMTRRGSTGGARLAGAVHELELFGDDEKREMDFHNNDCGIDASGSAGSCADACEGAPLEHIRPWGTPRLPTHPFWTNEYWQ
RME16411.1	-0.6005844155844157	154	ILTTSLLYSQHKGKHQYRWAVFHPVAAIKVKHIYKKNLPIYQQVKQQKILDTLENGGKLDAFRHAFFMACFAQKIQTKKLIKLGIAHEKDDVYYFHKNKKAEYADIPDSTSIQMDLYNNNIGIELGRKYRTLSHQQIKDTIIRFISENKLKTIR
WP_092013871.1	-0.6004761904761905	168	SELTLNDIFIEEPCDAEKDYYYSHMSNFNYSKTQIKLNADIATQYTRYFYCSEEDGTNANAFKHALWNALNTISWGVNIAKEMADAHENCDRRADGSYPPLSIMDFHNNQLGRDVAFNFVYYGGNPSDKLSIAKRILCAIKSGEGNRLFPTQGNTNNDGICNNRGDIP
MBU1123846.1	-0.6004216867469879	166	VMDYKEALNLPVNLYDEWFTIRNLGISALNIAKQHARKHNFMIIDDMGALREIVDFNEPDALRHFTWSVFLTREINNEASKIITTNHEIFWMNVRNKQELSRAGIMDMWNNKIGRDFANQYPDKGYMELFEVAKANEELILRLEDVTPKHREEVKDIINQLKNEQK
MBK9736032.1	-0.6003703703703703	162	EEIKNNWCAIGPNYELNSCEIALIEKYGDAVKFSLFASKSIAEKWTKLKFGYNGRNDCSDAFRHAMFNANNAFYLGADVAKEFGDAHECANTADLNFEVVMDLHNNAKGISIYNSLPKNPNGSIPSHTLADEICKQLENGELKVFSDPTDNQSSLISSNNCE
WP_133010209.1	-0.6000602409638555	166	DSLKAQWSIGAWTGLGPYQGALCNAHPINCGKTKIYKDQAQDWANNRSGFSNGINGGKIDAARHTYWNALMTRGVNRQWAQDFSYAHEQDNPPSNSVGWNLRNMDLFNNDQGQNIGVAYPAPQYADSQVESKVRDYMVYGKLRVADGRTKTAAQGGCQNLVASNSP
MBK7849637.1	-0.5998305084745763	177	AQHTARQKFKALSSPEKTWVLLHPFVAKKALKLSELARAESKTLMSDPGLDGDDNGGQVDAFRHAYWMALLSQHMCWRKARSLGIAHEKGNYINWKKHKLEDKALPDSMASVMDLTNNSYGIQISRQYGKIDGDTLKTMIINAILEGKLSILWKNKEGKFLDCDGILSDDQIRMENW
HFJ48828.1	-0.599568345323741	139	TEVVDPNTNYARLSTAEKIHLAMNLAQATCIREACLKAFEEARRRFPGPNFHNGRGDAFLHCYWSALLTRKIGMNQTKAFTDAHENWPGNPPEEKEMDLHNNMRGIVIGVMHGPRASDKELADACERALLQGRLKVLVP
MBQ7468678.1	-0.5993142857142858	175	AERSAIIKTITYSIFHPSIVARVGWYKEGSLFISTTAADFAINLTRAMGCKNDESGDTRNALRHTIWQGLITNEFGKDQAQQIGIAHENRTDYNLSVGQIYTKRDDADTVADLKNNSIGQEIGENDYISTQDLVYMVLEYSKNNGLWEVETTRDGYKVVQKKLTDEQWEKALKEL
WP_092539884.1	-0.5989873417721518	158	AIEARIRQLNFKEIFILLKLFLPQPLYIFPTYRATRETLKLCDRLFGKKHYQDNRENAFRHAYWNFLIAEKVFQKNNSVEESIIWAKKITDLHERMAPNKALARAMDLHNNDVGRNIFSNNPEENAVESLQDLMDSAVKITEPELSKFDKNQLVFIEE
WP_195024431.1	-0.5986666666666667	165	SFQPTLMTEEEVLLLTARAAQPDGIKEVYDFFQIRSEAEEAAKAAYPGEDNPALADGHGDAYRHMYWNALMTQRYGEEWTAQFGTAHEGIGANAPAREAMDLYNNELGRQIAVDNPDASPEELAQIVQQKIDNGEAIVVNSGQQIDWSNRVGVGENVSPPSVDIP
WP_047961772.1	-0.5982857142857142	175	IQQYMFAVSNLDKVFNIGGISQGSTNMTTSALRFSTQGSRETNPYGVLQDNDRREGSQVNAFRHTLWQSAITAKYGKEIASRVADAHERYDTLDLSVRHFKTSADADETIDMLNNRTGRQIGMANANTSMKEQAKAILNHFHKEGLYVAKENASGFSVVKEKISDEQFSYMKSQF
WP_215839101.1	-0.5982517482517483	143	ADFSASDLATSGIATQSITESVNSQLPGRNNGPADAYRHLLLSAELTRQFGEGYARAALDFHEWDGNRAGQAADTNRMDEHNNELGIALGKRLAAQPSSSWQDVVAGARALIDAAPNQAAGVQWLKEDRWQMNPMGPDQKRLP
WP_008990000.1	-0.5980588235294116	170	DFGRIIKSLSPSLIAAIIGKVITSPVMFYCFVRATKKCVQLCDKQFGKAHHKNNKANAYRHALWNMLIAHHCLKVGKGLNVSLTWAKDITDWHEKAFVNNPLETHMDLHNNKKGRQWFEELHTKEPSGVNYDLMDKYLMEKLQYAKKLSKNIPQDENFEQQLIYIEDYKA
MCC6225013.1	-0.5977707006369426	157	LYVGDPVNQADLTGELNPSEVGFCVENPNECRKLGGIKQALDDTYDCDRNRCNAMKHLILSATLGLLFGKDVARTMLNNHEANGCAGGGDLNERMDCHNNAIGLMVGVGIRRRAGWSGNELDFASDAHLKRWIKQMDSFMTSRYPFRCQSRPPPRGA
OFZ18864.1	-0.5974657534246575	146	EFSLKLLGYMASQYPTLNDSEKTLVKKYPIQSAIVFYNAMIAENNAEKLYPQSGVNGKADAFRHYVWSGLITRDLNESSAREFLNAHEQNPRQPRIEKEMDEFNNELGIIAAKSLLNTGSFENEKLFQKASNEIINGNLRILNNEK
WP_185714199.1	-0.5971875	160	EGYNPYYRIGGVTAALCAAEDFDCARSIRAFFDAKTQSEAHYPERVRSDGSYLYEDDRLDADRHCLWMGMTTEASNAGFAERLGDAHEEDKPSGAEAAIMDNFNNITGRAVGLRHEGDVEGIIIECNGYADAASITPIEDVPTVGQNNPGENTLLVFGGP
MBI3316760.1	-0.5970422535211267	142	NRDAGVVYERLTEAEKSFVKNPLNLPLIQKFRDDAVLAANIAADIYKFGDPQALHNGRGDAFRHALWSALMAKSGGATKALEYSNAHEEDPLQPLAEREMDLHNNTVGISIVQENPNADLAELTSIILEKIDDGELEWLNGD
MBF0253684.1	-0.5967567567567567	148	VTSANLFDKVSHGFREELTETEQRLLSLNPLRANRLLAIKNEAEATSRKAFKENSGVPEDAYRHLLWSYLLSRAFGPVFAKEVTDAHEIGCIKRNTPEDHAMDYHNNALGRMLAADRLSATRILLIAKNDPRVIRRASEASSRNDLLS
MCA1836912.1	-0.5965714285714285	140	DYGSLNAAEKSWCRWPSRWSLCNQVYRHEATRAIGIAYRAFPTDSAYDRGRRNAYRHCVWGSEMTIRHGAGTAEGFLARHEHGQSGTDHEVDVRNNRFAVALGRRLRGGRGSTSSKVGEARATCQQGLFNGGLDVSSPAG
WP_213945600.1	-0.5964197530864198	162	IEEKYKKLNDCEKSTVRNSIYNGNLHNIYKIYENSILADEKTKDFFGPNGGGNNHNDCGDAFRHAYWNALNVISTNNVPLSKQFADAHECDTPSNREMEKIMDLHNNQVGRDIGLLANNTNVANLVLQALYRGDLVVLDQVNQYNQIIPGLTEIVTSDILCN
NPV90056.1	-0.5963428571428571	175	TLPSKIRTAGFILRHPVAANRIGYADPKKGKTDITNNAIRFSTNNLGFNENKDFEGSQVNAFRHVLWQAAITKELGPQTALEAGYAHEDNPDADLNKRFFSTRHEADQAVDLLNNVIGRQIGKNIQSNDMRDIARATLKYYAEHGLYVAKERIDGGTGYVIAREYLSYPQYKAAF
WP_188441722.1	-0.5960843373493976	166	AVWNRIKNLNFKQFFSLAGTFMKRPTYFFPTHRATLKTVQICDRLFKKAHHKNNVTNAFRHALWNVLIAKKCFAKNDSVEKSVEWAKTITDLHEKLAPNDELEMSMDLHNNEIGRKLFAEKQMQNMEEESIIAVLKEKMQTAVKVSSIEEIKGNKSEFVYIEDLIT
MBL8253825.1	-0.5959748427672956	159	AEMGVYDRYNQLNESEKDFVFWHPLAAITFNSNASKALEEAQKRFSRSSLHNGSGDAFRHCFWSAMNARDEGKTLAKQFGDAHEDWKGNPENEKSMDLHNNGVGYGIGSTYIGASDRQLAVLCVEAWAGKKLVQIDPQSSSDLVYSNSYETAAYGSYGS
WP_096456326.1	-0.5958156028368794	141	ENEKKSPSEQYKLYMTILEMLSCINLVDVPSCALANQAANIAESEARIRYPDSTTNGKGDAFRHCTWSALMTIRIGEDGAEKIGNAHETVRRGEPEEREMDLINNALGRDVGGRFTINKDEDGALNTCASMANIGLLHTLI
EQB99348.1	-0.5956557377049181	122	KGEGTQVNAFRHTIWQATIAARYGEKIAKHAGDAHENDPRVDLNIRQFAVLNEADQTTDLLNNQIGRHIGLSSGTTSMKQLALKTLEHFHKEGLYVAAKNANSYEVIKEELPEAQYIYMKSV
WP_117898125.1	-0.5956179775280899	178	IFKSDTLKTISFGLRHPIISLQIGKVKPGVGNTNISTNASRFANAFDFEDNDVQEGSEVNAFRHTFWISIITSKWGENIGLQVGNAHEKNQNVIHEIKDIYSHRFKTLGDADQAVDLLNNVIGREIGKTTSIDSTSKDIAKKVLDYYYTNGLNIVKETDDGHYVIVKERLSYERYKDD
MBI4040260.1	-0.5951612903225807	155	FFKNVLGQMGVLYPTLNAEEQALIQKYPYESLRVFWHKSRAEFVELLIFHNKGSEDGEGDAFRHFVWAGFLTHDLGQSLAKRFLKAHEQNIPVNHPTRKMDEHNNKKGMETAFQLEQDNRFSARNLYNEALKAIHNNKLIILRPNGSVPDDSSYH
WP_199898176.1	-0.5949714285714286	175	IIPNNKVRQTGYAMQHPIIALRVGAYKKRGTNISSIASNFQINVALAANFSSGNEGDQGNAIRHTLWQSIITNKFDKQAAKRIGDSHEDNPYVDITQRNFSSMTKADTVIDLLNNIIGRRIGKENKGADNKTLALKVIEEFYKKGLWVGITKNDGSVSIQKETITKKQYAAAVKE
PZR02297.1	-0.5945901639344262	183	SSLSRTLAFAKKHPIIALAVGTYNKEGIDISSNVVRFSRRQGSNNKPVLDEPQNPASQINAFRHTLWQAAITAEYGSDIAKEVGDAHEENPYAIDGVPKLSQLNGAKFGSLSEVDQSIDLSNNILGRIIGEHNKNSDLKTLAFKVLDAFRKDGLFTATREADGTWTMSRTKISEKQYQELKAI
MBO5531736.1	-0.5945679012345678	162	ADYVQQASCMWKTPASLNTLLFGIGYPKLSPSSSITNKAYAFSDAVFGWPEEDRGSAKGAFRHILWQSDMTAKYGDDTAQQVGNCHEREQPTYPRSTFFSSIDDADRTIDQLNNKIGRRIGNEFKYLSTKERALEILRFGFTEGFYSVLKRGDGFLKSSRNR
KWT98188.1	-0.5937748344370861	151	LRESFAAYQSAFRDNLVSASEPMGMSPPNAQHYKGEDAFRHTYSSVRASQAFGTPVANLLGRGVEMLAAAVRENDTTLETARDIGMDLHNNRVGREIYRALPADATSEEIRDAVLAAGREGRLIVTPDDPRALKEYNAQSDMRGLSASNEM
WP_159053961.1	-0.5936912751677853	149	LAYPVLLDPSYLTNYMTKSEAAYCAWNPIDCTYAWDSSKKALAQARSWYVDSTLYKGIGDAFRHCYWNGRMEIRLSTDDAYQFATRHESDSRGVDKEMDMRNNSIGRGIGRSKTGQSSATTKVRDACRSAQRQGKLWIIRNGSLVRSSS
MBD5407811.1	-0.5936363636363636	165	SIGYKDGAFQKDDDNVTWYEIAAVLKHPFSAIGLKKQRDISYNLTKSYYSSYMSVDNKADAFRHSIWNIVMAKEGWGLKKEKLSWAEDFSTAHEQGIKYDGVASEMDLHNNKVGRYFYDNKVSKKYTKILWWKIETGVKXPSYDEFCKIIYSKSQSAIFIDMSTT
PQJ16168.1	-0.593416149068323	161	TVIRKANMKELWQLMLLGLRYPRFVFPTLNATKKALSISQQYYGRAHSKNGPANAFRHAIWNYLIAQYCYKKSRKMGKVLRWTKRITDWHEKLFPNPESDRFMDLHNNAFGRRFFEKSPELPKTELITKLQEAASNAVQIHDTRQDFNVKESMVYLKKAEL
QCX40580.1	-0.5932768361581922	177	CSPRLKESFSKLSKPERSWVVFHPFKAKKAYQISKEALITTDSIANTNTIGNDINGGQLDAFKHSFWMARSAQSIGKSAALGLGKAHEKGNYLTYKKRQLEDGILPDKPASDMDLFNNNVGAELGKKYKTASKSTIINYLLDAVLDGKLKMLKKDAAGNFLDCQGQILSIEALKGTW
XP_002736627.1	-0.5932298136645963	161	NLPVRVAYDRFEFNPCGTKLDVLIRQDPSRAQRIHDISQKTNDEAERLLRHGRYTGHQSAFRHALLMYRIACEFGADVAKSFGDAHELASSGSLGERLMNLYNNWVGRTLACDPAHKGKLNKGDINLIWEALHAGHLQTLADSTYAPLPTDKNKIGSKTYH
WP_073118127.1	-0.5926470588235294	170	KTQKTTNLGYESGSPSHMACVLDLSGTLANTLSVRDAGEDARDLAAQEYSNLPGANDRRDAFRHLMWNVLLAKYYITMSTARSTRTDFAKRVADAYEECGDNDLDSEAMDLHNNTIGRGIYWDHTSIKRNWLGIPYGVSEAPTSTYAADAKNRVENQSCFIVKEYDEVFF
APU50778.1	-0.5926282051282051	156	SDLSETGAYSWLGFDPNGPGEWRVSLQNIFKVFAIRDMADDSKADAQREFPNSLHNGEGDAFRHALWMYRVTKRYGSYTAKQFGDAHEVSSVNVLSERLMDLYNNKVGRCLGEISSNHSRRDVDVIKDAITMNQLQTTPDSTYPGTATGSHYYGGR
MCC7249747.1	-0.5926060606060606	165	MTRTEGELLDRLTRDRGLLGLSDFRDIARDAFAQGESRFPNNPLPSNIPADRAGEWQGNDGHRDAYWSARLAQEYGPDWARAFTTAHEGLPGNFANREAMDLYNNSIGIQIGAANRNATPEQLANLVQQAVTRGETVVMNSSGNLEWSDRVPVGRHGLTPEDVIG
WP_235039099.1	-0.5924848484848484	165	LGWVLEKFGIEPMNMTAGEAALLDDIGLAGTKDAYDIYKTAVHDAENVFDRQGLTDGHSDAFRHAYWNAMLANRFGPEWTEQYTTAHERVGTNSAAAEAMDLHNNEVGRRIAAEHPDASPEELKGLVEQAVRNGEMVVVGPDGQLVRSNEVPMGQTGRAEGPPAE
WP_211886487.1	-0.5923026315789474	152	AAWGVMKLIENALGRDLTGAEEIWLLGHSHRITRIQHAVNEAFARERRIFGSNGEDDEGDAFRHCYWAAMLRRDIGRKDAAGFLAIHEVKPGNDGHQFVMDTHNNRWGLWTKFDPDTNDQIAKDVLRMLVKGDLLVARSDPAKLVKATEAAK
MBR6776016.1	-0.5915131578947368	152	TMILQQDKFDWVFFGMVAVIVGSYVYNRAKICKDRALEKTDEYYKNDVVKADVFRHIFVNVLLRNDISKTMAYFIMDVCYETLNPNPPCHLYMDWHNNYVGRVKKYSTFKAGNGWEKWGQNVRNYVNNTNNGVYKSWTKDTVKKTVKKEEKN
WP_136347764.1	-0.5913970588235294	136	SYLDELHKISSEYADNFGLSGPVNGDADAFRHAYSSAQMTRDYGYESAYHAGTWWEILGLINGEKESAARMDAWNNYVGREIARELGPNATNDQLADAVRKALEDGRLVREPQNGSGGQLFDKIGNGISDALDRFI
MBN2722260.1	-0.590774647887324	142	ASLTNFLTNGIAQNAIDESVASQLPGRSDGPADAYRHILLSAELARQYGETVARVFLNAHEWQGNIQDGQTVASEIMDIHNNNLGIEIGNRLRQNPDSSWEDVVNESRKLFDINNSDGSTARWLDESQWSNNPDIPGTTQDM
HAH33395.1	-0.5907499999999999	160	SIWGRITKLNLDQLCKLSLLFLSRPQYIIPTISATKKTLLVCDRLYKDTHHQSNKANAFRHALWNVLICRKVMKYSKNKQKSVFWAQKVADLYEKVTQNEVLDQEMDLHNNTIGRIFFLNHLEQKEVKIIDLLQKMSQKAQKTKKIEQMHQHKNELVYLT
SFD00455.1	-0.59008547008547	117	VKKYPWAVPTVNETKNWALTMSRQMYPHDDGLWDHQDAFRHAHWNEHMAHRLGQGIAAEFATAHESTSSGNDKKMDLHNNAVGRAHAGEGHDKLRQLARWGYFRVFGGNGDLVPIWY
EAQ6500095.1	-0.5900617283950617	162	IDPLGLLRALINDAKGVAEAILPKYGPAGIHRARIIKNDAEDFGENMDKYVGGSWNGHADALRHCYLMCAFAKEFGPDIAKGIGDNHERNDVAGIFSQQGNETTMDLNNNAVGLACAKSSDDCSSSCIQKYYNGELYDLKGLIDDPKLISPTLTNEWSISDD
MCE3229999.1	-0.5899438202247191	178	LFTGTLLQAQKRSKYEWRWAFTHPVAALKVKLISKKCYHIYNLKVREAVPDSFSNGGKLDAYRHVFFMAAFAQKVKSKKIRSLGIAHEKGNRKDFERNIPEDGEIPDSLSTVMDLANNESGITIGASNKRLSIDSLNKLVLVMIEQGNSVIMKRRKDGTYLDCNDKPLDLKLYFRRWS
WP_132984256.1	-0.5896178343949044	157	PIIKNRLRTNEKRVFNKSLFKGISVLSAAKTAMSYYKKYYNSTSKYEDDNSDAFRHALWMILSARDAGAAYAREFGVAHEDDYPGSALARKMDLFNNDVGINKATKIPSNAPSDVIIDIALVLINDAVKNGEFRRFKGSDIGTKNYLVKTNSVGSRK
MBR2028063.1	-0.5885074626865672	201	ENPLPYVSNIPELIKAKSTVIPIKNDIFYYNENEIGEMNNNKKYSKYAAGLDGGLPNAFQYMFLAALITDAVGESEARKFLTAHETFSDLEYDNNILAIQQEVPIEIDTEYYNKEKLYPTKKHHAEMDLQNNDIGIQIALTTPYSQTEIEDELSEYLDKGETIGYLRHAYPNLTDRQILMMKKALKAIDDNQVSVIWDFLE
MBO7506063.1	-0.588448275862069	174	RYDLSVAEDVAACELPFLGIDNPNSLGCYASNFQVNICNGVESLDCKPKAGTANEGDSGNAYRHALWQAMIYSVYGEKTAIDAGSAHESGKTMANNDCFLTKRAADVECDLRNNVIGRNIAAKNKNKSNKELAKLVLAEFHDNGLYVAVFEKFVCGYRVKIKKLTDAEYQQALD
QDV23087.1	-0.5876331360946746	169	ARLGQIVNSSNELSLTNLDYPVFERNNRPPGVSDEDWEHWVNANIGPDGNVKNNQALHSAIRHCIASGLLANEYGCKCSKCIGEWREYVDVHDDPIGTQAIMRNIQAQLYNNSQGRQCGGCHKNDAMRTGRWGERGMTSCCTRKVLAGDLDIAVEGTEPFGSGTPIIAI
WP_119394297.1	-0.5875167785234898	149	LGLSARDDLSEAFNAWKQTFPSPAGYWEAVQAMKDARAAAADVDTYGMTPAQSNYQGPADAIRHCVLACSLTQRLGREAAINILDYHERNESFNDEMDRQNNLMGCFIGEQADVGSCHQSCLENIDNLLTYRGKEGLSYSEPRPIGSLK
PKP13164.1	-0.5873684210526315	171	SAQSNWEKFWKLSAPYKKWVLFHPFKAKKALEISFEAKRVSDSIAKTDLLDKDMAGGQADAFRHAYWMARLRQNIGKRAAFSLGKAHEKDNYITFKKHLTEDGIIPDNASKEMDLYNNNVGLAFTQKGISAGKNEIIYQIIKAILMGDLKVIKKDSLGNFLTCDGKLIPSE
WP_009173142.1	-0.5870618556701032	194	RRSKIAQFIINHPVAARTIGVEDYKSVNISSNAARLAKRTGLDNKANGEGRGTQVNAVRHTLWQAAISSQFDSIIAERAGDAYLSDTEVREGKTDYFSRLAADQAVDIRNNRIGRSIGSGKPQADMKTLAQAVLFYYKQVGLWTAAQVKGGSGRKVWRISQNKLSDAEYRRALNNLEVLNSDGMTPFEERLYNP
WP_219039952.1	-0.5868944099378882	161	AIWARIKQLDLKQSFILGKTFLFKPGLLLPTYRATKNTVEICNQLFGKAHHQDNKTNAFRHALWNFLIAEASLPQCKEKNKAIAWAKEITDLHEKLSPNPKLPRAMDLHNNKIGRKLFEQGVTSTKIIEKLEAMMNEAQQINSTKEVIEGKLVFIEKCLNK
WP_073149430.1	-0.5864375	160	IQSIDYSDYLPTDKVALSDPEKEVFNSNPYYGLQALLAAQTAIDMSERRYSYGLHNGNGDAFRHSLWNCLMSSYTTVSYAKKFADAHEEGVPNEGLESYMDIYNNKKGRDVYVDNKSRIDRAPTYARTGLIIDLIQEAVDGGNMRRFAGDNFKGTYLVKT
WP_233000554.1	-0.5860606060606061	165	KAMSEGEAAALTALAMQPDGLTKIKTFYDVQEEAQTAASEAYAGLGEEKSNTSWSDGHADAFRHAYWNARMTQEFGPEWTESFTTSHEKVGGNPAAREAMDLYNNQLGRTIGADNMDASPEELGAKVQAAIDGNQAIVLGGTPENPQIAFSNSVAPGTNTTQPGA
MBK9128163.1	-0.5859523809523809	168	MPHPLDTLPCDCFCCKCGEEVSAALIVGPKAALECYGAAKAADTVARATYLGGQGNNMADAFRHCYGQCLATLRVGASKAQKCGDIHEFCGRAYAANTPGAEAMDQHNNALGRSFGSRPGATAGTCYDDCKSAVDAAGPASCPPAAPASAKQAQTCVDPTRTARPPNP
MBR3916507.1	-0.5855844155844157	154	AESSAGEVDEYFRNASKNYKNISYISQSGNVMRHTIWQAVLASQYNPQVAYDAAMSHETRPYTNIDRRSFANEADADMVTDLLNNEIGRRIGTNNKRLGRKGIALIALREFWQNGLFTYEKGSDGMWHVVKRRISDDVYNAMYNKFIGLDDNGR
MBB1562633.1	-0.5853	100	DGTKQNAFKHCIWIGALATRLDESSAYRAGFVHEEMARSGQPPEFREMDEWNNFVGASIGADAKRKNLPDQWGYVVDQCYSLAESGQLYGPGGIKGGYGH
WP_041377929.1	-0.5849180327868853	183	LGYVDGANQYLYHPALHGGTDWTGTRRVPPYSVPTYQARSTAEDAGSNSLQPGEWGGNRDAIRHCVLMCELAKDFGRQGAIDFGHAYETDNEPTLPDGARGVQGYADYTAFVLHDRAMDLHNNEVGASIGEALSDLQDLVPECSRTCADACADALDNGALLVNVENGYKLDWHPGQAPWERPP
NOR48851.1	-0.5846052631578947	152	ESNGEITTQISYYGYTLNPEEEALLWEDPWKAIKAIYYGLGATDETESVFGYNGHNDASDAFRHAYWNALMVKHIDYTWAYRWATAHEEGGGGEPIENEMDLWNNDKGRNIADNNPYASDSTLSDKVIDALNSGNQLKKIVSDNLVYTYNEI
MBK5275968.1	-0.5844897959183672	147	IEELTETASVHDWAEEGFCFFHPFDCFRALSVKHHVRQWEQDKVKAGLWDHASLQSGMGDAARHAYLACILTERFGSTFAKGLLDAHEEDSSVMFGFGNAAKGNRCCDKVMDRYNNRIGMELAAQPGNCEEKSLKSLGRLRHSLCAK
PFX22447.1	-0.584121212121212	165	DGYGYGYNSYANLRCVADRIIEGLFSISRRYFTLWTSYREIPSNLKNPGDDKGDATRHMYFQTLLCNNYGGSMQARLDFAKEAGDLYEECGSNNSDSTLMDYHNNAVGRDIYRRLARYEWQEVSYYFFWYYERRDKTKPYVEYMPDMYRSVAYEPYTEVGFLKNN
WP_081926035.1	-0.5836363636363636	132	TTVYDQYEQLTESEQAYLRRHPHHVLTINDARTAAFAETVRRFGKNGHNDQSDAFRHCFWSALLARDVGFNNGLAFTTAHESFSGNKMDEKRMDLHNNRVGLHIGRQGGSNSTLSDRCMSALRAGKLQVIVQ
WP_156371039.1	-0.5836363636363636	165	DPTIESRAMTAEEAVQLERLFAMQGPTKVLEFFAIKSEAEAVAKTQYPDIFEVQQDGHGDAFRHTYWNARMTQAFGAEWTADYTTAHEKTGGNPPAREAMDLYNNERGREIGGRNPNADAAELAAQVTAQINAGKMIVLADTGSGSPQVSWSNSVDIGATKVQPG
NLD47610.1	-0.5835838150289018	173	LQTTGLAKASSSGSDVNQEEFWYLMGNLRCISCTKDAVDYARSQVEVKYPGVGDFRNQVDGFRHALWNAMIVVKCNEKFDNVADAVSYAKGMTDAHERGAPTPDPAYYADKEMDLHNNRIGLEYIKSEAGTRTFKNYWFFGWHYKTVVTTPSEEDVSSSIFQKAGIGREFDDL
MBV8326505.1	-0.5835057471264368	174	INTRYVGFGLRHPIAAMRIGFGVTKGASDISTNATRFATRGEVLYGSKRGQTDEGSENGAFRHTLWQSTITSKFGSKTAKEAGNAHEENPFADLSKRNFSKMAEADQTVDLLNNVIGRGIGEANKRASMNDLANIVLDTFKSDGLYTATKDSNGNWVVSKTQLTTEKYNELKGI
MBX9615591.1	-0.5834343434343435	198	TKTTRRELSFSESVSAYADLASDYESKLKDLRLDSKMLGSEVSLPEDRAGPGDAFRHAVASALMTCQHGAIVSLAAGIAYEARNVGDYLTNMPFSDLNLADLSRFAQEVGMDLYNDWAGLKPSICTEGRTKSEIGRLIAHDISAGRMIMLQDGKYVDTMRIREMARPDLVQEPGSTTSQERIDLHFRYRDGGRARRNQ
WP_033148336.1	-0.5833333333333334	174	PEKFLFGLCHPIAAIRIGTVITGHNVTNISTNATRFATRGDILYGSIPGEQEERGSENGAFRHTLWQAQISSEFGSDIAKQVGDAHEDNPNIDLNQTFFPNLGDADKSVDLHNNIIGRAIGENNKGAKMNENAKDVLSVYMNEGLYQAQKVKGGYKVKRVKLNPSKGKQLMNIL
OFZ79224.1	-0.5832515337423313	163	LRDTVIRNSAYWYKGRLTPAEAAFIRAYPLDALNAYAQSRRAILSTWKYFGRNVEDDESDAFRHFIWAGLLSEQLGEARVREYLSAHEDIPANAAKAGSSGLEMDRYNNEEGLRAARALADKNELSLARLENEARNAIAQDKLNVLRSRGKTTIYPVSGQVYK
WP_128250485.1	-0.5832298136645964	161	KILSRIWDLEFSKIWRLVWIGIKHPFLVMPTNKATIQTMQICDRIYGDEHHGDGKANAFRHALWNILIAQRVLKIVKTEEKAISWTEEITSLHEVLMPNPPLEKEMDLHNNEMGRKYFPELEEASKEEIIHFLMKEIKNAVQIKKEGDTENFKDVMVYMDK
WP_131816919.1	-0.5827607361963191	163	PADSTTGLAVRCVAEAGIDDGAQACAAAEKLGEYAKAQATNAYGRKRNGAAVDVFNGRQDAMRHCLWNARMATSYQIGPRNAEIIANFYETVGTNTPEETAMDLANNARGRQIGVDIVAVDAYQGVPGYESDHKILNACRTGAESGQLHILNKSEREGWHGPS
SFW28557.1	-0.5827439024390243	164	SLWKLIRHLKFRQILSLVVLFAKWPLMLYPTAKATLKTMRICHDLYPEKHQGNGRGNAFRHALWNILITREAMKWNRNKQKSLDWAKIITDWHEKFAPNKEPARFMDLHNNAKGRELFERWTEKRDVLTDRYIVKQLKEAMAGSKKITGITETDYPGLVYIEEP
WP_215081501.1	-0.5824675324675324	154	LRGYAPTMNSAEKSFCKWPSRWAICKEAYDASVIGVNAANKEGQAGGMWPGSSGNGGRKDAYRHCTWNGVMALKMGAKTAKGFADRHELGPKPPNMSEAAAQAHHRMDYYNNSWGRFFGQYARDTDMTTYQAIQELKGWCLLSVNDGDLHTLTK
MBX9939173.1	-0.5824404761904761	168	PAPAMYPGNKTLVNNFEGRDIRAYSQKINGFQHLYGSALVCFELGEESATFLFAANEFVEYAFDYDGVRAEDLLDRRKDLINNRLGRELGSRLRGVYYGSEAERRLIRLCVEAMETSDKFLPHFVDQRVLKESDEAKLGCPLLPKRNLFNYIWKPQKIKDVCSSFSKG
WP_140989493.1	-0.5823595505617978	89	NQSVEKSVLWAKKITDLHEQLAPNSCLEMQMDLHNNKIGRVIFVEHKLYQENQEIIISVLKEKIKTAGLISKPSEIENFNNEFVYLEEL
WP_185427656.1	-0.5822784810126582	158	PLLKSSTGLPVSYNRLNSKEKGYAKSSPYQAGIVYNCSTAATSMAGKYWVNGTADFHNGNAYRHALWNGMMSREMDATKAKKWADAHEYGQKGVATQMDLKNNATGRSRYATLKANDGIWWRSPTYQEISNDIMKQVTSGKLVRIVNGKLVKTNSAGK
PTQ55200.1	-0.5817901234567902	162	AAVDSYFYNVVEGMVDLNPLEEELYDENPSFGFRALVAGDEAASFTEYKFGFNGHNDNTDAFRHAAWNIWIIGFTDSYSWAYDWTTAHEDGATNQPSYEKEMDLWNNREGRLKADDEGIGTDSSVTTTRNAIIELYKSGDLKKLNSKNQPVLFIGRDSDFVN
UJR34554.1	-0.5816666666666667	138	HEKISGSSRYDKPDVKWEEIVCGLIIGPFDCLIAHNNAKQALATAEQLYPGYKLHNDEADAFRHCFWSALMTIYIGVTQAKIVGDNHEYLNDNPQNERHMDLYNNAIGLQVGLKTGTPDEAKKKCVEYARAQILHIYP
MCA0201724.1	-0.5816279069767442	129	PDIKTPTERKLGFDRNSPGAFGALVRDPMGLVFAWAADQAAREATKRAYPGVIPSDNAADAFRHAAGSRLLSGTIGEKRAKLWGDAHEIEGIDPSLLARSMGLASTNTDGQRKMDLYNNRVGRALPSGT
WP_067647185.1	-0.5809090909090908	165	PDFQPILMTPDEIALLSSRLGASGPLAVRDISDFFEIKAEAESTAREVLPEHGQSDGHGDAFRHMYWNALMTQRYGEDWTQRYATAHEELGAAAPTREAMDLYNNSIGRQIALDNPDATPDQLQGLITDRIRAGDAIVLDDTGQIEWSDRVALDRTGAAPRLDIP
MBP7358907.1	-0.5803932584269663	178	IDPDGNGTWDEVCFAAQHPSIARQIGAFSKGSLNISTDAVRFTKALNLNETSEREGSQVNAFRHTLWQATIANKFGSDIAKQVGDAHEDNPSVNLINKTFKGTNALSQADQTTDLLNNQIGRSIAGKNPNLSMQQLATKVLDEFHKNGLYTVTSVKNGSFVVTKTKITDEQYKNGMNI
KPC75929.1	-0.5803883495145631	103	TSRFSSGFSDGKADAFRHAMWNACMTREIGVALASDFATAHEQDPNQKATSKEMDLYNNWRGRKIATDAPNQVNTWYANTIVTQIGQGYLKYIKDGKVVYTNQ
TKW60399.1	-0.5803571428571429	140	KMTDKTRFVWNWNLALMGSDAEQIAREEGLKGQDDLDSFRHAYVSAKTAERFGDVGAVALGVANEIHGLGRDTSNETFVDLRNNGIGLKILGDVQEEMRQRQVGVGMAEEQALELQDALLRVKIAEALNSGQLSQHTLDR
WP_105022019.1	-0.5802298850574712	174	NSQSNFKSFFELSGPKKMWVLFHPFKATKALKISQQANRVADSIKKTNLLDGDAAGGQVDAFRHAYWMARLHQEIGESAARSLGKAHEKENYSTFKKLKLEDGVVPDEISSKMDLFNNEQGLKLIFKGSKVSNNGLIYRVVNAILKGKMKIIQKDKKGYFLTCDGILISKESLI
PID69971.1	-0.5801785714285714	168	SNKLQFFKLVNKGNVWSFILLFLRHPLNVIPMFLATYQTVKISDKYYGYLHHKNNAANAFRHALWNFLIAKKCSKWRRNTRKAIKFAEKITDWHEEFSPNTPLEKEMDLHNNHIGRKMFIISEELPLDLLLERLKEKTEESKKIYRVEDLKKYNNDLVYIEDIDLDAI
WP_192600750.1	-0.5801290322580647	155	IQAFGVLESAGKTWSNLTAAEKWLVALHPADALLVKAAQSRTDKITSERYPNWKDGDKGNAFRHALWNAQMARNIGKNLAEQFATAHENHGLTDAEYKAQVWFGFNGLEHKNMDLHNNKMGRDCFYWYDIAPFDSTLADRVDAKIKNGEAKILVK
MBS6532283.1	-0.5800621118012422	161	PTYDFGYSWNPAELALSEEHPTQWNVYRSVCLWARNAALAIYITSACENPGVGDAFRHTHWNARLMTRFKEIFAWDRDKCLETTKMWTDAHEQDGEPWGILHEMDILNNYAGRNIGYEHFNESEGFLLQEAERYVDEGLCWEIGEVDGEQVLIRTTNKDKR
WP_129010081.1	-0.5800000000000001	163	ISIRRLSKYLPDSYNRLNKEEKKLVKIHPSEALSVYSAAKSATEETIRRFGRNGEDDVSDAFRHAFWNADMTCLFYYDQIIGNGSRPSAKLASNITEKWATAHEYGSSGLPRTMDLYNNKLGRAIAVPNLPTNSSVLSDKVYSSIKSGNGKMIVNNKLVPTKL
MCB2221732.1	-0.5791275167785235	149	DDLSIFRSFGKLSRPEKWWAIGHLFIARKSFNLSNHALQTARALERNQTLDGDASGGQVDAFKHAYWMALLAQEINPEKALKLGMAHEKGNYLEYKKAKRKGIQNSHDAIASEMDLFNNQIGIEFGLQYPEAGREALKQFIIEPSSWEK
HHX11112.1	-0.5788343558282208	163	PMGLRLSKYLPESYNDLNDEEKRLVKRYPLEAITYYYASKEAFSETDKVFGGNYTDDASDAFRHTYWNAILVNYFYVDQIEGNGSRPSMKYAVTATERWTTAHEYDSYGLPKRMDLSNNKLGRDIGARYAPSKLSVISNAVYRAIRNGEAVMIENNRLVPTRI
MBL7122309.1	-0.5784659090909091	176	NNLGKVADYIDYPGGLNSQEFWLLFWHASMIAGTVDGTNTAIDQTADEYPGENGWLTPADAFRHTAWNSLIAKKTGSHHTTVSAANAWAKSFTDAHENGDPEPENELDNPMDFHNNHEGRDYFTEVGYRQRVKWYWFFGWHYKYVVKGPSDSNMQSAVASKVDDGTIFTSIDDLDD
WP_164122756.1	-0.5783333333333334	156	EKNNLIQLENTYRQRMTKSELEIFDKMPPYGRLAYLKNALTAETYVNNNFQEGFLYGKADAFRHAYFTAMNSYSLGYETARRLSEAHEDLPQDARDKTMDLYNNSVGLMFVNRQNPGWDPLQYAQTLFDNGQLVYLTPLSANGELTQQTQFRSTNE
WP_146887318.1	-0.5782142857142857	168	YPYSSLLPQDKPSLNPMERALCDQNAWNCLNFLDAGYVASQQSGTDFSSWQSYSINNEKDAFRHSYWNAVMTITMSYTWAQNYADTHEQGSPTQIQGGVGQQMDYHNNAVGRNVANNLPNMYKCKGVARAELHKAMRDGRLKIAKRNYFTEQVDELVGNQRYLTSSNA
WP_114067695.1	-0.5781366459627328	161	QFIQWLGRLNDKETAWVKANPTKAPAAWWNQTSAVNFSKAKYMCEKDGQTYLDIDGTNQNAFKHAYWNALNTLSFGSSEAKIIGDNHESQDMNSLDAKMDLWNNDLGRKVAETCGCSGSALRQKVLEAIGNGQGRRILKAVGTPPSDHLIVTSSAPNLCYE
WP_112135570.1	-0.5781159420289855	138	AGPAHEEGYPSGGDIIGCAAVGPIDCGIAQANARDAEEAANELVADGVFAGDSLHNGKADAFRHCFWNALMVHYIGLDQAKIVANRHEANPDLPQDEVNMDLHNNMVGRDIGLQQTHDLEAQDECKWSALDGRLITLK
MBE6895018.1	-0.5781094527363184	201	KIVQKPVEYVPYIAEFADVKFSDKSAANTRNKVFTEYVGGYDEYGLNMDGGIPNAFMHIYLAAKMTDFLGEENTREFLTAHETFTDKQYEKGFLYQQDDIGFDTDVFPQYQKYDKNKEYPLVKHHAEMDLHNNDIGIKIALTTPTDAAEIEQQLEMYLGENETLDDLRIMFDGYSDREILFMKKAINAVYSGVAAVIWDYP
WP_137173982.1	-0.5776978417266186	139	PFRSEMNTNYSELYQQLNTNEKTYLSLFPEQAPVIRPTIAKAVAETKRRFSGSGHNTPADAFRHCFWSALLCKELGYRIALRYTTVHEAYDRNPPAEKEMDLHNNAVGLKIGLSHAPDPILSDRSIAALRSGRLKVLKR
ORX92095.1	-0.57752688172043	93	SSASLHYGKGDAFRHCYWNALMTIRFGADQAQKVADSHEDNGNNLSAESKMDLFNNAQGREIGNLYKTSKSANALAMDGCLDAARKGMLQTIS
WP_085378495.1	-0.5770909090909091	165	LDRTRFNGTEAAVLDRLNPMDQLKWMKITQETGNDAIAAYPQLAGNRSNAGDPINDGHVDAYRHALWSARMTQAFGQSWTKEYTTAHEMAPGNPAAREAMDLHNNEVGRSIALQNPHASDADLQALVRTAVNRGDLVVVDKSGNLAWSDRVALGQHGNISPGSAE
MBP9847063.1	-0.5759322033898305	177	AAQNLLQQYRQLAKAEKRWVRCHLFVAKRAMQCTRLTEQLYEQAKKDSLITGPENGGKPDAFRHALWMALLTQNIGAKKALKLGIAHEKANFEFFLKKKNEYGELPDSMGSVMDAFNNQKGVDLGLQYSKDSAQAMVQVVLRSLTNGELCIIKADQSGRFLTCDNQPINMEKYSGCW
WP_160633021.1	-0.5758479532163743	171	VEAQLVNQFKKLGCAEKWWVITHPFIANKTAQLSLEVKIVANSDTIKTLLGKDGNGGELDAFRHTYWMAILTKEIGSRRALKLGEAHEKKNKQDFKKGRLEDGTIPDSVSIQMDLFNNQVGSSLVVKKERVSISELQMRVIEQICSGKTLVVAKNEKAQSLDINGNVLIRE
MBT6068837.1	-0.5756571428571429	175	ATKEIGFFLRHPKIALKVGKYERYGLNLSTTAANFMLNSALKINIDGATDAEENKGSEWNAIRHTIWMAILTKEFGTSMAKQIANAHEANPLADLTKRNFNKMSEADETVDLLNNVIGRSIGSSNINASNKDLALKSLDEFQKHGLWTVEKKPNGTFSIKKTKITASQYKTAYNK
MBQ4158339.1	-0.5754716981132075	159	TILDGIIEQVVPGELNDIEKELAKKHPMAAIQAHWARNTANTITKGLFGKDWNSDDTQANAFKHCLWNALMAYTMGEDLARQFGEAHEHYTKAEHPESSEMDLFNNEVGYTLVTGLPIDLKLHKSTRKRYKETYQKIYKTSDWNIYIIIDSVLGALHDG
WP_173526023.1	-0.5749707602339181	171	QADPNPPAEQVQLVRWVCSEMDLRKPLCDVVQSSLWAAYATADEVFPNQSGADDQRDALRHCVWQGLMTTKMWGNDWLARALGAIHEADAVPDALKGVVSDTTRMDVFNNTVAQRAGHTRTDKQIIAFCIDRAKNAVPITHEQARALDLDNARDYLVYLQPHKAGRARGAA
MXV38614.1	-0.5748201438848921	139	LSMNLCGKLIYILLQKPHLVPGTVAATIEATLEADKRYAQSHLADNIANGYKHAAWNVLIAYYAQYFYKSPEDATHWAKKITDMHEACFPNEAADRQMDLDNNLIGRELYLRLFKENQKRPHKKTLLNQIEKQDLKTLT
WP_111878751.1	-0.5744374999999999	160	LWQIFKKLDFKQLFALFGLFLKNPMYALPTIFSTKKCMDIAQQEYGSKHHLSNKANAFRHALWAILIIRKCLKWKNNEEKAKAWANTFTDWHEDFSPNEALERAMDLHNNQVGIDYFEEIKGKNETEIISLIKQKASIAAKIETVDETDKFEKQLVFIEE
WP_231436187.1	-0.5743708609271524	151	LLRLRSTYLPPTAYGGLNAKEVALAKNHPFEATQFYGSSQVAINYTKTKFGRNGFQDASDAFRHAMWNGNLTQRIGASRAKVWTDAHEAYSSGIDKQMDLHNNQLGRTIGKNYGSTNPGINVKNMADKIYSEIKAGKGKVIKNNKLVSSKF
PCD91405.1	-0.5743708609271524	151	LLRLRSTYLPPTAYGGLNAKEVALAKNHPFEATQFYGSSQVAINYTKTKFGRNGFQDASDAFRHAMWNGNLTQRIGASRAKVWTDAHEAYSSGIDKQMDLHNNQLGRTIGKNYGSTNPGINVKNMADKIYSEIKAGKGKVIKNNKLVSSKF
WP_052844342.1	-0.5741818181818182	165	GVAVGDAVSNYVGINAGDHEKAVCQNELYHCVRAYRSGAHEQAKAVGESLVLPPHDNEGDAARHCVWQGLTTDASNAGFASRMAQAHERDVISDPNGVYTPAQTAGMDIYNNYTGRQVGIRLDGKPEEIENVCIRYALSARETLAPQNELPLYGNDLVVLKRDLN
WP_157226614.1	-0.5740000000000001	165	MEPKLLTPEEISMLKKLVLTSPGAALAGKPTIGDFQRIENEAKAAAAARFPEELDDGKGDAFRHAYWNALMTKTFGADWARQYATAHEGLGGQPAHREAMDLYNNETGRKVAAAHPDASDDELADLIASEVHHGATVSIGGDGYIDWTNRVVGAPKADSVGVPLP
WP_115935728.1	-0.5738333333333334	180	SDYWKLFQGWNAVDQTMQQRVIDWYNSIHEVPISDLRGKGDPNARVGDQIDAWRHTGIAALLAYEHGYGHTIELGNALEDHYPGTPEENVQDYHNNALGARIGNAARVLGLSEEELGAVLKKAYADGLFIKDAYQPKFKPSADIDIHDGIILRFNNELLLKNGVTIDATQDIDFDDGKAS
WP_100802637.1	-0.5733812949640287	139	SRPLLILPTLRATKETMKICDERFGMAHHKNNRANAFRHALWNYTICEKTLKFVKTDEKALIWAEKVTKLYEKVTKNDVLAQAMDLHNNEIGRMLFLNEKTSKIDDFLSFLTEMMKKAVKIIKIEETNMYTKQLVYISE
WP_184551098.1	-0.5732022471910112	178	EAYRAMQTTREIGFALRHPIIASQIGSVSHNSTNISTDAARIGINSGLDENDAHEGSQVNALRHSTWQATITSQFGSGIATQVGNAHEDDPKVDLSKRSFTGDNALHLADQSIDLLNNQIGRQIGADNKGASIKDLAGKALDVFHTKGLFTATVNKDGSVTISRTKITDKQYNTAVKN
WP_154516737.1	-0.5726143790849673	153	SNPHPYSSYLPTDKGLLNAEEKSLFAKHPTKGLYALSSAKTSMNYTSMYFKTNGYQDNSDAFRHSFWQALVAHTYENSFAKQWGDAHESTSIGIDKKMDLLNNEIGRTVGSTTNGNQAIEGRIAQKLLSMIANGKLYQIQNNKLVATDSTGRK
RPH92671.1	-0.5725850340136054	147	RFETADIQKAAQIFELELSADEIEIISYYPSRAPLIMSITSEARRTARESHARDRSLPEDAYRHVLWSYLLTRAFDEPFAQQVTDAHEILPTNTAAERRMDYINNRIGREYARRGVPQNQILYLVCNDPQVVRSPEEVQTSVAAMGS
WP_111297310.1	-0.5723493975903614	166	EGIYGGNHLTAAEKQFIRNHPIYALRYKDNAEKAKSETAARFPFIQTPQNPNPYLNTKADAFRHAYWMALNTLSSNPDKAREYGIAHESETPAALYQEKDMDLYNNDKGIAIANGLTAHSQLIDIIYNALINGVLKYLSPLDYTQSPKYNPNCASCRNGFVPGTTQ
WP_233260818.1	-0.5721621621621621	185	SYRIVRTFRAETEARFVQKYTPAFAGVVAFKANRAQSLAKSVNLGDNSPGGNQNAFRHVDGQAIAAAAVGQKIAKEAGDAHEGKYGLQNVLKDNEGALMELHKNGTVKIDGAIADSFVDQLNNQVGRAIAKANPGLSDLELAIKSLEAVRDGNAFVYDIEKGGTATIKHSSMSKEQFDEALKRIL
MBX7205621.1	-0.5721348314606741	178	YAQGLRKQYQRLSKPERKWVRQHPFVVKKTMRITAQVLVFYEQVKKDSVLKGPESGGQLDAFRHALWMALLTKHIGEKRALKLGKAHEAANRLQFETYKTEEGVLPDSMSSAMDLINNALGALLGKRNKKAPDRLFVNLIVQQIKEGKFYIIQMNTDGNWLTCDGNIISLKEYSHQWN
AKA35103.1	-0.5719875776397516	161	KVLSILKKVRFHDLWKLAILSLKNPWFIWPTIAATKETMSVSDHYFGNLHHQNGPANAFRHALWNYLIAKKCTKWSKNNRKVLKWTKDITDWHERAFTNRELARKMDYHNNAVGRQLFIDHIDQEVPEMVVLLQKMTNESNFIKEGDDLEQFKNQMVHISK
ODS83518.1	-0.5716556291390728	151	EKSILRQYSGNSTVKYRLNVLRYGANAYSATTTTYAYFNDTRARDCGECKGNAFKHALFRIFDAVSFGREISRQLGEAHESEEDLNPTTIMDKKNNTAGLWIYDSYKNGGAGVFYWGSKVGDAMKNGDLVFLLNNRETPSNVDDPTIPGPL
MBX7207317.1	-0.5711801242236025	161	VTVGSDQHKVYFDVPDVGPNLEEDLPLIIGAEKAWAIRVKSGEIREAVKTRFSDDKVKQDAIKHPTWSAWLCQAYGKAIAITVTNAHEATNKENKSFAFDSTMDLHNNRIGFAEWEVQHVMNPGAIFTIDQWIDKMVPHYSSGDLWIWWEKTPESNDSDGM
WP_169315431.1	-0.5709395973154362	149	TVGLAILGAKIVLTLNNLKTMKESFNSEATQFWGSQTGDNNASDAFRHAYVSARFAQHFGDSSANILGLAHETTTVNRDSRDSVMDLWNNNVGAKIGQKYKSNDADAASKIAGDVHGALERGELVTNFRTDRRVNGGNYGPTEGVDDNS
WP_040738792.1	-0.5709027777777779	144	CSLGAAQAYPGQGTTQSERDYCMANAGDCLAADDAKNWATGVAEWRYQNNPRSLHNGVGDAFRHCIWAGAIAQRIGADRAATILSIHENKDDNPLDEWLMDTANNETGVRLGVESNSKGGGDTWGWIMNRCGALADGGKLRTLR
SQA12779.1	-0.5702941176470588	68	KQSIGTSAAEKWATAHEYTSSGIDKQMDLHNNAVGRGINVSGKSTSSIVDAVKSKVRNGSCKRIIMIG
CAF0989857.1	-0.5701449275362319	138	CAVKVTTEPALIVRSTWLEGIKCFFSVGPFDCSTAKKDAQTAAQEAEYHYPATIHNGVGDAYRHCLWNALMTLHIGADQAKTVADNHEDLGEGPAHEKQMDLKNNLIGREIGTKATSEAAARIKCADGLYNGQLEVNP
WP_203927642.1	-0.5700689655172414	145	AAKTALELAEEISGGVPRSGDPFDPDWNARHHGLWMAILVAQGISPDDARLLAVAHELDGPRSGAPTYGSTDSRIDMRNNEMGIKIGLAAREKVENSPDHPGLGEIRGGEGQMRKAAEAAIEMVMAAVDAGGCSRVGCFDMSRRG
ODM75039.1	-0.570060606060606	165	KSGQESGGLPITSGVLSAPEWDLFRQNPVVGALVLLHAKSAVNEALARYKSTALEDDNGDAFRHTLWNARMAADSGVGVAWAEKWGTAHENGNPGKPLATQMDLFNNGVGRKVGDGMKVDEVLKKVQDCVDTGKCKVLRAGGQVNSDGKYKLYFEIAGRADTSAG
REK51504.1	-0.5699428571428571	175	NSPGMIRSFWKISWPEKKWVITHPFISSKAFRSAKDARQLAQKLLNDSLLDADPDGGQIDAFRHAYWMASLSQKICWKKAVKLGEAHEKGNFRNFKKGRREELYQADSLGSVMDLKNNLAGAAIGCRNREISSDSLKIVILDEIQNGNMYVLLKDRSGRFLDCNHQVLDTASFIG
WP_137339586.1	-0.5696261682242991	107	VDEGLPEANANGGAKQNAYKHALLYAYMYCEIGEQNADAIASLHEVCNGINRDPTPAERDMDTFNNARGKDIVKANGCGSRGVLKLAVWQAYLNQVLQDIDGIETSL
MBI2271587.1	-0.5694478527607363	163	TFIYSKINSIATARGLGSNSQTVIGTNFIDAIFSRYTDLYAQKYIYEFKFSTVKEGSASDAFRHAFWSALMTINSNSDFATQMGDAHEKDSKNSSTMRNMDFFNNSVGRIIGSLKGEYDHKKLSLLILDKIKNGELIMVNKDNDGNELFEKSHLDDKEYEDVK
MBQ2871677.1	-0.5692553191489361	94	LYSNDIRHQYVSALYTRNLGANWAALLGEINEIFDFNMSGRNDTLTDRFNNNLGIEYGINYPNLPKNDLLQMLLNDFEKNKSLRLKNIDIKRKK
MBK6399743.1	-0.569034090909091	176	AQSSAFGSFWKLSCPEKWWVFTHPFVAKDAFKITREARLKSDSLLQISALDGDPLGGQIDAFRHAYWMARMAQTMKWKKALRLGKAHEKANKISFRKNQNDEEGLLPDSVSSEMDLYNNQVGVAIGCNFKSVSGQAICDTVIQNIRAGKLKIILKNENGVELKCDGTQLDKNEFAG
WP_218439902.1	-0.5685714285714285	147	YVESDPIGLKGGLNSYGYANGNPLKYIDPLGMESIFGWSAKAEKEAIESKLPGSHNGPQDAYRHCVASCMIASSNWGETTSRVAGWANEVSNFGQNRHERAMDDWNNQAGICAAKGNNFPENCPKSCMTLLEKGSLITETSSEGAYY
MBP6403702.1	-0.5685496183206106	131	FCKLSGPEKIWVVFHPFIAKKTWKITEQARMETKSLLLDPRLDGDEDGGQLDAFRHAFWMASLSQKICWRKALKLGIAHEKGNYRKFKKYLLEDNSLADSMATVMDLFNNAFGIELSRNKPNFASDSLRET
AAZ06277.1	-0.5680540540540541	185	AELEFFLNNPLIVMDIGVFKQDETNITTNAIRFSSQGRGNNQFKAKAHRSLTNGEGSQQNAFSHSLWSATIAAKHGVEVANFAGNAHEGTPSSAGARNFKHLDLNKRFVDSSDPEIEGDKIVDMLNNEIGRKIGQVSGTKSMKELSLKLLDHFYKDGLYVFDKIDYVEYMGIDSLTIGKEKITTE
WP_151051532.1	-0.5680232558139535	172	QDESRQSRILRFAAAHPIAAQAIGLKNEKSSNITSISTRISTRIGLDDQANGGGRGTQVNAFRHTLWQAAISSQFGPEIAEEIGNAYETDPSVREVKVKYFSRFAADQAVDLRNNRIGRFIGISNPDADIKTLSQIILKRFYEDGLWTAKLINENGRSSWRISLTKLKRNEY
CAA9351769.1	-0.5678807947019867	151	FSAMGAAGHPITMTEARYYARHPMTMGFAAIAVQETGAFVSEIEQSAEFGGMPGVANVARHQYGQCAMTMLAGEGAAKTTADLHEAERPQGEADSQVDQENNTRGRALGRAGKRSVLGRDGAQQRQHHCGSGVRDNLRSGNFWYVRKGGGE
WP_216563049.1	-0.5676774193548387	155	YGISESIGNILDELDTLTDTELFLIGMYPGQALTVRSCAKEADEYTNDYYPRWRDGDEGNAYRHAMWNAIMTRNFASASKAKMWADAHEDFTDAELRAAGSWNGFTAFEHTEMDLHNNAKGRECARWYEFWVSTDTLSDKVMEKIDNREMMILVR
WP_216048992.1	-0.567375	160	TLNKLWEKMKGIFTVGPVDAYQVGIGKHKDFAVSVSNQFVKSHGNGLTKAQKERLKNGIRHVAWQASITLEEGLESAVEIGRLHELGETESKDSKIDQHNNIVGQSIGQNSKDLDEVVSSIATELATGSIITTWTDPRINQSLPNFVGSNNSSYGGSGSD
MBN2639491.1	-0.567183908045977	174	YSASINSRYIGFGLRHPVASIRIGFGVTRGATNISTNATRGEVLYGSKRSQEDKGSENGAFRHGLWQATITSEFGRSVAAQAGNAHEENAFADLSNRSFTNLDEADQTVDLLNNVIGRSIGEANEGASMNELANLVLDEFKENGLYTASKDKEGNWVVSKTKLSSEKYNQLKDI
MBE2247691.1	-0.5671428571428572	168	FLMANILWGGARAGKISEAIPGPKGSENAVLNSFNNFISEQLNYNEKEKDFSKTNGYGKAFRHQLWQGIIANIFGESFAEDLGDSQERGNIYGNNEDDKQRAFRDLINNEYGRQLGLSFQGDIETIDGLVEFLNIIANNIITSFEELSNAITIEERENNKFTKDTPGV
WP_176436034.1	-0.566969696969697	165	GRMLDGLAASNGLLGLNTFNNIKDQALETSSRLYPTTGTPPGHVPEERVGEWRGQDGHRDAFRHAYWNALMTREFGAEWTQQFATAHEGMPGNPADREAMDLYNNQVGRQIALDNPNASPEELATLVQQAVTDGKMVLFDQRGQLQWSDRVPVNQHGLSNLVPGT
WP_027413544.1	-0.56679012345679	162	NIRGFVKQLNFWQLFRLAKILIQNPLFIYPTLQATRKTLVICDALYKKEHHRNGKANAFRHALWNIWICLAIFKRTNNKEKSTNWAKKITDLHEKLAPNSAIEKEMDLHNNKIGRQYFFNLSTTSEEEIVAFLKQNTQKAKRITDLKEISNHKNNLVYLLEE
PIY43431.1	-0.5667567567567567	74	VQRCGCFCAHEAGAAHEIEGSLRRPPQPLDELIMDTHNNVVGRAIGDRGGNCASECLRALRDGYLMVLQRPTWR
XP_001836671.2	-0.5666666666666667	144	PVEIDRRQDSGYFPPISEMLYCLNPFNTAACFAANGHAEVASAAAAANFPSSSLHNGQGDAFRHCYWNARMAIYLGTARAKEIGDNHENSGNNPANEKAMDLANNATGRTIGANAAGSTKEAKYNNAQAECLRRARNGQLVTLK
MBK8479384.1	-0.5665671641791044	134	ASDIAELSRRYPRPLTAAEQQILCDHPQRALLLLRIKEYAERVALRLSRTERAYGEDFTRHVLWSYWLARTYGADFAQSVTDAHEIGTASNTAAEHRQDYANNTIGRTYALMKKSEGQVLQLIKTDPKIIRVAK
WP_200845826.1	-0.5663636363636363	165	LDWLNGEEIPTQQLTQTEIEMLLADPTRITTVMDIRDQATAAAKARFPPPNGSEIDNQTDAFRHAYGSALMTQEFGEEWTAVFTAAHEGREANYQSSESMDLYNNQVGRDIALANPDASPQELADLVQQSVSSGDMVVIGPDGKSLEWSDSTLPIGDSSLSSPGP
WP_226788925.1	-0.5663513513513513	148	GWSPVGVGDKGSALWHPLDAFSFKAAAKAASTEAADINTPGCYPYFDYQPGTSAHNDCRDAFRHAYWNALMAQIDEVDAASQANAHERSAPNVYSEHYMDLYNNRVGRKLGAAHPSASHKEIADLVKQELSRGGLITDLGQAPTAGAK
MBC7410895.1	-0.5663372093023256	172	AGNKPISFVDRDGEEEARPEEIAYGMLNPIDALDVRNNSQKAFLAAQTAALPNPQDGQQDAFRHAYWNALNARDIGASDAEGFATIHELGMTNPANDSKSPAYDPIAIQMDLFNNNIGRKIGALNPKATDEELAALVLQGLANGELIIVTNIGADNLDKKLGYSTHPTLKAG
MCA3038947.1	-0.5663207547169811	106	KAVPIIVVGVAGVTAYEVFTAFEEMKKEANLFADTAGLNGGQKEAYRHAWASAEMTRRFGHDIAKHLGDAQEVLRKHNWDPVHLRDRNRDLWNNNRMDVGSLAPCA
WP_232000806.1	-0.5663030303030303	165	PLSLATDPVHVTAREARMLGKLSPFALRDLNQIKEAAAVEAKVRFPPQNGPNDTADNHTDAFRHAYWNALMTQRFGENWTRDFTTAHERLPNNPATAEAMDLYNNEVGRKIAAANPHATPAQLADLVQQAVNRGDTVVIAPGGEKLAWSDTIPWGDAGTTTKASV
WP_163691843.1	-0.5657831325301205	166	KEIWGVIRRARPGQLLELLFLCLQNIRLIWPTYKATRITVEQANRHFGLSHRRNTPANAFRHALWNWLIACESSKKVKNEEKVLRWTQKITDMHEKILPGNALSNAMDLHNNEVGRQYFRNEKQREMEFGISLFLDLSKHSQLIQNQDELQKVPHTQFVHLIDKAS
WP_191297447.1	-0.565670731707317	164	DLNHAESELFFDLTRAERVVVGWVKFHSEQVAIDRFADEGGDGEYYDYYEGGAVPDDRTDAFRHAFASAMLTQYIGPEFAEKFTTAHEQSGGNSATAHAMDLHNNAVGRAIAESAPTATADQLANLVSEAVWRGDLSVVSEAGDLVRSDHSISRPDAPGVERPH
ODJ76269.1	-0.5652054794520548	73	GATAAEKWATAHEYNSYGIDKQMDLHNNYIGRSIYVSGKSLNAITSEVKSKVRNGSCKRIIRNKLVPTNGYGL
WP_005666367.1	-0.5651851851851852	135	PIQSALALFNQLTEQERAYLRSHPHHVPVIMRAREFAQSEARRLFSISGHNDHSDAFRHCLWSAQLARDIGITKARLYTTAHESSLRNPPKERAMDLHNNSIGLNIGASKQTNEALSRRCMAALKTGQLKTLQVK
WP_187967619.1	-0.5651219512195123	164	THPVFTQQDPYNVWNNVTQTERDLVKSNPVKGYKIFKNREIATFMTVNKFNRNGRNDKSDAFRHAFYQAINTRDVGISFTGQFADAHESEVPSNLNLEKKMDLYNNEVGIMFAASNPDMTNQGFADAIYQKILDGELRYLSPLSTIVPPNYGIISTTKLTPTNQ
TPW19080.1	-0.5650310559006211	161	RIPAAAPPPQAAEPLWRRAWKKTVDVVDRYTPSPYKLADDVSYEASKKFQDTSSHNTEQDAWRHARWHQRMVDSLCPDTGRSVCAPVAAGVAMAAGTVHELMGAVSGQPAAEFKMDMNNNWKGALAGVRGNDPRLIDEALSSGTLVVLAPSVPPTPMVARR
WP_111128185.1	-0.5641358024691357	162	NLIRRLKNLSLSQIFKAIGLFLPQPIYFIIFLKATKKTLEICNAIYPEKHQKNTFENAFRHALWNFILAKQLFESNKNEEKSMKWAKKITDLHEQIYKNNPLHQAMDLHNNNYGIQLFKEKSQFSIDKAIEYIKNQRKNAIFTQNLTEIKQAKNQLVYTSLE
WP_084841913.1	-0.5641139240506329	158	AIGARIRQLNFKEIFILLKLFLPQPFYIFPTYRATRETLKLCDRLFGKKHYQDNRENAFRHAYWNFLIAEKVFQKNNSVEESIIWAKKITDLHERMAPNKALARAMDLHNNDVGRNIFSNNPKENAVERLQDLMISAVKITEPELSKFDKNQLVFIEE
MBK6840502.1	-0.563905325443787	169	FCKLSGPEKIWVVFHPFIAKKTWKITEQARMETKSLLLDPRLDGDEDGGQLDAFRHAFWMASLSQKICWRKALKLGIAHEKGNYRKFKKYLLEDNSLADSMATVMDLFNNAFGIELSRNKPNFASDSLRETLILSILKGDLRIIWKNEDGNSLNCEGDLLKDNKEQIIW
MCE2935232.1	-0.5636470588235295	170	DDNFVLGLDQNRYPSLTEAEKQLVRKYPGQAAMIYRNREKAFSETDRLFPGEPALNDKADAFRHAFFNAINERDCGKDPVSRESIAKLFSDAHESEVPVELQLEKEMDLWNNTVGQSIGDVFFPIIASDQAMVSEVLSKLVSGALRYLTPLDFVSSPRWPSGLNGITFDT
ACP32342.1	-0.5635	40	TMRIGAGAAERIDTNHETVAQGPADETSMDLYNNVQGRFL
WP_129040206.1	-0.563061224489796	147	GGTTATAGAADGILEVPSARELAWLLINTSAAERDKMRDNVKKANLYANTQPGFHNGLGDALRHSLWSALDAADLGLNKAKDFHTLHETANPASDGSNAMDLHNNQWGFNWYSQNGNPDNNIDKFLYDFLQQLIADKFKLNLINNEK
NUM33711.1	-0.562969696969697	165	PINDKVNSIPDQQTPHKHNYTMEELFLCGVYPVGGIYTYMLKQKMFELWEVGRTDNTVENAILHCAWICAISLRCGSVFGRRIGKAHENYASNNPTSKEMDLYNNDVGVDIADEIRSDVGECAVDRYYDYEEVANICLSHCKAKALQNKLLWTQESPFDANARFP
WP_234368426.1	-0.5627848101265823	158	EDPITPYYDIPGYSDLNDAEKKLARQHPLEFIDFTTTALRAKTSSESNFSDYHLYLGNGDAYRHSFWNALMTQEMGDGDPLKGTQRAKVWADAHETTSSGLDREMDLINNEIGRYHAYLNFSASDDRLESELMSMIAQGGMVRLVGGILVPTNELTGK
MCA0199373.1	-0.5625925925925925	135	PSVAGPSPAALGFDPNSPGHLGAAWRDPLGALMAGAATLAAWDATGRRYPGVIARDNEADAYKHTTWNYLMARTMGAERAKAMADAHEVSVPNAPGEQKMDLYNNRIGRALPGGGEAQIEDAMKKVKLRLGNDRG
CAF3251756.1	-0.5624025974025973	154	IGSTLVEGVKCLFLVDPFDCAKAKTNADVAAAEAQNSYPGKTLHNGIGDALRHCYWNALMTISVGRDQAKKVADLHEDNNTTGPLEERVMDLKNNEIGRQVGSESKTTGKARAKCADHVETGYLQLKPQILIKVIYFQNERSLIIIKNYFSFKV
WP_232277733.1	-0.5616774193548387	155	DEEAIQENISYDQWSRLTLAEKALVASHPVNAAITVSTSKKAFQFTQAKYGRNGLGDVSDAYRHAIWNALMCKYVSKNWASLYGTAHETKPASELVGNEADGYSKIAHRDMDLYNNQKGRDCWNVLTDSIAWVSDTDLQNRVSAKLNAGELRWLH
RYG47901.1	-0.5616107382550336	149	LQVRGDPLIPPFPNFGEVGRCIAQWARDRIVNAVNCKACLENVQEATANKIGNANWGQQNALRHCVGACEATERCGSTCAKNIRLHEFPGGLGNPKDTICDLKNNGVGFSLAGKGGSGNCEASCREALNKKKLCVTPKPRGIFILPVCM
WP_143410085.1	-0.5612025316455695	158	LIWKRLKCLGIRQFLKLSGFFIKKPQYILPAFKATEKTLKVCDQKFGNEHHLDNQANAYRHALWNFLLSDSFYKVSGSMDKAVFLSKMITDLHEEIFPNSALSRMMDLHNNKIGRNLFFKDKDMDIILCLEQMVKDARKVNSEKDLRNLKDQLVYLKD
SFB71646.1	-0.561111111111111	162	NPFSVLKRVSFKHILKGILLGMGRPLFIFPTIKATKDCIKISTSHYGKLHHKNGPANAFRHALWNYLIAKKCLKWNNKEPLVYDWAKKVTDWHEEAFPNKPLAKAMDLHNNAVGRFIFKEHIEKSEEEIITVLQKMTLESVKIEGDTDLSKFKDRLVHILEP
MCD7819375.1	-0.5606422018348624	109	EYFWGRRNGDGESNAFKHAYWNATASSKIGEKKTRLFANAHEFGWAWENAADATPMKMDLHNNEAGRKVGSSNLYSGDIETGILSYLMSGRLWKIENGQLVKTNGNARF
MCB0349642.1	-0.5605882352941176	153	EPRKRTFLGSFLLYPGLTPLEQELVRAYPFEALKVFKLKVQAEKATEENFPDQGFNDESDAFRHFLWSALLTKELGPARARLYLDAHEKDAHEPSLEKNMDYHNNKVGQAAAIKMIQNNQFDFQKLKNMGLALLRQNQLIVVRKALVIPEVAI
WP_178931970.1	-0.5602702702702702	148	LRFSKEDIRALSQRMGLGLAEEQVKVVSLYPLRVPLIASLTVKAKQISVSFHHGDEWKQDALRHLSWSYMLTQTFGAEFAKLVTDAQESKPGNTHDERLMDYNNNAVGRAWVAEKVKIQQIPRMMLEDRRVVLSPEDARSRGEANLLR
OGF45205.1	-0.5601886792452829	106	ECARVVEIGANINIIFSTGMATGWTYSLDGPETEALRHAWASCWYTQELGRSSAENWGHVHENNNPDCVDKVKDEANNYFGRELGSSSGDCYYKAKEAFVDGKLLY
WP_075343021.1	-0.5586705202312139	173	LSRTNDSYTEISCIKKAFKNYGGSFGSYALSAYAFYKASTTARDAAPIAFPGVSTDTKQDAYRHILWSSLLCRYYYTISSKAPKLRFAKAIGDVNEECGNNNADAREMDYHNNAIGRKIYDQNAPYKKFFGFTVGVRTPSVSNLKSKAKTEVDNAILIQGNSINEKAQTIKAG
RPD86152.1	-0.5585365853658536	164	SVKHPLIAAKIGSVSKNPSAELNPNISTIASTFQLNLFNIRDFDGSLNKNDLLGEGGVGNAYRHTLWQAIITKKFGKDIAAEVGDAHESRDGTDYSKFTNLPLGKADELADQMNNRIGREIAQRNPNASNKQLAEIILNEYSSTGLFQAIPDGNDTYMEMIHIE
WP_200523356.1	-0.5583802816901409	142	LNPNISTIASTFQLNLFDNRQFGGEGGVGNAFRHTLWQAIITNRLGENIATQVGNSHETGFKIDFSKRENISLNKADEMIDQLNNQIGREIAIKNPNSDNKKLAINVLNYYLKEGLYQAEKNNSNSYNVVKKKLPITVYNNA
WP_035000531.1	-0.5583333333333333	72	TLHLSEDAALRIANNHEDVWPNDPGEAEMDVLNNAAGRAIGLMIKGKEGMDKGIVYVCKDMANASLLETLPK
WP_202015063.1	-0.5580981595092025	163	GFVFDHGYSKAAGTAGMVGAVNGGEYPRTGSDFEFSKAIGAKTGEDPGALWASGAGNTVRHFVGQALVTSAFGEEFAKEAGDFHERERGFSADNRDDAADLINNAYGRDFGKNFDINELAKSPENVAGFLNAASVQILKSTEYGNDKSISKIISGQEKIFSSD
TAH43912.1	-0.5580898876404494	178	ARESRVKAFCNLSRPERCWVLSHPFVASKAWKLTKLTRKITLEISKDTLLDGDKNGGQVDAFRHTFWLALLSQNMHWRKAFKLSEAHEKGNYHSFKKGKEEDGIVPDSAFSVMDRYNNRLGIEIGLANKFVSRDTLIQLVVEAILNGDAKILSKNSVGEYLDCDGNIIAPKPRIWNIP
WP_092511313.1	-0.5578857142857142	175	IQQAIFGLENMEAALEIGMYTPGRTNISTNAARFSTLGDSDKYPHGVLQENGNFEGSQVNAFRHALWQATITAKFGEKTASRVADAHETYRTLDLNVRHFKTLPEADQTIDMLNNPQGRAVGMKNTGATQKNLAKEVLNHFHKNGLYVAKKDASGYAVVNEKITNEQFNYMNSEI
OKL50983.1	-0.5575572519083969	131	FGGDVLVPYYYGGMNGAEFQFCAQPWNFNKCRKAKAAADDALSRARQKFAAASLYQGKGDAYRHCYWSARMTIDMGSATAKGFGDRHEAESSGADKKMDLRNNEIGRSVGRSYTRYATASWPDPLLWVQSL
WP_100256317.1	-0.5575316455696203	158	SLSDELKISIEQEAYGFWEQKNGVTLERDGDGYIKPVGHNDALDALDALDAFRHAYTSGRVTNLAFDTQFVAEHFGNEHELGTAHRNLPLEHRMDLWNNEVGRRAGEASWSKEVLAETLFEHMDNGMLVAALADERLSLLYGEDPKLLDPLNPASQVL
WP_222883277.1	-0.5574725274725275	91	TQRFGEQWTRDFTTAHERLTDNPATAEAMDLYNNRLGREIAVANPDATPAELADLVEQAVNNGDTVVVAPGGDRLAWSDAIPLGQAGTTTT
WP_035875992.1	-0.55745	200	AQNLLAQIPPSLRELCLSFTNGPMTCLTTVRDSADFASHHQGDLATAPGDLYDGLDDAGRHCLWQGYLAVAAGDPGYASDWGYFHEQTNYLAEYDKHPNGDPAAHAMDLHNNDIARRLVQNAGMIHPRLEWLPLSHDEESKLLSLCRAALGRAIHVKPIDDEHSDNGIPVKTLIADEPDRFCELDYRVCSLQDRLVYLTK
MBI1307688.1	-0.5573595505617978	178	LNKIYKLSRRRPSYFGEGDVAFYDLALESVKNINTPQLAYLTERDSSEKGYINTFNHVTAQAFITTFFSEEVAEFIADMHERENMPELISGLFKESQLTDPDNNPVDNYVDIINNKLGQDLGTRLKKKYQITEETIWTPKLLSDYLNDMQDFYAWSFNIGFTPYHETDELVMRFCEKI
EZH72477.1	-0.5566272189349112	169	IRMGIRSLLKRLSFRQILKLTRIMLQNPLLVYPTLKATRTTMIICDLHYGKAHHKNGKANAFRHALWNILICRTTFRITKNKEKSVSWAQKITDLHEKLAPNKPLDTAMDLHNNEIGRTYFLELTASSEEEIVIFLKENTKKAKKVTDSKEILDHKDKLVYLLEVDTGS
NNJ76689.1	-0.5566197183098592	142	KSALPKWREVQDWATDGAADWAVGLSVASQLPGRLDGPADAFRHLLIAAELHRVYGQSYAGRLLNAHEFDFGHSSDTDMDEYNNEIGQQIGRYVRSNNGSTADVIKFAKQVMLNSFPGGDSANVRWEPGPETGWRVKAAKST
NWJ50632.1	-0.5565730337078652	178	SQHSLFRSFLSVSSAEKGWVVKHPFIAKKAWAITERVRFVTDSLKQLAVPDQDASGGKLDAFRHSFWMASLTQKIGSGRALSLGRAHERGNYRDFKRKRFEEGDIPDKAAGEMDLYNNGIGSAIGTELKESNEKNIIETVLLSIHAGKMKVILKDIEGRSCDSLMQPIPVSLMKGRWN
WP_163679194.1	-0.5565454545454547	165	PLGWFTDPKHVTAGAARILDEMSPFELRDLQQITEAAAVEAKVRFPPQNGANDTADNHTDAFRHAYWNALMTQRFGEQWTRDFTTAHERLPNNPATAEAMDLYNNQIGRQIAVNNPDASPEQLADLVEQAVNNGDTVVVAPSGDELAWSNTIPLGDAGTTTPATV
MAU14816.1	-0.5561728395061728	162	NLLSIVKRVDFKNILKVILLGLSRPHFIIPTIGATKDCILISSKIYGDLHNKNGPANAFRHALWNFLIAKRCFKWQKNDEVVLAWAKKVTDWHEDSFPNKKLPKQMDLHNNEVGRFIFKMNSHKSEDEVIELLKQMAVKSNKINDSSTLSEHKNQMVHILDQ
MBE5934642.1	-0.5561250000000001	160	GPISQLAATAFQVWGELTDDEKKLVVTHPAKALAVNATSNRATELTIMIFGVNGLGDKTDAFRHSMWNCLMTREIGKKYAEKFATAHESGKTQEDLQVIASDGFPEYMHYEMDLHNNEVGRNTIGEDEDIKTYDDAYLANRIVERMTNNKAAGDIYWLHF
WP_205744790.1	-0.555859872611465	157	GYPTDPTNNTDVTGRASGSSNKWEKALCALNISDCVYVRRIVNWSTSTANAAYRDGQRRNAMRHMIWQAMLTWWLGATKATAWGNAHEKTTTFRGDSIRDQKNNVAGRELGRGLRNKYGRVGWNTDNAMRAAVKWARGRIDRGIYARCTGSWSYCGG
TGZ85108.1	-0.5552727272727273	165	ARQEVSTTSWYRVNVLEFRWCRTPLTNLRKCFAALNDKTAAERDSSENCPGWSLDLGWGDAFRHCYWSGRMVISLNYNDAKTIGDLHEQGDSANTPGPMEMDLANNAIGLQCGVNATASAAEDKYAVVRKCCWDLASAWPPNLKVLKVTQYSPTRKTPCSGRECL
WP_218523072.1	-0.5551351351351351	185	NFKLIPSKAREIFFALSNPIAANKIGQYKKNGNNISTIAVLFASNIHLPQAEVKEGTKVNAFRHSFWQAMISSEYGQDISSDAGNAHEENPMLLQEIADLSQRGLVVSSLLDIEVADEIADLHNNIIGRKLGSENPTLSNSDLAEKLLVIFKENGLYIAEKYNDTKYYKVRKDNIDQETYDKAIE
XP_033535402.1	-0.5548507462686567	134	APQSDSGGSSIGGPSIGELAWCLVPWHLIACNTANNLADTAAAEAGNLYPQSSLHNGKGDAFRHCYWNALMVIEIGGSDAKSIADNHEQGSSGREKDMDLKNNASGRRIGNGATKEGAKNGCKAAADNGDLVVL
WP_147863634.1	-0.5548447204968945	161	AIWARIKNLNFKQFLVLAHHFTLHPTYIIPTYKATQKSVGLCNHLFGKSHHKDNKANAFRHALWNFLIAQYCFRGNNSVKKSLEWARKITHLHEQLSPNEELAKIMDLHNNQQGRNLFEQGITEENIVAVLQQEMKKALKVSTPNEAKKATQQLIYIENER
WP_105408076.1	-0.5543636363636364	165	AGIDSAFYNLVEGMVDLNSKEKELYAENPSRGFKAIVAGDEAAKYTEYKFGGNGHNDKSDAFRHAAWNIWIVGFTDSVGWAKSWTDAHETHAPGNQPAIEFNMDINNNTEGRVQAMASNISTSSSVTATRNAIKAVYKSGKLQHIVNGSRVNFVGKDTDFVNQAD
WP_234323695.1	-0.5541447368421052	152	YCSGDPVGCKDVSGNFGINDIWHEGKACARYWWACWGVADVSWWASQTAKRAYKDSNKQNAYRHCIWQAMLVWDLGYTIAKAFGDAHEVKHRYTKNKYDRADSMADFHNNRVGRSIGSQITAWTRWGAQSAACSRCQRAWNTGRMANRGDYM
MBL9127947.1	-0.5534782608695652	184	PGFGSCVDSKVLGWQNKDFFAEALNAPEWAHLPAKERVLKADLVRNARLHLEWQCFVTCRYGVDAARTIAMQHEVEQFQAKNPGSYANVHYEVDMLVDLFHNELGRELAARATSCTDCGDLARMAIENGEAITDIEFDPTNPFDPASHRLSASDMARLAVLPDPCPASSAPEARSDRAMHDVGA
MBX3074428.1	-0.5532748538011696	171	QKVFGRSELIPMSLQPRKFTEIPSMETYGAFTYDIQVNHKPLRVHKQVINGFQHAFGSGLVAYELGEQIADLLFRANEYVEAYFSGDGRRYSHYMDTRKDLYNNMIGRAIGMEARQKNLTGGAADRYISARVLNSIQNREVIPHWLEPKVKDLPSLEEYGCPGLPHPSPDE
PIR52921.1	-0.5530061349693252	163	IMDFFEASNLPLDHWDEWSNAYFYARHALDVAFQYAAENNFIFTDDQGVLRSIVDDNEPDALRHFAWNVFLTQAIHQEGANIITTNHEIFWMNARNKKELSREGFMDMWNNMQGRKYAAQNPDRGYLELFETAKEAGDLILDLESVTEDHRNKIEEIINDMRT
WP_214039782.1	-0.5527586206896552	174	MKEILFAMRHPIAAYDIGLYERGATNITTNAVRFSTQGNSKTNPNGTLLDNKYKEGSQVNAFRHTLWQATIAARYGEEVALHAGNAHESNPKIDLNIRQFAALKDADQTIDLLNNQIGRRIGLQSRNSSMKAQAKAVLNRFHKEGLYVAKKNAMGFEIVKEKITDEQFSYMNSV
WP_218722054.1	-0.5527272727272727	165	RTADPSYQPVVMSQEEVAAMELLLLDKGPFAIYRFTEIKNDASTLSGQLYPGTFDDGQGDAFRHSYWNARMTQEFGPTWTAAYASAHEMSGGNVPQREAMDLYNNERGRDVAMANPGASPEELQTIIQSEISKGNLLVLETRGTEGGQHGNALAYSNIPADRTSK
MBR1703978.1	-0.552530864197531	162	AKGKDYANYPPISNADLNAKEKALFNSNPAYGTLVLSQGKYAMDSERGCFGSNTWATNGDAYRHALWNALGAYMTSQSFMQQFADAHEKGASNYDVNNIDFKMDIRNNNSGRSLLNSMTFPKKPANGMTISKIISDNIATATKEGKLVRFVIKGVEQSTLKP
MCB0441297.1	-0.5524390243902438	164	NLWEKIRHIRPTRLIQFGIIFLKRPLLLVPVWKATKGTLKVCDRLYGNLHHGTGKANAFRHAFWNYQLCQKTLKITRDKQKSVNFTQKLVDFYEKAAKTKWLDQAMDLHNNAIGRAYFLLHFDKNDREITYLMQKLAENAKKVGKIEEIQTYHNALVYLNDEPC
MYF10819.1	-0.552027972027972	143	VVFTEGWHYIVLVEELDEVRGFLADHLRSLGTRYLLDLDEAKRIAQQERDKRGSHNDIGDAMRHAEWSRRMYEEINPITATVVGYGYEIEGFLFEGQPVEEMLMDLHNNAVGRDAASKGINVDRSKLISLDPSDSLWEGIESY
WP_101728303.1	-0.5519875776397516	161	NSGFFDIMHRLTKEEWALIVLNLNIRNAYNASKTVEPSKNAAVEYFPCDSDTKYENSKADGFRHAYWSALMVLETNADFAKDFATAHEAGSTNASATEMDLHNNKIGRELAIKYPTATKAQLIELLLQKKYFYIKEGEKIPENLEGIVFFAGKRQYDVTLK
WP_163632830.1	-0.5519135802469135	162	NLFSVLKRVSFKHILKGILLGLSRPFFILPTLKATKDCMRISTARYGKLHYKNGPANAFRHALWNGLIAQRCFRRKKNEGDVLDWTKKVTDWHEEAFPNKALAKTMDLHNNAVGRFIFKENIEKSEEEIITILQKMTLESVKIEGDTNLSKLKDRLVHILEQ
WP_052314045.1	-0.5515757575757576	165	KSMSTQEAAALTALFMQPGGAQKLQTFYDIQEEAQIAAEQAYSFLPEDKLPLALADGHGDAFRHTYWNARMTQEFGADWTQTFTTGHEKLGGNPAAREAMDLYNNELGRTIGQENLDATPEELRAKVQSAINDNRALVLVDSPTGAQIGFSNSETAGRTVTQPGS
MBK7908975.1	-0.5514204545454545	176	SGLGLAINPGFYYATNIKWFSNELLDSKGDLKAKVSVATGNADSKESKPLENGFVNTFRHFAWQSTIAMALGENTAKRVGDYHEADGINTQGGEFAKDNVIDLLNNQYAREYSRGFRFSEVTKSAEAYAGYLNGLAQHIASTVDGYKEDSKFDGIRSGEVKLFDASDKNFQILYES
WP_136660824.1	-0.5513768115942029	138	NLESIYERFFDSPKKMIVGETVASQLPGRQNGGAADAYRHILLSAELARLFGTRIALSRLNRHESIEDNGADNGLDMWNNAIGIRIGDYVRKNGGDWKDIVRLSRAVMAHAFDGPGFAQVENWKVREADEGIRKSYEI
MBN8695019.1	-0.5512429378531073	177	TNLFSQSKFSKLSAPEKRWVLFHPFVAKKAFKITQRVLFEVDSLKNAGAIGRDNNGGKLDAFKHAYWMNCLGLAIGKKKALKLGMAHEKGNYIQWKRKFLEDSILPDSVSSEMDKQNNEIGIRLSEKCKHIHFKGEIAYIVMEALQTGKLVVIKKDVSGNYLTCEGAVVNMSEWKGK
WP_185782576.1	-0.5508	125	IVSTANFGRAHYKNGPANAFRHAYWNYAIAKACEKYSTNTKKIVSWTKDITDWHEFAFPNRELAKVMDCHNNLVGLVTYQEQSFSTSEEAINYFLELAENSVKIKHSNETKNLKYSLVHITASDE
WP_178950411.1	-0.5504	100	LIIAYCLKAGKTFKNSCNWAKYITDWHEKAFKNSELAEAMDLHNNAVGRAIMKEEFQHKKLTSIEKVVILLLKEVKKAKYIERINDLKSAEKSLVFIEYI
WP_169173305.1	-0.5502424242424242	165	RLGRVMTKAGLVRRVPHSEAELIRGLRPAQLVTLVSITQDAARRCIRVFGRTGLNGGLADAFRHTYWSARLTQHFGAEWAARLTTAHERLPSADVVAMAMDLHNNEFGRGLGSAHPDATRDRLQDMVTAAVRDGKTVEIGPDGRLRRTSPHGDQGGDGPRGAPQP
WP_182122760.1	-0.5498850574712644	174	GGLPNKPGLLDFSLRHPAAALAIGSESPLGTNITSNAVRLSTRLGLDNRANGDGRGTEVNALRHSLWQAAISARFGADIAEQVGNAYERDSTLRPQSDYPNRYRADEAADLRNNAIGRRIGQAHRGRNMNELAALLLAEYREHGLWTASAVTREGQTVWRIAQTRLSEARYRQA
WP_233848500.1	-0.5497619047619049	168	ARTAGPSPGSLTTPEKNHLLLNPGYAQHYIQAANDVNFLTPNIYNNDKDGNNANAFKHSTWNALSIRYILKGSPASENQAVDFTQDGTSKHEMNDDGSQNQIKIVAMDLHNNMSAREWMANETSWGFGPFRKIPSVDDIIATMITKANSSAVHPLIDILNLAWREQSD
WP_201766171.1	-0.5497278911564626	147	TIVSLTTIAATAGYSVRVLKNLFGAEASQFWGSETGRNDPSDAFRHAYVSARFSQYLGSHSANILGLLHELVHRDPDIREMAMDIWNNKMGADIGSKYKLSDADAASKIADDVRKALSDGRLITDYETDQRVNHGRDGNGSDGSGGS
MBR9855050.1	-0.5490625	160	KLFAILRRVDLKNILKVIFIGLSRPLFIIPTIKATKDCLAVSSRNYGKLHHKNGPANAFRHALWNYLIAKRCFPWNRDKKTVLLWAKKITDWHEDSFPNKKLPKQMDLHNNAVGRFIFEQHAEKSESEVIQLLKEKASESIKIDENSNLSNYKYQMVHIL
AVI50681.1	-0.548944099378882	161	NLWKRILKMNGRQLFRFGMLFLKNPLLVIPTFRASTSTIKVCNELFGKRHHTNRKENAFRHALWNLEICIFCQKRFKNDEKTTIWAEKVTNMYEKVTQNDPLDEAMDCHNNAIGRKLFLSHFAQKTDNMIVFLLKMMENSVKIEKIEEINNCQDKLVYISD
PZR21233.1	-0.5487421383647799	159	EDVLDQGPYDTWGRLSEKEKQLIKGFPREAHIIYKNKAVAEQATNNRFGNVPQLLNGKPDAFRHAFFNAINTVKLRKYYTEIFATAHESEVSQFFIKEKQMDLHNNEVGMDFIEFDHPNMTNTTEINNGIYQLLINGELVYLSPINYNDPAFSLNHGIT
WP_213609117.1	-0.5486330935251799	139	SAWEFWGSVQSAASSEAIESSLPGYLEGPADAYRHIVGAAELRRRFGWAIAYAIVTGNEARGTHARGHTPELRRMDDHNNAIGLSIGADATSYEEVVRRARAANDAGIENTGSGRGQTPLWLSQEQWKEVSGRQPAERA
WP_070459731.1	-0.5481756756756756	148	DLSGRESRRAKLRRHAVTILTCASFGRRNCNKILFATAESLAVGKAYERNDNKANAIRHFVWMNLIYSRVSLKAAKAMGWAHEYGLAKNGTAKERQDSARDKANNRIALQWGRRHIRTMHILDSIGGLEAYLILSAEKLWRHRKFRTV
WP_051894538.1	-0.5468965517241379	174	FSPKFKLAMFSIKHPVAALAIGPYIKHSTNISTNAARFASLGKEELGGFADRNDGNRQTNAFRHTIWQATITAKYGDKIAKHVGYANEINPNVDLRIRNFTDSQEADQTVDLLNNEIGRSIGLNYDTTSMKELAYKVLDTYNKNGLYTALKTSNGYEVQKVQLNDHQYNYMQSV
WP_013408120.1	-0.5466473988439305	173	EKSKLSAKISGGSPGSLTDPERNVLLGNPTYGAIYAQAANDANYVTMVEWGVDIDNQKNNAFKHSLWNCLIIRGILGGAPASKTQAINFAQNGTSAHEKNNDGSQNHTPEAAMDLHNNMSARNWMDDEVKWGIGPFRKMPNFEKIKNTWYARANSSTFYDKSTNWTGILVLHG
RIV72891.1	-0.5466176470588235	136	FIFPTLKATKDCMRVSTAHYGKLHHKNGPANAFRHALWNCMIAQRCFRWAKNEIKVLDWTKKVTDWHEEAFPNIPLAKAMDLHNNAAGRFIFKENPGKSEEEIISILQKMSLQSTKIEDNTNLSVLKNQLVHILES
KAH6901204.1	-0.5463076923076923	130	AATPVKRQTYTPYFPPVTEMAYCLNPFNIAACLAAHGHAQVASMTAWDYFPDSLHNGKGDALRHCYWNARMTIDIENPANEKAMDLANNETGRSIGASAAGATKEEKYDNALQECYTRASEGKLVVITDE
WP_171508626.1	-0.5462424242424242	165	DIAGHADLTAGEYALVAELGATQGPMAVWDFFDIKSAAEEEAINRFPPPAPLATSDNRTDAFRHTYWNALMTQRFGEEWTRQFATAHERRPGEPAPREAMDLYNNEIGRQIGMTHPNASTEELADLVGSAVRNGDTVIVSMDGRGLEWSSNTQALPMGAHGGNPD
WP_063047354.1	-0.5462424242424242	165	KDHGINVSPSLMTSEEISAMENLLQNQGVDAVAKAFTLPDLARNAALAEYPDSVADGQGDAYRHMYWNALMSQQFGEDWAQTYATAHEKTGGNTPQREAMDLYNNEIGRAIGAANPKATPEELAALVGQQIKDGKAVVIQTSNADGSQLPAPQITWSNRVTEAMT
UHJ57052.1	-0.5462424242424242	165	DIAGHADLTAGEYALVAELGATQGPMAVWDFFDIKSAAEEEAINRFPPPAPLATSDNRTDAFRHTYWNALMTQRFGEEWTRQFATAHERRPGEPAPREAMDLYNNEIGRQIGMTHPNASTEELADLVGSAVRNGDTVIVSMDGRGLEWSSNTQALPMGAHGGNPD
NUP92121.1	-0.545234899328859	149	CQGCSGIGTPGIVELMRGPANCLNPFAIQTWALSGLIPWVRDWAYYYYPKDLGSGAWIENAMRHCLGQCILVCKCGETIADFSSWWHERKETPDDPDHLADLHNNEWGKEFARSMHGCCDGCFGKCKWALHTHRLDTDGNDPDDLTGTK
WP_026451200.1	-0.5449375	160	LWRILKNLDYKQLFGLLGLFLRNPLYTIPTIFATKDCMNIAQQEYGGKHHLSNPANAFRHALWVILITKKCLKWKNNEEKAIAWAKSFTDWHEDFSPNEALERAMDLHNNQVGIALYEELKDKNQEDIVSFLKQKALEAEKIKAVDEIENFQKVLVYIDD
WP_213170837.1	-0.5447019867549668	151	YRAEWAALNPIAAAKMFISIEPAVQEVAAEWVGENGQGWQLEDGTAHPDHTGKSNAFRHALLYAAMTADGIDESTSIELGVAHEMDGDTPGEEWGTHDSYSDLVNNKAGAAIGLEHQGKSVEELAPIIAEIVENDGHNPYGTDLDLTSPRG
RKT46056.1	-0.5444594594594594	148	LRFREDDIRAIAQAKAMDLVPEQIEIVSLYPLRAPVILMLTDQARALAARYAPDDVWLQDAMRHVIWSFLLTRTFGPDFAITVTDAQELRPGNTPDERAMDYHNNAIGRRFVSEDIPLAALPRRIRKDPDVIRHPDEVEHFGEERLLR
CCX33658.1	-0.544142857142857	140	CSSGAFASTIEKRQNNAELAYCIKPINIPKCISARNHANEATLQAQRAYTPDQLHNGRGDAFRHCYWNARMTIDMGGAQAKIFGDLHEMVPGQPQNERNMDLANNAMGVIVGQQTGSRGYEWARQVCMNLANTGRLTTLK
MBQ0735874.1	-0.5440880503144654	159	NIWGTVKKLSLQEVFLLTFLMLRKPLLIWPALKATKQTLHISDKFYGKTHHANGRENAFRHALWNLLICKVAYRVNKNQQKAVDWAKQVTDLHEDLSPNNHLEREMDLHNNGVGRELFNSLAGKSDTEIVECLIQKTKKSVRVKNSNEIKKFPGILVHL
WP_131396906.1	-0.5440718562874252	167	LIRSKLAGMSFRQIWVLTKVLIKKPLFIIPTYKATKKTIAICNIHFGKDHHKDTRANAFRHALWNFLICEKCSEVSRSIDAVVYWSEKVTNLHELISPNREIARKMDLHNNFIGRNLFLSNPETDAVKELEDMLQDAIKVGSAKEIENAGNKLVFIEDRNFKNERKI
WP_028887462.1	-0.5437869822485207	169	ADYGNEQVNCINKKHGVFKNYGGDLGSKAMALYAFKKAAIAKNIAKQVFSSLDESDTKLDAYRHILWSALLCNNYLTVSSKSPKLAYAKAVTDAWELCSTDNKEDAHEMDYHNNAIGRKVYNDNTQYKTLLGANIGLKSPSLALLKIKTKYVVDRAFLVKGSTVTEVAN
OYQ34518.1	-0.5435151515151515	165	IIDDLKDGFFTSLPRMNDMQSIRDQSFDKSRKAYPAALFTPQHIPPDRLEEWYGNDGHTDAFRHAYWNALMTKRFGSDFAEKFATAHEAVPGNPPGRMSMDLFNNAVGRQIAVNNPFASDEQLADLIKAAVHNGDMVVIGKDGKPACSASVSINDHGLVPVSAAS
MBK8970023.1	-0.5434782608695652	138	LRGGLNTYGYVYQNPLIRIDPFGLEVGDWWDLPANFGHAYDLARYELARPGHGGHNDHSDASRHSEWSRRMCEEINPFTSWAAGVGHEIDGLLNGQPWNEFMMDLHNNQEGRNAASEGRPVDPSNLVTSPDDAGSIIY
WP_218020367.1	-0.5434545454545455	165	WPKPPLSWPFGSQKMTAEEARLLDDLGLMGARDAYGIYKTAIHESENVFDSAGITDGHSDAFRHAYWNAMLANRFGPEFAQEYTNAHEGVDTNAASAEAMDLHNNAVGRRIAAEHPDASPEELATYVKEAVLRGDMVVVGPDGMLTPSDQVALGETGRAEGPPAT
MBL7883736.1	-0.5430357142857143	168	KLSTPEKRWVVWHPFVAKKSMRITQHVLVITDSIKKSGTIGMDNNGGYLDAFKHTYWMASLTLEIGARKTKKLGIAHERGNYLQFKNMKLEDNYLPDSVSSVMDLKNNEQGIRIALENKSNKTLLMQQVVKNLQEGNLFVIKKNKQGDYLTCDNEVLLIIDWKGKWGI
SCM52817.1	-0.5429457364341085	129	GLLQQFDMLSESEKLFVASNPYSAPVIRFSADEATQKTIQIFGHNGHNDMSDAFRHCYFAALLSRDLGYYDALDYLNAHERFPNNPREEKRMDMANNYVGADIGQTQRPNHELAELCLKAAQGGRLVHF
MCB0421258.1	-0.5426666666666666	165	EWLSDEDVKVSEAQVIAHYNMNPNTIRRYKKLSLELTSQMCFGSNEMPDLKIKTQDNEVDALRHFFMAFLLARHYGETEARHLLLAHEAWPHVDRELEIRNLMDLYNNEIGFEAAATFELPQSFPRRSRSVTIKQKAYHRILKDLANKHLLEGKLFVWVSGDVLD
WP_208644016.1	-0.5424848484848485	165	WPKPPLSWVFGAMPMTTGESRLLTDIGLDGARDAYGVYKTAVHESENVFEGQGITDGHSDAFRHAYWNAMLANRFGPEFAEEYATAHERTGTNTATAEAMDLHNNEVGRRIASEHPDAGPEELAARIKDAVQDGQMVVVDSSGRLVPSDTVALGQTGRATDLPAT
WP_231598733.1	-0.5423636363636364	165	GVAVGDSVSNYVGINAGENETAVCANEPYDCARVYRSGVTDQAHAIGENTVSPPHDNEGDAARHCVWQGLTTDVSNAGFASRLAEAHERDNISDPNGVYTPAQTAGMDIYNNYTGRQVGIRLDGNPEAIKQVCVSYALAARVTKAPQNELPVGGTDLVILRSDLN
MBL4707237.1	-0.5421714285714285	175	NVAQRATWNKLGTAEKFWVFTHPFSAKKAHRLSQHAMEALDSLKKESYFTYNTNSGSRADALRHCYWMSLLSVHIGPKRALCLGRAHEKKNRKDFEKGSLEEGFLPDSVAITMDLKNNKVGAELGILFKKFTNDQLLKVSINQLIVGNLYFVKQNRDGLFLSIEEQVIPNDEWNG
MBO5481871.1	-0.541377245508982	167	SSFARYSKYSVGGAVITIHEIAACLKHPFSAISLQTQKDNAESYTTKYMGTGEGLNTKKDAFRHAILNVALAKEGWGLKDEKLSWAYDIGTAHEQGARYVEKESEMDLHNNEVGRNIYDLNSPKTYGSFLWWTVETGVDEKNYDFYCSIIKNRLNSAVFVDKKLSFQ
WP_157641046.1	-0.5412738853503186	157	PAGVSGHEFAMCIDIGLLDCDIMKRAREIAEGEFGNQPPRERDWSNAEWNALHHAAWMAIAVGLGVPAEDAYRMGIAHEVGAFIDGTGSAFGSQDSRIDVRNNAIGIEIGKRILKEGPRNPNVEYVKRQVVKYLRGATGAPEGKPGFSLDLTERMHK
MBZ0327764.1	-0.5411656441717791	163	NIWVRIKQLSIKQLLQLAFLFARKPLYIQPTIRATKETMKLCDAKFGRAHHKSNRSNAFRHALWNYLICRNILKIAKNSQKALIWAEKVTKTYEKVTNNNILDEVMDLHNNEIGRKVFFEQKSLKLTEIDRFLEEKLQKAIKIVQIEDINNAEGQLVYILEKW
WP_187963780.1	-0.5411377245508981	167	SLWKLIKSLKFRQITSLLVLFARHPLMPVPTARATTKSLDICRHLFPKRHRANGRANAFRHALWNVLLAREAMKWNKNPERSLAWAKQITDWHEQFAPNPEPARAMDLHNNAVGRDLFVKWLRSKTELTDAEIITKLKEVMAASKKITGVSDIRMHPGELVHIEDDP
WP_161096860.1	-0.5408609271523179	151	YAEGNPLSHVDLSGLDWEEKISDIRAAGVLPAWTASRIADNALADAQHSGFPGLHNGPADAYRHCVWSCGMTREIGYSAARSIATNHEYAGDRGGQPLEEKEMDLANNAAGRACGISSSEQSCSQQCSSQLENGNLFGLGGQRMSPAVRIR
WP_031426826.1	-0.5408176100628931	159	LMNVLRSADFKQLPGLFWIACSHPLFIIPTLKATRETMKIAQQEYGNAHKGNTPANAFRHALWNVLIAKHCLKRKQNFKKVLLWTEKITAKHEKLAPNKTLERAMDLHNNQIGLMHCSELVSQDNREIIAFLKNEAGRAKKVNQLAEIEKANKEMVYLS
MCB0859975.1	-0.5405263157894737	171	PEWSEISFCSKPFKQWTCKLFYGDSKQASDWAGDNFTNYTSSNRPDATWGNAFQHSLWVALMSKSASTKDALDFGMAHEAPYKGSSDRMIRLRTVMDIWNNRKGANYYLRWGTDNNEHGVCSILYNQSAYAQHIGYHNARRFGKKTVLKYIWVRGIGGHGKNVLRRGSNQC
WP_230211632.1	-0.540392156862745	153	YCFADPVNCYDISGNYSINGLVPEAAICALFLLWCADMAYITYWALGEAKKRYSHGAKQNAYRHCIWQAMLTWAVGSSLAKALGNAHEKNAGSSKAAKRDSKADQYNNKIGRSLGGKITAWTYKKAKETACRFCKDKVKKHKLKSNAAGKTWV
WP_156280726.1	-0.5402797202797203	143	RLGISRPLLILPTYRATERTLEFCDGNYGREHHGNSRANAARHALWNYLICKACFEQGISKTEAVNWAEKLTSLHEELAPNSEIARKMDLHNNAVGRKLFLKDSTGNIFKTLLEMAVNSTAVNNISEINPEVDGLVHIEKIKK
WP_067956904.1	-0.5401960784313726	153	ALSRAAGEIAFVELTQTEIAMMRADPARIPDLFVIRDHATAEAVARFPPPDGRDVDNHTDAFRHAYASALMTHRFGEEWTARFTAAHEGRPDNDTASMAMDLFNNEVGRGIAAANPDASPLDLADLVQQSVRAGELVVVGPDGRLAWSDDEPR
WP_181856896.1	-0.539878787878788	165	AMTQEEADALIQLATSGLDGPAKLKTFYDIQDEASTAAANAFPDLSEKANEKALSDGHADAFRHMYWNARMTQEFGADWTNTFASGHEMIGSNPAAREAMDLYNNQLGRAIGANNPDASPEELQQKVLEAIDNNQAVVIQSSPDGGQIAFSNSVAPGQNVILPGA
WP_219864192.1	-0.5396992481203008	133	AIQKSTSQPAAVSREKVYLLMYPEHVSLISDAAEQASNETKRRFGRHDHNGHGDAFRHCLWSAMLCRDIGYMGALRYTSAHEEFSDNPPNEKAMDLHNNSVGLKLGRTLSSNAILSNLSVAALRSGQLKVIKP
XP_001838919.1	-0.5394444444444445	144	PAVEKRQGYSDYFPPIGEMAYCLNPLNAPACVAANGHAEVASSAAARLFPRDTLHNGRGDAFRHCYWNARMVIDIGATKAKEIADNHEIYSDGPNEEKLMDYANNDTGRRIGGIAYGANKNAKYTYVEDLCRTFAINGLLVTLK
MBP3586647.1	-0.5388372093023256	172	FDSVQLNAFERENVLLAVLLWNGPRPFYRIILSKTRAEQMARHYYGAQTNNGKRGDAFKHIYVNTLLRSYVGRVMSYFVMDVLWEKVHKNAPCDYYMDIHNNRIGRVLQYHRFTDSKNDTIPSWQQWAVNVHDYIERKENAQFKEWNKETPTFIIEQNMKQVVKQKYVYWSE
HCS88018.1	-0.538695652173913	161	TRNSFDTLHISEFEEENLLLSVMLWSGPKMFYRIIQSKSRAEKLAQYYYGEETHNGKPGDAFKHIYVNVLLRRYTNSMTAWLVMDMYWENAHKNAPCDHYMDLHNNIIGRNTRYHEFVNADSETACSNAREWLLWAERVQQFVQDSTNGELQPWNKETPTF
WP_155795458.1	-0.5381578947368422	152	KSGQESGGLPITSGVLSAPEWDLFRQNPVVGALVLLHAKTAVNEALARYKSTALEDDNGDAFRHALWNARMAADSGVGVVWAEKWATTHEDGNPVKPLATQMDLFNNGVGRKAGDGMKVDEVLKKVQDCVDTGRCRVLRAGVLVNSDGKYKL
NHA00778.1	-0.5378205128205129	156	LTGTSGSGIGTKAVYNACRDAGFGILKCGKVVAVSAKIAGWVLIRRFSAGKDNATRHFTWMVYLSYTLGRDAAWKIAKAHEKGSKDKQDSIRDTANNQYSLGWYDRHKKMTKNHFDVSNHLGSHEMDINWFIDHALKSVQGRLAVQGELQRAGRGE
WP_114426065.1	-0.5378195488721804	133	LATIKATFYTLKITQKKFPDIHDKNNKANAFRHALWNVLIAKQCAKFSTDYRVVLNWTKKITDWHEDFSVNEEMARLMDLHNNVFGRNKFLPWKEETVNSIVELLIKELSNAILVTKKSEIKKLVHKLIYLEK
NCC62280.1	-0.5374496644295302	149	FVDNRSLNSIDLYGLTTLAEACCMILATGSPGSLVMVDGIRISAQSVANRHYPNDYGNLNAMQHCVGACGLSRLYGADTAIKLTECHETHGNSSGGGNNKNDTAADRWNNKVGSRYGQVNTSRSCEEMCQDAIDNGSDLITDPANDPRI
WP_144430050.1	-0.5371597633136095	169	GKTCVLKKIISLKWGLTRATYAITLASTRASTSAGNYYPDSYGSYYGYAGGGGTDTRGDAYRHTLWNALLANYYPTVSSKAPRMAFAKAVADANEECNDSNPIDSEAMDYHNNAIGRKIWNDNTSYKKTWFGWNYGLNTPSTSRIKDLVREAVDKRSCFIVKTKNSTDF
MAO08198.1	-0.5370186335403727	161	NLWARVKRLSFPTLVRFGFLLIQKPLLIYPIWKATKRTMIVSQELYGNAHQGNGKANAFRHAFWNVKICQNCLKFTKNESKSAIWTQKVTDLYEKVTRNETLDREMDLHNNAIGRAHFLQNLEENESESIDFIQKMTKNAQKVAKVDEIKNFENVLVYISE
GGQ50119.1	-0.536917808219178	146	NPLTRFDLDGKWSCGACKYLRRKHLEATACASLGQRGCQWAMQLSNILKKIAPGGHGRDNAIRHFMWQSALTLYFGAAAAKRLGDAHEYGEHGEDHNIDVFNNNVARNYARSYWFRKRMKAAISRRQFFEVLYQQADRVYNSGALR
WP_234645914.1	-0.5367549668874173	151	IVRELNKIQANKCEARYIIEHAISDPFIGPSLYINKQTVEDYLDDHNLGAGNTDGGSVENAFKHAFFAALNYCSLGSQNAQAMADLHEICDGVNMNPGESNEQWFMDDYNNTEGFEIAHSVGCNEADILAAVWDEYEHGGLHDINGNGTYQ
WP_119057094.1	-0.5365116279069767	129	FFTLLKHPWLILPSVKATLRCSVAAEAHFADSHYGEGEANAYKHVLWNIFLADFSRFWLKTPEKRIFWAKKITDLHEQCFPNLPASQKMDLENNELGRKIYLKHYKDVKKSKDWEFIALKYKNEFSRLT
MBL0016624.1	-0.5360112359550562	178	PAQSKFQRFLQLPRPMRNWTLGHLAIANRVWKVSNRALALTDSMRRSPELDADFDGGKLDAFRHGIWMALLVQEIPWKKADRLGKAYERGNYLDFKRGRMEDGAFQDIASASMDLANNSSGREIGLNHRQASEAELIEGVLHGIRLGDFVMVLKDSLGNSIRPNGEIIHIDPTSPRWE
HGE06115.1	-0.5355629139072847	151	GLVLELVGREQEYVAVRCCLRCNWLTTRNNAETAAMMGQSWADFLIRQRGGDASGYDHEALRHCIASSILAISAGCNCAECVGTAREDYQQNSGINTPRQAQRGKNNNRIGRFCAGCRGRNGEMGTASRTVRQVVECCVYALDNGYLDTRP
RME73237.1	-0.5348965517241379	145	VLDRADVKTLAEDYPVPLTEAEIDLVSQHPVLAPTIMRIAEKAYRAAEVLRRRDPNLPFDAFRHVYWSYLLTKRFGPEFAEQVTDAHEIGATYENSEADRRMDLHNNAVGRAWALAGVPESEILQRVLTDEHVIRSRNTVVPAMP
MBW7871473.1	-0.5347590361445784	166	KRGIQILTELIRNLKWKAVKTFVSHPLFAFPTVWATIESIQLSEMNFGDNPGGNGLANAYRHAVWNVLTALYCSKISSVEKSLKWTEKITNLHEELFPNDEYNRLMDLHNNKVGRNLFLKAHKSGKKSKQELLEMLIKKSKSAVGLRSETEFQDYRDRLVYYPAAE
WP_108115408.1	-0.534620253164557	158	EEILIFEQDYRLQMSEEELSIFDSLSKKTQIKYLWSGYNAINKADELFPLPCERYNGKGDALRHTLWNALSTNRIGAALTYQLTTAHENQSFDYYHEYKEKEMDLFNNNIGINLGQLDMSVIEQEVVNALNNGSLKYLNNLNSNCRATNASQLIPTNQ
WP_099214570.1	-0.5346060606060606	165	KLIEVLKFEQDYKNRMSSSEKVIFESISRNNQLGYLFNAQKAIWKAEELFPNSLYNGKGDAFRHAYFNGLNAILLGNTLAESLATAHEDRTAPVGYSNYYKEKQMDLFNNQIGRDRKNWLFDGYSSLTKSILDALKTGKLRYLSNLKGGAASGRATNLSKLTPTN
GIN00109.1	-0.534472049689441	161	PPKSKDDNDWLQWLRTVGVCGKHGLVVCGQVALISAHSMTLASKINNDSNRENAVRHFTWMVAMAIVTGERVARDVAEAHEAGTGKSMQHDSVRDQLNNEVSLRYARDNKSDLLWEYWSAPIGQGISHLVNHLWGIAHRKYDNDDFAKVVKNNTTKIWEIW
MCB0460248.1	-0.534203821656051	157	LVWNVLKRLRFKQLLGLAFLSLKHPLYIYPTLKATTESFYISKKHFSKTHSKNGRGNAYRHALWNAMICLECHKWQQKTDKVLVWAKVITDKHEELFPNKDLDKLMDLHNNRVGRELFMNNDFKSIDEIIAELKSKLMLAKKITTVEEANEFYNELV
WP_132724207.1	-0.5340236686390533	169	SENSYLDRVACVADIAFNDHGGFIGSSALSATAYYQASTKAQSISAAQYPNLSGTDTKRDAFRHIIWSALLCKYYYTVSSKAPKLRFAKAVGDANEICGENDDDGKEMDYHNNYMGRELYNANTPYETFLGMTTGLKTPSVELLTNKTKEIIEKAVLINGSTITERAQK
AIA17299.1	-0.53375	152	VNVASETLFSLASMYGLTPKERALVAKNPAKCLAAYQLSWDAEKLCKQIYIASQTNDASDACRHFVWASLLTRELGLEFTNQILNAHESNLNEPEVERSMDLANNRQGQLAFQSLKNKSDEQILENFRKNLKSGNLVIIKNLPENIVIEGPK
WP_199603112.1	-0.5333333333333333	162	RLIYNPLVAQDYKTRMSEAEITIFEALPTVTQGLYLKAATQAYIYSESKFPNPVRNRKGDAFKHTFWNALSTVYIGETLTKKLTTAHEAIDYDPNYSNHYKETQMDLYNNTQGRQIANGAGRLYQLVQQALDDGELRYLNHLEFTTGFWKATDASQLTPTNK
WP_162466439.1	-0.5332467532467533	154	TLAYDGYMNSAEFKFCMWPSRARICAIAYDESVIAENMAINEAKDTGFWPGGRTNGGKPDAYRHCTWNALMAYEMGAKTAKGFADRHEQGPKPANMSEELAERHHRMDYHNNAWGRFFGQYGKDVGMSRSEAESVLPGWCLQSVSDGTLNYLWY
NCD06745.1	-0.5332124352331606	193	DYLGTDLTKLEFRLCLCYPLRISGTYKAKEKATEVANTWSYENGFNGFTTDNKADALRHSLGTLLSAQYTYGNKEKRLWWAKLITDAHEIGCESYYFSEEELIDAVNNEADSEKKSEIVYLQKAHEMDLHNNSVGLDLYSKNTRMGWLLFFVVHSLSDEEYINLLEEKAINSNKFSEIKDIANYSNTQLVHFL
MCA6364468.1	-0.5328248587570622	177	FLEAQPVRSFGGASGPELRWAMFHPQASRHAYESAQRARAATDSLQKAGVLTDGNGGQLDAFRHAYWMALCVQEITPQKAEALGKAHEKSNYRQFKRGRFEDGVQPDSMACEMDLFNNSTGIAIGLAYKFDQQKNKSPLINRVIAAIKSGQLRILRKDAAGNYLTCSGVVIDMVSHK
MBL1259197.1	-0.5327215189873418	158	EPVTQNRYIYVHNNPLLYTDPSGLAAGDWWDYSESKKRAGEIGNELLSDSRFGGLNDLSDARRHSEWNRRMTEELGAGWALAFGVGHELYDNAYEDQYRANKPIEWAEIGMDLHNNVSGIVDGLSGSGNAGLNEGLDGLIILNNGTYQYNNIAQPFCD
WP_152680605.1	-0.5327007299270073	137	GYTQGRLRELLEAARCVSVVDVPSCYKAKELGSKAEVATQKTFAKYTHKNGQGNVFRHCYWSGLMTLHLSEDAALWIANNHEDVRPNDPGEAEMDVFNNAAGRAIGLVIKGKGSTDKGIFYVCKHMANTSLLKALPK
WP_154878906.1	-0.532661870503597	139	HPNAQTRSAYSRTVLSAAEIAQCGITLGASKCYKAKQLADHASDEAIRFYPTSSHNGRGDAWRHCWWSASMTIDLGEPAAKLIGTNHEKFTTGPQAEKEMDLYNNAQGRWAAVAAGNDWRKAVNFCHTWSGNGILKTLN
MBY0332355.1	-0.5325547445255475	137	SGFMFWRSVGDAASAEALASPLPGYYDGPADAYRHIVGTAELRRRFGFGTAYAIATGNEVLGTHERNQPPELRQMDDHNNAIGFSMGAGAKTYEEVVRRARAAIEAAIAHGGDGSDGTPRWQGTWGEPRGRTAAERG
MCC6182392.1	-0.5321857923497267	183	QAQHQIGKYEKRWAMLHAFAALRVKTRLKTAMTIYNEVKNQKVLDSFESGGTLDAFRHGFTMAYLAQKIKVKKIRQLGKAHEKTNQYYFYKNILEFNDRADSLACEMDLRNNELGFKIGDTHRKVSLDTLKLLIINEIRLGNAWIMKRNVQKQYLTCQNEIIVMENYKDIWYIPKCLIQSTIP
OGQ81462.1	-0.5320422535211268	142	NPQVYADPNGYHPVAVAVGLGAAAAALYNYLKASWIVDEAINDADSRYDDGTVEGAGRADAYRHCMASCEMAMNYGEGLAEMAGDGWESWYNRNAAPEKQADFSNNSCGRQLSRGADSYTDCASACADALEGGGLNSNWQWN
ARD69870.1	-0.5320348837209302	172	IQEGLFFLGNMETALTIGKPTRGSTNITSSAIRFATQGKHDINPAGVLQDNSSMEGSQVNAFRHTLWQSAITAKFGEETASRVADAHERYGTLDLSVRHFKTSEAADETIDMLNNRTGRQIGVANANTSIKDQAKVVLNQFHKEGLYVAKENASGFSVVKEKITDEQFSYMN
BAB99112.1	-0.5319148936170213	141	TPDKKKPSKTYKLYMSILEMMSCINLVDVPSCAQALKAANIAEREAKARYPDSVTNGKGDALRHCAWSALMTIRIGKDAAERIGNAHETVVRGEPEEREMDLINNALGRDIGERFIINGDETGALSTCVSMANIGLLHTLL
WP_171415261.1	-0.5318848167539267	191	FQYFETELSKNIEVSLNLDTNLTASDLATGLLNSNTARDAGVKYAKENGYGSITWDNKPDALRHFTWNYLNSQSFGTNKARTIGDNHELALIGANWAKNQPNLTHNERVVYGTMYAKQFQKDSRQNDDMFFGLDNSTIMDLYNNSIGRQYSSKGFSGYIQAFNSAYDSNQLIGSPNQVTNNTRLKAWNAWQ
MBS7314758.1	-0.531812865497076	171	DKSLFEKVNRSMSFQDKVWAVQNIKSVKKALSISDRVMNTMDSLYKSGLFETNVEGSRYDAFRHVFWMYSLACEIGIPKSRRIGLIYENYNQYVFETTPLSGYDFAGREMDEYNNEVGLNLFSRMGKQENSIVFDSISSLISKGCAKIIAKDKSQRSLDREGRVICDSVWK
MBK9961086.1	-0.5317575757575758	165	LDDPDVFNIDDIPQESINDCERKLIWRHISCALAIKNNKEIAENTTINIFGSNRLNDCSDAFRHAYFNALNVKSCGSVNAKLFADAHENCNGIQFGPDLEASMDFHNNDRGRKIAINNPNASNLELTNLVLNELNQGLLRFIFPLNPNGTINQNSQIVLTFQNCN
WP_212129129.1	-0.5316455696202531	158	TSFSTMGYSIPGFGELTDAEIRLAQSNPTEFVKYGNAAQEATKETQKYYGKSQLYQGNGDAFRHAYWNARLVQSFGGGPSHGYNRAKVWANAHESTSKGLDKEMDLMNNETGRFLATQNYYTYSSVKYSSVLRSMVKQGSLVRIVNKKLVATNGTTGK
RYG06515.1	-0.5314545454545454	165	TESPISQAAQRLTREEWKLVFHEPIIVVIGGMRAHDMAYDAVHKNFPCDTGNEFDNSKGNAVLHSFWNAMMYRHASPNFADKFGTAHESESPADAMNTKMDLNNNKFGRDFAAAHKDASDEELLAMLMRQEFVFVKEGDTYPPLGIKLVYFVGKRQYDGVMTGSF
WP_022949762.1	-0.5310919540229885	174	PIESGRVGEPTTGQGDINISTVAARFSANTYRGQRNSDPHQGLLTQIDTRDRSGDASQVNAFRHALWQALITKEFGAEFAREVGNAHEGGAALSQESRFERLYEADTQADLRNNFYGRLIGRSLEDMPARDVALAVLYFFKEFGLFVARREGDSYVLVRQQISDEQFEVAVRAI
MBT9484947.1	-0.5310555555555556	180	WRTTKFTMRHPLVAATIGYVDASATNISSNAMRFSTRGASASARESILKSSNAKEGDQVNAFRHVLWQATITKEFGGEIANQIGKAHEENPNAIDGKSFSALNNTTYKTLAEADESIDLANNIIGRAIGKISNGLGMKDVALKVLDSFKEGGFWTATKQKDGTFKITSTKIADEQYNALK
TDP75493.1	-0.5307017543859648	171	NDPLQFVDPNGEAVVVVTLVVAAAVVGYAYSTLVHNTALNSGNEAGEVLDGYGVDKGPTDALRHCTMNCNMRRKHGFEFAVLASWYHEVPEQWAKFNFENTPDFEPRQMDEHNNVCGRLIARVENSKIPCVEHCKNALIEGRLKMMPESLWCPPEADCSSGKAIWDSWRHP
MBK9174119.1	-0.5303731343283582	134	SAYEQWNKLNPSEKLAIAQYPALGTAVPVAKDKAFAETVKRFGHQGRNDNSDAFRHCYWSALLTRDVGFLAAYAFTTAHEDVPSNPPAEKEMDLHNNMQGMVIGIRHKGSSDDQILSDACFSALAAGKLKVISP
KYP10387.1	-0.5303508771929826	114	NPWHLLAIKESANKALNEARSKFGAGSLHNGAGDALRHCYWSALLARDIGPDAALAFTMAHEEKPGLPKTEIEMDLFNNRVGIEIGRQSTRESDFIVASKCLNALTNKRLKVLK
WP_073249699.1	-0.5302547770700637	157	SFGTSAFALSYSDWTRLTTSEKLLIASDPAAALMTNSIKEIAFKWTQEKFGYNGLGDKSDGYRHGIWNALMTRDISRSWAFAYATAHEDKSQAELQKKAADGYYEYQHRDMDLHNNQVGRDQIAWYEFSFNCGDSTVKSRISAKLTNKSADIIWLHN
WP_024469899.1	-0.5298843930635838	173	RTSSKIWAWLKHPIAATNVGRARDGGSNISSVATNFTINLSLSWAYYDKVKRDEGSERGAFRHALWQSIIASKDGFSVATDIGNGHDKDILKINKPPYADLESADAFADQLNNIIGRGIGLDNTNASPSESAKMVLDEFHTNGLFTVTKNEDGSYGVQYTQLSKEDYDYAIGI
NOX44080.1	-0.5297345132743363	113	SLVVIALSIKRSKEKAFEETIKYFGINGRNDKSDAFHHCFWSAILAQELGYHNALQFTNAHESDPRNPSEEKAMDLHNNSIGLSIGRNGGNNNYLSGRCMATLLNGQLKVINK
WP_148781832.1	-0.5295031055900622	161	TAWELIRRFNLNQLVRLAWLMMRHPLYVFPTLKATQETLRICNKRYGDLHHKNGKANAFRHALWNLLLCRYVYQKSKNTEKAEGWAERVTDLHERLAPNEKLDTAMDLHNNKVGRMLFTGHPIQTMTDAIESLQRMTQEAKPVSDAKNITNFEGELVYIAS
WP_063006252.1	-0.5294578313253012	166	APDSPVDIPPGNHQWAACSLFAPFCAPGGPAYTAREDAYAQSHRLHPFDHGYTGSNDEQDAARHCIWQALLVKRGSVEFAAALGAAHEVDGNDDVTSPASRMDQKNNTVGRQIGLDTRHQPDTTTYSRCADQVHNGTLTVIDGYFGSIWHDLNFLQVGSTVVEAYA
MBS1636759.1	-0.5286285714285713	175	SLTAGLKAQHMPHGPELGWALAHPFAALKIKHRLPEIREACQLIKTQQSLDTFISGGKLDAFRHSFAMAYLSQSISVRKLRKLGIAHEKNNYLDFKHHKLEDGDRADSLACAMDLLNNETGFRIGIANKRADIATLKTLVTEAIQRGDAVCLKRNAAGQYLRCDGSTITISDFKD
WP_184031622.1	-0.528452380952381	168	LYPYSTLIPEEAVQMNSYERQLCDESAWRCLNFLDAGAIASSQSGADMSWQDYGINNEKDAFRHSYWNAVMTLSIGYAAAQAFADAHEKGSPTQVQGGVGQQMDFHNNAVGRNVANNLPNTDRCNGGARIALHKEMSNGRLRIVKRNSFLEKVDEKVGNTRYLVYSNA
MCB1055048.1	-0.5283950617283951	162	LEEAASYFNTYFPPFPLSFDRIACLRRMVGIKAEAKRVAFDEVFDANSCALGIEDGDILNAYLHGYVSCVTASVCGQEFAKDFWDAHEEYVGNDCLDAYVDLHNNAAGRAVAMDGDPAACRLSVKQAVQGGDFRWRSDPSNPNCADPLEEDAQPYDACFNPL
NMD00319.1	-0.5282584269662921	178	NAQSLIKKYFQLPCAEKRWVVCHLFISKHIFELSEEAINATKSLLTDTTLDGDMSGGQLDAFRHAYWMALITQKYGVKIAMSLGKAHEKGNYQYYKRNKKEEGILPDFESSQMDFLNNDIGIEIGKNIQFDNKTMLKALVINYIKEGKLYVLFKNKSNLYLDCDRNIIVNDKKSWYSG
WP_043940202.1	-0.5282278481012659	158	TSFSAMDYSIPGFGALTDAEIRLAKSNPLEFVKYGNAAQEAKAEAEKYYGKEQLGKGNGDAFRHSYWNARLVQSFGGGPSHGYNRAKVWATAHESKSSGLDKQMDLMNNETGRFLATENYYTYSSVKYSSVLRSMVKQGSLVRIVNGKLVATNGTTGK
WP_167267803.1	-0.528154761904762	168	GRVADISPASLTTPEKNHLLANPGYAQWYVQAANEANSLTQGLYIDEDLGDKANAFKHSTWNALSIRFILKGSPASENQAIDFTQDGTSKHEQNDAGGQIYDKHSAMDLHNNMSARVWMEKETKWGIGPFRNMPNIGDIVNTMSSRANSSALESMSTILSWHGGDNAV
NCA71436.1	-0.527972972972973	148	LRFHADDIQAISAAKGMDLVAEQIEIVTDYPLRAPVILVLTDRARALAKAEAPDDHWLADALRHVIWSFFLTRTFGPEFATLVTDAQELRPDNTPNERAMDFHNNAIGRQLSATSVTLEEIPRYAREDPRIIRHPDEVARIGEERLLR
MAP53586.1	-0.5278260869565217	161	TIWARIQKLSLGQLWKLSILFLSRPRLIAPTLRATHKTMEICDRLYGKEHHKSTRGNAFRHAFWNYLMCHEHYKLVKNEQKAVIWAKKVTDLYEKVTQNSIMDEKMDLHNNKIGRVQFQLNTLLNEEEMVSFFTEKAKKAVKITSVNENYPQNELVYIIAQ
MBR1992270.1	-0.5276436781609195	174	PWSYIKFILKHFSIGADIGTVVKGGINISTVAVRFATRGYILKGSRNTATDKDEGSENGAFRHALWQAAITSKYGASIAKEAGDAHEDNPSVSLTNLRFEDLYSADQTVDLLNNVIGRRIGNEHKGCGMRQLALYTLDEFHNNGLFIAKYNKEKGYWQVQLQQLSDEKYDQLKN
WP_120368419.1	-0.5275641025641026	156	PNIPDYDVIVGVIEDLNPQEKALYESDTAKALLCLANAKMALDYTKEKYTKESGHNGNGDAFRHALWTFGMAVDVGLPFAIQWSNAHEYGATKQPELERKMDLHNNQIGLSLAVQNPYTMFHSSFINIAQAKVRAGDLLRIKNDKLVWTNSEGELK
HGF04273.1	-0.5271538461538462	130	IEVVDGGMYGLPERALCAIPINASKCLGSSFLRDSAYAWATNNYKVEELRDGYIGNAALHAYWSCLVTQAYGSDWAKAIGNAHESFPKNPCEHQSMDLHNNAIGRKLGSQSDDCGQKVKEAEDELFVLYK
WP_209498761.1	-0.5264848484848486	165	NDDDGGNNGPRFWQKPNQAEINKCILNVPVCLTAYAVSSWAEEMASKNWARLGIPKAGRNALQHFLWQARLTVELGHKRAIVLADTHEAYLQLQERGDHMADLYNNSKGRAIGDALLEATWSTPFPRIAQDMITPDEIFNAVAAHLKTGDYAIKQDFEAYSGRRF
WP_131550972.1	-0.5260493827160495	162	EKDAVRDIVSANPRQAFVLKEARDEAIRWSRAVSYAFTAELTPEQAEAVAEVSRNDGPADALRHCYWSALLASQLAYNDAMRVVMTHEFGRTEGSMASKMDIHNNSVGLRIGVANKRVQGASPAGIATNEGDIRDAVMHAFLNAQLYVLSKDKSRLEPSRSL
PKY75419.1	-0.5260305343511451	131	ADCTFNNVSSCFHGVDAMNWAKSVTAWRFPESKGLNDMADAFRHCSWIGALTTRVGANDASRVGFMHEDAAPNNPPDELRMDRMNNYIGTQIGKKAVESGTSDQWGYVMQQCEAQARNHQLYGLGGIQGNY
WP_235325067.1	-0.5258219178082193	146	FRLSGIFLLKPRYLIPSYKTTKETIVLCNNLFGYQHHSNNRTNAFRHALWNFKLCQRCLKTAGSSEKSAVWAKTITDLHEELLPNDELCNQMDLHNNRIGRDLFRKFSEINFDVISHLMQMMETAEKVENIKQVKEAGSKLIFTEN
WP_219051372.1	-0.525776397515528	161	NLWKKLKRISLIKLVKFSFLLLQKPLLILPILKATKQALQVSQKLYGNTHNTNGKANAFRHAYWNYLICEKTLNFTKNEQKSAIWTEKVVDYYEKVTKNDILDTEMDFHNNEIGRKQFLIHFEEKSFNSVQFFQNMAQNAQKITKIQEIQHFDNQLVYISD
NJB38207.1	-0.5257575757575758	165	SRDILKEFEQDYRNRMSISEKAIFDSMSQFKQKGYLVNGQKATWAAEDLYPNSFYNGKGDAFRHAYFNALNAILLGVTLAKDLATAHEDKPAPSNYPNYSKEVQMDLFNNEVGRNKRTWFTDGFNSLVESISAAMVNGELRYLSHLLGGGSSGPATNQSQLIPTN
PZO63056.1	-0.5255	140	NAFAEAKRRFPDQTVPAGIPSGRQDEWQGNDGHRDAFRHAYWSARLAQTYGADWAKAFTTAHEGLPGNVANREAMDLHNNAIGIDIAMRNPGVSAEKLAELVGAAVGQGRMVVKDGSGAMAWSDQVRHGQHGLAPDVVIG
WP_195119951.1	-0.525090909090909	165	ILVFNPNFVPVAMTRSEISALEDIATKAPWKLQEFYDIKTQATNTAQEVFPDSVNDGQGDAFRHAYWNALMTTHFSEEFAARYATAHEYSGGQPSHREAMDLHNNDLGRRIAVENPGATPEELKIKVVEAINQGRAVVIGSSTDGAAPQIGWSGGPNGIPEQDTG
WP_228259286.1	-0.524733727810651	169	IKHPQIAYQIGSVDPNPASVLKPNISTIASTYQLNLLNPAELSKLGYTQDEVTLEGSMGNALRHTLWQALITKEFGKNIAIEVGNVHESYEGTNYNQKTGLTLNKADELIDQLNNQIGRNLSSTSLSNSDLAKKVLDTYANEGLYQAIKDEHGTYSVQKVKLNNQLYKL
WP_087641621.1	-0.5244303797468355	158	LSKNTRSGVASPGKILNKREKELAKKYPSESVNCFFYADIASNAARKTFSNATTDGTDGNAFQHFYWNILMTDRYGAVVAERWGTAHEYGTSGPYTQMDLANNAAGRNTYNDCRNFTIGLMGRRPVAKDMADWTVKMIFNRRLYKLNSARTGLTATTG
MCA1704220.1	-0.5241176470588236	136	SWWQNIEWGTSVGWYCASTSLRKCDLAYSYGRAAEDVADTLFTQGTREWDALKHVYWHATLVSDDLGFRWSQGFGEAYEDYPDNVDGPGDLKNNRHGAVIGQMFKEGKLEGDMIRYVEDFVRSGRANTMTNCMGCP
WP_112372524.1	-0.5232738095238095	168	SVWRLIKTLNWKQVTSLARLFAARPLMLYPTARATVKCMAICNRLYPGKHQGNGPENAFRHALWNIAIARESMKWNKNDTHKALEWAKTITEWHEDFAPNPPLQHAMDMHNNATGRYLFTCWLEEGKAPGYRYITERLQACSRNSIAIRMPGDTEKAGNRLVHIENTE
ETK36859.1	-0.5225	160	SGQWCAMGQEERDLCASDWTTCGMVALPAEKYAVSGSGAIIDRDGQPESRQDAARHCLWQLILATGDSPGYATRWGLAHELEDPDVDPPSHAMDFHNNEVARGHAQEAWSMASQITDGSDVMIRIEAAAHDICTTLVARAVRVRGTGDVTTTDGVRVTQL
WP_070920415.1	-0.5216666666666667	138	QNAPESQDYPGGGAKWAEIRYCSAPSRYMICYSVYDLADNADALAQTMFPQESLEGGVGDAFRHCAWAGTVAFKHGASEAQGFTDRHEDGNDRNDPGVAMDLSNNATGIALAEGASSSGEVIVACENAAKANQLVTVS
WP_211850608.1	-0.5216149068322982	161	ERSTLWSVLTANPRNALVLKEAHSEALYWSKVISYAFLKDLPEAQKEERAEASRNNGPADAVRHGYWSALLSSKLSYNDAMRVVFAHEADQIRSEDPLVKLASTMDLHNNQVGLDIGALAKGAANEVLREAVLKALFEGRLRFIEPKTGKLVPTKSLQPSS
MBK7358125.1	-0.5214044943820225	178	LDDIYMLSRRRPAFFGPGDMSFYDLAEESFRHINTPNLAYKTVRDSSEKGFINTFNHVTAQAIITSFFSEELADLIADLHERNNMPEITSGKFSMHQLKDSINSPEDNYIDIINNEIGQKLGYKLKEKYNLNENTVCTPDLLTAYLNDLQGYYMWALEIGMDNFRSKDDMVIKFANKI
HIW87310.1	-0.5213142857142857	175	KSQNKKMLFKSLNPQNKIWAVTHIVQIKKALHVSEQVLNTIDSLYAERIFATNTEGGHLDAFRHIYWMYSLSSEIGVENARRIGIIYEDYNRYVFDNQYNSSYDKAGRLMDEYNNEVGIYLYSKIGYKDKSIVLENIKNLIINGYAKIISKDKLLRSLDRNNEIIPDSLWRGKWE
WP_033697442.1	-0.5212578616352201	159	KSPSLYGYDIPGMPDLTEAEISLAKRHPIEFVTYGGCSIDALNEAKKYYGGNQLTKGNGDAFRHAYWNAILVPNRGGSSGAVYGEERAKAWTDAHEQYSVGIDKEMDLHNNWFGRSVAMNNYYWTTSKYSSYMRERVSKGSLARIVNNQLVATNGVTGK
MBK8026766.1	-0.5209756097560976	164	ARDVAQAFGFFRSDITELEAQAMDRLNTFQLMTLNNLHDEAFATEESVFGSHSNNDGLGDAFRHAYWSARMTQEFGAEWTQEFTDAHETKDGNPAARDFMDRQNNALGIRMAQQYPNASPEQLRNLIGQAIRSGQGVYIPGSAGLGANTPEQLAVLENGPVAPT
KPM37678.1	-0.5209375	128	TPSVAWKVWNLIQDARNFRADLISVDFPRKNSYRHAYWMAITTRAFTPELANDVGNMHEDCHRDLTIEGPFDHVTDRINNTIGIKLAQQNPTGDIPQMIEEAWNLRRLAVVRNFRVENGIQTADVHWQ
WP_202337403.1	-0.5208588957055215	163	LWRIFKKLDFKQLFALSWLFLKNPKYAFPTIFATKRCMNIAYKEYGSKHHLGNPANAFRHALWVILIIKNFLKWQSNEQKAKTWAKKFTDWHEDFSPNQALERAMDLHNNAMGILYFDELKDKNEVEIVSSLKQKASEAVKILTTDEVENFEDKLVYISEEVT
MBA3406207.1	-0.5205298013245033	151	VEEALRNVCGGLLQQLREHFSHASMTMGSCANESFAFGFWASLQREELGHTHSGHNNLIDDFRHAYASFRMTQEVGEAMAKAFMDAHQISSPNPLSETAMDLWNNAVGRKLAMDSANSERDPSEVIAEALNEGLLVVKPLDSTDDPAQGEH
WP_010499245.1	-0.5204516129032257	155	LSAIWDPYVEKWKELTLAEKTLVVTTPHQALLVDMCRNKAVEYENSVKYGNQHGNGTQRDAFRHAIWNALMCKYIGKLPAYAWATAHEKIDDPGYWDRITDGFTGRQHTAMDLHNNEKGRDCWNIVTDSIIWTSDQTLIDRVIAKIDAGEMIVLR
WP_212364454.1	-0.5204142011834318	169	TDYIGLIQGRRATTDAILGQVLSWLNDVQPGTANLSGHGDHIDAWRHGGTAALLAYHHGYDNVKRWGDALEDYKPDNEQESRQDAWNNEVGAKIGALARITGMTVDELGDAVKAAFKAGAFQPDAYAPYSRNATFRVGDMTLSPDSGVVTLRDGSRFDLTKSAILSADG
WP_136564918.1	-0.5202142857142857	140	SHPLFIVPTIRATKDCIRISTDNYGRLHHKNGPANAFRHALWNYLIAKRCFHVRRNVDSVLGWAKKITDWHEHAFPNAELAKKMDFHNNAVGRLVFRENPEKTEREIIELLKSMTLVSVKVDSNTDFESLITQLIHILDQ
WP_194705098.1	-0.5201418439716312	141	RWAVRAVPGVYGAARSAGLGRRDAARVVEGSAYAFVLARRRYPRRWRAENAVRHFVWQAWITAAYGRAVAEAVGLEHERLSGDARDSTVDRENNRIGQAYGEAHATEIRADAMRRAQSALADEAGRLWTAGQLRGASETTG
MBN8444975.1	-0.5200884955752212	113	TKAQQNEFKNGIRHVAWQASITMEEGLESAVDVGRLHELGEENSIDSMADQHNNAIGQSIGQSAKDLHGIIEAIGAEIAAGNIITSYSDSRLNQTLPTFVDGDSSYSGSGSTS
MCD9188855.1	-0.5199489795918367	196	AIRPAEAALAVADPTRAAIGYNCAKIAEHLANTLFDDGRTHSPDDTEQNAFKHAYWNALMVKHLALWAYTEQYVNGGGRIGEFFDNLLGGSEAERWERAIQYGVWWAKAFGDAHENDPPFVTISGNTAARHAMDYRNNEIGRNIAVNALRSDRETLDRTLAHNVMRYLADNNTYPASQRMIIEKPEYDMSVIRNRI
WP_184792608.1	-0.5198378378378379	185	LTAEKWCGRSIQERDACDDNWVMCLQADGITNWARENDRKVYNDPEGVFNGRSDAARHCLWMGAVSGHTTLAYANKLGWAHELPEGAPSGLIEPWAHAMDLHNNAVMRTLVEKNRDAVYGERLMESCTTMVADAVPMKTVGAPFNAAGNPFADAVQILDMKPIDPAVTSWSNRLVYLPGWKDNKQ
WP_147226296.1	-0.519423076923077	104	VQYNGVGDAYRHALWNALGAAKLGENLMEQLSSAHEEIPFEYPHHYKEKEMDLFNNQIGRNIGSESFFMLMMKVKFALDKGELRYLSNTNPRATSTSQLIPTDQ
WP_126294739.1	-0.5192222222222223	180	IKPLGYYDDLLESSTGMNSQEVALSKQYPSDLPAVYTSSKMANNEAGSRYSSGAYLGNQDAFRHTAWNALLVQRFYRLGKGSVSQVIAKTKMWTDAHENGATKPDGLSSSQFAEDKRMDLLNNAAGRVIGETYYDSSEASILTRVQYYVDNGWCQRIKTDSQMGYSFDQMKAISTWTLRS
WP_234880925.1	-0.518875	160	CNLDDLLACFDPAWDRLSPPERAVCESHSVGCWDSRHDAGTADSESQKYFGKWLIDNKGDAARHCIWSALMTLNAGYDFAKEFADAHERGWPGEAPSTAMDLHNNDMGRLVGLVAESNGGAAAAISRCVALAREATLIEHPEEGLGLPRSEFWLVVLKDG
HBR95785.1	-0.5182499999999999	160	ELLDALGSRHGLWGLKAFSDIVSPGGTDRERNAYRVADQHFPRNGANNQPIPGAEDGHNDAMRHAFFNAALTEAFGVEFANDFGTAHEGVVNNPAAREAMDLYNNALGRRIATENPEASLPELADLIRDAIIRGEAVVINSHGELMYSDQVAVGQTGRAQ
WP_203058600.1	-0.5181325301204819	166	KQVLQLLRDLNGRKIKGAARLFTRHPLLFSTAIPATLRCIGVCNRLFGTAHHKNNKTNAFRHALWNMLLMSSASGVVKTIEEAAKWAEDLTCWHEDELSPNPPLPRAMDLHNNRIGRELYSHQFKNQSPDPEQITQALLPLLDQAVKIRATEDLKTLNDHLVYITE
WP_234654025.1	-0.518095238095238	168	GRILGPDSGDLTTPEKNHLLLNPGYAQWYVQAAKDAIYLAATFYGNATIGNKGNAFKHSTWNALSIRYILKGSPASENQAVDFTQDGCSKHEQTNNGAQIHDKDSAMDLHNNMSAREWMENETSWGFGPFRKMPSVDDIINNLLGKANSCAMHSMTDILNWHGGNNSV
TDI75685.1	-0.5179591836734693	147	LQLAFVVMSRPLLIRPTLRATKHTLKICDSLYGKAHHKNGKANAFRHALWNIEICQGSFGVTKNVGKSIYWAKKITDLHEKMAPNAKLETAMDLHNNEIGRMLFMSIADRNESNFVDYIQKKVENAQLLTKVEDIENYKNELVYISD
WP_167267454.1	-0.5168666666666667	150	MARELKKIDANMCEARYVLYHITDVPQMGPILSYTKYKAEEYMDELNMSVANNVGYSKENAFKHAYVSAINYCALGAQHSKAISDLHETCDGVNMNPTVAERTMDMYNNNEGFKIAAAVGCSPDFHEIKSALNTAYHNGTLHDINGNKIY
MBW6480815.1	-0.5168478260869565	184	PSKRQKKAEASFAIAYPRAAVAIGSYKPGANNISTYSGNFAINLTNNTSLTKSGEGSDRNAIRHGVWQAIISRDFGKDIASTAGFAHEGFNIPDVTAMPNGYSVAGKGTDFFSDADCIADLFNNQIGQSIGENNPNASNVELAGMVLNEFKENGMWTVQETETGYTITRTKMTNEQYKQAQNNL
WP_089370217.1	-0.5168421052631579	152	DFKQLWSLAGFCLRHPLYVIPTYTATRKTVKICDQKFGKAHHKNGRANAFRHALWNVLIIHRCKRWSSIEKAVSWAKRITDWHEDFSINEPLARAMDLHNNHIGRTFVMKHKEASESQLVQLVMVLIPLSRKITTIEQMQEHPNTLTHIEDD
DAL68673.1	-0.5168023255813954	172	EPSSKGLSAVARTAKFALSHPLIAAEIGYWIKGSTNISTNAVRFATRNDVLSGGDGAESNAFRHTLWQSYITNRHGIEIATSIGNAHEENPDVNLRNRRFRTQLDADQTIDLLNNQIGRSLGNTAPIGMRDMALRVLEVFYRDGLYTAKQSEDGSWYIDRTKITQEQYNSLK
WP_110312346.1	-0.5167428571428572	175	ATMPSSIKQTIFAVGNPISAWSIGEYKEGSGNISTTAGNFGINLTRAMGERVPGEGNYNNALRHGIWQAIITKEYNTDFATKAGNVHEYNPQAKLGVQTFRNIESADQAIDLSNNIIGRDIGKKNPTATNVELAGMILKTFLKDGMWTATQLENGNVTIQRTKLTEDQYTRAKER
MCA6434875.1	-0.5163387978142077	183	IIQLNAISLPELKWAIFHPIAAIKVKKIKRSCDKFYQDSSLVFQLDRYENGGKLDAFRHVFYMSAFSQRVKIKKLRKLGIAHEKGNYKQFLKGRLEHGELPDSLGSVMDLKNNEIAFQLINQTQNLNLQELKEVIIRLIQNNGVNYILRDEQGNYLNCSKLKITITQSWQNQKCLIAPVNSQN
VEH63786.1	-0.5162937062937064	143	LSNPLLLLPTVWGTVESVAFSELNYAENHSGRGVSNAFRHAAWNVLIAYNCSYFISHEKALAWAKKITDLHEECFRNEDFDRLMDLHNNQIGRMIYKENISKPRIRKNLLIQKIVEKSETAQGLSDSHKIREYSTEMVFYKEN
MBT8312668.1	-0.5161818181818182	165	NLWRQLKSLDISALWALLKLCLRHPFRVIPTIRATRECVSVCDQHFGKTHHRNSPANAFRHALWNYYIARECNKGDGGHSKILEWTKKITDWHEVFSKNDFLAREMDLHNNRLGRLLFGQDPNMEAEEIITLLKSKLTTSIKISTPEDLQTVDKLMFVHLIDPKI
WP_049876041.1	-0.5159868421052632	152	GQYLSVDPTGIFGGHQVYQYTGQNPVNYTDPYGLWKDPRDIFDDALDNPNSSSGTDGPKNAFQHCFASCMMRVHNGSAMALAMGDAFELINWLNGDSTEECLMDLQNNTLGAHIADMIDRDGSDEQIYSDCESLCQAAGSAGILKHLTETDL
WP_141179492.1	-0.5159868421052632	152	GQYLSVDPTGIFGGHQVYQYTGQNPVNYTDPYGLWKDPRDIFDDALDNPNSSSGTDGPKNAFQHCFASCMMRVHNGSAMALAMGDAFELINWLNGDSTEECLMDLQNNTLGAHIADMIDRDGSDEQIYSDCESLCQAAGSAGILKHLTETDL
WP_157621505.1	-0.5152475247524752	101	FRHAYWIALIARRFGWEFSFDFTTAHEMKSSGTPLQEAMELYSDRMGRVIATYMDADHLADAVYQAVSSGMRVGIGDKFELEHSDDVPFRPAETCDESKEP
WP_170056502.1	-0.515031055900621	161	FDKMHPAEQDAYRDVIAANPMNGLVLKESADKAEAWAKSLANFGTNAAGAGISIHNGPADAARHCYWSALLASKIPYNDAMRVVVTHEFGALDSGKAQDKLEARMDLHNDRVGLEIGTRMKGGADAQLQDQCLEALFGGKLLVIDPKTSTLIPSKSLTPLR
HCR49311.1	-0.5149650349650349	143	DGTADISYPDPDRERLFAVFAALRLASHFLVVTRTLLARKYAIDEQKRLYPNSGGGDEGDAFRHVYVNVLMRRWLGKNLARDIGTLYEIIRPNEPRHRAMDLHNNYVGYDSQYDALRGHWLLDVLDWPEMSRRTAAFIENSSN
HHH54654.1	-0.5145454545454546	132	AYLRKAYNDRNSPYNQTNQCENDLMDSHPMAAAQLGFNWVSANTITRYMMGDNGVNDCSDAFRHSFFNALNSAFLGTNLARSFGEAHECETSSQMAKTMDLHNNEVGYAVIENNPDLRNHLIHTDAPGWTMS
WP_051477625.1	-0.514345238095238	168	LEGYDGPYYDKACTYAKVKLKGYTSAVHTVAMGTAALTAQSSSKEMFSEAEGGSSNTREDAYRHMLFNALLANYYPSVSSKVSSVNFAKAVGDSYEECGTNPLDSKEMDYHNNKIGRDVWVSKTSYRKVLWATVGLNRPSTSSLKSAIYTYVNEKSCFIVKTKSSAFP
WP_101702395.1	-0.5139024390243903	164	SNTMKRGYLPQAYEDLTSNEKTLVKGHPFEAVVYYKKSTEALNVASSLYSANQLYLGNGDAFRHAYWNAILVKSFGGQFNGGGTDKKSAHGVQRAAAWTTAHEQNSSGIDRQMDLNNNNVGRYHAFLNFNSSEKVIQNNLVKMVNQGQLARVVNNKLVATNSTK
WP_235881962.1	-0.5138356164383562	146	APEASADYTIFGSNVSWAEISWCAGHPVQCAVAKDAEDWAKRVTAWKFPQDPEPHETAGDAFRHCAWNGAMSQRLGRAGALEVSENHEVAAATRQSAEEGKMDRFNNRQGAAIGEMANAAGVSDTWGYVLDTCLSMATNGGLWVNR
HAR20926.1	-0.5136708860759494	158	GIWATVLSVIVAHPAASAAVGAGVVLAGYDIYWARKCKQRAKEETHLRFDASEGYNDRADAFRHISASMMLRRYVGQAQAQAAGWVHEIVNKNECAEHQMDFHNNKVGSKTQYWYFRNKPQFGKKDYKLWCDRIETFTKSQATNGHCVVGTWLYSTDP
MBS2010083.1	-0.5134868421052632	152	IGFHDPSGLQAYNKINNTEIVHDVTQVGAIESAVARGLSKDAVAAANASGLPGILHGPRNAYQHCLWSCLMAKSDQIGQVAAASIANNHEIAGQTLGQLPEDEEMDRTNNREGRIAAKCDKPCKDKCMEVLKSGRLVGRGGISVNLLYGPGF
WP_147114130.1	-0.513167701863354	161	HFWNIIKGLEFRQVTSLFVWFVKHPLFMFATIRATFLTMKIAQNEYPYIHGEHNKANAFRHALWNLLIANNSMKFSSEIEKALNWTKKITDWHEKFSPNKIMAKKMDLHNNEFGRKKFKEWKSRPRDEFVCLLKSETFKAILVKKESDFKTIENRLVYLEN
WP_124707186.1	-0.5126666666666667	165	DPRLMTPEEVASLGLLLARQGASPIAQGEAVYRWYDAMSKADQVAKDRFPPNSLNDGHGDAFRHAYWNALLTKQFGAEWTAQYTTAHEGLGGNPANREAMDLYNNEIGRHVAQANPDASADELADLIAAEVRDGGTVVIGQDGAIDWSNHVETGDIGLPGTVGVP
MBO6497531.1	-0.512514619883041	171	YSVNQSSGLYPDGMCPEEIRFVKRHPLMALPLLRAKKDTDNFITAIYGVDLLKTDNIKANAVKHAMWNYLISQRIGNTLLYSRKKGRKIAKEVTDIHEECGDGGAVKNAMDYHNNLLGRDLHKVNSTFATSQLFAELAKHEELADCVPWDVSMIESVPRTRLAFLHVYNGS
WP_011144708.1	-0.5122988505747127	174	SVKQLIFAKLYPKEALEIGLFSKGSTNITTNAVRFATQGDEKKGTFTQPKEMQGEGTQVNAFRHMIWQATLAARYGEKIAKHAGDAHEVDPRVDLNIRQFAVLNDADQTIDLLNNQIGRHIGLNSNTTSMKTLALIALEKFHKEGLYVAVKNAHGYEVVKEKISNVQYAYMKSV
WP_200389205.1	-0.5120270270270271	148	LRFRESDIRDISESKGLALVPEQIEIVSLYPLRAPVILVLTDQARALAKRHEPNDVWLRDALRHVAWSYSLTQTFGPDFAILVTDAQEMRPGNTPDERTMDFHNNAVGRHFAAAQIPFGSLPMRVREDPEIIRHPDEVAHFGADRLLR
WP_203911526.1	-0.5115757575757576	165	RSLLGLGGSMTNSEGAILTELSADQLISFYQLRGEAFTVSQQNFPPLMHGHTAGNDDHTDAYRHAYWNARMTQLYGADFTERYATAHETGANNPGPREAMDLHNNQIGRQIAIDHPHASPAELQTLIRQAVDRGDTVVIGPAGDLVYSDQIRPADTVNSDNLGGH
WP_231286510.1	-0.5115646258503401	147	YRESDPIGLKADLNTYSYASGNPLKYIDPLGLESIFEWSSIAEIEAKNSALPGMHNGPQDAYRHCVASCMIASSNRGETVSRLAGWANEMSNFGQNPSERAMDDFNNQVGICAAKGSSSPENCPKSCMTLLNNGMLTTEASSEGAYY
TAN59135.1	-0.5115306122448979	98	HKLNPNLRECRYGTMPGDAARHAYWGASSSRQVGGKLASEFLNIHEVYSNNSFAEICMDSFNNRVGIALGVDQAQRASPVNDLVMGAHREGKLQTGLR
ORX92093.1	-0.5114492753623189	69	KTFPVGSDVNGKADAFRHCYWSALMTISIGESQAKEVGDAHEVFGQNSAAASSMDLFNNARGREIGKSA
WP_116184551.1	-0.5113496932515337	163	NPFKVLKRVSFKNILKVTIIGMGHPRFLLPTLRATRECLKISNDLYGRSHFKNGPANAFRHVLWNYLIAKRCFAFKKNEKKVLSWTKKITDWHENAFPNNELARKMDLHNNKVGRLFFMTNFQITEDEAIALFQNMTANSLKIDSSISLDKLDDQLVHITEKS
MCA0334408.1	-0.5107831325301205	166	IYKGNDPWSLYRKLTAVEKYLCMESPRKGLIIAINTKKAGDKSRQVYAVSGRQERNSMVDAFRHTYWVALNAQTINESSVIEFYTARESETPTHLQLEKDMDMHNNYWGLQIGKDNIDATEGTLTAIILSQYMHTGVLRYLSPINYNDPCFWTCDQYEDTGTGGIS
WP_233755821.1	-0.5106832298136645	161	DIIDFITSRFGVTLKNCEKKLIRSDPSYWPDAINVFLNKESAENKTRSIFGINGRNDCSDAFRHAYWNALNTKRIGIASAALFGTAHECQRPTANLETAMDYYNNDVGRTIALNNPNASDNLLADYVLQSLHNGELKIISHLDSNGLATSNSDTINSSSCQ
WP_127781064.1	-0.5100588235294117	170	PISFVDPDGESPFVVIGLLGVTAAIAAPIFIVSVGLTAYSSAPDAINIGREAGGRNGPVDALRHCTMNCRMTRAHGNSVARLASWYHESPLDVGRGNIGTPDNIMDEVNNQCGRDIAERIPPDQACLNACEEALLNGELDVLPPDKWSHNGEENYEEMNEAWSQWKKDGV
HJF51167.1	-0.5098181818181818	165	TLAELAGLQIETVEIPASEAELLDGLGPSGMLEFNANKDLAESASMERFPSGNTVDNHQDAFRHAYINALTANDLGDSWATDYWTAHERIPGNLPAIEAMDLYNNQVGRRIAGENPGATDAELADLVEEAIHNGEMVVINSDGELVPSNSIGMDETGHPAPGESA
WP_051959923.1	-0.5097435897435897	156	MVEFANLELEYRSRMGTEELAIYEKMSTKNKFAYLTNAKQAEQTAKAKFSSSTLYNGKGDAFRHAYFHALNSITIGSELSKKLGDAHEIGAPSLEKEMDLYNNALGRSYLQNSHVGESPQEFISRSITGGDLKYLSPLGLNGVVIPNVTKLIPTNK
WP_204195941.1	-0.5093333333333333	165	GLLGLKAFSDIADQAFSVLADRVPPPTTMPASVERQIAALPADQQDVARRAWPSNDGHTDAFRHAYWNATLTAEFGESWTAQFTTAHEGLPGNSAMREAMDLYNNEVGRQIATDNPDASRQELGDLVLRALDEGKLVVIDRSGHLAWSDDVARGDHGMTPSIAVP
WP_026777324.1	-0.5091304347826087	161	SFWNIVKSLDFKQVWILFLWFLQHPLYLFATAKATYSTVKIAQKEFPDIHDEHNKANAFRHALWNLLIAKESAKFSSDLEDVLSWTKRITDWHEEFSPNKEMAKLMDLHNNKFGRNNFLYLKDKSTETIITTLKNELLNAVQVKQKSEFKNFENQLVYLDK
WP_146834201.1	-0.5088607594936709	158	NNSIILAYEQDYKNEMSVQERSIFDGLSRVKQLNYLHSGYLAKKYESIIYGGNFRNTKSDAYRHSLWNAFSTVKLGSSLTNQLTTAHENKPLQYTLEYKENDMDLYNNSKGIEIGLTGSINLMLKVKLAVEEGNLKYLSNLDSNGLATATSVLKPTNQ
MBL6663806.1	-0.508625	160	SLFTAPNRFWTNNRLTIPIVIPITLAVKFSVFRIFQSMSRSYQQSEFYFPDELCGGCKGDAFRHVFMSMQLRRYLGRTASAMIMMAYEQFNPNSRDSDKYMDLHNNKVGRGKKYWAFRGAYFKDRYNWERWAVNAKNFINNPKNGEDMTWEDGNLERCKS
MCC6737075.1	-0.5084615384615384	169	APQISPQHHPQSAEIMDLIRPFPFILGSRAYDYSMKYYPGDLPTLDGEANRRRRNGWNNAFAHAVTSATMAYEWGVPLARTLGDAREWATTSQSYFRGNPAHVDPFVDLTNNDIGRQIGMWARQNGYAAEDLPYLVAQAAIEGLVPDSQNTGRLIVHPDDPRAPDDIAG
MBI2435520.1	-0.5074789915966387	119	TPPQTHNRRAGAQSNFDGIHNGRGDAARHAYWNAISASEFDAATAIEASTAHEYSGLDANAHNEIAMDMNNNAIGAGLAAATREQMQQHVTAALAAGTLLVLDEIDNPNGSGLLKPANE
MSP69517.1	-0.5070621468926554	177	LVGQSSNNAFRKLACSEKKWVLAHPFIAVKAFNCAVRSRFVTDSLEKNQLLKDGNGGQLDAFRHAYWMALLTVQFSAKKAIRLGKVHEQGNYSDWKKGIQEDGFRADSMMCEMDLKNNLVGVELGTSFRKDTSKIKLNLTAQVLAAVKSGKLTIIKKNNVGQWLDEAGRIIDLKQFG
WP_062590892.1	-0.5068711656441718	163	GCLYKIELEQDYRSQMSTAEIGIFDNMSTWNQALYLANAKQALNYVAANYRESNYNGKGDAIRHALFHALNTITIGESLSKQLGDAHENRPPNYSYEFKEVQMDLHNNRIGREWSNYSERGYPDILTSINAAFNSGELVYLSNLEGGAARGRATNSSQLIPTN
WP_094229022.1	-0.5066666666666667	150	KSDGTISTKISYYGFTLNPAEEALFYENSWKAINSCYYGKKAMDRTKSIFGFNGADDASDAFRHTYWNALMVKHIDYTWAERWATAHEYNSSGLPKTMDLWNNNKGRGIGNNNPSASDSTISNKVVIVLNSGNQLKKIVNNNLVYTCNEI
WP_200978424.1	-0.5064634146341463	164	NDRILYESLSDKLTEEEWKLVLTNPYKSFLAFLTLKPSFDDSGSSFSCDPNLSLKDTKVDAIRHAYWNALMTLKISDMTFIEDLTNAHESNSDSEAAKLMDLHNNKIGRELALQYPTATGNELLTILLQYDFLFVDKGQPIPETYQGLVYIEGKKIFDVKMKGS
MBS1554570.1	-0.5060606060606061	165	WVYTNFTTDPYDQFKKLTHAERELVKQFPDLAYEIYKNRPIAEHATIAKFGYNGLNDKSDAFRHAYFQAINARSVGAVFAKAFSDAHESEVPTPLALEKDMDLFNNSVGIDYGTSFSNFLPEELINVIYSSLDRGELRYLKPTLPPPFDSLGNPIPGGDPNFSTT
WP_133547962.1	-0.506	160	AVIAWIKNMNFQELFSVSKAFIRKPQYILTTYRATTQTIKICDELYAEKHHNNGKENAFRHALWNYLICKQCYSISGSLQVVRDWSDHITSLHEKLSPNRKLAKAMDLHNNRIGQHIFRIEENSTEGIIILLQQKMEQAVKISEEKSLVNIQNELVYIED
WP_099644362.1	-0.5057142857142857	161	RIWATLKTLSIPQLFKLARLFATRPFYIPLSIKASKKAMQVATAKYGKTHHKSNKANAFRHALWAMLLGQAVYRKTSDVKKAQDWALKFTNLHEELFVNRTLDREMDLHNNHFGIEALPHYVQATEAEVIGFLKTEAEKAIRISAPEAHQNRKRLVYISEK
OIP51564.1	-0.5054601226993866	163	NLWNRIKKLSIKQFFLLVIHFVSRPLFFFPTHRATARTLAISKKLFGQKHHKNNSANAFRHALWNVLISLYCFKVSKSDEKSITWAEKITALHEKLAPNSELEMQMDLHNNEMGRILFLKLRLEKEKEDAIITILQDKMKTSKKVTNILEIENEKDEFVYIEA
WP_215597761.1	-0.5050943396226415	159	AKAAAEEYKIPVFGKINSAEIKLATSNPFEFTIYSACAVTAWRSAENYYGANSLYQGNGDAYRHSYWNASLVKRMGGTKGRDFGETRAKIWTDAHEVNSSGIDLEMDLHNNWIGRMLAYDNYSWSLEQYSNHLKNKVANGGLARMVNGQLVRTNGDRNS
WP_169932905.1	-0.5046363636363637	110	SENRVVAFDITEEFFPSNNAPHLYYGINDKKDAFRHAFFNAINTKFAGRFIAEQFSNAHETGTPLRWIKEREMDLFNNNVGHNLGESNRDLSHAVLKLLVWDAAVNGDLN
RMG20118.1	-0.5041111111111112	180	RNAARRKITEVGAFMRNPSAALSVGKYTNGSTNISSVSGRIARHLAEKGNMTSGIGTERNALRHVIWSAKMTQEFGVEVADELANAHEGIGPYNDVEILYGEPFEGSMSGADSTVDILNNKIGQKIGRENSNASTFELISAILDEYFENGFYVVSDDGKGHISIVKHKISEKQYCHALDV
WP_226944169.1	-0.5037055837563451	197	FAVEHPFIASKIGTAKPDDANSNTISSRAARFAINSKVSYNYKKGQENEGGQRNALRHAIWSTTITRYYGKEIMKQVGYSHENLSEMLKITSDPTKWYFSDMHTADTLCDIMNNETGMKIAASGDATNMRSITLEVLEYYHTNGLYVAVEYADNLYIVQNQKLSDQEYASATYNVFFLDQNGLRGNINTVADIVRQR
OPX43987.1	-0.5035087719298246	171	AKVRTILWAIRHPVEAYQIGEAEPGKGKINYTNVAIRFSTNDLGLTENASHEGSQVNAYRHVLWQAMITKSVPGGEETAREVGYCHEENPNAIDGLSSRDLSKKVFKTLLEADESIDLANNIIGISIGKSISSYSNNDIAIATLKYYHENGFWVAVKQSDGSYKISQTKLS
MBN2663636.1	-0.5032704402515724	159	TREEIENYTFSKGGQLIATYMSSAAVIAGYSVWRVLQSKDRAESKTAEFYTNAGPGRKGDAFRHIYVSVLLRRYITRVGADLVMSTYEVLHPNEAKDKYMDLHNNKVGRHTQYWTFRGDYIKDKYKWELWATRAKEWVNNSSNGLYFSGWLTASEATIK
WP_001227858.1	-0.5031210191082803	157	SFRSAYSLQIPGFGTLTDAEVDLAKKNPFEFVTYGACSVLAKTTSEKYYSNSTLYQGNGDAFRHSFWNAALTKELGTIKGRDVGVARAKIWTDAHEQYSSGVDKEMDLYNNEVGRTIAYNNYSWSITQYSNHIRNEVTNGSMVRIIEDKLVKTNGDL
MBO6117412.1	-0.5028994082840237	169	HAQDFEKIYRSMSFKDKMWCIQNYDCVLAAVDISNDVMQTMDSLNKVKFLGGNSEGGKFDALRHIFWMYSLSNEIGEECSRRIGQIYENYGYYIYTITENSGYDSVGMQMDLFNNELGILLNLDVKEKQLIIKAIEEIITSGQAKVIKKNQNGESLDVNGKIIPESEWK
MCC7101550.1	-0.5027941176470588	136	TLKVDPTGRQAIDPSWTPDFTPVWTTKDNVTDWLCNCISCLNKLYDSVGQAYNGSKGFNNAMRHCVGSCLAVHRCGPKCARLVYLHEPQSWRSIEGLKDSTKDLTNNGYGFWAGSQVPRVDCHKTCGALWNQGYLL
RIJ98683.1	-0.5023943661971831	142	WQRDLDCSNWRDWRWWTSIAPGAGLGTAICCEHCVAGIRERAKDAESNSGLPGDIDGPADAFRHCWINCASVRECGCDCAKKLDIWEYWTGLGWHWPLITIGPDSWMDWKNNQIGRWLAHKSGRCFDLCLRAVKDGDLMTIR
WP_069834715.1	-0.5017222222222222	180	SSGFSEKLATAGAYIKHSKAARQVGKFKSGSTNISSVSARIARHAASGDNLSVGIGSERNAFRHALWSANITSQFGSETARDLTNSHEGIKINNSTSINMDADFKGDALLADNIVDLLNNTIGREISKNNEGLDAKGLANEVLNTFLNEGLWVAAVGEDGTVKISRQKITQGQFNSAQKV
WP_098319548.1	-0.5014012738853503	157	SFRSAYSLQIPGFGTLTDAEVDLAKKNPFEFVTYGACSVLAKTTSEKYYSNSTLYQGNGDAFRHSFWNAALTKELGTIKGRDVGVARAKVWTDAHEQYSSGVDKEMDLYNNEVGRTIAYNNYSWSITQYSNHIRNEVTNGSMVRIIEDKLVRTNCDL
WP_098362622.1	-0.5007006369426752	157	SFRSAYSLQIPGFGTLTDAEVDLAKKNPFEFVTYGACSVLAKTTSEKYYSNSTLYQGNGDAFRHSFWNAALTKELGTIKGRDVGVARAKVWTDAHEQYSSGVDKEMDLYNNEVGRTIAYNNYSWSITQYSNHIRNEVTNGSMVRIIEDKLVRTNGDL
WP_098534280.1	-0.5007006369426752	157	SFRSAYSLQIPGFGTLTDAEVDLAKKNPFEFVTYGACSVLAKTTSEKYYSNSTLYQGNGDAFRHSFWNAALTKELGTIKGRDVGVARAKVWTDAHEQYSSGVDKEMDLYNNEVGRTIAYNNYSWSITQYSNHIRNEVTNGSMVRIIEDKLVRTNGDL
WP_070380418.1	-0.5006060606060606	165	RLVSPSYQPTLMTPEEVKMMMLLFHEHGPAGLVDLNRMKGAAESAAHEQFPESTADGHGDAFRHTYWNALMTKEFGGDWTADFATAHEGTGANSPHREAMDLYNNELGRRLALEHPDATPQEMQQIVLDAINGGEAIVMDGFGHIGWSDDVPVGVSQPPSSIDVP
MCB1167194.1	-0.4993956043956043	182	QYHAALSPTQSFIIENSYEAVQIGLFEHDVENIKTDSIRFSTRIGLEELKAMGREGAQVNAFRHSFWQAMITSELGAPVAEKIAFEHETRPNALSDPEALTRIYTGIHERASADTVVDLLNSEIGRDVGLANRDNPRNVISLKVLELYHNNGLYVVVDSGKKTYRIQRQKLSNEQYAVHVTS
WP_145998305.1	-0.49925465838509314	161	PGEYTAFIEGLLLDGVTKEGMDRLSQLARKEANRNFGLYCSPADPPAAPGALSGNDGHNDAFRHAYWNALMTKSYGADFAKKFATAHEQLLGNPPARESMDLYNNEQGRSIALSNISASESELATLVRRAVLRGDLMVIDRRGVLRWSDEVALGMHGQASP
WP_163606132.1	-0.4990361445783133	166	NAWKLIKSLNKTQLKSLFFMFLRRPHYIYPTFRATSACYRICGKNFPGKHQLNGPENAFRHALWNILIAKATMKWIWIGNKAEKAGRWAEKITDWHEEFAPNSDLAKAMDLHNNRIGRELFLKWLNENKGLSNTFIVDELKEMLPQSRKITSVGDIEKQTQHLIHL
WP_171719045.1	-0.499030303030303	165	SATGTTADSGYEPGPSNSQELALEKENSLKALWSMANGYLALISAENLFDTSELSNGNGDAFRHAYWGALMVADPDVGYNWAGRWGTAHEEGEPNNPADQKLMDLYNNFAGRSIGLLYTTKFNGQKLPDSWMQDLKLEVLLALENGELKRIDNEPVFTSPSQVTT
WP_051678304.1	-0.49893617021276593	141	LNDQEIEVFNSNEYYGLQALAAAWEATQYSEDIYTSTSLHNGNGDAYRHIMWNALMKKYTTSTYAKQFAAAHENGSTGQPAIEKQMDLYNNSVGRGITLVGSNLELKLDALAKVGSKVDDGYGKRISSTGTLIVTNSTGKK
MBX3163581.1	-0.4988524590163934	183	ASMPPLSKYEKRWAVFHPFAALRVNNLTKKCFSVYHHPDIKTQLDTFANGGKLDAFRHTFFMAAYAQKINTKKLRQLGIAHEKGNYRQFLKSQLEDNERPDSIACVMDLRNNGIGLAIGHANKKINLNELKTLVISEIKKGNVFIIKRNSLARYVDCNNNEIDLTVFSTSWFIPKCLISSLEQ
WP_212670510.1	-0.49866242038216557	157	VLVGRNEGQGEVRRASFSERWDAVTGIGPIDAWRAGTLAQEALTKAASTGLPGLHNGPADAWRHSYWNCRMASALGAGQAKIIADNHERHGAGPANETEMDLHNNAVGRACSGDCDVCVQNALDTGALRVIDSKGAVVPSGPSGRAPGIGESSGGYY
KXO04400.1	-0.49770700636942683	157	SLRSAYSFQIPGFGTLTDAEVDLAKKNPFEFVTYGACSVLAKTTSEKYYSNSTLYQGNGDAFRHSFWNAVLSKELGAIKGRDVGVARAKVWTDAHEQYSSGVDKEMDLYNNEVGRTIAYNNYSWSINQYSSHIRNEVANGSMVRIAEDKLVRTNGDL
WP_139889504.1	-0.49770700636942683	157	SLRSAYSFQIPGFGTLTDAEVDLAKKNPFEFVTYGACSVLAKTTSEKYYSNSTLYQGNGDAFRHSFWNAVLSKELGAIKGRDVGVARAKVWTDAHEQYSSGVDKEMDLYNNEVGRTIAYNNYSWSINQYSSHIRNEVANGSMVRIAEDKLVRTNGDL
WP_098323672.1	-0.497452229299363	157	SFRSAYSLQIPGFGTLTDAEVDLAKKNPFEFVTYGACSVLAKTTSEKYYSNSTLYQGNGDAFRHSFWNAALTKELGTIKGRDVGVARAKIWTDAHEQYSSGVDKEMDLYNNEVGRTIAYNNYSWSITQYSNHIRNEVTNGSMVRIIEDKLVRTNGDL
MCA0430382.1	-0.49733695652173915	184	TKYKAISFQEFKWAIFHPIAAIKVKQITKKCNKIYFNPNLKLQLDSFESGGKLDAFRHIFYMAAYAQKIKIKKLRKLGIAHEKGNYKQFLKGSLENGELPDSISTVMDLNNNEIAFALQTKFKYLPLIELQNNVIKLINKNGAFVILRNELGEFIDCEGTKIIYKKEWHINKCLIKPKFNLHEL
WP_163417009.1	-0.49723926380368094	163	NAIRAFKQLDSKSIGILVKLCFRFPLFVFPTLSATRKCMSVSTQHYGRAHYENGPANAFRHALWNYLIAKSCYRWSKNKIRVLSWSEKITDWHEHAFPNRKLAKNMDLHNNEIGRYIFKKHPNKTILEVIEIFREMTATSSKVDATSNFATFKNKLVHITDER
MBD65116.1	-0.4969374999999999	160	ATGLREFGKGSLNEQLVNYLARHEHLILKFKNSVSFANKNSKTLCQVQERHVDDEVDALRHLLLSGFLSLTMGEEHAFILTSLQEVRGGNNQLSMQMDVWNNFKAIELVAHHKEFLQQMSRTRQLDWMKAKYLELLESGEVKVLQSKPSSCQQSNIYPNL
PYK37727.1	-0.4967857142857144	140	IGEAGGINLYGYVGNNPVNYVDELGLAVGDWWDFPANYRRAREIGLDELAKHDGHNDCDDATRHAEWSQRMAEELGSGYAWLFGVGHEIGDELRLEPQPIGELFMDLHNNAVGRSAAGGTIDSGQLQTVPGRGPIPFHPY
MBZ0148532.1	-0.496734693877551	147	PTEGQGIWKRHSDDANAKATQFGITNVAQRNAFAHMYVSAQLVRQYGELAAFAFGTSQELRNHWTYRDGGTQPHDPHQRRDSFRDLWNNGIGREIGSLAVHNSWTNEQIAAYAGRAISQGIAIVDRLADPRIPANVSQLSSFDYFLR
WP_007157460.1	-0.4965540540540541	148	QVSPRSVGDYLPGVSNLTPPERKLAAKHPVQAIKVYDIGKQAESKTIEVYGRNGWLDNSDAFRHCLWNALMKQAIGVSAAEQWATAHEYNSRGTDRAMDLYNNRIGRSINVSGRSLSSIVSLVKYKVRYGSCRRVVNGALVPTDGTGM
NBW64536.1	-0.49648275862068963	145	PAAAPEGIDQGLYEHLNPTEKTLCHEHNYECAMYLLDGNNAFDWVREAAPDGAGHNDAWDAMRHAYFMAMLARDIGGGRALVWGSAHESENSPEIEATEGCMDRYNNNVGASIGANRQGWFNYALQQLVIAALGNNQLKTQTCTP
MBR7040553.1	-0.4964242424242424	165	EVVDSLIDEFAPGELNEKEKELVKAHPLAAVRVAWARDTANAVTEGLFGASWKTENTRENAFRHCLWNALMAYSIGPDLARQFGDAHEFGMMEKYPENTKMDLRNNEVGYRIGTAPFTDSELSAEARARYGKAYGNIITSYDPNVYVIIDRACRAMEDGLLYWFV
WP_082106685.1	-0.4962499999999999	200	RTNARSVGFALRHPIAATTIGSVERGSTNISSVAGRLARHAAENGNMTVGINQERNALRHGIWSAMIRSEFSRGISNRATNAHEGVGIGERHNIDFSKPFSSTDAMLADHVVDILNNEIGTRIAEANPNSTAIELAELVLKEFKDNGLWTASADKNGNYTLSKTTITQTQYDTAIRTLGTLNANGFTAAEQQQIDAEKAK
NQW43971.1	-0.49550898203592814	167	PIAFSGTLYDNAQNARQILALYPQVSMNFMSTCLDCTSFGKTKANACKNKKGDEISNFLRHLCWQANLTYWYGEAVAKGIGDIHEGIVINDKMSRTAELDGCIDQANNRRGRRVGKDAILGLTGLKLLNYSAVMTYIQEEILRSYSDYCLGQPKTICPKRLEVPERT
MBR6686079.1	-0.4953416149068323	161	DKKLSEDSVPYYMKESMLISLLTSGMGSHVFFRIMQSKARATYVAEFFYPGLTKDGRKGDAYKHLFVNTMLRNYVGTPLAWLIMDVYWENAASNAPCDMVMDLHNNHVGRSSRYRDLRGAEDSKWIDWAYNVKSFVEDTTRNAQYQNWNKEIPLFVIKEEE
WP_189070885.1	-0.495	166	TPGHLTTQWSIGEWTGLGPAQGALCNAHLINCYKTKLYKDQAQRVARTKYGNGEQNGKIDAYRHTYWNALMTRGAGVQWATDFANAHEADNPPSSAKSYVSRDMDYYNNSQGRTIGLNYPANTAADTVVEAKIVDYMTYGKLKVFNSAGTALVWSNSPDACSLYNC
MBT9559013.1	-0.4943373493975904	166	IMQDIALAQDPNEREKAILENDADAASAWTQAAAWAIGIATTYSYTRPNAGNSMYLGRADALRHFLWNAYMAYMLGEDRARALADAHELPEAPRDTNSSVDREMDLKNNAAGRRLGMFHREQGWVARQFAVSLMASAAVSYINDGSLSVVDQRDPNNWKLVPSNTE
WP_212694002.1	-0.4942483660130719	153	TRGLISEAGDVWKSLTDAEKVLVVLFPIQALLVNVAKNKTDELTNTYYLGWIDGDVGNSFRHAMWNALMTKSIGKPLAKAFADAHENQGLTDAEYKANVWHGFNGLEHRNMDLHNNQKGRDCVKWYEGLISDSTIVKRVQEKIKNGEMMILVK
WP_131740286.1	-0.49370860927152327	151	PVDNKDLDGRNNKENAMCIIQIGYLSCNEAKHWAGVAQKYWDNYHWAWYRDKANDGGPSNAFKHAFWNALMTFHQGIRVAAVVATNHEKYSKTYGTPLSKMDLRNNILGRNVGNRLRRRHRTLSNWAVAMAVGKYYYKFWCANKYSLWMCY
MBT1689141.1	-0.49351955307262574	179	TARFAARHPLAALGIGSVSPGTVNISTNAVRFSTRGSGPESRNSVLDEPRGMGNEGTQVNAMRHTLWQASITTIFGEGTANEIGQAHENNPNAIDGGLAQGANFATRGLADESVDLANNVIGREIGNANPEMGMKDLALQVLETFKTDGLWTATRQEDGTFSVSRTKITDEQYKTLKTV
EPF26308.1	-0.49350877192982456	171	FIAMQLGGRPKDGGRYGINSTASNFAINSGLSKYAFSGATSDLGSKKGSYRHTVWQAIICSMFGEDIATQVGNSHDPITPPKQSFYTSFIDADTYCDQMNNAIGRKLGKNSNLSNKELALKTLDLFHETGLYTVSKNEDGTYNVGLTKIGDSEYYNAYSVLCTKNNQGLSE
MBS1646927.1	-0.4925133689839572	187	TKTYASLSKYEKCWAWKHPFASFKIKKQQAQMYAVYTEVKQQHLLDTFENGGTLDAFRHSFAMAYFSRFVKVKKLQKLGVAHEKANHWQFLHHLPDEAGELPDSLSSVMDLKNNAKALSLANEVKNMSVATLKQKIISLIQEGFFFIIKRNEQGLYVTCQNQIIAPNALLLWNSPKCLVESHYKHKK
WP_213609990.1	-0.4924705882352941	170	PDPGRAAEDRRVIARQSWLQNPVLNSLAIPVATNEALASFLPGRVNGPADAYRHIVWVAEMTRRMGADTAGSLAELHEIQGQMSAARRDVLGQGEDVINHAAATAMDRRNNLLGISIGLQATSFEDVLRLSRDAMDRSPRDGSGGVIGAVWLPEEEWRANPSSDRSQWNW
MBQ6200281.1	-0.492183908045977	174	PEEMLFGIRHPLVASRIGTVITGHNVINISTNATRFATREMILYGSMPKEQEERGSENGAFRHALWQAQITSEFGTSIAKQAGDAHEDNPNIDMNQTFYTNINEADKSADLHNNIIGRTIGESVKGAKMNVTAKAVLNIFINEGLYQAQKVKGGYQVVRVKLDSSKGNELMKIF
THD47796.1	-0.49216216216216224	185	TFTSIPSKVRETGFALLNPRKAFAIGQYERGSSNISTISVLFASNIGLSESKRKEGSHINAFRHALWQAIITSEYGQKISTEVGNSHENNPSLLQTIADTSHKGLVVSKLLDIEIADEIADLNNNIIGRKLGYENSDSNNSDLAEKLLRIFKDSGLFIAEKHADTIYYKVKKAMIDQNVFDNVID
WP_144179235.1	-0.49180451127819547	133	SSSILAQYEQLTPQERNYITSHPHHALTIRQSKETAFEATKARFGFNGRNDKSDAFRHCFWSAILARDIGYANALRFTTAHESSLINPKNEKAMDLHNNSVGLVIGRQGGSDQILSHRCMEALVSRRLTVLIP
MBE5934641.1	-0.4916455696202532	158	NPWDNLKSKAGEIWYNFKYNEKRAYVMHPAKGLASYRLGQDATLYTIEIFGINGLGDPSDAFRHGMWCALMARDIGHKYSDLFATAHETGPVRGESDICADGFKLDYHREMDLHNNAVGMGVVSEYDTKETVPDSVLAQKVLNKLTGVKETGLIWLHY
MBV6481478.1	-0.49146853146853137	143	PPCEGCSGIEKPGLVDLLRGPSNCLPFAIDTWAHALMPWVRDWANTIYPGDAKYGGWTENAMRHCLGQCILACKCGTAIADLASWWHELDVPPTDRDHIADLHNNEWGKRFAKTTHGCCAGCFCSCRDALTSGKLDTVSSNPN
WP_143054564.1	-0.49142857142857144	133	PASVLIKIWNLSRSEKVYLMMYPEHATLIDEAARTATDETKRLFGRHDHNGQGDAFRHCFWSAILCREIGYNNALRYTSAHEDFPENPPEEKAMDLHNNAVGLSIGRIPTSNQLLGQLCISALRSGRLKVLSQ
MBO3117925.1	-0.49124223602484474	161	LYVIENEQNYRDDMSSDELAFFDTLSTNQQLGYLVSAEEAKRISNELFETFCERYNGKGDAFRHAYWNILSSIRIGVYLTSELTTRHENISFQYAFHGKEVEMDLYNNNIGRSFVENGIDNLLLARQTIQTAFDNGDLRYLNNQDGSCRATFSSVLTPTNE
WP_139277123.1	-0.49104294478527605	163	RLINNPNLHDFLKNRMSPNELALFENLSIIQKTAYLRAAAEAYTYAEIFYPQPVRNRKGDAVKHTLWNALSTNYIGASLTKQLTDAHEEIPYDYPNHYKETNMDLFNNSKGRELATQYGNFIFQLIEEALENGDLRYLSNLEWSQTTNSWLATNSSQLISTDA
MBR5912607.1	-0.4909714285714285	175	KGEGDLSGMELPYWSFISVVSTANCSHLYYRMMLCKDRAEAATKLYYLNRGAGMKGDAFRHVAVSMLLRYYLNEALSYMIMDVGHETVVNPNLHPCDTYMDLHNNRVGRNSMYRVFKKTAQTEKSEWLSYLLGIKAFVDNDSNAALMDWNRESSKSAVKRQCRSAGKEKYIYYKE
RLD67845.1	-0.49080536912751677	149	ILISNVGQAKTKVSSYEFRWALAHPFIAAKAKDISDRALLLTDSIDKTGLLKGGSGGQLDAFKHAVWMALLGQQFKANKIYKLGLAHEKSNYRQAKKGRGGGDQTASEMDLWNNEVGAKIGVRYPSIAEKDLIELIIKAIKSGEMRIVK
WP_105434094.1	-0.4906369426751592	157	SLRSAYSFQIPGFGTLTDAEVDLAKKNPFEFVTYGACSVLAKTTSEKYYTNSTLYQGNGDAFRHSFWNAALAKELGAIKGRDVGVVRAKVWTDAHEQYSNGVDKEMDLYNNEVGRTIAYNNYSWSINQYSSHIRNEVANGSMVRIVEDKLVRTNGDL
HEI00890.1	-0.4905806451612903	155	GCGFYDTHKADKFGKEAVQKSIAYAKENGLVYTSGSNKGKPNTFENQADAYRHYYLNVRMMRGGITRTDTSQIVTNHEIVNLVRGDYGSGKVVITVSAIMDLHNNRIARAMAANDYYDEFSIDEMFEEALSLGVVLTSQQETIDYYNITDIFRAT
WP_202222082.1	-0.49031847133757966	157	IPGFEERIPTRMSDITPTEETMLNELNLKQQILYVTMTGTAKLYAIQQFPNDIDVDGHRDAFRHAYWNSLLTQKFGEEWTAKFTIAHEATPYVSDISETMDLYNNEVGRKIAANNPNANEIALASLVKQAVENGELIVIDKDDNLAWSDTLPVGYQL
WP_121905933.1	-0.4901863354037267	161	KIWARIQSLSFGQLWKLLVVFLKHPLYILPTIRATKETMETCNILFGDAHFRSGKANAFRHAYWNFMICKNSMKFYKNDQISTNWAEKFTNLYEKVTQNEKLDQIMDFHNNKVGRMVFLKKYDLNKQEITDLLMKMSQKAIKFEETDTLNIDSEQLIYIED
WP_073192661.1	-0.49006060606060603	165	IENNFTFNLDDEGFGDLTEQEELLIKLFPLHALIIKANVDEAHTETENRYGNSARNDKSDAFRHAFFNAMNSNDAGDTIARLFSTAHESEVPAHLILEVQMDLHNNDIGHLIGDNASFFVSDQDLSDSVYTELLNGNLRYLSPLGPVIPPNFGINPSTQLTPTNQ
WP_232277925.1	-0.4898089171974523	157	RSGVASLRSISSGWAALNAAEKSLAIEYPAQALIVNLAKTNTDKITRDQYPGWIDGDKGNAFRHALWNAIMSVTIGKDLAEKFATAHENNGLTIVQQLAQSWHGFNGIEHKSMDMHNNLKGRDCVKTSEFLSSVTNTELAKRVQKKIDNNELIILVK
MBR4235469.1	-0.4892121212121212	165	EIFGALIDEFLPERLTEKEIELIKAHPLAALQVNRARNIADTVTKGLFGERWRTEDTRENAFRHCLWNALMAYLIGPELAKQFGDAHEYGMLEKYPENTKMDLYNNSIGYILGTEPFSESELDAAAQARRLREYGEICGSNDMYVYIITERVYRALEDGTLYWFR
WP_098361743.1	-0.489171974522293	157	SFRSAYSLQIPGFGTLTDAEVDLAKKNPFEFVTYGACSVLAKTTSEKYYSNSTLYQGNGDAFRHSFWNAALAKELGTIKGRDVGVARAKVWTDAHEQYSSGVDKEMDLYNNEVGRTIAYNNYAWSITQYSSHIRNEVANGSMVRIAEDKLVRTNGDL
WP_008753589.1	-0.4880921052631579	152	YCNAAQPAGWYESWTALTLSEKILIATNPVNAAITKELANNAVAKTAELYGYNGLGDNTDAFRHAYWNALMTARINKGWAAAYATAHEDRNTSGNESDGYSKVAHKKMDLHNNKKGRNLVKWNDLLTKDEVFAQRVQGIMTNNASTGLYWLH
WP_097889873.1	-0.4880891719745223	157	SFRSAYSLQIPGFGTLTDAEVDLAKKNPFEFVTYGACSVLAKTTSEKYYSNSTLYQGNGDAFRHSFWNAALAKELGTIKGRDVGVARAKVWTDAHEQYSSGVDKEMDLYNNEVGRTIAYNNYSWSITQYSSHIRNEVANGSMVRIVEDKLVRTNGDL
SFW77666.1	-0.4880555555555555	180	PTKVAINAATAGVIARHPIATSNVGYVKHGGTNITSISGRIARHAAENGNMTVGEGSQRNALRHATWVATIKSNYGESAAQRIGNAHEAIDMGANAHVDFGQPAPDNLLGADSVVDFLNNEIGRQIGAELGEGATEWEAAVKALDVQLNEGLWTATKDKDGNITISRTKITQEQYNTAMK
MBS1650770.1	-0.4880337078651686	178	LIFLQNTACFSLSKFEFFWALKHPFAAIKVYNIRKKCDKIYDTIALNAKLDKYFSGGKLDAFRHTFYMAAFAQKIKSKKIRALGIAHEKGNYNDFLKGKLEFEELPDSLSGLMDLKNNELGFEIAQNNKTANLLLLKNIVIDYISKGKCYILKRNSNGQFITCNNQVVEQKKIWNTNK
RCG32290.1	-0.48750000000000004	148	AGIPADEYQNCLYLLSVKECLWGFRLAEVAKDYDRKYHRSWFNSPTDKRNQMGKDGSTANAFRHAFWNAMMVFYFTLKMARVIADNHELYGKETTYSRADLLNNTLGRNIGLGLKAKYRSRTYAQIATAVRGYRLSYWCTNGKRTYQC
WP_163940767.1	-0.4872916666666667	192	DLSKNIEASLNLDEPFLNSTKIATAFLNSNTARDAAKKYAKDNGYGDITWDNKADALRHFSWNFLMGKSIGVSEARTIANNHEIAGVAAANYINRSDLTYNEKLVYGTMYGKQTREKTLNDKREFNLAFYDPSIMDLVNNAEGRSYSSNSSYSSSQYLEAFNYAVGNSSYLITDLFQVSNTTRDRAWLVWYY
MBT8188176.1	-0.4871232876712329	146	WQLITLCLAHPAFVFPTIAATRTCLAIANQHYGKAHHLDGQANAFRHALWNFLIAKRLDHKNKERVLAWTKNITDWHERAFPNTKMARFMDTHNNKVGRKLFVMYTGKSKEEITQQLLHMAQNAKAIHAHDKQSLPDQTLVYLKQS
OPZ90265.1	-0.4871084337349398	166	AEEAVFGCSKLIPIGTFQKRLNMPAPLLHPGNKTLENNFEGRVIRAHSQKINSFQHLYGSALVCFECGEEFATLLFAANEFAEYTFDYDGVRAEDLLDRRKDLINNRLGRKLGSRLRGVSCGGEAERELIRLCVNAMETSPEFLPHFVDQGVLQESDEAQLGCPFL
WP_080602994.1	-0.486865671641791	134	LSVRYDSPGNALELGFCSFLSSSFLSRVINCIKAKSAANDAVSRAAGKCPGSTLIGGKGDAFRHCYWSARMTIDMGEAKGFGDRHEAFSHAPERYMDLKNNEIGRSVGAVYRSYESASRRCEFLAHTDQLVTRA
NVJ88124.1	-0.486625	160	SIVKVVKNLKFSYLKTVFWFGINHPLFSLATLQATIITFKISQQKFPNKHGKENKANAFRHALWNMLILKKSLVFTKDVSKAETWTKKITDLHEELSPNRAISRAMDLKNNELGRHWIKVNLELSDSEIVKFLEKKLQEAQKISKISEIAIQSNLVYLEE
MBL6656287.1	-0.48656249999999995	160	RVIKALFKIPFSELIYLIRECLKRPLYIWPTLAATKNCMLKAQRTYGDKHHGNGKANAFRHAYWCYLISNYCYQWSRHTEDVCVWTKKMTDFHERCFINDPVETAMDLHNNQIGIELFKRHLNRGESEVIEALTSMLEDAKAVDAKQMPFNTPELVYLNS
MBK7800022.1	-0.48645161290322586	155	NSRAYTDMDGYLSSKLNSKEQALYNANKSKALLCMFNGRLAISYAASNYIEAVLHNGNGDAFRHTLWNFGMTIDVGSTFAKTWSDAHEYGSVGQPTIERTMDLFNNNVGIQLGKDYPKTILHSTFITKSKEKARGGKLYVIKQNKLYWSNSYGEK
RZK38188.1	-0.4862777777777778	180	ISGFTRDAATAGFAIRHPVVANAVGAVERGGTNISSVAGRIARHVSENDNMSTADGGERNAFRHVLWQATITNQYGSHIAEKLGNAHEGIKLAESGRVDFNMPLVQDLAVADEVVDFLNNQLGRSIGANLPEGASQIDIARETLKFQRSHGFWTTGTDQDGNMTISRNKISQDQYKAAVE
MCB9060022.1	-0.4862580645161291	155	NYIYEQVEGKSLSWSELDVLDEHPSIILPLYLTRQLANSLSVQICGVGPQLERNVDDEVDAIRHFVGSSILSFKIGENLARKYLTARELTLTGEGESEEMDLHNNEMGLRYTNEYLMHKNEGGLDSLIESIRKMGAKVIENFNLIVLAPKKFCKN
MCB0878151.1	-0.48611374407582936	211	TWGLRQLATHPSRAGWVLTAYRTEAEAREWENRMFHAGERQFGKKLRIGYDNGPDAFRHTYGSAAIVYRLMRERGASADAAGAFLQGAGDAHERDSWLAAYSPIHARYSGDMDVHNNVLGQSIGARLAVEHARAGIDEQTGEARLRAAVLDAIGAGQAVVMDRIDAAPRASTWADVARVATDGRTPVRDAAGAPVLRVHVPDAPGFPTPIR
WP_146160757.1	-0.4855769230769231	156	LNEEKALGALGSYPGGLTWEEFKLCSAHPIKCNKTKGYADDALAEAGRQFRDGAYLGRADAFRHAFWNALMVSGIDYGWAVDFATAHESEAPSGNDKTMDLRNNATGRLASGAGVARSTLVSRIRSKVLTGATYCLRREVKSGALITTNSTPCANR
WP_093036542.1	-0.4855405405405405	148	LRFREDDIRAIAQAKGLDLVPEQIEIVSLYPLRAPVLLMLTDQARTLATQYAPDDVWLQDAMRHVIWSFLLTRAFGPTFATTVTDAQELRPGNTPDERAMDYHNNAIGRRFVAENVPLAALPNRVRSDPDVIRHPDEVEHFGADRLLR
WP_163396388.1	-0.48528571428571426	140	GGGSPDPAIADGILENPNASELWWLFTNTNEVSLALMAHNRDVALEYGRQLPGTLNGQGDALRHSMWSAMDAADLGLAKAREFHTLHETSNPDASNAMDLHNNNWGFQWFQNHGNPDGQEFQFVQDFLNAWNNGEIQTHP
HCS25143.1	-0.48496774193548386	155	VYDDIYNKQKYIGGLTSEEFWLIYHYLGISGFFKVNNLANDATKTTKEMYGVNNADDDSDAFRHMYLTSILYRDISKDFAQKLMTAHEAGGDKLNNKMDLHNNARAIILYEKWMAMNQNGELKNYLSHCVANGFFYNIKKIHNDALVYTDVGNNY
WP_028377166.1	-0.4848765432098765	162	KIWARLKSFDAHQLFKLVKLFITKPFYIKLTLQATQQAVQLANRHYGNTHHKSNAANAFRHALWTILLAKAVYDKTGNEVTAKNWALKVTTAHENIAVNKPLERAMDLHNNNVGILLLAELINKKEDEIVLLLKKKAQEAQQICEPEEVVNLKNQLVYISEE
MBL4576492.1	-0.4848351648351648	91	ALKASQGERQFPKDAYRHVLWSFLLTKQFGGESAEMVTDAHEVGATYESSPLAIRMDYHNNAVGRRYAGSGIKEEELLSLVLTGPLVQKTP
WP_208730344.1	-0.48452229299363053	157	SFRSTYSLQIPGFGTLTDAEVDLAKKNPFEFVTYGACSVLAKTTSEKYYSNLTLYQGNGDAFRHSFWNAALAKELGTIKGRDVGVARAKVWTDAHEQYSSGVDKEMDLYNNEVGRTIAYNNYSWSITQYSNHIRNEVANGSMVRIVEDKLVRTNGDL
WP_073150395.1	-0.4841875	160	AIWAKIKQLELSQLFVLAKTFLFKPRLILPTYKATKNTVKICNNLFGKAHHKDNKTNAFRHALWNFKIAEASLPQVKQRDKAIAWAEEITNLHERLSPNPTLPQTMDLHNNKIGRQLFLQEISSEEIIKKLQVMMKSAKLVQQAQEISAYQNNLVFIKTM
MBC7740998.1	-0.4841836734693878	196	NQVFNEFPELMPAVAYQACKAMLITYSMCDVVRGRPISKKLISEIQFRTNNEETDALRHFIFTALVAKKVGIEKTRLFTTAHEGAIPDSKLQVLYETPGYDMEKMDIYNNNVALEWMRFTDPSKISDQQIIAAAIEHLHRGKLITLRKGDTKCTNTKKLLAMDWATIKKSFDEFGAKYSSLIKGCDSIPSKLFEII
MBC8017965.1	-0.483469387755102	147	IEDLTETAPVSGWAEEAFCFFHPLDCFGALSVKKHVRQWELDKANAGLWDHASLQSGLGDAARHAYLGCTLAERFGGVFAKGLLDAHEEDSSVMFGFGTGTGGNKCCDKLMDLHNNRIGTKLAHQSGSCEEKVLQSLHRLRHSLCVK
HFZ67039.1	-0.4832	150	DPVGLKIICCGGEALTAIRLLGFRNAWTANRLASEALEEARRIAPTLPGGLAGLHNGAADAFRHCYWSCRMAEEMGSSYALTAGSIHEDCASNQPPGEEAMDRKNNAIGVQLARRHNCSDDCAKFARDGTLQTAPGGSPPQGGYFIPPVY
MBO5086826.1	-0.4828662420382166	157	GDDIPYFAKEDWVMSFVSMGVTSSTIYRVLQSKARAEYVARHFFHANTSYGKRGDAYKHIFVNLLLRKYTTSQIAWLVMDVYWERASVNKPCDHFMDYHNNLVGREYQYENFLKDCDDWRQWAYIVRDFINDTTHNAEFMNWRLNTPTMVVEDEQSR
MBP6748155.1	-0.48271523178807946	151	TDRSDAPRRPRGAWRRYARRSLIVAAVFAIYPAFVLGTVYSATTQSDLPGGRHGPKDAYRHSLASAIVAYTGSPRLVEWATFAMEGDGHADAACAMDAHNNRIGARIGAEAESWDAMRTEILDAVGRGGVEVEDTNRITWLPPERWQERLY
MBJ7291625.1	-0.4825396825396825	126	QYCTIGIVDCAAAQDAASWATGITQARYSSDDAQSFHGGRADSYRHCVWAGATAQRIGEDRAMTVLTVHELDATDGQDHVQMDIENDRTGAGIGDASNQQGVSDTWGWIMSQCAALADSGKLTRLW
MBP6756856.1	-0.4823121387283237	173	EFLWAIRYPVAAFKIKKQLPLIFHHYDLVKRNKELDTLESGGKIDAFRHVYAMAYLMGYVNENKLRKLGIAHEKGNYHQFIKHQLEFCERPDSLACIMDLRNNELGIEINSAALRYNPDSLEKVVVTQIQLGKAWYFKRNDQKSYVSCENKPVVLSNYANNWFIPKCLIPTNL
WP_097831079.1	-0.48222929936305736	157	SFRSAYSLQIPGFGTLTDAEVDLAKKNPFEFVTYGACSVLAKTTSEKYYSSSTLYQGNGDAFRHSFWNAALAKELGTIKGRDVGVARAKVWTDAHEQYSSGVDKEMDLYNNEVGRTIAYNNYAWSITQYSSHIRNEVANGSMVRIAEDKLVRTNGDL
WP_129987047.1	-0.482127659574468	141	PLHVARLYRAARGAGASRRAALDALLVSALALLRSATGVAERPGLRNACRHFAWQACLTARHGEDLASAVAEEQERGSTRAEDSAVDRHNNGVGRRYGELHAEALRAMPVRRAVTLLCDAALPMWRSGELQVVAPVRHRHR
MBP7863563.1	-0.4819662921348315	178	SLAMHQYYGRSDLIPFSTSYPKYKDAPVPASFGSPTFTLKPSGIVVWRQKVNGFQHMYGSALTAFELGDWLADKLFCANEFAEFAFDWNTVQADDLLDRKKDLYNNSLGRAIGVKVKNSGLTGKSAEDEIAKQVFITCETDPKFLAHFLDPRVNELTEEQLGCYCLPKGNVFNFFQKK
WP_196472244.1	-0.4819108280254777	157	SFRSAYSLQIPGFGTLTDAEIDLAKKNPFEFVTYGACSVLAKTTSEKYYSNSTLYQGNGDAFRHSFWNAALSKDLGAIKGRDVGVARAKVWTDAHEQYSSGVDKEMDLYNNEVGRTIAYNNYSWSITQYSSYIKNEVANGSMVRIVEDKLVRTNGDL
PES77756.1	-0.4819108280254777	157	SFRSAYSLQIPGFGTLTDAEIDLAKKNPFEFVTYGACSVLAKTTSEKYYSNSTLYQGNGDAFRHSFWNAALSKDLGAIKGRDVGVARAKVWTDAHEQYSSGVDKEMDLYNNEVGRTIAYNNYSWSITQYSSYIKNEVANGSMVRIVEDKLVRTNGDL
MBT8385586.1	-0.48103030303030303	165	SFWKLVRSLKFAQLKSIGILFFKRPLYVLPTIRATFISYNTTEKRYPKTHHLTGKANAFRHALWNMLICNECVKWKNEIDKAVTWAKITTDWHEEFSPNKALAKAMDLHNNNVGRCLFLDLYNGQNKLKNNYLINYLTEKLQASVKVTSEDDIKDNPKLLVYITD
MBT1690673.1	-0.4808125	160	QETGSYFNLTTRLTLEEWKVVMTNPIDAYNVISTVAPSLEAAETEYPCDSDVSFRDGKADAVRHAYWNILMAFSADEAFAEAFSTAHESAATEPNASKMDLHNNKFGLALKARYPDATPEQLLILLTQQKFFFLEDPNAAIPEEANDALVYFRGKRLYDG
STM07682.1	-0.4804054054054054	74	RHCYLMCRMTKTFGSTIADVIGKNHEAAGDRQGQPAKERIMDLKNNTVGIACGDFLPNVAMHVLKNITLGNSSG
WP_215056989.1	-0.4803597122302159	139	EEKKPCPKVNPGNMGTTTEGQAAMGQPGWKTISAYSSAKTSLAEARENFSRSELWNGRGDAWRHFRWNFTMTQSIGIGSATVFANAHEVSNPNSVAEHTMDLYNNAMGRAFASDPRYSNLSPSEAANLALLLNCLQTSL
WP_098852674.1	-0.48006369426751594	157	SFRSAYSLQIPGFGTLTDAEVDLAKKNPFEFVTYGACSVLAKTTSEKYYSNLTLYQGNGDAFRHSFWNAALAKELGTIKGRDVGVARAKVWTDAHEQYSSGVDKEMDLYNNEVGRTIAYNNYSWSITQYSNHIRNEVANGSMVRIVEDKLVRTNGDL
WP_157295165.1	-0.48000000000000004	163	SDDAALPGPHEMAMCHKIGARLCFEYFKAYQGAQKAAPQGDASVYNPKWNARHHGIWMALMVANGISPEDARLIGIAHELDAPAKTGAPAWQTRDSRIDVHNNSAGIAVGLAAREKYQASSAPHDDPYQVGTPNPSSMAVQMVEQTVSSGGCGYNVCFSLMNR
WP_128304615.1	-0.48	110	SPQFLMGTASLQSHPGVNNAAGALRHAEWSAKMAQSLGVNEAKKISDAYEISHPNDRYERAMDLINNNVGRVLGEALPGVAPDEIARLALEAGLLQTSLPPAMIFHEKRK
WP_098788749.1	-0.4798089171974522	157	SFRSAYSLQIPGFGTLTDAEVDLAKKNPFEFVTYGACSVLAKTTSEKYYSNSTLYQGNGDAFRHSFWNAALTKALGTIKGRDVGVARAKVWTDAHEQYSSGVDKEMDLYNNEVGRTIAYNNYSWSITQYSNHIRNEVTNGSMVRIIEDKLVRTNGDL
OGH98251.1	-0.47953124999999996	128	ATSALTGGSFAQGFQSGAFQYMYNDKLHDLVSKGEMAANQAEMEADKKYPGMEKVDTVRDAYRHMRWNELMAQRCGRGFALLAGWQHELAGFDSISKVFSTSHWKSTLMDLNNNAAGRTGKGSVYWLK
HEC17268.1	-0.47867132867132867	143	GLAGGMNTYAYVLNNPLNFIDPLGLAVGDWWDFPANLERARQIAREELARRPRSHNDIGDAMRHAEWMRRTTQETNACTAWLAGTGHEIEGLLGGQPWAEAIMDLHNNAVGRNAGSNNTPVDPSKLWTLPNNGSDYNLYQGVR
KKQ90637.1	-0.4785276073619632	163	IIYIDIEHRLTEAEFQLLTQASTRRVASTIYATVKALAAARLVFPSDRPTTFKYAQNKADAFRHSYWNALLCLYIDEQWAEDLATAHETKEPAPGKTLEPDHSMDLHNNAVGRYVFRQFGFAGIVPRFLKDALKFYLYKKVADGHIDSNDDNDMHFLIYFRNK
WP_195756993.1	-0.4784276729559749	159	GTKARTSYSIPGFGSLTSAEVNLAKNNPWEFTIYSAAAVSAKGTAEDYYGSSQLYQGNGDAFRHAYWNAILVKRLGGTKGRDHGEGRAQIWTDAHESTSSGIDKEMDLHNNYMGRMRAYNDYNGSLNSYSSALRQAVANGSMARIVNGQLVSTNGVTGK
SHM02541.1	-0.4782222222222222	180	ANSNLQKSASVAFAYFHPIAANSIGSIERGSTNISSVSGRIARHMTDNGNMSGGIGSESNAFRHSLWSATMSTRFGEEIATQAGNAHEGAKIFTSLSIDFNEPLVQNADYADSVVDLLNNEIGRQISEGIGNEFTSQTDIAKEVLNVQRTKGLWEVSTDKNGNISISRKKISEKQYNASM
HHX17286.1	-0.4780645161290322	155	TVAYYNDMNGYITGHLNSQEQALYNSNKTKALLCMANGKLAIDYAEKNYITSVLHNGNGDAFRHCLWNYGMAIDVGQDFAKKWGDAHEYGAVGQPLIERNMDLFNNAVGLQLAKDNPWTIWHSTFISKSKEKCRNGELRIISNNVLVKSSSVGEK
WP_095193968.1	-0.4778804347826087	184	PDNTLKTWFVEYLARHGTALAVGNGFGAESDLDPDWITDGQARNAIIHTHVSTAWTNEFGVGYAEWLGDMKERYGNSDPADMYKDQYNNEVGRQIGVWMATNGYTVGTYSLAELEDIRDALVMDAFNNGDLIVDATTLDENGIDARITNLTAPTWTAPNSGWETASIGRDYDHEIPGTNISDQF
WP_126745293.1	-0.47748427672955984	159	INANCEDPYESWKTVSKQEKLLIKNFPEVAYRIYQRRDVAMQTTFMYFGNVPGNLNGKADAFRHAYFQAINTAAMGVYTTKLFSDAHESETPDRWIKEKQMDLYNNQKGMDLIAINQPTLTDVNLISIEVHNLVVNGQLVYLSPLNYNSPSFWDNPNTS
MCB0476211.1	-0.477361963190184	163	NFWTILRRLKTGQLFQLLWLVLQHPLMIYPTLKATRLSFTIAKQEFPKTHDKSGKGNAFRHVLWNAMICFECYKWKKRPEKIINWTKTITDKHEQLFPNKEMDRLMDLHNNAVGRWLFKEYRFKSLGELIIHIKSHLNNAKKVGTVDGFKYVGNDILYLENEG
WP_235179042.1	-0.47729885057471255	174	ASRSGGTMHNLRTAYQSNSCEEWYYAGHLRLDKDGMKKAMDLAYAKAGYGTNDRSDANRHAVWNVYLGKYAAYRYGSVNEAMAVVLGLTNAHECDTPQNQQLSKDMDLFNNLVGLQYFTQIAQKYKKNIFDYNVKVTKTDEEIFGYINSLSARIVASSAEINNGSPLNILVKLL
MCB9881206.1	-0.4765753424657534	146	SEPNEWQQYYGAYTPNAAEWALILGQNQVEVDAVQEASWRAAAAQRRVYPTLSGHNDVADAFRHALWSCEMVRIVGGPPAQLWADAREVDSPSREMAMDLFNDQVGRDLALQPETVLGGTRTQWTGRGSEVLVQEAIRLGRLQIQP
WP_209066187.1	-0.4761490683229814	161	QPLKILKRVSLSSFWLLIKIGLRYPMAILPTLSATKICMQTADQWYGKAHHLNGKANAFRHAYWNYCIAKNCYNKSYTIERSLQYSKRITDWHEKAFPNRDLPRAMDLHNNKIGRLLFKSHPNLTLEQAAEKCRILAEQSVFIKSVPEIKNIKNQMVHIVK
TMQ20187.1	-0.4760112359550563	178	PSNKQKPSQLSFSLSHPLAAIEIGKVTIGSNTDNISTNAVRFSTRIGLDENAEHQGSEVNAFRHTIWQATIASKFGPDIARSVGFAHEDELPANLNQRQFTGRNALTNADTTVDLLNNILGRNLAEANQGKTPQQLSIAALDYFHTQGLFTATKQANGTVTVSQTRISDAKYNNALGI
WP_053717361.1	-0.47587878787878785	165	ALLSLGRDVPGAWLGGLAGTIAGITLPLGADLLRFNEVSQLARQEAVDRFPEETVDGRGDAFRHTYWNALLVREFGERFAEQFTTAHEQNAAGGPVRHAMDLHNNQVGRDLAAEGGPGRDGLADAVERAVRAGETVQINALGELTRTGNLQSQPPSPDVAAPETV
MBU0576964.1	-0.4758522727272727	176	AVEEITQLIKHFWFFVNQPKIALEIGIYKIDLNNISSIAGRFALNSQLTNENNGYASKRNAFRHILWQAMIAKEFGEEIAIDAGNAHEINSSAIDGNEVDEMYFDKAKDADQSVDLRNNIIGRSIGLINKDKSAKELAIITLNYFRDSGLWVAEKQDNDLFQIKLEKLSLEVYGDV
WP_147861950.1	-0.47561728395061725	162	ALPGKLSRLRPRQILQLVKVFIVRPFYIIPTYRATQLAIHLAQARFGKEHHLNTPANAFRHALWSYLIAQKVYKKNENVSKAVHWAKTITDLHEQIAPNKPLEKAMDLHNNSIGLRLFEANYTTNTTDQLLKLLNRETDQAVKITKAADIEINKNRLVFLEN
SFS39668.1	-0.4755151515151515	165	IPRTLLTSLNYKKLISLSGLFFRRPLMVIPTIKATKNCIHISDHYFPNLHHLNNSSNAFRHALWNILLTKEAYQWNKDFDEALQWAKTITDWHEEFSPNKPLERAMDLHNNAYGRTFVHKMFKRNNIIETDSEKLAKELLQFVTTSKKVSNLNELSTLKNQLVHL
WP_231915674.1	-0.4749707602339181	171	GPGANAEAESTADGVPVYQAGWCGGMPGYNCILAFRLSEQAKERATRLKGQKNWIFGERNAFRHSYWMALMTANGFSVEEALALGAAHELDGDKPGEMLGSEESNADLHNNEVGARIGAKVMSNWNYVAPVGASSSAEQKIEARLLAMLDGYKPTMGPYTRSTRDGNLRMI
WP_193413389.1	-0.474968152866242	157	SFRSAYSLQIPGFGTLTDAEIDLAKKNPFEFVTYGACSVLAKTTSEKYYSSSTLYQGNGDAFRHSFWNAALSKDLGAIKGRDVGVARAKVWTDAHEQYSSGVDKEMDLYNNEVGRTIAYNNYSWSITQYSSYIKNEVANGSMVRIVEDKLVRTNGDL
MBK9221829.1	-0.4748022598870056	177	LERIHILSRRRADIYGSKDVAFFDLAEASVRHINTPNLAFLSVQDSLEKGYLNTFNHVTAQAIISSFFSEDLADLIGDLHERFYLPELTTGNFKESQLTDSINNPTDNYVDIINNEIGQKIGKALKDNYKINEKTRCTPIFLASYLNSIQSYYTWSLELGMDNFRPTDEVVIKFSKK
OGO90958.1	-0.4746583850931676	161	SFIKLFVKEETWAKLNTAEREVACKDPLGAKSMGKAWTLVDIWGKKMMGSAYFGDDNKGNAFRHAFWSAAGTFMIGYSRTKVFTDAHENGQSSASSKMDLFNNLQGRKIGKLYAEKLQEYKRICATLGNSRLKSAPKVTYYFFYYNVRISLRGDDYSNIAL
MBK7948707.1	-0.47434782608695647	138	SGLGPRPFVPRPSDFGRGLERAGSVLASPVTAFSLRSEGFDAADAHPLSLLGPGQNDFENNFRHCLTSCLASDRYGPQIAEALGYLNELKSGESTLCSQTTDAARDQLYNEIGRSFAAHGAGEAGCYTQCANAAISGR
WP_218836933.1	-0.473076923076923	117	ETFEILQFENDYRNQMSTQELQIFDNLSRINQLQYLYNAKYALDKAQDLYQNSVHNGNGDAFRHALFSGLNAKVLRVALAKQLGDAHELIPNNPLLEIQMDLFNNQVGRDQFVYLQT
MBB4854026.1	-0.4727710843373493	166	NLMTPEEQSVCEARPTVCLLSVMAHDKDIATWRSLQAFKDDPRVLKDELGKPVTEDNIVNAAQHCMWQGLLAQTLGPFYRDFAADMGDAHEIGNFRDPIRSKYQTPESSIMDLLNNAVGRSVGASHLLDREAVIQECISLANSAQVIPRTTAALSNVQPGKLVYFG
WP_019039695.1	-0.47275641025641024	156	EILVFEQDYRNDMSQTELSIFNDLSRFQQLDYLHSAYLAFFYAEIYFEDTPMVQYNGKGDAYRHALWNALGAAKLGESLMEQLASAHEEKPFEYPYHYKEKEMDLFNNQVGRNIGNQSIFMLMMKIKFASDRGELRYLSHTNPEATSNSQLIPTNL
MBP9602236.1	-0.47271604938271605	162	KMKDESNLLEEDPNEREILLFMAYPAQALLHIKNSNFALNTSVELVENGVLTRIHNGKADAFRHAYWNAFDTAQFGSYVTKLFTDAHEWNSANQPLESQMDFYNNQIGRNIGQDLSFYSTPELVKQTILNEIAEGSLKYLTPLADHDGNNILPNTLINFTNN
WP_079689333.1	-0.4725	156	APQGGQDGDGYRSRMSAQELSIFDNMTRGQQTAYLVNGNYAKGLAQELFSESTLFQGNGDAFRHALFSALNSRDLGLDLAKRLGDAHELHRNENPLGREMDLYNNQVGRDIFTLLNSRGLAQGHFSTENLAIVVMKAVAQGFLREIANGTLIPTKK
WP_161531915.1	-0.47225988700564975	177	EDPPSWWRTTKFVLRNPIIAQNIGYYEKGSQNISTNAQRFAGRLGFTPDNQIAVEGNAVNAFRHVLWQSQITAQYGAGIAKQAGDAHEENPNAATGSNFKTTFSTLLAADETIDLMNNVIGRAIGNATKGKDMQFRALVTLEYFKENGLWTATPITNDKGKIAGYTIGQTKLTQEQY
MBX7069350.1	-0.47217105263157894	152	NWHVVWFCKFSALACGRANSNGRQATEAANRRFGNGRPRSYGGTADSAAGDAFRHILWHALNVSEGLGFRWSRSLGKAWEWRPKGESNPDGRFDIRNNEIGLRIGQAFKTGSLRGNIVDYVESYVRGQSSIYGRVTLGPNCHTCARTAGPGF
WP_209889984.1	-0.4721333333333333	150	IGGVQGTGEAKADLGSDLADASQCSVLYGANCVHVLDAKTWAENVTKWKFGRNGRNDMSDAFRHCAWIGAVATRLGQSEAYTVGMIHEENANGPESEYKMDDWNNFIGSGIGAAAVSSGTSDQWGYVLSECESKARAHALYGLDGIKGNY
OMF94260.1	-0.4718787878787879	165	ISSSGSYDPDEFDPQLNPQELALMNDNYDNASGSIWAAFWAYAYSLSEFDKNELTDGNGDAFRHAFWGALMVVETNYNWAGRWGTAHELGEPNNPEDQKMMDLYNNFAGRMIGLKYVNSLNGKPLPLSIFYMPVLRDEVLRALDNGELKRIDNEPMFTSQTQVAT
PVG81416.1	-0.4712328767123288	146	LGSIGKAVKAVTGAPTLYQAARKAGASHADAADVMAASATALSVAAARNDGTPGRQNAMRHFIWQAYLAGRHGLEVAQAVAAAQEDGRNAPVDSRIDEQNNAVGQRYGVAQAAEIREGSMRAALDRLADVAAEKWEAGELVWIRGR
WP_203848782.1	-0.47011904761904766	168	LFGVACAFLINPKMKSSYEQAWCYEVGMVKCKRGIGAMQEATAYADSLQNQGGWSGADANAVKHAYWMALMASDGFTASEAENLGVAHELGAIQSRTQEGEKGGNPNIDYGEGESDLDLHNNKVGFQVGASGKTGDELKAAVTATVYERGGASCMQAGICTYSWDAKH
WP_136334906.1	-0.4693975903614457	166	NAPLKLLRIIQWRQLKGVAGFFFRHPILFLSALPATWQCVSICDRKFGNTHHKDNKANAFRHALWNMLLVRNALLCCSNSMTSEAWAKELTDWHEDFSPNRDLARAMDLHNNQTGRLLYREKFGKKPVKNQQITQALLPLLKDAKKLKDSQMTMNHAPLQLLYLNT
PCJ99125.1	-0.468641975308642	162	TSPHSLIEQIFNAASLGSDVAARQFEAQANFPGSSNGPADAYRHVYRAAYLSMNSPEAYAKLLLDTREALGGATNSEMDHYNNAIGLQIGQYLKSHGTIDDLDKVITKLIKESLGDGNIDHWSPLNDGILVNPNKNTITLEHGLTVNSIAIMPRAQWEGDNP
MBE6311997.1	-0.46788819875776394	161	EKRLNSDSIPFFLKEDLSIPMLVFGPGSYVFYRIMQSKARAVYAAEHYYPGQLNYGMLGDAFRHIFVNVMLKRYTTEEIAWLIMDIYWEKTGNNAPCDLMMDIHNNRVGRSTQYHSLIGESENWEEWGRNVKNFVQDTTKNAIYRNWDKEMPYFVIEEEEN
WP_224488337.1	-0.46742514970059884	167	KGSLKLLKILQWKQFKGVSGFFFRHPLLFLSAITATGQCLLICDRMFGKSHHKNNKANAFRHALWNMMLMRNAFVVEKNSEKVRSWVKSLTDWHETFSPNPPLARSMDLHNNAAGRQLYLQNFDRNGVKNSQLTQALLPLLKTARKINSTEELHRFPGELIYIKDEK
WP_147776722.1	-0.46732484076433123	157	SFRSAYSLQIPGFGTLTDAEIDLAKKNPFEFVIYGACSVLAKTTSEKYYSNSTLYQGNGDAFRHSFWNAALSKDLGAIKGRDVGVARAKVWTDAHEQYSSGVDKEMDLYNNEVGRTIAYNNYSWSITQYSSYIKNEVANGSMVRIVEDKLVRTNGDL
WP_068598667.1	-0.4671084337349397	166	TLFKIIKNLSFRKTQRLFLAMLSKPLFLIPTVLATVESIIYSELYFDENHSGRGVANAFRHASWTVLIAKNVECLTTKQKAMDWAESITNLHEEVFYNTNDFDRLMDLHNNEIGRKFYIEHSKEEKLPKRKLMKKLVEKSQHAIGLETASEISSNIDELVFLKNWN
WP_011499184.1	-0.4670666666666667	150	KSDRDGSSRVSYPGYYLNDQEALLFTENPWKGAKSCFYGLSSESETVNVFGFNGANDASDAFRHTYWNALMVRHIDYTWAYRWATAHEYYSSGLPKTMDLWNNIKGRQIGSNNPSASDSTLSSKVVIALNSGNQLKKIVNNNLVYTSNEI
WP_150688287.1	-0.46653061224489806	147	YLESDPVGLRGGFNTYAYVNGNPLKYVDPLGLESVFEWSSNAEKIAEKSGLPGPYNGPQDAYRHCVASCMIAASNWGESVSRFAGWAHEVSNFGQNKYERAMDDWNNQAGLCAAKNSDAPSDCPNSCMILIENNALIMEATSHGAYY
WP_005670612.1	-0.466390977443609	133	TTTYAELFQKLTASEKIHLALFPEQAAVIKRSAQRALLESELRFPGSRRNTPGDAFRHCFWSALLARDIGYASALRYTNAHEAFPDNPPDEKAMDLHNNAVGLSIGRYGGPNQILILRCVDALRTGRLKIIER
MBM4252786.1	-0.466219512195122	82	AEATKEAYIYFDTKIRPLPKDENGQIDATVAGFVDNDVDAFRHAYVSGVFTQEYNEQTANILGWLNEGTSILSPFGSTNMDL
MAD96003.1	-0.46586419753086417	162	KFRQALKTLDFKQITSLIGWFLKHPLFMTATFLATYRTFRISQKHFPNIHWKHNKANAFRHAIWNVLIAKKAATFSSDDEKVLQWTKTITDWHEDFSPNVELARKMDLHNNLVGRLWYPKLKSKSVDEVTEFLIQKSEEAIQVTEVSEIVENDKMVYLGEVF
MBT6377503.1	-0.46583815028901737	173	FQSPWNFVNPLPSFIPGGGFNYTLSAIALQIATNQARTTSNNYYTNINGIPVDEGNTIRDAYKHLTWSALLAQHYNAIASKHKRLKFSEAITYAYEVCEKNDVDSRQMDYHNNDIGRKIWKDNTHYIKFFGIIVGLNRPSVSRIKWLARQKLDYHSCFIVKETSNDRFPENLL
WP_087130288.1	-0.46574468085106374	141	DANEVSPFYLDYTPSQNEIRRCIAALGPVTCHDLNLLANVANARVNASYPVNTHHNGVGDAFRHCYWSGLMTMEFNAAVAATMGDIHEDHASRYGLQPPEEKSMDLFNNAFGRRVGDMYNDRESIARYCYQASYNGSLRTL
WP_228252058.1	-0.46556962025316456	158	AIWARIQRLNFKEIFILLQLFLPNPFYIFPTYHATRETMKLCDRLYGRKHYQDNRENAFRHAYWNFLIAEKIFHKNNSVEASLIWAKKITDVHERLAPNKALVRAMDLHNNEVGRNLFSNNPKGNAVEHLQDMMKSAVKINASNLSILDKNQLVFIKD
MCD6178657.1	-0.4652845528455284	123	RQKKAEASFAFAHPIAARGIGFEYKRDGKNLIAYAGNFSINAAKDNLLTGEGSQRNAVRHGVWQAMITQEYGTDIAKSAGFAHEGFTVPEVGVTAEGYTVSGTSKEKLSEADGMADLLNNIIG
MBS1681925.1	-0.46489130434782605	184	QSRRQKNAELSFLIAHPPTGMAIGKYTEGSNNISTIAANFSINATINDPKSQVGEGSNRNALRHGIWQAMITREFGKDMAATAGYAHEGFTVPEVGVTPNGYTVAGGGKAKLAEADAMADLLNNIIGQGIGEDNPNATNVGLALAVINEFKDNGMWTVQETKGGYSITRAKLTQKQYEQAVGNT
WP_098155353.1	-0.46414012738853505	157	SFRSAYSLQIPGFGTLTDAEVDLAKKNPFEFVTYGACSVLAKTTSEKYYSNSTLYQGNGDAFRHSFWNAALAKELGTIKGRDVGVARAKVWTDAHEQYSSGVDKEMDLYNNEVGRTIAYNNYSWSITQYSSHIRNEVANGSMVRIVEDKLVRTNGYL
WP_098624841.1	-0.46414012738853505	157	SFRSAYSLQIPGFGTLTDAEVDLAKKNPFEFVTYGACSVLAKTTSEKYYSNSTLYQGNGDAFRHSFWNAALAKELGTIKGRDVGVARAKVWTDAHEQYSSGVDKEMDLYNNEVGRTIAYNNYSWSITQYSSHIRNEVANGSMVRIVEDKLVRTNGYL
MBY0358849.1	-0.46365269461077846	167	QDLFGRSCLVPFSLRPRSYNKAPVSESYGDGTFVFNRNGQQIFVYKQLINGFQHTYGSALVAHELGRKPAELLFALNEYVEAYLCRDGFTKYHFIDTKKDLANNKIGRQIGYETRRERLLGTKANKHIIDTVLIAMNNGTVINHYLNSRVQSLPSPDQCGCLGLPHP
WP_215929046.1	-0.4626993865030675	163	ESNSLILFEQDYKSRMSVSEKQIFESMSRFNQLGYLANAQKATWKSEELFPNSLRNGKGDAFRHAYWNALNVILLGDNLAESLATAHEDQPPTYTYSYKETQMDLFNNEVGRSKHSWFSDGFSSLTNSILNSITNGELRYLSHLQGGGSSGLATYQSQLIPTN
MBP9094186.1	-0.4620670391061452	179	EKHLFGGSRLIPLSWHKQVPTEPGNALTFDEFTCPYNRNGKTIHVYKQLVNSFQHAYGSALAAYELSEVPSDLLFRANEYTEAIFSKASGTQPWYLDTKKDLHNNAVGRKIGLRARTLGLNGLDAEKFMIAETLKAADDGRIYNHFLDKRTLQLPTLEEFGCPGLFQILSLRSTTPLIK
HAM38466.1	-0.46202702702702697	148	MYIDPEGLSWYGDLSVVSEYVTENVTNYINKFQRAEEIGIQVREGAFDIGLSGSWMGPQDAWRHAEWNRRMTEELGLSIAIITSYGYELKTILETFENQKPIQNILMDLHNNREGRRIAGTTATANDLLKGNQLRTINPPCGGKGGTY
WP_225412036.1	-0.46182389937106916	159	SSPNVVGMQVNQLLRLTIAEWLLVARNPGNARKTEEAVSKAGIRAGVEFDRETLLNGKGDAFRHAYWNVLMAKCCGLQWAQDFATAHESAETNDESAMDLNNNQVGRSIYSSDPGASDDKHVQLIMDFSASCMSSGVTQDPARLVYIKTCPSITVLDYG
MBU3663485.1	-0.46112359550561804	178	SSGAIGTEASFLKNNPSVGFAIGTYMYGSDNISTVAANFANNSKVDNVSQEKKGKGTERNAVRHTLWQALVSQAYGYSIAKMAADAHESNPNALQSRPKNLTFNNLEDADQFVDLMNNIIGRQIGMDNPNATPNELAGKVLDRFASDGLWVVNNTGPKTFVVQLQVLSAIQVSEAKAN
KAH7082508.1	-0.460625	160	TVVNNPIYHSPLKDNPIANRLSDRVLTLGTLAINFSSNVSASPDASKTDNGSNTNALRHTMIMALIGSKFGRDFAEATGQSHEASIGDMPEFPLSYVFDNDDASDSAIDIRNNHAGVDIGAANPDATPMQLAFKVLEWAATKGLYKAVEIEGGNGKVVEA
RPB03961.1	-0.46045454545454545	132	SATALPVPADDLSNVFTGSWSSNSAQYRYCMMTTRWEGCFMAREHSYIARTATLHNGKGDAFVQCYWNARMTVEMGEDLAKRFADLHVGGGDGPAAEKEMDLANGAFGREIGEEAKSSGGGGEHVGVSMRGL
WP_182042735.1	-0.46024390243902435	164	KRIFKTVKKLSIGFTWKMFIALISKPLLLLPTIWATIESVLFSELNFEESHSGRGIPNAFRHAAWNLLIAKNCSIFTSNRKAIVWAKYITDLHEECFPNEDFDREMDLHNNEVGREFYKEMMNRKITNKKKMIADLMEKTQTAIGLTEIHEIQKAKGELVFFKE
SFN73606.1	-0.45975757575757586	165	LNNTFYIFQYDYKSQMSTEELNIFNTLSPQSQFKYLKNAYNALNKAASLYPYSTHNGKGDAFRHAYFNTLNVISIGKYYTEKLTTAHENRPPNYAFAFKETNMDLFNNNVGRNYGDLILAGNSSSAENLIKLALQNGELMYLTPLGNDNCPTCANDISKLTPTNQ
SOD02434.1	-0.4597159090909091	176	LRGNRIAVPGSPRWNYSPNSSELTLLATHPQLAIGTKSAANDAQQWAGEYGVSNDGYQGNALQHSAWNVLIAKNTSGWFTTVDDALDWAKKFTDAHEYGAPLPSEARHRSMDLHNNNEGRSVFRANATRTYSKIWGWQIKSSDVGIFKSLLWTRTDGAVKFTTDSQLKSLSGSLVF
MCA9547639.1	-0.4593413173652694	167	IIQDFALSRDINARERAILASNRHVAQGWTIAATYARMVSNAFAYLTDDMEASMYLGRTDALRHCLWAALLTHQVGEHYAQKLTDAHEREGEITEHRARLDREMDLHNNRVGIRLGKFHSSQRSAITQSMTAFFLFGVCKSALDNGELKVIDRLRDPWRLVPSNTPG
MQA63422.1	-0.45915662650602407	166	AGLLANIAGMQRQTLAASEAAILDELNIFALNGVRERFQKSLWAGEKQYGGVGQTDGVSDAFRHATWNAMLTRLRGEDWTERYTTAHERKPNANTQLAESMDLYNNYIGRRIAVENPHASEDALIGFIDEAVRSGRLVMIQEGRLVYTNAKPSPIAQLTPYNMRYP
WP_074950831.1	-0.45881249999999996	160	SLAGEKALPASVVDSVGELVGTNEAERKHFFEHPFDSIVGFVFASYLLVTVGSGAGDTVDAERHATWAALLSQHLGPEAARKLLANHEAGGPVDPMDVHNNEVGVFLGQNWQRMKYPSISAAVKDLLDKGYLMHDGNPQAKAKWEAYVRGERTAGRMGAE
WP_188370030.1	-0.4587349397590361	166	NEIWAVIRRARPRQLFRLVWLCLTHIRLVWPTYRATKKTISIADEHFAHEHRRNTPANAFRHALWNWMIAKECTLVVKEEEKVLRWTELITDMHERILPGNTLTNAMDLHNNAVGRTLFRNEERKNNDRSVSLFLEMTENSLLVSSLQEIQQTPETRLVHLINTVS
WP_208225220.1	-0.4586503067484662	163	RLINNPGLHDFLKGKMSPSELELFQNLSIMQKALYLRAASEAYTYAEIFYPKPVRNRKGDAIKHSLWNALSTNYIGSSITKQLTDAHEDINYDPNYPNHFKETQMDLFNNAKGRGLATQYGGFIFQLVEDALDNGELMYLNHLVFLNGFYNATNDSQLTPTNQ
RYC52498.1	-0.45851851851851855	162	NPIAVLKRVDFKNILKVIFIGMSHPFFIVPTIRATKDCIRISADNYGRLHHENGPANAFRHALWNYLIAKRCFRIRHDKDSVLQWAEKITDWHEHVFPNTELAKTMDFHNNAVGRLVFRENPEKTESEIIELLKSMTLVSVKIDSNTKLASLKTQFIHILDQ
NVK83062.1	-0.45808383233532934	167	YLPYLKGSPTEAITLIRHFHMHSLEAYKQISAINQEARDFRSDLFQVDTDKPVSGLVQKNALRHSFWTCRLTREFGPSFAKDISDAHEYAHMDLTIEGPYDHVTDKINNMIGIHLGKFLNRECGDWVQSLWSNGTLAYAAEFRINESGRQTASVHYQQPINFLVQIN
WP_223560123.1	-0.4579285714285714	140	GGGGGGGNSVAADAFGNGYDLTLAERSFLAWQVPALALPKMYHNYNLAVEKGVGIDNEGDALRHALWAAADAADIGVDLAKQFHTLHETEHPGPDNAMDLHNNEWGYAWFQQNGDPENNMGKFEVDFNNAVMSGAIQTHP
WP_195002118.1	-0.4578658536585366	164	AMTQEEALALIQLAGTPPEGVYNLKKFYDIQDEATLAAETAFPNLSFDENKFSLADGHSDAFRHMYWNARMTQEFGPEWTSTFAGAHEMIGSNPAAREAMDLYNNEVGRSIGAQSMDASPEELQQKILAAINDNKAIVIQDTPDGGQIALSNTVIPGGNTILPG
WP_235942527.1	-0.45775641025641023	156	KYKELAVLSGIFLKHPLYLFPTYKATNRTVKICNQLYGTLHHEDNRTNAFRHALWNYLICNFCLPVAGSVEKALIWSKKITDLHERLSPNSALAKAMDLHNNRIGRELFSSSFDKEIDIVPLLQLRTKEAVKITSLKETEEVMTNLVFIDEVRRNQ
WP_109301702.1	-0.457	160	LVTREELDVISKNSKVNIGILGSVAGVLGIGTYRIFQSWNRAVDLSEEFYSDTGAGTKGDAFRHIYVSLHLKRYLSQPISAAIMGANEVVNSNDYDGDKAMDLHNNKLGRVTRYRQFIGAFFGDRNNWRQWGRNVRDFLNGPCENGIPMDRMYNWSSQSP
MBC7461452.1	-0.4567816091954022	174	GEGLFEQTWGQRHELLFATRHVLRPGVVLDARAAFAAAQAMQERHWGATDHSDDGVDALRHSFASADYAARLVIDRGLTPAAAVATVVALGDAHEDDNLANNAGSAAMDRHNNRAGAQLGAAWASTRHARPSESELLSALADRVADGTLVVLERHAPRPATLQDLTPALDGWSP
WP_113988059.1	-0.45668874172185436	151	SNTERAIFDDLLPNRKMWYMASAYKALEKSNELFPNTFIPSNSHNGKGDALRHALWNAYFTGFCGATLAEQLTTAHEENIDPDNPFPQKEIDMDLYNNEKGRLIGETSNIFIVTQNVIDFLNIGGLRYLNNLNPNSPYYPTIYSILIPTDQ
WP_088323477.1	-0.4566081871345029	171	LARKDIFREFLIYTCSIAQAIANNYGYVRGSIAYVLAADRADTSSTSYYPNLDEANSRRDAYRHILWNSLLAQYYFTVSSKANRVGFATIIATAREAAICLGKNAEDSKEMDFHNNYIGRKNWGDNTTYRKVFGFIVGLNKPSTSQLKDYALHTVEKVSCYIVKEENPNNT
OIQ37259.1	-0.4560248447204968	161	ALRTVLKQIKAKQLFGFFRFFIRHPLFANATFFATVKTYKIADKEFPKIHGKHNKANAFRHALWNALIAKSCSRYSNNIEKILNWTKDVTDWHEELFVNDPLSRAMDLHNNEIGRSVFNVNNEKSLDFIHQYLFELQKTSVKVSTIEEITCTINELVYLED
MBK9959566.1	-0.45587628865979385	194	NGTGPKDELTSAEKALVKEFPVQAWEIKQNIDPAFAMAQIKFGDYPPNYGLNDKKDAFRHAFFNALNTRDVTPRGISPYPPPVGWPPYTSAQIVTMFANAHESEVPVQLIKEKVMDVHNNTEGINYCQSCNSTYTNSYISEVIMQMLLFGSLQYLSPLLPPPFFSDGTPNPNGDPNYNYSHGITNFTLVIPTNQ
WP_101523985.1	-0.45581699346405224	153	RSALRLTTTALPRLWRAARAAGAGHAAALDVVLASVLAFSSASRAHPGAWRRHNAARHFMWQAYLSARHGEALARAVADAHETGSADVGDSAVDQANNLIGRSYGTTHAEDLRRTRRSATFARLAEVAETKWWARELGAQPLADGSDPRNAGR
OFZ78932.1	-0.45411764705882346	136	GLYPNDSPGWDRLAPVLTIQLGRAQEIATEVRSSMAGHNDAGDAMRHAEWMRRTTVETNVLTAWVAGTGHEIQGTFFPGDRPAQPWSEMTMDLHNNAVGRTAGMNGTAVDQGALWTLPLSSSQTNPYSGNQNACPR
MBK7242586.1	-0.45337078651685386	178	LEKAFVLARRRADLFGPGDVAFYDLAEASYRHINTPNLAFQNARDSSEKGYINTFNHVTAQALITLFFSEGLADFIADLHERLNMPEITSGRFTERQLKDSINSPEDNYVDIINNEIGQKIGLALKEKYQFNSKTACNPILLTAFLNDIQRYYIYALEIGLDDFRPSDVDVIKFSNKI
MBE32686.1	-0.4533333333333333	180	PLINLEFTRTIHIYNYLSHREVILLATHPWYFYSTYKASYYALKYTKDYFGHRQDSTLANAFQHSLLNAYLADYTSKSWVHLFWEKKSKGLWWAKAIMDAHEMKGNNWDSQPGQMDLHNNHIGRHIFNENAQEISRYITVGFWRFKKRIKLGTKVISHRNKLKDSLKSMTDTPNQHIFIN
MBK8806701.1	-0.45320224719101126	178	VLFPILISAQSLTFHKVMWAVAHPFVAKKVYTISKEAQRAAFQMAKTDSLDRDAVGGQVDAYRHIYWMALLVQEIAPRKARRLGEIHEKDNFRDFKKRRNEDGILPDSVSGNMDLLNNEIGIAIGLQIKDSSRTFISQTVVERIRQGEAWIIKKNHKGTFLTCNGYEISIAEYKGIWG
WP_192014899.1	-0.45302752293577986	109	IKVSLNPLLIALRLKQIENLVRKNGRNDASDAFRHCFWSALMARDLGYMNAQRFTNAHESSPDNPFMEKKMDLHNNDVGLRIGARGGSDSSLSNACMAALQGGELMIIQ
MBC7460428.1	-0.45297142857142864	175	FCQAGGGVASRLRNSRHMLQFAATNAAHPARIMRGADAYSSAVTTSRRVFTETRPEDITDAFRHTYASALMTQRVHAGGTPPDTTLRFVRRLGQAHERDSGLTGLAATQATHMDLHNNELGMRIAAAAGPRVTEPQLLRSVLGALADGRALVRRDLGAAYELSGATRASRRDELV
HBB88130.1	-0.4526490066225166	151	DMPQGYDEKMAQQWDRLTPDEKKWVIANPQLGISFLVAAGAAEEDTRANFFDLTDGTRANAFQHAFWNALMTQAGGPYYAEQFANLHEYVPAPIVLNQKQTTLRNMDFFNNSVGRQIGSNNPFASRRDLVNMVINALNSGQLQYVCPPTCP
WP_067037262.1	-0.45176056338028175	142	DFVIKGLLTNLTPSEKIFLISHPSHVTTIRDNANTASREAHRRFARNGLYNGVGDAFRHCYWSAMLARDIGVENATRFTTAHEAYDANPAQERAMDLHNNSVGVAIGEAHPNANDSVLALFCIDALNEEKLMTSLPETGEAY
MBR2450536.1	-0.4503105590062112	161	TRESFDTLDISYFEEENILLTLLIWRGPRLFYRVLQSKARAEKLAHYYYGEATNNGRPGDAFKHIYVNVLLRTYVGEWLSHAIMDLFWEWKAPNAPCDHYMDLHNNIIGRQTRYDDFTTIDTQCSDMRDWLQWGENVQHFIQDSLNGDFQGWNKETPTFIV
MBQ3749674.1	-0.44983146067415725	178	DFARNAATLGVTVRYPNIVSAVGSVKRGGTNISSISGRIARHVAENGNMTTGVGSERNGFRHALWSATIANKYGDKISERISNAHEGIPILESGYVDFSMPLVQNGNVADEIVDFLNNQIGREIAASLQGVTNQINIAKEVLNVYHQQGLWVANKNENETLSISKHKISEEQYNKAIK
WP_224484244.1	-0.44975609756097557	164	STGKVLRSLRPEVVWKTSRYFLTRPAGMLAAFLATRSCLKLSGELFGKAHHRNGKANAFRQALWNMLIIKYSMKMGYSTERALKWADEITLHHEDLSPNPPLARIMDLHNNRIGRDLWTGINCTASDPDGLLAENVMNLLKSAVRVSSLEDTGKHPEKLIYIED
MBN3035588.1	-0.44954802259887	177	QEASEQLRWDRISRPVKWWAILHPFVAPAAYYITLETLRITDSIRMEGTLDGEKYGGCLDAFRHASWMALMSREMRWQKAWRLGVAHEKGNRIAWQRAIRKGLNPAHDHADTEMDLFNNCRGLRIGRLHSSFGRKTIYQAVIDSVIHGKMMMISRNSRGAYLDVLGNVIPPDSLKGR
MBT5090326.1	-0.4494797687861271	173	NSTDSCFTNLFENLILFGIYPLNIVKAGIAIAIVGNQPQRYAGDYYPGGDGDDGSNTRGDAYRHTIWNALLANNYFTLIAKWKRILFAKQATDLYESCTGGELDSKTMDYHNNAIGRKIWDDNTSHRKILGIPVALRRPSTARLKELIEKAVNEKSCFIVKFNLDVFPNNELT
WP_156099835.1	-0.4493167701863354	161	KVWTRIKSLSVRQFFKLSLLFLRHPLLLVPSIKATKQTFALCNTYYPGGHGKSNKGNAFKHAVWNALLCTYSLKRTKSKQKSVFWAQKVTDLYEKVTNNNELDELMDLQNNAVGRLYFFNYADKKESELINFIFEKSKVAEKIANAKDIKLYPANMVYIVS
MBO5117780.1	-0.4492899408284024	169	TNQRGILDTVYSNYSLTSEEFWCLFWNPTKIIGTKDATEIATSYQNNKFPNMNGHNTYSDAFRHSLWNALICIHVGGTKSSRIEWAEKFTTLHETSSGSYDANGLETNMDLHNNMIGRNWYDKNATQSNYWIFYSVSSPSDEQAANAIYNLAKNSVYCTNVSSIKSNST
OIQ17409.1	-0.44899999999999995	150	AGGDHNIYRYVFNNPLVLKDAYGLAVGDWWDLYSNIMRSYEIGQEELKKRNTNAHNNISDALRHAEWQRRSTIETNSFTALLLGTGNEIKGFYNWLRNSNRPSFSKFLREVQMDLHNNMIGRNAGIVGSPVDISFLDTIDGGNVCTSRTY
WP_068206098.1	-0.4483333333333334	162	TFNNFNQFIPDYKARMTQQELSIFNSMSIKLQTRYLYNANEAQNKAFELFPGVQRNTKADAFRHSYFHSLNTYFIGENLSIQLGDAHENETPNSLILEKVMDLFNNQVGREKSKTPAIYFNAYGTIVVRIYNAIQNGELKYLNPLNSDGTINSTTQLIPTNQ
MBR5855305.1	-0.4480745341614906	161	TREAFDTLHIEFFDEENILLTLLLWHGPRMFYRVLQSKARAEKLAYYYYGEATNNGRPGDAFKHIYVNVLLRTYVGEWLSHAIMDIFWEWKSPNAPCDYYMDLHNNIIGRQTRYNDFTAIDTQCNTDMRHWLQWAENVQHFVQDSVNGHRQNWDKETPTFI
MBF0216562.1	-0.4475229357798165	109	VRNMPKIPELAFLSWYSLSEAKKHYECTAYYDAYKHVLWSYLLTKAFGAEFSRAITDAHEINEDSVSDYFIDRTNCAAGRAFAESGYRENDLLALVREGKEVVIAPYPA
WP_027394359.1	-0.44745341614906825	161	KIWNLIKKFNFWQLFKVAGLVLKKPQYIFPTLRATKKTLVICDSLYGQNHHKNGKANAFRHAIWNVLICQNVFKISKDEIKAITWSDKVTTLHEKLAPNGDVPKAMDLHNNQLGRRYFKTLKIATECEVIAFIEEKLQQAKLVIGIEDITSFSEDLVYLSE
WP_082830788.1	-0.44711538461538464	156	SQLSVRQFFKLSALFISEPLLIFPTIRATTKSIKICNNRFGNAHHKSNKANAFRHALWNVLICMHAFKKTSNKKRALLWTQKVTTLYEKVTQNEAMDEAMDLHNNEVGRRLFSQDPTLTEAAYIQLLTDKMNTATQLKHGALYKLDKNLLVYISES
TSC57053.1	-0.44683615819209044	177	YQASPGLKEFGFAVRHPGIASNIGFYRQGSTNISTQSVNFAVNMRFPNVHPEEERGSLLNAFRHVFWQSLITAKYGLKIAKEVGNAHEDNPFVDLANQNFSGDNAWEQADQTVDLLNNQIGRSIGSAYSESTSNDLAAISLMYFHTAGFYTAEKAGDGVKIIQTRLDDKQYLDSRSV
MBS1761760.1	-0.4462732919254658	161	FNFNVGEDPYNFYGELTAQEKELIKLFPVEAFIMGIINKPKAISMSRSKFVEGGLNDKHDAFRHAYFNALNSRDCRPDIVFRFANAHESEVPQQLILEKQMDTHNNIVGINYCSTCNLFTSDVSIANGIINKLINGELVYLKPVEPTPDTGNGINNDFWQI
MBX9898593.1	-0.4459848484848485	132	PTPPANRPVGTRGRGGAALRDPTGAIIALDVRSRALQATENRYGGQGGGNANAYRHLWLSSALTRLLGPSRANAFLNANEVRNVSAHPVDTATDTYNNFVGVALAQDSRFQNLSVDELAEYALANGCARTGN
MBQ3425588.1	-0.4458441558441558	154	IKVEENTITRLGGLNAVEIVIYNSDKSKGNDICYSAAEAWYTTATIFDNSGDNTPANAFQHAFWNALALSLTNDSYYVRYFTDAHEFGYSINTLNAKNIEGVKMDLQNNASGRYLQANNDNSSAKELEKIVYNAIFTEALTWIREGDYGNELAP
MCA1791955.1	-0.4457575757575758	66	AQLLGFERAKVWADAHETSSTNADETRMDLHNNAAGRDVGRFYSDIAIGVRDFRAAGQLCLFVGSC
WP_044129373.1	-0.4456774193548386	155	GSGADPMVIVEEMGTNACEDSYLALHPWIVPLMYLNREQNNNWCRDRYPEAIEQGESSQNAMRHALYQAQNFCTIGESATYEMASRHEICDGELRGSPEATAMDLANNDVGIQVGRELQSLGLCDSFQAIITFVEEAYYTGRLWHVTGSTLSPTP
WP_211848050.1	-0.4453503184713375	157	TNAHEAGAIVLNATSLPKLLAARKEALRWSRNVSYAFTAEMDEEEAEETASASRNAGPADALRHCYLSAMLGRDLGYEDALLVLTTHEMNAEWGSPASRMDLFNNAIGIEIGVRSKTASDGDLQEATMNAFLQGRLRVVDKANGNVLVPTKSLTFGR
WP_011096252.1	-0.4438805970149254	134	DSPGNALELGFCSFLFSSFLSSSFLSRVINCIKAKSAANDAVSRAAGKFPGSTLIGGKGDAFRHCYWSARMTIDMGEAKGFGDRHEAFSHGPERYMDLKNNEIGRSVGAVYRSYESASRRCEFLAHTDQLVTRA
WP_116082168.1	-0.44347517730496455	141	GLYEQWSDLTVAEKAFLAMNPHLAPTIYRSKDIAYNETTARFGYNGRNDSSDAFRHCFWSAYLAREMGYLRAWQYTSSHEYGSPHPSESRMDLHNNSIGLTIGGGDLRNILPDWTGFPDSNSQLSNACYSALSAGKLQTAP
MYK28248.1	-0.4434722222222222	72	YEEINPITATVVGYGYEIEGFLFEGQPVEEMLMDLHNNAVGRDAASKGINVDRSKLISLDPSDSLWEGIESY
WP_088022985.1	-0.4430935251798561	139	LCDDPCPSINPGEMGTMGEVKTALGQPGWKTISAYRSAQASLTEAQGRFARSELWNGSGDAWRHFRWNFSMTQSIGIKSATEFANAHEVSSPNSAAEHAMDLFNNAMGRAFATDPRYSNLSPSQAADLALLLNCLQTSK
WP_002661775.1	-0.4425	168	SLKDIFQALFSLHPKQLFQLVRLGIQHPLLCILTWYATFIAYRKASKIYPKKHSKNGKENAFRHALWTSMIANFCTKVTSPQKAMDFSKKATDLHEDLFPNTPLQRAMDLHNNQIGLMVFQRILKGVHRQFIEKQFLIDELQKMLPNAQLVRNLDEIKGNEMIYIEKS
MBT7659645.1	-0.44213740458015266	131	SFRIWQSGWRARNQSTGFYPNMSLGDTKRDACRHIIWQMLTRRYCGKATAWIVGWGKEEIGSSNTCAAKNMDYHNNLIGRSTKYSDFRDWWGTHAWEWRTWCTNVHSYIENANSPIFVDGDWTSWNSTTFT
EFO0037698.1	-0.4416455696202532	158	IQVIDPMGLDAIENMTSGGLIYAVSGVPGLIAANSITNSAYQFGYDMDAIVGGAHNGAADAMRHCYLMCRMTKTFGSTIADVIGKNHEAAGDRQGQPAKERIMDLKNNTVGIACGDFSAKCSDACIEKYNTGKLFGLDGIKADNPIKAKQGSSDASNY
MAW96080.1	-0.4414197530864197	162	RIWATLKTLSIPQLFKLARLFATRPHYIVLTLRASKKAMRLSTKIYGKTHHKSNRANAFRHALWTLLLGRAVYRKTSDIKKAKDWALKFTNLHEELFVNNPLDRKMDLHNNGFGIEVLTQYVQNTEAEVIHFLQTEAENAIQISAPEEAHQNLKQLVYISEV
WP_145878553.1	-0.4409493670886076	158	SKSLTAHASDGMPGDTSETANCLSQPINCYKINGLGDEALAWAQNNMSALGGGISGGCADAARHAYFNAIGAIEIGAQATQDFLDAHEYSNNNGCEDNNMDLSNNAVGRGLGQSCGSNRACVQRAVADALKRGDLTVWSGGQTGSGTLVSSSVCRVTY
MBC8541902.1	-0.44090909090909086	176	PLKFVDPWGLNIIEEGTAMVFAHGFRAAQRANELSIFARESCEKYASAFGLSQTWDNEADAYRHFYWNVLMTRELGYGVARTAANNHEVYALKDLGWSKGDGKYKMNQATLMDLWNNETGRNMASDFNYRNEPSASLFYEAKAQNFVILNAEDTFEFLGVTDYINKEDWTVDVYWN
PKA98336.1	-0.4406134969325153	163	TNSETFFNLTSSMTKAEWRVVLENPSAAFKIIPSVGTSYTNAVTYFPCDEDVSFSGAKADALKHAIWNALMVKNSNTEFAEKMSTARETATDNKDFKAMNLHNNAFGIELGSKFPEATEEQLLVLLLEQNYTLVKGSSEISDKLNGLVFLKGEREYDAVMVGS
BAZ31323.1	-0.4404347826086957	138	VNTIWVASQFRETFVKQADQEANYSGLPGRTDGPADAYRHILWAAELTRQYGPDVAREALTFHELDSTQNQVQHEIDYHNNRIGVALGETMLKYGGTWDDIVTIARQMIIDAYNSPNVLDINQPGSTPSSTGGVAWAL
WP_190810544.1	-0.44042682926829263	164	TNVLKTLNRVSLKSFWALIKLCLRFPLFVFPTLFATKECMSTSTELYSRLHYKNGPANAFRHAFWNYLIAKRCFSWQKKVDGVLIWTKKITDWHENAFPNRKLAKKMDLHNNEIGRTIFKEHLSKMENQVVDILREMTSKAIKIDTQTDFTLVKNQLVYIIDDE
WP_052340229.1	-0.4403401360544218	147	DNLNRLNDAEKLLAIANPAELVINALAARDATQTALYHYSVDSNHHGNGDALRHSLWNAYLVNRFNSNVDVALIRAEFWATAHEVGSTGLDLQMDLINNEIGRQYGYMNFGKSDDAIRQGIVDMVRQGSMVRLIQGKLYHTDGDYRR
MCC6180525.1	-0.4399397590361446	166	NFNLDIDPKNNNQYDKLTAAEKALVKANPRAAMIIKSNKSIVEQQTIIIMGNNGLNDKSDAFRHAFFQSLNTVRIGASLTQQFSDAHETETPIQLIKEKQMDLFNNSIGIAHGQAVSSTMWTVNIIANDIYTKVLNGELKYLSPIWSAKFNTSGQLINPAGDPNFY
WP_056030588.1	-0.4398076923076923	156	GIQLQASRESNTGWSALTTAEKWLVALYPAEALIVNAAKNNTDAITIGRYPGWLDGDKGNAFRHALWNAIMTLNIGRVLAEQFGTAHENTGDTDSELRNKSWFGFNGLQHKQMDLHNNQKGRDTVNWYDVPFAVSNTDLANRVQTKINNNEMIILY
MBW8874726.1	-0.4397183098591549	142	GMFGEKSWCVASLGNPLAVAACARARQIAGQVVAWQLRTFHGACAKINGDPEGTMADAGRHAYLSCALHSDSLTSLYADTILNLHEQDASQDCLSHEQDVNNNEVGKSNASSGVDCAQAALQSLAAGRLQINNPPPAGTSCP
HAB4989423.1	-0.4391772151898734	158	ITGIDPWGLDAIENMITGGMVFAVSGIPGLIVTNSIADSAYQFGYDMDDIVGGAHNGAADALRHCYLMCRMTKTFGSTMADAIGKNHEAAGDRGGQPANERLMDLKNNTVGISCGNSPSKCSDACIEKYNNGQLFGLGGIKADNSIKTKQGNSDASNY
MBT8285539.1	-0.43861445783132524	166	KELWVVIKRAKPGQLAELMVLCLKNIRFVFPTYKATKSTIAFANAHFGSSHRRNTPANAFRHALWNWLIAKACYRITRDKEKVLLWTKKITDMHEKILPGNEVSNAMDLHNNAVGRQMFKTETVSDIDSGVAFFLALTERTVKVNTLEEIKQSPLSQLVHLIDPKS
RSL84449.1	-0.43851190476190477	168	SEAPYWFFLPFLPVSPREVSVLFNHYNMEFVSVAFEIRDLNDHARDFHQELVSTDLPRKNALRHAYWTALLSRRFGLPFALDLSAAHDEAHVDLAIEGPFDHVTDKINNSLGALLGSRTPRAKDLQGVVDAAWENGELGFAKDFREMDSEQTASVFWQQPLDMMAKKY
MBL7663840.1	-0.4380468749999999	128	KKKIIILLSLPVILVLSFIFLMHLIAMNSGFKGYRGGQQDALRHTLASAYVSKYISPKAVDLFTLISERDPTAKHDKMDIHNNRIGKRLGPSLSNVYSEIKRKVEEGNENATDENTITWLPKKNWVNF
WP_218396157.1	-0.4375471698113208	159	SYAKDSHKLLMRLKDRVSDEEWQYLMDNKLAAPGIAAATLQAYNKAAELYPNSLHNGEGDAFRHAYWNALITRYTSAEHAEAFTSLHEQVGGGPAIENTMDMHNNAIGRALATETTWLPSGFTHRYGDGAMRLSLQTAVTNSLNSGQLWYIKDGQLVSH
MBT6203624.1	-0.4370322580645161	155	QNVTGVVRRAALILTLAVCLVVIPGLTVAALHEAARLHFDRLSDVQGAAEDKRSFDAFKHAYASGVTTIALGDETAELLGHVVEFVEQDDCLEREHDLINNREGRKLALATPGKDASRWRERFAAALFAAVSDPETVFSIRRKKDPRVLAICGSG
MCC8153568.1	-0.4368421052631579	152	IESAPTTYSLYDTWGRLTDSEKLLVVTYPTEALAVQSNATTASSSTSSIYGYNGNGDVTDAYRHGYWNALNARDVGKTIAEAFATAHEDVSDEELQKISNGFYGWQHRSMDLHNNEVGRGVVSWYDIFTSDSTLSDRILEQIQKGNMVILVD
MBA3783232.1	-0.43590277777777775	144	NAIRAATSGVPRLYAAARGSGASHRDALGMVAASTAALVIAARRHPSEWREQNAVRHFSWQAFLTARYGREAASALALAHEQRSSDAADSAVDRANNTAGQEYAAAHSADLQHGAVWATVTSLAEVAEGEWAAGRLSGRRPPDA
MBH12402.1	-0.4358641975308641	162	SILARXKGLSFSQLFKLAGLFVQNPGYVFLTAQASKKALXIATKYYGNTHHKSNKANAFRHAVWNILXGQAVYKKTQSLRQAQDWAQRFTDXHEELFVNRKMDRVMDLHNNAFGIQALRMFANRPEAEAIHFLREAAENAIAIASPAEAENHQNRLVYIPKS
EFN5332021.1	-0.4358227848101266	158	IQVIDPMGLDAIENMTSGGLIYAVSGVPGLIAANSITNSAYQFGYDMDAIVGGAHNGAADAMRHCYLMCRMTKTFGSTIADVIGKNHEAAGDRQGQPAKERIMDLKNNTVGIACGDFSAKCSDACIEKYNTGQLFGLDGIKADNPIKTKQGSSDASNY
WP_231492179.1	-0.4357236842105263	152	TNEMKAFEEDYKSRMSSRELGIYNSMTRTNQLSYLANAKNALDETQTRFAGEPMTDSKADAFRHAYFSMLNVDALGLALAESLGTAHEDGGNNSALAKQMDLYNNAIGRSAHQPVNINQPGYWSIYANIANSLLVNGNLKYILYGQLCPTNM
WP_144668742.1	-0.43527950310558994	161	NVLSVVKSMDFRQLWSLFWLSVKHLRFVIPTIRATQKTIAISDELYGDKHHQNGPENGFRHAIWNILIVQYCVERGRSLDASIAWAKLITDWHEDFSPNEPLARAMDLHNNQLGRDLIEEFPAENEDFLVAHLLKMVPLSRKRTLVQQLENDKGFLVHIED
MBA3512303.1	-0.43517482517482514	143	SYVISNPDQLKQLYSQIVADLAAEAEAIAAAHGANTNETNAIAHAYNSAHLALSGGDTVATLLGALKEMPGLFDPNSDINKDLYNNEVGRRIAEYIELNNLDPSAVEALVLDALDSGKLVVDPNATPPTIPDWRGPTWDPNGL
MBQ8223186.1	-0.43516129032258066	155	FDSVTFGMIAVMVGSYIYQRALLCAQRAETKALSYYGESDGNGVIIVKSGTDGDAFKHVFVNVMLRRYLTQPLAYLIMDVYYENANQNYPCDKYMDWHNNYVGRKTKYSTFRVGNNWETWGVNVRTYINNSSNAVYKNWTTTTPKRTVKNEEKKV
MBC9720664.1	-0.43504347826086953	115	QLVSFRILYLKCNYALQTSQRDQIETKRRFGINGTDDKSDVFRHEFCNALMVNGHSVSFDKIIADNHEQYNPGSVLANQMDLYYNAQGRLARNVGSVCYLKADLFNAVYSISTLN
NET37569.1	-0.43460784313725487	204	GSKKARETSFALRRPMVALTIGQVSETGMNISSVSSRASINIGRSAGLRSGEGSPTNALRHGIWQASISSRFGATIAAEAGYSHEENPNAIADNMSMMSSGFNRMSGENGADEFVDLMNNSIAMQIGLDNPNASLQEIAGSVLETFHNSGFYTVSRGEDGKFYVQKTQLTEEQYQQAMDGLSKLNSSGLTDAGLNGLIERQLNQ
NAS31761.1	-0.43453947368421053	152	NFKQLWSLTVLCLSHLLFVIPTYRATHKTIKVCDQKFKGVHHKNGQANAFRHALWNIFIIYKCKQWSSVGKATAWAKRITDWHEDFLLNAPLERAMDLHNNKIGRNFFIKHQDANEEQLIQLLIALLPLSRKIHAVKQIQNHPDTLIHLEDD
WP_203854791.1	-0.4342857142857142	161	DPNEPNTAQQHEFAVCNWMSVEWCMSARGLSADSIALAKDLRKKYGWSKRQENAFQHAYWVAMMRAKGGLSEEAIMMITVAHELDHQMDLTTKKASPYGGKESRIDMNNNVVGLKTANRLMQAKGAGTSGGVVLDPKFIQAELVGMVSAGGCGGGVCLSFG
MBV7440240.1	-0.432828947368421	152	LKKIGTTVKSLSLSLCSKMVFTLLSRPHLLWGTGMATVQATIISSEKCQGSSNMGNGIGNAYKHALWSALIAQKTKWAFNDYNDAIAWAKRITDLHEVCFPNVPEENKMDLGNNSKGLDLYKKLYLQNKSNPTQKLIAEELFKRRETLIVLE
NQW40567.1	-0.43226415094339615	159	STLSQSGKTQLNGCQFAYAYLLSSYATPWAAFRVYQSGERAKSQEKLHYNNINGVDTEGDAYRHIVWNMLMRRYVGNVIAWTTSGVNEICGNNSCSSRQMDFHNNYIGRVTKYELFRDRNNTGNWAWETWCNNAYIWVSNSNNNVDKSLVWRNSSGAEI
RXZ66745.1	-0.4322602739726027	146	TRPQNDAPCPAVPGEVPSYLYGDFELAIDAAWATGAARRASAAAYPNLTGIDDARDAYRHFYGAMTLARKAGGSAALGALNVNDAWGYNVRGRLLGRPGYTEAARRMDDHNNYVGVAMAEDPRFSDMSVSQAAEYAMSNGCLITSP
WP_188613840.1	-0.4319879518072289	166	LGISTYSYGDLPIVKTKLGTNEKKVFNESLSKGVAVLAAGKSAMSYYKNYYSGGEDDNADAFRHSLWMAFSSASVAGADYSRRFGIAHENDFPSSALARSMDLYNNNIGISYGPKIKAFAGNADLYHSMALKMINTAVKNGEMRRFYGTDIGRKTSLVKTNSTGAK
MBE8971447.1	-0.4316891891891892	148	NQTEKDYFQNKKWLIPQAAFARQTANELTDWFYCADSDDDDGNANAFKHAVWSAILCMQFGISTTLQITNNHEIESPPNQKAMDLYNNDLGIKVYKSISAALAALPPSLAVKLALIVDKVMEKIVLGQGERLSPEGVPVGTPQTFVLT
WP_222469327.1	-0.43167741935483867	155	GVYDQWSKLTPAEKAFIATHPQYAVIIRNSKDIAYNETKAVMGHNGLNDKSDAFRHCFWSSTLSRDMGYADAYLFVSAHESDPANPPDQKAMDMHNNLVGLSIGSTFFTEVNHAADNIVPFSISGMINSRLWSNSNAELSAMCKEALDNGRLKVI
WP_220666750.1	-0.4316339869281045	153	AIPLTALLAPSAQADVLDEAVDCAVLNGVSCVHVQDARTWAEDVTMWKFGNRNHHNNMGDAFRHCAWIGSLTTRIGQQDAYRVGFAHEEYDAGQPAAERAMDEWNNFVGAGIGAAAVRSGARDQWGYVLKECESRARNYTLYGLEGIQGGYAR
WP_019671796.1	-0.4316129032258065	186	SFALRHPSIASQIGTVSDDPGSELIPNISTITSTFQINLINNNPNLKNASNLKQEGGIANAFRHVLWQSIITQRFGSSIAIEVGNSHEFKVMEKDINIPSYGGKNLDGFIYRNLSDADEVIDQFNNRIGRYIAINNPNKNNKQYARLVLEYYRNNGLYQAVKIFDGSYVIRKVKLPNNAYNHSITI
WP_097341752.1	-0.43139240506329113	158	IQVIDPMGLDAIENMTSGGLIYAVSGVPGLIAANSITNSAYQFGYDMDAIVGGAHNGAADAMRHCYLMCRMTKTFGSTIADVIGKNHEAAGDRQGQPAKERIMDLKNNTVGIACGDFSAKCSDACIEKYNTGQLFGLDGIKADNPIKAKQGSSDASNY
EES8076252.1	-0.43139240506329113	158	IQVIDPMGLDAIENMTSGGLIYAVSGVPGLIAANSITNSAYQFGYDMDAIVGGAHNGAADAMRHCYLMCRMTKTFGSTIADVIGKNHEAAGDRQGQPAKERIMDLKNNTVGIACGDFSAKCSDACIEKYNTGQLFGLDGIKADNPIKAKQGSSDASNY
EFD1633524.1	-0.43139240506329113	158	IQVIDPMGLDAIENMTSGGLIYAVSGVPGLIAANSITNSAYQFGYDMDAIVGGAHNGAADAMRHCYLMCRMTKTFGSTIADVIGKNHEAAGDRQGQPAKERIMDLKNNTVGIACGDFSAKCSDACIEKYNTGQLFGLDGIKADNPIKAKQGSSDASNY
WP_166494156.1	-0.43139240506329113	158	IQVIDPMGLDAIENMTSGGLIYAVSGVPGLIAANSITNSAYQFGYDMDAIVGGAHNGAADAMRHCYLMCRMTKTFGSTIADVIGKNHEAAGDRQGQPAKERIMDLKNNTVGIACGDFSAKCSDACIEKYNTGQLFGLDGIKADNPIKAKQGSSDASNY
WP_148124216.1	-0.43139240506329113	158	IQVIDPMGLDAIENMTSGGLIYAVSGVPGLIAANSITNSAYQFGYDMDAIVGGAHNGAADAMRHCYLMCRMTKTFGSTIADVIGKNHEAAGDRQGQPAKERIMDLKNNTVGIACGDFSAKCSDACIEKYNTGQLFGLDGIKADNPIKAKQGSSDASNY
WP_032200295.1	-0.43139240506329113	158	IQVIDPMGLDAIENMTSGGLIYAVSGVPGLIAANSITNSAYQFGYDMDAIVGGAHNGAADAMRHCYLMCRMTKTFGSTIADVIGKNHEAAGDRQGQPAKERIMDLKNNTVGIACGDFSAKCSDACIEKYNTGQLFGLDGIKADNPIKAKQGSSDASNY
WP_109028120.1	-0.43139240506329113	158	IQVIDPMGLDAIENMTSGGLIYAVSGVPGLIAANSITNSAYQFGYDMDAIVGGAHNGAADAMRHCYLMCRMTKTFGSTIADVIGKNHEAAGDRQGQPAKERIMDLKNNTVGIACGDFSAKCSDACIEKYNTGQLFGLDGIKADNPIKAKQGSSDASNY
WP_097413333.1	-0.43139240506329113	158	IQVIDPMGLDAIENMTSGGLIYAVSGVPGLIAANSITNSAYQFGYDMDAIVGGAHNGAADAMRHCYLMCRMTKTFGSTIADVIGKNHEAAGDRQGQPAKERIMDLKNNTVGIACGDFSAKCSDACIEKYNTGQLFGLDGIKADNPIKAKQGSSDASNY
WP_126297547.1	-0.43139240506329113	158	IQVIDPMGLDAIENMTSGGLIYAVSGVPGLIAANSITNSAYQFGYDMDAIVGGAHNGAADAMRHCYLMCRMTKTFGSTIADVIGKNHEAAGDRQGQPAKERIMDLKNNTVGIACGDFSAKCSDACIEKYNTGQLFGLDGIKADNPIKAKQGSSDASNY
EFB2558764.1	-0.43139240506329113	158	IQVIDPMGLDAIENMTSGGLIYAVSGVPGLIAANSITNSAYQFGYDMDAIVGGAHNGAADAMRHCYLMCRMTKTFGSTIADVIGKNHEAAGDRQGQPAKERIMDLKNNTVGIACGDFSAKCSDACIEKYNTGQLFGLDGIKADNPIKAKQGSSDASNY
WP_162722235.1	-0.43139240506329113	158	IQVIDPMGLDAIENMTSGGLIYAVSGVPGLIAANSITNSAYQFGYDMDAIVGGAHNGAADAMRHCYLMCRMTKTFGSTIADVIGKNHEAAGDRQGQPAKERIMDLKNNTVGIACGDFSAKCSDACIEKYNTGQLFGLDGIKADNPIKAKQGSSDASNY
EFD1694425.1	-0.43139240506329113	158	IQVIDPMGLDAIENMTSGGLIYAVSGVPGLIAANSITNSAYQFGYDMDAIVGGAHNGAADAMRHCYLMCRMTKTFGSTIADVIGKNHEAAGDRQGQPAKERIMDLKNNTVGIACGDFSAKCSDACIEKYNTGQLFGLDGIKADNPIKAKQGSSDASNY
EFI6350065.1	-0.43139240506329113	158	IQVIDPMGLDAIENMTSGGLIYAVSGVPGLIAANSITNSAYQFGYDMDAIVGGAHNGAADAMRHCYLMCRMTKTFGSTIADVIGKNHEAAGDRQGQPAKERIMDLKNNTVGIACGDFSAKCSDACIEKYNTGQLFGLDGIKADNPIKAKQGSSDASNY
EHR8766886.1	-0.43139240506329113	158	IQVIDPMGLDAIENMTSGGLIYAVSGVPGLIAANSITNSAYQFGYDMDAIVGGAHNGAADAMRHCYLMCRMTKTFGSTIADVIGKNHEAAGDRQGQPAKERIMDLKNNTVGIACGDFSAKCSDACIEKYNTGQLFGLDGIKADNPIKAKQGSSDASNY
QHN45449.1	-0.43139240506329113	158	IQVIDPMGLDAIENMTSGGLIYAVSGVPGLIAANSITNSAYQFGYDMDAIVGGAHNGAADAMRHCYLMCRMTKTFGSTIADVIGKNHEAAGDRQGQPAKERIMDLKNNTVGIACGDFSAKCSDACIEKYNTGQLFGLDGIKADNPIKAKQGSSDASNY
EFL0453357.1	-0.43139240506329113	158	IQVIDPMGLDAIENMTSGGLIYAVSGVPGLIAANSITNSAYQFGYDMDAIVGGAHNGAADAMRHCYLMCRMTKTFGSTIADVIGKNHEAAGDRQGQPAKERIMDLKNNTVGIACGDFSAKCSDACIEKYNTGQLFGLDGIKADNPIKAKQGSSDASNY
WP_206309168.1	-0.43139240506329113	158	IQVIDPMGLDAIENMTSGGLIYAVSGVPGLIAANSITNSAYQFGYDMDAIVGGAHNGAADAMRHCYLMCRMTKTFGSTIADVIGKNHEAAGDRQGQPAKERIMDLKNNTVGIACGDFSAKCSDACIEKYNTGQLFGLDGIKADNPIKAKQGSSDASNY
WP_097505416.1	-0.43139240506329113	158	IQVIDPMGLDAIENMTSGGLIYAVSGVPGLIAANSITNSAYQFGYDMDAIVGGAHNGAADAMRHCYLMCRMTKTFGSTIADVIGKNHEAAGDRQGQPAKERIMDLKNNTVGIACGDFSAKCSDACIEKYNTGQLFGLDGIKADNPIKAKQGSSDASNY
HAM8827758.1	-0.43139240506329113	158	IQVIDPMGLDAIENMTSGGLIYAVSGVPGLIAANSITNSAYQFGYDMDAIVGGAHNGAADAMRHCYLMCRMTKTFGSTIADVIGKNHEAAGDRQGQPAKERIMDLKNNTVGIACGDFSAKCSDACIEKYNTGQLFGLDGIKADNPIKAKQGSSDASNY
WP_137456849.1	-0.43139240506329113	158	IQVIDPMGLDAIENMTSGGLIYAVSGVPGLIAANSITNSAYQFGYDMDAIVGGAHNGAADAMRHCYLMCRMTKTFGSTIADVIGKNHEAAGDRQGQPAKERIMDLKNNTVGIACGDFSAKCSDACIEKYNTGQLFGLDGIKADNPIKAKQGSSDASNY
EFH5678421.1	-0.43139240506329113	158	IQVIDPMGLDAIENMTSGGLIYAVSGVPGLIAANSITNSAYQFGYDMDAIVGGAHNGAADAMRHCYLMCRMTKTFGSTIADVIGKNHEAAGDRQGQPAKERIMDLKNNTVGIACGDFSAKCSDACIEKYNTGQLFGLDGIKADNPIKAKQGSSDASNY
EEY5791263.1	-0.43139240506329113	158	IQVIDPMGLDAIENMTSGGLIYAVSGVPGLIAANSITNSAYQFGYDMDAIVGGAHNGAADAMRHCYLMCRMTKTFGSTIADVIGKNHEAAGDRQGQPAKERIMDLKNNTVGIACGDFSAKCSDACIEKYNTGQLFGLDGIKADNPIKAKQGSSDASNY
EGN7876247.1	-0.43139240506329113	158	IQVIDPMGLDAIENMTSGGLIYAVSGVPGLIAANSITNSAYQFGYDMDAIVGGAHNGAADAMRHCYLMCRMTKTFGSTIADVIGKNHEAAGDRQGQPAKERIMDLKNNTVGIACGDFSAKCSDACIEKYNTGQLFGLDGIKADNPIKAKQGSSDASNY
EHR8746227.1	-0.43139240506329113	158	IQVIDPMGLDAIENMTSGGLIYAVSGVPGLIAANSITNSAYQFGYDMDAIVGGAHNGAADAMRHCYLMCRMTKTFGSTIADVIGKNHEAAGDRQGQPAKERIMDLKNNTVGIACGDFSAKCSDACIEKYNTGQLFGLDGIKADNPIKAKQGSSDASNY
WP_201522831.1	-0.43139240506329113	158	IQVIDPMGLDAIENMTSGGLIYAVSGVPGLIAANSITNSAYQFGYDMDAIVGGAHNGAADAMRHCYLMCRMTKTFGSTIADVIGKNHEAAGDRQGQPAKERIMDLKNNTVGIACGDFSAKCSDACIEKYNTGQLFGLDGIKADNPIKAKQGSSDASNY
WP_178969997.1	-0.43139240506329113	158	IQVIDPMGLDAIENMTSGGLIYAVSGVPGLIAANSITNSAYQFGYDMDAIVGGAHNGAADAMRHCYLMCRMTKTFGSTIADVIGKNHEAAGDRQGQPAKERIMDLKNNTVGIACGDFSAKCSDACIEKYNTGQLFGLDGIKADNPIKAKQGSSDASNY
EFH3048485.1	-0.43139240506329113	158	IQVIDPMGLDAIENMTSGGLIYAVSGVPGLIAANSITNSAYQFGYDMDAIVGGAHNGAADAMRHCYLMCRMTKTFGSTIADVIGKNHEAAGDRQGQPAKERIMDLKNNTVGIACGDFSAKCSDACIEKYNTGQLFGLDGIKADNPIKAKQGSSDASNY
EFC9329954.1	-0.43139240506329113	158	IQVIDPMGLDAIENMTSGGLIYAVSGVPGLIAANSITNSAYQFGYDMDAIVGGAHNGAADAMRHCYLMCRMTKTFGSTIADVIGKNHEAAGDRQGQPAKERIMDLKNNTVGIACGDFSAKCSDACIEKYNTGQLFGLDGIKADNPIKAKQGSSDASNY
MCB0879111.1	-0.430225988700565	177	HLVEQVRTNRHMLRFGVTQVLHPRRMKTAVRAYSDALARQDALFSVQKVDDITDAMRHAGASALVVDRLIAGGTRPSVASEFMRRVGLAHELDSELTGLHRAYSEAMDLHNNELGISLALEHAAAGRSGRAGEQALEGAVLRALADGRAVVLDATTRPPRPSTAADLLAVLRDPARI
WP_080602577.1	-0.42955223880597015	134	LSVRYDSPGNALELGFCSFLFSSFLFNVINCIKAKSAANDAVSRAAGKFPGSTLIGGKGDAFRHCYWSARMTIDMGEAKGFGDRHEAFSHGPERYMDLKNNEIGRSVGAVYRSYESASRRCEFLAHTDQLVTRA
WP_159421612.1	-0.429	140	EPFASRRISPLYGYNSEEKNACLQRLGFGLCAKAKALGDQATSQAQMWYPESMLHNGAGDAFRHCYWSALMTRNISVFAAALVGDWHEHYAYGQPASEKSMDLYNNARGRDVAKMTASDSHAANYCFHASLNGTLKVLVK
EII2353989.1	-0.4277848101265823	158	IQVIDPMGLDAIENMTSGGLIYAVSGVPGLIAANSITNSAYQFGYDMDAIVGGAHNGAADAMRHCYLMCRITKTFGSTIADVIGKNHEAAGDRQGQPAKERIMDLKNNTVGIACGDFSAKCSDACIEKYNTGQLFGLDGIKADNPIKAKQGSSDASNY
WP_198629127.1	-0.42759036144578316	166	RLINNPNLNDFLKDRMSSSELALFDTLTPMQKALYLQAAAEAYTYAEIFYPRPVRNRKGDAVKHTLWNALSTIYIGATLTKQLTDAHEEITFDSGYQNHYKEKQMDLYNNAKGIELGNQYGGTFAVFFQLVENAKNNGELGYLSNLEFTGSFWKATSNSVLIPTNQ
ARV64513.1	-0.4273758865248227	141	TRLAAQSDPYKIYISGLEMLSCINLVDVVSCGIANQAATKANNEAVARYPGDSLRNGKGDAFRHCSWNALMTIRIGSNGAERIATNHETIGDGPADENAMDLFNNAQGRQIGAGFINSKDETSALAICALWTNLGRLKTLK
MCA3244080.1	-0.4272251308900523	191	KDIIFEWANDWGRAVGIYGIQTETLGPGHHDDLDAFRHAFCHAVLVSLINVAKAEVLLPWLPMRTDVAKLASEIIGALMEHPIMGASAKPCPKHMDLHNNEIGKNLGLSKTGMIWILGKGGSPFQVIAERIAQAVKSEQTINRLDDPRMPIECFAAARIPTGEYVWRTQGDDKVRFDHAMRAGKTFQLDQP
MBR1928036.1	-0.4271098265895954	173	KSNNPRYKTIGYSMQNPVIALRVGSYSSWMRNISTVSVNYSVNIARAAGLTIEPEGSHSNALRHTIWQALITKDFGVDQAIRIGMAHESNIKVYKTSGFETKGGADNVADLLNNEIGRQIGKEFQGSNYDLILSILDQFRDKGLWLVQELDDGIYTVKLETISNEQYNNGMIE
WP_135841940.1	-0.4269677419354839	155	SGQIVTLDIPYVENMLNSKEIVVFNSNKVYGLQALLAAQKATNYAENIYTSATLHNGNGDAYRHILWNTLMRNYTTKAYAESFATAHEEGSSGQPALEKQMDLFNNEVGRNITFNGTNLEGELNALSAVKSAVDGGKGKRISGTALIATNATGKK
MBN8567806.1	-0.4268390804597701	174	PSTGATLRTGIFFITHFPTAHAIGRYSKGADNISTVSQRFAGRLGFTEEKDIAERGNEVNAFRHVLWQAEITARFGATVAKEAGDAHEGNPNALPIKSFYTNLDDADEAVDLMNNIIGRQIGKATEGLDTKFRAFVVLSHFKESGLWTATPIIEKNKVIGYSVSLTKLTVDQFD
HAL1202731.1	-0.42677215189873424	158	IQVIDPMGLDAIENMTSGGLIYAVSGVPGLIAANSITNSAYQFGYDMDAIVGGAHNGAADAMRHCYLMCQMTKTFGSTIADVIGKNHEAAGDRQGQPAKERIMDLKNNTVGIACGDFSAKCSDACIEKYNTGQLFGLDGIKADNPIKAKQGSSDASNY
MAQ75518.1	-0.42668750000000005	160	NIWKVIRGLNFRKLFRLAGISIRNPLLVYPTIKATKRTVVICEKLYKKAHHGHGPENAFRHALWNVLIAKDTLAITANKEKSVDWAAKFTDLHEELSPNNVLEKAMDLHNNQTGRQFFLKNPNASDDEIINSLISYASKAILITSENELINYPGQLVCIA
KAF1961208.1	-0.4266853932584269	178	GQLAAEAAFAIRHPIAASSIISSGAESAETLSPTFKELSIRFSVNLHLQENANKEGSQVNAMRHVMFMELITANFGEDIAKSAGDAHELHAGAIEGINPGTKVYNSSIAVDEAIDLRNNIIGRSIGVNAGTTDPHELAQQALDYFHENGLYVRKDLGGGKFTDMLYKLNDAEYTRANA
WP_144922618.1	-0.4265853658536586	164	STIGHPLYEIVEGLVSLNSQEQALYNANPSDGFRALVAGDEAYDVTVDRFGYNGHNDKSDAYRHAAWNIFIVAFTNGDAEWAKTWTEAHEYGAANNPSFERIMDLRNNWVGRDFAIRNNINLNSSITFTRGVADKAYFSGNLAYLPNGNTNPYVLFTGKSSDFK
MBT4679624.1	-0.4260902255639098	133	ISTIIATFNAIRVSQKEFPNTHGFHNKANAFRHALWNIFIAKECSRFSKNNYEIILWTKEFTDWHEDFAPNEELAKTMDLHNNYIGREMFLNTTHKDYKQWISFVKKQLQQAVLIVSIKDVVNYPTQLVYLES
MCC6307428.1	-0.42593939393939395	165	ETPEILLFEQDYRGQMSTQELAIFDNMPRIKQLQYLFNAKSALDWAQSIYPTSVHNGNGDAFRHAYFSAMNAKVLGVHLAKQLGDAHETFPNNNPIENQMDLFNNQYGRNLFVELSQNGMGGHFFKESVILLLKNIRIPNGELRKIAPLGPNSEILPSSQLVPTD
MBZ0212475.1	-0.42574324324324325	148	SEPIGPVPLPWPFGAGHLPCVAFHCVQCFREARVFADNQFNIWVEVNTKGGLPGGNGVGNAIAHCNSACEATRRCGQQCAQTMTDRHEQQWFNIIMPTATFLDLHNNSIGIQLGQHGPECQLCITMRERRESLGIQRARPARKWISAC
WP_203853970.1	-0.42572327044025154	159	CKKDCSFDGPSGTALGPYQAAWCAFNTSPDCIDGMQSAFEIKALAYKIAKDRGWDAGQLNAFRHGLWMALLTGYFGFSVDQAMHLGAAHELDTDIDGMEWGTYDSAVDMHNNQVGAQLGADMRATMGEQWARDNRYAFYETVAWMVQTRLDDFNYTGHE
WP_146106890.1	-0.4256060606060606	132	SAVFATLQTLKIAQKEFPNIHGNHNKANAFRHALWNILIAKKCRIFSDNLNKVVNWTTTFTDWHEDFVINDELPRLMDLHNNAVGRKLFLAWKDEKTKTIAKLLKMELTNAKLIITKEGFNGVNNNSLVFLE
HAV2427699.1	-0.4245569620253165	158	IQVIDPMGLDAIENMTSGGLIYAVSGVPGLIAANSITNSAYQFGYDMDAIVGGAHNGVADAMRHCYLMCRMTKTFGSTIADVIGKNHEAAGDRQGQPAKERIMDLKNNTVGIACGDFSAKCSDACIEKYNTGQLFGLDGIKADNPIKAKQGSSDASNY
WP_204293134.1	-0.4237671232876712	146	MGLLACARGIVIQQKALDVSNRLADNFRWSTGRRNAFRHSYWMGLMTVHGFTYDDAVTLGVAHEKDTDTQGELPGSADSNADLHNNSVGARIGVDVRPWYVAATGVGATAKHEKELEDRLMLMVGGGVPGRGPAAPEKGPASYISV
WP_127586218.1	-0.42373333333333335	150	IFAADSAQSSSVVSSSTQGGQYPVYSTQVYLQLVKEVEQGLITTDEQGWARLAELNKMPFRHAYWNCLMTRDIGHDQAKLVADIHEEYNPCRAVANEMDLHNNQQSRYAYTFLPSGSNTSDSALDTVIKGKVNTGALLHIVNEQLVWTNV
WP_003437802.1	-0.4231578947368421	133	EILVFEQDYRNRMSMTEKSIFDNLSRLQQLDYLHSAFLAEFYAKVYFEETVLVQYNGVGDAYRHALWNALGAAKLGENLMEQLSSAHEEIPFEYPHHYKEKEMDLFNNQIGRNIGSESFFMLMMKVKFALDKG
MBO7724280.1	-0.42310559006211185	161	KSQLLSDSVPFFLKENLTIPILLAGGGSYIFYRIMQSKARAEYVSEHLYPEKTKYGMQGDAFRHLFVNVMLKRYTTEALAWLIMDIYWEKVGNNAPCDLLMDLHNNNVGRSTQYQTFRGNNLYDWQQWAKNIKYFVDDTTKNATFKNWDRTTPLFIIRQEE
WP_065394775.1	-0.42288732394366196	142	TGAGNGSNDVPADAFGGIFSLTLAERSFLAHHVPALGVLKMIGNYNLAVEKGNGINNEADALRHALWSALDAADIGVNLARQFHTLHETEHPGTPAENAMDLHNNEWGYNWFLQNGNPEDNMPKFELDFNTAVINGSIKTKP
NQX76243.1	-0.4224375	160	FWRTLKRLNFAQLFMLCGITLRSPIRMLKTALATQECIQICNREFGQAHHLHNRANAIRHALWNILIMKRIYKNPSNILSALAWADKITSWHEDFSVNEPLERAMDLHNNQVGRYWFSDYKTNSEKEIVESLKQRALKARQILDVNETKYCFGRLVYLSE
WP_218356477.1	-0.42242038216560523	157	GQYLTVDPLHIYGGLNVYQYAGQNPVTYTDPLGLFKNPIDIFQDALNHPNSSSGTNGPGNAFQHCFASCMMTAHNGSLASLVLGDGLELFSTLNPNDPQQWDACKMDLANNTMGNWLAQAVDDDGSDSKIYDQCARLCKGAGASGMLEHLTDTDTFN
WP_206734779.1	-0.42094936708860764	158	IQVIDPMGLDAIENMTSGGLIYAVSGVPGLIAANSITNSAYQFGYDMDAIVGGAHNGAADAMRHCYLMCRMTKTFGSTIADVIGKNHEAAGNRQGQPAKERIMDLKNNTVGIACGDFSAKCSDACIEKYNTGQLFGLDGIKADNPIKAKQGSSDASNY
WP_202847734.1	-0.42094936708860764	158	IQVIDPMGLDAIENMTSGGLIYAVSGVPGLIAANSITNSAYQFGYDMDAIVGGAHNGAADAMRHCYLMCRMTKTFGSTIADVIGKNHEAAGNRQGQPAKERIMDLKNNTVGIACGDFSAKCSDACIEKYNTGQLFGLDGIKADNPIKAKQGSSDASNY
EES4558508.1	-0.42094936708860764	158	IQVIDPMGLDAIENMTSGGLIYAVSGVPGLIAANSITNSAYQFGYDMDAIVGGAHNGAADAMRHCYLMCRMTKTFGSTIADVIGKNHEAAGDRQGQPAKERIMDLKNNTVGIACGDFSAKCSDACIEKYNTGQLFVLDGIKADNPIKAKQGSSDASNY
XP_025540673.1	-0.4205421686746988	166	SEAPYWFFLPFLPVSPQEISVLFDYYNMLFVSVAFEVRDYNNKARDFHRELLSTDIPRKNALRHAYWTAMLSQRWGRYFALDLSTAHEEAHVDLTIEGPFDHVTDKINNAVGSLLGFSTSKSEDLEQVIDAAWDNEELAYAKDFRETAAGQTAQVHWQRPLNRMAL
WP_012065633.1	-0.4203030303030303	165	NDIMVKSIIYPSGWSNLTTAEKIFIVANPLLVNPIQLAVNDANYCTKQYYGHNLVGDPSDAYRHAVWNALMAKYIGAITSKSTGISKAAAFATAHEDYPSSVLQEKSKNSNGVLDGYTLLDHKDMDLYNNKKGRDIFDLNSTLVSTALAKKVYDNRNSLRYLYTY
TRV69854.1	-0.4203012048192771	166	WLDANFSLAVDQDYNRLTQAEKDLVKLYPAEAYLISKNVNIATSETVTQFGRNGLNDKSDAFRHSYFQSINTRSVGATITKLFSDAHESEVPTELILEKEMDLFNNQVGINYAINNPPRASLSLLIMEALIRGELRYLSPTLPPPFDHLGNPIPGGDPLFNSTHGI
MBL0103056.1	-0.4193820224719101	178	TVLSVSGSAQRFSRPEKWWALTHPFVACKALKLSRLALAESKKMETDSLLDQDPLGGQVDAFRHAYWMALLSRHMSAKKALSLGRAHEKGNYLSFKKQKADEEGVLTDSLMSVMDLRNNEVGTGIGLASLQAGADTTIMRAMIIQAILEGKLQIVLKDQQGNWLDCDGNKLNISVYLH
WP_170161440.1	-0.4190659340659341	182	LFALQNPIIASRIGVVASDKDLHKIQNPNISTIVATFQVNLINKNAQNLDGVTGEGGIANAYRHALWQTIISNEFGSKIATQVGNVHEASYTDQHVNSPTYGGLYLDQVFYSSRANADEVVDQFNNQVGRNIYAKSPGLQNKDYAKLVLDHYYNNGLYQVLKSGDSYHIEVVRLPQEIYNKA
WP_123204570.1	-0.4189308176100629	159	YTIELQAFEVGYKAQMKPGELVIFNNMTRINQLRYLVNAQGAIELANELFPGNQTNTKADSFRHAYFSLWNTYSINRDLAKQLGDAHEEGTPANPMDEMAKSMDLWNNYAGRSLFSSISSSSLNRRDEFKNLVLSLMNAGELKYMKLVGLEYQLVYTNE
WP_230443854.1	-0.41849315068493154	146	GDLARQAIHAGTGVPRLYVAATRAGLSPAEAFEVLRISQASLAAAATHGRGVPGRTNAVRHFTWQAALTARFGTDAARTIAAAQESGTPNARDSRVDEHNNAVGQEYGTRHADELTGLSPADLVARLVPVALAKWDADELVWVRPH
HIS60861.1	-0.41771604938271606	162	NKKEHIIIKIIPYNFIYFFNISPHYIIIILKISLYITIIDMTSQHWIFNDYEYHNDNADAFRHTLWNAYNAHDCGTTYAKKFADAHEKDFPNVALETEMDLFNNSLGRTIGSKSYPGNASQASYAIRQAVLTAVKNGEARRFQGMDIGTKTTLQKTNSNSIK
WP_130614244.1	-0.41642424242424236	165	KLVKTLGRVGIDKLWALLILVLKNIPFVVPTILATKRCVGISTQYYGRRHYQNGPANAFRHALWNYLIVKSSLNWWKNENWALRWSQQITDWHEEAFQNIPLAKAMDYHNNEVGRSVFIKHRNDEPEDVIQLLRKMTEASIPISSESELLKLKHRLVHITEPYEG
RZL61643.1	-0.41642384105960273	151	TDEIRSFEVDYKQQMSAAELAIYNNMSRADQISYLINAKTALDIAVTRFPNMSQTDTKADAFRHAYFSLLNVRELGLALATSLGNAHEENSNQSALAKQMDLFNNNIGRNAYTNLPSEAAYWNIYSNVAYSLVTNGSLRYINNGQLKPTNQ
WP_067534762.1	-0.4155434782608695	92	LVWNPDFKPEQMTVPEAAVLTALFNTQGPFALQDFYNIKNQAVSTAEELYPNSINDGQGDAFRHTYWNALMTDRFGEDFANAYATSHELTGG
MBX9667791.1	-0.4146268656716418	134	VLNDPTAMTDPSGLSPLGIGVGIALLVIAGITLVAANDANTARDASRASGLAGPHNGEQDAVRHCIWSCLMSKHLGSPLAQTITNAYEFTFPNPIDERAMDQHNNRQGRQAACSGDCVQECIKRLRSGSLQTHL
WP_143674228.1	-0.4138202247191011	89	LRSTPLFIWQAALTYFFGRRAAKRLGDAHEYGQTSRDSRKDQYNNRVARNFVGSSYNRYWMNYYNSRGYLFQYLYSAGSWLYSHGYLKK
WP_144699755.1	-0.413421052631579	152	EPIQPFAAYVGSFLTTVGEMAAAILAVGPIDAYTAKSCADTAFEKAGTSGYTGVEDGKQDAFRHAYWNVLMSRDIGTSQAKKVADIHEDYNPGTALANEMDLWNNSVGRNIWSAYPSSSDDSNNALVTETKSKLNAGLMKYIKNGAIVWTNA
WP_104813485.1	-0.41243750000000007	160	ILGLIKQLSWKEILGLVGLCLRRPAYVLPTIKATKNCISLCDEFYGKTHHLDNRANAVRHVLWNLLIAKYCIQRRLKPLKVMDWTNTITDWHEQFSINPPLQQAMDLHNNAVGRNWLSELGHMTGNEIMHELILRALKAKKVGSEEEIPEEKNIIVYIED
EDT2961692.1	-0.4120886075949367	158	ITGIDPLGLDVIENMITGGMVFAVSGILGLIVTNSIANSAYQFDYDMDDIVGGAHNGVADALRHCYLMCRMTKTFGSTMADAIGKNHEAAGDRGGQPANERLMDLKNNTVGISCGNSPSKCSDACIEKYNNGQLFGLGGIKADNSIKTKQGNSDASNY
MBO5673710.1	-0.41173913043478255	161	TREAFDTLDISYFDEENILLTLLLWRGPRMFYRVLQSKARAEKLAYYYYGDATNNGRPGDAFKHIYVNVLLRTYVGEWLSHAIMDVFWEWKNPNAPCDYYMDMHNNIIGRQTRYADFTTIDTQCNADMRHWLLWAENVQHFIQDSVNGDFQGWDKETPTFI
WP_146472246.1	-0.41125	144	PARAQRRRGRLRRALLLAALLSAYPAFVLGATYAQFFRAGLPGGRHGPADAYRHALASAIVAWTLSPRCVEWVTAVMERDGRGNAARAMDAHNNRIGARIGARAGSWDDLQRAVREAVDRGGVNARSPERITWLAPDAWQDRLY
WP_156873717.1	-0.4093283582089552	134	EYSTARKKYDKLNWREKLVISSSPWIADDIEYFASTATTETINRFGHNGHNDASDSFRHCYFSALLSANIGYSLARSFLEAHELWNGNPEDEFIMDMYNNYVGLKIGMFGGDEITLSGLCMAAYSDGKLKVIVK
WP_204035270.1	-0.4090643274853801	171	GSGANSKDGFTGSSLGYHQARWCLDMGLLACARGIVIQQKALSVSNRLADQFRWSTGRRNAFRHSYWMGLMTVHGFTYDQAIELGVAHEEDTDTPGELPGSPDSNADLHNNSVGARIGVDVRPWHVAATGIGATAEHEKALEDRLMLMVGGSAPGRGPGVPKRGAASYISV
WP_216424066.1	-0.4084353741496598	147	IPSTQVKLNDKVYKNLTSTEAVLFYTNPTQGVIVGLAADSAISTTKSEYGHNNDSTIANAFQHALWNAISVASGAGSEFTRLFTNAHEYGIPDNFNDIAALNRTKMDLFHNGVGRYQGSLCYSEHRVAEAIKRIKERANNGGLIYLE
MCC7078730.1	-0.40758620689655173	174	SNAQFTPEESYCALSPSPKVKVACAVVMTAMVTASGAADAFALVNDLPSLNGQLDGGAANAFKHCYWMGSATYALEKAPFIDGDEAADLAFGIGILHEQIDDNPVFSSTMDIHNNGFGVTYGADSTSEDTWGDRCANAALRGPLVKNLLDERGFPDESEPGRLLGRVGYAEKAL
KJK53508.1	-0.4071641791044776	134	PVYGGSANAYEYANADPVNQQDLDGRISKSWRKKIIEANACRTLGCRVNNAIRHFTWQTSQTVFFGARAAKRLGDAHEWGESGYDTKIDQHNNSVARSFAVRNWWSMLRWYYSGSFWCNLCSCALVFLAVVRAD
CAF0836331.1	-0.4070547945205479	146	AFQTLSVLVVVYADTSSEKAKCVIDVGIFSCGLAFVDSKLAEKAAQSLYPADTLANGIGDAFRHCFWSSLMTVHIGSDKAKKIADNHELFGSNSVKEQNMDYYNNEIGREIGRQILLSAIKPHEQTQVAQNKCSNAVTTEILQLAP
EZB52931.1	-0.40598684210526315	152	MGLDAIENMTSGGLIYAVSGVPGLIVANSITNSAYQFGYDMDAIVGGAHNGAADAMRYCYLMCRMTKTFGSTIADVIGKNHEAAGDRQGQPAKERIMDLKNNTVGIACGDFSAKCSDACIEKYNIGQLFGLDGIKADNPIKAKQGSSDASNY
NBW72860.1	-0.40528985507246384	138	GNMLMATSAYDEWSTSVNEMINCVVFIGLSLCNTAYADSQTAGDSAKAKFPFSLHNGQGDAYRHCYWSGLMTRHIGSGNALFVGENHEDFNYSTKEEYEMDSYNNKQGRLAGLRSNREVDVLYICYQWAKDGVLVTLN
WP_078350062.1	-0.4052542372881356	177	GVRTFFAKVFHPIAALAIGPPTRGFSNISANSERFATRGASDDSGSVLAGGQEGAGTESNAFRHTLWQATIASQFGSDIAQSFGDAHENNPNADLSQRVFTGKNALDNADMHVDLLNNQIGRQIGTASSGQGMNAIAGKVLNQFANTGLWTATRQKDGSYTISMTKITSKQFKALQA
NYJ63211.1	-0.4050568181818182	176	GYYQATINSRMIAFSIRHPLASSSIGLPKPGYTNISTNSVRFSTRIGLNENAQHEGSQVNAFRHVLWQAEISGELGSSIAKQVGNLHEENAFAATGSNFKTSFKTLSEADQTIDLMNNVIGRAIGDVTEGKDMQFRAMVTLEYYNQNGLWTASPVTNKDGGITGYTISQTKLSQEQ
MBI60283.1	-0.40388235294117647	170	IRSNGKLILTKKQVSMLIMAGFISRRIPIQTLAASLDVGLANKLLQYEQDNKNNAFTHSLWAALVADSCSGIPFIGPELGKWWGYEFTAARETESDGSARMDLHNDKVGANVAYAHARSSWVYKRIWRWRIPIWFSTSINIAKTTATLKVMSNNAKKVTDISKEKRWKES
WP_099621664.1	-0.40372670807453426	161	IYRVLQSFSRDELVTMMNYFPVAYAVTTPLALLWVYRPVQFAVDAAYHAGGNGQAANAIRHVTWMCNAKRFLWAGDAFANDLGEAHERGRKGRLEDQIADRINNAIALYLAGQSGQACGAIAEQAWGPFKPQTWDDNKLAWNHEYNGFQEGTPIDPQQDDL
WP_204361902.1	-0.4036075949367089	158	IQVIDPMGLDAIENMTSGGLIYAVSGVPGLIAANSITNSAYQFGYDMDAIVGGAHNGAADAMRHCYLMCLMTKTFGSTIADVIGKNHEAAGDRQGQPAKERIMDLKNNTVGIACGDFSAKCSDACIEKYNTGQLFGLDGIKADNPIKAKQGSSDASNY
WP_091124461.1	-0.40219354838709676	155	SLRVVWTVLGGVPGTYRAAREVAGRRVAVGVLAASGWSLLVALVNTGARPRLRNAVRHFTWSAWLAARYGEAVARAVTEEHELHSLDLRDSEADDRNNRAGRRYGTVHRDEILQRRAPSAIWRLAGVGRRRWYSGRLWSVRDGAVVAGSRGTGRR
WP_215993171.1	-0.4020625	160	SKLKIIKSLNFKQVIVLFGWFLKHPIFMYATFRATVKTLRIAQKRFPNIHNFDNKANAFRHALWNILIAKQCLKFSSHIEQVVAWTKQITDWHEDFSPNKILAQKMDLKNNQLGRKWFATLKNESIIAIEEYLIEKLDSAVKINADTTLDKIDNLVFLED
MCA0314798.1	-0.4017647058823529	153	FGLAPLSSSVRTSFSGAYEGTKSVIQNGPVVTSTVASLTDQAFKAQEKAKLPNYPNGPEDAYRHCVWSCFLTKSLGERVAQKVTINHELAGIYMGDSLKSVEMDTLNNWMGRQAGMNCRRPCEDQCMNLLLGGQLFGINGIPLLYVPAPVRRK
WP_161631035.1	-0.4013768115942029	138	EGPCPKPPANRPIGQHGVAGVALSDPLGMIIAANLRGRIHNATRQRYGRSGTDDESDAYRHFYGAFALGRLLGPSRALAILNANEVQNGGGNTSSINMDTYNNWLGVTMSQNGRFTGQSVAIAAEYAIENSCLQVAPQ
MCB9425808.1	-0.40072289156626506	166	NRSIDEGLERVKCIINNLKYPHDYIRNSIATTSAIIGSIAYSESLYDRYDDNNTKKDAFRHVTFSAFLCHFYLTLSSKHPRLLFAEDAGNSNEICGGNEIDGMYMDFHNNHIGRQVWNFSTGYSTTLGVTTGLALPPVEMLVIQAIILTNNGKFIDKNSFFPENQR
WP_130285023.1	-0.40031249999999996	160	NIWRVIKGLAFKELRRLALLFIRHPLKIYPTFRATKETIAICDRLYDKVHHGHGPANAFRHALWNALIARHAYAITGNAEAAASWVKQFTDLHEELSPNNAIEKAMDLHNNRIGRELFLMNPENSTAAIMELIRSQVAEAVLISKQQDIKKYPNQLICIE
MBA4074806.1	-0.39941176470588236	119	QSIFGSGALMPLAPLQKQFDQPPTQESYGKNTYTHMVRGQPTQVYEQLLNSFQHLYGSALMSYEIGELGAVVIFNTNEYLKAIFSSNSGTLNFYLDTKKDLANNEVGRKIGSEVKTRGL
WP_025742356.1	-0.39925287356321837	174	SFKIDYDDVSGAYDHEQCVLSSSGYNTAAGVYALAQASLAAVAATEAYFYYANAESTYRDAFRHIFWSGLLAYHYPSVSSKVSPMNFARAIGNANESCRDVNPVDAEQMDYHNNQVGRDLWDDNTSYKKIFGATIGLNEVSVSNLKVLSFNKVVRGCFVPKFYGSNWPFNKRDY
WP_171572787.1	-0.39865771812080536	149	TVVPQPCPLPDFDLSTEGIRDFFTDGTASFAQDIAVASQLPGRTDGPADAYRHLVISAELHRRFEPGIADVFLELHEVGGGSNGPMDRHNNSVGELIGRYVASINGSTEDVLALVNKVMNASLPSSYDGDWVAHDDLFQALDATSITLP
WP_008236236.1	-0.39785714285714285	168	QWKELASVLNSLRFSQMKSLSQLFLVKPLWIFPTAKATATCMQMCERLFPKIHHGHGKENAFRHIMWNALLVREFYYHSSNLEKSSNFADKVTAWHENFSPNPPLEHAMDVHNNALGRIWATEWLNNKIALENDSLETLILVELSKAKQLIKPDDIKNHTGLPVFISN
EFJ6210651.1	-0.39784810126582276	158	IQVIDPMGLDAIENMTSGGLIYAVSGVPGLIVANSITNSAYQFGYDMDAIVGGAHNGAADAMRYCYLMCRMTKTFGSTIADVIGKNHEAAGDRQGQPAKERIMDLKNNTVGIACGDFSAKCSDACIEKYNIGQLFGLDGIKADNPIKAKQGSSDASNY
WP_032250634.1	-0.39784810126582276	158	IQVIDPMGLDAIENMTSGGLIYAVSGVPGLIVANSITNSAYQFGYDMDAIVGGAHNGAADAMRYCYLMCRMTKTFGSTIADVIGKNHEAAGDRQGQPAKERIMDLKNNTVGIACGDFSAKCSDACIEKYNIGQLFGLDGIKADNPIKAKQGSSDASNY
WP_032310943.1	-0.39784810126582276	158	IQVIDPMGLDAIENMTSGGLIYAVSGVPGLIVANSITNSAYQFGYDMDAIVGGAHNGAADAMRYCYLMCRMTKTFGSTIADVIGKNHEAAGDRQGQPAKERIMDLKNNTVGIACGDFSAKCSDACIEKYNIGQLFGLDGIKADNPIKAKQGSSDASNY
ABM54881.1	-0.39784810126582276	158	IQVIDPMGLDAIENMTSGGLIYAVSGVPGLIVANSITNSAYQFGYDMDAIVGGAHNGAADAMRYCYLMCRMTKTFGSTIADVIGKNHEAAGDRQGQPAKERIMDLKNNTVGIACGDFSAKCSDACIEKYNIGQLFGLDGIKADNPIKAKQGSSDASNY
EFA2964062.1	-0.39784810126582276	158	IQVIDPMGLDAIENMTSGGLIYAVSGVPGLIVANSITNSAYQFGYDMDAIVGGAHNGAADAMRYCYLMCRMTKTFGSTIADVIGKNHEAAGDRQGQPAKERIMDLKNNTVGIACGDFSAKCSDACIEKYNIGQLFGLDGIKADNPIKAKQGSSDASNY
EFK2090970.1	-0.39784810126582276	158	IQVIDPMGLDAIENMTSGGLIYAVSGVPGLIVANSITNSAYQFGYDMDAIVGGAHNGAADAMRYCYLMCRMTKTFGSTIADVIGKNHEAAGDRQGQPAKERIMDLKNNTVGIACGDFSAKCSDACIEKYNIGQLFGLDGIKADNPIKAKQGSSDASNY
HBD1020065.1	-0.39784810126582276	158	IQVIDPMGLDAIENMTSGGLIYAVSGVPGLIVANSITNSAYQFGYDMDAIVGGAHNGAADAMRYCYLMCRMTKTFGSTIADVIGKNHEAAGDRQGQPAKERIMDLKNNTVGIACGDFSAKCSDACIEKYNIGQLFGLDGIKADNPIKAKQGSSDASNY
EFG9171982.1	-0.39784810126582276	158	IQVIDPMGLDAIENMTSGGLIYAVSGVPGLIVANSITNSAYQFGYDMDAIVGGAHNGAADAMRYCYLMCRMTKTFGSTIADVIGKNHEAAGDRQGQPAKERIMDLKNNTVGIACGDFSAKCSDACIEKYNIGQLFGLDGIKADNPIKAKQGSSDASNY
EFG7507319.1	-0.39784810126582276	158	IQVIDPMGLDAIENMTSGGLIYAVSGVPGLIVANSITNSAYQFGYDMDAIVGGAHNGAADAMRYCYLMCRMTKTFGSTIADVIGKNHEAAGDRQGQPAKERIMDLKNNTVGIACGDFSAKCSDACIEKYNIGQLFGLDGIKADNPIKAKQGSSDASNY
EIC2551906.1	-0.39784810126582276	158	IQVIDPMGLDAIENMTSGGLIYAVSGVPGLIVANSITNSAYQFGYDMDAIVGGAHNGAADAMRYCYLMCRMTKTFGSTIADVIGKNHEAAGDRQGQPAKERIMDLKNNTVGIACGDFSAKCSDACIEKYNIGQLFGLDGIKADNPIKAKQGSSDASNY
EFI8383349.1	-0.39784810126582276	158	IQVIDPMGLDAIENMTSGGLIYAVSGVPGLIVANSITNSAYQFGYDMDAIVGGAHNGAADAMRYCYLMCRMTKTFGSTIADVIGKNHEAAGDRQGQPAKERIMDLKNNTVGIACGDFSAKCSDACIEKYNIGQLFGLDGIKADNPIKAKQGSSDASNY
EIG8051872.1	-0.39784810126582276	158	IQVIDPMGLDAIENMTSGGLIYAVSGVPGLIVANSITNSAYQFGYDMDAIVGGAHNGAADAMRYCYLMCRMTKTFGSTIADVIGKNHEAAGDRQGQPAKERIMDLKNNTVGIACGDFSAKCSDACIEKYNIGQLFGLDGIKADNPIKAKQGSSDASNY
WP_128484508.1	-0.39784810126582276	158	IQVIDPMGLDAIENMTSGGLIYAVSGVPGLIVANSITNSAYQFGYDMDAIVGGAHNGAADAMRYCYLMCRMTKTFGSTIADVIGKNHEAAGDRQGQPAKERIMDLKNNTVGIACGDFSAKCSDACIEKYNIGQLFGLDGIKADNPIKAKQGSSDASNY
EFI5294469.1	-0.39784810126582276	158	IQVIDPMGLDAIENMTSGGLIYAVSGVPGLIVANSITNSAYQFGYDMDAIVGGAHNGAADAMRYCYLMCRMTKTFGSTIADVIGKNHEAAGDRQGQPAKERIMDLKNNTVGIACGDFSAKCSDACIEKYNIGQLFGLDGIKADNPIKAKQGSSDASNY
WP_032339608.1	-0.39784810126582276	158	IQVIDPMGLDAIENMTSGGLIYAVSGVPGLIVANSITNSAYQFGYDMDAIVGGAHNGAADAMRYCYLMCRMTKTFGSTIADVIGKNHEAAGDRQGQPAKERIMDLKNNTVGIACGDFSAKCSDACIEKYNIGQLFGLDGIKADNPIKAKQGSSDASNY
EFK0015138.1	-0.39784810126582276	158	IQVIDPMGLDAIENMTSGGLIYAVSGVPGLIVANSITNSAYQFGYDMDAIVGGAHNGAADAMRYCYLMCRMTKTFGSTIADVIGKNHEAAGDRQGQPAKERIMDLKNNTVGIACGDFSAKCSDACIEKYNIGQLFGLDGIKADNPIKAKQGSSDASNY
WP_115448042.1	-0.39784810126582276	158	IQVIDPMGLDAIENMTSGGLIYAVSGVPGLIVANSITNSAYQFGYDMDAIVGGAHNGAADAMRYCYLMCRMTKTFGSTIADVIGKNHEAAGDRQGQPAKERIMDLKNNTVGIACGDFSAKCSDACIEKYNIGQLFGLDGIKADNPIKAKQGSSDASNY
EGE6122493.1	-0.39784810126582276	158	IQVIDPMGLDAIENMTSGGLIYAVSGVPGLIVANSITNSAYQFGYDMDAIVGGAHNGAADAMRYCYLMCRMTKTFGSTIADVIGKNHEAAGDRQGQPAKERIMDLKNNTVGIACGDFSAKCSDACIEKYNIGQLFGLDGIKADNPIKAKQGSSDASNY
WP_050439048.1	-0.39784810126582276	158	IQVIDPMGLDAIENMTSGGLIYAVSGVPGLIVANSITNSAYQFGYDMDAIVGGAHNGAADAMRYCYLMCRMTKTFGSTIADVIGKNHEAAGDRQGQPAKERIMDLKNNTVGIACGDFSAKCSDACIEKYNIGQLFGLDGIKADNPIKAKQGSSDASNY
WP_000509134.1	-0.39784810126582276	158	IQVIDPMGLDAIENMTSGGLIYAVSGVPGLIVANSITNSAYQFGYDMDAIVGGAHNGAADAMRYCYLMCRMTKTFGSTIADVIGKNHEAAGDRQGQPAKERIMDLKNNTVGIACGDFSAKCSDACIEKYNIGQLFGLDGIKADNPIKAKQGSSDASNY
OVA56093.1	-0.39784810126582276	158	IQVIDPMGLDAIENMTSGGLIYAVSGVPGLIVANSITNSAYQFGYDMDAIVGGAHNGAADAMRYCYLMCRMTKTFGSTIADVIGKNHEAAGDRQGQPAKERIMDLKNNTVGIACGDFSAKCSDACIEKYNIGQLFGLDGIKADNPIKAKQGSSDASNY
WP_021498571.1	-0.39784810126582276	158	IQVIDPMGLDAIENMTSGGLIYAVSGVPGLIVANSITNSAYQFGYDMDAIVGGAHNGAADAMRYCYLMCRMTKTFGSTIADVIGKNHEAAGDRQGQPAKERIMDLKNNTVGIACGDFSAKCSDACIEKYNIGQLFGLDGIKADNPIKAKQGSSDASNY
EER0751510.1	-0.39784810126582276	158	IQVIDPMGLDAIENMTSGGLIYAVSGVPGLIVANSITNSAYQFGYDMDAIVGGAHNGAADAMRYCYLMCRMTKTFGSTIADVIGKNHEAAGDRQGQPAKERIMDLKNNTVGIACGDFSAKCSDACIEKYNIGQLFGLDGIKADNPIKAKQGSSDASNY
MBE8152535.1	-0.39784810126582276	158	IQVIDPMGLDAIENMTSGGLIYAVSGVPGLIVANSITNSAYQFGYDMDAIVGGAHNGAADAMRYCYLMCRMTKTFGSTIADVIGKNHEAAGDRQGQPAKERIMDLKNNTVGIACGDFSAKCSDACIEKYNIGQLFGLDGIKADNPIKAKQGSSDASNY
EEZ1122071.1	-0.39784810126582276	158	IQVIDPMGLDAIENMTSGGLIYAVSGVPGLIVANSITNSAYQFGYDMDAIVGGAHNGAADAMRYCYLMCRMTKTFGSTIADVIGKNHEAAGDRQGQPAKERIMDLKNNTVGIACGDFSAKCSDACIEKYNIGQLFGLDGIKADNPIKAKQGSSDASNY
WP_197793560.1	-0.3976582278481013	158	SVYTDMDGYINGYLNAQEQALYNANRAKVLLCIANAKTAIDLTKARYVNTSSVMHNGNGDAFRHAVWNFGMTIDVEADFAKKWSDAHEFGSTGQPATERSMDIYNNSIGISLGKNNPTTLLQSSFANLTQAQVRAGRLKIISNGNLVWSNSVGEKYKI
MAD50149.1	-0.3975	152	FWINDVNISYMLIPLAIAVEYSVFRILQSXIRAQQKAEFYFPNALGSGCRGDAFRHVYVSMXLRRYLGRSGSAMVMSTYERLNSNPKVSDKYMXLHNNKVGRGRKYWSFRGGYFKHRYDWERWAVNTKNYINNLQNGADMDWESGSLESCES
TFK18782.1	-0.39743055555555556	144	LVLAASLVAASPLEKRQLNSWCIIPTNIAACLAAYSHANVARISAIENFPQSTLIGGIGDAYRHCYWSARMTIDFGATKANQIGDRYEDEGGNEPEDKAMDLANNAVGRSVGLGATGADKEAKYSSADATCTQMANNNLLTTIR
MCE2733763.1	-0.39728915662650605	166	WLDMNFSLALDQDYNRLTQAERDLVKIYPAEAYLISKNVNIATSETVTQFGRNGLNDKSDAFRHSYFQSINTRSVGATITKLFSDAHESEVPAGLILEKEMDLFNNQIGIDYAVNNPPRASLSLLIMEALIRGELRYLSPTLPPPFDHVGNPIPGGDPLFNSTHGI
WP_166320733.1	-0.39719178082191775	146	PASLKKVAQAVVGAPNVFHAARDAGASASAAADVMAASAAAVQIASSATDGTPGLQNAVRHFIWQAYIAGRHGVAVAQAVADAHEAGRDTPHDTRIDQHNNEVGRAYGAANSATIGRGSITDALQALVPVAKEKWASDELIWVKPR
RNM15741.1	-0.39577777777777773	135	LLTSAQVLLLVAPQAGGVPGRQNAVRHFVWQAALTARHGSMVARAVAAAQEEGSVDPLDSAADLRNNGLGQSYGAQHASRLAALPLRAALRELLEVGLARWRAGDLAATGRRGGARAARRPRRGSRGRATPPAPS
WP_104213296.1	-0.39432926829268283	164	GHAGHAAFMTGTVVKKLAIQTGKETFYFLKDTYNQIQRLNQDARDFRRDLASQVWIKNSYRHSYWMCTFTQKLGASFASDVGYAHEYSHIDLTIEGPYDSIVDKINNLVGIKLGLINGGNCSALVEQAWKDGALAWAWNYAEVDGIYRPVNSNLQKPLDLLYQR
MBN8589863.1	-0.3941772151898734	158	QGFTPAYAMSDQALKNILIALGVGIAYVGTVYARAALAKKYASDEQIRLFPYSISGDKGDAFRHVYANVLLRRWVRLINANIVSWAYEQLNPNEPRHRAMDFHNNNVGHYTRYYELNGNWLLDFFDWREMSKLTHAFVQNSNNGHYIAAWRDKDKNTP
MBP5998955.1	-0.39417721518987336	158	AELQYFEKYYYRPKMSELELKIFDNEMNFVQKVLYLINARIAYKTAEAQFPNTTLNGKGDAYRHSLFIALNAKALGPDLAQRLADAHELNPSQGILSKEMDQRNNLIGLTVYHTLNSMGVDYISYPGMLHVLIYEKLDNGGLWIISNLSPDGKETNLS
MBK8712773.1	-0.3935955056179775	89	PSLLHLEKEMDLFNNNVGISYCISCSWLTSNNSISSAIMTKLNNGELKYIKPLNFVSSPKYDANDDDVQDCPTCLNGILSTSALTPTNL
WP_036164358.1	-0.3934285714285714	140	TARRRRRKFAAIAVLLLGAYPAFVLGTVYAHWFKANLPGGRNGPSDAYRHTLASATVAYTTSPRIVALVTRVMERDGQGGDMRWMDAHNNRIGARIGTEANSWSDMQARVRASIATGAVGATDDNQITWLPRERWQDRMY
MBQ7708345.1	-0.39281609195402295	174	TGSSNITKEVGYAMLHPLISLDVGVAQHYDKWISKTASNFSINLGHLMNITDGPEGSGRNALRHAIWQGIITSRYGSEQAYWIGWAHESVNVDPTERVFSQLNSADTAADIMNNTIGQAIGSQGYKNTHEIVGAVLEHYHSTGLWVVEKKDDQYYLNLEKISDSDLQKALEYLM
MBS9779197.1	-0.3926751592356688	157	SINNEVKKPDSKKRQLITWRFWLLLILLPCVYSASLLFFVYTNVWNSGLKGGSNGYADAYRHSLASALVAHTLSPKAVIFVTEIMENQGADDASHIMDRHNNRLGAKIGASIPLSWGSVEQVNQVIRNKVDNGKINTTDPNQIRIMPKNYWRDNRYY
WP_207328005.1	-0.3921014492753624	138	CEISYLAEMAFEGRNPLHAAVCMLLNASDVVDRIFDRFPNFTDQDSEPLNAVKHAMFIAFNACDFGDFDAGNMATLHENCGGIPPARAQSAAMDLFNNNVGLAIQAQIGCANRDNLAEEIFNAFRTGRLHKINGQPTP
MBV1888404.1	-0.39105590062111795	161	SVGKIISGLNLKQLLSLVGWFFKHPLYMICTISATMQAFKIVQKEFPNIHGLDNKANAFRHALWNLLIARKCLRVEKDLEAVLNWTTQITNWHEDFSPNKELMRVMDLHNNMIGREMFKLNQGKEMEELQVELKRKLSDAVLVSSVKEISQLNDTLVYLKD
WP_199020025.1	-0.3909146341463415	164	TALSNGFYNIIGGKAQLNAQEQALFDSNPSKGAKAIVAGKEAWDYTEYKFGFNGHNDKSDAFRHAAWNIWIMGFTDWSWAYDWTTAHEEGSSYNPALEKEMDLNNNSIGRLYGSINNISPNSTPAQTRAAIISAYKSGDLKYFYWSSFTGTVLVKFTGYDSDFI
MBS1924959.1	-0.3899019607843138	204	NANSQYDELTAEEKALISNLPVQAWEIKQNIETAFTMSQNKFGNYPPFEGLNDKKDAFRHAFFQAINTRDVTPRYAVAPPSPIVITPLSAVQIVTMFANAHESEVPTQLLKEKQMDIHNNTQGINYCQTCTPAITDIIIADAVMQMVTTGTLMYLAPLLLPKYNNLGVEINPNGDPFYHIGPDGTPHSATHGINSNTSIIPTNL
KQP12035.1	-0.38962499999999994	160	LPREIKASEMWDTFQSLNPEEKALVLANPVKAYLSRTATTEARTATEQTFSGSMYLTRADAFRHSYWNWLMSKCCSVGWATAFATAHESSVANDDDKRMDLNNNMIGRRLFTSAPNSTPEAAQAALLNYKLLWVNRIRKNVTVGVDYLVYLEPSQTLTVF
WP_182705027.1	-0.3892682926829268	164	RLPLRKSEFVRHLMEAGVCATLGVRECYKIAEISIAASELAGRMNLTGVVPAKDKGNVRNAVRHFIWQAAITVELGAAAAKLVGDVHELGVDLSPSRNDRIDSRTDLSNNIVARRYALHHRGELALKSGNLAPGLTYPGPGRSVPMYLHLRDVGLMLYRRGQLR
WP_080317716.1	-0.3888957055214724	163	RLLQIFTKISLSAFFALFKIGFKHPLFILPTAKATRKCIALSNSYFGHKHHENGPANAFRHALWNFLIAKYCSKRSKNNDSVLAYTQSITDWHESAFPNRELAKKMDLHNNAVGRHLFKIHGAIAVSDFVDILLQETKKSTYITQIDGFTNYKNQLVHIKNEA
WP_003930648.1	-0.38618421052631574	152	VTAGQAGDLAPVELTRTEIDMLLAEPARMSDVHAVKIRATAEAVARFPPPGGVETDNQTDAFRHAYASALLTRRFGADWTATFTAAHEGRAGNRPTSMAMDLFNNEVGRGIALAHPDASASELADLVHRAVLGGDLVVVAADGAHLEWSGPR
WP_186398064.1	-0.3861702127659574	141	TYVPTDVLLAYQNEANTWAQHFGLDPSTAHNGQWDAFRHAYASAAMTQDYGSTIANVAGQLVELRGDWNGQPAAERTMDLFNNSVGRSLASGTTTREEIANYVHNALISGQLITSPSETGRGSYYGPGQTNYTSYYDSIST
MBR3075503.1	-0.38533742331288345	163	GNHLLKEFGYAMNHPVIAFNVGFAGENYPPFWLSQKAANFAVNFGKTLGFQLDKEGGEVNAFRHVLWQAMIARDFGSYHAKRIGNAHEDNATSNDTIVDQNNNSLGRKLGEMNKGANNVELALEVLDYYYTKGLWGVVNNGVKRIYITQEQYETARQMLLLLN
NHI84001.1	-0.38509433962264156	159	VTPRVDDRIEIFGRKFTRAELELCFIRFWQLGIVNWCQDTAWAASGNYESVNKDSYWEPDAFRHAFWSCILAKSIPPEDAWLWTWAHEQYSTNNLGESRMDLHNNKVGILLTTDPALILDSVPSTSHLPAGDVLSPCELLAKEAVIQNKLILDPEILPP
HAK77058.1	-0.3845086705202312	173	VHSKGHFPSLFLGFNPRVQALAYQYPVQAQLIFDAGNEANTYTDQRFGAGAQAQNDNSSNAFRHSVWNALSVKKLKDIGASEATATEIVRLFTSAYEYNDAGTALVKNAASAMDLHNNLVGRSFKNYTTVNQLLDSLYLKSIEPKVVTVSLEQNLASHNADTNTAWTLLENTA
WP_157417636.1	-0.3838562091503268	153	KVRLVVSGLPGMYGEARALLPRRDAMRVVLAAGLALVLAPVRASGRPRTQNALRHFAWSAWLAASYGAEVAKAVTAEHERHSLDPLDSECDLRNNKAGRRYGRLHVAEIVDLPTPVAVWRLLGIGRRKWRSGRLWAVRHGWVEPSHSRRVGGA
RNC92182.1	-0.3838036809815951	163	NLFKTISRLKWPSLFRLVRLCLPHILLLWPTYKATKECMQISTLHFGRKHYQNGRANAFRHALWNILIAKRCLKQNQSVERVLRWTKNITDWHEQAFFSNVLPMKMDYHNNAVGRTIFRENLVWSKTEFVNFLLQLTQNAIKIDESIDLDPLKKQLIYISDDS
QLH31661.1	-0.38297752808988766	178	GYYAASMNTRTLGFILRNPITAARIGSVVHNSTNISTNSARFAINTGLPENAAKEGSHVNAFRHGLWQASITSEFGQSTAKQVGNAHEDNPFADLSQRSFSGEDALAQGDQVADMLNNNIGQQIGLDNPNASMKDLALGVLQEFHKSGFYVATTSEDGTVTITKTQLTNSQFMTALTG
WP_205358668.1	-0.3824539877300614	163	TGTYSESENNNSTHAERKWCRWPSRWRVCDIILSDAHAARSTALRVFHVTLKSMGRSYADAFQHILWMTLLSWDIGPGSALAAGRRHEDYPGNPSSAKKMAYHNNQLGADIGSWMKSTFHYSRHGGVFANTVVQYALLYACYDSRVGVPKYIASQYKVCIRYG
HIF25050.1	-0.38217391304347825	161	DIQDYMAGLDHKFAWYAPIKAFLRPDVMAHSLVRGVYLYEFMDDPASEVFADCARTNQKDAFRHARMSYEFALTGGYGASEAIANNREFVNLNPAPEMLMDMYNHHVAIGIARESGLIERFQQSSQDILVQKIEEGAFALYPFPLIPKDYVVPEDINLALK
NNK10738.1	-0.3816447368421053	152	KELWGVIRRAKPRQLGELIVLCLSHPRFIWPTYKATNRAIALANTHFGASHRRNTPANAFRHALWNWLIAEACFKRVKDADKVFLWTEKITAMHEKILPANAISNAMDLHNNAVGRALFKSNTSSEMKSGVNLILNLTKRSIKVNTLEEIIQ
WP_223442261.1	-0.38046783625730995	171	NHLNTTNKSEFEIAACTIALTTPSYGFVRSIIAYSIAGPKAKSESLAQYPIIGSSNTREDAFRHIYWNALLAQNYFTLVSKSKRANFALYVSDLRESICGPSNNIDSKEMDLHNNKVGTEIWLSKASFVKVWGINVAIKRPSTTELINAILDRVKLRSCYIVKEHPTNPSF
WP_143852580.1	-0.3793373493975903	166	NFKIIFTTLRSLSFGKMMKLLKLTLPHPLFSILGLYATLRSFSLAQKHFPKTHSNNGVGNAFRHSLWTCLIMMYCCKISSPEKALDYCKKMTDLHEELFPNKPLETKMDLHNNQVGLDYFMQMLSGVHRQFFETNFFVDELKSKTKTAKVLKTLNDDFKGDLVYLE
NLN34246.1	-0.37885057471264366	174	DENTQGPGIGDLTAEELILSATFPTAAITIWANVQPAFDMSVARVANNGNPYQGYNDKRDAFRHAYFNALNTRDVFAQMPIWGGPPILAREIVRLFGIAHESEVPANMIKEKIMDLHNNEVGIQYCTDCYPGFTTDNEIANAIMNFLNNGNLRYLHPLNSNNTINSNTQIIPTN
WP_087919950.1	-0.3778125	160	DSIVQARGQSSSGWNSLTTAEKWLVAGYPAEALIVNAAKNNTDEITSVRYPGWTDGDKGNAFRHALWNAIMALNITKVMAEQFASAHEDVGLTNAELSATTWNGYNGLQHKQMDLHNNQKGRDCVSWYEIPFAVTNTDLANRVQAKMLHLTTRILIGGGI
MBV6508723.1	-0.37756756756756754	148	SDLGGLQSSGSADGVGPHQVWYCRFSWKKCLTSFNSLRSRAEGALNILKNKLRWSKGQRNAFRHVAWMAMIASRYGASWAYGLGVAHERDSAGGGNSHDSKVDRHNNLWGSIFGEAWGASGYSDLEMVKLIAKMVTIRYPLFDYTGDG
MBV6472645.1	-0.3770786516853933	178	LEVVSLLSRRRADIFGSKDVAFYDLAETSFRHINTPSLAFLTARDSSEKGFINTFNHVTAQAIITSFFSEDLADLVGDLHERLYMPELTTGRFTGRQLADTINNPLDNYVDIINNEIGQMLGLELKDRYGLKKSSVCTPAMLAAYLNDLQRYYMHALQIGLDPYRPSDEVVVKFSRKL
WP_050377959.1	-0.37680722891566265	166	TFKVIFNTIRSMSFKKILKLLSAVLPHPLFSILSFYATVKAFSIAQKLYPKTASKNGEGNAFRHALWCCLIMMYCSKISSPEKALDFCKKITDLHEELFPNEPLETKMDLHNNKIGMDYFMELLPGIHRQFFEKNFFVEALQKKTAEAKVLKSLDDDFAGELVYLD
WP_232906477.1	-0.37630136986301366	146	DAASAPRKPGRRWRRWLLAGALFAAYPAFVLIATYTQFFAAGLPGGRNGPADAYRHSLASAVVAYTTSPRLVDWVTRVMERDGQGTRSRAMDAHNNRIGARIGSGADSWSAMQSAVREAVRAGAVDARGADQITWLPPGDWQDRLY
WP_143953308.1	-0.37581818181818183	165	KLSELIRSLDFSQLLSLNKYFLSNPLFFIATITATKSCMLICNDQFGDTHHQNNQANAFRHAFWNAMIIRQCLKYTSKVENAMSWSKKITDWHEEFSPNERLARVMDLHNNAVGRTFYLNTFGNSRPELSEMTISYRKLADHSIQIYSSSIGDDLSDSLVYIEQL
WP_190891945.1	-0.375625	160	EMLDQYLQDNYNFVTSSGERPILANMSWLDQIAFRANAISASLEAVVRFGVIGCQDNACNAYRHAFFNALNAQSFTVPVARQLGQAREYGKMIDPNTFQPINFVCDGTSEAIKTQYMDLYNNEWGYRAFNQYKAQGGNLSAIVKAMSDNGSLINNPRCSH
WP_028872776.1	-0.37546666666666667	150	NSGDFNIAFEGAPNAKEVAVFALFFEDSPAHIVNSTIAFAKAQELVADGTLTGIGDGKADAFRHAYWNALGTADFGPGTMKVFADAHEWGETGLSVTMDFYNNHKGRIIGTPHYNTNVSDEVLSDEVLEAVNDGDLKYINSSGNLVHTNL
WP_019987998.1	-0.375	208	ARKGARMALEFGEPNDFENALTAWNPTSGWSVSVARTDATNMVDALFGPNGNGDRHNANAFKHAVWNAMGVQEIITRRGNKWVALDKMRQFATAHELKNINCQSCPTQTFNGSFFNDLGTYFAWNFDSWFVSGSLPTSGSEGDDAAMDLHNNLVGRTYMYQMVRTGLFGIVTYNPSDDAIRDYFKSYVCFHLRQQYASGTLSYYNGNL
TAE27110.1	-0.3736224489795918	196	IYALWVGWPFIWMRRAQTDADHRVVTDVNNGMIPTSVPLPIEADSAAKVNHERGNAYRHSVWNALGVKYMIDAGVSRNGALDKMRDVGTTYEAMRGAWRTFVAANDALWNNPQQAFDNVPRSNETAMDLHNNLVGRTYMQNNISWGLFGLRRMPSYSQICDELRVRAVNASYYGPVEAFPNAIYAIHNPSDINDGF
MBO7255211.1	-0.37136645962732917	161	DKQLLSDSIPFFLKENLTIPLIFFGGGSYIFYRIMQSKARAEYFSEYLYPAKTKYGMQGDAFRHIFVNVMLKRYTSEALAWLIMDIYWEKVGNNAPCDLLMDLHNNNVGRSTQYKNFRGNSLYDWMQWANNIKHFINDTTKNSVYKNWNQKMPLFFIEQDE
EIP3948310.1	-0.3696216216216216	185	GFISMPSTMRESGFFIRHPWNAGHIAAYNKGDDNISTIAVLFANGLGWSEETSTVGTLTNAFRHAIWQAMISNEYGEKIAIEVGNSHEEHPLALQQIDAAKKGGLVVNHLLNAVEADELVDLYNNIIGRETGLKNPDKNNSELAKLLLNVFLHDGLYFSMKYGESDFYTIVRKKITTDIFNKSIE
MBO5974839.1	-0.36950310559006205	161	KKQLLSDSIPFFLKENLTIPLIFSGGGSYVFYRIMQSKARAEYVSEYLYPQRTKYGMQGDAFRHIFVNVMLKRYTSEALAWLIMDIYWEKAGNNAPCDLLMDLHNNSVGRSTKYQYFRGDNLFDWQKWAKNIEFFINDTTRNATFKNWNQAMPLFLITQDK
MBL7919649.1	-0.3692666666666667	150	STLGIDAISHLPKGLYTLAEMAFAAKYPYARDILAENANVAYSAQNAIFQTDIEVDNAADAFRHAFFSAMNARDLGEGIAREFGFAHEVSFSENNSSRTMDLFNNEQGFKIYSITSDKSNNNLMKNVFNHLEHGGLIMIKNGTFTKTTWP
WP_152124445.1	-0.36723076923076925	195	GGKMASSLSSNPLENALIAWNPTSAQAVDNARTMIESIIESPSFFGGSGNNDNHNANAFKHAAWNALGVWWIIEFRGNKWVALDKMKMFATAHETVSVCDGCPRYALGYLFDDGYTITGTIPTSDDIAGDRTAMDLHNNMVGRTFMYNEVRTGWFGIVTYRPGFDRILNYLKEYACTSNRKHYRNEVLNYYGNDY
WP_184487309.1	-0.3670503597122302	139	SGFMFWRSVQEAAEAEAAASPLPGFYDGPADAYRHIVGTAELRRRFGWATAFGIVTANEVLGTHFRSHPAHLRRMDDHNNAIGLAIGAEARSYEDVVRLARAAIDSAVSAGGSGADGTPVWLPQGWTEPRARRGLSRTL
WP_072910813.1	-0.36682539682539683	189	YTEIIMDLLEPNLTNEDIIAGFDASNIARDDAVQYAKDHNYYSNGTLITWDNEADAFRHFSWNYILSNGIGTSKTKIITDNHEFSYAAAKIYQNSNSSNIIFEAAEFALQAKIGCSQSESAFLNMFTDKPTFMDFINNGRGRYYAKTYSSLGHHEAFAKALREGMTIISLNQIDSIQKSVAYSIYSGSL
NQY01540.1	-0.36602484472049696	161	SFWKIIKGLNFKQLRSLFAWFIRHPLLMMSTVQATLKTFKISQKEFPHIHGKHNKANAFRHALWNVLIAKACARFSNNTQLVLNWTKRITDWHEEFSPNEELAAAMDFHNNKIGREMYSLLHSKSVEEITAAIKLELKEAVKVSSVSVLGRYPQQMVYLEH
WP_233790199.1	-0.3656896551724138	174	NLRTLSPGKLSDQEQLHLLSVPAYGLAYVNSGLDANSYTQSIYGNLDGTNMGNAFRHSVWNAFAIRNILKSAPASENQAIDFTQDGTAKHEFVNNDPQYTIDAAMDLHNNMSARVWMEKKTSWGIGPLRKIPSYGEIIAEMQGKAAIAIHYNSAVDFAGAFNAILNAHGGNNAT
MBS0207957.1	-0.3654545454545455	165	PRVIGIDRYGYADDSPANATDPLGMEPASATVAAAILGLLTACAFPQAQLAWAYYEDSSDKFKHCWVSCRIAKTCSGLPAQIAGFAKEAKDLAIIAYCALPPPPNPFHDWLCEQAQHSSPSDSLNDLIANNKCITWETYIPVVNWIGAACRESCETCCRRMVGYF
WP_119149819.1	-0.36509316770186334	161	TTYSYSSWLPPSVKGDLNASELALFDSDPTRGLKALVAGQEALDYTLYKFGSQGHNNRADAFRHVTWNVWMTAWCGTTFAANWSSAHENNSGNPQLEKDMDTWNNNYGRAYAVIAGLTENSSVNTTRATINTAYFSGNLKTFNSTGTALVQFTGVQSDYVN
WP_114463458.1	-0.3647398843930636	173	GHQLPLFLSKPLGLNPRVEALAFMYPAQAPLIFDAGNEANAYTDQFFGVGAQSQNDNSSNAFRHSLWNALAVKKLKDAGANDATANDIVQQFTSAYEYNDAGTALVKTAASAMDLHNNLVGRSFKNYTTVNQLLDSLFLKSIEPKVITSTLSQILASHNADVNTAWDLLENTD
WP_147043467.1	-0.3645522388059701	134	VPAGRNPPRGNRWLAQALAGLADPLGLPVAEEAADQAYARSAEAYPHLLGINDTRDAYRHFYWVAAMTRMLGASRALAYAASHEVGSADIPGSQMDDYNNHVAAVMMSDPANANIPTADLAERAVSAGCLEILR
MBP6356104.1	-0.3641558441558441	154	VTQVAWGWISAAGIVTLGVYTVARTLICKKRAENKQNEFYGGTGIVLNSGTQNDAFKHIYVSMMLRRYLTELMSWAVMDFYWENTSENKPCDKYMDLHNNYVGRHTKYSTFRGSFWSDMHKWELWGARVRDFVNTTSNSVKKTWNLSTIESTVK
MBO7233513.1	-0.3640993788819875	161	DGSMLTDSVPYFLEENLGVSLLLSGIGSAMFYRVIQSKARAEYVAECFYPGGAKDGMRGDAFKHIYVNMLLRRYTSERLAWLIMDVYWEAVGNNAPCDMVMDLHNNQIGRSRLYGEFRGDDRYDWKSWAGNVLRFIEDTTSNSAYQSWNKELPLHFIRAAE
MBO8460020.1	-0.36335403726708076	161	DKRLVSDTLPFFLQERWTVSLLLSGIGTHVFYRIMQSKARAEYVSEYYYPGQTSDGMRGDAFKHLFVNTMLKRYTTEALAWLVMDIYWENIRTNAPCDMVMDLHNNHVGRSTQYRTFRGDFWKDRYNWLGWSDNILQFVEDTTNNATYHQWNKQLPLFFIR
MBX7052561.1	-0.3631868131868132	182	NSYWNASPPWFRTLNFTIEHPIAAARIGLANYNYGTNISSEATRFASNIFNILTTNTKQNAMRHVYWQATIRIEFGSDIAAQIGFAHESHPNLIDVCNLQSEYNFLYDRAEEFADEAADLLNNMIGRHIGEAFKNESAKERVAGILAYYHTSGLWEPVKIFDTNADLIGYSVKQCRLSDAEY
SFK95479.1	-0.36264900662251653	151	SAATIQAATAARKPARRWRRWLIAGAALAAYPAFVLIAVYAQFFAAGLPGGRNGPADAYRHTLASAVVAYTASPRIVDWVTRVMEHDGQGNRSRAMDAHNNRIGARIGRDADSWQAMNRTVREAVRTGAIDAQGAQQVTWLPPADWRDRLY
WP_152414183.1	-0.3608724832214765	149	NSTIVTPSYTIWGKNLNSAELALVAAYPSQAVFVYADANTALSTAQSLYQSSTLYLGNGDAFRHTYWNGLMAKDIGETYASYFANAHEAQTPSGPDKTMDLNNNDVGRRLARYTSRSNLKSEVIRYCDNGWLNRVVNGVLTVTDSSGKL
WP_207275834.1	-0.3579470198675497	151	PVNDSDVSGTMSTSVMKKIRELRACLNLGASNCYVAYRITVLVIGYASGFRNRDKQNGIRHFVWSALLAMAFGGGNAKKLTDSHEWRQYGRDSAVDQRNNYLGRLRGIWYRTSSRAWWVRNSTAVRAYWLGVFGNMGKTLWKNRTLARRGW
GGS58093.1	-0.35645962732919256	161	ALIEYACGERISIESFTGCGPVDTVQFFALAHNMKALKMQAFAVSERLYPDEYWVGGRRDAFRHMYWSATMALMYGTDFSFELGTAHEQRPGNSPLQESMDLYNNSLGRSMLLSAPYHDMALDEAFALLEVEIQAAVDGGEAKVIGPDFRLRDSNQVPRGY
WP_206577839.1	-0.3549390243902439	164	EVIDYIENDLYKMLNPCEKELIRSDPKYAADAIVIYLNMIEAESKTIETFGINGWNDCSDAFRHAYWNALMTRSNGVASAALFGTAHECVVSNPNLENQMDLHNNNIGRTIASNNPSLSNSDIVGQILNSITNGELRIISNLAPSGRITLNSTLVSSLSCQIPN
WP_133500097.1	-0.3548648648648649	148	SAASAADGRTRRRRWRRWAVALLVLGAYPAFVLAATYTQFFQADLPGGRNGPADAYRHSLASAIVAYTTSPRCVEWVTAVMERGGQGNSARAMDAHNNLLGARIGANAASWSDMQAAIRDAVRHGAVDATDPDRITWLPPSRWQNRLY
WP_203853584.1	-0.3548427672955975	159	DGSSESTFGPFQAWWCATHAVVDCAGALLTGNEIHHLADALFEQYLLERPDTAWTGGQKNAFRHGLWMALLTGVFGFSVDQAVSLGEAHERDTDTDGQEWGTYDSGVDMHNNEVGAQLGADMRATMGADWAAKNRYVFYETVAFMVDTKQSDFYYSGAI
MBL0235969.1	-0.3543646408839779	181	LEKTYILSRRRPFIFGPNDVTFYDLALTCLYHINTPTLAFKNVRDSSDKGYINTFNHITAQAIITAIYSEDFADLIGDLHERSNMPEITSGRFTVKQLGDSINSPQDNYIDIINNEIGQKIGLQLKKKYKLSKNTLLTPILLAAFLNDIQSYYMWSLEIGLDIFRPTDDVVIKFANKFNSL
WP_223046079.1	-0.35277419354838707	155	LQQSSLLPGNEAWDVTPGAEQLQRAIPQGLVVAAGIIAAAAACAYPWYRYAMNHYARKTDKWRHCYVSCQMSKTCGPILTELAGLGKELGDRAKAAYCGEDQTSWICRGGHGDFLDSLRDLAANQTCIAWETILVGPLARLWRQSCFDCCNASGL
MCB1102951.1	-0.3527338129496403	139	KTRRKIQIRALAVSALICAYPLFVLSYTWWHVFSSDLPGGRGGPLDAYRHTLASAVVAYTLDDAVVEMITSLTERGGRDSNAMDRHNNRIGATIGSQAGSFAEIEPTVYAQVSDGEVNTQSDSRTTWLPEDRWGHASVW
WP_073315858.1	-0.35202453987730065	163	NLIAVIRRLSLKEILSLIVLLVQYPLYIFPTLRATKQTLNICNIEYKDSHHLHGKGNAFRHALWNVLLALYTFRIHKNVQKSIKWAERITDLHEELAPNNSLEKAMDLHNNAVGRAFFGGLKNHTLNEIVVEVKQRAECGIVIRTILDIEQYKKDLVYLAEEN
MBP3361308.1	-0.3510126582278481	158	WTFGGVLDKQRISSTEKIVAIANPLGALNVDNAQEIAWTEVQSRYGADIPPGSLDGSNANAFLHCYWNALITKKIGSYWAKLFTDAHEYGINNNLGLNAQMDLFNNSVGIYIGENIENKDNAHIANTVQNYVNYGWLLRNKVNGVVQNINIPTNSDYR
WP_186750506.1	-0.35045977011494256	174	AGNQWEQAVTRDFPQAGLSVYNAALDARNWATEQFGLPGYGDAGNLDNWRGNAFKHAAWNAQGVRKMVNGGYERFRAFYIMKLFATAHEKDPNVNVILTAESNMMDFHNNAQGRTYMKNNIGWGIFGLRSIPGEGNIRNDLGNACANACFIGSGQSILNLTYGNISAIADADYV
WP_075350341.1	-0.34932926829268296	164	IAYLENVFRTINDCEKEVVVSNLHRFNSIIQIFNNSVWAEEHTKGLFSPIILDTWNNCGDAFRHAYWNALNVITVPLDLAILLATAHECSGYNDLEKNMDLHNNSIGREIGSKNLNLSINNFNDNQILIEEILSSLRNGGLKIIFPRREDNGITRNSEIISSYG
NLN34248.1	-0.34895833333333326	144	VKLFPTLAAFMAINRGIAEAETISRFGTNGLNDKADAFRHAYFNALNTRSATLAVVGDGAKVVRRFGEAHETEVPSQLQLEVQMDLHNNEVGIQYCSDCYPGFTTDQTISNGIMQLLLNGSLNYLFPTLPPPFFSDGTPNPNGD
WP_154892616.1	-0.3482	150	NVISPMSVYYGGYLSSVAEMTAAIGKVGPIDAYTARGNASEAVRAAEASGYNGANDGKQDAFRHAYWNILMTRDIGASQAKEVADTHEEFNPGTAMQGQMDDYNNSVGRSLFPGGSPSNSSLITIIKNGMTSGKFLYIAGGQLHFTNYNL
MBP8793814.1	-0.3474496644295302	149	YMLSHFEKLEEDPNPAELLAFSIFPDKALLHIQNSITALNKTEQLVTNNTLTGIEDGRADAFRHAYWNALGTAEFGANITQIFTDAHEAYSSGLPKQMDLHNNQKGREKAISMSFNFLTSDSDIADSILIEVYVGHLLFIHNGVLTPTY
MBI4801379.1	-0.34692307692307695	143	QVDLSNLFGYAGNNPTKFIDPRGTALLSPAVLPPVIVAILTINCGINWVLAGISTIGYKDQFRHCFVACSIAKSCGRKVAEAAGEIWEYLETLFDQPYDPDDIRANEAGAAIGVGDCSSGVPSREDCATGCGRWVATNPRSSR
MCB1101556.1	-0.3463157894736842	152	CQVRVGRTTVVNVTGLGETAWMALHPQYWISAFELRDEALAWASNNQATLGGGLHNGRADAARHAYWNAIMTFDWNAADAEGLATAHERTGLDDGGPHNETVMDLENNADGRAVGGGGSTNRVQLQNAVIGALNAGTLTILDDLGNANEVGL
PHS10306.1	-0.3458787878787879	165	VEANFSFELDDQNFGNLTTEEKLLVIALPVKALIIKANKQPAEVETVARFGVNGRNDKSDAFRHAFFNAMNANDAGMMIANLFSDAHESENPPNLIKEEQMDLFNNNVGLNIGSNASIFVADSVMSDTVYQDLLNGLLVYLSPLGPVVPPNFGITTATQLTPTNN
NVK53065.1	-0.3456976744186047	172	IDSFVQELAIANCTITNAFFNGFGLVRPIIAYTAAIIEANNSSENHYKSYNLAYSNTRKDAYRHMLWNALLAQYYFTISSKSKRVAFAKCVTDYRESGSCNTLNSIDSREMDYHNNAIGRKIWSDNTGYLEVFGFTFGLSLPFVSSLKYEIFEKVEKYSCYIVKKHPDNSVY
MCB9043475.1	-0.3451298701298701	154	FFTYLQNKFSNNPYSQQNECEKNLTWEHPFCAISIALNWYIANTQTITFMGFNGEDDCSDAFRHCYFNAINSCSCGVDVAEEFGIAHECGSTSSIATEMDLHNNGVGYKIYNEYSICLNIDYLAEKVCEKLESGELYIIEFGSTVYSVSCSCLN
OIP00497.1	-0.34445205479452057	146	KANSLNDSISLKISRPEIIWAVFHPFKIHKALLISKETIVITDSIANSGLLVGYNGGKLDAFKHCLWSALLCQEIGKQAASALTKAHEKGNRIAYRRMKKPNLIIYSIMDAANNQVGIEIGSHKMNRLKTIFEVIDTLEKGKLLYI
NLB68490.1	-0.34259493670886076	158	CQHRIATTTVVNVSGYGETAWMALHPQYWISAFELRDEALNWARDNASALGGGIYNGRADAARHAYWNAIMTLNWNATDAEGLATAHEKTGLDNKMAHNETVMDIENNAVGRMIGSGSYTNLIQVQNAVIDALNKGILTILDDLKNVNEIGLLQPSNQ
TNE40589.1	-0.34197278911564627	147	GALAITRYVVEGAALIGLGGGSVALIIMVNEATDAFTQVYGYPPEPTSELWDTFRHGYSSARMTQLLGPEAGQFLGDLNELKSANAPEDRRVDYYNNDIASAMWGDRPNPTSFGTVDATLAGLVKDAISQGVLKTDGAGGNAGDVPS
SEO13050.1	-0.34158227848101264	158	QDTILPLGYELPGGLRITQAEVNLAKSNPGEFTIYGSTALAAINLSEAIYNSGLSQGNGDAFRHAYWNAILVQEFGAVTRGPAYGVERAEIWTTAHESESSGIDKEMDLYNNYVGREIGYFNYTQSRTHISNTLQTLVNQGTLVRIVNNRLVATDSTK
WP_204417259.1	-0.3401242236024845	161	PAPIIVGGSVVALGISSMAALGGANAFLMSARSEAQSEFNTRFTDVTNSTQRALMLDAFTHMYTSGKLVQNSSQIFSRLLGDLNEYSRRGNTAEEQNKDFWNNDLGRQLGSVSASTSDLANSIEAAIRGGDAIIDADIDPRNFSQNPLVLDNYALSQITNI
WP_183298279.1	-0.33798913043478257	184	AGPVVQRDSVFDHIKQAWLAISRGGIDPAVAALGHRSAAERNAAGYVGYGYHLGPGDALRHCSWSALVMGSTIGYELQDRADSLSRVRNTEGVIRAAHLRAQGVLLAHEDIAGGRGAVDSIMDQRNNEVGMGLAVTAYREGVPRYDMTGLSEQRLLAAARASLDGGALTMFDPRTGEMITTGAW
WP_210537331.1	-0.3374657534246575	146	SRSPARSVFRRWMPRLLAVGVLLGAYPAFVLVSVYAYWFGCGLPGGRNGPADAYRHSLASAIVAYTSSPRCVDWVTRVMERDGEGNPSRAMDAHNNRIGARIGASADSWKSMQQAVRTAVEQGSVDATSPDRITWLAPDAWQERIY
WP_211869209.1	-0.33694267515923565	157	SNLIEAVTLVSKATSLPKLLDARKEALRWSYNVSFAFTGEMDPDTAGQVAFNSRNAGPGDALRHCYLSAMLARDLGYTDALEVLVAHEMNGEFGSPASQMDLFNNAVGLEIGVRLKAASDSDLQSAVMDAFLHGRLRVVDAANGNKLVPTRSLTFGR
WP_159102669.1	-0.3368115942028985	138	LSLGISRLNPAEITILLDFTDVPITRYLLNINYAYDVRNGLFGENTPPDNNHSNAFLHAYIAAIHTDSFGYDIARKLVDAHEMTQGQGVGTQMDKRNNMIGLSLGSRGITNAQTIYQMVKKGSFWIIENNNLVQKPMK
MBP9708436.1	-0.3364245810055866	179	TAQNFNRFNNAEKLVVFHHFNLRDLYYLDLASEFASINPREFCPSSVLVDNLYDALRHYSLAAYLGFHIGAEKAERMLTAHEFGANGDCLNEESTLMDLYNNKQGLIWAIHNRIGSFSDLFNKNLRTKFMDNSIGALLSIFEQSKKDDRMCGISVSLLHNHHLRLVQGDPLWPPFIGCV
NCU05327.1	-0.3359146341463415	164	FSSNCPLGWCNLTQSERNFIILFPFSAFMIKINSDVAKNETRQMFGIGPNDPMPPNDKSNAFLHAFWCAMNLNSIGEVKARLFAIAHESETPQQLQIETKMDYFNNEVGFNIAKTQNSLFSNHVFQALTSGQLRYLKPVNYSDPAFWGANNIPETHGITNLTQI
WP_162599722.1	-0.3356521739130434	138	VPTSGEYAEPDPLAVQYSACVSAVGATGFWVCAGAGISASIAKTASEELFPTTQVGGTGDAFRHCYWSALLTIDFGAVRAEKVTTSYEDVALNDEPFRSMDLANNATGRQVGLAQRTNARSKERCASLARTGGLVTVS
WP_230581946.1	-0.33505050505050504	99	EAQNRFPGATSLHNGKGDAFRHCSWNALMAMRIGVDAAERIATNHETVAQGPADETSMDLYNNAQGRFIGSAFASSGDEASALTQCAIWASIGFLSTLS
MBW0177743.1	-0.33496894409937894	161	TQEMFEFQTDYRTRMSQAELDIYDNELTSNQRLKYLINAKTALEKAASLFPTSVWNGKGDAFRHAHFVAANAESLGPILAARLAAAHELNPNNHPLEKEMDTRNNAIGIQLFNTMLTNGLTGHFFREGLQILLTQMINNGGLWIISPLASNGAPIDGVSQL
EKH62734.1	-0.3344512195121951	164	IQVIDPMGLDAIENMTSGGLIYAVSGVPGLIVANSITNSAYQFGYDMDAIVGGAHNGAADAMRYCYLMCRMTKTFGSTIADVIGKNHEAAGDRQGQPAKERIMDLKNNTVGIACGDFSAKCSDACIEKYNIGQLFGLDGIKADNPIKAREFRCFKLLEANLSFF
MBE7449193.1	-0.33433962264150946	159	MNGPTTWSYEINGVNLTAAELALLVSQPWNVGPTRTAADDAVAATQARFGTFRMYLNRGDAFRHAYWNVLLSKRISVWWAQVYTTAHESESTGLDKEMDLHNNQVGREMFNLAPGQTDTFQADRLTSFCYRRVEGTNQLGTACLVYIRADVRVRVSGIS
WP_226468334.1	-0.3343055555555556	144	KANRRPRWKRLKWLVLVVLLLVAYPGFVFATVYAHWFVANLPGGRNGPSDAYRHALASATVAYTGSPRWVEWVTAVMEHGGEGNDSRAMDAHNNRIGARIGAQASSWRQMQADVMTAIEHGTVNTADEQQITWLPPERWQNRLY
MBK8710280.1	-0.3314814814814815	162	WLINNFRFSSIAPTENLTPVELILINYFPFAALRIKSNASKAELETINRFGSNGLNDKSDAFRHAYWLALNTKYVGAEKAKLFSDAHETQVPLKFILEKQMDLHNNAVGISLCPQDALTEAYLSQTAWQSVLNGELNYLSPIDYSDTCYWGCQGNTSGTHGI
MBK8811790.1	-0.33014388489208635	139	IKRKRVFVAAIVSLAALSVYPIFVLAFTWWHVSQSDLPGGRNGPLDAYRHSLASAVVGHTLSPKAVDWVTRLMEISDTAPNEMDRHNNLIGAELGTRAESFSKIEPQVRQLVLAGQVNATDQDRIRWLPKESWEDGWLW
MBC7714680.1	-0.33	134	ISRWKKNLLIIIMVINILPMGAVFVLYRIAMATDLPGRGNGPQDAFRHTYSSALTARYISPKAVELVSFLCERDHNSPMDLMDIHNNKIGAKIGIGEGPIYETVAKKVQEGQIDAKDADVVTWLAKSYWDGDGF
ODT53314.1	-0.32999999999999996	161	ESAGILLFEQDYRGQMSSQELVIFDGLIRYKQLQYLFNAKEALDRAQSLYPNSILNGNGDAFRHAYFSALNAKVLGLHLAKLLGDAHETFPNSNQLENTMDLFNNQFGRDLFVTLSQNGQAGHFFKETVMILLCNHKIPNGELKRLSPLGPSSEIILTTQL
WP_153267479.1	-0.32766917293233083	133	LQQISYLVNAQKATWLAENLFLNSLYNGRADAFRHAYWNALNVILLGDSLASSLAAAHEDKPSSYANDFKEKQMDLFNNQVGRTKSNWFSNGYSSLSESILDAITNGELRFLSNLLGGGDSGRATNSSSLIPT
WP_173045602.1	-0.32072992700729924	137	PIVLKDPTGLTACACGEIATVITRVGPLGALIGNHLADEARTLAASMAGSGQVPHNNQFDAFRHCYWSCRMTQVMTPDAAAIIGDIHEECDSVQLPQEYNMDSYNNMVGRTFGMPGTDCRSACTGAMQGGVLQTFPY
HAQ37700.1	-0.3181699346405229	153	LRSGVIVYAAIGTAAAITGYSVWRVYQSRNRAESKASSFFPGLTDAGKIGDAFRHIYVSVLLRNYLTIVGAWAVMGTYEIVNPNDHARDTYMDYHNNAVGRYYEYWTFRGSYWGDYGDWEEWAENAMEWVDDLNNGVYMDWQFSDPDADTAEY
WP_218280808.1	-0.31766871165644167	163	KVWLDVPDVGTMSELTWASILVNSGPAGAAGVVNAWAHNEVARSWSLDASNSHLLKSEQNALKHSCWMALCASDVTVGPAWAALLGTAHEYENKLKGSYPFESTMDYHNNLVGTTVIHPLDFTGAQIRADLLTRLGNGTLWVWDSKGNEFTGFRATRKANGEP
AQY21769.1	-0.31708333333333333	168	TTLVFFNTFKQLSLQKMLQVLGLFIRQPVFFVLAVYASFKAYRIAQKKYPTTAGTNGKGNAFRHAFWNCLVLMYCCKVSSPQKALAFCETFTNLHEELFPNEPLEKAMDLHNNKVGRDYFMSLLKGIHRQFFETSFFVEELKAKANNARPINDKCIDESLKNCLVYIG
MCE2777563.1	-0.3166013071895425	153	DVYVLPEFEVNYRGRMSPSELTIFDNLSRFLQLRYLSNAYRAENLARAFYPGDQVNNCADAFRHAFFNGLNVASLGYSLTKQLGDAHEELSQIQIQKEMDLYNNSVGRQQAISLLGSGFTGDFDENLWKNLVYVALNQGFKIISYDQLVYGFC
MBK7088682.1	-0.31607361963190184	163	NITIDDLNPDEQPNATEIMLFCIFRAEAVFHIKNSTNALNTAQQLVTNGTFTRIHNGKGDAFRHTFWNALDASDFGKSITLLFTSAHEVGSTNNSLEILMDLHNNTAGAHLGQNYSITTSSSVIQASVISAMQNTSNISYLFPLADHDGNNILSNTVTKSTNQ
WP_235127642.1	-0.31547297297297294	148	LENGMLDILGDGFADSIFIVRLIYAANAYAAQTYTAVKYNICGSTCSGCKANAFKHALFLIFNAELFTIKAASALASAHEDGQVSKEAQMDRVNNATGQKIYEKFLGSGTPNQWADRVKIAADNADFGMTFLKSDAFVSTKTADNTCL
UFH57008.1	-0.3147878787878788	165	VAQSSFGNINTLEWQHLNNNPVMISRYYYASNKAVSETAYRFGNANEGVQSNAFQHAIWNCLTIREAMYAGFTKNNAILFTRNICSDHECDANGNRQYTEHTAMDLHNNLSARSYMGNVSSGSVWPFSINVPSESDLFDAWYHAATTRNYHICNAVSYITSMYSW
MBM3617757.1	-0.3131012658227848	158	SLSMNNLKKQAALEAYNLYKALIDPSIVVTMGANGFPLATKGGAPIGHNDTLDAFRHAYVSGVFTLEYGATITDLLGWGNEIYTDLNSAPLAEKIMDIHNNQVGIETALTVSNRTDLADELVLKLANNELIVTDSHGITNYSDDFVLYAQDGSKLELE
WP_089525487.1	-0.31285714285714283	119	GTVFATDSTQKSTSVSGSAQEIVEQYPVYSMSVYEQIVEEVGQGLLTTDEQAGDIHEEHNPGTALANEMDVWNNAAGILIYTNHTGSTTESALITLIKTYLNIGNFKYIKNGFIAWTNA
TAE35797.1	-0.31256249999999997	160	NQSIIYTNNYFNLGFGLNNAENNFYNTNQWMIPMAMANRAEAINRIGEYYCSDADDFNGNAFKHAYWSALNTWTFGAGYAQFMGQLHEGGSPALNSEMDLHNNQLGITIASEIPSSAGEEVLIQSILEAISNGQGKRLALIPGDNSFNFTVSTDGTNRCN
WP_181841636.1	-0.309493670886076	158	LSSMLQFPGIQDLWSHLNATEQAYFTAKWWLLPDAYNAYRAAEDYVLFYYCNNNDDGNWNAFKHAFWAAMLSATVGPRTALEITDNHEVGQDAVNQSMDLFNNNLGINTFKQISSQVAAEPIANKKTGIILNAILQKIAQGQGRRLLPENVDISLQTL
MCC7495825.1	-0.3090131578947368	152	GRDSLGLLLWLPDQTWGPLPSTLDDCFAFGYSARFPAKEFAEQLARRFGMPTAGLGDIFDSIRHCTWMCLITRRHGRTCAELVGGFHELDNLCMVSQTPWDIRLEHGNMDFHNNAIGRLVGEHYVGSCQEGCLAAGRLGHFRVLGSGMATRQ
WP_092736278.1	-0.3086746987951807	166	SITVVFNALKSLSFKQLYRVLSVFICHPFFCAMAFYATIKAYKIAEKNYPKTASNDGKGNAFRHALWCCLIMMYCCKISSPQKSLKFCEKITNLHEELFPNPLLEREMDLHNNKIGMDYFMTLLPSIHRQFFETSFFIDELKSKTEKAVAISSLEDNFGEGLVYID
NBW82315.1	-0.3078888888888889	90	NPIRYFIKIFERFLENPDGSFNVFADGFQDNDVDAFRHAFVSGVFVQEYGALAADIFGRLNEYFPGYGTSVPNPGPSMNMDLWNNAVGRS
MBC7990503.1	-0.3061111111111111	144	KAAGHPRRTRIKRLVACLLLLSAYPVFVFATVYWHWFGADLPGGRNGPADAYRHSLASATVAYTGSPTWVAWVTAVMEGDGHGNDSSAMDTHNNRIGTRIGAQAASWDAMQSAVWEAVRSGGIDAADDNQITWLPPERWQNRLY
XP_041538695.1	-0.3053658536585366	123	SEAPYWFFLPFLPVSPQEISVLFDYYNMLFVSVAFEVRDYNNKARDFHRELLSTDIPRKNALRHAYWTAMLSRRWGLYFALDLSTAHEEAHVDLTIEGPFDHVTDKINNAVGSLLGSRTSTDL
WP_090955682.1	-0.30317460317460315	189	ELSKAIEATIYVGFPTLSTSDIASSIKNANTARDIGVSYAKLNGWGSQTWDNPADAYRHFAWNWLNTKSINANDARVFGDYHELALAAADEANALTSLNYAEKIAWGAGRALSLKSSTQGSLSTFNSVFKNDSIMDIYNNSQGRKYAVNYSHTTVSDAFYAAFFTNNALIGYPTQVTSSVRSTAFSYWQ
WP_145056478.1	-0.30197080291970807	137	KRLLLRRFLIVALLLGIYPACVIGYTWTCVLQSDFEGGKRGPLDAYRHALASAVVSYTLGDWAVDFTTSVCESPDSESGKMDIHNNRLGAAIGSQASSFQEIEPAIRQAVLEGGVLSDDPEQIYWLPQDTWGKNKLW
GDX41953.1	-0.3011363636363637	176	LDITRINSLYERLTAAEKALIVIFPVQAFIINLNVQAAFDMSDSRMGSIRGLNDKKDAFRHAYFQAINTRDVMGRILPYPITGSDIVTLFATAHESEVPQELQLEREMDMFNNSVGISYCWNCWTTSNNSIANAVIDKLNNGELKYLSPLNHIQSPDWPLGLNGILSSTTIKWTNQ
WP_114069390.1	-0.29881250000000004	160	LQDSRARAFYNSLPDGEKLFYFKHPYLILGVALNRLTAYELVNQHYGVNGQANQNNGNAYFHAIWSYLNTRTYGIEDAMAIGDVHERFDPSNANPLYSAMDKHNNMLGIQLWVSFINSNYNWWSSDFFGFNTVLQAITNGQGRRVSGDCCLIPTDGSGLQ
MBL8774326.1	-0.29479166666666656	144	YHGVPRFQLNATEQFVCIDLLQVDCGGYIEAAYRSALNAAIEFGTGSGLGPANAFQHALWSFHVAERYGLGSAAYLLAAHENIRDQDQCGRQMDVHNDGAGLAVSVVVGRSAVTSGLMASVEGPYWVRRIVDTDLTRKCKVTDS
MBK8774264.1	-0.2946625766871166	163	NITIDDLNPDEQPNATEIMLFCIFRAEAVFHIKNSTNALTTAQQLVANGTFTRIHNGKGDAFRHTFWNALDASDFGKSITLLFTSAHEVGSTNNSLEILMDLHNNTAGAHLGQNFSITTSSSVIQASVISAMQNTSNISYLFPLADHDGNNILSNTVTKSTNQ
MBE6675961.1	-0.2932446808510638	188	TRDEQITIFGKSLTPDELALIIQHPLYAKRAYDCSQTAISTASMLYPDCHSDGELGNAFQHAYWLMLLYYDTTPSFAIDFVVAHENYDGNPILHKTMDLFNDYAAYYFCIGTIGTDFTEATLAFYTKDLMDDGELKYIVFDYEYISRIVYNSITETTQTYYSTADLYAYTNSNTPYNIPEPIYEVFPA
EIJ38465.1	-0.2928220858895706	163	NVGRIIKSLSWSQLIRLLGIAISRPILFYCFIKATKKCISITTTHFGNTHHKNNIANAFRHALWTFLIINFSLKAGKNIKKSTSWAKFITDWHEDTFINNPLERAMDIHNNTVGICFAEKQYSSNKNLEISITSLLDNTNEAIQITNLDEIKLANNKLVFIDT
WP_128250893.1	-0.2900609756097561	164	NIRINGLKPEEKPNAQEFILFALFPREAVFHIKNSMNALNTAQQLILDGTFTRIHNGKADAFRHTFWNALDASDFGVPITLLFTTAHETGAIVPNHPLEMEMDLHNNSIGAGIGAIYNTLTPSTIIKSVVINAMQNTSQILYLDPLANHDGENILPNSTLKSTN
WP_232751644.1	-0.28992907801418444	141	FATTQSDPYRIYIQGLEMLSCIALVDVVSCGIANQAATTASTEAQNRFPGATSLRNGKGDAFRHCSWNALMTMRIGADAAERIATNHETVAQGPADQTRMDLYNNAQGRFLGSAFASSGDEAAALNQCALWARIGLLSTLS
MBP7173906.1	-0.28897590361445785	166	TIRTIFNTFRKLSFSQLLQLFSLLLRHPFFTVMTLVATLKTFQITEKKFPNAHHGDNKGNAFRHALWSCLILMYCCKISSPQKSLKWCKAITDMHEYLFVNEPLQRAMDIHNNKIGMDFFMSLLPTIHRQFFETSFFTDQLYERSQNAQLVTNEEGFETEKLVVLD
MBN4047100.1	-0.2880503144654088	159	FALDVFNQDIYNVWKNLSIAEKDLIMEFPLEAYGIFENRDIANAATIAKFGFNGRNDKSDAFRHAYYNVINAKVVGVDMAKLFSDAHESENPIILVLEEQMDLFNNNIGHQSISGNGSLSLSQLADLIYQRLLNGDLRYLSPLDTVVPPFYGINSLTQL
WP_147756603.1	-0.2871686746987952	166	TAKIFFNTLKTLSFKKIIRLLKLVIPHPLFFILSSIGTVKSFVIAKKYFPKTNSSDGIGNAYRHALWCCLMMMYCCKISSPQKALKFCKKMTDLHEELFPNEPLQKMMDLHNNKVGMDYFMALLPTVHRQFFETSFFVDGLFEKTKTAKILKNLEDNFPGDLVYLT
MBB1561277.1	-0.2864634146341464	164	TTIFKAILLLDFKRLTRLLGLLLRHPLFAFLTLIATLRTFKITNKKFPETHHKNGRGNAFRHALWSCLIMMYCCKISSPQKSLKWCKQITDLHEELFVNEEIARAMDLHNNQIGMDLFMTMLEGIHRQFFETLFFTDPLYKKSQEAKLISSIEEIEQGRMVIIE
TMI99395.1	-0.28570621468926555	177	ASFLQNIEKQLYSSATGGVSDLAIGYALASQLPGRGFGGPADALRHLVLGAELARRFGVETAANILAAHEFQDTNPDPADTKQDAYVNSIALAVGKLVGDAGGTTQDVLNISTKILEQSLTGYSWHDMGPGGNWILTADGFYVPPTLSVEFDFHGAAYNVKPIGLTSNSTWQGNPID
MBA4386774.1	-0.2854938271604938	162	NRLVIVDVPNVGTVDQSEAEAGITLHYPLGFLYVAQMGTAAQAATDYANTVWQEPIPKKDAFRHCYWNALSVSAGVPAEVMLIMSTAHEYRNRAGREQAFNSTMDLYNNAIGSTVVHSGLAGMPDVDAIVADIEVKYKAGSLMIFDGTVYKDCEGILIKSNG
OBX26441.1	-0.2822818791946309	149	MPSEEAPTIFESPNSKELFLFSIYPGPAILHIENSAVALNKAEQLVVNGMLTGISDGKADAFRHAFWNSLGTAEFPVEIMKLFADAHEWGENGIEVDMDFYNNYKGRIIGGNFNFASSDSDISDAVLQAVFDGILKYINGQGSLVFTNQ
NUS60899.1	-0.2760714285714285	140	KRVSRRIRLIAATGLVLAAYPAFVLGTVYAQWFRADLPGGRNGPSDAYRHSLASATVAYTVSPRLVALVTHVMERDGIGSDMRAMDAHNNRIGADIGAHATSWGEMQARVLHAVEAGAVNTADADTITWLPRERWLDRMY
RDY68112.1	-0.2726027397260274	146	SHAATKPARKRHWRRLFVVAVVLGAYPAFVMVATYSQFFAAGLPGGRNGPADAYRHSLASAIVAYTSSPRCVDLVTAVMERGGQGNAARAMDAHNNRLGARIGAAADSWTAMQQAVLAAVNEGAIDARSPDQITWLAPDAWQERLY
NOU88196.1	-0.2703703703703704	189	DEMSKAIEAVVYAGLPNLSVAEIAISFLNSNDARDIGINYAALQGYSVTWDNPADAYRHFSWNWFNSEDINVNDARSFGDYHELALVAANYVNPMGGKTYDEKVAIGVAKVFSTRSSTQGSLSTFNSVFDNASIMDITNNSQGRKYSLNYSFSNVADAFYAAYFTNDVLIGYLSEITSSVRSTAYSYWQ
RQO45949.1	-0.2694354838709678	124	LIASYPAFVLGYTGAHVVQSELPGGKNGPLDAYRHTLASAVVAYTLSPVAVYWTTRVMESGDKDANRMDRHNNRIGAAIGAQAVRFDEIEPSVLAHVLQGSVGANDSQMTTWLPASDWRAARFW
NLG35329.1	-0.2684049079754601	163	NLVAGVTAMDVPLPNQAIWAILNPIAATAAYNLAAEAQNWAAANWNALGGSSAVWNCRADAARHSYWNLIMSLDPDMDLSHAEGAATAHERTNLESTPNRHNEIVMDLQNNAVGRSLSSGFMSSTPRATLQAAIVSALNAGNLTILDDFNNANEVGLLKPSNQ
NLG34364.1	-0.26484276729559747	159	DQPSGMGEAAYALAHLPYTIIAIANNLAPSTYPPDITTLEPFIWASSAYPGNQHNTIADAARHAYWTCLLTRYTVAGYAEGLTTQHEASNPGPSTETVMDLHNNLMGISIEVDHTHTSGLGCCRSAVQSAVSAGILWYLDSSYGAVNTAEDALLQPTNK
WP_015814409.1	-0.2592638036809816	163	FEALMQLPYVSELWGSMNQTEKDYFQSRKWLIPQAAFAWGSAKVFVQLFYCNDSDDGNWNAFKHAAWSAFLCMQFGVSTTLEITNNHELLSPVNQKTMDLFNNDLGIKAYKKMSATLASMPAYNPGPKLALIANTILQKITEGMGVRLAPENVPEGTFQMFMS
WP_137266421.1	-0.258984375	128	VGAVLAAYPAFVFATVYAHWFAADLPGGRNGPSDAYRHTLASATVAYTATPRWVEWVTAVMERGGVGNDSRAMDAHNNRIGAAIGTRADSWDAMQAEVLDAVRAGSVGAGDANKIIWLPPERWQNRWY
WP_234109827.1	-0.25879518072289154	166	TARIFINTLKTLSLAKIVKLLKLTVPHPLFTILSFFATIKSFTLAQMYFPKTNSNNGIGNAFRHALWTCLILMYCCKISSPKKALQFCKRMTNLHEELFPNEPLEKEMDLHNNKVGMDLFMEMLQGIHRQFFETSFFIEQLLYKAKTARILENLDEDYGNELIYLR
WP_113948601.1	-0.25829787234042556	141	GGDPTGVIIDPSGNIDAETLWSIAHPIAALSFSGNAYTAQNLAATLFSGNAESLWNGAGDAFRHAYWSALNARSQNATLAGDFGLAHENSSPDNPVAERNMDIRNNNYGIALAAAHPTWTEAQLRSNIFKAAVSGLLVTLR
RRO12423.1	-0.25681159420289856	69	KILADAHEMGEEGISVNMDLFNNNIGRIIGFNLDPFFESDNVVEQAILDAIDEGDLVYIVGGILIPTNQ
WP_231841460.1	-0.25630872483221473	149	YMTSNFEVLEEDPNPAELLAFSLFPDKALLHIQNSTTALNKTQQLVLNNTLTGIEDGRADAFRHAYWNALGTAEFGSNITQIFTDAHEAYSSGLPRQMDLHNNLKGREKALIMSFNFLTSDSVIADSILIEVYVGHLLFILNGVLTPTD
WP_079667597.1	-0.2540119760479042	167	FITIFFNALRSLSFKKIIVVLGIGIGHPLFSILYFYASFRAFNIAKKLYPKTSSTNGAGNAFRHSFWVCLIMMYFCKVSSPEKSLKWCRKLTDLHEDLFPNEPLETMMDKHNNEIGLQYFMSLLSGVHRQFFETTFFIDELQKKTKEAVILENLDQKLDERLVYLRE
TAG22819.1	-0.24571428571428577	161	IWTPLTMINYFNLSSQLNSAEINFYSGNTWMIPMSMVNRASANNKIEEYYCNNADDFNGNAFKHAYWSALNTWTFGAGYAQTMGQLHEGGSNSALKSEMDLHNNQLGITIALGIPSSAGEDVLIQSILNAISSGQGKRLALIPGDNSFTFTVSTDGTNRCN
MBT9555180.1	-0.24541666666666664	168	LGAFGYTRDSTVERERKALNRTSAYGVWGMAAALAIATSTTYGGAMSNDSGASGFGGRADAVRHCTWNGIMAVVIGEADAEVLATAHEDPFPGSQSGINDREMDLHNNAMGRSISRSGISNPILRFMLSGVGALAAWPTAAASCIAMVESGHLVVLDHSKQPWQLVPS
MBP1833499.1	-0.2445890410958904	146	GDLLGQAIHSATVVPRLYAAALKAGLGPSAAFEVLRISEAALRTAAAQGRGVPGRTNALRHFMWQAVLTARFGVDAARALAAAQEVGTPSRKDSSVDVNNNAVGQAYGAAHATDLRAGSLSEVMALLVPVALEKWESDELIWVQPH
MBK6574100.1	-0.2432450331125828	151	SSIIQFYPIICELDLLINFPECAIEVYKAIEKATIMTIYKWGQSSVKDCSDAFRHAYWMALISRGTVCGGTVARAFGVAHECDLPAGANDKIMDLFNNDLGISIAENNPGLSEAELANLLCNYINSGDFKIMADPHLPSEHLIFSTGCICK
WP_232704899.1	-0.24240963855421685	166	FIGIFFRALKSLTFNKLLKVFSIGIMHPLFAFLYTYASLKAFKIAKELYPESNSNSGIGNAFRHAYWCCIIMMYFCKVSSPEKSLKWCKRLTEMHEDLFPNKPLETKMDLHNNQLGMDYFMSLLPGVHRQFFESTFFIEELQKKTKDAVLITSVEEEVAKDILIYL
NVK51602.1	-0.2352906976744186	172	SSSLDLLAIWRVSCILSQSLANGYGLVRASISYGLASARATESAENHYPAPIVSYDTREDAYRHILWNAMLAQYYFTISSKAPRIAFAKLVGDANESSLCGANNTADAKEMDLHNNVIGRNIWSEKTSYIQFFGATIGLSLPSITLLETVIFNKVEQESCYIVKDHGIVSYR
WP_189567959.1	-0.23407407407407407	162	LNQLLQLPYISNLWNSLNNYEKDYFTDNYWLLPGAALAKMEAVFSVNLLYCRDDDNGNWNAFKHAFWAAMLCEHVGPFQALIITDLHEFNNGNVPFNDSNYMDFDNDTLGINTYKAIKNAMYFLNYPARLAYITGAIISKIDAGLGTRLISENNGPLTSVPT
KKR95609.1	-0.23337500000000003	160	RNKSRTVRITVAAIGPAGIGFFPWLLENPTSAPIVLSCAINAATLSQTFYGNPDPPNLGNAVKHSYWNACITNLINSMAANEVTTAFERTGMNEPGMLENETIMDLENNADGRVIGEQLPYLIGQPLILGEIMNAAQSGTLTVLDAPYGNKAAGLLQPSY
EKD66724.1	-0.22363636363636366	132	LNNLWWNLWNNNYADALRHSYFNALNAKDFWVWLATQMWNAHEFMDNNIWHTVIMDLYNNSIWRSIYKENSWASDSQLMQKIIENNNKLAYGYWNAIDWQWAWNSIYQRVVSGVREKIQNNLQMSLLNIYFK
STC75822.1	-0.2199290780141844	141	FATAQSDPYRIYIQGLEMLSCIALVNVVSCGIANQAATTASMEAQNRFPGATSLCNGKGDAFRHCSWNALMTMRIGADAAERIATNHETVAQGPADETSMDLYNNAQGRFLGFAFASSGDEASALNQCALWANIGLLSTLS
MBE6132356.1	-0.21134969325153377	163	AFDFFFGVGSEEFWYRMTFVYIPSVIASFSAYLELTYAYTNQYYNRFNSDDASDAFRHIYFVAQVANEFGSALTNDLLSQGGYNGSDIAQLSRHGMDCHNNAIGLNIGIQYANNYHLSMPANQDPLNLAKFATHVVKYGSYYDVYEMTANDLGFIHTTEGVRN
WP_146197649.1	-0.2101973684210526	152	DPVSQTDLSGMMSGTEILRHVGELWACISLGGRNCVIVVQISATAIWAVRNISTRYGKQNAIRHFLWSSMLTMAFGARKAKGITDSHEWREMGNDSRVDQYNNWWGRVVASLYQTSVRSWWVRNYYPTRIYWTNVMIRLANWYWPRGYLAGK
WP_157771288.1	-0.20877659574468085	188	STFTKQLEFVLDMNAGVSASHILDGLSASNTARSAAITYAAQNGFGTVTWDNPADALRHFSWNFIMGFTIGVADARTIADNHELALIGAKYVATVPVSSTSEKIAYATDYLPGVVSDTRASFTSFTNTFDGSSIMDLCNNSAGRKYSLRGYSSSDAYLQAFNDAYWTDLVWYNTVSANNKATAYSVWQ
WP_039580032.1	-0.20726027397260274	146	KTGLASLPRTRHWRVFALAMLALSMYPAFVLIAVYSQWLGSGLPGGRNGPADAYRHSLASAIVAYTSSPRCVDWVTDVMERGGVGTPSRAMDAHNNGIGARIGAAAPSWAAMQREVRAAVDHGAIDARSPDQITWLAATAWQDRLY
WP_162388651.1	-0.18960784313725493	153	GLESFNDAEMAILRTLSVRQVFNIYTSIVSANNLANVALNNQFKGEAIDNGYSNAFRHFYFAFGIARATDANIAARFVAAHESTQGNGLSTQMDTNNNEYALYIYRNNLAGTNYVSFNFLLGLAQNGQLWTIQNGVLGKFPYIIPGGPRTPQN
MBS0586839.1	-0.1825	160	VILSATAGALSGVAAFGGISIAITEAQFLQNEGAILNAYAQGIGKPVEELTSSDRDWAYDVFRHSYVSAKLSAAFGSSNAQIFDLWELTSLSPSQSNMDHWNNNMGRQIGGMASTSAGILDGIIDAMANGDFLLHPSDPREYTGDIMGIDGLSNLSPMSL
MCB9202978.1	-0.18042682926829265	164	KFISKFLYLLKENRFWKLFFVILKNPKYILGTFLATWYALVTAQKYFYNTHSKDGKGNAFRHALWNMFILYYSSKSNSLIDSLLWTKFITAQHEIIFGGNQLQNSMDLHNNEFGRTLFLKLFIKSRGEMNKEYIINQLLEYTHNSLIVNSINQIENTHKMVCLY
WP_078564344.1	-0.17863013698630137	146	KTGLASLPRTRHWRVFALAMLALSMYPAFVLIAVYSQWLGSGLPGGRNGPADAYRHSLASAIVAYTLSPRWVDWVTDVMERGGVGTPSRAMDAHNNGIGARIGAAAPSWAAMQREVRAAVDHGAIDARSPDQITWLAATAWQDRLY
NOT14726.1	-0.17553191489361708	141	KFKRLEVTKIRVFWIMLLPIIYTTLVLSYVWWQCFTSPWPSGKNGQLDAYRHTLASAVVAYTSSPKVVQWVTHLMEHKGNAANLMDQHNNRIGANIGNTANSLNALNHVVNVQISQGTVNANSTTQTTWLPQTDWGESLLW
MCC7428160.1	-0.17295857988165678	169	RFLIALSVAGFIGASLAAAGGLALRFAPELLLPVDPTGGVEALLEAARSGLPGTTNGPADAYRHVLGSAEVARRLGPRLAALILEATERVENLLYHQWPVSEAMDRTNNAIGMAIGTRVRSAEEARASVRAAINAAWVQGGSGAGGTPVWLARAHWRGALDDRPLPAWL
WP_078587644.1	-0.17267123287671232	146	KTGLASLPRTRHWRVFALAMLALSAYPAFVLVAVYSQWLGSGLPGGRNGPADAYRHSLASAIVAYSLSPRYVDWVTAVMERGGVGTPSRAMDAHNNGIGARIGAAAPSWAAMQREVRAAVDHGAIDARSPDQITWLAATAWQDRLY
WP_046833750.1	-0.16972602739726028	146	KTGLASLPRARHWPVFALAMLALLAYPAFVLIAVYSQWLGSGLPGGRNGPADAYRHSLASAIVAYNLSPRCVDWVTAVMERGGVGTPSRAMDAHNNRIGARIGAAAPSWAAMQREVRAAVDHGAIDARSPDQITWLAATAWQDRLY
WP_218826057.1	-0.15979591836734694	147	ADPVNCTDLDGRISWRKLFRHFIESGVCMRLGFGSCIKAVSISVNAAKWSKGLGGSGITNAVRHFIWQGSLTFYLGYRAAKLIGDAHEIYESGNDTAKDRYNNFIARWFARAYRGTLRVFNYYWGANGVFYLLRYYGYWYYRYGYLM
WP_232338602.1	-0.15453846153846154	130	FVVAVVLGAYPAFVMVATYSQFFAAGLPGGRNGPADAYRHSLASAIVAYTSSPRCVDLVTAVMERGGQGNAARAMDAHNNRLGARIGAAADSWTAMQQAVLAAVNEGAIDARSPDQITWLAPHAWQERLY
WP_158730860.1	-0.14119999999999996	150	GTVAASTVVASTGRRRWRRWVLAAALLGAYPVFVMVAVYAQFFAVGLPGGRNGPADSYRHTLASAIVAYTLSPRCVDWVTQVMERGGQGNAARAMDAHNNRIGARIGATAGSWNSMQQAVLAAIKSGAIDARSAEQITWLAPPAWQERLY
MBK8012783.1	-0.1336969696969697	165	NGLGLYGFHTNAVEREKAMLNRTNAFGVWGMGAALAISTAGGVAATSFDPAGSLGGGKADAVRHCTWNGIMAMVIGQGDAAALATAHEDPFPKSPNNINDKAMDMYNNAMGRSMGMPVGIPYIFRTTFAGIGALVAWPGAAGGCIGMLYAGQLQVLDQSYNPWKL
MBQ3948504.1	-0.11616071428571431	112	AVILVGFGFVASLGAHFTSESYMNQFATAHETGSNGYDQNSIETQMDLQNNATGRSLVNYMSLPSNPPNGMIIPYLISNNIASATVNGQLVRFVVGGVQHNALMVTDSSTAN
NOU42947.1	-0.06524822695035461	141	SKIWLNATHKPWLIGIFLLALYPALVLGYVWYHCFISEFKYGRHGSLDAYRHTLASAVVAYTLSPVAVELFTNISEASAGPSDLMDKHNNRIGSNIGLHAQAFAEINVDVIQAVRNGAIKTTNPNQITWMPTLWWEKGLFW
MCC7333737.1	-0.04921428571428568	140	INFTDPTGLITMGEASFVSLQSLRVAAALSYSAAAAVVFFSHVPAALETFTLSNSVGEVNALRHCSWMARSASIIGPELAIHFGYLYELSNRKRGDYAIDLHNNRVGASLGAAAHPNADFLQLCIGALPPSGPLNVTGGW
