# Supplementary material for: The lipocone superfamily, a unifying theme in metabolism of lipids, peptidoglycan and exopolysaccharides, inter-organismal conflicts and immunity
Source: eLife. 2025 Sep 9;14:RP108061. doi: 10.7554/eLife.108061 (PMC12419801; doi:10.7554/eLife.108061)
Supplement: Figure 1—source data 1. [file elife-108061-fig1-data1.zip › hydrophobicity_raw_data/Prok-PTDSS.tsv]

id	Hydrophobicity_score	length	sequence
OLS19732.1	-0.31951807228915663	83	KGAFDLWTIRHFVGGFVIGLAVPNRSAEFFVGGVGFEAGEEWISTKNPKAKGAHESLTNKGTDLVANQMGYELGSAMRNTFDA
QKU35776.1	-0.25186915887850475	107	GIVVDWWSISHILLYIYFGYYFPNYFVEFLIIGIGWEIIENLLCMNPSNKKGEVTDDYSTTRTQLYSQKDEQPGKPKCYYWYGKLDDVVMNMIGFTIGSALAKKYRK
NBQ43697.1	-0.22287128712871285	101	CQDIDGWSITHLLFFGLLGVLFPGHHLQFLLIGVGWEVIETALGQNKIELSGKRLQLVGDQDEEGNSTGKEDAYWYGKESDIIVDLLGYCIGSAWASKYWP
HIA30082.1	-0.20499999999999996	72	TDTFNEYTLLHFLFWYGMGKYTDLRTDDMFAISMVWEVAEFKLPFEFAKEDWMNKTVDLISNYLGFMSGRAN
MAU36516.1	-0.18871999999999994	125	RLEIFGVQTNHLYFFAFLGYFFSEYFYIIQSAGILWELFEMYLDKNEKFAFSIGGCLAKKDYKLSKEWYYNYLVTEGKQKYVNPIDRLLGIKNSKKHGWHGSVAEIFVNLLGFSIGSYLNKNFNT
MAR50590.1	-0.18797979797979797	99	NFAVSHWPMTHYVFFAALTYIFPLEWKLLFILGVGWEIIESLMKHITKKSGKKDFVKKSKRTRINEDTIEYTTYWDSSQKDIIFNSFGIITGLLIRKFF
YP_004062057.1	-0.1749152542372881	118	RTEFYGFQYSHFLFFALLGALFPKQFWFWITLGAVWEVFEYWLSSRPDLVKKFGGCLVESNQETPLWFRRVYAGKPKHENFIDRALGIKNSQEHTWHYSVGENLTNVLGFLVGKNLFR
ARF09884.1	-0.1532673267326733	101	KHDLDGWSLTHFLLFAFIGFVKPGYPLTFLFIGAGWEFLEDILAADKNTNLTNCMEKKNNFIQMIMCNGLQDDYWYGKWDDIIVNLVGYIVGSAIGDFSRK
RLF35206.1	-0.129247311827957	93	SDDIDGWTLLHVANFFIMGQIFGPQCILPVLATGIAWEGFESVLGKKRPSWLGGFGDITDNVNAKENENWWFGRKSDLTANLIGFILGCLFYK
RLI51307.1	-0.0866666666666667	93	DCNFSGWPLTHFLCFFILGLLFPDEDLFVVGGGILWEIFESTCFLCTGRTEHKKVCGRDNIEYTSWWNGSFQDIIFNTLGFYAGKLIVKASGK
AET43567.1	-0.08450819672131148	122	RTEFYGFQYGHLFLFTLLGAMYPDQFRLWIGLGVIWEVFEYWLSSRPDIVHKLGGCLTKSTKSTPLWFREVYGGVPKYENFIDRIFGIKNSQVHTWHYSIGENLTNILGFLVGRYLKNKLFV
MBC8311969.1	-0.07135135135135137	74	SNPVNHYSIAHLLLWASLSQIPEINSNKMISLSLGWEILELYLPFEFAQESYLNKTCDLFFNALGYHIGRNWVE
MBL4898179.1	-0.06712871287128717	101	EHKFSWWPITHFVLFLFVGLLFDTSWYLPWMVGGAYWEGLEFTMGSILSKWVLKPPETKKNTTTGNNTQYERQWLNGGYSDLAFNGAGLLLGYLIKLTFEK
MBQ83040.1	-0.06102564102564101	78	KDPINYYSLIHFVEYAVLAIIPFVKIKHFWSISIGWEVLELFISKEWARESWLNKLFDLFFNWLGFKSVRAYFGRKSK
MBL96243.1	-0.05948453608247422	97	GFPISTWPLSHFVLWVVIATLAPKNWKLYIGFGVAWEVTEYLFKTYGKETVLSRKARTRLDAKKYQYLTYWESAWEDIALNSLGIVTGTAISQFLSY
QKU34443.1	-0.04489999999999995	100	GIHLDWWSVTHILLYIYFGYHFPDYFVEFLIIGTSWEIVESVMCKDSVQSLIKCDNLDSLICQIISKIKGCDYWYGKLDDIVMNMFGFLIGAWLSKKFKK
QBK87868.1	1.850371707708594e-17	96	ENCCSWWPILHLISFTILGYLYPHCEKLLFIAGVMWEFLEVLMHYLTKGNVIKQPMRVTNQKVQYSDVWWAGSFKDILFNTMGIIIGRTIRLHCNP
MBQ23302.1	0.001098901098901095	91	HGPIDILSVTHFMTFFLLGVYWKNKYKAALLIGISWEILEYLMITNEPTRSFILDNWFVPEKYIHDTPENSTADIIINMIGYHIGNLIVPT
QBK86384.1	0.01787234042553195	94	EHCCSWWPISHFFLFFILGVLFPDCDVIILLGGVLWEFFEMSWAMFEGSNFQAIESKGKKVEYSERWWAGSMKDILFNIVGFYTGKLLVKASGK
MBI89660.1	0.02447368421052633	76	DEPINHYSIIHFLEYGIFSFIKWVTLKSVLLISFLWEILELCIPYEWARESWANKVFDVILNLLGFYGFRKIMKRR
MAD57179.1	0.049431818181818236	88	NHNFDLLSVGHFLSYLCFGYFIKHKYKLALVLGILWEIFEKILVSNPYTRYLLKEYWLIPIEYIDDTFEHSLTDIMINMIGYTIGSNI
MBT5284661.1	0.06202531645569621	79	MALLNLWSLSHFAIWSTAGRWTKLSWGMFLVLSISWECFEWAVDDQSWASFAVEPFENKLSDVVVNTIGFWLGRRLKID
MBL4898190.1	0.08304347826086954	92	DNCISWWPISHFIMFFLIGAIFPSDWLVYWFIGGIYWELLETMAGKMLYVKSARESCDNCQYKKWLDGAFTDILFNGTGLLVGWGMRELVLK
QYB17778.1	0.08507042253521126	71	NCLMTFWSLSHFMFYSLLGAIFPEIFWEVQIIGIGFELYEREYHGCQDWCDIGYNLTGWFTGYLIRRKIID
MBT5782444.1	0.10103896103896101	77	KSSVNYYSLMHFLEYGVLALLKFIKISYFWIISISWEILELFFPYNWAKENWSNKIFDLGFNYLGFSLTRRFIKNNF
MAV38260.1	0.11064935064935065	77	MAVVNHYSLAHLVIWLLMGRYTAIGWVPFLVCSLGWECLEWVLPFEFAVESIDNKLADIVVNILGFSWGRRTRRSPR
HIE82048.1	0.11960000000000003	75	RAAINAYSFSHFAIWFGAGRFTQMTWPIFLTLSIGWEVMEWFLPFEFAIEELTNKAADLAFNIGGFILGRHLKYD
YP_009665611.1	0.12154761904761906	84	VGPLTGYQASHFLMYFIIGYVNFLSVYDVLSASIAWELFEYIYGKTSGQERYWTSGGTYGQFGDICLNTSGYILGVWLSRHFPC
HIA80031.1	0.12589743589743593	78	ISSVNWYTGLHFAIWLTVGYLTELDPVLFLVLSIGWEVTELYLPYEFVREPLGNKVSDILANTAGFVIGTYLRKNYLP
NQT63393.1	0.1278947368421053	57	MRMGWPLFLILSLGWEGLEMILPFEFAEEWIGNKLADIAVNMVGFYLGNRLRSYPLN
MBE31674.1	0.1305128205128205	78	IYNENLWTVGHFIMWLVIGRLFLKNWFIFIFLSVGWEIIEYLIPYDIAKESWGNKISDLITNTIGFYIGNKLRNYNFK
MBL6732194.1	0.13128205128205125	78	MVLLNIWSVGHFLQWAAVGRFLLDNWYIFLILSVGWECLELVLPYEFAQETWDNKISDVVVNCLGFYLGVSIRQHQSK
VBB18269.1	0.13300000000000003	100	DVSIGFWSLSHFFIYYLGAWINYFNRGVLIFLLVWGIAWELVEDLLGYFIRGKDISVKHTRRDLEGKLQYTSWWAGSVGDVVYNVAGFISGCATVYFNLK
KPJ58557.1	0.1368478260869565	92	SPTFDWWIIPHVAGFIVVASSIHAKWEPRWWVHLILWLALSVGWECIEFPLQRAYPETWVVMESPLNAWVVDPLSNGVGWLIGALIGRWSKS
SME64917.1	0.1547887323943662	71	DCLVTFWGMSHFFLYFALGLFTPGLFKETFAIGVAFEIYEYWQYSCHDAFDIVLNTTGWATGWGFGKLLDK
MAV70985.1	0.15653333333333336	75	KNSINSYSIIHFIEYFLLSLLPFIKLVHIVFISITWEVLELFIPSDWARESWANKVCDLVFNFFGFYFSKKLFYK
MBT5783009.1	0.15897435897435896	78	KNSVNYYSLIHFGEYALLGLIKSVKVWHFWIISIGWEIIELFTPYKWARESWLNKLFDVGFNFLGFYVVRKYFINGVI
MBQ70822.1	0.1648780487804878	82	MVLLNLWSLSHLLIWLSAGRWTTLRWPLFVVLSLAWECFEWAIDGQSWASFAVEPLENKIADVVVNTIGFWIGSRLRIDSTD
MBH31785.1	0.17038461538461538	78	MEALNGYTLIHLLLWFIVARFTPLPLIPFFLIATGWEALEIVLPFEFALESIENKVVDMGANLFGYGAGWYLRKTRRS
MAR75995.1	0.17131147540983604	61	MIWFIYGKYFKKNWPLFFLLSLGWEILELFIPFSFAIETTKNKIADIFINIIGYKFGLLKK
AMN83651.1	0.17521126760563382	71	GCLVTFWGLTHFMLYFALGLLTPDLFRETFAIGVLFEFYEYLRYSCHDAFDIVLNTTGFLAGRAVGDVVKN
MBA86908.1	0.17653846153846153	78	LVLLNSWSVGHFVQWFAVGRLLVIGWQLFLLLSIGWELLELILPYEFAEESWDNKISDVIVNCCGFYLGVKLRNRTIE
HBU57294.1	0.18155844155844156	77	MEIINAYSGIHLIQYFLLGRYVLSSWKIFFVISIGWEFLELILPYEFAVEIWANKFADVVFNCLGFYLGKSSRTKNS
MAI87067.1	0.1832876712328767	73	EDPVNLYSIIHFIEYGILALFPKVATIHVLVISISWELLELILPYKWANESFLNKFADVLFNLSGFHFVRFFR
BCS83038.1	0.18694444444444439	72	DGDIDTWSLIQAFIYFIVGLIIPDKYLLIVMIIIILEIIKPFFGFKPKYIINPLLNVTGYAFGSFLSQTKNK
MBT4920362.1	0.1912820512820513	78	MVLLNIWSVGHFLQWAAVGRFLLNNWYIFLALSVSWECLELVLPYEFAQETWDNKISDIVVNCLGYYLGISIRQHQSI
NBO54834.1	0.19194444444444445	72	LLNIDGWSLGHVLIYASIGMVFPGKYAEILLISILCEMYEYAVGWRARWLLDPVANMVGYGIGSQFKVNWFK
MBD18986.1	0.19243589743589745	78	MVLLNLWSIGHYLQWFGIGFFTRIGWRLFFFLSIGWEILEVFLPYEFTEEVWENKISDLVVNTIGFQAGRWCHLRRLQ
AEQ60687.1	0.1969444444444444	72	EADVDGWSLVQAFIYFVVGLIIPNKYLIIIIVSIILEILKPFIGYEPKYIIGPLLNTTGYIVGSMLSPCKNN
MAU74776.1	0.20692307692307693	65	MWSFIGRFISTNWIAFLVVSVGWEVLELYLPYDFAIESNINKISDLIVNTIGFWIGIRLRYSTDN
QIG60187.1	0.21133333333333332	90	DKFLDGWGIMHLLFFLILTYKYPANWILIFLLGVLWEIIESFFHEHPFYISKCNYVLDTDQVAGWWYGRWQDIVMNSIGMCIGYMLQRIV
GIR75656.1	0.21589743589743593	78	VVLLNLWSLGHFVQWTFIGRYLLTNWWVFLALSVGWEVLELYLPFEFVEETWDNKLSDLVVNTVGFALGMGLRYDPQT
YP_004894433.1	0.2215277777777777	72	EGDINGWSMMQAFIYFIVGLIIPDKYFLIIIISVVIEIIKPFFGITPRYIIAPLLNITGYILGSSLKPNNKN
MAK97355.1	0.2221794871794872	78	MTLLNIWSLGHFIQWGFVGRYLXQNWWLFIALSIGWEILELYLPYEFAVETWDNKXSDVXVNIIGFXXGLRLRYNVFN
NDE17539.1	0.23971428571428569	70	RCLVTRWNANHLVVYTVLGYLFPDSILLWFVIGAVWEVAEIWFDCCDMTDLLYNAVGLLLGRWLFLRVRD
PCJ12490.1	0.24014285714285707	70	MEVVNAYTLFHLFGWFLAGRFTRIIPSLFIAVSLGWELLEMFLDYSFAIETLSNKGGDVTANFIGYFSGR
MBS84244.1	0.24269230769230768	78	MVLLNIWSVGHFIQWGFLGRFLLSNWWIFFILSIGWEILELYLPYEFVIETWDNKISDIVVNTIGFHLGNRLRYAPER
RJU82846.1	0.24769230769230768	78	MAFVNFYSVIHFFIWSTSGRYFFHQWKFFFILSIGWEILELYLPFEFAVEELGNKVMDIVFNTAGFYIGTRLRYDGLT
QBK87869.1	0.2507352941176471	68	DADFDGWSVLHVILYILMGMLFPGEYIIVLFLSIFSELWKYLSRWIVDPVVNLVTGLVVRSADLDFCK
MBA65439.1	0.2537837837837838	74	DDPVNYYSIIHFLEYAFLGLIPAVKSKHVLYISVLWEIIELFIPYSWAQESYINKIFDILFNFSGFYFVRIVFF
AYV81799.1	0.2612676056338028	71	RCLVTFWGATHFILYFLLGVLTPDLFWETFTVGVAFEIYEYYKYDCADGLDIILNTIGFLLGQQLYFFTSN
MAG21161.1	0.2620512820512821	78	MEALNEFTLLHLTLCFVLGRFTKIGIVPFFVLTVGWEFVELILPFQFALESFPNKIFDIAANTAGYFLGRYSANIFSC
MBE26891.1	0.27064102564102566	78	MEVLNIYSLAHLLIWLFVGRLIFKSWRLFFLLSLSWELLELVLPYGFAIESWMNKVSDILVNTLGYYIGLLWKSNKDR
YP_009174733.1	0.27084507042253525	71	PRIFTLWNISHILYFGLGAFLFPDYVVQLWFLGVLWEVLEHFTNHMANPLDIMWNTIGIFIGLYLHRELKR
MAU36405.1	0.27711111111111114	90	YITIDKWYFTHLFFYSIIGYLYPTSFYLSMIIGVMWELFEFYLGYYKPLWFFQTANTQLNTSKWWHGRISDLFVNCIGFTIGYSIHALRY
TET11121.1	0.2846913580246913	81	KPPINFWTIAHFATGFVVGFLGISLKYAIIIVIMWEIVEQGVLVPLGITWPPESLLDSFVDIILGMVGYLIGRFVYSKVKD
QBK85880.1	0.29151162790697677	86	GFGGWYITHFIFFYIIGLLFPDCMLLAMTLGALFEIIESVTAPILFSDRAPFPDMQYTRWDGTPIDLLFNFTGFVAGMLTTKYFLN
MBL46928.1	0.3029487179487179	78	SNAINHYTAIHFVQYAVVSFIRVIKLWHIAIFSVIWEIFELYTHFEWGRESWLNKLIDIVFNILGFQFGRIILFSYLN
OUW49837.1	0.3069767441860465	86	PFIENLFFIGHFVQWFLIGYFFLSNWIIFFILSIGWEILEFFISVFSDNNLIIKLTKETPLNKFLDLIVNTVAFYLANILKSRNGE
RPG69422.1	0.3073076923076923	78	MVLLNMYSVSHFFIWSTAGRFFLTNWQIFFLLSIGWELLELVLPYEFAVEDWGNKGMDLVVNTLGFLIGTRLRYDGLI
MBT5274907.1	0.30933333333333335	75	MGPFSAYSPIHFLIWYILARSTNMSWKLFFILSIAWEVFEWIFSLFFNSSFFVENTINRTTDIIINIAGFYLGKK
OUU78316.1	0.3152631578947368	76	MEYLWSVGHFLLWLFMGRFLLKNWFIFIFLSISWEIAEFFIPLNFAIETISNKFSDLLVNTVGFYLGLKLRKRVTN
PXY70995.1	0.31538461538461543	78	MALVNYYSISHLFIWLLLGRFTRIGWATFLILSLGWELLELVLPFEFAVETIDNKVGDVIVNTLAFSAGLKWRQAAAL
HIN26067.1	0.33628205128205135	78	MTIINHYSIIHFIVWFLVGRYTGIRWLLFLLFSFGWELLELVLPYNFAIETIPNKIADILVNFIGYGLGLYFKGQKNN
QKU34224.1	0.3372222222222222	72	EGDIDGWAIVHGLMFFIIGLIVPNQYLAVIVISIIFEIVQPYLGNKARYILNPLINLTGYAIGSILSNAGSF
MBQ82189.1	0.3495890410958904	73	MALFNYYSIIHFAIWFIYGKYFKKNWPLFLFLSVGWEIIELFLPFKFAVEIFENKISDIFINVLGYIIGNLFK
HCQ99731.1	0.35315789473684217	76	MFNYYTISHFLIWLLFGRFTSIGWITFLLLSIGWEILELALPFGFAVETLDNKVGDMVVNTLAFLVGLKWRQSAAQ
QGR53848.1	0.3568055555555555	72	QGDINGWSMLQAFLYFIVGLIIPNRYLLIIIISIVIEVIKPLFGMTPRYIISPLLNLTGYILGSSLNPITKS
MBI79525.1	0.3761111111111112	72	MELAWSIGHFFMWLFIGRFLLKNWIIFILLSIAWEIIEFFIPLSFALEAISNKISDLFVNTAGFYLGYKSRK
MAS62562.1	0.418974358974359	78	LIVWYLWSLGHFIQWAFLGRFLFRNWYVFLLLSISWEILELFLPFEFAIETWVNKISDIFVNCLGFYFGTYLWAKKYE
