# Supplementary material for: The lipocone superfamily, a unifying theme in metabolism of lipids, peptidoglycan and exopolysaccharides, inter-organismal conflicts and immunity
Source: eLife. 2025 Sep 9;14:RP108061. doi: 10.7554/eLife.108061 (PMC12419801; doi:10.7554/eLife.108061)
Supplement: Figure 1—source data 1. [file elife-108061-fig1-data1.zip › hydrophobicity_raw_data/Prok-SAA.tsv]

id	Hydrophobicity_score	length	sequence
MBE7707964.1	-1.1616379310344827	116	IKGGIDAFRQNYHDIKEANTKNADKYFHAKANCQASQYGEKGADIARKLSNLREDTDLQKNKYKKKKDGTKMTPSEIMEDYRKDHSANMYGRLQGLKNKEDDCRILVDKYRPKGLS
MBQ8346303.1	-1.073793103448276	116	KWDTAKGMYDNYKEMKRLGWKNADDFFHCKANFEAARKSEESEKFAKFLGDKKENFDYPINRFFKNLSASEAMEDKKHDLEVNAYGLEQGRKERLSPAGRTAKQVCKEKYNKNRLL
MBN2752105.1	-1.0513592233009708	103	RGGAVGDFWRNYTDMREANFKNSDKYVHCKANCEATKRGKFGEWTAIGIGEGRELTDQYIKGDSKQDCDDDRIANRHGRVAAKKHPEKSCSRSCAPYRPKGLP
MBQ8751046.1	-1.0213513513513512	111	AAQAVRDLNRNYWDMRRDNTVGGDDYFHCKANYEATSRGHIGEKVAERLGNAKENFDYYYNQAWKGLSKQEAHKDRIHDRTVNKTGRQREKSGLYKNSKEGCKSFRVRGIN
KJR40726.1	-0.9452525252525252	99	FEAGTKDMVRNYKDMKDAKTIGSDKYFHCKANCEASRRGTGGKAASYVISGGREVYGHYKGEPITDTFDDLVANEVGRRGDSNKKCKEVCSSLRPKGLK
HIU52938.1	-0.9391891891891891	111	ITGAVGDMSEEYWQMKKHGYVNLDDYHHCKANYKATQRGKWGERTAEVLGNEKELFDYYFNRGYKGLSKDAAEADMKHDLDINRIGRDRAKNYNYASPQEACADFREYNKS
CDB53504.1	-0.9196969696969697	99	LLAPFKDLKRNYDAMKKDNYDGNDKFFHCKANYEAAKRGKWGKFVGKAMSAMREFPYGTIKGGIQDSSDDWEANRRGWRGAKAGKNLLESCSRNPRDYY
MBO7257966.1	-0.9168468468468469	111	QIQAAYDMTKNYFQMKDDRTIGGDDYFHCKANYEATERGKAGEEFAQKWGDMKEAVDYFRNILLKGFSEQEAAKDSLHDKSINADGRQLAKDGVYSSSKEACDKYRVNGIN
MCC6598473.1	-0.8928155339805826	103	VAGAFKDFVKNYNDMREDRTRDGDKYFHCKANYEATQRGWAGKIIAQKLSNAREVYGQYIKGDPESDKKADQKANVYGRDAALSGQYHSAREACAIYRVKGIN
OGI00476.1	-0.8910526315789473	114	LSRTIGIFISNYFALLEAQEQGLGGTDKYYHAKANCEAAQKGILGSKIAEGLSNLKELADYYDNLYVEKKTLEETLKDSDEDQEANREGRDLGRKYPTKSPGELLKHRRPDKLK
MBS5833706.1	-0.8907207207207207	111	AAQAVRDMNRNYWDMKRDNTINADDYFHCKANYEAASRGRIGEKVAEKLGNVKEEFDYYYNQVWKGLSPLAASKDKIHDRKVNEIGRQRAKSGVYTSSKDGCHSFRVKGIN
MBE6462418.1	-0.8891	100	KAAPVIDFAKNYATMLKKDLEMSDKFFHCKANYEATSRGQYGEKTAQKLSNLREYLDRNIKGDSLETSLVDQRANVRGRMGAKAGKSLRESCPTHHTKYK
MBA2586230.1	-0.8812820512820513	117	AAAQAAEDFKKNREQLGNDGKPWWIGKDKYYHCKANCEATKDGGLTGRATARFGSWLHEATSNGTPSTEQFAFDDNPPSFTQAEDTANDFVANTFGRSCPADKSCEQRCGKEYAFPQ
MBE6453833.1	-0.8766999999999999	100	ALKTVSEMIKNYLRLKNYRYTDKYKHAYINCVAAQNGRGGTDVAEFLSGLKEKRDIKSGANSFDESQSDDYANKIGRLLGNKYPQGDCDEIIQKYIKKNR
MBJ6610612.1	-0.8725242718446602	103	SLDAANHFVDNYQNMRDANTIGADKYFHCKANCEAAQIGGVGEGIAETISNGREWVDMNIKGDTQEASRADQQANHHGREQGKTNPDKPCVELCQPFRPNGLD
WP_082378773.1	-0.8724271844660195	103	VAGATDDFLDNYNDMRDANTIGADKYFHCKANCEASQRGPIGERTAETISDTREWVDQNIKGDPLSASQADQKANIYGRQQGSSNPQGSCKSLCSPFRPNGLD
OGH97551.1	-0.8679999999999999	110	VSGAVSDFISNYQDMKEANTIGADKYFHSKANCEAAQRGELGSAVAKGISDLREFTDKYKNIYLKGMSEAESARDSTEDQKANEYGRQQGCQYPNGDCGDIVDIYRPKDL
MBP5215000.1	-0.8590990990990992	111	IVGGTMDMASEYFKMKNHGYKNLDDYHHCKANFNAAARGPYGYNTAKALGDAKEKFDFYWNQYYKGLDEDEAQKDRFHDLRVNATGRLRGNSGVYRNAQDACADYRNKNPA
MBK7657970.1	-0.8517647058823529	102	SICVASAFWKNYQDMKRANTVSADKYFHCKANCEGARCAREAWKLCRDLSDRREWFDKNIKGDPKSASDADQEANRYGRGWGAITSLDCAFACEPYRPRGLD
MBQ8869965.1	-0.8499000000000001	100	LVAPIKDLKRNHDEMKQMKLKTSDPFFHCKANYEAASRGKYGSFVADKLGVLKEIFDIEYNKFPIKDSVKDLRANIRGRAGAKAGKSLKATCPTHHSKYK
GBF23359.1	-0.8447747747747747	111	IIGTVGDFIQNYFDMRGADTKYADKYFHAKANCNGAQRGEIGEAVAKGLSDLREYSDHFADVYIKGKSEAESARDSAEDQEANEYGREQGKKYPDEACEVLIEILRPRGLP
MBE6454550.1	-0.8386486486486486	111	VVGAVKDMIRNYVDMKQDNTIGADDYFHCKANYEAAQRGKIGENIAKKLGNAKEEFDFWDNQIRKGLTATEAYQDKVHDKGINLIGRQKAKNGIYKNSKEACYLYRADGIN
MBS6603665.1	-0.8366999999999999	100	ARNAYHDFQKNKAEMIQFRENDKYHHAKANCEAVKRGLSGEVTAYVLSYGKEVYDIFKKVIFEGMEFERAWNDSLEDLQADIYGIQKGHEPQACKDSVKN
CRH04299.1	-0.8337254901960783	102	FASGAQSMWDNYQDMQADNTKNGADKYFHCKANCEATRQGTGGRHAAVGLSALREEVWGRAKGDSASDRAADYQANRYGRDHAHNQQSCKQVCAPYRVNGIN
MBR3675759.1	-0.8327272727272728	110	VIGAVSDMTRNYFDMRRDNTVGNDDYFHCKASYEAADRGNLGRTTAEWLGNKKEDFDYYKNQCKGLSPMDASIDRIHDRKVNNIGRQRAQSGLYSNSREACNSFRVDGIN
MBF0553095.1	-0.826	130	LKESADIFLKAAAIAKKEKDKMDVAYDRLKNTPYGNEGVDKFYHSVAHCKIARLGYKGEISSHALGLGKEIYDVLKEHFKNPNPWGTIAKGQDSVEDMKANEIGRQAGINGDPSKSCEELCKGQWPKGIP
MBE6462763.1	-0.8219	100	LVAPIKDLSRNYFTMKEKQLDPSDHFFHCKANYEAASRGAYGEAVAEKFGYIKERFDMLVKGDSRGASEADLRANARGRAGAKAGKSLRETCPTHHTKYK
HIT54729.1	-0.8202702702702702	111	LQRSAEDFIRNYNDMKISNVKYQDKYFHAKANCQAAQRGNIGVAVSQAISFGREFTDQFNNTLRKGMTLKASIEDSLEDDKANRYGRTQGKNNPNANCADLLNKYRPNGLN
MBQ9089591.1	-0.8191891891891893	111	IFGAIMDMGSEYFKMKEHNYIGLDDYHHCKANYNASDRGLYGAKTAKLLGDIKEDIDFYRNIWNKGLSKEEALKDKMHDKKVNEVGILKGLSGAYKNAKDACADYRPKDLN
MBF0246770.1	-0.8146534653465347	101	GAGATKNMLDNYLDMRRANVKNSDKYFHCKGNCEATRQGPAGETVADSISNIRELWDQNVKGYPHSDSIADQRANKTGRTAAKSGLSCQHGCSIYRPRGLP
MBR1600814.1	-0.8061261261261261	111	VVGAISDMTRNYFDMKRDNTIGNDDYFHCKANYEATDRGAWGKLTAQIVGDTKEGFDYLKNRFYNRWSYPDALSDYWHDKDVNTQGRGLHRNSLYSNSKDACNYQRVKDIN
UCV03882.1	-0.7991176470588235	102	TVGAWNDFVQNYNDMRNANTIGGDKYFHCKANCEASKRGKEGEKMACLISDTREWVDQNVKGDPASASAADQIANHHGRSQGASSGQSCQEICSPFRPNGLP
MBE7703788.1	-0.7988288288288287	111	IIGTINDFIKNYNDMKKANTIGGDKYFHSKANCEGAQRGEWGKLIATIISEVREFTDAFGNVLRKKMTIQDSIKDILEDQEANRYGRRQGEKHPNEDSKVLVDIYRPNGLP
MBT7609058.1	-0.7967647058823529	102	KLKKSHNKFICSAYYIHKYENRVRKLKNDKQMHCSMSCMLARKCGRLESSAVGLIKEIVDMFTNGTPDRNDLKANQVGIKYSKYARSEKACINYCIKSYPPK
MCB1650752.1	-0.7931067961165048	103	SGNVFSDFIRNRKDMIEADTIDADKYFHCKANYEAAERGQVSSFIADALSMGREIYGQVIKNDPLTDMVEDQKANRYGRKAARSGKYKSASEACATFRPKALD
MBQ2844688.1	-0.7922222222222223	108	IMLGGMDFWNSYQDMRKKNLIGFDKYAHARANANATKRGKYGEKTAEFISAFRELNDALKHHYQNPIDLAFDIQEDLNANKYGREQAKKYPNIPTHELLQKYWVKDET
MBS5833711.1	-0.7913	100	FAAPVKDLKRNHTLMKEMKLKESDPFFHCKANYEAATRGSYGSFVADKLGVVKEIWDIEVNKFPVSDTVRDLRANARGRAGAKAGKTLRETCPTHHTKYK
UDQ98389.1	-0.7903199999999999	125	TGPGPYDKYFDYYQDMVDANTIGADKYFHCLAHCQLARDTSSAEAEIAGIVREIIDNITRAFRAAPNGVQTGLQAYLDELREQLLDSKEDYAANKAGIKCACNKDKSCKDCCTEYANSDDPNNPG
MBP3545615.1	-0.7894117647058824	102	YYNSARNIYNDYKYYSAQKGINDKYKHTVMNCRAAQNGKKSEDTIAVLSLLKELKDISFGGNTVAESDADYNANILGRRLGRENPEADCDALVQKYIPKYYK
MBR6408927.1	-0.7885436893203884	103	TTEYFNMKKHGYKYLDDYHHCKANYNAAARGPLGYNIAKYLGDEKEKFDFYWNQLYKGKSKSEAISDRNHDLFVNAIGRLMGDSRLYNSAQDACADYRLKNPS
MBK22690.1	-0.7881904761904761	105	VASPSNEKIFCASYYAFYYKKEVEKLPNDKTMHCAMSCYLAVKCPKEEAYLIGYLKEFWDIFGPGDADWNDIKANKAGIKFASKKSKYYCKKQCLKKYFKSPKRK
MBQ9034887.1	-0.7869999999999999	110	VSGAIADMTRNYFDMKRDRTIGADDYFHCKANYEAADRGDFGRATATWLGNKKEDFDYYKNQVRGLSPLAASVDRIHDRKVNEIGRQRAQSGLYSNSREACNSFRVKGIN
WP_165323536.1	-0.7866666666666667	108	TAQAAKDFWHNYRDMQAANTDGGDKYFHCKANCEASSLGNAGTSVAQTISDGRESVQLLLKPHLAADSLADQKANAAGRKAGKRLRDAGSGPGRCRAACEPFRPRSLD
MBQ8630633.1	-0.7856701030927836	97	LYDAKKLYDEYTPLRYNDKYKHAMLNCKLAQQGKPEVWAADHLSRIKEMTDVMTGGNTLSESYADMQANLQGRKLGYNNPNGDCDQMVQQYYPKYYP
HAU8267270.1	-0.78212389380531	113	NPSTYEILNSTYNDMKRLNFRESDQFFHCSAFCRVSKSNNSNKTWASTLGGIKEIRDYMLNTFGLYGSGKLSDREMIQDNIEDLKVNQHGLSCPSQQNCSDRCSKYLNQDHKD
WP_090470862.1	-0.7817699115044248	113	LMKTATDDFSEWYYEQTHADVSNNVWDAYGHCYAACCAKKRCGGTAAYMAGRGREYGREIERKIGRAPHDSYTQDVNNQELGRSLAKDEYVDCSEACQNQVGKLDLTAPKATF
MCB1054655.1	-0.7766990291262136	103	RSCARQAFYSNYQDMREANWKLSDKYFHCKANCEATKCGDFGYEQACEISDGRELFDQLVKRDPPSASIADQAANHAGRKLAKKLPNLTCQVLCAVFRPKGLP
MBW2562413.1	-0.7744	100	AGMAANDFMWNLIDLKWSNVRNADKYFHCLANCQASRRGRSGKDVAFALSETKELYDTLIKGDSQEVCDADRAANETGRYGDPNKSCQDVCAQYRPPSLK
MBK8164193.1	-0.7741346153846153	104	AIGADIDFSQNYFDMRRAKTIGADKYFHCKANCEAASRGPGGAFESSILSELRELTDEHIKGDSPQACNADRRANNQGRQGGANNSANSSCQQICSPFRPNGLP
WP_011712260.1	-0.7724752475247526	101	AALGAADMAHEYGKMRHDNVQLSDKYHHCMANCRATSRGPGGHQAAETISHVRELYGTHVKGDPLWDRRADEAANQHGRSGAGQGQSCKQVCSPYRVRGIN
MBR2136676.1	-0.7713	100	FYQGSKDLLDNFSTMSRATATDKYKHAYMNCKTAQHGLGGAHAGALASNAREFIDRLLGKNTPDSSEGDQYANRIGRFLGGKYPDDDCDELVQRYIKKRY
CBL43865.1	-0.7640384615384617	104	AIGGAADFVDNYGDMRDANTIGGDKYFHCKANCEAAQRGQGGQDAARCISDSREWFDQHWPKNDPPSASAADQVANLYGRTQGAENTGGNCQQICAPFRPNGLP
WP_074823867.1	-0.7590350877192983	114	TGVAFKILSDTESDMKRLNLKSTDNFFHCMGFCRVSKNIDAKNSGARGLGVMKETRDYILGRVGLYGDKRKRSHEEMIQDNISDLAVNEFGLSCPQDIKCSDRCKSYINENHTE
MBP7826453.1	-0.7569306930693069	101	VFESLGDFWYAYKDMREANTKGADKYFHCLANCRASRKGPGVPLFVSFGREVVDTITHINHPIDSIKDSMEDMKANKHGWSCPKDESCESRCAKYRPRGLS
WP_173980582.1	-0.7568627450980392	102	GMGAAGDLLGNYLDMRIGNIKNSDRYFHCKGNCEAARRGPAGETTAETIGNAREWWDQNVKGYPSWDSDEDQKANRTGRAAGRIGGQSCGAACGQYRPNGLP
WP_235649002.1	-0.7556	100	YRQGVQDFVRNYIDMRLANTKLQDKYFHCKANCEAAQRGQGGKAAACNMSNAREIFDQRVKGDSSAASAADQRANLFGRNNAGEGSCSEVCSPFRPNGLP
WP_229446272.1	-0.7542156862745097	102	SVGAAKDFVKNYQAMRDANTIGADKYFHCKANCEASQRGAEGKAAATVISDTREFVDQNVKGDPKSSSDADQAANAFGRAQGSSSSQACTTSCSPLAPRGLP
MBY0416403.1	-0.7515463917525774	97	GIGTITDFLTNYIDMRTENRPGGDKYHHCMANCQASQRGSLGQSLSEIISEGRESNDKSRKGASSEDCDMDRDANAVGRNLANSGIGSCSSICNSLR
WP_219723883.1	-0.7504385964912281	114	SLKAIQKLLEGYKALKEANIIGADKWFHCLYMCKATRESKSPNLVLSLGVLREIVDLLKGRFKGAVDSKTGKKLEEIEHALDSLEDMKANRKGIDCPPEKTCECCCNEYKVNEL
WP_146255273.1	-0.7504385964912281	114	SLKAIQKLLEGYKALKEANIIGADKWFHCLYMCKATRESKSPNLVLSLGVLREIVDLLKGRFKGAVDSKTGKKLEEIEHALDSLEDMKANRKGIDCPPEKTCECCCNEYKVNEL
MBP5399284.1	-0.7461	100	IAAPFHDMWRNYKTMRDEQNWIGGDNFFHCKANYEAAKRGPWGELVGKATSVGREILDRNKGDSLSNIRKDWRANRMGWNGAKRGLSLKEACPTNPKAYV
MCA3244654.1	-0.7429729729729729	111	AVQTINIFWDNYQQMKQANTIGADDYFHSKANAEAAQLGETGESTAKFISDAQEFFDYYNNLHLKKLSLEATIQDAAKDQRANAFGREQGHNNPHAEARDLVEPLRPEGLD
MBR6674875.1	-0.7408108108108107	111	QIQAAYDMTKNYFQMQWDSTIGGDDYFHCKANYEATKRGEAGEEFAQKWGNIKEYVDFFRNILEKGLTLGDAFQDLKHDITINADGRQLAKDGVYSSSKEACDKYRVNGIN
RLE26703.1	-0.7350980392156863	102	RLCAQLAFFGNYMDMREANTIGADKYFHCKANCEAARCGPGGTDSACAISDAREAFDRWKGDPPNASADDQRANQAGRDGAIRNPHYTCRTVCAQLRPTGLP
PIX46403.1	-0.7313157894736843	114	ARKPALPDPAGAACILKEMNVRHEVDAIAQSHCPEGPNRDKCIHCMVSCELTTRCGLLATVFAGWCNELRGLTDCGRSRFEEEDLRANERGRQTAMDGKSCVEGCSEYGARPVP
MBF0516514.1	-0.7313043478260869	115	KMEATIARVGEVENGKYRAIAGTVDKYYHAVAHCKAARRGISATVASHVLGVAKELFDIPRKVLGSKCHHLPTDEVNDSIGDMAANAHGRDKGLHGDPTKSCEELCKDKWPKGIP
WP_015469576.1	-0.7311650485436892	103	PIIPNPLNLVNGYNLYKSELPKMRGLSNDKVKHCYAGCRIAQETSQNTANYMGWYKERQDLIDCNPNTRFEHQDYIATAYGAKIKTNSSADCVHTCEQAWKSK
WP_055901667.1	-0.7289320388349516	103	AAGAALDFYRNYSDMRDAWWKGADKYFHCKANCQASQRGPGGSAMACTISETREWWDQNVKRYPASDNASDQIANEYGRDQGTSNPKGSCELMCAPFRPYGLP
QAA47302.1	-0.7266666666666667	114	SLKAIQKLLEGYKALKEANIIGADKWFHCLYMCKATRESKSPNLVLSLGVLREIVDLLKGRFKGAVDSKTGKKLEEIEHALDSLEDMKANRKGIDCPPEKTCECCCNEYKVNGL
WP_102758962.1	-0.7266666666666667	114	SLKAIQKLLEGYKALKEANIIGADKWFHCLYMCKATRESKSPNLVLSLGVLREIVDLLKGRFKGAVDSKTGKKLEEIEHALDSLEDMKANRKGIDCPPEKTCECCCNEYKVNGL
WP_102734796.1	-0.7266666666666667	114	SLKAIQKLLEGYKALKEANIIGADKWFHCLYMCKATRESKSPNLVLSLGVLREIVDLLKGRFKGAVDSKTGKKLEEIEHALDSLEDMKANRKGIDCPPEKTCECCCNEYKVNGL
WP_180974441.1	-0.7266666666666667	114	SLKAIQKLLEGYKALKEANIIGADKWFHCLYMCKATRESKSPNLVLSLGVLREIVDLLKGRFKGAVDSKTGKKLEEIEHALDSLEDMKANRKGIDCPPEKTCECCCNEYKVNGL
KAB3640194.1	-0.7266666666666667	114	SLKAIQKLLEGYKALKEANIIGADKWFHCLYMCKATRESKSPNLVLSLGVLREIVDLLKGRFKGAVDSKTGKKLEEIEHALDSLEDMKANRKGIDCPPEKTCECCCNEYKVNGL
KAB3615898.1	-0.7266666666666667	114	SLKAIQKLLEGYKALKEANIIGADKWFHCLYMCKATRESKSPNLVLSLGVLREIVDLLKGRFKGAVDSKTGKKLEEIEHALDSLEDMKANRKGIDCPPEKTCECCCNEYKVNGL
MBR1649114.1	-0.7260833333333334	120	TTGALQDLGKSYIDMVNANLKSSDSMKEKGTTIDNYYHCIGNYDAAKRGKWGRATAETVGFGREFGELLSSLIKSRKIYESYKDFFNDMKVNSEGRRMADSNLYKSALEACEKYRPEGYS
MBR1601519.1	-0.7254	100	AIQGGMNIVGNFSNMKKMNVTDKYKHAMMNCNAAQYGQGGADIATLASNLREWNDKRTGSNTLDSSEGDQYANRIGRLLGGKYPKEDCDELIRRYIKKNW
HIU92974.1	-0.7231304347826086	115	AESALDIFLSNYNDMKALRESLGYYIDGADEYYHTKANCQAAQLGDISAATALLLGYIREILDFFKEILFKGQSIKDAFEHGLKDLESNRKGRKLGRENPDEDPRDIIKRPDRIP
MBP5398889.1	-0.7181081081081082	111	VLGGTMDMVRNYFDMKSDNTIGGDDYFHCKGNYEAAQRGMYGKLAAKVLGNEKEVFDYFKNRYYKGMSYPDALADYWHDRDVNFQARELVDNPFYSDSKEACRYQRVEGIN
MBI1308243.1	-0.7039639639639639	111	ISQTFEIFRQNYDAMKKANTIGADKYFHSKANAEAAQLGVIGEATAKFISDFREFYEYYTNVHLKGMSLKATIEDMNADQRANYRGRVRGRQFPDRDAGELVKDQRPNGLG
MBS5801521.1	-0.6997999999999999	100	AEEAFHDFQRNKAEMIALKGFDKYYHAKANCEASRRGLSGEAVAYLASIGKEIVDIYTKTKSKKLTFIEAIKDSIEDLQADFYGIEQSRNEGSCGINVEN
MBH2001412.1	-0.6968103448275863	116	VKSPVEIMTGRYSDMKADNTIGNDKYFHCLAHCEASATGSIGVATSQVIGIGREITDMGRPKKWQVDWQGNLQDTFDYKWKDTKADMDANHTGREGGRSRQTCYSTCRPYVVPGIN
KAB2832349.1	-0.6967256637168141	113	RAREVGETLIGRGIRDSPPDKTKVPKDYTCKVTDDKFKHCVVSCYVARVYGPDRADIVGQAHEMQTLYSLSSTYDAQDIIANRLGIVFSKGSTSDADCWSRCEKHFGTSYNWP
OGP46558.1	-0.6965048543689322	103	FFGATGDFYRNFNDMNKTNIKNGGDKYFHCKANCEAAKRGLGGKDAACLISNAKEYKDVYWSGHPVSDSVADQAANRYGRGGGANTNLPCELVCQPYRPPGLP
MBR7158624.1	-0.6929000000000001	100	PITGPVYDFINNYNDSKENKNADKYFHCKANYQAAKRGEYGSMLATMGSLGKEIFDLVSRRNDLKEVISDLNADSIGWQGGKNGLSLQDACGTFRTKKVS
ADQ82132.1	-0.6921296296296297	108	FYGGINDFIDTYNEMKTANWKNSDKYFHSKANYKATLRGPGGEAAAIKMSNLREITDQYIKGDSRASSIADQKANLYGRQQAHRRANFIRNQQNMRFIINKYRPISLP
MPT36158.1	-0.6894444444444444	108	FFGGVTDFVEVYNEMKAANWKNSDKYFHSKANFKASLRGPGGRYAADKMSNLREITDQRIKGDSRESSIEDQRANRYGRLQALKLSYFEYYNFSYGDVLTKYRPVNLP
MBQ8784989.1	-0.6878	100	GVVAVPTIINNYLRLKNQKVSDKYKHAVINCSASQYGKGASDMGHIVSGLKEKYDLISGNNTYDESNGDDYANQIGDLMGTKYPNEDCYEIIQRYIDKKI
MBK7360990.1	-0.6873148148148149	108	AENAFGDFWNNYKDMRDANTIGADRYFHCKANYEATKRGWDGFAAAGFLSNMREAGNLVIDPIKKGQFPVKDVIDDQHANKYGRNSARSGQFSSAREACAIYRPAGLD
MBR1601661.1	-0.6850999999999999	100	VAAPFHDMWRNYKTMTDEQKWTGGDNFFHCKANYEAAKRGPWGEIVGKTVSAGREILGQLTGDQLSDLRKDWHANRMGWRGAKKGLSLQQSCPTNPKAYV
KAA8997699.1	-0.6838596491228071	114	DAAAFFILYHIEKSMTSRNLSGTDNFFHCTAFCRVSKSKWASDSAARNMGAVKEFRDYILGRIGLYGDKRKRSHEEMIEDNIKDLKANEYGLTCPADTNCADRCIKYINPQHYK
WP_212832360.1	-0.6763963963963965	111	PMKTEAVRFRAKHHRDTGRPVASRKWDAFGHCWIGCAGTKKCGATATAVVGQSRELLREMGFGGPHDSYRQDTNNQATGRGYGDAGADCFAACDTGVRSSALDLSAPESTC
MBD3759966.1	-0.6755045871559633	109	PPQAAADFIGNYIPMRTANTIGADKYFHCKANCQASSRGEFGEAAAETISNAREIVDQNIKGYPLSDTLEDQKANVAGRKAGKAMRGKIGDSAKQCGTACAAFRPQALN
NMO14731.1	-0.6678225806451613	124	LNNPVTYTDPDGEFPYTPLCLAEVAADFAFTNPNQDDKMLHCQMACQITLSCGPGTGNAAGFYKELMDRYGRGSTYDEEDFAANEIGEEVAREIWKHPVDAACGKIDNCYTGCKKRLELSGLRR
RAI10171.1	-0.6637931034482759	116	FVKTLKVFISNYLELLYHAYELKEAEMDKYYHSKANCEATQEMGIIGEVYATLLSDLKEVYDQYTYVHTHKVSVEEAAADSERDQVANRLGRKRGREYPYCKCSTLMYDLLPDYKK
MBR4931832.1	-0.6623469387755103	98	YINSFKNIINYNNQYEPMNVNDKYKHAMINCLMAQHGSKSEKVSQILSGLKESYDVLFNENTSQASDADMEANIYGRNIGRTYPQGNCHDLISQKYNP
RLI95680.1	-0.6620833333333334	120	GLHSGSCICCLRQIFDEARKKSQENRGAMNGLTREQRDAFRHCYASCRGVEDCGYLCTFGGGWWNEARYWFRSGAREDLYNNAHGRKCAKGVFSCRACCLIKLKKGIFWIPGKSHPQNDP
MBQ8464611.1	-0.6583000000000001	100	AIKTIPQMYNNYLRLKDAGLSDKYKHAYINCNASQNGKGGADVATIVSGIREWNDIRTGANSLDSSQGDQYANQIGRLLGSKYPNGDCDELIQRYIKKYY
MBO6281056.1	-0.654141414141414	99	ILAPAKDMLRNDRDLRETGLVGADNFFHCKANYETAKRGFWGKTIGKTISTGRELWGIASGDPLADVRKDWHANQRGWNGAKEGLTLGQSCPTNPKSYV
MBX7243956.1	-0.65144	125	ENPYVLWKLLRWVLTHPECIDAMGQAAALAQEVHKGSIHDKWGHCVAHCEITKGCGQMASEIISGGKELYDQIKYLLGLGRGREGWDALDIAANDQGQECGKCDGKSCMDCCSQHFSVTRPEKKR
MBE6445168.1	-0.6499000000000001	100	AIKGGMNLVKNYLPIRNMNATDKYKHALMNCQASQYGKGGADMVNLASNIKETYDIVKGINSIDSSQGDQYANKIGRLMGTKYPNEDCDELIKRYIKKFW
TAF58198.1	-0.6495762711864407	118	GRAALGIFIRNFQDMKRVGGDKYFHCKANCEAAQLGPEGEFAAKFISNARENTDFFKNLLLRRHPTAEDRKGVEPFVFFLRDCNQDLSANLHGRMGGRNNPSGSCKTICQPFRQANLP
MBT3586022.1	-0.641747572815534	103	ASKSSQPKIICASYYAFKYKRDVEKLPTDKSKHCTMSCYLTRKCGGAESAIIGFLKEFADLLGFGNAEWADLRANRAGIHYGYSASSNYACRKFCTRRYPKQK
NQU89385.1	-0.6415533980582525	103	MYLAAYDFYSNYFDMREADWIKSDKYFHAKANFQAAHRGPGGEFFAEHFSNLREIYDQRIKGYPLSDSKLDQRANNFGRDQSRFYSPIEFREALNIYRPTNLP
MBO7244518.1	-0.6374747474747474	99	IITPFKDMWQNYKDMRDIDLVGADNFFHCKANYEAAKRGPWGEGVAKIISLGRELFGLATGNSLSDSQKDWVANQKGWNGAKEGLTLQEACPRNPREYY
WP_011496869.1	-0.6367676767676766	99	WIGGAYDFFGNYRDMRDANTIGADKYFHCKANCEATKRGKGGESAACTISDSREWFDQHIKGDPASAADQAANIFGRSNASSPQSCSLVCSAFRPNGLP
MBP3545783.1	-0.6318181818181818	121	IVGAARDLGENYINMVNANYKSTPEMQKQGTTIDNYYHCVGNYDAAQRGALGSVTAGTIGLGRELIDYPKNVLLKGKTFQQVNDDFRNDMAVNADGRQMAQSGQYRSAYEACDKYRPAGYD
MBI3756231.1	-0.6267326732673267	101	FVGGVGDFQDNYIRMVDANIIGADKYYHCMANCQASRRGVGGSDAAGAMSEGRELFDEYVKGDPRSVCDEDRAANRHGRKSNSGMPCATLCAPLIHPMWKP
WP_137886944.1	-0.6217475728155339	103	AVYATGDFGSNYIDMRKANTIGADKYFHCKANCEAGQRGWGGSDMACLISNTREWTDQNIKGDPASASTADQIANNHGRTWGQYNPSQSCSQLCSAFRPSGLD
MBQ8870602.1	-0.6156435643564357	101	SIINLKADYNNYKSYKNKSYHDKYKHAMMNCLAAQRGIYDASMMHVLSEAKEYKDLYGKTNMLWGSNQDMGANNIGNYLGYLYPEENCHDLISPYISDEYP
MBE6455226.1	-0.6098989898989899	99	TLAGGINIVNGYKNLKNKNISDKFKHALLNCKSAQYGYGGHNLASMFSDVKELSDIYITKQNTVDESNADNYANKIGRLIGTKYPNGNCEDMLEQYIIK
MBQ4472488.1	-0.6095495495495495	111	IIGAIRDFGKNYYDMHIDKTIGGDKYFHCKANFEASRRGPIGQSLATILSNIRELSNAQSNPIRKNMTIEDSLIDCMQDQFANVTGRQNAKNVLYKNAKEGCQQFRVGGIN
MBU6376738.1	-0.6089898989898989	99	PLSPSLWETYQAYSVAKKERPFAQKHFRNDKQMHCYIGCRIAQDTSLKAAQFVGWAKERRDLTDCDSGTHFEEFDYWVTVRGAELGRAFSSASDCIYWC
MBU6408680.1	-0.6086274509803923	102	AVGAVGDFVQNYNDMREANTIGADAYFHCRANCEASARGPAGEAVAGVISDTREMVDQATGDPASASAADQRANEQGRSAPTQPGFQGCEAACSSLRPPALS
CDE60196.1	-0.6072072072072072	111	ILGTIYNFVSNYIYLLAERDGTMDKFYHSKANCEAAKRGILGTAVATGLSDLKELYDSFTYVHTHKVSKEEALADSQRDQVANNEGRTRGRMYPDCDCAALMWGLRPKHRK
TNE99369.1	-0.602843137254902	102	TPSLAEDKLACSLYHAFLYKNEVQKLENDKQMHCSMSCLIARKCKTSEVVLIGFIKEFVDALGYGTPDPNDIAANLKGINVAKKGATESGCYTTCKKIYPKQ
WP_081799877.1	-0.5974545454545455	110	GFPAPMDQLPCAKRVADQLVQIIPEAWSDKFKHCVISCLIAKYCGPFGSLAAGGAKELKDLLDRNPNTHPEKDDWNADVAGVLCAMMGANDPCNTCFCCCSKRGYSPWKK
UCC83773.1	-0.5914876033057851	121	TVFDLPDVYEEGRQATRGWIAEQCKPEGVNTLPSNYFDAFGHCWYGCKAARICGGRCGNPGIWYEIGRELGVTGGDEHDSFWQDWRNQNVGASRRTREGSCYGVCAHAMEVGGLDLTAPKR
MCC5846437.1	-0.591140350877193	114	QICVVQELYSGYRQMREANTIGADNWFHCMAMCRAARNCGNPEFTDTMGIMRELTDLIKMRFRTPTHPDGTPFTHIEQAEDSIEDMLANRTGIHCPSSETCECCCEQYLPPGLD
MBK6864798.1	-0.5897058823529412	102	SAAAAGAFSRNYQDMRAANAIGGDKYFHCKANCEASRIGRAGEQTASAISDLREWSDAKFKGDSPQACRADQAANAIGRSQGLASSAACSAVCGGFRPNGLP
WP_127714137.1	-0.5867326732673267	101	FQSFANDKLLCSSYYLFKYKDMIPATEVDKVKHCSFSCILAMKCTRVESYTVGYIKEFADLLGMGEPDWADIEANKKGIKLSKRLRNFNQCLPKCRELYPR
MBS6602765.1	-0.5846296296296296	108	SDNILGDLTSNFIESRENIFVNSDKFYHSKAFCEVAQRENEILNTIAIGAGQFRESLQFVESLIIEQKSWSEAVKEYQADMNANKTGLEIGKNYPNDDCGTILKEIWP
TXH67914.1	-0.5843564356435643	101	VRTTIGILRGRARDMQRHNFIGGDKFYHCLAMCESASLGPVEASVAVTAGVVRELNQQYRHGEPPNECAQDNRANGQGIAAGLRKQNCVSSCKNLMPPGMK
RLB42500.1	-0.5688617886178862	123	YLAYDYYTQLEEDGRQATVAWIQDQCMTGDASVVPSNYLDAFGHCWSGCQVSRDCGDLCGNPGIWHEVGRELLFGGEHDSFWQDWRNQNEGARRSGGEGSCFGICEDAIESGELDLTAPYRRW
MBI4001192.1	-0.5682407407407407	108	FFGAIGDFGANYVDMRQAWWKGADKYFHCKANCQAAQRGVEGEAVACVISDIREWWDTNVKSYWDPRSTPQDSAADQQANLYGRMQGSINPGTPCEQSCAPFRPVGLP
MBY0516366.1	-0.5677884615384614	104	AFAAESPEFICATIKGRALYSKLKEMPLRDKTKHCTLSCHLTLKCSAIESWNMGLLKEIIDVFGPGNAEWDDLKADVAGIHLAEDKRATTTPECLRECKLLFEP
OLA95000.1	-0.5657758620689655	116	FFITLRIFISNYIELLYHAYYLKEFEMDKYYHSKANCEATQEMGIIGLKAAEFLGNAKEGYDQYTYVHTHKVTLEEAIADSERDQVANRLGRERGRKYPYCDCSILMHDLLPDYKK
UIY30982.1	-0.5479245283018869	106	SVSGTDAFCSNYVAMRVAWVKGADKYFHCMANCEAASSGRVGSAVAHTISTTRELTDLPRNINKIGWERAIKDMKEDLSANRTGRDGAYNGVRCQDACGQFHVKGL
MBK7706223.1	-0.5359803921568628	102	IGVGAINDFIKNYSDMRAANTIGADKFFHCMANCQAARRGSIGVLISQTMSEGRELFDENLKGDPRVACDADRYANQIGRDSGSRCDPCVSVCSRFVPQGLT
WP_074238176.1	-0.5323809523809525	126	EMSTRTWDYLHAAARDGNYLTTLSGLKYIPEDRSDAFGHCWIGCRGTQECGEEATAFYGEAYENAREVMRYVTLGIHDHNSYAEDVYNQRMGRQLAHDNPSGDAFALTYQALVAGQLHFHGHNTGN
MBQ3288658.1	-0.5289999999999999	130	DLKNRLENIMSSAKECIKVINAWHPGHTRDSAANDKYRHCVASCEIANACGDNISAALGILKEARDVMFSLPQNIAVAVNATGTEAWLDSIFNGDPFSDNLADLTADVMGMDLKNAKGGCECACKQYYSP
MBS1959955.1	-0.5238679245283019	106	NDQAHETNVVCSLFTAAKHRAFMKAPAFDKYKHCTVSCSITLNCGAFEAMNTGVLKEVWDLVSGGDASVHDIQADTQGVRAAVEGRARNFKECQAVCDQIYPAQTG
WP_133566595.1	-0.5200970873786408	103	SFANEEENFVCSAFYVKPLVAKVNAPNARDKFKHCSVSCMLTLRCGTLDAYSAGLLKELLDMMGMGNPETADIRANVAGITFAKKKEATNDEECMDLCGKLYP
WP_021270018.1	-0.5175700934579439	107	FAGDKDDKFLCTMFKAYEYKDIVVNMPGIDKTKHCSFSCIIALDCGVVESYIAGVAKEIYDIFTPGTPDIKDIEANVHGIKLAAKKIATSEEQCMNICHENYGLVND
OUR96686.1	-0.5102020202020202	99	FNVVAADKFICSYFVIKKYSSLVPDSEYDKVKHCAYSCILRKKCGYIESWAVGIGKEIADLIGDGNAEMDDLRADAIGIKLGKRVRHIKQCLPACQKIY
OIQ18972.1	-0.5011111111111111	108	DKEDASDNLFCAYETATYYKGVVKTKRFARDKYKHCTISCIVGIECGLTSTAILGMAKEIYDVFGPGNAEIEDLLANFLGLRISRRASVQNLDSCSNACQYYYPISKR
HAA02881.1	-0.49120689655172417	116	PMHTITFDRWIPAACRRSTTGYLHSREWDAFGHCWIGCEGTRRCGGSPTATLGTLRELQREIEARTGGNPHDSFSQDMNNQALGRELAFSGGTCYALCDGAHRTGALDLSAPVRVC
WP_214570603.1	-0.48983333333333334	120	PMYDATFGDPVNRAGGFRLWYYNQTHAPISSNVWDAFGHCWIACASTKRCGAFTARLAGSSREFYREYIDSSPHDSYAQDINNQRLGRGFGSNGDDCDTACRNAALPGGAMDLSAPAATH
OFZ15661.1	-0.4836792452830188	106	TPNLEEEKFLCSGVQAFQLRKQVLQLPNDKTKHCALSCFLTWRCGPLDAWELGALKEVWDLFGPGQAEWSDLEADGRGIFFGVRVGIGRKADRQCINLCKSIYPGG
MBI1827580.1	-0.47701030927835053	97	KDRRPPVAPDDGPKGCADVLLGIYGERIFGTHGYDKWKHCYASCLIARQCDPLLASALGVFKEFMDFVGTIAYRVATKAHAPPIVIRAAARLRGDAD
WP_232580551.1	-0.4490178571428571	112	FAAGTGDFGQQYADQWSATYLVGGSHGGWVGQDKYFHCMANCQAAQKGIGGSAAAQCVSDAREWFDQNIKGDSAADSAADQFANLLGRTGGRMSPTGNCSRMCSGYRPGGSF
PYQ01482.1	-0.41824074074074075	108	TVGEAAPAFFANWLALQTAQKMYPGDPNMRHVDKYFHCMANCEAAQRGALPALGAAALGYAKEAWDLATKDYGMGDSIMDLKANKYGRECAKGNCSNHCGALLTGWLP
PIP91732.1	-0.4180612244897959	98	VCSLFYANRLKSQVEVPFSSDKWKHCSLSCMFARRCGAEDSFMLGIIKELVDIVGPGNAEFADLQADADGVTLWRLGMGRSDQVCKDNCKLLYPFVEP
MBF0487980.1	-0.40836734693877547	98	IDPSGLDKYYHCRAHCIATRAGLGGIAASYPAGYAKEVWDLFLNAFGLGTIKGSYDERIIADIEDTIGDLAANSTGRLGDPRMSCGEICDSYWPESVP
MBU6155011.1	-0.40792452830188675	106	PFATENQNIIPLCSAAIAYRYRDEVNLPGKPDKYKHCALSCVMTLYCGPIGSFEVGALKELYDALGFGTPDVEDIKADIRGIKSGLKIGLFGERARCYQACSALFP
PIP93034.1	-0.40480000000000005	100	DLNIDLESIMCTLSWAAIYKPVIQKLPGSDKLKHCTLSCMLAKSCNEETTFLLGILKELSDMMGHGTPEYEDILANIKGIQISRDLDTQLMCYPTCKQSF
MCE3013090.1	-0.4034951456310679	103	SLHAAEEKFICSALVGRSFYQELKPLAVTDKTKHCSLSCYLALRCGGLESFHVGLVKELLDVLGAGQAEWADLRANQQGITFALSGRARSRTQCLRECKAIYD
WP_171966775.1	-0.39118811881188115	101	LANALDTLRARANDMVERNFVGADKFYHCLAMCEVSSNGALDASFAMSAGIARELYQQHVKGEPALECAADNQANGQGIAAGLRNQSCASSCASLMPRGFT
CAG0946188.1	-0.385648854961832	131	PAAIAIGGIILAEAIIAYGFYAYAKANYGNMTDKFLHCYVTCKLATWRGPLVATAAAYGKEIVDYIKWAAGSEHPDWDLGDLAEDSAKDLIADGEGLWCGAKFWQTCEDCCREKYPWTWDEYHKLHPKVVP
MBM4353499.1	-0.36647058823529416	102	TAGLALLLPFGLNAYAQDAPFGKEKDKLLHCWMNCQMTQAGLGPLAPLWSFLQEWAYDLCGHPAELTDMWANNEGEKAGQSSRDCFESCAEAAEWLQPLGPF
HCA57998.1	-0.3521153846153846	104	VGGAVVAELTLHYALMEYADRIRFSDPDAFGRKRHCWVNCMSTRIHFGNPFPVVLFGGGKEGMDLIRNGDFSDSLGDMKANAYGQMMAYIVWRNCKDLCDGCGS
NIM16380.1	-0.33107843137254905	102	PLNRPRISRLPIMTLFSPLCIAQAIYAYNRARQSNKSDAWKHCYVSCKIATYCGDIPSAALGILKELMDLAGMGNAEFRDLVNDARGIACSYNPFSFCDSCC
MBT3981102.1	-0.3129059829059829	117	PFLVSSGSVIVDSVCAYKNYGAEINRIAATKMPFSDKTQHCSVSCRVGLKCGIQIISMMGVGKEAIDALPFNSGNAEILDLKADLSGILLSIRRPFLNPDQCLVKCTAWYGYKFPKK
MBT6325619.1	-0.31009803921568624	102	PPPRYIKNMFCSTYYADLYLDSVLDLGVDKIQHCALSCQVALKCSLFSTTILGLAKEAYDILGPGNAEWKDLTANFQGIILSKYVTTNKQCINRCKAIYSNY
MAE58389.1	-0.25558558558558564	111	IQFRGYSNMIKNSCAFHEASKTAQFFSETLVPRDKFKHCSTSCVMSLNCGALDSFGLGVLKEIYDILGPGNSEVEDLIANLIGIKLNVLGIANSEKSCINLCSLTFPSFSP
MBL8787332.1	-0.25136363636363634	110	FVVVALTASVLCIATTWASARKVSGSDKMKHCVASCRTTRWCGLGSAFTAAVLKEIFDSLCATGPQWLKDLLSPVSACGGWDNADMAANGRGIWCAGRWRTCESCCDDSY
