# Supplementary material for: The lipocone superfamily, a unifying theme in metabolism of lipids, peptidoglycan and exopolysaccharides, inter-organismal conflicts and immunity
Source: eLife. 2025 Sep 9;14:RP108061. doi: 10.7554/eLife.108061 (PMC12419801; doi:10.7554/eLife.108061)
Supplement: Figure 1—source data 1. [file elife-108061-fig1-data1.zip › hydrophobicity_raw_data/Prok-TelC.tsv]

id	Hydrophobicity_score	length	sequence
WP_209628595.1	-0.9669014084507043	142	FYEIKRQNAFSGTSEIMKPYEKGNKQGEDIYQERLKEYKEYHNTSGMSENQIQAQFDKEWERQNKDYNGKADFAHQSITVATHLSSKRGVTHWGLYGDKKVKDLSGWEGDATTEAFTDPSMKNDDYKADLDAANISRRIETT
WP_084976075.1	-0.9359285714285714	140	YYNLRLQHEMAGGKSDNIEKIKDDDQKNGTNHYDTYKSTYEKVYENNKFDQFWDSKLKAYSNNGVGHADFTHQSITMATHLNPNQVQLADIYGGRERVKDLSGWEGDTTKNATDKKPSIGEDDYKADLDSVNLIGRMQQG
WP_128836234.1	-0.884	125	YYNIRLQHEMSSGEYSNSTDTKKEDLDQYEQFRDSYKNIYGTTEGFDNFWDRKLNDYYGNGSKTDFAHQAITTATNLTDESQLLKDLSGWRGDVTTDAEAKPSMGNDDYKADLDAVNIAKRMKGT
WP_004230025.1	-0.8725735294117646	136	RYNIRLQHTMSDGSQMTAEEMKEKDKDAYVQAKKAYKSNYGSAKGFDEFWDKKLQDYTDNDKQTNADFAHQSITTATILRPNYSAADLYGGKDHVEKLAGWLGDTTSAAGASPSIGNDDYRADLDSVNITARMEKE
WP_084877422.1	-0.8704379562043796	137	YYNLRLQHELASGENNDSETLKVNSPKLYETYKKRYSEAYDKEDDFDKFWDTKLKAYSNNGAGHADFTHQSITMATHLNPNQVQLADLYGGRERVKDLSGWEGDTTFNANDMKPSIGEDDYKADLDSVNLIGRMQKG
WP_009731655.1	-0.8699248120300752	133	RYNIRLQSQMASGQLENYDEIDDEKVWQSYKDNYEKNNSVKVSEESFKKEWNKKYQSFKGKGDFAHFAITSATNLYDNPRVVDLTKFGHENVNDFAGWLGDATITDSNDISFGNDDYKADLDAVNITQKLKSE
WP_018029964.1	-0.8699236641221375	131	SYNIRLQNQVSGMESTQTADKLKEQDRSAYNKYKSKMEEIYGPLTDEEFRNRWDSYIGQTDFAHQSITTATHLNPDWELGQLMFGGREDLEEVSGWRGDATEDAEANPSMGNDDYKADLDAVNITKIMEEK
WP_117287798.1	-0.866734693877551	147	VYNLRIQHEVTSGAYDDYEHLSSEQRKNFKKSAEEAYGITMTDTEFQEFWNEKYSSFRAKGNDEETSKGVPGPGNNADFTHQSMTMATHLKPDFALAHLLGGKDNAEDLAGWEGDTTTNAEKTPSIGNDDYKSDLDSVNIVERMKKN
WP_049505162.1	-0.8652482269503546	141	YYNLRLQHEMAGGESDNIEKIKDDDQKNGTNHYDSYKSTYEGIYGDKGNFDEFWDSKLKSYSNNGAGHADFTHQSITMATHLNPNQAQLSDLYGGRERVKDLSGWEGDTTFNANDMKPSIGEDDYKADLDSVNLIGRMQNG
WP_125409590.1	-0.8586131386861313	137	YYNLRLQHELASGEYSASGDLKKDHPLVYQDSKEAYQRAYENSENFDKFWDEKLKAYSNNGVGHADFTHQSITIATHLNPNQVQLADIYGGREHVKDLSGWEGDTTKNATDKKPSIGEDDYKADLDSVNLIGRMQKG
WP_206284175.1	-0.8535460992907801	141	YYNLRLQHEMAGGESDNIEKIKDDDQKNGTNHYDSYKSTYEGIYGDKGNFDEFWDSKLKSYSNNGAGHANFTHQSITMATHLNPNQAQLSDLYGGRERVKDLSGWEGDTTFNANDMKPSIGEDDYKADLDSVNLIGRMQNG
WP_084848948.1	-0.8413970588235293	136	YYNLRLQHTLAGGGSDSETMKSRDLSEYNEAKDKYEKVYGKNNKFDEFWDSKLKAYSNNGAGHADFAHQSITMATHLNPDQAQLSDLYGGRERVKDLSGWEGDTTFNANDMKPSIGEDDYKADLDSVNLIGRMQNG
OKZ61282.1	-0.8410179640718562	167	VRWRVCQFLRSFNDDYDSDTWDGVGGKFDKKFKRDIKKNNTDLFNYFKNTPYIYADKNGNTVDVYHMAATMCGLYHKTSGSDSDGFVDFVQYQFMPEYHYDNLCGWAGDLQTLMNDADKSDKEKEKSYDEFKKRLDKKFLTSSSSFSSDDLYADTDGYNIYKLNKCK
WP_000510501.1	-0.8395035460992908	141	IYNLRLQHEMAGGKSDNIEKIKDDDQKNGTNHYDSYKSTYEGIYGDKGNFDQFWDSKLKAYSNNGAGHADFTHQSITMATHLNPNQVQLADVYGGRENVKDLSGWEGDTTFNANDMKPSIGEDDYKADLDSVNLIGRMQKG
WP_209557467.1	-0.8375384615384616	130	RYNIAVQHEFSGSTPKSAEDILKSDKDTYNSYKKKAEAAYGPLTNEQFNRLWNNNRKNFSNKADYTHQSVTTATILNDNWLLANLMGNRKELAGWRGDATREAEKTPSMGNDDYKADLDAVNISAIMKDK
WP_049477809.1	-0.8359124087591242	137	YYNLRLQHELASGKASYSNKLKSEDPELYETFKKRYSEVYNKEEGFDKFWDEKLKAYSNNGTGHADFTHQSITMATHLNPSSFQLSDFYGGREHVKDLSGWEGDTTFNATDKKPSIGEDDYKADLDSVNLIGRMQQG
WP_139690161.1	-0.8336496350364964	137	YYNLRLQHEMAGGEVANITKLKEKKSEYNNAKTKYEKVYGKNNKFDEFWDSKLKTYSNNGAGHADFTHQSITMATHLNPNQVQLADIYAGSRERVKDLSGWEGDTTFNANDMKPSIGEDDYKADLDSVNLIGRMQKG
QLB52152.1	-0.8230935251798561	139	YYEIKKQNDFSALDPGEVVDPTADKARYAERLKLYKENHDTSGMSDSEIEAAFLKDWREQNERYANKTDFAHQSITTATHLYSGWGLARMWFWGKKDLEEVSGWRGDVTKDAEANPSMGNADYKADLDAVNITNIMKEK
EDJ0454963.1	-0.8214814814814815	135	HYNLRLQHEMSPGNLKAEELPPEAYRDAKNTFMDAYGQTSDEEFNKFWNQKLIDFDGKGDFTHQSITTATILDEKIRPANATGLYTGRFDSESVDEIAGWKGDTTTQALKPPSIGNDDYKADLDAVNITQRMKEQ
WP_096753399.1	-0.8166423357664233	137	YYNLRLQHELASGKASYSNKLKSEDPELYETFKKRYSEVYNKEEGFDKFWDEKLKAYSNNGAGHADFTHQSITMATHLNPSSFQLSDFYGGREHVKDLSGWEGDTTFNANDMKPSIGEDDYKADLDSVNLIGRMQKG
WP_185959916.1	-0.8152631578947368	171	RYKIRIQNSIIAFRNKSDAYNISDENLGKYKENYEKGYGITLGNNENFKDLWREQIDKLYGNDENDRKGDLAHQFVTMSAILVTDLQYKKDNSKLKLIDPREELLLKGYCEYSGLTSTLLFGDKNREDLSGWLGDSVIHNKFKLNSEPTLGPDDYISDLDSENITYKMKEE
WP_124065279.1	-0.8073333333333333	150	RQMIRLQHFMSSDPSNYSYDVVVQLLDEDKDEFDVWKKNMEKATGKTYTDEEYLDYYKELYQKFFGKGDYSHMLYTISANLNEDKHKVDNKWRNLGANALSWKNAEERKDITGWLGDAVYAGDNKRVSFGEDDYIADLDADNLVNRMSTG
MBF1209363.1	-0.8040944881889764	127	KYKVRIQHGNYGYYNSIDIQKRPQYKETMEIALGRKITDDEFKKLWNNQIDAVKGKTDFAHQYITMATHLYGKPRLADLKDGHKNTNDMSGWFGDTTDVAGVKPSIGNDDYKADLDAVNIVSSMKKN
MBF1307320.1	-0.8031081081081081	148	MYELENQHRFSGEKASDGNEMLDNINNEDYKGNNFKVEYARYKKIYGEDLTIKDFIEKWNRDREAYYWTGDYTHQAITMSASQNKSIFRLANGMGLLYKTHEFHKYTTELAGWRGDVTNHAFKDPSMKCDDYKADLDAENILYLYNKD
RSI97921.1	-0.8003676470588235	136	YYNLRLQHTLAGGGNFSTKMKTDTPQKYKSAKSEYKEAYGKVDDFDTFWDSKLKAYSNNGAGHADFTHQSITMATHLNLNQVQLADIYGGRERIKDLSGWEGDTTKNATDKKPSIGEDDYKADLDSVNLIGRVQQG
WP_125431268.1	-0.7987234042553192	141	YYNLRLQHEMAGGKSDNIDQIKKYDRKNGTNHYDSYKSTYEGIYGDTGNFDQFWDSKLKAYSNNGAGHADFTHQSITMATHLNPNQVQLSDIYGGREHVKDLSGWEGDTTFNANDMKPSIGEDDYKADLDSVNLISRMQEG
MBF1307318.1	-0.7975	148	MYELNNQHRFSGEKASDGNEMLKNINNKSYKGNNFKEEYAEYKRVYGEHLTEADFIEKWNRDKEAYYGTGDCTHQSITMATNQYNNYFRPANIIGLMYSSLDSHKLTNELAGWRGDVTSQVVKKPSMNCDDYKADLDAVNILHLCKKD
WP_209628011.1	-0.7939097744360902	133	RYNIRLQNNMAPGGTGDADDIIKQGSFYTYKKLAEDAYGPMSDKQFKEFWNKKRRDYSGKNDFAHQSITTATMLYDNPLRAPNALYGNEGTNELAGWRGDTTITPAAKKVSMGNDDYKADLDAVNITDIMEEK
WP_084944879.1	-0.7858571428571429	140	YYNLRLQHALSNGGDTVKKMHESDLSSGTNRYEDAKKNYQDAYGTTEGFDQFWDRKLKAYSNNGAGHTDFTHQSITMATHLNPSSFQLSDFYGGRERVKDLSGWEGDTTFNANDMKPSIGEDDYKADLDSVNLIGRMQKG
WP_187119771.1	-0.7664925373134328	134	RYKVRIQNFIVGRPIDYSWDQIKESKKFNLIKENFEKATGRKLNMEEFEKKWKEQYDAMKHCGDFAHQMIIVATLTHENPLPFLADIVTLGETDDNAGWLGDATNDKDGPLSMGPDDYKADLDAVNIHHVMKTK
WP_209551777.1	-0.7641911764705882	136	YNRLLASFVPDNYVSTRWKAICGTEDKAERDELCKEYGLSDKDIAILEVSIKKQHADESQSKDLAHEAVQLAAFTEKSWDFISIDNGIHKASHLANGGLEHEEISFKGDVDSGRYSDSDFNSDLDAINYYRRATAE
WP_209552101.1	-0.7596850393700788	127	QKAIQNQHNFTGLEKIEEGDTNDEIKGKLNLASEKAYGQGNYNKLDEKQKVRVRELLSQFGGTIDYSHMAATISAYYTDNHLIENEDDLAGWQGDVAGAMGLSPSLGNDDYRSDLDAVNIYYKMKDG
WP_199575769.1	-0.7588	125	RYNLRLQNDLVDEKRLSSDSDSDHDIYKQRYQDTYGSDANFDQFWDDRVKAFFNHSDFTHQSITMATHLNTIFGIPHLLGRETVEELSGWRGDATDDADVKPSMGIDDYQADIDAVNIIERMNNG
WP_061591662.1	-0.748671875	128	QKAIQNQHNFTNLKKIQETDSEAELTQKLDAGASKAYGKDVRYADLDANQKSRIRELLSQFGGTTDYSHMAATISAHYTGNHFIENEDDLAGWQGDVAGTMGLPPSLGNDDYRSDLDAVNIYNKMKNG
KYF35726.1	-0.7484848484848485	132	RYNIRLQSQISSGIYRNYAGMNVDERKKYKSTYEKVYGVQLTDEMFEEKWNEKYSSFYGKGDFAHFSITTASNLNNRLRGSDLTKFGHENVNDFAGWLGDATLTDSDDISFGNDDYKADLDAVNITQKMKRK
WP_018376967.1	-0.7475	140	TYNLRLQHVMASGTRTISELKEYDRKSGKTSYEDAKANYKNAYGTTKGFDKFWDERLKAYSNNGAGNADFTHQSITMATHLNPSTLQLSDFYGGREHVKALAGWEGDTTYNANDMKPSIGEDDYKADLDAVNIIGRMDKG
WP_117287797.1	-0.7466176470588235	136	YNRLIASFAPDSYVSTRWKAICGTEEKEERDKLCKEYGLSSGDIETLEKGIVTQHTDSEVSKDFAHEAVQIAAFTEESWDFISTDNAVHNLSHIVNEGLEHEEISFKGDVDSGRYSDSDFNSDLDAINYYKRATAD
WP_004226721.1	-0.7396551724137932	116	KTAILNQSNVTGLSGATNEERLKELAKIYKKDLNKKSDKKRLQELLDQYNGKTDFAHTSATVSAYYKENGAEILVDENAYAGYYGDLTIPGNTSMNNGDYHADLDAVNLYNQLKGG
WP_061587546.1	-0.7395588235294117	136	YYNLRLQHEMAGGKIDNIEKIKENEIDYNNAKFKYEKVYGTSGNFDQFWDSKLKAYSNNGAGHADFTHQSITMATHLNPSSFQLSDIYGGREHVKDLSGWEGDTTFNANDMKPSIGEDDYKADLDSVNLIGRIQKG
WP_000510505.1	-0.7395588235294117	136	YYNLRLQHEMAGGKIDNIEKIKENEIDYNNAKFKYEKVYGTSGNFDQFWDSKLKAYSNNGAGHADFTHQSITMATHLNPSSFQLSDIYGGREHVKDLSGWEGDTTFNANDMKPSIGEDDYKADLDSVNLIGRIQKG
WP_125389157.1	-0.7395588235294117	136	YYNLRLQHEMAGGKIDNIEKIKENEIDYNNAKFKYEKVYGTSGNFDQFWDSKLKAYSNNGAGHADFTHQSITMATHLNPSSFQLSDIYGGREHVKDLSGWEGDTTFNANDMKPSIGEDDYKADLDSVNLIGRIQKG
SFL23489.1	-0.7344285714285714	140	IFDLPKWELLASGPDQYESILLSPKNLGLTDGEYEKFVKAIKDQHIQCQLDNKNEKSKGYGGKTDFAHMCITAAANINDPLTDYAASKYSGHQNGIYDVDKNAGYAGDLFGVNGAKPSMGNDDYKADLDAYNFSKVPKGK
WP_006149491.1	-0.7315441176470588	136	YYNLRLQHEMAGGKIDNIEKIKENEIDYNNAKFKYEKVYGTSGSFDQFWDSKLKAYSNNGAGHADFTHQSITMATHLNPSSFQLSDIYGGREHVKDLSGWEGDTTFNANDMKPSIGEDDYKADLDSVNLIGRIQKG
WP_063641720.1	-0.73046875	128	QKAIQNQHNFSNLKKIQEIDSEEETDQELDAGAAKIYGKGVKYADLDVEQKSRVRELLSQFGGTIDYSHMAATISAHYTDNHGIENEDDLAGWQGDVAGAMGISPSLGNDDYRSDLDAVNIYNLMKNG
WP_031550507.1	-0.7180645161290322	124	KYKVRIQHGDYSPLSDDNRTNYKKNMEVAIGYTLTEEEFNKLWNSQVDSFKDKTDFTHQYITMSTHLYGQLRLADFIGGHEKTNYISGWLGDTTNAAGDPPSIGNEDYKADLDSVNITSLMKKN
WP_209628252.1	-0.7173722627737227	137	LYNLRLQHELSGADIKEVNITVLKREKMNDYNDYKQKMEGAVGHKLTDKNFEELWTEKLAAFNGKNDFTHQSITMATHLYDNQFRLANLLGGHENTNKLSGWKGDVTMAAGANPSMKDDDYKADLDSVNLIHRMAKG
WP_074656710.1	-0.7107575757575758	132	RYNVRLQNQMSSGSIKDYDSLGRKAARDYKQGVEAIYGKMTTAEFEEFWDSKYQSYSNQADFAHQSITMATILYQNPMRNANLYTFDNEKTNDLAGWRGDTTDDAFAEPSIGNDDYKADLDAVNITELMKTG
WP_006364437.1	-0.7084615384615384	130	KYKVRVQHLGITIKSKDLVNDQKNYRIYKNAMEKGVGLKLTEEEFNRLWDNQIELFKGKTDFAHQYITMSTHLYSKLRPADLYGGSENIKDISGWFGDVTNVADINPNMGNDDYKADLDSVNITSIMKKD
MBM7642995.1	-0.7059055118110237	127	YKNLTLQHGLSGEDRDLNAMDDDELYKYAKEISQNYKDSKGIDITVDEVLAGMETMYHKADFTHQSITMATHLRPSTYPLINGQVEDLAGWEGDTTRNANEKDPSIGIDDYLADLDAVNLTSRMSSG
WP_031576838.1	-0.7043410852713178	129	YYILNVQHIVSGTDEHIGRYEEDDLKEYSKRVAEKYTNNKISSEEVYDVAKSMYQKADFTHQSITMATHLNPRWFVLADIYGGRKNVKDLSGWEGDTTRNATDKEPIIGIDDYLADLDSVNIVKRMTSN
WP_083842630.1	-0.6973202614379085	153	FNRLVASPVYAGDTGRAAWSGLGGVLKNDKLRKVLKEEYGFSDAEVNLFIRKIEKQQGSSPSKKDLAHEAIQLSTFTEQAWTDRDLSTNDGRRELLAHVLSTIGNTMRIDNIPISTEHYESSFKGDVDSTRYDDNDFTSDLDAINVYDRISKN
WP_183253359.1	-0.6721768707482993	147	INDHDLEYLRSTKYDGFKWDVTAGTIDDKHVKYIESKNKKLDNFFSPNGQGAFIKDPVTGDKIDFIHMAATIDAILSNTPVPDSWAGWAGDLHTALGDLQENTKDSNKLKVLQKEAKKIIGGNSSFSRADILADVDAVNIANMMKEN
KZE95966.1	-0.671156462585034	147	INDHDLEYLRSTKYDGFKWDVTAGTIDDKHVKYIESKNKKLDNFFSPNGQGAFIKDPVTGDKIDFIHMAATIDAILSNTPVPDSWAGWAGDLHTALGDLQENTKDSNKIKVLQKEAKKIIGGNSSFSRADILADVDAVNIANMMKEN
WP_140396528.1	-0.6659863945578232	147	RYNVRLQNQMTGGKKDELDWKNDPSKRDAFFASYKEAYGENASLEEFERFWNARLDVWAGGGRADFAHHCITLATGLVTSLDFHSSFIDLCFSGGSGEREDASGWLGDATIIQKRDDHRGYEHTSLGNDDYLADLDADNILHFMKDG
WP_187540560.1	-0.6631818181818181	132	HSMLYFQHAVSGTDQPVGSYDENELNKYSKEVEENYTNNKGLTISSEEIYNVAKNMYRKADFTHQSITMATHVSPRWFVLADFYGGRKNVKDLSGWEGDTTRNATEMQPSIGTDDYLADLDSVNIVKRMTSK
MBB1548372.1	-0.6618897637795275	127	INHEVANAIIYPVYEGDRLQTNANNLVKPDVSKNTYENAYELLKNIYNYKKYPVDLSHMASPLGSYERSDILRERIKFVASLPYIFTKKEKFFYLNSYTGDYWTHLDEKDLRSDKDAFILKYHPKYK
WP_061599910.1	-0.6612025316455696	158	TYKDKLMWANTAGVGGEAGHHGSLGILDQLEKEYGLTSAEFKKLSKAIGEQHKNSNENGVSDFAHQSITTATSLYRGGHLRSANIIAFENSHKNTTVPMYERIPKAISKLFGAKEYTDELAGWRGDATGEALKKPTMGNDDYKADLDSVNIVSLMKKK
MBC6309746.1	-0.6593430656934306	137	FNRLVASCAQDNYNARRWNAICGTVGYDDLVDLCKQYGLSSKNAKILVQQINEQHLDSDARKDLAHEAVQMAAFTEKSWTWYPSISNGVHNTSHVANEGYEHEEISFKGDVDSGRYSDVDFNSDLDAINTYESMKNS
MBF1354798.1	-0.6583969465648855	131	INHEVANAIIYPSYSESFLQNHANDLKDVQISKTIKNSGFTLINNTHSDEKKNKRYLIDFPHMACPLGASAKSDDKKEVTKFFAGLPFFETGKDKFFYLNSYTGDFWTHMDAKDLRSDKDAFILKYHPKYM
MBF1359753.1	-0.6583969465648855	131	INHEVANAIIYPSYSESFLQNHANDLKDVQISKTIKNSGFTLINNTHSDEKKNKRYLIDFPHMACPLGASAKSDDKKEVTKFFAGLPFFETGKDKFFYLNSYTGDFWTHMDAKDLRSDKDAFILKYHPKYM
WP_051933811.1	-0.6448148148148148	135	YYNLGLQHILSAGNVTADKLNPEAYANAKKNYEIAYGKISVEKFTQFWNQKLSDFNNKGDFTHQSITTATILDENLRLANMSGVVTGRFDSKAVDELAGWRGDTTKVPAEKPSIGNDDYKADLDAINITQRMTKK
KXT89906.1	-0.6385820895522387	134	KKALVNQHKYSGLVAIKESDSKEIVEEKLNIAADAIFGISSFNELDTQQKEQLEEMLDRFGGKADYTHQNAVISTYFNESPMEEVADTIFGILNERAGYLGDVAGANGAPPSMGNDDYKADLDAVNIYYRIKNN
WP_135125370.1	-0.6363565891472869	129	INHDIANAIAYQVYHNDFLQKNTNDFGEKPKELSDMMEDLFKEIHRDSRYIIDFPHLAAPLATAEKSTWWKELGKTIASLSPLNLLGESPKDIMFMNNSMTGDLLTNIDDKDKRTNIDAYIFRYHPDFK
EHR0219375.1	-0.6348344370860927	151	KNEIVLDYLRKEEYSKRNGKLDGKVWSALFTPSKYEWLESKVDSKLKDEAKEYIYNSNKLGKAKIEAPHLAATTLGYSKNSILLSIIPRYWTGWGGDFATLVGEVSNVNEADENKIYEKAMEFLGGNSRFSDSDFYEDIDAIYFAKNLNTA
MBR5806545.1	-0.6317127071823204	181	AEELVIKYIRTGVFRYNSMSWQAFCGVEDEKFAKFVKDYEAKQNEGVEDYKQMMKVTGLKNLTEFNLPNGQKADIGHVFGTLDISYTNKESMNHADVAGWAGDTVDLLTAADNCHIDAKGKTVEQLVDEIREKIFLWEKDDLLATYNPTLNVDGELEGTFSQTDIDGDLDGFYIFNELKNR
WP_225742699.1	-0.6315671641791044	134	KKALVNQHKYSGLAAIKESDSKEIVEKKLNIAADAIFGISSFNELNTHQKEQLKEMLDRFGGKADYTHQNAVISTYFNESPMEEVADTIFGILNERAGYLGDVAGANGAPPSMGNDDYKADLDAVNIYYRIKNS
WP_088825565.1	-0.6310687022900764	131	ENAIINQHNICSWSDVESYVKGIYKIEYRELPTEEKEKYNSLFAQFSGKTDFAHMAITTSTILFGKNNGDDYFRELAESVGELYNGIPDVNANAGYIGDIFGTNGARPSMKSDDYKADLDAVNISDRLDSK
WP_117623903.1	-0.6286131386861314	137	TRKEIMVYIRSKQYKSTAWNICAGDENKGFSEYVSENNKDIEKLRTLGTFNTPYTNEKSKFVHFFGALNMAYNGYGELGSWAGDLVQLTKNIKDRQPTDAEVEDLATDLLCGKSQFTSEEMVADIDAINIAAVLKEE
EGT3601847.1	-0.6277922077922078	154	KNEIVLDYLRKEEYSKRKGGLNGQVWEALFSPSKYEWLEGEIMKVDSKSKEKYEYYTKNNNKIEKAKIEVPHLAATTLGYSKNNLQLSILPRYWTGWGGDFATLVGELINKRLTDENGLYEKAMELLGGNSTFSDSDFYSDIDAIYFAKNLNTA
WP_163240696.1	-0.6188235294117647	136	RYKVRVQNQIVSLPKENSLVFLEKNNRINMYKASLEDAIGKELTDTEFKIYWNEQYNRMVTKGDFAHQQITTATMLNNRFVLTDMKIFGLGIGKEKKEDLAGWLGDATIGEPPSFGKDDYIADLDAENIYYLIKEK
WP_090154464.1	-0.6179310344827585	145	IAEIRLLSTGLTEQEILDLEVIINLQHASFTDEDLKKYEINISDSSFCKETNAKIQKRARDYNNDFAHSTVQITAFAHGDNISENNRFDIFRWAVDALNSSDLSKYTYTNYEISFKGDIDSGRYSEADFQSDVDAMNLYNRMIQE
WP_125378499.1	-0.6178169014084507	142	YYEIEKQHFFSNFTTGTIVDPAAEGDAKYTDRLKLYKETHNISGMSDSEIKAAFLNDWKEQNKRYANKTDFAHQFITTATHLNLSLPPGYMMLMFGGREGIEAVSGWRGDATTDAETKPSMGNDDFRADLDAVNITSIMNEK
WP_146461824.1	-0.6161267605633803	142	VNHAIANAISGIIYEKSKSQRMVNDFNPKEFRNLSGYDEFEKLIESTAIDNLDDENYRFYPIDLPHLAMPIASSYESNWKKELIKRIMTMSLTGKDFKEDSKDIFFMLNSYTGDRLTSFGYQNKDLPTDADAWNIYRLYSSK
MBF0786547.1	-0.6083458646616541	133	HRQLMLQHGLSGVDRQEYQGDGAVQSVVENYKNQGITISAEEVQYGIENMIGKNDFTHQSITIATHLYDKPRMADMIGKLNGKKGQENRTFTNELSGWRGDVTGQALAKPSQGVDDYQADLDAVNIVWLMQQG
WP_144167007.1	-0.6051315789473684	152	IKELEKSGLSEQEILDFRVLVNLQHGASEQDILDAGIKFEDSIYSDINADTFRYNSSTITKDFAHELIQYSAFSYEPNNLLDEAMKEIVDLANSKHGRIYTKYEISFKGDIDSTRWGWNFNNGLEIDDSKVDWGDFASDVDAINIYERMIKC
WP_088838733.1	-0.6032116788321169	137	RVELIIQNYFSGKVDTKLEKDSYIYQTEKTHFEKYFGSLSDEKFEELWNSYKKYSGKADYTHQMITMASNLNDNYFRLANGVGLIHGKGFNHEFVNELSGWRGDATSQAAGMKAILGNDDYKADLDAVNILHLMDNK
HAC0715862.1	-0.5993893129770993	131	KDAVNNQHNICAKKDVEQYVFDTFGLIFNDLSSKEQSRYRELFKQFNGKTDFAHMSITTATILKGKDGETKIRDMAGAIGALFYNGVDNINVNAGYVGDIFGTFGAKPSMNNDDYKADLDAVNFAVRSNDN
WP_216212399.1	-0.5942758620689655	145	PNQLVMEYIREDRYNDLQWRGLIGGIDEDFFAYANEHGAYLKREFKDSFSGHELGTEHLMATCNGHYVEPPPSNSKSVNRGDVAGWGGDLMTLYGEWRRDSDSYPSGYTYCMDKMAKIGVKSSFGFPDLIEDADGYLISQKIRAG
MBR4640088.1	-0.5922448979591837	147	GAILDLKFAGMSEQEILDLQVLINLQHGNFSKEKLYSNGIDVSKSSFADETHANIINRMNGDTNDFAHSVVQLAAFAHGDNMYKNNNLDPRRWVIDLFNSPTDSQFDSTMTRYEISFKGDIDSGRYSEEDFKSDIDAINIYNRMLKK
WP_081821909.1	-0.5921348314606741	178	YYSIIASLAPKSYVAFRFKVVAGTFDEEITSEKLKKYEFSEDEIEKLFDSIKQQHESSTYKDFAHEAVQLSAFTNTRLIYSSGRVSVLDGWRVISKIVNADLDAIRLITPYPLQRFLPSNQGKIKMNTREEGMFKLRNWSLESKEISYKGDIDSGRYDDGDFNSDLDPINTYKPMMQV
WP_075361645.1	-0.5899230769230769	130	INHAIANAIAYPVYSNDKLQSLVNDFGDEPNVGNYSQISDKLKDSHREEPPAIDFPHFATTLASVEDSGLIKEAGKWLAGLSPSVLLGMGSQDNFFQQNSLTGDLLTRIDDKDRRTDLDAIIFHYHPDYK
WP_228469451.1	-0.5896183206106871	131	KDAVSNQHNICAKENVDQYVYDTFGLILNDLSQKEQSRYRELFKQFNDKTDFAHMAITAATILKGKGGETKIRDLAGAVGALFYNGIDDVDANAGYVGDVFGTFGAKPSMNSDDYKADLDAVIFAVRSNDN
WP_234549872.1	-0.5888079470198675	151	YNRLVASPVYGVRATWRGLAGVVDAKNTSDLDSALADYGFSEEECILFKDKIRKQYESNHSKDLAHEAVQIASFTELSWGDRDLSNLDGWKGLSAHILSTIGNSIRIGDLSVNTEKYESSFKGDIDSGRYDDADFNSDLDAIVSYERMVAK
SFE46632.1	-0.5860000000000001	130	INHAIANAIAYPVYHNDKLQSKVNDFGEAPNVKNYDEIYVLINEVYSDDKYQIDFPHLATTLASAEYSGKRKGVFKWILGFSISNLWGNSPKDNFFQQNSLTGDLLSNIDDKDKKSDIDAIIFRYHPDFK
WP_160332982.1	-0.5819148936170213	141	INHSIANAIAGISYSDDTSQKFVNDFDTVNYRKSKYFEKVKDQIFESHTKDDILKIDLPHLMMPIASSYKSSWWKEGIKIAMAFPHNRICTVFGCFFNPNTAKETFFWLNSYTGDKLTNLNPKDKKSDLDAYTIWKNTQNG
WP_204171091.1	-0.5789795918367346	147	INHYIANGLAYHNYKNNILQISVNDLWKIDKSKVKYPKANFEIEFIEGKNKVIKSDNLLHHIHVSKNYDIDFPHMGATLGSVEKSVWYKELIKKIASLPLEKYDGISSEDKFFQLNALTGDLLTNINKKDGNSDIDAMIMYYHPKFK
WP_116010277.1	-0.5753020134228188	149	DYQKEKSENRNNGFYLYTGLTNVKHDARKMLKCSDQCKGNLFQALYQSPEVIDNARKMTDFGHLIIGLDARRSYISKSTNLPYGGTGLENVTWIGDIGGGAGMLAYRRTSDPNTRAKKIVFDSMHDYGCSVNIEGDIAGYIVGYNIKKY
WP_084942994.1	-0.5748684210526316	152	YNRLVASPVYGVRATWRGLAGVIDAKNTSDLDDILINTYSLSEREVKIFKRGISDQYKYNYSKDLAHEAIQIASFTELSWGDRDLSKLDGWKGLSAHIISTIGNSTRIGDLSVNTEKYESSFKGDIDSGRYDDADFNSDLDAITSYERMISK
WP_074462164.1	-0.5745669291338582	127	YFYSNLAALNPGYSSEDKLFKLMAVTPSTRQAVAFFNSLGVDGATLKEAVNDQHSTCEKNQKRDFVHECAIFAIMSEKHGTKEVAGFVDDVDALIGYKGDVYSGKMGIDDKKSDVQAYNIYYRMRES
WP_143002072.1	-0.572578125	128	SFYTALACLFTQYSADSWQFKLMGNNKMSPSEAVAYFDAIGADGKALYDAVNNQHNTCKKNEKRDFAHECAIYSVMADDNIYKGAATLDDNVGELVGFKGDVYSGSMGDDDKMSDVSAYNIYYRMKKS
NOQ74231.1	-0.569234693877551	196	KPSNIIGELRQVWFSDLKWDTVVAGNGIQKKGERIDIETKPNRIAEIFAMSNLAPIDETKKPSPRKTMKLNLGNADIGHLIAGVDATLNGYRKEVDVDLPTWFTPIDRRTAVSVRKAYNRSPHKVISDYQTWSGDLGQAYATYLYTRFETAGKFEWIDETKISIKSLKRSKELFATTAELTGDIYGYILVELVKKS
WP_233587552.1	-0.5657857142857142	140	DYQGEKSLVRNLGFQTYTNSSVPDDPRPFLKNNLFESMRQSRDVQEGDRYVDFSHLIIGMDARRSRIARNMAVPMQGGTGLELSTWLGDLGGAAGMLARDRSTSPSSSVLKRFIGLDFGGSNNLEGDVAGYVVARDKSDD
MBR4056838.1	-0.5654705882352941	170	PAMLVIKYIRTGVDRYNSGSWNIMAGYEDSDFANYVRKYEDAYNEALAEGEEKMKVTGMKNLTEFSLPNGDWADIGHVFGSMDITYTNESSEDHADVSGWAGDTVDLMSLTDQFGFVSTELEDLIEEINTKYFLRYEEEFPEKPEEGTFSNTDIEGDLDAFYIMQTLYSR
MBR4035169.1	-0.5648850574712643	174	PAMLVIKYIRTGVDRYNSGSWNIMAGYEDEDFRTFVEETEKEYNLALEDGEELMKVTGMKNLKIFRLPNGDKADIGHVFGTMDISYTNKTSINHHDVAGWAGDTVDLMSVADQFGLAATDLDGMVEEIKTRYFLKDGDQLWAENGEKSKEGSFGQLDIDGDLDGYYIMQTLLSK
MBP3487259.1	-0.5640666666666667	150	RYMLRLQHFITSKPEDYSYGALLYLWAYDPSDFASWKKNMETATGTELSDIAYVKKYKLLYDQLKDNGDCSHMFYTISANLIDNGHKVDNSWKNIGAPDLSWSNADVRKDITGWLGDAVYLGDENQTSFGTDDYIADLDADNLAHRCLTD
MBE5911830.1	-0.5633333333333334	147	VSIFYLRMLGLSEQEVTDLQVLLNLQHADFTYDKLREEGIDIDNSSFKDETYTKIKERAKDKNNDFAHSIVQIAAFAHGDNMYEEHIIDLGRWAVDLFNSPINSNFSFSYTDFEISFKGDIDSGRYSESDFQSDIDAINIYHRMVEN
WP_071129624.1	-0.5625384615384615	130	RYHFIANAIAYPVYKNNELQSLVNDFGDKPKVRNYGEIYDTLRDVHYNNQYIIDFPHFATTLASAEKSSPDKERLKWIAGVSPGIFLGVSPRDNFFQLNSLTGDVLTNIDKKDRNTDIDSIIFHYHPEFR
WP_198615657.1	-0.5582119205298013	151	KNEVVLDYLRKEEYSKRKQGLAGKVWDVIFAPSRFEVLESKLPSKLNKKLNFYTTNDNKLGKYNLEVPHLAATTLGYSKSNIQFLSMPRYWTGWGGDFATLVGELINKGLTDENKLYEKAMELLGGESTFSDSDFYSDIDAIYFARNLEKA
WP_135182613.1	-0.5564788732394367	142	WFKASVQWNGTAGVVDDPKSDDDRFAGISVQMRFNYKLSQSDYDRLSNVIKTQYKKSNDIDFQYSDFAHQSITTATHLYSNPLRLANLYGVLKGQGTNSHQYTNHLSGWLGDITLGKNPSINNPDYKADLDAVNIVALMKQN
SKC52739.1	-0.5553551912568305	183	EKWYVFMFLRQFNPNYDKNLWSGTGGKIDYKFVNDIKTKDRSLYEYFANMGRIFANDRFEYLDTYHMAATMTGLIYKTSPKDAEYLDKVFIKGLISSNTPEYIFDDLSGWAGDLHTLMNDTMRVIRKEQELKGNIDFKNYIPTYEEFYSTFSRLLGDKNYSFGSDDIFADVDAYNIGKELKNK
WP_228098439.1	-0.5546511627906977	129	INHDIANAIAYSVYHDDFLQTKTNDFGERPENLDDYVYKFFIKLHKEDNYFIDFPHLAAPLATSEKSVWWKESIKFVGGLSPLNLLGVSPKDVLFLNNSMTGDLLTNIDEKDARTNKDAYILKYHPDFK
WP_018376409.1	-0.5537254901960784	153	YNRLVASFVPKNFVGKTPWSRWKGIAGTVEAKERDRLCRKYGLLETDIELLDRTIVGQHPDDSLPKDLAHEAIQLAAFTEQSWGFDLPSVVHLISTIVNTGRINIGTTTASIPVPMEQYEISFKGDIDSRKYGDRDFNSDLDPINSYDLMKEA
WP_142999091.1	-0.5533557046979866	149	YNRLVASFVPDNFLALRYKAIAGVVELEERDELSKEYGLSSTEIKLLKIKLPEQHNDSTSHKDYAHEAIQLAAFTEQSWSLNSYSIAHAMSEVGNTARINIPGSTASLPYPMERYEISFKGDVDSGRYGDTDFNSDIDPINSYDLMKNV
DAO39384.1	-0.545754189944134	179	TWRAILNYLSKEYLAEGGSGSTFQWTVAAEPWRGADASVLENDPIAKKIIAAWQRWCGDRKQHLIDVAGGEVDMPHMAVTTLGYLNTNVVPDRWTGWAGDLATAMGELQKLKNWNKDRQVNLDRAARGLVGQKDDYLSDPGLSGYTLYKDGDHIRNTCNYADMCSDGDAIVFARELPKQ
WP_209626163.1	-0.5422222222222223	135	NYNLRLQHEMSGMNISYSHADQFRDNDNQKYIAFKQNAERVYGAMTDTEFDNFWNTRLSVISGKNDFTHQSITMATYLRPGIYISDLYGGKWNVERVAGWKGDTTTAAFATPSIGADDYKADLDAVNLINRMRSD
MBK9449523.1	-0.541948051948052	154	EEEIDLGWQSTRTYQDPPDVYYKQEGKKDEKLELMQPFKGQKDIYPQEVQLPNGQLVDIGHVLAGLDALNYPSAVGLPLGIGPMVEDNAAAATWIGDLGSAVAETVMQHFKGAGPVDDQITPAQIQAQVDALAPARDMRGNLDAYVIASHFDTM
WP_209525075.1	-0.5414074074074074	135	YYNLDLQHIQSPGNVAANKLRLEIYIQSKKNYEIAYGEISNEKFSQFWNQKLSDFGTKGDFTHQSITMATLLDGNLRLANLSGVITGRFDSKTVGELAGWRGDTTTVPAEKPSIGSDDYKADLDAVNIIHRMTDQ
WP_196801257.1	-0.5401333333333334	150	TGRAILEYLRKPTYWEDSYIGLWKIYTPETGFDEKEVAARGICQTTCEKQPQIKESVKSFEIEHMSATALGYIHWGISDNKGDYSLGDLGGWTLDLLQIFGSYTREAKNQDLESWLKNNLGNNVDGKGFGYTDVLADAEGFLLVKEMNSR
KAB3534397.1	-0.5369565217391303	161	VNELVLHYIRRDRYNDSSWTGVAGKIDSGFIEYVNKEKGSLTTYFKTDILVPDPLTGYDIDFVHLTATLNAHIYKTGYSDVGLEAVIPEYHIDNLAGWAGDFQQLMRDVILKTNNSDEYTVLYEEARRQMGNIDPKKSDFPMRDVLADADAVNICNKLGNK
WP_228064066.1	-0.5363157894736843	133	YVQLKLQHGISGDNRDNYQYADAIQDLIQNYQNQGFSLSVSEARHAIQNMIGKNDFTHQSITVATHLYDKPRLADMIGKLNGKNGQATHTFTNELSGWRGDVTGQALAQPSQGVDDYQADLDAANIVWLMQQG
WP_094233489.1	-0.535859375	128	INHEVANAIMYPSYSGSFLQNHANNINTDLIPKEKYSKILTTLDDTNYDIRYPIDLPHMACPLGSYEKSSRIREIIKFISVTPFTIESPKTKFFYLNSLTGDIWTNINDKDMRSDKDAFIFKFHPKYR
WP_202913563.1	-0.5315492957746478	142	INHAIANAIAGVNYENDKAQKAVNDFNSDEFKKLPDYDRFVKIILDSANNRLDTSNGKYYFIDLAHLAMPIATSYQSVWYKELIKKGMTLGNIEPKLQLDSKTTFFWLNSYTGDKLTTFGTDNKDLPTDLDAWILHSNYKNI
WP_024858870.1	-0.5311920529801324	151	DSIITINVLRCLKKRYGYDGIINNLMWSYATGFDCGELREEIEKRHHGLLGYFQNLKFIDRDGNEIDFIHMMATLSGYRNEPLFVDVQLSGWAGDLQTLIYDIKVHANEENSNLNEVAKKYICSDESEYFKEDDMFSDIDADNIVHLYNQS
WP_076570164.1	-0.5263698630136986	146	SNLLVTQYYRKDRYSGGFWELVSGPITDDFVTYANENPNINDEFIDLIDPVTGLTVGIEHTMATLSAELYNDIPIITDRVTDFAGWTGDLVTVIKDVHEHQDEYDGDWYECAKDYIGTSTKESFFSFDDLAGDVDAMNIGKNLREK
PZS28266.1	-0.5260119047619047	168	TPTEIVSEIRQVWFHDEKWSVLLASRGIDGENFKENPTSPIGLMFDIEDLQANGSTKVFKTRLGDVAISHVMTGLDAALSGMADEPGRAHPKLRKGWNMANDVINSDPRDFATWSGDVGQAYGEYIVARYHEDVTSKALKEYVAAKASPAQFLADIHGYIAKQVWKDT
WP_159470564.1	-0.5255862068965518	145	PNRLVMEYVRHRSYGDIQWWALIGDPDQGFIDYADEHGAFVYDEYKDPFTGHLLGAEHMLATANAHLVKEQPSSATRGGAGDVGGWAGDIYTLYGEWRRDHESYPSGYAYCQAKLGKIGVDSTFGFGDLVEDADGYLIAERVRRK
WP_073160095.1	-0.5251898734177215	158	RALEQMRLLRYYGGYQGMKWDLTTGSPNNHLDSLIRTKYPRYPRYFSKDGLFSKLELPKVNAPFDVSHFHATLSKYLDWPQNHQYIRPDLAGWAGDMFTFARDLKDLRSKGWFSNDSLYKLADLSIGEKLDGFNHSFGRSDFYADVDARNISTLVGQG
WP_060727571.1	-0.5249295774647886	142	PDQLVMEFIRSKKYNDWKWKTLLGPASQGFIDFANSEGVAVEPEFNDPSTGYTISAEHIMAAANGQYLMGDPKFGRPGEIMGWVGDLYTLYAEWRRDHDSYASGYKYCMDKMARPGTPSSFGFADLIEDADGYLLAQDCREG
MBO5396433.1	-0.5228977272727273	176	PAMLVIKYIRTGVDRYNSGSWNIMAGYEDADFAAYVKKYETEYNEALADGEELMKVTGLKNIHEFDLPNGDFADIGHVFGSMDITYTNKTSEDHADVSGWAGDTVDLMSLTDLFGFESTEMEDIVAEINEKYFLRYESEFVDKEGYEEETFEGTFSKTDIEGDLDAFYIMQTLLGS
WP_231870233.1	-0.519527027027027	148	IGGIVYDNDNSLSGPIKNILWNFTAGGHQTEIDIVKKYKIKYKDLEYLKKSIRQQHAQTGNRSDFAHQSITTATILQPQIFPNVNNGMWAINSNLGKTNNTNPIHFTSELAGWRGDVTCQALATPNMGNDDYKADLDAVNISSLMSQR
MBQ2004578.1	-0.5172625698324023	179	AAALVIKYVRTGVERYNSGSWGIMAGYEDVDFAEYVKQQEEAFNLTVADKDDRSIVTGMKNLKNFKLPDSDKNLADMGHVFGTMDITYHNNFGVNHADVAGWVGDTVDLLSLADQFKDRTDRFGMTATDVNGMAKEIGEKYLLVHESTFPEKPIEGSFSDTDMIGDLDGFYIMNELKGM
WP_079084776.1	-0.5155862068965518	145	RNQLVIEFFRYGIYNDLKWNVLLSPIEKEWIQHVQDRDISVRDFDEFTDPVTQQTLGTQHLMASTQGAMKYPTDTSGTNFGDIAGWGGDLLTFYAEWRRKRDAYPSGLAFCQDRLARTDVDATFGYADFIEDADAFNLGRRIRSG
WP_088825629.1	-0.5154761904761906	126	EKAIINQHNACAWNSPANYVEAIFDLDYDALSPEDKARYNKIYNQYKNTGDFAHMSVTLAAQLHSDSLKWGASAYSGFENGVFSAEDNAGYAGDIFGVFGADPSMSNDDYKADLDAVNLAFTMKNN
OQX98595.1	-0.5141358024691358	162	NKARPVKRKRWRNIFKYYEIIDHKLRLVTVKNGDWMNPNVGETPEIYKNRNQDVILPDGSFCDIGHVLAGLDAYNYLAPVSPLPDFLLFAYRFFPSVDYNTDIVTWLGDIASTSGEFLFKRFSQKKPLDNKQKQDLINTYSDGSDMLGNIDPFVIKLLYDTS
MPR35062.1	-0.5108860759493671	158	KHAKPIPRYKDNEYQPRHRVITYRADDRVYGSSRVGKVPDIYKNDHQEVVLPDGFYCDVAHILAGLDAANFPQVVSPLPSFLSFLNGLVPHVDANIDVATWLGDIGSSSGDFLFKYLKNDSKPIGSHAEQQSIDLETPGSDMLGNIDTYVIARHYAIS
WP_196967568.1	-0.5086666666666666	150	YNRDIAQSLAHSSYKDDKLQKLFNIYLEKPLVENNRVLQTISNTHRNIEGDKEYPLDLPHMLTTLASLEKQNGVFDYTAFIKRLAVQPLVNPFANPATLLWSAFNQTDSAKRNILLQQNSLVGDLFTNTSVKDYLSDMDAIILARHPKYK
WP_179923816.1	-0.5072666666666666	150	YNRDVAQSLAYGAYKTDDLQKLFNIYLSQPLVEDGSVLQAISNTHKNYEDKKYYPLDLPHMLTTLASLEKQNGRFDYTAFIKRLAVQPLINPLANPVTFIWSAFNNGDDVKRNILLQQNSLIGDLFTNTDRKDYLSDMDAIILARHPKYK
MBS5865389.1	-0.5071538461538462	130	INHAIANAIAYPVYATDTLQSLTNDFGKKPKVENYRTIRGLLRHIHKKSYYKIDFPHLATTLATAEDSGTTKEILKWFAGLSLSNLLGHSPKDNFFQLNSLTGDTLTNIDAKDRRTDIDAIIFHYHPDFK
WP_217680900.1	-0.5066438356164383	146	PNRLVMEYVRHRSYGDVTWWALIGDPDQDFIKYANDRGMTVRGSFKDPFSGQDIGAEHMLATANAHYLKPQQASDIKTTGAGDVGGWGGDIITFYGEWRRDSETTSSGYTYCMNRLAKIGVSSTFSYTDLIEDADGYLIAERCRST
WP_057574211.1	-0.5059090909090909	154	KNVLILNFLRQFKYGKLFDLEWLGTLGPSDVFGFNRYIKNNKPDLFNNIYKYINDTKSEVAYIHKESVDVPHLAATTQGYVNSPVIPDFWVGWGGDLATATADTYNLKHSEYKDKSIDEIAEIVIGIKDKYSFSRDDMTSDIDSIYFANNIDTK
WP_153225049.1	-0.5044531250000001	128	IYNIRIQYYMSSGSYGEASTLSSMNYEAFKLTASKSYPGVDFDTLWNSNYSKYSGKTDFAHQSITTATHLYDKPAPADVYGIFMGGTSALAGWRGDVTKDAEDKPSLGNDDYKADLDTVNITSIMQKN
WP_131911837.1	-0.5044099378881988	161	NTAIMITKFRKIYYDSHGWNHELIRGTEDIPPFATSKATQALKRSHEVLTNNKQDAYDFAHLFAIMDASNHNGPLTPLPEKVLESTTLLAKFLKQIAPTVDDRLMAAGWLGDLSEIVGNFYINDYKKENKTKQQIIDQFGAGYKTIANVDGQTIVNHYQLS
WP_098898232.1	-0.5028965517241378	145	PNRLVMEYLRHRSYDNVQWTALIGPPDRDFITYATARGARWETDFVDSSTGQEMGIEHLMATCNGHFQYPQPADAQQVNHGDVAGWGGDLITFYAEWQHDRDSYASGYQYCAERLAKTGIPSTFGYSDLLEDADGYLIAQRVRAG
WP_105117268.1	-0.5013422818791946	149	YNRLVASFVPDNFVSIRWKAIVGTVNVDDRDRICRLYGLDTEEVDILSRKLIEQHKKEAISRDLAHEAVQLAAFTEQSWDFDISSIVHLISTIANTGRVHIGTTTARIPVPMEQYEISFKGDIDSGRYGDRDFNSDLDPINGYYLMKEA
WP_061459981.1	-0.5006535947712418	153	FNRIVASFVYDAARWHGVAGTLSPDDESLKELCLKYGINSREYTILRAKIPDQHKNSESSKDFAHEAVQLSAFTEGSWGKSAFDMATVAHVMSTVGNNVYQYVNIFGTKIPIIVPMEKYEISFKGDIDSGRYDDADFNSDLDAINTYQRMCDA
RHP19389.1	-0.49925925925925924	162	VVNGITNFLRGEEYEGWQWFFTTGHAVDEAFSNYVKKNNAELYSRLKPYIRKETSKEKRFLLSDGNIGLIDLSHMAATIEAYLGTGLPPSFWAGWGGDLATGMSDTTINYENKNKDGFEIYKDKDLQTIANMTIGKNTLTCNYSDFCCDFDAYAIQKKIRSY
MBR2867878.1	-0.495398773006135	163	PAELVIKYIRTGVEDYVDGSWGIMAGYEDKGFADYVARVEDEYNSMEGIEEFIIVSEMKNIELFELPNGDLVDFGHMFGAMDITYHNKKSRNHADVAGWAGDIVDLIEFSDYGGTDGSLDEMIKTVSEDYLLKDNPDEVGGFNQQDIYADMDALYLMNNIIGK
WP_026313324.1	-0.49346938775510196	147	PSRCVLEYLRYPVYTKPGEGWTELIGDVDRAWIRYAEQHAPPRVARYSDPSLGITVEAGHFGATANGVLLKGDGPGVRAAGRGDFAGWGGDLSSFYGEWRRESDAYASGYAFCQARLARPDVESSFPLNDLVEDVDAHLVAWETRRG
WP_097554513.1	-0.49174496644295307	149	DYSTEKSSIRNKFFNIYTGSSVKADARKVLKCSENCKAKLFESLFATPEVFENSYKAVDFGHLIIGLDSRRSSVAKNITQPGQGGTGLELNTWIGDLGGGTANLSRQRIKNSTIRAKTIFPVGGHSYGAMVNLEGDVAAYVVGMNDNKP
WP_064221346.1	-0.4912080536912751	149	INDYNLEFIRYNSKVYAGFKWAITAGTIDERHVQYVESKSKSLSKFFEPNGEGAFLKDPVTGNKIDFLHMAATLDGILSVSPIPDDLSGWAGDLQTAVIDLQRNTNDSNDLKILQKEAKKIIGGNSSFSTSDLLADIDAVNIANMIREN
NEO65867.1	-0.4911940298507462	134	IVNHLRGYTKKEYTSRLWSTATGYHQEYIRDEFEGKLNINELVLSGEITDFGHFIGSLSDQIDQPGFQWSDFTSWTGDHTSWAGDIGSAIVAYRDPNDNIDVNSVEEALDRLARDSDYTADIAAYVVGEMINSG
MBD8961174.1	-0.4905769230769231	156	PTKLMLNFIRTGIDRYNDDDWVTMAGAEETVFVNEVIAKDEINGTIAYALREIDYLEITMPNGEKMVFDHLFGSLNISSNKNYTQSNTDFGSWAGDICDLMEYSNPRVKATELDAMTEEIKTKYFGVDDVEESGFGYDDIRTDLDAFYIVYQITSG
MBQ1326801.1	-0.4902150537634409	186	DEWYTFMFIRQFNSNYIGGNWDKVAGAIDYNFVEYVKNNNYDLYNYFETHADYIAEKTGKKGDLYHLAATMTAFYYWSNYDNGTGVIETAEYQFMPDGFLDELAGWAGDLQTSMVDAIFAVGENADYNTYKEAMIDLIAYEDKDKVHEKYPGLKVLKEKHTDIHFGLDDLFADVDAENILKFIGQE
WP_071899555.1	-0.48881081081081085	185	KPKEIATEIRQIWFSDENWEMLSAGTGVASGGVAVDIESKPNPIALKFDMADLSPGAKDLASGKKNKRLATAMGSVDISHVLAGIDTRLNGFPSTSPEAYLEQRGHDGDNARLKYGILQTASGGDSRDFATWSGDIGQAYADFLVSRYVKKEKMTLATAAAARADEGAILGDLHGYIAVEVWDSI
WP_067340956.1	-0.4867664670658683	167	DTNLMLTKFRKIYYDSFGWNKLLIPETANIAPFPASYYTQKMQHSHEVVLSNNDLYDVAHIFAILDANNHNGPLTPVPESIIEKPEIWDKIKDIVPVVEDRLMASGWLGDLSEITGEFLLQHKITDHLLSKAKQHEKKQDIIDQFGAYYKNLANVDGMILAGNDSSN
WP_126826628.1	-0.4855038759689922	129	ISMIQNQNGMSSSSALTVEDYYNSLNKPTAWKNLNQSERDRILNMWNRYNSKTDFSHLAAIIASYQNNSFFEDESGTIIGAIFGIEGLDENAGYIGDAVGTNGVAPSMGPDDYKADLDAVNIFNRLKND
MBE6051501.1	-0.48534161490683236	161	LATSITNFLRRYKYGYDSSSKNGNSLEWFVSTGYAIDDSFVDYVKKNHLSLYNYFEKYIKGDDDSTNLYDGYNGLIDLAHLAATLECYITTSPVPDFWTGWGGDIATGMADTKRKYESKAFKTIQEASDATVGAVSDSSCNFVDLCCDSDAIKLADMIKNA
OJG70658.1	-0.4847619047619048	126	SKAIINQHNLAPILDIKQASRILFDSNWDDLSKEQQARVTELFTQFGNRSDFAHMCATIATYYTKSPLEDTADELLGILYPVSGLDVNSGYIGDVAGTNGARPSMGNDDYRADLDAVNIYSKLQVE
WP_019329720.1	-0.4842758620689655	145	PNLLVTDYYRQKRYAGPEWTRLISEVDWSFIDYANSRGADLMSDFTDPFTGQTLGPQHLLATAAGHVIVPPATDKHKSNRGDVAGWAGDLMTFYGEWRRDSDSYADGYTYCTERLAKIGTLTTFGFNDLVEDADGFLVAEKMRSG
MBD5537845.1	-0.4833333333333334	141	KAQMSIQHILCEMPQNSSTEDLKSNGELNQYLNAGAEKALGVSFEELPEETKLLFYESYLAYCNRPDFTHMCATIATILYDGKEKELGNFAGIFNGIYSVDGNAGYVGDVYGTNGNRPSMGNADYMADLDAVNISNRIKNG
WP_056995285.1	-0.48170886075949365	158	IKTTELYYIANIGGYGSSGLQVRSSDVEKYTEKSLKSLLKGRITKEEFKTFSKIINNNHSSKNKTYVDLSHLAITAASARDQGRGNKFLQKLSTTPIIGFIRYGKWITKFLKPIPNVKMRWLLINGFLGDALADWKISKPDKYADLDVFKFANSNQLM
WP_216216096.1	-0.4815068493150685	146	ASKLTLEWLRYPKYNDFEWRNIFEGVDDGFITTCRNAGLEYAPNYDYQDPSFGVAVSVDHLCATANAYLLKGSGDRAGISLGDLGGWCGDLITFYGEWVRDEDENKDGYKYAMDRLAKPNVATTFMLNDLIEDMDGHQIGMAVRGG
RJQ78450.1	-0.480472972972973	148	PSQLVMEYLRSFKYNNDRFDILIGAPDHDWLNYAAGYRDERGPLYILGSFRDPVTGHEISVDHLMASINGHYVTPPSTDGSNGGDVGGWAGDLMTFYVDWRKEKDHYPDGGTYCAEKLARIGVESRFGFGDLLEDTDAWHLAAVVRGG
WP_079537109.1	-0.4804545454545454	154	TGKGEQSVTRNEGFQRFTRPSLKPEDSIPRDVRPLLDCGLSDALKMSQDVIEPTRHVDFGHLLIALDARYDPQLASRISYPYVVTDVDMGGTGTELVTWLGDLGGGAAKVAILRASAPSTNIKEAFAAPSDYGGTVNLEGDVAGFVVATSSKDS
WP_150543541.1	-0.4797315436241611	149	DYQNEKSKQRNFAFNEYTNSEVVADARKELKCSSTCEADLFESLFNSFEVFDSKYKAVDFGHLIIGLDSRRSWRSINFSIPTQGGTGLELNTWVGDLGAGTGKLALDRVTTPEKRSATLFPVFGSSYGAMVNLEGDIASYVVGMDINNE
WP_068212297.1	-0.476875	144	PDDLMLQFLRSPRYADGVWERAAGPVNREFLSAVEGEKHERVFHTIGPEVSTLMPVDRLAAAMTGARCSGVPTDPGTSTVGDFLGWAGDLTRTLVEYTRARNSGERPDPYDFGRAAIGRRGSFDAGAHQADVDGCVLGLLTAGG
NLP45997.1	-0.47593333333333326	150	IGRAILEHLRKPIYWGDSYAGLWRIYTPETGVDENEVAARAICRVTCEKQPNIKEKIKSIDIAHMSATILGYVHWGFSENKGNYSLGDLGGWSLDLLQIWGSYLKDTPDENLENWLKNHLGSKFDGKGFDYDDVLADSDAFLLANQGIID
WP_180960511.1	-0.4754263565891473	129	INHAIANAIAYSIYHNNFLQKSTNDFGEKPRNLSEDVEELLKKIYTDNKYSIDFPHLAMPLATAEKSVWYKELGKFIAGSSPLSIVGITPSDTFFQANSLLGDELTIIDDKDLITDMDAYVLKYHPKFK
WP_003087142.1	-0.4752272727272728	132	INQAIANAIAGISYSTSKSESAINDFNTVNYQNSKYFDNVRRIVNSNHKSKNSTIDLAHLMMPIATSYSSGFLKDAAKWGMTLPGGLLHSLDGKETFFWLNSYTGDKYTNLNSKDKISDQDAYIIWKSLEND
WP_069654681.1	-0.4736641221374046	131	EKMLLNQYTLCAGNYQNPVDYYNNIRKDTTINWNNLAENEQQRYIDLFNQFNNKVDFSHMAAIIASHMNNAMLEDSLGESIGLFNGVGGLNNNSGYIGDIAGIPGTKPSLGNDDYRADLDSVNIFNRISES
MCU08587.1	-0.47206349206349196	126	NKAIVNQHNICAWSSVEEYTKAILQKDFNSMSEEEQSRCEFLFEQFKGSTDFAHMSVTLAAQLHSDTFKWTGSVYSGLENGIYSVEDNAGYAGDIFGVFGALPSMGKDDYRADLDAINLAKAMSEN
WP_167627329.1	-0.47065476190476185	168	INDVVLHELHRNSYWDIKWQAFTPIVLGSDNAATYAEITRARQAIARTSHLLSIPSYPHFDTPHFAASCRGILSWGKPRSTRAVGWADLGGWGLDLVQAWNDYVEASRAGYPHDAETWMSTRIGADQKDIDSLQDPGDMKLNRSNGFSREDLNADIDAQLVAYRLIDT
WP_205040894.1	-0.47019480519480517	154	INRDLAIMLAYSSYSTDKLQKLLNNFVEPYDHINKNKITLVIDANHRDSTAQIDFAHTMTTLASLEKQDNHLNNMTKGIFSLKHPQYLWLLAKSGKLGEALVQYDLGKAFAGHNNKETILQLNSFVGDIYTYNSIKDVHSDMDAVILSSHPDYK
WP_092338361.1	-0.47	127	IFFGYLSALNPGYSSSNPTFNSVNATSTENAIYNLKEMGIEAEALQKALLRQHSICADQKKRDFVHECAMYSLMPSSALNTASKLIKKDDLSDLIGFKGDVYSASMNEDDMKSDIAAVNIYNRMVDC
MCC5916857.1	-0.46974683544303797	158	TSPTDKKKYKKLKYQPKHREVVYSKNDRVYGSSRAGKPTFIYANDHQEVRLPDGNLCDVAHILCGLDAWNHHAPVTPLPNSLLALDLISPHANSNMDFVTWLGDIASVAADWFFEFLLGDGQELSTEELQRHILIGAPGSDMLGNIDAYAIKAFYNIS
WP_015138189.1	-0.4693181818181818	132	ITNLLRGYTKPQYTTKLWSLATGYNQKYIQGELQGKLNHEVVLSSEKTDFAHFIAALSDQINQPGMRKSDLTCWTSDHTSWAGDIGSAIMFYRTQSQAKKISLDEALKRLASDSDYTANIAAYLIGAKLNSD
WP_118710482.1	-0.4688321167883211	137	ARKEVMVYIRSKQYKSFAWEICAGKENVGFTNFVNDENPNLNSLRNYNLFETPYMNEKSQFVHMIGAINMAYCGFGELGSWAGDLVQMTGNLKNRYKINDDLNEAAKSLLCGNSQFTKEEMLADIDAININTMLSEN
WP_090483004.1	-0.4681528662420382	157	INVFILQYLRGHYEGTGWDILGGTKDKNFEMAVNAKNLGIADTSKEIPVSSFDFFDSNAAQNIEIEHLAATLNACIYNTLILAKADNKIDAYAGWAGDLHQMAAAVESNKDSDVDATFSLEALKRKIAANDDKYGFSKMDLLQDVDAFNMAKLYDWK
WP_155997423.1	-0.46703125000000006	128	VYNIRIQYLLSSGNYGAISTLSPTDYRAFKSTASKIYPDVDFDQLWNSNYTRYSSKTDFAHQSITTATHLYNKPRLADIYGVFVGGTNALAGWRGDVTKDAEASPSMGNDDYRADLDTVNITSMMQKN
WP_059301438.1	-0.4668275862068965	145	PDQLVMEFVRHDAYGGPDWVYLIGNLDKDFVAYAEARGMTVPKQFVDPFTGAHLGAEHLLATANGVLVHPPEENRRGVNGGDVAGWGGDLITLYADWRDALGTYPDGRDFVNAKMANPDAQTTFGQSDFIEDVDGYLIAQACRNR
WP_009401518.1	-0.46486486486486484	148	DYKVEKSKIRNIAFNEFYVGSSVVADARDVLKCCELCKANLFNSLFDSFEVFDSKHKAVDFGHIIIGLDARRSYIAKNMTMQGGTGLEICTWVGDLGGGVGKLSNDRIKEPKKRAKILFPVEGSSYGAMVNIEGDVAAYIVGSKSESS
RHD71643.1	-0.46449999999999997	160	VDGLIINFIRTGVERYTTSSWTTFCGEENTAFSTYVANQDKQNGTNASALKNIEQFTLPNGDEVDFGHMFGCLDMAYHTKNQGTADLGSWAGDTADLVWLVTTTGIESGTVDEMADTIRTNNDKYFLHALATEEGHHSFSQTDLYGDLDSFYILKRLDEN
TLU54685.1	-0.46326241134751767	141	DYDVEKSPVRNFAFNYTYTVSSEPDDPRNCLDCSLIDALKKSAEVSDGKKSFDFGHAIIGLDARRSFMARNMKIPTQGGTGLDIVTWLGDLGGGAGMLSIRRMTDPARKVTTVFSGSDFGGAFNLEGDIGAFLIARDTTTS
SCJ40748.1	-0.4623636363636364	165	EITLVLEFLRSTKYIGTKWNITAGNINENFIAYVKDNNIDVYNYFLGDDNAVEELFDPLTNEKYDLKHLAATMNAYFEKNDIKSIYSTYYGSMNDMAGWAGDLQQVIDQDILYGKDQYYAHNMSIEAAYQEMSTYLGNRSNSHYGISDVIVDADAVNLYYEYKDN
RDU22342.1	-0.4620833333333333	168	ANMRVLGYLRQIEYNSFAWTITAGLIDTTYNQYVAKHRPSYDCSKIAITDPGTNIVMTTPHLAATLQGIINYTIFIDQEMNACAGWAGDLLQIGSNLKVTNDQTGVNYFKQPDLLKKIIGDKKGELDEYNLYKYKNEKLKKGESLGFSWIDLCQDIDAYNMNNKYDIA
WP_026169521.1	-0.46192052980132453	151	RSRLVMEYLRHREYGNKGTANKLGWWYLIGSYDSGFVEHCDSKGMSIRKSFTDPFTGYQLGAEHMMATANAHLLTDQPGNKKAANGGDVGGWAGDLMTFWADWRNSEEQYANPLQFAHAKLAVPGVASTFSFNDLIEDADGYHLARAVRGN
WP_073215091.1	-0.4611724137931035	145	PNRLVMEYLRHRSYDNVQWTALIGSPDRDFIAYATARGARWESGFVDSSTGQEMGIEHLMATCNGHFQYPQPADAQQVNHGDVAGWGGDLITFYAEWQRDRDSYASGYQYCVERMAKTGIPSTFGYSDLLEDADGYLIAQRVSAG
PWM34743.1	-0.45970059880239517	167	AVGLVINYVRCGVEKYTGGSWTMLAGEEKTDFTKYVTNQDAANGTTAGALRSLTEFTLPNGDEVDFVHMFGCMDISYHTMKTNASAATINGDLGGWGGDICDLIDYTKKYSPLTSTTVEDMAYELRTDGKHLGYDDPSEDDDVHSFGILDLYGDLDAYYIVRNLADG
WP_135030086.1	-0.45965517241379317	145	FNRLVGGIVYSGFKWNGTASIGSIGGTSMRSIQDQMRKFGLMDNELEKFEEDVLKQYRNSNQSDATMADFAHQSITTATNLYDNHIRLANFWGLFKGQWGNSHNHTNDLSGWLGDITLGNPPSMNVPDYKADLDAVNITGIMKKN
WP_203373918.1	-0.4596067415730337	178	TPAEVASEVRQLWYHDANWQLLAAGQGMRAGGAQVDIRDAGTLAQTYDMNQVAPRPAGSLSVMTPGGPVDVGHVMAGIDTAISGSPAAYPEKFLEETGSDTFKNEAKYDALQKATGGDSRDFATWAGDLGQAYADFLIDRYVKKGTATLADLVAAKAPPDELLGDVQGYIAVPASPGP
MBR5515129.1	-0.45933333333333326	165	PAALVIKYIRTGVDKYTTGSWGIMAGYEDAGFATFVRKTEDMINADIPEDEPMLAVTGLKNLEDIVMPNGDKYDIAHVIGTMDITYYNKGSQNHADLSGWAGDLVDLISYIDRTGGNDLTKPFEEQVKFVRENGVAIDYADSGFDIQDFRGDLDAIALIDNFYNT
MBW4829545.1	-0.45875000000000005	168	SCDTILNFLSRSYLIEGGEKSKIAFNLAIQPYSLLFEDYLKNKNNKLFKGIKKYLPRDIEGKDKILGIIDIPHFAVTTLAYSVISLAPDFWSGWGGDLATGMENVHIIMKNNSNADRQKVANSVIGSYKFDDIYLKKLNLQGAANKCNYSDLCSDADAIAIAKAIKKD
WP_234440869.1	-0.45696551724137935	145	ASRLVMEYIRHEKYRGLKWWWLADSYDEDFVKYCNSRDMSVQDSFTDPITGYQLDATHLMATANGFMENSDPSDKKESTGGDIAGWGGDIMTFWADWRNAVDEYASPLAFCQAKLAIPGTVSSFGYTDMLEDVDGYLLAKHVAGG
MBQ7124344.1	-0.4569078947368421	152	ATELVINYIRTGVEKYTQGLWNVLAGDEDTGFTAYVKAQDLATGTTVRALKNLENFYAPNGDRVEFSHMFGAMNIAYIAKKSQDLGSWAGDLCDLMVQARDSGVEATELEEMVLEIREKYLGQPDEEISGFGEQDIYGDLDSFYLIAQARQG
WP_216278079.1	-0.45676923076923076	130	VNHTVDNWIAYPVYATNMLQSLVNDFGDTPRVGNYGDVYKNLWEVHRDQKYKIDFPHLFTTLASMKKSSYFKEALKLVVGRSPSVFWGIAPDDNFFQLNSFTGDLLTTIDTKDRNTDIDAFIFQYHPDYK
NJR50413.1	-0.45673611111111106	144	TDGNRIYYIPSVDGLTPAIKVDERDTLTIDSQGKSPELFLNQEVKLLDGSFVDMGHVLAAMDAANHPASVSAGGLFKVDKNIDNCTWIGDLGSIIGKLVLETARRRGSQVALNEVQEYINAYAEPQDMLGDVDGIIISYGVREK
WP_087243591.1	-0.4567320261437908	153	SNLCVAQYIREKSQSYRGTLWELTGGKLDTNYTQKADERVDQSKGYDFKDPVSGMTYDIYHLMATLSAELYLSVIPGFEDINWEVFDPLVDVFAGWGGDLTTFTAEVKNKGGSNYRNWAKNNICSKTADTTFPYVDYIADIDAFNLGYYMGSQ
WP_098133022.1	-0.45664335664335653	143	ANDKCLDYLRYENYNGLAWDVVAGPLDKPFIERAKKVLGNIGDFPSLIDPKTGIEVDLQHMAATCDSAITLHDAALSNYAGWAGDLMTAVRDSINMSKNDPKLKNDIYTAAFRAIGSAGTSFSYPDLIADVDAYNIARKILDS
MBQ2744805.1	-0.45601562500000004	128	IKAIQNQNLVTSTDKDSFANIIYKQSKIEDCTIKQQNRINELYTQFQGKLDFGHMCATLACYLYKGNTVIADVGVKLFTDGLTLEEAAGYGGDIFGVGLIGNGEPSMNNSDYMADLDAINIKKRYSTT
WP_235987805.1	-0.4552739726027397	146	PSLRVMEYLRYPRYNGFTSGWQSLIGNVDTAWIDYVDKNVPRRVTKFTDPSYGVSINIDHFGATANAVYLKGRGEGTEANRGDFGGWGGDLCSFYGDWRANGDEYASGYKFCMDRLAKINKTSSFPFSDLIEDVDGYLVGMAVRDG
WP_203697979.1	-0.4549655172413793	145	PARLVCQFFRQEQYNGPDWRLSLGAVDQGWTAALAEQGLTLTGRRNLTDPVTGTSVGTEHLMATLEMCLEYSSTTDLVSLGDGGGWAGDLVTFYGDWRENKDRYPNPMLFAQDYLGKRDAASHFSNDQWIQDADGFNIMRLMRTE
WP_008752943.1	-0.45366666666666666	150	IGRAILEYLRKPTYWGTNYAGMWNLYTPEVGIDEKETGARGICQVTCDKQVKIKDTVNSIDIAHMAATALGYIHWGIATNKSNYSLGDLGGWPLDLLQIWGNYYREAKGQNLKNWLKEYLGNKEDGKGFGYDDVLADADAYLIANKGITH
MBE5970992.1	-0.45206896551724135	174	PVNLVIKYIRTGVDRYNSGSWNIMAGYEDAGFAKYVTETENALNEGITDEDEMIGVTRLKNIENFYLPNGDYTDIGHMFGTMDITYHNNFSQNHADVAGWAGDLVDLLSLSDQFGVTSVEVEALVEEINTKYFLKTDAEIIKMHGEKPAEGSFSETDVFGDLDGFYVTTELEKV
WP_189170668.1	-0.45091549295774647	142	PARLVLGALRHDGTTGGAWRTLGGTDPAFAERVRAAGVPVPREVRDPVHDLDLDVARIAAAATGWLDAAPPPGRAGDGDLASWGGDLLMAYGQWRRDSAGYRSGHRYAVERLGRRGRRGALALADLAESADGYHLAALLRGG
KOA60311.1	-0.44907514450867053	173	TYRAILNYMAKYYLRDGNSKGVVKWSISAESYRAGDAKVLEQDDQAKQIISELDTYLTEGRKEFSDISGGRVDLAHLAATCLGYFNGALIPDRWTGWAGDLATGAKNVQLTCQLNPSANVDTVARALIGAKDNWYTVEPLASMHLDGVLNECNYSDMCSDGDAVYLTGKLKAA
WP_190089869.1	-0.4482876712328767	146	PNALVMQYGRQKKYGGPEWAALIGWPNPDFIKFANAQGATLLPEFKDSNSGYMLDAQHLLATANGHYAKPQSTKNIREVGAGDVGGWGGDLMTLYGEWRRDIKAYPSGYDYVQAKCARLGVISTFGFNDLIEDADGYLLGRRVQNG
WP_182660134.1	-0.44737931034482764	145	ASKLVMEFMRSRTYDNVQWRAILGNIDHGFISYAKSKGFKVVEEFTDPVSGYRIGAEHLFATADGHYVIARPSNQMSVNEGDITGWGGDLMAFYTDWRDSEEKYASGKEFCNAKLAKPGVSSSFGFTDLIEDADGYLIARAIRNG
WP_179813438.1	-0.44684931506849324	146	DYEVESKRSLPGAVIRNAGFVSYTGHTPADPRPAFARTSVLQDLKDSQSIRDGARSVDIGHLLIGLETRTSITRALVYPEGGTGLEVVTWLGDLGGGAANLARRRAKDPAANVEVVFHNASSDYGVTDNLEGDAAAYMVAAGTNPG
HIZ12654.1	-0.4462337662337662	154	AVELVINYIRTGIEKYNTDSWAILAGAENTDFTLYVAAQDAENGTNAQELRGIGTFELPNGQTSEFGHMFGALNIAYYNDNVAENADFGSWAGDIVDLMEYTKGKVDDTDVEAMAQDIREKYLGVDDPDAHSFGYQDIYGDLDSFYIMSQLTSG
WP_074626982.1	-0.4460714285714286	140	INRDIALTLASPSYSNDFLQNLYNTYKGSIYKVPDNVFQTIDDNHRYGNKIDFAHVMTTLASLENQKVADELMKHTASRSALLAFFQNSQSLASTFNNHSQRNIILEQNSLLGDLLTTMPESDIYTDMDAIILARHPKYK
MBP8805133.1	-0.4459310344827586	145	GSGNEGSEMRNIGFDYYTKTTRPDDPRPALGESLFLALRNSAEVTDPAGKGTDFGHIMAGLDAQNWAARTLPTGSGGTGLDVVTWLGDIGGGGGMLAMNRGGAMAPHDPDATAYGKFSLGHDYGASVNIEGDIAGTVGVEVSPDR
BAU10121.1	-0.44503937007874017	127	ITNRLRGYTKPSYTTKAWSIVTGFEQPFIEAKLDQELLFAGELTDFGHFIAALSDQIDQPGLQWSDFTRWTGDYTSWAGDIGSAIELFRSKPGNLKSLREALDRFASDSDHSANIAAWTVSETINKN
WP_044570649.1	-0.4436805555555556	144	PNLLVMDYVRSDSYNDGQWKLLLGGADSGFIDYAESHGMSIRRTFIDSFTATELGAEHLLATMCGHYKMQQPSGNLTNRGDVAGWAGDLSTFYGEWRRDADDYADGRSYCAARLAKSDVNSSFGYADLMEDADGYLIANAIRSG
MBK8621677.1	-0.44350318471337574	157	EHTKEIKRFKNFAYSPKHRSVVYKNNDKVYGDTRAGQPTFIYSHDHQEVVLPDGNYCDIAHILAGIDAANHRQIVTPLPDFLRFLQFMAPYVGFNMDMATWLGDIGSASGDFFFYKLLHGIPADIKEQQNYIEINAPGSDMLGNIDTYVINSSYDVR
WP_104265562.1	-0.4423448275862069	145	PNELTLQFLRAPRYTTWRWESLAGDVNKDFVSFVEAQKRERVYHTIGPEISTMMSADRMALALVGARRYELPANRSTSTVGDFLGWASDLTRTLVEYVNARNSGATSDAHAFGLAAIAHRGRNFDTDRYQGDVDGCVLGLLTKGK
MBQ1818153.1	-0.4416339869281045	153	PKLLTINFIRTGVERYTSDKWMTLAGAEETGFVSFVEARDAANGTDAMGLRDLEGFNLPNLDEVDFGHMFGTLNIEYYNNLTESASDLGGWAGDICDLMDNCQSVAEDEVDAMMTEVSESFPGVDDPLNHTFARTDLYADLDAYYICVTARKA
NRQ39970.1	-0.43944444444444447	144	PSQLVMEYLRHIDYGDIKWETLIGDYDHGFVARVKAAGVQWISEVRDPFYGIDLDVAHFGASCNGVYVAPPPSGIGVSRSDVAGWGGDLLTFYGEWRRDSESYSSGYTYCQEKLARLDGPGTFKLRDLIEDADSYNITMRVRQG
MBQ3611887.1	-0.43907975460122695	163	PAALVIRYVRTGVDRYNSGSWEIMAGFDNTKFTDYVTTKELEINNAAATDADKVNVTGLKNISNFTLYNDDYVDFGHMFGTIDISYTNKTSINHADVAGFFGDTTDLLTTAINFEVRGTVKEMVKDITDNYFLKDAHWDDKFGYTDMLGDLDGYYLNRELLMQ
WP_043381878.1	-0.43855172413793103	145	PDQLVMEYVRHKSYGDLTWTALIGTLDRDFVTYVEENGAPWKVEFVDSATGQDIGMEHLMATCNGHYLYPQPVDTGRVNHGDVAGWGGDLITFYAEWQRDRASYSSGYQYCVERLAKSNISSTFGYSDLIEDADGYLISNRVRAG
WP_189722593.1	-0.4378472222222223	144	PNELSLQFMRWDKYTDSRWRALFGEVDDAFISYASGRGIGRSRDYAYADPSMGVVVNPDHLVASASGYFLKGNAGVGKANRAELASWGGDLLTFYGEWSRSDNASPLDFCRKTLCRPDIASTFALGDLIEDIDGFLVAERLKNN
MBC8155295.1	-0.43738853503184716	157	SHAKPVRRYNANEYQPKQRLVTYRANDRVYGNTRVGQVPEIYRNDHQEVLLPEGNYCDVAHVLAGLDAANHRQVVSPLPGFLTFLTKLVPHVDSNVDIVTWLGDIASSSGDFLFCYLNTNRQLSLAQEQTFIDLDAPGSDMLGDIDAYVIGQHYPVS
WP_230317931.1	-0.43692810457516335	153	ANYLVTNYYRQGRYTGGAWTATSGPFDEKFAEFANSTMGKGTRKDGIDPISGFSIDTPHMLATLSGVLYAKYPFVGITVQDFAGWAGDLYTVAVDVYDCRGRYGDGKIDMDQKTYLAAYDYIGSTLKDAKNFDYKDLVGDVDALNIAKMLQEN
MBQ6832174.1	-0.43672727272727274	165	PLNLMIKYIRTGVDRYNDGSWGIMAGYEDKAFAEFVDQVEEMLNSQVSSVEEMISFKSLKDLTCFDLPNGDYTDIGHMFGTMDMTYHNKFSQNHADVGGWVGDLVNLLEFADYGGVSGSLEDMVKEIRANYLLQYPDDSEVGSFSETDMYGDLDALYVMDYFQKN
WP_143160288.1	-0.43651898734177214	158	KGLELFKVLRDYGGYDGLSWMLTSGAANRLLNYNIRLKHSSYPSSFSRGGKFENMQLPGTSIVLDVPHFNAAISKYLDDANDDAIIPSEWASWAGDMFTYARRLQYIQDIAKIPMDSVRAIANKYIGGDDDSLSQSFGSKDFYADVDARNVAHLIKRG
EUJ16621.1	-0.43583333333333335	120	KIEILAQHGATGADTLNDFEAYAKLNGLKSGIEDYYSKYAGKTDMAHQYITTAAILDSGVRNTVTGVGANYLYGISTDSDIHAGWGGDIFGTNGAAPSLGNDDYKADLDAVNIANRLQSN
WP_053167123.1	-0.4351369863013699	146	PNELVCEYLRSPQYNGLKSGWNALLYQADAAWLAHADKQVGRRMESFKDPSSGVSLNLDHLAAAANTVMTKGSNSGKKINRGDFAGWGGDLCTLYIDWRKAADSYASGYLFCQDRFAKINVPSSFSYGDLVEDVDGYLIGTAAGIK
MBQ9228226.1	-0.43459627329192546	161	TTQLVINYVRTGVDKYTTSSWEILAGAENKDFTQYVATQDALYGTTASDLKSLHNFQVPNGDDVDFAHMFGSMDVAYYSTAQGASASLVRSRADLASWAGDVCDLVLISSRDKTMAADDVETLSQLIYDKYLGENYDYAFGQDDIYGDLDSFYILEELKKG
WP_196372130.1	-0.43421768707482994	147	INRLTSDYLIHVKYGDSSWAQIIGNLNNIFINFVKNNYPNLCNKLDKYINNSNIEIKFGKSLIDLPHLMATTRGYYSSLSPDFWTGWGGDLSTLVGEITYKCRENTTEKNNKAYELLASKTQNTTFGNGDFYSDIDSIYLGKKFHVH
MCB5733571.1	-0.43379844961240305	129	INHTIANAIARVSYADDKLQSMTNDFGEASNSLSREVSKLLSRLHENETYPIDFPHLAAPIATSYRSGFLKEIVKLFAGLSPYNKSGLSSEEILFQNNSLVGDLLTTIDKKDLLTDIDAYILRYHSEFK
WP_002613618.1	-0.43379746835443034	158	YPNTPVRQYGGTTLGGGPWPLIIPGAAQVQMPSSWRESPHRERVQFLRDHSNPVIHGAKVDMGHVFAGLDARLRPSRLRLTLTGIPAIEMRSNHEAATYVGDLGSVVAHYGPSAARTLWKKAKVPDLVLQKAYSDWASEEDMLGNIDSYCLPLAPAKT
WP_201421845.1	-0.43335714285714283	140	DYKVEKSPVRNAAFQIYTSSSPPADPRPILRCNLYQSLLGSRDVKDGARMLDFGHLLIGLDARRSSIARNATLPTQGGSGLEISTWLGDLGGGAAMLAKKRVSAKETSALTSFTGFDFGGSPNLEGDIAGYVTACDPKLG
WP_223362323.1	-0.43105263157894735	152	ANYLTTNYYRRGRYEGVSWTMTSGDFNEDFETFVNNSIGDNSFVMETDPVSKSDIIDSPHLLATLSALLYNTLPIVEDSTTDFAGWGGDLFTATANIFENREKDKYTGNLNERTYQAARDYIGSKILKSNLSYSDLLADIDAINIAYILKMD
MBW4549266.1	-0.4309022556390978	133	IANKLRGYTKKGYTTPLWNTATGYSQEYIAGEFKEKLNQEYSVLSGEVTDFGHFIAALSDQINQPGVNWSDLTSWTGDHTSWAGDIGSAIIVYYSKDSNNIKDVEEALSKFARDSDYTADIAAYVVGSLINSG
AVI59457.1	-0.4303875968992248	129	INHTIANAIARVSYADDKLQSMTNDFGEASKFLNNQVTSLLKNSHEYKSYTIDFPHLAAPIATSYRSGFLKEIVKFFAGLSPYNKYGLSSKDILFQNNSLVGDILTTIDKKDLLTDIDAYILKHHSEFK
MBQ8898929.1	-0.42774390243902444	164	PAALVIKYIRTGVDRYNSGSWGIMAGYEDAGFATFVQQTEDAINSEIENEEDMIRVTALKNIANFTLPNGDSVDFGHMFGTMDITYHNNFGINHADVAGWAGDLVDLVSTYDRHYKSGEVEEMVKYTSDELLCNSFAGESDQFSLTDMYGDLDGYYIMKTLEKT
MBN9633119.1	-0.4265536723163842	177	LTQIVLNTLQRTPDGMGNPRQWDQKFQLYTPFLDESDIGKARARFEAALPNRRRTPMVGEDPEELAARADALTTMLTSSSYDIAHFAASARGYLQHGVYGGSPDSQLGDLGAWALDLVQVWCAYEASRIAGTANGARRWIAGHIGGQGADSDAHGFGYADFVADMDAYLCAMHIRDN
WP_060931239.1	-0.42534482758620684	174	LDKIISNKDFSGLKEFGKGAGWNILAGERHPDIVKTVEKNYPDFDPKKYSFQDPITSIDIEITHFAATLGAYITTFFITDLGKSEESALDSYTGWAGDLIQMYAIISMSLEKGYNYFDNTNLQKMIGTLDGELNGYIMFDKNGEEMSKPSSGFSIVDLIQDVDAFNIYKMYNLN
WP_223403235.1	-0.4252413793103448	145	DYEVEASQTRNLAFQAYTTRAGPGADPRPVLGTSLYTAIKESQDVRHPALGTIDAGHLIIGLNARQSWTSRSVNVPTQGATGLEITTWVGDLGGATGQLARRRLRVPSTPASRYFSGRRGTDYGADSNLEGDVAAYVVGSAPAAT
WP_096585470.1	-0.42509933774834435	151	DYKIESKRSEAGARVRNFGFLAYTGGNLPADPRPALGAGLFNDLQESQSIHDRGRNIDIGHVLIGLETRASQKMREVHLAGQGGTGIEVVTWLGDLGGGVASLARRRASAPPTRLPSVEIIFNNSTSDYGVMDNLEGDVGGYLIACGTSPG
PKJ57968.1	-0.42453333333333326	150	ANKLTTNYYRRKRYESLIWTLTSGQFDRDFEEYVINAVGENSFVYATDPVSKSEVIDFPHLMATLSALLYANLPLVGTTQQDLAGWGGDLFTVAADVYKNRDKYSGDNETRTYKAAYDLIGTKTSAGNFDNSDFLGDIDAINISQILFNN
MBE6921550.1	-0.4236363636363636	165	PLALIIKYIRTGVDRYNSGSWGIMAGYEDSDFAEFVRQAEDMVNSAPGMTEETMVRIVALKNIKSFSLPNGDIVDFGHMFGTMDITYHNKTSENHADVGGWAGDLVDLLSTADRHGVTGTVEEMTTELGEKYLNHSIEGESDQFSHTDMYGDLDGYYIMQTVYAR
MBI9061312.1	-0.42171974522293	157	DKHFALIKRTGKTVEPSHLKREVLVREGDWLNSNAGTVPEIYQNDNQEVVLPDNLYCDLGHVLAGMDATNYPMTVAPLPDKLMWLRFLVPHVENNAFCATWLGDIASSAGECLFETIKQRRDLSVEEIQKLINAFAPGTDMLGNIDSLVIPHVYKLN
WP_043669800.1	-0.4209090909090909	143	PNQLVMEYLRSARYDDAPWRSLIGPSNPGFIAYANDHNMGIWTEFKDPFTGQDLGPEHMMATANGQYLRPNPRGDISLGDVAGWGGDLMTLYGEWRRDHDSYASGVTYIGDKMGKIGVYSTFGFTDLVEDADGYLIAQAMRGG
PPF22828.1	-0.4207954545454546	176	VNHFVLTKLQKPRFWYNGGESGNVWAEHLAPDPAGRIGVSNSDKASFAIKAQDLFEQMLADAATFPEPDASTWFRFGKIDHWAVSTRTYMIRGEANDIPSNSDNLTTGDLASWALDLVTLWNDYEKARVAAKGTLGKGVRQWIAENCGVGSANHFAEGDLRADMSAYLIAKVLVSD
WP_069664210.1	-0.42007633587786264	131	ENMIWNQYNLCSGIYKNPKQYYNSFVANQNVDWNKLSVNEQQKYIDLFNQFNNKVDFSHMAAIIASYMNNAILEDSLGESIGLFNGVGGLNNNSGYIGDIAGVPGAKPSLGNDDYRADLDSVNIFNRISES
WP_204760277.1	-0.41930069930069924	143	DYATEHDLGRNAGFSVYTAHVTAAAADDPRLCLRCGLFEALRQSQDVTGPAGRVDMGHVITGLNARMRTASRSVPLPLQGATGMESVTWAGDLGGATGRLAMDRATNPSAAPGRYFRGTDYGASSNLEGDVAAFVVGTGRPRR
WP_217643439.1	-0.41842465753424657	146	PDLRVMEYLRYPKYNGVASGWKLLIGNVDEAWIDYVENNGPRKVKQFADPSYGVTVNVDHFGATANAVYLKGVGGEDAANEGDFGGWGGDLCTLYGEWYSNIEEYASGYKFCMDRLAKINTTSSFSFGDLIEDVDGYHVGMTVRGG
KFY86710.1	-0.4174358974358974	156	YSLSVLDFLRQRNYSNYKFVFVLKGDLLDYYFLFRANDEFEPGVFFIDPLPAQTILHSDHLGYTVYGVFRHQFPPIVEDPANAKVDVNQGDVAGWLGDWIQLYGAWRKQYRVAFPDTRPKLFCAKYLATGDKSPMDLRNFIEDVDGFHVGNKMREE
WP_131284815.1	-0.4171917808219178	146	VGKFILEWLRKPEYTSTLWHFYTPELPEPADEDATRELCATICAKQAPIKNTLPTRDIAHFAATALGYIDWGVEYTYDKYGLGDLGGWPLDLIQVWGSYQREGHGNDLSTWMLNNIGQKGVSTGFDYNDVLADADAWLITAHLKDH
DAS95809.1	-0.4158823529411765	170	TWRCVLNYLSKVYLKGSAKWSAAAEAYREVDAERLEEDTQASQIIAALNKWISSDRQEWTDPAGGAVDVAHMSVTTLGYINPNPLVPDKWTGWAGDLASALGPIQKVVDLNPGSNIVAIARALVGQGDNYTNHSGLQGLTIPNDLPNNCNYSDLCSDGDAIKLAAMLKGS
HBB35205.1	-0.41541353383458646	133	IANKLRGYTRKHYTTRLWSMATGYHQDYIPGELEGKLDREVILSGKLTDFCHFIASLSDQINQPGASWSDLTSWSADHTSWAGDIGSAIVAYQAKQNDMSNQTLAEALERFAKDSDYTADIAAWVVGAMINSG
WP_203675048.1	-0.41503184713375796	157	AADLVLHHLQRPARWDPPWPGHAPLVEWSLTGDAQAATSAARAAFEERAAEVGGVDPGLAPEDDDVDVARWAAVCRAALAHPDDAPVEVCRAGDLGGWALDLALLWEQYARARATDPGLRVAPWFRAGIGGEDGGFSRAAYVADLDGYVAASMVLRD
WP_059352838.1	-0.41424460431654675	139	ANELVAQYLRKDNYKGWKWVPTAGQIDPIYREWADKALGEDLVNGIVDPKSKTVIGTQHLMATYNAIIYSGGYSQTLRDFAGWTGDLLTTIQDMKLHAQEFNSPYDAATKIIGNMYQFSLDDLFSDVDAINLANKTSVG
MBE6727638.1	-0.4134969325153375	163	PLDIVIKYVRTGVDRYNSGSWNIMAGYEDPQFAEFVLMMQESVNQEATCEEEKIHIDALKNINNFYLPNGDWADLGHMFGTMDITNHNKGSQNHADVGGWAGDLVDLLEVCDINGVSGELETMVANISKNYLGVDFSPNPGFNDTDIYGDIDAFYVMQQLYSS
WP_233104110.1	-0.4131788079470199	151	GWQNITSSIRKEYYPGRGNALERKKAEFTWGDLIDAQEDISPLQSPPVAAADIAALRSTAVIATAGGAVDIGHVLTGVDSMNFPQVAGIFELRDISGPAAATWSGDIGSALVAFATDNDSTREGCYEAFARTEDMLGDYDGIAIANMDEAK
MBR2718595.1	-0.4114024390243902	164	PIWLVIKYIRTGVERYNSGSWGIMAGYEDTAFADFVMAEEDLLNANITDETQRVKVTGLKNLFEFELPNGNRVDFGHMFGTMDITYHNNGSVNHADVGGWAGDLVDLLSTTDRLGMEGEDFEDYVTYIGEHYLCKDPGGSDKFTQTDMYGDLDAFYVMQTLPST
WP_199038348.1	-0.4113669064748201	139	NETLIRDYLASPQYPDSPWRFSHGAASDWLAYARAEFGDPPPKNMLSFADGLTISIPKMFASARVDYGSASSTYRDKYGWAGDLSRLYSQWRLEGSGYSSGSEFVDQNCSRLDVDSCFSLPDFIADGIGYLLYTGAHDV
MBR3795262.1	-0.4105913978494623	186	PLALTLNYIRTGVSNYTSGSWGIMAGEENTKFRDYVYQLEDAIKTNPEQFGYTAEQAAMLNVSGLKKLKNYELPYNEQYYGSWKGQVSFGSGHLFGLMDMTYHNKGSQNHADISGWAGDLVDLVDTVDQYADRFSLMDLNTEEKIAKIRENLLFSVEIAGSEGSFGITDMYQDMEGFYFMDQLMNS
WP_185614809.1	-0.410514705882353	136	FAKILASGQYGTTDDANQKLWEISADVYNRETLMNLLISMGYSYENANDFIDKSKELYSTENLKNDYVHLMGSLAVILNKSALSSITKLSSSRNIMHSYYKEAATYAGDIASGGVSLEDSRSDIDALVIGGYLEKN
MCC2129042.1	-0.4093023255813954	172	ANALIINYIRTGVERYTSGTWEMVCGKENTAFTAYVSEQDTANNTSASALKNLGNFTLPNGNKVDLGHVFGAMDVANYAKVQGMTDAVVQARADMGSWAGDITDLMYCAENVDIADKVDTTETDVDTLAANIRARYLGVDYGTLNSVDHSFTDTDLYGDMDAFYLTTEMNRG
MBQ8244947.1	-0.4086754966887417	151	PKLLVINYIRCGVQRYTEGLWNTLAQDEKTEFTAYVTAMDEERGTQVGCLRNIYLMEVPNGQFLEFEHMFGTLNISYVTNNVGTDDLAGWGGDLCDLMQFAQGKATGTTIEELTQDVRKNYLGVEGDGAFGWEDVYGDLDAFYLDKMLPKA
WP_062428268.1	-0.4064827586206896	145	PNRLVLEFLRHEDYDDLMWRQLIGGVDAGFVHFVKDAGLGPLREFTDPFHGIGLKVSHLAATCNAVHVAPPPLPVVGENASDVAGWGGDLMTFYGEWRRDSASHASGYAYCADRLAKLDGEGTFKLRDLVEDADAYNLAVRVRSG
WP_235503707.1	-0.40645833333333337	144	PTVLVCNYYRQGKYDNARWAALIGGIHKGFINYANSHGATLVGGAVDPETGYTLDTQHLMATLEGHYKNPKTRIWMTDVGDIAGWGGDLFTFYNDWRTSEELYSSGYQYCRDNLAVPGKVTTFGYSDLLADADGYNLAQELRRN
WP_179940193.1	-0.4054938271604938	162	SVEGCLNYLSKYYLSQFKFAASITPYDTIFGAFMREYKQSLIEKLDRYIGSNRVDVKDNIGGSNDIAHMCCTMLAYKISNVAPDFWTGWGGDLATGMADVHNYKEKLPNVDVQLIANAVIGGHKENPSNLIRNNINLGLRCNFTDICDDADAIGISRILSRK
MBQ8131583.1	-0.40442307692307694	156	VTDLCFQYLRRNRYNDAQWTALLGSIDGDFIDFVEDPDNEYDIEIDDDYELVDYTTYKSVDFIHMMVVLNVYYKYGDTASMGGNSVSSDYSGWAGDLLTFLSEIYTYRTTNSVTDMDLLQQYANTLLGTNAESSFGSADMYADLDALNIYKDSTNS
KRL92605.1	-0.4044230769230769	156	IKNTELYYMANLGGYANDKPQGYTSKVRKYNKNSLNNLIKGKVGKSDVDLLEKILWNNHNNRRLVDLGHMSVTAASARENESLYSGVHGLTTMSIINIPIFQWIANLLGANKLSVTDKWLLMNGYVGDLLKDWKISKPDMASDMDVFIFAKNNQLL
WP_143402728.1	-0.40397163120567375	141	PIELTLAYTRTGEYNTTIWQLTAGVRDAGFESCVNSSDPELASLQNMGIVVLPNGESIDFGHLLASMNLVYNGIPITGSWGGDCEELARQYYGQAGDAAGYAEAMRASFNKDDDGTLSRFSNGDLRADLDSVVVGSKVTKD
WP_090529100.1	-0.4039156626506024	166	SEIGCLQYLAKRYFTKSGFAEEIGFRLVTAMEYDANFENFFNSKYASLKEKISAYLEQTDLWDGKTGIIDLPHLAVTTLTYCRLTINPNSWNGWAGDLVSAYVLVKECSEIMKTEPSLYIARAFVGGSNPNVDLKLNTPKFDNRCNYKDLCSDGYAIILAKAVKSK
WP_063718902.1	-0.40314960629921254	127	IANRLRRHTRPSYTEMLFDIATFSRQPHLDNRLDLTVSLAGQVTDFAHFVASLSDQLRLPPWAQWFDAATRWTGKHSSWAGDLGQAVVDYRNRRFSSLDEALAADASFPDLAADVAAVCIGDRLNSP
WP_231790011.1	-0.40197452229299363	157	ANYLVSNYYKKSHYDMGIWAFTTGGIDQGFVDFVKNKGKEVLGDQFTDIIDPITKNNIDIQHLMATLSSLLYSPDIPFVGVHIKDLAGWAGDLFTVMIEVYNHRDDVKYEQYGDLLERTYRAALDVIGTSETPSHFSYSDYAGDMDALNIAKILDND
MBR4033631.1	-0.4008917197452229	157	PGELVLNFIRTGVERYQDDNWTTLAGQEYVAFTNYVKTQDENNGTTAMNLRDIVITDFKLPNGNPADFGHMFGCMNISYINGGSADLSGWAGDLCDLLDYSVRFIDDIYANTDRSVEQMAAYIGKNCFGADASDAFGWDDFYGDMDGYYFVSEYMKG
MBK8748618.1	-0.4008391608391609	143	RSQSYGSDMRSNGFKTFLCNPTTPLDPRTLLGTTLFNKIKNSAEVIDGNNGVDFGHIIIGLEARLNFCSSKINIICHESTGLEISTWIGDLGGGSGILAQKRIANPSTRAKTIYANSNSDFGGWLNMEGDMAAYLVARDKSKS
NUN13406.1	-0.4004827586206896	145	DWRQITTRIRKSYYDGGNWNEMIADRQSIDRISPRGPLTAEDVAALTRSYAVVPVNGQSLDVGHLLTGLDAQNYPRTGGLIGLSGIHGPSGATWAGDVGSALAEFGFETQSRLTTRQDYYDNFASEADMLGDIDGIAISGVTLPP
WP_209707222.1	-0.39959731543624155	149	VNLLVLEYLRHPNYTEVYKGWWALIGNPDWEWLRHVDANESLQRVSTYLDPFHGVEIHADHLAATASGVVIKDSGRPSGPLSTRGDFAGWGGDLTSFYGDWQAESNEYASGYAFCKAKLANNNVLSTFKLRDIIEDADGYHVGTAVRNG
WP_156458810.1	-0.39875862068965523	145	SNTVALHYLAFLDYNDAQWEAYAPSVLNAGPEFESLSILRNEMPLPPSSTRSRLTHWAASTRSYLRYWNPPWPTPVGSGSAEISDLGGWGLDLAQAWQNLRDAGQGGKVRQWVKTNVGEGAPGFGREDLVTDVDAYIVASKMGES
EPI56080.1	-0.39872727272727276	165	VTQGVINYLAKAYMTNWKFAIAGAFADPFFIIFMEKEYPALKDKLDTYIGNKRDEVADISGGKNDIAHFAYTLYCYAYSNLAPDHWTGWAGDLATGMDDLHKYLQKYPSLDRMKTAYALIGSDSSAQSEYFKANHVSNKLGIRCNFTDFCDDADAIYLGMNLRNA
MBR6949748.1	-0.39866666666666667	150	SSELVFQYLRRSRYNDNYWNNLLGNIDFNFIDFVSSKGGIDIDDQSTIIDLETYKDVDFIHLMVVLNCYYKYGDNVSTLISSDYAGYGGDLLTFLEEITNYRINNSITDKDTLVNYANSLIGTNRNSSFDSSDMYADLDAINMYKSYDID
WP_200664312.1	-0.3980314960629921	127	IANELRRYTRKSYNNLQFAIATLSPQDYRGNQLDLAVDLSSEEIDLAHFIASLSDRVALPGLAAAVDFATAWTAKHSSWSGDLGQAIDDWRKDKFTSFQEALNADASYVDLASNIAAFQVGEILNRS
WP_130507899.1	-0.398	145	PNLLVLQFLRWGRYDTFQFNNLVGPIVWPWENLFTSRNLTPMRTLREPNTGIDYSIAHWAYSCEGVLAGGTVEDPNGFNASDVAGWGGDLMTFYGDWRRESNRVPSGLAFCREKLARQTDDNSFKLRDMLEDADAYNVAMNLRAG
WP_025142905.1	-0.39624161073825503	149	DYTNEKSTSRNLAFTVYTGSNVKYDARIKLKCSISCKGNLFQALYISAEVYDTPYKALDFGHLIIGLDSRRSWAARHAKILTQGGTGLELNTWVGDLGGGAGFLSNLRAGNSKRRAKSIFPVSGSSYGAMVNLEGDIGAYVAGMDEKQP
CDE53385.1	-0.39576470588235296	170	EDWLTFMFIRQFNSSYIGGNWNGTGKDIDTGFVNHVKAKDAELYAYFESKTDYYATATGETGDLYHLAATATGYIYNSDLGDGLQFGLMPEYHINNLSGWAGDLQTAMNDAMVITNKSNDYNVFKKVMLNLIGYNAEVDDVYSNYSHTFDMDDVYADTDAYNVYKLLKNG
WP_218956619.1	-0.39441379310344826	145	RRDHVLSFFRHLKYDDGQWPYVLQPIPVSWIDHLSSQNITLDSDFSWPNDPVAHTPVDFQHLIASCQGMLKYYSTSVNTTLGDGTGWLGDLIAFYAEWRNDYDHLSGSEFCDLYFANPGRPSAFGEQDLRADADAFNLAKLLNVS
WP_087308698.1	-0.39331360946745564	169	CAKGVCDYLSQYMYTDYNWGVISPKDPWFTEYINYHYSTDEHVEFLYPYMYYHEEGEDENKIVYRTKLLTDEKLGFFELPHLAIVIKCYLYCLVESDWAAWAGDFATGIKDVYVNSPGSDMASLLEIAKNLIGEMEPSVADITQVRQFNYCDFIADLDGYKIAKMIEEY
WP_071705073.1	-0.39293413173652697	167	PAVGALQYLAKSYFLDDALKGIGFSIVSSTTYDVVFDVYVKKNYPALANNLAHYISGDKNSLWDGERGVIDLPHLAITTLSYYNFTLNPGSWNGWAGDLVSAYGLVRDYYKNNPGDNLQQIARAYVGGEFPKKDLPHAPNAKENPCNYTDLCSDGYAIVLSQNLKES
MBQ8621422.1	-0.3927450980392157	153	ATKLVLNYLRTSVDRYNDDNWTTLAGEEITEFTEYVEAQNATLAAELEDMVEVGRYEIVLPNGQQTDVGHMFGCMNISYVNSGSADLSGWAGDICDLLYYSKNFGNVPEGTIDEMTAYVLENCFGVDADDAFGMDDFYGDMDAYYLTAQVKAG
MBL7771975.1	-0.3925949367088607	158	TQGQEIARYKNYIYTPVYRVVTYTAQDRVYGNTRDGQIPFIYQHDHQEVKLPDGTYCDVAHILAGLDAINYKRMVTPLPSFLSFLAKLFPHVDSNVDVVTWIGDIASSSADFLFDYLKNGDRVISIEEQQAVINSDAPGSDMLGDIEPYVIAHHYDVS
WP_231234749.1	-0.390718954248366	153	AGSYVLGWLRKPEYWSAGYEKGLMWQTYTPEVDPTPESKLHRAQVERICSEMKIDIRQALSSEDLAHFAASSLGYLAHGTDAALDEYGWGDLGGWALDLVQIWGAYLRSGTTDTMEEWLSRHLGIFKDDRGFSAEDLYADADAYLLIHRYWAT
WP_194666330.1	-0.3901973684210526	152	PDRLVLQYMRYPNYGSGVGDNNGIDAAEWAVIAGRLDLGFISFVDETGLQRPQNYTEPSPRDIQMDPTHFAAAVDSLLQNPMNDFLAVDIGEGGGWAGDFIQFVGTWVAAGRQDIDQYTKENLFLTASSGFGPDDFFEDIDGWLIAETLRNH
MBE6737637.1	-0.38914110429447846	163	ATGLVIKYIRTGVDRYNSASWGIMAGYEDADFAKFVTETEAQINSELTQEEYIKVSGLKNIYQFNLPTGDRTDFGHMFGAMDITYHNKGSVNHADVSGWAGDLVDLLSVTDKYSVSGEIEEMVTDIYNNYLCSYKVTDDGAFGPTDMFADLDAFYIMETLYKT
WP_159054644.1	-0.3889115646258503	147	VIDNTLAFLRWAEPNYHHPKWSAILGAIWKEVLDACAAAGIEPGDMRKYYDPRANHHITLAHFGAAAEGHYTYPGSGNNDVTVGEGCGWAGDILNAYTQWRENHRSMSGRDFCIQVVGSATVESRFSSDDLIADVDAYNISQYLHGL
MBS1467592.1	-0.3878723404255319	141	PIDLTLSFTRVGYYNTTVLQLTAGTRDGEFEKYATDADPDLWDLQGMNTVELPNGQGIDFGHLLAAMNLVYRGMPITGSWGGDCMQLAQVYAGQASDADGYASLMQQTFAIEDDGSASKFGDQDLRADLDSVVAGAELKSG
CDE28751.1	-0.3863803680981595	163	SNSLVLQYFRKLGNYGGNWFGTSNSVAGEASNIQWNLVAGEIDNDFCDLVESTLGSDIPKFKDPSTQCYYDFNHLTATLQSNIHVFIDTENEGLDTFIDLFSGWMGDLTTFAKDIETYVEKNKNIMYQEYANNNLFAPDTSFSMEDYIADIDGINLARSLLSN
MBS1407795.1	-0.38627906976744186	172	VNALIINFIRTGVERYTSGTWEMVCGKENTAFTAYVAERDAANGTSATALKNIENFALPNGDPADLGHVFGAMDVANYAKVQGMTEAAVQARADMGSWAGDITDLMYCAENVDIPDRVNTSETDVDVLADNIRARYLGVPYSTLNEVDHSFTDTDLYGDMDAFYLTTEMNLG
WP_160544910.1	-0.38572413793103455	145	QNREIAQAVAHSSYKKDLLQNLFNYFGKPIRISNKSVQNSAWNQIFYAHANSKGKIDLAHLATTLASYEKQPGFKGFLKEYIKTTSTGKVVIVGNVPFVVPDFFARDIGVLQQNSFVGDLFTAMPASDVYTDMDIMILSRHPKYK
KFA87055.1	-0.3852777777777777	180	LPAEIATEIRQLWFSDQNWELLVAGRGVYDAAGKAVDIETKPNPIAQKFDMKDLAPRAGGKQINTSMGQVDIGHVMAGIDGRLNGFPAAYPLVFLRERGHDGVQAYRKYETLKTASGGDVRDFTTWAGDLGQAYADYLLSRYVQGASTATLPAALMAKASDAQLLGDIHGYIAVELHNSV
WP_158215584.1	-0.38487179487179485	156	MPDYILGWLRKPTYWSDGEEKSIMWHTYTPEPATNEQEVLARAAVEEALGTAGTTGSLPSVNTSYRDVPHMAATCLGYRDWGVDIAANKSDAGDLGGWLLDLLQLWGSYEGSGENADLSTWAAQRLGVVDADGGFAYADVLADADGWLLQKAMSGD
WP_127177053.1	-0.383046357615894	151	RSQLVMEYIRHHSYGDKDLENKVGWWYLIGSYDSGFVDYCNSNGMSVKALFTDPFTGYQLGAEHMMATANAHLLTAQPDNKKSANGGDVGGWAGDLMTFWADWRNSQQEYADPLQFAHAKLAVPGVNSSFGFNDLIEDADGYLLARVVNGG
WP_177000974.1	-0.3811034482758621	145	PTILVCHFFRQEEYNGLEWKGAFGAVNQGWIAAAAEQGLTLDGRRYLTDPVTGTAVGTEHLMATLQACLQYPSTTDLVSLGDGGGWAGDLASFYADWRRNKDRYPNPMLFALDYLGKRNTASSFDNVDWISDADGFNIMRLMKEK
HBN28882.1	-0.3809259259259259	162	LVIAMTNFLRSQEYNDWTWFFTTGSIIDSGFVSDIQENHSDIWEHMYNYIKENTEEFPRLDITDGETGLIDLSHFGATLEAYLGTGFFPSFWASWGGDLATGMSDTTINYKNRNEPDYEIYAGKTLQEIADATVGKATLLCNYTDFCTDFDAYKISCYIEEE
WP_104142190.1	-0.38029411764705884	136	PNDGFADYLAGVHYSDGFAGLLQKPLNSIPKGYDYSKISDILGVINKKGNGIDLSHLGTSMGAYYETGAIKISGNLLAGGYSLPALIESLTGHDSNLRDTKLMTDTLTGDALTNLNASDEAADMDAYILTHFPDYK
MBR1376663.1	-0.37967532467532467	154	STLLTLQYLRSYKGRYSNSFWGITAGEISDNFCNYVNTNYPTLPLTFFEPVKEKDGIFVEYELDHMCATLNALLYEVGEGEIPGLDFITDNFASWVGDCASFSGDIYTASDNGETNLQDWANDNICQLNDTSFDFSDYAADIDAENIYFKINSG
MBO5797279.1	-0.3778846153846154	156	ANELVLNFIRTGVERYNDGNWKILAGEEITAFTDYVRQQDVANQTKAMDLRDIVIEDFTLPNGNYVDFGHMFGTMNISYVVSAVPSEDLAGWAGDICDLVWFSKMDAKIQVQDDIEAMTAEIREHCMGVNAEDAFGWDDFYGDMDAFYLVAQLETG
WP_058740770.1	-0.37599999999999995	155	PSYHVLSYLMDGYYDIAADPTAVAFHAYLPRPQDANSLTAPAHLSVRQAIDVAFPDRHAVLQNLVGDGAHMAATAQGVLYWGDHAGSSQIGFGDLGGWTLDLATFWRKFRESGSPSISEFAREHLAQPSDPNKFPQEDLYADADGWLLGRLAREG
NJM47760.1	-0.375748031496063	127	IANRLRRLTKPAYTTDLWTIATGSKQTFLRGDLDGTILLAGEPTDFGHFIAALSDQINQPGLRNSDLTQWTADHTSWSGDLGSAIVTYYRSPEKFTDLTEVLRRFASESDQSANIAAFLIGRTLNTT
MBR4880845.1	-0.3746987951807229	166	PAALVIKYIRCGVEKYTSGSWGIMAGYEDKGFAQFVSQAEDAINSEMPDTDSMLKISGLKNLTEFKLPNGDFYDFEHLFGSMDITYHNKGSQNHADVSGWTGDLVDLIAMTDSQGGFPEGYTFEQKVQFVRDYRLGIDDGAISGFGIQDIMSDLDVIHIIDIFYAT
MBE9031350.1	-0.3746456692913386	127	IANRLRGHTKKAYTTKFWTLATGFQQKFVAPDLDGTVSLAEESTDFGHFIAALSDQLNEPGIKLSDMTQWTADYTSWAGDIGSSIVTYTRQADDFSSVMEAFDRFASDSDHVANIAAYIVGYWLNQD
KAH8658167.1	-0.3745390070921986	141	ANELVMQWLRHEAYNDIAWRSLLGSVDSDWVSYAKGKGHSMFDAFLDPYFCDQRTETDHLGATMNAVFRFPRLAYPYVNRGDFGGWGGDLVTLYANWQAAGKPAARAYVKGKILGNASSFKMLDAIEDSDGYNIAVALKSD
MBR1377366.1	-0.3743827160493827	162	SNLLVLQYLRKGRYGDTSIFGGNGSTSNIKWEIVAGTIDKGYCNLVDNKLYNLNFDFIDSSVNPATPHDFPHLAATLNSLLYQIGNDDLKGFDELVDCYSGWAGDTISFADSIQAAVNNDTTTDYIQWAKDNICTVNGVNFNLADYIDDIDAYNLYNMIKFK
MBW4862288.1	-0.37344594594594593	148	PKIEFLNYLRHYIYVGFEWNLTLGPINEKFINYVDKTYPDLANNIMPYIRKDDTKLAYISNQPVDLPHLAATTQGYISSPVVPDFWIGWGGDVATAMADITGQKYKGKGGTTQEIADNVIGSEKFSCSKIDILADIDAIYFAKELQLS
MBE6573331.1	-0.37327272727272726	165	PASLVIKYIRTGVERYNSGSWNIMAGYEDKGFAEFVARSEDEINATAESIDDMLKISALKNIEELILPNGDLADIGHVFGTMDITYTNKSSQNHADVGGWTGDLVDLIICTDTFGLPSGNTFEENVTYIKENYLGLDVEGVSGFGIQDIQGDLDSVYIMKQLYSA
MBN2166352.1	-0.3732214765100671	149	NNCSNFHPTRFVRKVTVRANDRLNPNAGSTPEIYANQNQQVILPNGLYCDIGHVLGGIDAYNHKAPVTPLPNWLMFIKHFFPLVNSNVDVATWLGDIASVSGEFLFKHIETGKKLNKTQMQNIINEYSPGVDLLGDIDPYIICQIYNTK
WP_006538431.1	-0.37262820512820516	156	FQQLTAQYIRTYPDAKLYDRTDYDSFVGDVKFFDMVSGEIDYDFIDYCTDARPPSPGILRCPKTDILLDHQHFGASLGSVLKFTGHSDKTLVSLADFGGWIGDLITATADFYKSGQVDSEAYNYGCSHIGLTGSFGGPDMLADVDAMVVGLAIKAD
WP_190559384.1	-0.3724812030075188	133	IANKLRGYTKPSYTTPMWSTATGYKQPYLEGEFKGKLNQELLLSGEKTDFGHFIAALSDHVNQPGVRWSDLTSWTADHTSWAGDIGSAIATFHAQGSQQKIPTVLESLNRYASDSDYAANIAAYVVGVMLNSG
WP_051809855.1	-0.36851351351351347	148	APELVAQYLRSRVGHYLGSGQDLVFGPLDTDFVAFVDGYPGRPDAAPLRDPSNFRDVDLPHFGASYGAVLHNKISDDRTVPTLLDFGGWGGDLISALGDFLKSGQPAGNAYDYARSHIASYSNDGFFDIGDFLADVDAVCLGAQTLSD
WP_093576781.1	-0.3671917808219178	146	PSLRVLEYLRYPHYVDLYDGWQTLIGDVDRDWISYAQANGPAKLDRFNDTAGGVSIDLDHLGATANAVLLKGGGSGIVPGRGDFGGWGGDLCTFYGEWRAHSEEYASGYLFCKDRLAKITVPSTFTLDDLIEDVDGYLVGTAVRNG
WP_077058292.1	-0.3649315068493151	146	PALRVMEYLRADGYNDVAWWALLGTIDHQFVEYVNDSGLERMTRFRDPAAGDLYDVSHFGASCNGVLLKGIPDPRTNFNEADMATWAGDLITFYADWRRAHGRTGVSGFEYCLDELAKIGGENSFANHDMIADIDALEIGTALRFG
PZE85463.1	-0.3648666666666667	150	DNELLTHYMRIPDFDSSEWTIFAGDINRDFTNWVDTLGVSKQTQLVDPQYRTSVDTAHLFGAAGALIHNGLDNGKLDYPSLSDYVGWAGDLLQVIRDGWQRYGNLYSSATEWAQTYLFSTDPTLRGSSFGMTDLIQDAVAHDLVDRIASG
WP_104318888.1	-0.36416666666666664	144	ADDLVLQFLRTPCYVDGLWERVAGPVNRDFVSVVESEKHERVFHTIGPEVSTFMPVERLALAMTGARRYGVPADPGTSSAGDLLGWAGDLTRILVQFLRTRNAGQQPDPYQFARATIGRSGRFDSGAHQADVDGCVLGLLTAGG
MBR2339001.1	-0.36353293413173654	167	AGELVLNFIRTGVERYQDDNWTTLAGQEIIGFTNYVKDQDAKTVAGEEGYASNVKDVMSLRNIVISDFKLPNGNKVDFGHMFGCMNISYVAAGSADLSGWAGDLCDLLQYSLANIDDINANTDGTLESMVPYIQKHCFGVDASGAFGWDDFWGDMDAYYLISEYQKA
WP_228062210.1	-0.36328	125	INQYIANGIAYQTYGISGLQPKVADVGEAPKNKDALDLMENIHKLNRFKIDFPHLAAPLATASQSSLKKEALKTVLGLNFGMAFGVLPSDIFFQANSWLGDTLTTMNDKDKITDKDAFIIHTLFP
WP_080832312.1	-0.3625694444444444	144	ANQKVMQYIRKQQGYDEFIWTLAAGSIDNDFCDLVDATLGNTVEKLYDPRSGVEIDCEHMLASCNAFTYTIGEPLINELTSMIGDLITLTGECAEAVRNGEYLNSYVAAKALIAHPVEGGSTLSLADFLADVDAWNLGKMMNDD
MBE6959783.1	-0.36110389610389604	154	AKTLVVNFIRTGVERYNDDNWVTLAGSEITDFVRYVEERDATKGTTAMLLRNIIIDDFILPNGNQVDFGHMFGTLNIAFVASQESADLGGWAGDICDLLYYSKNHGNVPAGTVEERVAYIKNNCFGVDADDAFGMDDFYGDMDAFYLHHKSVAG
WP_108718645.1	-0.361055900621118	161	PSALMSYPFRQGRYEGLNWGLLAGPVDDSFVDDARAQMVEPGSWPLALRYDDPGGSKAAYSPHLMATLGALVHQGMPPLPGVVTLADVGGWLGDLWTATGEYLRQSRENGLPQTYQAAYDWAFTRIGQAPGSAPGLVASFDRLDLHQDLDAFNARGRQVDT
NEA66460.1	-0.36020689655172416	145	ANQLVMEYVRHKSYGGGDWDFLIGEYDGEFVNFANGKGMSVMEGFKDPYTGYELGAEHLMASTNGHFVAWKPSNPRSVNEGDVAGWGGDLMTFYADWRHATDAYPSGHAFAMAKLAKVGVASSFGFNDLIEDADAWLLADAIRNN
HBE18249.1	-0.36014925373134327	134	IANKLRGYTKRNYTTQLWSIATGYEQEYIEGEWAGKLNIEDLSLSGEITDLGHLIASLSDRINQPGLQLSDLTKWTGDHTSWAGDIGSAIMIYRANSDTKEIQTLGESLNRLAGFSDYTADIAACVIGATINYG
WP_052721187.1	-0.3594303797468355	158	QAELVGQWLRMLDGVTNNKVYGWWKAQLHVSDEVFGEFDQDFIDYVKSTPGRPDLMPLRDPVHLWDNDITHFGASFGAVVSQGIAPDRSMSSMSDFGSWGGDLLSILGQINKEGVGEAAAYAYAKDLIAARADNTYFDLMDYMADVDALVMGVQCRAD
WP_220339548.1	-0.358695652173913	161	INEYVLHRMQREHYWQPAVHPTGDSDALWNVYTPLPELVPGLPAAAASGIALGRGDYESKASSPPDSSRTRISHWAASTRSYMTWGVPQADPSITTGDLGGWGLDLATLWEDFSKTLLPGFTGSVAQWFRDNVGAAGTSFDAEDLVADVDAYLCARRITGA
MBP1576272.1	-0.35837662337662335	154	VSQLMINYIRTGVERYLDGNWKTLAGEEITAFVNYVAEQDAAKGTCAGCLRNIVEDDFVLPNGDQVDFGHMYGALNIAYISSVASGDLGGWAGDLCDLMLYSREYGNVPEGTVDEKAAYILENCFGVDADHAYGMDDFYGDMDAFYLNTKVKGT
WP_129851293.1	-0.3583660130718954	153	IGEFILEWLRKPKYWSDGSSGKQLMWHTYTPELSTSAEVAQARAVCVTVCKRQHDIRTSGVYPDIAHCAATMLGYLTWGVETQQDKYGLGDLGGWPLDLLQIWGAYTREGKGTDLAQWLHAHLGSLEDGVGFGYADVLADADAWMLTKYMKEH
WP_029769138.1	-0.3578235294117647	170	TWHCTLNYLATSYLKGSVKWSAAAELYREHDAKLLKANKTMFQIVAALQKWIGNDRQNWVDSHGGEVDVAHLAVTTLGYVNANPSVPDKWTGWAGDLASALGPIQNLFNHNPRANLGKIATALVGQGGNYKNHTGLKGLKLPSNLPNNCNYSDLCSDADAIALASNLIAG
WP_221675086.1	-0.3574534161490683	161	LYAMLIASISTAYNSEIWQIAGGTVSIEEAIKKLREMGYSDKEIERFQHNLSQNHQGKDQVLENDFVHAMGSLSVMLYPNSYIDLMMRFGTSSNSTNTLNHFLKRDFEYIPIEFIFSLLKGQVNKNAAATYRGDIASGSLGLQDVRADIDALNIYYRLKNQ
MBQ7890142.1	-0.35736196319018404	163	PLWLVIKYVRTGVDRYNSGSWNIMAGYEDSEFKTFVYEMEDMINSMAETEDQMIKVSGLKNINNFILPNGNGVDFGHMFGTMDITYHNNYGINHADVAGWAGDLVDLLSLADRHGVTGTLDEMITDISNNYLGKSFNEDDTFGMTDIYGDLDGYYVMNELQKV
NEQ33788.1	-0.35657534246575334	146	IVRELRAYTKPGYTSTFWELVAGYNPDFVKGELDDETVIMAGQAVDFAHLIAALSDQFVGGNLVSRLADRFFYLRSHLFSNIPYDTREFTAAIGDTAQPIEMYLAKYGSDTYDRAKLQQMLRSFASDKDYAADILAFVIGRSLRDK
WP_233727587.1	-0.3554109589041096	146	PSLRVMEYLRYPNYVDVYSGWETLIGDVDRDWIRYAEANGPAKVHSFKDPSYGVTINVDHFGATANAVFLKGRGDGVAANRGDFGGWGGDLSTFYGEWRANGDEYASGYAFCMDRLAKITVVSSFSFGDLIEDVDGYLIGMACKNG
NKY13791.1	-0.3553793103448276	145	TSRLVMEYIRHEKYRGLQWWWLADSYDEGFVGYCNARGMSVQASFTDTITGYQLDATHLMATANGFLENADPSDKKESTGGDIAGWGGDIMTFWANWRDAVDEYASPLTFCEAKLAVPGTVSSFGYTDMVEDVDGYLLAKHVAGG
WP_142997553.1	-0.3549999999999999	134	SMLNAFKWTGTAGPGSYNLSQAELTIPQQIKAYGLSDKEYQSLFNEVLIQYSNPKGYSDFAHQSITTATLLYGNITRLANGLGVAKGKGTSSHQYINHLSGWLGDITLGSKSIDDADYKADLDAVNITSMMNTQ
MBP3478960.1	-0.35435582822085887	163	PANLVIKYIRTGVDRYNSGSWGIMAGYEDAGFAAFVSEMEDMINSQAADESEMICVTAMKNIENFTIPNGDYVDFGHMFGTMDITYHNTYSVNHADVAGWAGDLVDLLSTADRHAVKGTMDEMVADISENYLNKSLGENDIFSLTDTYGDLDGFYVMKMLQGK
NEO30218.1	-0.3538805970149254	134	IANILRGYTRKAYTTRLWNTATGYDQEYISGEFEGKLNPNNLVVSGEVTDFGHFIAALSDQINQPGIKWSDLNGWTGDYSSWSGDIGSAIVVFRSQYENIRIQTLEEGLNRFARDSDYAADIAAYVVGSLINSR
MCB9274968.1	-0.3538028169014084	142	FEQSYGSTLRNAGFKAYLCTTSDPINPEQIFGSALYDKLKRSPEVTNGSMGVDWGHIIIGLEARMSWCSREIPISFHESSGLEITTWIGDIGGGAGMLAYKRVSNPNKRAKDMFSGSSDFGGWINLEGDIAAFLVGRDTNNF
MBQ4141545.1	-0.35251612903225804	155	PGELVLNFIRTGVERYRDDNWTTLAGQELTGFVNYVAAQDTDNNTTAMYLRDIKAFTLPNGNAVDFGHMFGCMNISYVAKGSADLSGWAGDLCDLLDYSVRMISDINANTDGTVEGMTAYIGENCFGVDASDAFGWDDFYGDMDAYYLVSEYKKG
HCG67076.1	-0.35230769230769227	156	AVALVINYIRCGVEKYTSSLWTTFCGPEKTAFVNYVSEQDKANGTSASRLRDLSCFTLPHGGEVDFTHMFGCMDMAYHTGNQNTADLGSWAGDICDLIQLTSNAGVTGTVEEMAEEIRTSNDKYFLYDAPDANSFGILDLYGDLDSFYILSKLDGS
MBQ4121201.1	-0.3514634146341463	164	PVALVIKYIRTGVERYNSGSWGIMAGYEDADFAKFVTDMENSINAEVTDGNYLEVTGLKDLKNFALPNGNNADIGHVFGAMDITYHNKFGQNHTDVSGWAGDLVDLLELSATMGTSGSLEAMVTTVGDKYFLHTVSQSSLPSFSKEDWDGDMDAYYVMDVLKSV
WP_232312723.1	-0.3514285714285715	147	NWKVIAVRLRKTHYNSDLWDLFLVGSIDIEPANVEQGVPPSVIDTLKKGNIIFKDPNGNAIDMTHIWALINALSYPSIDAGIDDLSGISVADSISWVGDIGSVVSEYTLKTRPHFDSLEQYFHGYSSGSDLYGDIDGYGIFHQEIDD
MBR2138760.1	-0.35140939597315435	149	STDLTINYIRRNRYNNTLWTSFLGPIDTSFISYVESKNTNLNIDNNTIIIDKQNQEIDFIHMLTTLNAYYLYNQTKSSIIDVNYAGWAGDLTTLLEEVIIYRTNNNVSNKELQIYTDSLLGTNNISTFSKEDILSDIDALNISKIDTLN
WP_197908259.1	-0.3511258278145696	151	INSRICGLYRYFNAPSYVGWQWDILAGPIDQKWIDYSKEKLGMSIENKIKPVDPATGLNIDISHFMAALNAYIYDSVWPIENRLSNFCGWIGDLLTFIRTVQDNEKNYDSFLQCAEALIAQLEPIPGNAFSMEDMIVDVDAMNMAKKVNDN
WP_106188440.1	-0.35041095890410956	146	PTDRVLEYLRYPKYDGVRTGWTLLIGSVDEAWVRYVNERVANPVRSFLDPATRLSVNLDHLAATAHAVYRKGTGPGTASTRGDFGGWAGDLCTLYGEWRYAESSYASGYLFVEARFAKLNVESTFALTDYIQDCDGQLIGTAARAG
WP_090039896.1	-0.3502906976744186	172	FNEIVLFWLQERRYGNVVWMEYTPLIETVIASTGGGKNPAANEIAIARGAFNASQNNADAERARQTLIEAYEGDLPHLAASLRSYTSWGVPGVSREVQIGDLGGWALDLATAWADYLAARNRNAFSGTVADWMKSRIGSPSVPNDPLPNRFGYEDLVADVDAFLAAQMLKDD
MBP1559306.1	-0.3482191780821918	146	ALGLILGYISGREADQSFGDYVAQKEEEFNAVWNTPLEEYLEVTALKEPGIFTLPNGQRADLGYLFGVMASIHQNSGDPGAAEADGWAGGLLELVKAADAANLSGTAEEIVPVLEEGYFAKDAGYSQARLFADLDGVNLMKAIGDG
MCC6997673.1	-0.3476729559748427	159	TFSQRVSALRKIFYDGPGWDRIIASAAATRPPPSWAASPQLRAVRAELDAAKPVAIGGGAVDLGHVLAGLDARLHRGEVDISRMGLSLTRIADNHAAATYAGDLGSVVSHFIETSRLPVGRLLEGWPPGLESAVGESASGEDLRGDIDSYLIALDQEAG
WP_148645871.1	-0.3476388888888889	144	HSERIMQYLRHPKYTGAQWDVLVNAPSQGFIDYVKNSGFTPMKKFLDPSTGVMLSTDHWAAAANGAFQWLLPGGNGINGGDMAGWGGDLCTFYAEWRRDHATYSSGYTYAMDRLAKIDVDTTFGFNDLIEDVDGFLIGSAVKKG
MBQ7922069.1	-0.3474509803921568	153	PGELVLNFVRTGVERYQDSSWSTIAGDEITGFTTYVETQDAENGTNVMDLRDIVVEDFYLPNGNQVDFGHMFGTMNISYVAKGSADLSGWAGDLCDLLYYCVSAATVPEGTVEEMAAYILENCFGEDADNAFGWDDFYGDMDAYYLIAEYNKG
MBR0447802.1	-0.34716129032258064	155	PGELVLNFIRTGVDRYQDGNWAALAGQEITVFTDYVKQQDAANGTDVMELRDIVISDFTLPNGNPSDFGHMSGTMNISYVNAAVQSDDLAGWAGDLCDLLYFSAERADVPNGTIDAMAAYIKENCFGVDASDAFGWDDFYGDMDAFYLITEYQAG
HJC02900.1	-0.34695035460992907	141	PMLLTLSYTRGGGYNDSIWQLTAGAKDSDFESYVRDRDESLGELVGMGSITLGNGDTVDFGHLLASINLVYNGVPITGSWGGDCMELACAYQGQASDAEGYASLMSASFNLPDDGSNSYFGSDDLRADLDSVNIGAELSAD
WP_212652330.1	-0.34675159235668795	157	NTELMLTKFRKMFYNSLAWNDLLIPETKGIPAFSSSPNIDKLSANHEVILSNNELYDIAHIFAILDASNHNGPFAPVSESIIKSRIWPYLKHIMPVVHDRKMAAGWLGDLSEIAGEFFISKSETHAQKQEVVNQYGAYYKTLANVDGMIISGSKSYD
MBR6580339.1	-0.34629870129870133	154	DICLCFYFIRQFKYNSFSWSQTGGEDEAFVEYINENYLDLYNYFKNTTYINADYNGHKVELKHYAANVNAQLYSSKGLVILFFSDTNLNHYAGWAGDLQQVVSEAYNDTYSNNKYTNLYEAMTAYLTKNGKGFGPIDFYSDMDSLNISKLLLSS
WP_214971030.1	-0.3462328767123288	146	ASHKVLEWLRYPAYYSYGQGWETLIGEIDMKWINYCAANGPTRVKYYTDPSYGVTVNADHLAACADAYYLRGVPSGTAANRGDFAGWGGDLTTFYADWRNHADSYASGYLFAKDRLAKINVASSFGFGDLIEDADGYLLGKAVKNG
WP_087639664.1	-0.3441304347826087	138	FIRIMASMQYGRSDTGVINTTIWGISADVLNEKDLKEILKNMGYSNSQIDTLVSEMNELYKSSTLQNDYIHIMGSLAAIMNDSTLSNIYHMGTTGFDFRSYFKEAATWSADIASGGVSKEDVRADLDAIAIADRLAKN
WP_217323006.1	-0.3424827586206896	145	ANYLLTHWYRQHDYTSAMWTATSGLIDNEFVDYVNEQIGSDIYNITDPITGFKIGSEHLYATLSGELYSYIDVGDKAIKDFAGWAGDLATVNIDVFNNMDSSTFDGDAYECAKYYIGHETDGSFTLDDLLGDVDAYNIAQMVLNQ
WP_221267656.1	-0.3417123287671233	146	INKRVLEFLRHPKYTRLYRGWRVLLGAPDEDWLAAATSEFHWRLITFTDPIYNETVSMDHLAATANAVMLMGWGDEKNANRGDFGGWGGDLSTFYADWMNNERSYASGYAFCMDRLAHRGVESSFGFSDMIEDVDGYLLGRAIRAG
NDU72147.1	-0.3412765957446808	141	LGHLVLTYLRYPRYASLAWMELAGPIPQGWIAHADKLAGRRVTQYRDPSLGVTIDVDHFGATASGVRGNANISLRRADFSGWAGDLASLYGEWRAASNSYPSGHAFCRDRLARPDVDSTFSFNDLIEDVDGHLIGLRTRAG
HBE17896.1	-0.3412707182320442	181	KPGDVASEIREIWFSDENWKLLSAGTGISTFVGAGRGRIESVDIESKPNPIAVMFDIGGALGGKQEALPKLIVTRLGMTDITHVMAGIDVAINGMAQKPNVLDPSGRAKYQILEEASGGNTHDFATWSGDLGQAYGDYLRRLYVIQETSLTLGIVFGDKANPEALRGDIHGYIAALVSQEI
MBR3523978.1	-0.3408108108108108	148	ANLRTLQYLRYLNSDDYDNTAWTTAAGVINYQLCNVIDAITSFDESDFSFYDLKNNSVVYDTLHFAATLNAILYETFDPNISSIEEIIEHFSGWAGDVTTFAKDIKERSLTQTQANALICSSNSSRFGISDYYADVDAVVVGKMMRNE
WP_111025178.1	-0.34065868263473054	167	ANQLFLQYLRYPTYGANKSTVGGGTDTSGTLAPIEWDVVAGVGDLDFITWAEAQGVGRIEHFVEPSKWAVEMGTEHLAASADAVRQHGINSDLSINLGDGGGWVGDFFTQATEWKLDPSGSAIGKTAQNYLLEHIATTTPGAYDTFPREDFFEDIDGMLLGHAIQQA
WP_002627747.1	-0.3403870967741936	155	PNGAPARTILGVVVGGGTWSLLIPGAAADREPRSWASPELAASREFLRKHKVVKIKGSEVDLGHLFAGLDAGNHPTPLSLGGIVHLKSNMAAATYAGDLGSVVAEYVLSSKASVHDLASRVDAGRLQQKYTEFISPEDTAGNADAYAMVLNLSRS
MBO5702767.1	-0.33882352941176463	153	AGELVMNFIRTGVERYQDDNWNTLAGPENTGFANFVAQMDAENGTTVMDLRDIKIDNFILPNGNQTDFGHMFGCMNISYVAPGSADLSGWAGDICDLLMYSAFSVTVPEGTVDEMAEYIGKNCFGVNAPNAYGWDDFYGDLDAYYLITEYKKG
WP_146847900.1	-0.3381875	160	ATELVLYHLQKRKYDDMQFRAYTPQPESVMTDPVQAALLSAARQSFHDSAALVPVEDPLYDVANYAGDLEHFAASTRGYVQWSYTSDGSVGPGDLGAWALDLVTFWAEYATARSADSSLTVGSWCGYRLGYGAAGESSFGETDLIADIDAFLVAKRLLDD
MBP3645942.1	-0.33779761904761907	168	PLALVIKYIRTGVERYMSGSWGIMAGYEDEGFAKFVNQMEDMINTSEDNDGSVMINASGLKNLKWFDLPNGNLADFGHMFGTMDITYHNNGSENHADVGGWVGDLVDLLSMADQLGVKDAKTLEEMVTVIGRDYMFNYNVQSDEGSFSITDMYGDMDGYYIMNNLSAA
MBE5892566.1	-0.3360240963855421	166	PVALVLNYIRTGISSYTTATWKIMAGNENIAFTEYVMAYEDAYNTLVTEEEELISVVSIRNIKHFAAPSDPDFELEFTHMFGTMDIIQHNRGSVDHADVAGWSGDLVDLLDLVDTRSDVTGKETVEEMVEAIFAGDYIAGGVESFGRQDMYGDLDAFYIMNKLGKQ
WP_183295238.1	-0.33568627450980393	153	TDDLVLHHAQTGRYATTAWAAYTPLAETLLPDPAASEIAAARARFLATPPPAANPADYDGDLAHLAASARAWSIVGFADDPATVSRGDLGSWALDLVALWAEYAAAREAGSEPRGGANAWLADRIGTGTGALTRADLVADVDAYLVARAREAD
MBQ2848041.1	-0.33564935064935064	154	SGELVLNFIRTGVDRYQTGTWETLAGKEITEFTDYVESQDTVNGTTVMNLRDIVVDDFILPNGNQADFAHMFGTMNISYLSNENSADLSGWAGDICDLIYFSKEYGLVPDGTLDETISFVLENCFGVNADNAFGWDDFYGDMDAFYFIKEYKAG
WP_193503169.1	-0.33522058823529416	136	PIELTLSYTRTQPYNTPLWQMTAGARDAGFDDYVEEQDPDLVSLQGLGSVETSAGSVDFGHLLASINLVYRGLPVVGSWGGDCVELAQQYAGQASDAAGYAELMSGTFEDENSTFGGEDLRADLDAVIIGAGLSQG
WP_225752083.1	-0.3335555555555556	180	IWRGVINYLAKDYLRDGGNISALQWEIAAEPFARGNSIVLENDPVASKIIAVLDRYISGRRQSMIDVDGESVDLSHLNATILGYLTGFVVPDQWTGWAGDLATAMAQIQKVVKWNPGVDVQVVADALIGARERFRSQGALQGLILEDPQGSGGVIENSCNRDDLCCDGDAIALLRALRDG
NCA67961.1	-0.3334285714285714	140	VFSNTLIYIRGKRYNDIYWNTLAGASDTEFEDYVLSNQELESSAIRDIKQIVIPSTRDIVDFVHTVGTMNMALNGQASSDLGGFAGDITQLVRDIKNTQGDFDMIYNAAAAQFGQPGGFDYADVFANIDAVNMVANYNNN
MBX2866152.1	-0.3321232876712329	146	VVRSLRAYTRASYADKFWELVAGSNPTFIKGELDNQSVVLMDQSIDFAHFIAALSDQTWGGNLRSTLSDGFLWLTSKAFTGKGYDSREYTAAIGDTAQPIEVYLDKYGPHVYQPDQLSKLLGKFASAQDYASDLVAFAVGRLLYEN
WP_179263053.1	-0.33195804195804196	143	SNQLVLQFYRHRNYDGILWDLTANPIDEKFIDFVKSKIADSQLEVMYDLDSKIVMDVPHMIATTHGYTVLVDNSIVAELAGWAGDLITAAGDVNGGVQRNKYASPYEAAINIIGSSVNDSTFDFDDLLADVDAVYLANQLNNN
WP_074485954.1	-0.33182481751824816	137	VDSYVFQGIAQGGSYQTARTQIPFVTFSSLPESDNSTKALKRLKYQHDRLKDYPDLAHSGATLATSGITGVFSTLTKPFLGIVPSSNNILKGLSIANSQSNAKMLNSFYGDLITTMGTDDILANMDSIILSQHPNYR
MBQ7314915.1	-0.33148809523809525	168	PLNLVIKYIRTGVDRYNSGSWGIMAGYEDKGFADFVSKYEDDYNANLTEESEMLTVSWLKNLGNIQLPNGQVTDIGHMFGTMDITYHNNYGVNHADVAGWAGDLVDLLSVSDQFGVTATTFEALVAEVRENYLLRGTFPEETKEGSFSLTDMYGDLDGLYVMNMLQAQ
MBE1877694.1	-0.33090277777777777	144	ADDYLVQAIQRLAHPGAPWRAYAPFGAPEALEAAGEVLAARELGVFDEIRDARRFAVALRGHERHGVVPRGWSAWTPGDLGGWGFDLYSLWVRLAAGKAAARIPAGDVYEFVSDNLGGDESLFSTRDLVADADAVLVASRREML
WP_087181092.1	-0.3305673758865248	141	PLMLTINYIRAQRYADASWDMILGMPSEEFAQFAEQQAPELEQLQTLENVQIPATGELVDFVHLVAGIGATYKRMPVVCTWGGDCIQLAGSIQGIGADEEGCIQQLKPYFACEDENASLMPQSDWLADLDGVNIGSTLKSG
KFZ03760.1	-0.330062893081761	159	PNQLVLQYMRHPRYTDLKWITFFGPVSYDFFDFVDAQKIPLVKIKTFIDPIHPAKQEIHVDHLAAACNIIYDLGQPVDVEGKSTVVDMVDISGWGGDWVSFYGDWVAADLPPASGYCKTYLAKSNAEAAAVPNYRSHLTLRDLIEDVDAYCLAMRIRLG
PWM60796.1	-0.329	140	PILLTLSYTRTGSYNTTMWQLTAGARDTEFEAYVNENDPDLAALQGMNSLELPTGETTDFGHMLASMNLVYNGLPITGSWGGDCMELAQSFAGQAQDAAGYAEAMRGSFNTGDSSTSLFSAEDLRADLDSVVVGSQLTRD
MBR2320403.1	-0.32897435897435895	156	PGELVLNFIRTGVERYQDGNWAALAGQEITVFTEYVEQQDAANGTHVMDLRDIVIEDFTLPNGNPSDFGHMFGTMNISYVNAAVQSDDLAGWAGDLCDLLYFSALYGHVPPSGTVDEMAAYIRENCFGVDASDAFGWDDFYGDMDAYYLVKEYEAG
WP_235558477.1	-0.32858108108108114	148	VPEYLLHHLRVPEYWGNNYRGLWNLYTPQIDADKYAAAARRACENALASFSPAKPASNRDVAHWAVTMLGYRAWGIETAHDDYGLGDLGGWPLDLLQAWGVYDKLPAKPDLMSWMTTNLGSVNSSGFGYADVIADVDSWLIAKALKDS
MBF0698864.1	-0.32635135135135135	148	VNRDIATALAYMDYNDSKLQKLLTVFGSAPKGNVSKKGMKILRNNHINNNAKIDLSHTMATLASTYHHSPLTSTVKFIGSLGSLPLGGVFAPLPILGFPNPLLSKFHIDSKSTLQLNSFVGDIFTDMNMDDVNADIDSMILARHPKFK
WP_031462172.1	-0.32412587412587407	143	ANQRVLEYYRSRIYDGILWDITANPVDEKFVKLINEKIPGFRMEELYDLGTENMMDVPHMLATVNSYTTLADNSVIAELGGWAGDLLTAAGDVSGSVKRNVYPTAYSASLEIIGTTKNKSTFDLMDLVADVDAVYLVSKLIKG
MBF0910977.1	-0.3230921052631579	152	LSKFILEYLRKPEYWAKGNTALMWQVYTPESYDSSEVILKEEVNRICKSIIPDPGQFEITYDLDHFAATALGNICHFDSVSYDYFMFADLGGWILDLLQIWGNSQKEGIQKQYLQNWLSVCLGSRVIESAFDYKDLMSDVDGYLAAMMLHDK
MBE6807060.1	-0.3225	156	PGELVLNFIRTGVERYQDGNWAALAGQEITVFTNYVEQQDAANGTNVMDLRDIVIDNFTLPNGNPSDFGHMSGTMNISYVNVAVQSDDLAGWAGDLCDLVYFSALYGHVPTTGTVEEIAKYIREHCFGVNADDAFGWDDFYGDMDAYYLVNEYQAG
MBE6933611.1	-0.3215853658536585	164	PVALVIKYIRTGVERYNSGSWGIMAGYEDVDFANYVRRMEDMINAEVTDGAYLAVTGLKNINKFDLPNGDKADLGHVFGVMDITYHNRGSQNHADVSGWAGDLVDLLEVTDIVEVSGNLDEMIKYISDNLLGNTINVVGAPSMSQEDIDGDLDAFYIMYALEVV
WP_098163408.1	-0.32128378378378375	148	VNDLCLDYLRYGRYNGTNWDLVAGPLNEAFIAKAKASIGPIETFPNLLDYKTGIDVDLQHMAATCDSVVTMKQLGTPYLSDFAGWMGDLLTTITDAKNAVEKAKKDGKTLSFYDAAFNAIGAPGTSFSYTDLVADVDAYNIGRIIINS
KAF2747852.1	-0.3208510638297872	141	SNELVMEWIRHEAYNDAPWKILIGGVDSDWIAFAKGKGHPMFEQFADPHFCGQFIGTDHLFASMNAAFRFPPLEDPLINRGDMGGWGGDLVTLYAEWHDAGQPPPRIFAEGRILGNEGTFKLEDFIQDVDAFHMGVGLSVL
MBQ8522954.1	-0.3208441558441558	154	PQIRVMQYIRQSRYSGFIYNAPAGTIESDFAQYVIDNQFPLDIQSLQTINTITIPTTGEQVDFVHMMYTINVIALNGIDPTDEKTLNNFQLHDLAGWGGDLCQLAKELKTNNVADDQLVNQAISLFNSVDSSFSCYDVRADFDAINIAKLYNTL
WP_086990545.1	-0.31715116279069766	172	AANFILYDIHRFHYGKQAGHDLMNVAWDTVFCPPPTVSADSQEIYRYEQFEQLVRDEYPTLQGSVFGETADGSVISVLGDVPHAAVVARAYVHLGTPVGSTWGLVDFGAWAGDLATAWADYEKARLSGTADDAYTYMRSKIGAPAGVGETFGEADLRADCVGYLMATDLRQA
ETW67349.1	-0.3148993288590604	149	AARLICQLYRQFRYASLPWTIMTGALNDTWIYNENKKWNITSDDDFPELTDTATGIKTDFIHMIAALASLLNFNAAVSATGTQDLAGWAGDLLTGISDSIKSADKYANLLVAMEDHIGKDASKGKSSFGVGDLLADADAVNIYASLKNG
WP_162239420.1	-0.3143624161073826	149	PSNLVAQWFRHLTYGDPKFTVPDGPIANAFITQMNNTTPPAGTTAVFTYVDPGTNRPQAADHFAAAFNGVTFTGVPTDGGVNVADIAGWAGDLISTACDYRNHGGTTDPLVFGKKWIGTTDDTLGSTFGLDDLIQDVDGMNMGLIVRAD
WP_188744797.1	-0.31431137724550895	167	RNDTVLNWLQRPEYWGGEGASITAGAWELVYTPAAYVGFSEGTPHFDALVAAFVTLQERGGSELYPTPVALRFGQTDHWAASTRGHLLRGVNSGGVINPGDLGGWALDLVTFWESYENARVKEPGGILDVKTWTAANLGGTSDTNFAVRDLKADMAAFLCAKRMNDQ
WP_169741062.1	-0.3139855072463768	138	FVKILASAQYGSRGGINQTLWEISAGVYNTDELMEQLQLIGYTKEDAAYFISDIIQKIYDSNQLNNDYVHLVGSLAVILNKSTLQQLGSTGSAPDSMLQGYYKELATQSGDIASGSLSREDIRADIDALVISEYLRVN
WP_015621829.1	-0.31375000000000003	136	PDRLVLQYLRAGRHDTWQSRQLNGDTDAGFAAYVGAAGGARIRTYRDPVANVDVDASRFADATLGALQSGIRADFGSWGQDWVALYGDWQFTAPGTPGKDRASTMFAKSSVVSAFTLAAMVADVDAYHAAAALTAG
MBQ7301185.1	-0.31363636363636366	165	PLWLIIKYIRTGVDRYNSGSWGIMAGYEDADFAKFAATMEDMLNSDPETPEMTPFFSGLKNLANFTLPNGDLTDMGHMFGTMDITYHNNFGLNHADVAGWAGDLVDLLEFADIGGVSGTLDEMIAEISENYLGHHPSEEGQHGFSSTDIIGDLDAYYMMHQLQNT
NEP15606.1	-0.3136301369863014	146	VVRSLRAYTRPGYASKFWELVAGGNPEFVSGELDNQTVQLAGREIDFAHFMAALSDQAWGGNVFSTLSDGALWLTSKLVTGHGYDSREYTAAIGDTAQPVEIYLDKVGTGRYDAAALQDLLGKFASDQDYDSDILAFVVGRILYQQ
MBO5323388.1	-0.3121428571428571	154	AKVLVVNFIRTGVERYNDDNWVTLAGSEITDFVRYVENRDATKGTTAMLLRNIIIDEFTLPNGNQVDFGHMFGTLNIAFVASQESADLGGWAGDICDLLLYSKNFGNVPAGTVEERVAYIKNNCFGVNADDAFGMDDFYGDMDAFYLHHKSVAG
MBE6903051.1	-0.31152439024390244	164	PIALVIKYIRTGVDRYNSGSWGIMAGYEDADFAKYVKRMEDTVNAEVTDGNYLMVTGLKNINNFQLPNGDNADIGHVFGAMDITYHNKGSQNHADVSGWAGDLVDLLEFSDMVGVSGDIDTMIKYISENLLGKVPTILGAPSMSQEDIYGDLDAYYIMYVLNSV
MBE6770712.1	-0.3111656441717791	163	PLALVIKYIRTGVEKYNEGSWGIMAGYEDTGFAEYVSRFEDDFNSMVSGEDALIVSGLKNLELFTLPNGDLVDFGHMFGTMDITYHNKTSLNHADVAGWAGDLVDLLEFSDYGGVTGTLDEMIAEIGTNYLLQEDPEEIGGFNEQDMYGDLDSLCIMQTLLAQ
WP_209343972.1	-0.31027027027027027	148	ATLLVSQYLRVRDGLNKQTFADDVFGSLDQGFIDFVNGYPDMPFAAPLRDPSYLWDSDPDHFGASFGAVVSHGRVSDLTGCNLADFGSWGGDLVSVLGQFHQSGLSDDQAYDFAMGKMFTRDDNTFFSLSDFLANMDAWVLGHPAQQG
WP_092782816.1	-0.3093835616438356	146	PNLRVAEFLRYPTYVDLYSGWQNLIGDVDRDWIAYAATKGPARVNRYADPGYGVDIGVDHFGATVNAVLLRGTGSGTTADRGDFGGWGGDLATFYGEWRANGTEYASGYAFCAERLAKINVCSSFPFNDLVEDVDGYLVGTAVRAG
MBR3692634.1	-0.30922580645161285	155	ATLLVINFIRTGVERYLDDYWAGLSGDPVPKFVEFVEAKDAANGTQVMSLRNIVPDNFLLPNRNQVDFGHMFGALNILVWNQSVESQDIGGWAGDICDLLLYSKNHGNVPEGTIDEMSSFIFERCFGVDADNAFGWDDFYGDMDAFYFGTELNRN
WP_135067363.1	-0.30895953757225436	173	QADAVLYYIQRKNAAYLETQFLAYNAGPPGPVSSPSRYFYDNFPTWATSRESWDADAAFLPNFTVVNGTTVGTSHLAVTARGYMNWGRPGPSSFAAATVADLGGWALDLATLWRDFADIHKNARPASYATTYNWFKSRLGVRDANQSTQGSFSFDDLIGDIDGYLIGGRMSDS
SHE25616.1	-0.30890243902439024	164	PSEGVMSYIGRAYFSEVQWVASAGTDGWPGFDEYLKRNASSLRSQVAPFIARDALTSDGKGSVIDLAHLAAAGYSYLTGQGIAPRHWTNWGGDLVTGASNIHTIMQANPSADRQEAANGVIGAHHLNTEYLSTLNLPLDGSACSLSDLNSNGDAIRLAEMLTAD
MBD8953202.1	-0.3087943262411347	141	PIVLTLSYTRTGDYNTQMWQLTAGARDATFENYVNANDSDLQALQGMNTVTLPGGQNIDFGHLLASMNLVYNGIPITGSWGGDCMQLAKAYYGQASDEAGYVDAMRATFAIDDAGSVSVFGDQDLRADIDSINVGATLTKD
WP_194325893.1	-0.3076190476190477	126	STAIINQHNVCAWDSVEDYTAAIFEVDYNALSQAERDRYTTLFEQFNGTIDFAHMSVTLAAQLHSDGLKWFGSVYGGIENGVYSAEDNAGYAGDIFGVFDAAPSMSNDDYRADLDAVNLSAIIHSG
WP_167841617.1	-0.30694444444444446	144	FWNPHLTFYRYTEYSGTSWDIISSPVSTHDRKIYDSYKKKLNEGEGMYTYFLDPNSGTQIGLAHLVVTLQSQMFITDVLYDRVSDFAGWAGDLMTCWGEVKKAGVQIRQGVYTLVGAKGGGTFSLVDLYQDVDAVNVFEISKLD
WP_134569774.1	-0.3047586206896552	145	ENDLVLHYLRQTYNDGSWFLAAGPLNQDFITWIDTLGRERVYTFANPGGGTYISLSHLTAAINGFTWANSYPASPTKVQVPDMTGWAGDLVQTFADFHAYKVENPEADAHNFARQWIGGFKGQYDDSDYEADVAAVNIAWLLANG
MBP1771601.1	-0.30439716312056736	141	DFERRNSRLRNWGFNIYLQASSPPDPTPMLGACLVRSLKDTTVVWHGDRRVDAGHILVGLEARTRLGATRLPLWGQGGTGLELGTWLGDLGGAAGLLVLQRLEDPAARAVPLLFSTRTYDLRPNLEGDVAGYLVARNPIVT
WP_080973387.1	-0.30379310344827587	145	SAFSILHAARQGSYWGFDEKMGVWMFYTPNSLALNDNRFDLDEHVKNTSTWGANNCRDYKHFAVSTIAYLQWGLKREYFKIPLGDIGGWGLDLLSLWDEWEKEPRGDFRMFIRQKIGSTGVSKFGYADFIADCDAWLLALILSSA
WP_190569423.1	-0.30346456692913387	127	IANRLRGRTKAAYTTRSWTIATGFSQRLIDNALDGTVPLAGEMTDFGHFIAALADQIQQPGLQVADLTAWTADHTSWAGDIGSAIATYRKQSAQFASVQAILDRYASDSDQAANVAAYVVGLELNRN
WP_006515851.1	-0.3033561643835616	146	IVRSLRAYTRASYANTFWELVAGSNPDFVKGELDDQSVEIMGQSIDFAHFMAALSDQTWGGNITSTLSDGFLWITSKVMTGRGYDSREYTAAIGDTAQPIEVYLDKYGLTTYQPETLSELLGKFASEQDYASDLVAFAVGRLLYEN
WP_205134706.1	-0.3023448275862069	145	ANELLCQYLRHRVFNGVLWVASAGKIDTDFIEQVDKQLHAPTIVDPFDINHKVSLETPHLAASLNSILFIWNSNSFISDFAGWAGDLLTVAGESVDAVDDSRYSTVYDAAYNLIGNRDASKSTFTLKDLIVDVDALNMGATLRRN
RND86818.1	-0.30214765100671137	149	AARLVCQLYRQFKYGSLPWAVTAGALNDTWIYQENKKRNITNDNSFPVLTDSVTGIEIDFAHMTAALASLLYFDQSISASGIQDLAGWAGDLLTGISDSIDSVKEYSSLRAAMEDHFGHDATKGSSRFGVADLMVDVDAVNIYVNFKNS
EKQ06135.1	-0.30214765100671137	149	AARLVCQLYRQFKYGSLPWAVTAGALNDTWIYQENKKRNITNDNSFPVLTDSVTGIEIDFAHMTAALASLLYFDQSISASGIQDLAGWAGDLLTGISDSIDSVKEYSSLRAAMEDHFGHDATKGSSRFGVADLMVDVDAVNIYVNFKNS
WP_123022583.1	-0.30214765100671137	149	AARLVCQLYRQFKYGSLPWAVTAGALNDTWIYQENKKRNITNDNSFPVLTDSVTGIEIDFAHMTAALASLLYFDQSISASGIQDLAGWAGDLLTGISDSIDSVKEYSSLRAAMEDHFGHDATKGSSRFGVADLMVDVDAVNIYVNFKNS
MBR2587871.1	-0.30196202531645566	158	SNRLVLQYIRKGTYGDTTIIGGSGGGSGSNFQWQFVAGAIDEDYCDLVDEKLMGLSFNFIDSLTNKQHDLAHWAATLNAILYPLLNGQYAGFDQVIDIDAGWGGDTISFAKDIKNYASNDYQAWANANICTDQSAHFGLVDYIDDIDAVNIGNIINQY
WP_067494945.1	-0.3016541353383459	133	ADTLVLQYLRAGRHDTWQARQLNGATDEGFLAYVGARNVARIRTFRDPVAGVEIDTSRFGDATLGALQPGVRADFGGWGSDWVALYGDFKLNASGTSAADYASAKFAKSGAFSLAAFVADVDAHHAAAALRSG
WP_010768680.1	-0.3012837837837838	148	RGKQVADYFRNVVYGNPIWEVIAGPIDWKFIEFVDDKIPKDDRIYTYIDPVTHISIGAEHFFAAISGYLFSGLPDPNEANLGDGCGWLGDLDTLLIDYVDNKNDITSIYNFGFDWIGGVGDAGVGHFNQNDLIADIDAWNISYLLTHN
HJC54578.1	-0.3006382978723404	141	PVLLTLAYTRGGSYNDSLWQLTAGAKDGDFETYVRQENADLAELVGLGTLTTAGGESVDFGHLLASINLVYNGLPITGSWGGDCMELARYYQGQASDAEGYAQLMTASFNLEDDGSGSVFGAPDLRADLDSVNIGTQLSAD
MBE7074890.1	-0.3006122448979592	147	PNLRAMHYIRYTRYNTTQWNMLAGTLESDFVDYVEQNMGQYDLASLQSMSNFIVPKTNEEIDFVHMIAVMNVACNAGVKNHNYNDLPGWLGDLCQLAGQIKKLELAESDIYTKAQELFAATTNSSFSIYDLIADLDAINIMQIYENL
WP_089297547.1	-0.29843971631205674	141	PAERVLEYLRAGRYDNWQNRRLAGGTDAGFIAHVDATGLARVRTYRDPVAGVDVDVSRFGSATLALLRAPAQAVPGRGDFAGWGGDLIAFYGGWRFTEPATPARDYCAAKLATSEIPAALDLAGLVADVDAYHAATALAAG
MBQ8746651.1	-0.29779141104294476	163	PLDLVIKYIRTGVERYNSGSWGIMAGYENAAFAKYVREAEDAINSQVTDGNYFMITGLKEINPFILPNGDYVDFSHMFGVMDMTHHNKGSINHADVGGWAGDLVDLLSTADRHFVSGSLEDMVAYIHENYVGVNLPNEAEQFGESDMFADLDAYYVMDMLYGA
WP_051808557.1	-0.29695945945945945	148	APELVAQYLRSRQPAYVGNRADLMFGPLDADFVAFVKGYPGRPDELPLRDPANFRDLDVAHFGATFGSVVNYRVSGDLKVAGIVDFAGWGGDMICTLGDFLKSGQPAANAYSYARNYIADYSDSGFFAIGDFLADVDALVLGAQHNYE
WP_139416608.1	-0.29592814371257486	167	RDDMVLNWLQKPTYWIGGGNGELDEIWTHFYTPRYPNLFPQDAPEWAAFELAFAEFDARAGSEMYPRPVDAQFGDTTHCAASTRGYTNWGVPAPGATFQVSDIGGWAGDLATFWEDYEAARLASSGGVLNVRAWTAANLGSGANSFGSGDLLADMAAFLWAKRLSNG
GGM91888.1	-0.2943918918918919	148	AQELVAQYLRARTSKYVFTGSDTVFGELDQGFVDFVNTYPDEPYAGPLRDPGLLWDADIDHFGASCGAVITSGVPGDLTSADLTDFGSWGGDLVSVLAQFYLSGLSDDQAYLYAADQIAGKGDSTYFSLDDLLADMDSYVLGLPVRQG
WP_214157593.1	-0.29310344827586204	145	SPSIIAHALQRPTYWDDEDFKALWRVYTPIDDTGDESLARSTGEAALAALAPAEPATALDFRHFAATLRGYQVWGAPGTQGEYGLGDLGGWMLDLLSVWGSYPGTGLREWLAGEIGAKGSASGFGWLDVVADADAWLVARRLDDG
WP_144761878.1	-0.29255033557046983	149	ANYFFFFYLESVKYTSASFKDYTPFPVPGTGNDGNQQIAFDTYMKLAGVPTGHTAGYEGDIEHVGVVLQGIVGWGTCEGNARIGPADLGGWALDVVQLWANWVKFGAGQKIDVFVTENMGQDTDKTEWSRADVISDADGWLVGRDILGT
OEZ36365.1	-0.2891666666666667	144	AEQLVTQFYRQFSYSSPSWAPLAGGLNTSWLAFANSALHVSKESDFETLYDSTTGIKIGLPHMMASLNALLFWGEPQSASGIQDLGGWCGDLLTSIEDAHLNQKKYGSFYESITAYVGNKGQFGREDLVDDLDALNVYSTIHSQ
WP_216749050.1	-0.2891666666666667	144	AEQLVTQFYRQFSYSSPSWAPLAGGLNTSWLAFANSALHVSKESDFETLYDSTTGIKIGLPHMMASLNALLFWGEPQSASGIQDLGGWCGDLLTSIEDAHLNQKKYGSFYESITAYVGNKGQFGREDLVDDLDALNVYSTIHSQ
MBR5126041.1	-0.2883333333333334	156	AAELVLNYIRTGVERYNDSEWTMLAGAEITGFVTYVAEQDALNDTTAGCLRNIVINNFKLPNGNQVDFGHMFGTMNISFVNKTSRESADLAGWAGDICDLLFYSKYDITVPAGTLEEQTAYVLNNCFGVNADNAFGMDDFYGDMDAFYLIEKMKAG
MBO5050239.1	-0.28795180722891567	166	PLALVIKYIRTGVDRYNSGSWGIMAGYEDASFREFVYMMEDMLNMDPDFVAGFGAPAQLSALKNIENMYLPNGDYVDLGHMFGTMDITYTNKNSQNHADVAGWAGDLVDLLSCADYHGLTGTLDELVKTISENYLCGNCDHADSFGATDMLGDMDGLYVMDHLLST
MBE6985141.1	-0.2869333333333333	150	AYELAINFIRTGVGKYTTDSWSTLAGAEITGFTSYVAQQDAQKGTTASSLRNLNEFISPNGQTVEFEHMFGAMNIAYVNTNSADIGSWAGDLCDLITYSKGNVSGDVETMAKQVRENYFGVDEAGVSGFGMLDVYGDLDSFYLIQQVKAG
WP_190569050.1	-0.28684210526315795	133	IANLLRGYTKSEYTSKLWTVATGYKQKYMVGEFQGRLNKHLLLSGEMTDFAHFIASLSDQINQPGIQKSDLTSWTADHTSWAGDIGSAIIFYRSQSDKRNAMTLEKVLMGLASDSDFTANVAAYLVGLMINLD
MBE6928311.1	-0.28651315789473686	152	AHELVINYIRTGVGKYTTDSWNTLAGPEITAFTAFVAEQDLANATTAAALRNLNEFTAPNGQTVEFEHMFGAMNIGYVNSRSADLGSWAGDLCDLIAYSKTKLNASMDMDQMIVQIRENYFGVDDEVASGFGMLDVYGDLDSFYLLSKIKEG
WP_194629936.1	-0.2858278145695364	151	ANTLVFSFLMSDKYRYGPFLIYTPWPEDRPGMPSAPLSRAREQYFAAAGAVSNLIPQYAGDLEHLAVVTQGLNYWPSDAGRDVVGLSDLGGWALDTVQLWANFCKFQQGEGVKKFVEHNLGGTDSTTSEFTMVDLISDADGFLIGVETRLQ
KAF4332149.1	-0.28567073170731705	164	PNQMVLTFLRHSKYTNIEWTVLLGIPEEFSFILYANERIPDNMKVRIVHDPTSGVVDFHVNHFAAACAGVTLKGELLAADGTPPPTGIADFAGWGGDWIQHYALWQDAMSLEPIRWYSGLEFCRARLAKTAEEMTAGKFDSTFKLRDLVEDVIGFNIGINLRAK
WP_005398105.1	-0.2855151515151515	165	TYLGVLNYLSKEYLTKPNFVISSGHGLEFPFVEYVKKNFTSFGITIEAIIGKLRAEVKDTINGKNDIAHLAFTTLCYLTDSLIPDYLTGWGGDISTGAKNIYQYSLKYPTVDKEKLAYSLIGADLTSKSNFLIENNIEYELIECNFTDLCDDADAIGISSLISAS
WP_220176577.1	-0.2852173913043478	138	ANELVAQYLRKDEYDGLLWILTADFIDSDFVKIADDVLKGQEKRILIDPISKLTLDDAHMMATFNAIIHSSVGMIQDLAGWAGDLITVGGDTVKYNANYKTTYDAAIDLIGGQIGTFGLPDLLGDVDAVNLAMNTRTG
MBE6682881.1	-0.28451612903225804	155	SGELVLNFIRTGVERYQTGTWNALAGEEITGFTAYVEEQDAANGTSAMNLRDIVIDNFVLPNGNPADFGHMFGTMNISYVAAAIQSDDLSGWAGDVCDLIFYCVEKSLVPSGTIDEMAKHIRENCFGVNADDAFGWDDFYGDMDAYYLIGEYAAG
WP_122148954.1	-0.284125	160	SSELIMFWLQSESYALNDELKTLPWELYTPRYETTLSTVPTIMARAVSARRAFFEAAGDVHALDGWYEGDFQHAAATAHGARIWGTTPGSGRAGVGDLGGWGLDVAQAWDNYVSAGKPQPFRAWAATHVGQEDVSLSGFSRSDAIADADGYLVALAMEGG
WP_066144471.1	-0.28352941176470586	153	LNYNLSGYYRKGVYIGTRWAALAGFYPKYFEVYLETNVTQPIGEFVDIIDPVENHVIGVQHMFAVMNGLYGRFKDSVEITDILGWAGDLITVAKNVVMYRDHYEGDLNDRTYAAAYDLIGMVENKPFPDLLFDLDDLLGDIDAYNMAHEARRL
WP_160476127.1	-0.2834883720930232	172	AADTLLFGLSRINYDSPAFNGYIFAIPPNVDLAVGTALTAVQNKVKYSYIKSDHKPNGDYEVLATDYDGGDVSHMAATAMGVLRWGDVDGRAELMISDFGGWGLDMVSFWANFKGVWEPRGVSIAEYGRQLGAEVGTGVPTLPTWQTVTGFGRSDLIADADGYLIAREIRKS
HCP51269.1	-0.2831012658227848	158	ATALVINYIRCGVEKYTSSTWTTFCGPENTAFTGYVSEQDAANGTNAAALRSLAVFTVPNGNQVDFAHMFGAMDMAYHTGNQSTADLGSWAGDICDLLQLTTNAGVTGTVEEMAEEIRTNNGKYFLYDHPDPEIHSFGILDLYGDLDAFYILKKIGTG
WP_212951000.1	-0.2830718954248366	153	LNYNICGYYRKDLYIGLRWATLVGAYPKFFEFYLENLVGQPIDPFIDLIDPVENHKIGVQHLFAVVSGYYGRFKDSVEITDITGWAGDLITMAKNVVMYRDAYNGDLIDRTYAAAYDLIGMIKNKPFPNLLFDLDDLLGDIDAYNIAYEAKKQ
WP_152234911.1	-0.2814093959731544	149	IGEFILEWLRKPEYWGNGYAGLWTLYTPEASSPSDLETARQYCAITCGKQPSIKGTLPRRDIAHMAATALGYLSWGVEDDIKKYGLGDLGGWPLDLLQIWGSYVRENPGNLSTWLNSHLGSLQNGKGFGYADILADADAWLIARYMSLH
HIZ61663.1	-0.27914285714285714	140	PILLTLSYTRTGSYNTAIWQLTAGARDSEFEAYVNENDADLAALQGMTTLTLPTGETTDFGHMLASMNLVYNGLPITGSWGGDCMELAKSFHGQADDAAGYAGLMQSAFNTGDSSSSVFSAEDLRADLDSVVVGSQLTRD
WP_078395881.1	-0.2789189189189189	148	ANKSVLNYLRHENYTGPAWTFVAGSLANNFITEAVNRFGKPSTLPRLYDPGTGVDLDFPHLFATMDAIRYQGSLAITPDNFLADYGGWVGDLITVFGDAKNRLDAGDFSSIYLASRHLIGNHSEGTFPIDDLFADMDAINIAHSLGNQ
MBP0015391.1	-0.27732283464566926	127	IANELRRYTRKSYTSSLFRWAILSDVEYIDNRLDTTILLCGQNTDLAHFIASLSDQIQLPGLGSWFNFTTSWTAKHSSWSGDLAQAVLDFRARKFPTIYKALEADASELDLVANVAAFRVGYIVNKR
WP_090955669.1	-0.2761744966442952	149	AALGITNFLRSVKYRGTEWGITTLIAVNDVFVNYVKNNDNELYEYILPFISSEDSELSDGYNGLIDLAHLAATTECYITSPFIPNFWTGWGGDLATAMKDTTRGLEADPQKNVQDIADSIVGSVSSTFNYTDMCIDADAIKIATLIGEA
WP_196904836.1	-0.2752739726027397	146	ASELSLQYLRQPQYNDSNPLWPVTAGSIDGDFVASVDASGLTRIDRFVDPVLLRPIRFDHLAAAANGVTYNGLPLSTLGEVNLADLAGWAGDFIQTLGDYIQSDKTYGPYAFGTVYLGNENPLHYPWEDYVEDVDGMNLGVLLRAA
MBQ7939133.1	-0.27477124183006535	153	PKLLVLNFIRCGVERYQDDNWSALAGQEIVGFTSKVKELDAANGTDVMRLRNIVIDAFILPNGNYVDFGHMFGCMNISYLGDGSADLSGWAGDLCDLLLYTVENLQVPDGTMDQMADYIRVNGFGVNAPSAFGWDDFYGDMDAYYLITELKKG
WP_072445822.1	-0.27404371584699455	183	ANAMALQYLRTSGYSNSSSRLNLSGIAWDFIAGPRDPEFVKLVEKTYSDIVPEDISIIDPLTGTSISFPHYAATLNACIVGTAGLNFEFLERDVDAFSGWAGDLMQMAAVLQISADMGYNYFNISDLQNIIGAPPLSLQDYHLFFKNANGDIVEMETKDAGFSREDFYQDIDAYNISKIYDLS
WP_029153908.1	-0.2714965986394558	147	GYEFILEWMRRPTYWGSPLWMAYTPELAIPAELGSARRYCHNLCDTQPPIKGTIVERDIEHFAATALGYLNWGTDGAQNACNFGDLGGWALDMLQLWGTYSREAGSSPLEFWMDSNLGALGADTGFDYDDFFADAEAYLTITSMDRI
WP_120263064.1	-0.27088757396449703	169	QNNAVLYYVQSKNPGYLTGTFQAYVPGNPLQKSFYDSFPGWASAQESVLNETNFIDSYAVPGGGTTVGTSHLAVTVRGYMRYGYAGSNGRSTVGVGDLGGWALDLATLWVEFTKDSSVTHPATAAATKAWFKRRLGVRDAVSSTQGSFSFDDLVGDIDGYLIGAIARQD
MBR5452463.1	-0.2703225806451613	155	PKMLVLNYIRTGVERYTQGLWNVLAGDEVTAFTSYVAEQDAANGTTVENLRDIIVSDFRLPNGNQVDFGHMFGTLNISYITSSIYTADLAGWSGDICDLISYSKKYGNVPAGTVDEMAAYVLEKCFGVDADNAFGMDDFYGDLDAFYLMSNYKGT
WP_182303179.1	-0.26825174825174825	143	ANQKTLHYLRHVNYDGLLWDTVAGNTDDNFINHVKTTMNNPPLETFYDPETGIEIDIPHWAATANSYTYLLDDVVWAELSGAIGDLITCAGDSVKAYNNGLYPSVYLAAKALINSEVGISTFSNSDLLSDIDAYLVSVMMNSN
MBR4083288.1	-0.2676271186440678	177	INALVLRYLSSRNYNNWAWGIVLGSYDSGFDTYLASKFLIDDQNAIPTALLPENIYIYEDFTKRDIEVQHFAATLLALLSDNPAITKEVAAFAGWAGDFAQVGGVLYSTYDEFDLNNYFNLEDLKRVIGFMDTELINYTFKYEDDGEEVITSNSGFEFQDMIQDVDAFNLSCGFSFE
WP_227740500.1	-0.266875	144	PWNPHLTFYRYVNYSGLSWDIISSPVTEHDRKIYDEYRNKLTNSEGLYNYFIDPNTGSIIGLPHLIVTLQSQMFLADTINDSVSDFAGWLGDLMTCWGEVKKLGIQMEQGVFALVGTAAGGTFSLEDLYQDVDAVNVYTLAKRN
WP_235257744.1	-0.2640875912408759	137	SLLLTLNYLRARRYEDFSWDLILGPADEDFQALVAQQAPELAELQQIDLMTTPGGEQVDFIHLLAGAAGAWQGMPVICTWGGDCIQLAQAARGMDPAASRQTLEPLFGVSDQSSLFPLSDLLADLDGANLGAELTPE
WP_074238721.1	-0.26269230769230767	156	DYSVEHSTIRNEGFQRFTRPSAADPTTTAPRDIQTILDCGLFTALFNSQDVVDGTRHVDFGHLLIGMDARYDPALTTNVNYPVAGGLMNIDMGGSGTELVTWLGDLGGAAASLSVKRISTPSTSASTVFRGTDYGGSINLEGDIAGFVVGAGSSVA
MBQ2910135.1	-0.26253333333333334	150	ATELSLSFIRKDKYSTGFWTTLLGNIDTEFVTYVSTKDPSLVFTDEDYLIDKATMKNIDFIHMCAALNTYYRFKNTTSMFSPHYAGWAGDLMTLLSEVVTYRTTNSITDTTVLENYTSSMLGTNKGSTFSQQDAFADLDALNISVITTLD
MCD7801436.1	-0.2617283950617284	162	AIALVINYIRTGVERYLSDSWETIAGAENTAFVTYVAEQDETNSTSASALRNLENFTIANGDTMDFGHLFGCLNVASNNSYNQNYVDFGSWLGDICDLLDCANCYGVEATTVEEMVTEITETYFLDNYLSHLTEDGVTSGFSSTDFRADMDCFYIVAQISGG
WP_186370713.1	-0.2608609271523179	151	ASILTLNYLRSENYNSTVWIPIAGAIDSNFVEEAEQRFGKPSDFPILYDPITGTDMDFMHMSATLNAILFQKTFTIGDLASKLSDFAGWLGDLITVIDDAKRAFEQGRFNSLYDAAYYYIGHTSDSAGTFPLEDLLGDMDAINIGRALDLN
WP_204657415.1	-0.26043165467625895	139	ALLLTLNYLRAERYADMEWDLVLGAADEEFAALVDSRNPELAGLQQTQLLTLPEGRSVDAIHLIAALAGSYKQAGALCGWGGDCMQLAEQYSGQADSVDGYYALMQPAFGGAENASLFPESDLLADLDGMVLGATLQPE
WP_148288044.1	-0.2558620689655172	145	AVRLLRAYSRKGYTSRLWALTAGDIPEPLLEISLDRSLTMAQHPVDLAHLIAALSDQFPGGSIQSHIYDLGLNALSLVFALQLAGTADFTSTIGDVGQPIESYLAQSRTSYDAPAFQTLLRNEASDEDLTSDILAHGIGKVLKRA
MCD7881394.1	-0.25308641975308643	162	AIALVINYIRTGVERYLSDSWETIAGAENTAFVTYVAEQDEANSTSASALRNLENFTIANGDTMDFGHLFGCLNVASNNSYNQNYVDFGSWLGDICDLLDCANCYGVEATAVEEMVTEITETYFLDNYLSHLTEDGVTSGFSSTDFRADMDCFYIVAQISGG
WP_053585617.1	-0.25273972602739725	146	SWQFILGWMRKPTYWGTNSYGLWLVYTPEADDAITHDARAACEGALSLNMTMPDTVTDAAHWAVATLAYAMWDVNIEPSDYTYGDLGGWALDLYSLFGEWQTKASGDDLFTWALSHLGTNEKSSFGKADLLADVDAWLAIKVDPNQ
MBE6981890.1	-0.25164634146341464	164	PLALVIKYIRTGVDRYNSGSWGIMAGYEDRGFLEFVNEMEDMINSQIGDPAGMIKISGLKNLHSITLPNGDVTDIGHMFGTMDISYHNKGSLNHADVAGWSGDLVDLLEFSDFSGVTGTVEEMTAEIRKNNLLVTPPADVAGFNIYDMIGDMDALYVMNYLNTV
PRB17264.1	-0.24992907801418435	141	AWKIALFYLQNLDYTSAAWQAVAPADLGSLDFLLYQNVRDEMPLPPVSTRSRMTHWAASTRVYQKYWILGEPAGSTATVSDLGAWGLDLAQAWGDYLNASTSEPIRSWIASRVGSTAPGFDHDDMLGDIDALLVTRMLRDN
MBR7179005.1	-0.2480120481927711	166	PAALVLNYIRTGIESYTTTSWAIMAGNENTDFTAYVLAYEDAYNTGMTDPAELISVVSIRDLGQFPAPSDPGFALEFTHMFGTMDITCHNPGSRDHADVAGWAGDLVDLLDLVDGRADVTGLETVEEMVSAIFAGGYLAGSIESFGRQDMYGDLDAFYLMNELGKQ
WP_203750464.1	-0.24484276729559754	159	LNDFVLHYLQKDGYWDTEWKIYTPLKETIASFVTVIGPVVAGQATELRSSFYSSASGLPPEGSYEGDIPHLAASTRAYMMWMDVSTADRTSVGDLGGWALDLVTLWAQYAEARWHEPTVRVSSWFAERLGTTAEGSTFGSADLVSDVDAYLVYRRISGT
MBN1174476.1	-0.2424324324324324	148	QVELVAQYLRYRNRQYNGAGMADVCGAIDLDFIDFADSYLNRPDVTPLRDPSCFYDTEVEHFGAVLGAMINHTIHSSHSEVSLADFGGWAGDLLSALGNWAESGLSAAEAYDFGLTHIASIADVGYFNIGDYLADVDAMVMGLQIKSD
WP_104304578.1	-0.24190789473684213	152	PSVLTLQYLRYPEYNDANALWASVAGAVVIEFIQYVDTELKIPRITALIEPQESRALGLAHLAVAANGVTFAGLKSVASEAVNVADMAGWAGDVIQNMVNWIRWGQIKYGANAFANEYIGKFDELEWDNQFPWSDLIQDVDGVNLGNKLRNN
WP_185426775.1	-0.24070921985815608	141	FAKILASGQYGTTGGMGKVLWGISANVYDKEELMSVLISMGYSSDGANFFIEDIIKELYSSENLKNDYVHLMGSLAVIQNQSKSSLITKFGSMNISPETMFATYFKDASTHAGDIASGGVSLEDTRSDIDALVIGGYLADN
OUC16545.1	-0.24015748031496062	127	IVNRLRGYTKAAYTTRSWTIATGFSQKFIDGTLDGNVSLAGEITDFGHFIAALSDQIQQPGFQAADLTTWTADHTAWAGDIGSAISTYRKQSAQFASVQAVLDRYASDSDQSANVAAYVVGLALNLN
WP_204455565.1	-0.23321917808219175	146	PNRLVAEYLRYPTYVDLYSGWQNLIGDVDRDWIAYAERAGLTKVTRYLDPCYGVEIGVEHFGATANAVLLRGTGSGTTADRGDFGGWGGDLATFYGEWRANGTAYASGYAFCADRLAKINVSSSFPFADLVEDVDGYLVAAAVLAG
WP_216737444.1	-0.23077380952380955	168	NTAQIITAFRKIYYDSTTASKNYAGSAIGGGTWNILIPGANASPAIWSRLAAERQYVAMHKEVSVGGKPVDMGHVFCGLDADNHFSVIALAHLIKMSSNKEAVTFVGDLGSVVVEYLHGASGSFYNVARIKNIIELVRFYDGPNGFISDADMAGNADAYAIDIKTGES
MBF0671338.1	-0.23013071895424833	153	AGVMALHWLQSQDYGSVLWTAYTPYPTSFQRPALEAACFPAVEALRTGLYSAYSHGSSLAHTAATANGVRIWGSAQAKSTIEMGDLGGWALDTVQLWGAYFWTARPANISQWVHQRLGEPPRTDPSDITSQFDIEDVVADAEGWLIGSAMRDY
WP_203841747.1	-0.227007874015748	127	PDTLVLQYLRAGRHDSTQSSLLNGATDRGFVAAVGAAGVTRIRRYRDPVAAVDIDTSRLGDATLGSLQTGVRADFGGWGLDWTALYAEWQLTGAYAFAQPGVAGSFDLPALVADVDAYHLATALKGG
WP_011319773.1	-0.22578947368421054	133	IANLLRGYTKSEYTSKLWTLATGYEQKYIAGAFQGRLNKHLLLSGEMTDFAHFIASLSDQINQPGIKKSDLTSWTADHTSWAGDIGSAIIFYRSQADKGNAMTLERVLMGLASDSDFTANVAAYLVGFVINLN
MBN9154555.1	-0.22308139534883722	172	ANQYVLHRMQREGYWSPTIQGGTSSGGALWNAYTVLPEYVPGANPTVANGISLGRGAYESVASSPPASSLSRISHWAASTMAYMSWGVPATGAVGQTSTGGASNLTADLGAWALDLAQKWKYFYDNVRPTFSGSVRTYFANAIGSPSDAQFGSEDLIADADAFICAKRISAN
NJR50868.1	-0.222992125984252	127	IANILRGYTKPTYTTQMWTIATGFEQSFLEGTLNQEVILAGEITDFGHLIASLSDQINQPGLRWSDFTKWTADHTAWAGDIGSAIGIYRTSLEKFQNLGEALDRFASNSDYTADVAAYLLGAIVNSN
MBQ4565119.1	-0.22032894736842107	152	PNLLMINFLRTGVDRYLDGNWSTLAGQEITVFTEYVQAQDAANGTTAMDLRNLQDFTIPNGQSVDFGHMFGAMNIAYVAAVQSGDLGGWAGDICDLILYSHDYGNVPEGTVDEMAAYILANCFGVDADNAFGMNDFYGDMDAYYINAELKAG
WP_209555714.1	-0.2200684931506849	146	NWNSHLTFYRYNDYSGIAWDVLASPVSARDAGIFKALERDLETKGELYTYFLDPRTGSRIGLAHLLVTLQSHMFLTTQTHKVIADYTGWLGDLITAWNALIPLKPNVDITGGIYNLVGGLDAGTFSSEDLLQDVDAYNLAKLVESS
HJB22318.1	-0.21659574468085105	141	PVELTVNYLCGQRYDDPLWSLVLGGGSEAFEDYVRQNDPGLGALQSLADVTLPTGEAVDFLHLAAAAGACCGYGMPQIVCSWGGDCVQLAAPARGTSGDPAACYEALAAGFAAPDGTGYFPLSDWLADVDGVNLGQRLLAG
MBQ7885083.1	-0.21335616438356164	146	VLLRATQYIRTAKYTTNAWNIVGGNIDENFITYVTQNQGNINVASLRETATLTSPVSNELIDFIHMFAVINGIENTSSINSGSADLAGWAGDLCTLVQEIVNAGATGSQIQELASQEFNSNTSTFGSQDLVADLDAVNIMQNYYNS
WP_024288003.1	-0.2104	150	PRVLALQYARVAEGRYQGIAYDNIAGGVDSGWVSYVEGQIADAGITPVLTIIDPWTGAGITFDHMAYTMQSVLAHGMPVKPAPNRGDIGGWGGDLITILHDYLSDNRGYENSEAYGAALIGSSMLSSSFSQDDLLADVDGYNLAFAMIDD
MBQ9860006.1	-0.2064457831325301	166	PLALIIKYIRTGVDRYNSGSWGIMAGYEDADFAAYVAMFEDAYNVEASMIGEPMIAVSSLKNLDIIALPTGEKVDLGHMFGTMDITYHNKNSQNHADVGGWSGDLVDLLEFTDHYGVTGTLEEMVAEITANYLGVTPPDPGVSGFNAYDIAGDLDAFYLMQTLMNV
WP_158597413.1	-0.20073825503355702	149	PNKLTMEYLRAPKYAGVDSYPGWPLLMGFWDEAWLQYSYSHFSGWLSKDYTYMDPIWNVPISLDHLVATAHAVQEIGEGTADVILGGDFGGWAGDLASFASEYDSSGGLGPRAFCNQNLARLGVASTWSLNDMIEDIDGSAIGQLMAGG
WP_095348358.1	-0.19657718120805368	149	PNDGFADYLAGVHYGGSDFGSLLQKPLNALPNGLNYSSGTNYQFKEIVEKVSTVDLSHLGTSIASYNQNGLTGILGDGLAGLPVGWVGNPYAGVFGGSSFFEANNTKLMSNSLIGDVLTNMGNFTTKSGSADVNADMDAYILTHYPGFA
WP_129458154.1	-0.19173611111111113	144	APWLAAEYIRSLRTAYTSPTFNALCGFIDEGFIGFANVPNVPSVVDPILARTGDIPHFGAVLCACFNQPLPQFRIAPGPHDFGGWAGDLISLSAEVFFQLTDRSEGAGYEKAMTMLGQDHGSFSGQDLIADVDAEVAYWTIQTN
MBQ8396182.1	-0.18930379746835443	158	PVLLVINYIRTGVAKYTEDEWVTLAGEEITAFTDYVAAQDALTGNTVRALRNVENFVTPDGEWVEFNHMFGTMNILYLAQSIFKGSGDLGGWAGDICDLVNILVVKGLTGNSIDELVATISANHLFVESDIEGVSSFGKLDYYGDIDAMYFVTKLKSE
WP_225877873.1	-0.18489795918367347	147	VLKLVAEFYQHFRYGGATWTVFTGLPDDAWLTYCEQSTSITHDTQLLDLVDPISGNVIDLQHLMASLNALLSINILTTIFPIEDYAGWAGDLVTAAGQAVANKDKFSSVTDAAEYYIATPHTDSSFSVSDFLADIDAINLRVLSEEN
MCB9230046.1	-0.17859872611464966	157	SLNQTITAFRKLYYNSGGWNTIIAGAAAQGFPPSWLVAGSTEAGAAAYITAHKEIAINGTTVDVGHLLTGLDAANHPASLSYAGGLVNLRSNQEAATYVGDLGSVVTEYVAVAPRDWVGLVELDYPLLSTTYTSYAEDVDMAGNVDSYSITMDPTKS
HJB42470.1	-0.17702127659574468	141	PLLLALSYTRSGAYNDTIWQLTAGTRDASFESYVLEQNGDLAELIGMGSLTAPNGELVDFGHLLASINLVYNGLPITGSWGGDCMELAQYYMGQASDAAGYASLMNATFNLEDDGSTSVFSSSDLRADLDSVNIGAGLTAD
KZX20525.1	-0.17512658227848102	158	ASMLVINYLRAGDDKYVINPLWTIIAGSVSAKFTTYVESSKKIARIKSMIEPSTLASAGNSRLYGLEHFGAAASAVVYNGVPTVTSAIVNLGDLGGWAGDLIQTQADFTKFGAGYNAEGFSKVFIGAFEESYPDNHFPWSDLLQDIDALLLGNKIRLS
WP_179389374.1	-0.16858064516129034	155	ASENVLFGLQRGVYDTKTWLLYTPFPETVPGLPQDTAFALASARGGYFQVSTPASEVIGYEGDLAHMAATAQGVVIWGGAQGQSAVEVGDLGGWGLDFVQLWVNYKISGDGISIRDFVLKYLGASGTEAESMGFSQSDIIADADGWLVGTEIRNG
WP_147679966.1	-0.1602739726027397	146	PSVFILGWLRKPTYWGTANDGMWLVYTPEVDDQASTAARVVCEDYLNRARAHPNGMVDIPHWAVSVLSYVSWGANISPAQYGYGDLGGWALDLYSLFGAWQSGSQNVDLYTWAFDAIGAESNSEFGRADLLADVDAWLVASSGVSP
WP_209559452.1	-0.15881250000000002	160	AGEYVLFFLMSRSYTGAMWENYLWFPERLATSATRDAVALTRGSYMQTAGNVVDLSGAYVGGVPADGGASSLEHMAATAQSVNYYGDHANSGKVDMGDLGGWALDFVQLWANARYRAADVSLASYVTTNLGGNTEATGFSLGDVIADADGWLLGSRLRSG
WP_139738639.1	-0.13999999999999999	149	VGSFILGWLRKPDYWYTAASGMWMAYTPDTDDGAGLAAARILCEGRLTSVMGSRPAVTTDVAHWAAAAMGYVTWPGSSDPTTYGLGDLGGWMLDLYQLFGQWQTGGGGEDQETWMRARLAVEGVESGFGVADLVADADAWLTVVGLAEP
WP_194665049.1	-0.11525974025974026	154	ASTLVLFYLMRTKYAYGPFLKYTPYSEFLAYSSPTMQALYTAARTDYFAASGLPATIVSDYDGDLEHLAVVAQGVNYWGACAGDGAIGIGDLGGWALDVVQLWANFRKFAGGLSIDDFVSANLGGSDGETSEWQLPDLISDADGWLVGRDVLGG
WP_121687087.1	-0.11342105263157891	152	GTYIVLRYLIAETYNSIEWIGYLLLLEPSTGTGQLPFITDTLLKLQESAGALEPLRTAYGPNTDLPHMAATALGVMTWGTHEGQYGVGFGDLGGWALDCAQLWAQCCLSRGQQSIGDWVRANMGLQESSGFGRADVIGDADGWLLGRYISLG
HIU05308.1	-0.09901960784313722	153	LALGTTNYLRAPRYGSIAWAISLLAPINQDFIGFMELYHASLHDYFQSILGETSPLFTDPALEGRVDYCHLMAVVEGYAPTGSVPNFWTGWGGDLATGFASAYASLDDPSDMGAFQNAANAVIGAVQGASACNCPDLYTDADAISIASLALSD
NLZ99099.1	-0.023082191780821906	146	GLRVICNFLRLDNYNDATWAAYFAPMFVNVVDFPTGAEYHLAAGLLNQRSKPVSGYDWSHFSATTLGYLLWGVPVPHVGNVSFVGDLGGWLLDLLSMFSGIDPDASTSAVEDYVFANVGSAGGSFGWKDLLADVDAYLVAFHTPTA
