# Supplementary material for: The lipocone superfamily, a unifying theme in metabolism of lipids, peptidoglycan and exopolysaccharides, inter-organismal conflicts and immunity
Source: eLife. 2025 Sep 9;14:RP108061. doi: 10.7554/eLife.108061 (PMC12419801; doi:10.7554/eLife.108061)
Supplement: Figure 1—source data 1. [file elife-108061-fig1-data1.zip › hydrophobicity_raw_data/PTDSS1_2.tsv]

id	Hydrophobicity_score	length	sequence
PVF93111.1	-0.3763529411764706	170	LPEKSYAEDCSINFSTIWNALDIFCIAHALGWFGKALILRDYWFCWILSIAFEFAEYSLQHQLANFAECWWDHWVLDVLICNWLGTYIGMKTCQYLEVKHFSWRDVKPFSFATSRRFSFKKRRNVSVDEPEGIEGHTRTASIDDTNVPATATPAKKPKRPGAIRRNTKRM
CAD7949252.1	-0.34419161676646703	167	LDSPEYASDCTLSWENMQSKFDVFVTCHFLGWAAKGLMVRNYTLCWIMSVFWEITELFFAYILPNFSECWWDSWVADVLICNGLGIWFGIELCRWLEVPHYEWHSDHASSEQDDEFVLEAIDKGSRSENNVVSGQTKSKTAEVVEQEEGRPPRAVTIKPPQLAGSSS
GFP99575.1	-0.29576642335766423	137	HPDLDIGKNLEETLFDKFVVAHILGWWGKAIMIRNQPLLWLLSIGFKLMELTFRHMLPDFNECWWDSIALDVLICNWFGIWAGMRTVRYFDGKTYEWVGISQQPNIMSKSDYEEFKEWIGSKESRRRMGYARWTLEK
XP_002365281.2	-0.27945121951219504	164	LPEKSYAQNCHSFSTLAGSMDVFVLAHFFGWLVKALIIRDARLLWILSVLFEWMEISLRHILPNFWECWWDHLILDVFGCNLLGMYLGLALCRRFQMKEYFWHDDDSLVSASCPQSSLPSPTSSSCRDAREEEIEPNVASNMPSSPSSCPENELRSRKRSASPV
XP_015417879.1	-0.26966292134831454	178	LPERDYGGNCLIYDADNETDPFHNVWDKLDGFVPAHFIGWYLKTLMIRDWWTCTIVSVMFEFLEYSLEHQLPNFSECWWDHWIMDVLICNGLGIYCGMKTLKWLSLKTYKWQGLWNIPTYKGKMKRILKYPLSPQPLTHQPSAASRARSSGRGSPPTRPVPQFLLAELNTFYLKFVLW
RKO83774.1	-0.26266233766233765	154	LPERDYAEKCELTAEVLWDQMDVFVIAHTLGWFGKAIILRDYWFCWILSVMFELMEYSLQHQLANFAECWWDHWILDVLLTNWVGIIVGMKTCEYFAMKGPDDDGHDGIWERGLAGDRRGGLVEHQGRADMERDSNFRLVVGGLATKAFSVCGE
KAG5447244.1	-0.255030303030303	165	LSEQDYGGNCIIYDRAYPEDPWHNIREKMDVFVLVHFFGWWLKTLIVRDYWLCNVLSFTFELMEYTLEHQLPNFSECWWDHWIMDFLGCNMMGIWLGMKTLNYLSIKPYHWRGMWKISGYKDDPSALVCFCAYLPFCPKEARTLGYPNLNRISREDRIEFETRIF
XP_003743072.2	-0.2316666666666667	168	NSRTEYGVDCDPLTWQKIYAHLDIFAVAHLVGCAFKAVIFRQYEILWIYSIIWEITEYCFVHLLPNFAECWWDRVLLDVLICNGLGYYIGIQFCKMNGIQMYDWHSREVTNKIRSVLGLSVEDGHGSPPATIKQPQVVGSTPPPPMGATTSIQPESKASRISSDGRLS
XP_627956.1	-0.21959770114942526	174	VPEVNYAGNSCSIIDGSNGWFSNILPKIDMFVIAHFLGWMVKALILRNNFLVWFNSILFEWLEITLRHILPNFYECWWDHIILDIFGCNMIGIFLGNYIIKRFNMTRFNWHTCRNGLGGQEYDHKAGDSISNSKQSIKASKEVGSSSVNKKKQKSTSKPRLLKVKNFMYSLFKW
CUE71370.1	-0.2088953488372093	172	HPEQSYANDCRLSTPEEPYKFWTTIFDIFLLAHSMGYWAKMVVIRDWRIVTAVSIGFELVEVTFQHQLPNFKECWWDHVICDVLICNGGGTVLGYLTLKLFGAKPYHWARLEDIPTLKGKAQRVLKQFTPRSFDAYNWHMFQSAKRFTQVCLLLTVFTMNEINCFTMKNILN
XP_028875701.1	-0.20819767441860462	172	VPEINYAGNSCSIIGESDGLLTNILPKIDLFVIAHFLGWMAKTLILRNDFLVWFNSIFFEWLEITLRHILPNFYECWWDHILLDIFGCNMIGIFCGNYIIRRFGLARFNWHTCHNGLENKEHNEKSVSSSSAKRHKKASKEAISSFEDKAQEVTSVSGLFKVKNFIPLSFKW
XP_012760211.1	-0.19780898876404496	178	LPERSYGDNCDLYTPNDPKSSFRNLMDTINDEFIWAHFFGWWGKTVLMRDTVLCWTLSISFEILELTFAHWLPNFHECWWDHIILDILVCNALGIVCGVLTIKYLKMKEYKWAGNEEKKIKKKRNILARALKQFTPVHYEDYNWQIASDWKRFLHYIFVVVLVSLIELNAFFLKTLLW
RUP51184.1	-0.1966336633663366	202	MFTLSGLQDQLDAFVLAHLLGWYGKAVVLRDYWFCWILSVMFEIMEYSLAHQLNNFAECWWDHVSLEGQGKVEVDRFKQYHATEKSIGYSLSQPVVDPRCSYLQLVGYLSWHEDMRVLGNEGTYSRHYSWRGFREIPTLRGKAKRAVQQFTPHDWTKFEWGMTKSFNNYIAVILLLVIVSYQGNGGAGWMDYKGPVFMHISW
XP_014689088.2	-0.18605714285714278	175	LPERDYGGNCLIYDADNESDPFHNVWDKLDGFVPAHFLGWYLKTLMIRDWWMCMIVSVMFEFLEYSLEHQLPNFSECWWDHWIMDVLVCNGLGIYCGMKTLEWLSLKTYKWQGLWNIPTYKGKMKRIVFQFTPYSWVRFEWKPASSLRRWLAVCGIILVVRPAGLACAAPRQPDS
ORX63009.1	-0.18209580838323353	167	LPERSYADNCETSWSNIKDQLDIFVLAHALGWYGKALIVRDYYLCWILSVTFELLEYSLEHQLNNFAECWWDHWILDVLLCNWAGLYLGMKTCQYLEVKQYSWVGFRQIKSLRGKAKRAVQQFTPRDWTRFEWKPTSSPKNYFGMVAMMVIFMQCELNCFYLKYLLW
XP_026305421.1	-0.18020408163265306	147	PIENSYKEACNDINKLVEKLDVFVICHLSGYFVKGLALRNFFMLNIISVLFELIELKFRHILPNFYECWWDHILLDVLGCNLVGILLSLAYMKYYNIQLFDWKIPIKTKPRKKIYNIANSRQNVKKIVYKQSIILNTNLLLCNGKYQ
MQL89622.1	-0.17892045454545452	176	LPERSYGSDCRIYVPENPKSRFINVYDTLFDEFVLAHIFGWWGKAIMIRNQPLLWVLSIGFELMELTFRHMLPNFNECWWDSIILDILICNWFGIWAGMRTVQYFDGKTYEWVGLSRQPSIIDKIHRSVIVIMSKMIDGKQVVSLLQHDKRLELLEQSVEGLHKVFFDLQREMPVL
KAE9450972.1	-0.1785	200	LPERSYGADCRIYMPENPTNRFKNVYDTLFDEFVLAHIFGWWGKAIMFRNQPLLWVLSIGFELMELTFRHMLPNFNECWWDSIVLDILICNWFGENPDATRWFALLNRIMLVSGLECIQFATLMRKLLLALAFRCSCPCELKFLSHHLERARKSIGLSPGPGSYTPREESPDQVRDAAADLQALAGLSDIHLYLFTARII
KAF7627210.1	-0.17741176470588235	170	LTEKEYAINCTDVSFSRIWSHLDIFAVGHFLGWAMKALMIRHTIVCWYISISWELTELVFAHLLPNFQECWWDAIILDVLICNGLGILFGNWVCRFLEMRQFHWESIKNIRTIHGKLRRAVLQFTPESWITVNWLKGSALSTTKNKKEETLNTAQSFTPENKNNSSKILE
KAG0729685.1	-0.17526570048309179	207	MEEKDYGGSCLLQDHERPDDPYHNIKDKLDLFVPLHFFGWWMKTLLLRDWWLCWVVSVMFELLEYTLEHQLPNFSECWWDHEGTGEADDSVLPEGWTPATASRVGRSQVATFRWIMDALVCNGLGIYCGLQSLKYFSMKTYHWRGLWNIPSYRGKLRRIIGQFGPYVWIDYDWKPLSSLGRWFSVLALVAMFLLAELNTFYLKFVLW
ORE15378.1	-0.17444444444444446	171	LPERSYAEACDLSWDNIKNQMDLFVVAHTLGWFGKALILRDYWFCWIISIAFELCEYSLQHQLNNFAECWWDHWILDVLLCNWLGIHIGMKFCQYFSCKVTDKEYSWVGFRQIKSLRGKAKRAVQQFTPKEWTRYEWKTTSSPKNYFGTVLLLIIFLQCELNCFYLKSLLW
XP_026946015.1	-0.1742285714285714	175	LPERDYGGNCLIYDADNKTDPFHNVWDKLDGFVPAHFIGWYLKTLMIRDWWMCTIVSVMFEFLEYSLEHQLPNFSECWWDHWIMDVLVCNGLGIYCGMKTLEWLSLKTYKWQGLWNIPTYKGKMKRIVFQFTPYSWVRFEWKPASSLRRWLAVCGIILVVRPVASCMPLPSPPRA
CDS14406.1	-0.16443113772455087	167	LPERSYAESCDLTMDTFKNQMDIFVLAHVVGWYGKAIILRDYWLCWIVSVTFEFCEYSLQHQLNNFAECWWDHWILDVLVCNWAGIYLGMKTCRYFEMKEYSWVGFRQIKGLKGKAKRAVQQFTPHDWTRFEWKSTSSPKNYFGVIGLMIVALQCELNCFYLKYLLW
XP_007466051.1	-0.16245714285714283	175	LPERDYGGNCLIYDADNKTDPFHNIWDKLDGFVPAHFIGWYLKTLMIRDWWMCTIVSVMFEFLEYSLEHQLPNFSECWWDHWIMDVLVCNGLGIYCGMKTLEWLSLKTYKWQGLWNIPTYKGKMKRIAFQFTPYSWVRFEWKPASSLRRWLAWLVAAITATELLIVGKYDPHTLA
XP_001016673.1	-0.1610285714285714	175	LQDKNFSEDCDIYTPGNPKGDFYNLTDKLDVFFVAHFIGWMVKMFICRDFKLCMIQSILFEFLEITFRHWLPNFYECWWDSIIFDIILCNSGGIIAGWWLMQKFEMKEYKWSLSEAGKKKKPYWKNVKELFITPNLEKHDWKVFSSSLRFASVIYYMIFMNLVDLSFFFNKFVLW
EKF27542.1	-0.1593023255813953	172	LPERQYAEDCRIFTPSDPYLFVRTACDIFILAHFLGYFVKTLILRDWRFATCVSITFEIIEITLQHTLPNFKECWWDHLLLDVLLCNGGGTLLGMFALRRLRAKKYHWVALRNIKGYKGKTQRILGQLGPRSFESYEWNVFHDPKRFMQFLTLLLLISLAETNCFTMKHILQ
KAG0916041.1	-0.15634730538922156	167	LPERSYAESCDLSWDNIKNQMDLFVVAHALGWFAKALILRDYWFCWIISVSFELCEYSLQHQLNNFAECWWDHWILDVLLCNWLGIHVGMKFCQYFSCKEYSWVGFRQIKTLRGKAKRAVQQFTPKEWTRYEWKTTSSPKNYFGTVLLLIVFLQCELNCFYLKSLLW
XP_002508986.1	-0.15620111731843572	179	LPERAYGEDCRIHTPEDPDSRFRVLRDTVFDEFFVGHILGWYGKAIALRNMKLLWAYSVLFELMELTFQHWLRNFNECWWDSWVLDVAFCNFIGIHFGMMTVRYMEGRMYDWTGTGKKKRRRGLADRIKPFLAVFTPKTWDTYSWSPTSSPLRFLQCAFVIILCLVFELNAFFLKYVLW
XP_002141760.1	-0.15199999999999997	175	TVEVNYTEGSCSLLDWSNGILYNVRQRLDFFAFAHFFGWFVKTLILRDNFLLWFNSIFFECLELTFKHILPNFHECWWDHLILDIFGCNFLGIIAGNIFIRKIKLYQYNWHSSYSLGSFNKLDDTSMKSDISIVGATSKTTKNLSDFTDNTNFLFSNLRSKYREVGSSSENSIFN
CBY41771.1	-0.15045454545454548	176	ITETAYGDTCNIYDPENYPDDPWKNVKGKMDGFVVAHAVGWFCKTLIIRDFWMTNVLSVTFEFLEYSLEHQLPNFSECWWDHWILDVLICNFGGIWLGNKALKVLENKEYNWIGIRNQMGYKNKMRRVIAQFSPYSWVSFAWKPNTSIRRWVSVNVIIIFVLICELNTFYLKFVMW
CAD8068952.1	-0.15017241379310342	174	LPQKSYAEDCRFYTPENEKSKFYNLTSSFDVFVPAHIFGWTVKMWILRDFKLAMFQQIAFEFMEITFRHWLPNFWECWWDHVILDIIICNTGGIIVGWYTMKLFGMKEYKWSLRKENRKDSWFKNFKRLCLSPQLDRIEWKVFSSVKRFLLVIWFLVFMNLCDLSFFFNKFVLQ
ORE12027.1	-0.1451497005988024	167	LPERSYAEACDLSWDNIKNQMDLFVVAHTLGWFGKALILRDYWFCWIISIAFELCEYSLQHQLNNFAECWWDHWILDVLLCNWLGIHIGMKFCQYFSCKEYSWVGFRQIKSLRGKAKRAVQQFTPKEWTRYEWKTTSSPKNYFGTVLLLIIFLQCELNCFYLKSLLW
KAF7133278.1	-0.14026455026455026	189	LPERSYGADCRIYMPENPTNRFKNVYDTLFDEFVLAHIFGWWGKAIMFRNQPLLWVLSIGFELMELTFRHMLPNFNECWWDSIVLDILICNWFGENPDATRWVLRKGIWAGMHTVRYFDAKTYEWVGISRQPNIMGKVKRTLSQFTPAQWDKDEWHPLLGPWRFIQVLTLCIVFLTVELNTFFLKFCLW
KAG0591948.1	-0.13565217391304346	161	LNERSYGADCRIYTPEKSRKFSNVYDTLFDEFVIAHTLGWWGKAIMIRNLPLLWTLSIGFEMAEVTFNHMLPNFNECWWDSIILDVFCCNWIGIWAGMKTVKYFDGKTYAWVGLSRQTSILGKEIAWAIYSGLLGQRRVESIAGSSPVRSSFGLGSSGVDS
GHP10921.1	-0.13046511627906976	172	LEERSYGEDCRVFTPEHPTNKMAVVWATINDEFVVAHVLGWFGKAMVLRSYTLCILLSVGFEVMEVTFRHMLPNFNECWWDSWVLDVLICNFVGIYAGMAVVNRLNNDRRNALNSAAASAGAAAAAAAAAADAARGFPRGTSSDAAAAAYSAAVANASTAALNAMPMRSTSR
CCW64272.1	-0.12883040935672507	171	IPERAYAEDCRISTAERPYLFLENLDIFIVAHALGYVVKTLMLRDWRLATCLSLAFEVSELSLQHILPNFRECWWDHLILDVLLCNGGGTIVGVWLLRWLKAKQYKWIHMTKIKGIKGKARRLLGQLSPRSFESYSWNVFERPKRLFQVAAVLVLMLIQELNCFTMKAILN
GIY75760.1	-0.12835294117647056	170	DSEKEYGVNCSDITFERISSHIDVFAFGHFFGWTMKAMLVRHYGICWTISAAWEITEIAFAHLLPNFVECWWDALILDILLCNGCGIWLGMVLCRKLENETYEWESIKSIPSTKGKIRRAVLQFTPASWTHVRWLDPNCTYMRFLPFVNLCFSGCCNGFYNYSFTSENGT
CAG8501821.1	-0.12736526946107785	167	LPERSYAENCDLTYENVKNQIDIFVIYHATGWYAKAVVLRDYWFCWILSVMFEVMEYSLQHQLNNFAECWWDHWILDVLICNWVGLYFGMKTCEYFEMKGYSWRGIKQIPSSKGKVKRIVQQFTPHHWTKFEWGTTKSFKNYVAVLGLLFLFLQAELNSFYLKYLLW
TPP67572.1	-0.12331428571428571	175	LKEMNYGSNCRIYDSSNPYDPWHNVKEKMDGFVLVHFFGWWLKTLIVRDYWLCNVLSFAFEVMEYTLEHQLPNFSECWWDHWLMDFLGCNMAGIWLGMKTLNYLSIKPYHWRGMWKIPGYRGKLHRVLLQFTPHRWTDFDWKPTGSLKRWLGTLVLCALVLLAELNTFYLKYVLW
KAG0241391.1	-0.12124999999999998	168	LPERSYGDACELTYENVVGQVMDEFVLAHAIGWYCKALILRDYTFCWVLSIMFEVMEYSLSHQLNNFDECWWDHWILDVLVCNWLGLYLGVKTCEYFEMKQYSWQGFSQIPTLKGKAKRAIQQFTPKSWTKFEWNTTKNFKSYASALFVLAMFLVCELNAFYLKTLLW
CAD7961883.1	-0.11911242603550297	169	LDSPDYASDCSLTWKNLGEKFDVFVVCHFLGWAAKGLIIRNFTLCWIMSVFWEITEQFFAFILPNFSECWWDSWIADVLICNGLGIWFGIEVCKYFEVKSYDWHADTFWEGSKKSRVRRALVDMLRPRDWLRVRWDPLQTRKRYMVIIGMVLVNQIVELNAFIIKNIFE
CAF3366602.1	-0.11902857142857141	175	LPDKDYGGSCRIYDWENPEDPFHYFKDKMDFFVLSHFFGWWLKTLIIRDYWLCMVTSIGFEILEYSLEHQLPNFSECWWDHWILDTIICNGGGIYLGMKTCEYLKMKPYNWRGMWTIPTVRGKIMRVLGQFTPHDWLEFDWRPTASLKRWLAMLSITCILFLVELGTFYLKFILW
KAF9922727.1	-0.11767857142857142	168	LPEKSYGDACELTYDNIVDQTLDVFVLAHTIGWFCKALILRDYTFCWILSVMFEVMEYSLSHQLNNFDECWWDHWILDVLVCNWLGIYLGVKTCEYFEMKQYSWQGLAEIPTLKGKVKRTMQQFTPKSWTKFEWDSTKSFKSYATVIFILTMFLICELNAFYLKTLLW
XP_011774773.1	-0.11436046511627906	172	PEERQYAEDCRIFTSDDPFLFVRTTFDIFIVAHTLGYFAKTIIVRDWRASTCISVVFEIVEVTFQHALPNFKECWWDHLLLDVLICNGGGTLLGILALRIFHARRYNWVLSDNVKSKCGKARRFISQLVPQSLVPYEWNVFLSPKRFVQFLLLLSLMTLQELNTFTVKHILH
XP_027199856.1	-0.11365714285714285	175	LMEKDYGGNCRIYDHEKPDDPFHNVKDKIDIFVPTHFFGWWLKTLMIRDWWLCTVISIMFEILEYTLEHQLPNFSECWWDHWILDALICNGFGIYLGVLSLKYLYMKPYDWRGLWKIPTYRGKLKRIVAQFGPHSWLQFDWRPFSSFDRWIATLLIIVSMLVAELNTFYLKYVLW
XP_019646346.1	-0.11312883435582821	163	LSRKSYGENCTFWDPEHPERVLKKLWAECDIYWASHTLGFYFNALALRDYWLAHVLSVMFELVEYSLEHHIPEFQECWWDHWILDVVLCNSLGIWCGMKTLEYLDMRLYNWRSLWNVPVYPSKRTSDTWSRIWRFKRCLCVFAFIASLLIMELNAFYLKAVLW
KAG5184344.1	-0.11088888888888886	180	PASAAEEMDCTLSWGAVLGQLREVWFAAHVAGWWGKMCLFRDWHVCWALSAGFELVELSMGWLIPQFRECWWDSVFIDFFGANLIGMGLGLATLRFLENQDYDWKKGEKGEGRGKGAARRGSDAARGLLQRAVLQFSPFSWRKWEWGTFTTFKRFCQILGIVIVTLATELNAFMMLNALD
XP_029189980.2	-0.11011428571428569	175	LPEQSYGEDCRLYTPGHPKGAFHNFLEKCDVFLPSHFFGWWAKALILRDYWLITVISVLFEVLEYSLEHQLPNFSECWWDHWIMDVLVCNGLGAYCGMKTVEYLGNKPYHWRGLWNIPSYSGKLKRMAEQFTPYSWTSYNWKATKSLRRWLAVCGIAAMFLIAELNLFYLKFILW
KAA1065295.1	-0.1097126436781609	174	LPEKSYAENCEFTPHNVWQGIDIFCLAHSLGWFAKAVVLRDHWFCWILSVGFEVMEYSLQHHLPNFAECWWDHWILDVLICNWGGLWLGMKTCEWLRVSPFSWRGLRPVVVSENLTTSRRRAAKYAAQQFTPHDWTEFRWEGTKRFRNYISTVALLTVFLLSELNVFYLKSLLW
XP_001420454.1	-0.10957219251336897	187	LPTRSYGGDCRVYTPGHRSGSFGIVYETLFDEFTVAHVLGWFGKAVAIRDWGLLWAYSIAFELCELTFEHWQPNFNECWWDMWVWDVMICNLLGICAGMWLVKFMRGKFHDWSGKKASSRSAAAKEPPRSPVRGALKTVLTSLTPASVDHYTWRPTGSPSRFLKCAFLVFCGLVFDLNLFFMKFVLH
XP_003290662.1	-0.10923913043478262	184	LPERSYAENCDLYTPDNPESYFKNFKDTVNDEFIWAHFFGWWGKTLLLRDYRLCWVLSISFEILELTFAHLLPNFHECWWDHIILDILVCNALGIVMGLLTIRYLHMKEYNWAGVDSQQTKVEDKKKPSWYNPMTLLKQFTPQTLDTYNWGILSSWKRFLVVILLIVLISIVELNAFFLKTLLW
CAD7646263.1	-0.10879310344827582	174	LEERDYGGNCKLYDPDASDPFHNIWDKFDVFIPSHFFGWWLKTIIIRDWWLCTVNSVMFELLEYTLEHQLPNFSECWWDHWILDALLCNGLGIYCGMKTLTYLSMKPYNWRGLWDIPTYRGKLKRIVAQFGPHGWIQFDWRPTSSLDRWISVLLIAFVTLVAELNTFYLKFVLW
KRW98809.1	-0.10797687861271678	173	LPQKTFAEDCRLFTPEKENKFYNISHAVDIFFLAHICGWMFKMIITRDLKLCMIQSIIFEILEITFRHWLPNFWECWWDHIILDLILCNTGGMLIGLLIIKVFKMKQYRWSLRKKDEKKSYLTNFKELFTNINLEDHHWQVFSSAKRFLQVLFFMVLFQMIDLSFFFNKFVLD
OHS99411.1	-0.10795180722891563	166	WDTKNFPDDPLHNVKAVVYDEFMLAHFFGWICKSILLRDTTMCWILSCTFEVVERLLKHWFPNFNECWWDSLILDILLCNGFGIFFGSKLVNNYLVVHQWETRLFSEVKPGKDKFIRFLKQFTPRSYVKYYWQPLKTLKRYFVYVFVMCMVLMFELNIFELKMVLK
CAF0745255.1	-0.10791907514450864	173	LPDKDYGGSCRIYDWENSTDPFYSFRDKMDGFVLSHFIGWWLKTLILRDFWLCWVTSVGFEVLEYSLEHQLPNFSECWWDHVYALICNGGGIYLGMKTCEYLKMKPYNWRGLWKIPTVRGKIMRVLGQFTPHDWLEFSWRPQSSLKRWGGMLCIIIMLFLAELGTFYLKFILW
GBG25300.1	-0.10713483146067417	178	ETEHSYGDDCRLYAADDPENPYKNIKNQLMDRFVIAHAAGYALKALILRDWALLWIVSVMFEVLEVTFQHMYPNFNECWWDHLFLDVFGCNFIGMIVGMAIVRYMGTHQFNWTGRRIESFHGYFGKMKRVALQFTPRSFETYDWHLFESWRRFAVSISVIFILLLGEMNAFFLKSTFN
CCC91488.1	-0.10639534883720925	172	PEERGYAEDCRISTSEDMFYFMRTTFDVFIFAHISGYFVKTIIVRDWRLVTCMSISFEIVEVSLQHLLPNFKECWWDHILLDIVVCNGAGTLLGVLVLRMFSAREYDWMKCRNVKGRYAYPMKFILHFLPRCFVEYEWNVFLNRKRFLQCCMLLSLFTLNELNTFTLKHMLR
QDZ25325.1	-0.10636363636363634	176	LDERAYGNDCRVFTPENPRSKIANIMDTLLDEFVLAHLFGWVAKAMVFRDWKILLFLSIGFELMELTFAHMLPNFNECWWDSWILDVVLCNNLGMLIGLFWIQKREAYGNEWVGVSDQPTFLLKAKRLFLQFTPEKVERYEWNMMSNPKRFVQCLVLAAACLACEVNAFFMKYVLW
XP_040568403.1	-0.10597633136094672	169	DKEKEYGAQCWDISMEKLWAHLDWFAFGHYWGWGMKALIIRHYGICWSISIMWELTEMAFGHLLPNFYECWWDNIILDVLICNGLGIFTGMTVCRWLEMREYHWESFKEIRTTKGKVKRVLLQFTPESWSSIRWMDPSCSKMRVVFVTQFMLIWQTVELNTFFLKHIFP
XP_025875865.1	-0.10590909090909091	176	LPERSYGSDCRMYVPENPTNRFINIQETLFDEFVIAHVLGWWGKAVMIRNQLLLWVLSVGFELMELTFRHMLPNFNECWWDSIILDIMICNWFGIWAGMHTVRYFDGKTYEWVGLSRQPSIMGKVKRSLCQFTPAKWDKDQWHPFMEPRRFIQVFCLCVGFMTVELNTFFLKFCLW
KAF7683155.1	-0.10348837209302328	172	LLEKDYAMDCKVNYRNLYNQMDYYILAHLFGFFAKALIFRDYFFCWLISILFEIMEYTLVHHHPNFSECWWDHWVLDVLICNSVGIWMGISVCKYFNMKLFNWRRNIRLVGYQGNDMYQRAIDRYKICVHRRVSLINNHKGSNVKDFIRKNFLWNYITITLLSSVTMIAELN
KAF9200229.1	-0.10107142857142855	168	LPEKSYGDACDLTRENLVDQVFDVFTLAHAIGWFCKALILRDYTFCWILSVMFEVMEYSLSHQLNNFDECWWDHWFLDVLICNWLGIYLGMKTCEYFEMKQYSWQGLAEIPTLKGKMKRTMAQFTPKSWTKFEWNSTKSFKSYVTVIFILTMFLICELNAFYLKSLLW
KAH0460376.1	-0.09738636363636362	176	LPERSYGTDCRIYVPDNPKSRFNNVYETLFDEFVLAHIFGWWGKAIMIRNQSLLWVLSIGFELMELTFRHMLPNFNECWWDSIILDILACNWFGIWAGMHTVRYFDGRTYEWVGINRQANIIGKVKRTLEQFTPARWDKDEWHPMLGPLRFVQVLSLCIVFMTVELNTFFLKFCLW
EPY26341.1	-0.09707602339181283	171	MPEREYAADCRMYTDEDPFVFLKNFDSFIIAHALGYVVKALIMRDWRMVTCISLGFEVLEITFQHILPNFRECWWDHLILDVLVCNTGGTLLGLALLRQLKAKQYHWIALREIRGVKGKAQRVLTQFSPRSFEIYHWDAFVSLKRFLQVVGILALMFVQELNCFTMKAILP
KAG0461550.1	-0.09678160919540228	174	LPERSYGIDCRIYVPDNPKSRFNNETLFDEFVLAHIFGWWGKAIMIRNQSLLWVLSIGFELMELAYFIGISTFAQPSFILIGLKHGKRVSNGIWAGMHTVRYFDGKTYEWVGISRQPNIIGKVKRTLGQFTPARWDKDEWHPMLGPLRFVQVLSLCVVFMTVELNTFFLKFCLW
KAG9327732.1	-0.09404761904761905	168	LPEKSYGDACELTWDNVVGQVFDEFVLAHALGWFCKALILRDYTFCWILSIMFEVMEYSLSHQLNNFDECWWDHWILDVLVCNWLGLYLGMKTCEYFEMKQYSWQGLAEIPTLKGKMKRTMAQFTPKSWTKFEWDSTKSFKSYCTVIFILTMFLICELNAFYLKTLLF
ORZ03368.1	-0.0939520958083832	167	LPERSYAEGCDLTMDTIKNQMDIFVLAHILGWYGKAIILRDSWICWILSITFELLEYSLQHQLNNFAECWWDHWILDVLLCNWAGIYLGIKTCQHFAMKEYSWIQFRQIPTLRGKAKRAVQQFTPHDWTPFAWKALSSPKNYFGVVGLMTVTLQCELNCFYLKYLLW
KAB1251367.1	-0.0939428571428571	175	LPERDYGGNCLIYDPDNKTDPFHNVWDKLDGFVPAHFIGWYLKTLMIRDWWMCTIVSVVFEFLEYSLEHQLPNFSECWWDHWIMDVLVCNGLGIYCGMKTLEWLSLKTYKWQGLWNIPTYKGKMKRIAFQFTPYSWVRFEWKPASSLRRWLAVCGIVLVFLLAELNTFYLKFVLW
SAM01155.1	-0.09389534883720925	172	LPERSYASSCETTLENIMSQVDIFVVAHALGWYGKSLIVRDYWLCWILSVTFELLEYSLAHHLNNFAECWWDHWILDVLLCNWAGIYFGMKTCQYLEVKEYSWVGLRQIKSLRGKAKRAVQQFTPKDWTRFEWKATSTPKNYFGTVGFMLVAVLWVPVEHPLNTYRLVLAFL
XP_014673444.1	-0.09377142857142859	175	LPEQSYGDDCTVYDPNHPDGAFHNVWDKIDCFVPSHFIGWYAKTLIMRDYWLCMVISIMFEVLEYTLEHQLPNFSECWWDHWIMDVLVCNGLGIYFGMMTLNYLKIKPYHWRGLWSIPGYRCVIDTFIPPSVFVAPSCRQCRKLGRQAWLLAAMLITELLIVVKFGSATVTKPLP
EPY26426.1	-0.09352601156069364	173	LPERHYAEDCRMSTPEEPYLFLKTAVFDIFVIAHSLGYVFKALILRDWRVVTCVSLGFEVIEVTFQHILPNFRECWWDHILLDVLICNAGGTVAGIYLLRFLNAKQYEWIALKEIPTVKGKAQRVLRQFTPRSFEVYQWNIFQSPKRFLQVVGILGLMFIQEVNCFTSKSILW
RUS29352.1	-0.09274390243902439	164	LPERSYADNCDLTWDVMKDQLDAFVLAHLLGWYGKAVVLRDYWFCWILSVMFEIMEYSLAHQLNNFAECWWDHWILDVLICNWLGTYLGMKTCEYLEMKHYSWRGFREIPTLRGKAKRAVQQFTPHDWTKFEWGMTKSFNNYIAVILLLVIVELNCFYLKYLLW
ORY36378.1	-0.09221556886227542	167	LPEKNYAADCSLDPANIWDQMDVFVLAHTFGWFAKSMVLRDNYICWVLSIMFEFMEYSLEHQLPNFGECWWDHWILDVLVTNWLGIYMGMKTCEYFAMKTYSWRSVNQIPSYQGKLQRGIEQFTPHSWTRFDWGPSKSFRNYLAVLALMAFELTIELNAFYLKALLW
PJF17739.1	-0.0916867469879518	166	LQERAYADDCRLKWSSIYQQLDVFVAAHTFGWFGKALILRDEWLCWIVSVMFEVMEYSLQHQLPNFAECWWDHWILDVLICNWLGIWAGMKTCKYLAMKTYNWRSIRDIPGMSGKMRRTFGQFTPHSWVSFDWAAAKSFKGYCVVLIVTIFVTVPLRSYSLVPGKR
OIR56947.1	-0.09161676646706585	167	IEEKPYAVFCEFNFENVRDRIDFYVFAHVVGWFVKALLLRDYFLCWALSIFFEVVEYSLSFQLDNFKECWWDSILLDVLICNSLGIHFGMLVCDYLKMRRFEWREAGTPRTIRGKLKRSISKIAPKTWRKFDWRFARSFKNYLVFLFLLVAITTCDINYFYLKYLLY
KAH6569459.1	-0.09089820359281435	167	PPEKNYATDCSVTWKTLHDQMDVFVIAHTLGWFCKALVLRDYWLCWIVSILFEVMEYSLEHHLPNFAECWWDHWILDVLVTNWIGTYLGMKACEYFEVKHYSWRGMGEIPTIQGKLARTVGQFTPHSWTKFEWGSTKTIRNFVAVIGILYLELQCELNAFYLKYLLW
XP_025085982.1	-0.09011494252873557	174	LPEKDYGGNCFIYDSNHTNPWHNLEDKVDEFVPTHFFGWWLKTLILRDWWLCTILSIMFEVLEYTLEHQLPNFSECWWDHWIMDAIVCNGLGIYLGMKTLNYLSMKPYHWRGMWNIPTYGGKLKRLAAQFTPYSWTDFDWKPTSSLKRWMAMLAVIAIFLLAELNTFYLKFVLW
KAG5509457.1	-0.0873255813953488	172	LPERSYAADCRITTKEDPWLLFNTAMDIFVLAHSLGYIVKTLVLRDWRMVMAVSLGFEVIEVTFQHVLPNFRECWWDHIILDVLICNTGGMLVGMWLLRQVNAKQYKWIALKEAPTVRGKAKRLLRQLGPRSFERYNWNIFQSSTRFFQVSGILLLILLQELNCFTLKAILQ
KAG2189269.1	-0.0864880952380952	168	LPDRSYAEGCELTLDNLKNQIDIFVLAHVLGWYAKALILRDYWFCWILSIMFEVMEYSLQHQLANFAECWWDHWILDVLTCNWLGIYLGMKTCEYFEVKHYSWAGHMRHIKGIKGKAKRAVQQFTPHDWTRFEWKTTSSFKHWMAVIALLVVFLQCELNCFYLKFLVW
XP_024514858.1	-0.08628571428571426	175	LPERSYGGDCRIYTPEDPNKFKNVYDTLFDEFVIAHVLGWWAKAIMLRSLPILWMLSIGFEMMEVTFNHMLPNFNECWWDSIILDVLICNWFGIWSGMKTVRYFDGKTYEWVGLSRQPTIMGKVRRSLSQFTPANWDKDEWNPLSGPLRFVQVLGLVVIVLTVELNAFFLKFCLW
GFU10568.1	-0.08615384615384614	169	DTEKEYGVNCSDITFERIWNHIDVFAFGHFFGWTMKAMLVRHYGICWTISVTWEITEIAFAHLLPNFVECWWDAIILDILLCNGCGIWLGMKLCRKLENETYEWESIKSIPSTKGKIRRAVLQFTPASWTHVRWLDPNCTYMRIFAVYQLVFFWQITELNTFFLKHIFE
GET87150.1	-0.08563953488372089	172	LPERTYAQDCRMSTEEDPWFFAHTSFDAFLIAHSLGYVVKMLMLRDWRMVTAVSIGFEVVEVTFQHVLPNFRECWWDHIILDVLICNGGGMLVGMWLLRKLNAKRYTWIALKEIPTVKGKAKRLLGQLGPRSFERYNWNIFQSPIRFFQVTGILMLMLLQELNCFTMKSILY
XP_014528553.1	-0.08417142857142858	175	LTYRDYASDCRIYIPENPDHFKNVKDVFHDIFILAHFLGWIWKAFIFRDWKILWFLSVWFEALEVSVQHILPNFQECWWDKLIADVFGCNFLGMWVGMWINKRLAAREYNWVDFPEIKTSSGRMKRFIKQFSPQSWMVYNWDVFGSFKSCVQTAFVCVIFEIAELNAFFLKSTLW
XP_033135635.1	-0.08397727272727272	176	LPERSYGADCRIYVPDHPTNRFKNLYDTVFDEFFLAHIFGWWGKAILIRNQPLLWVLSIGFELLELTFRHMLPNFNECWWDSIVLDILICNWFGIWAGMHTVRYFDGKTYEWVGISRQPNIIGKVKRTLGQFTPAHWDKDEWHPLQGPWRFIQVLTLCIIFLTVELNTFFLKFSLW
XP_013088149.1	-0.08385057471264366	174	LPEKDYGGNCLIYDANHTDPLHNFWDKMDGFVPTHFIGWWLKTLVLRDWWLCTVLSIMFEVLEYTLEHQLPNFSECWWDHWIMDALVCNGLGIYLGMKTLRYLSMKPYHWRGMWNIPTYRGMLKRLAQQFTPHSWIDYDWKPTSSLKRWLSMLGVISMFLLAELNTFYLKFVLW
THU62985.1	-0.08289772727272725	176	LPERSYGADCRIYVPENPKSRFNNVYETLFDEFVLAHILGWWGKAIMIRNQPLLWVLSIGFELMELTFRHMLPNFNECWWDSIVLDILICNWFGIWAGMRTVRYFDGKTYEWVGISRQPNIIGKVKRTLGQFTPARWDKDEWRPLLGPWRFIQVLFLCVVFMTVELNTFFLKFCLW
XP_028880322.1	-0.0827906976744186	172	QPEGQYAEDCRFYTSDNPFLFVQTAFDIFILAHSLGYFVKTIIVRDWRVATCISIGFEIIEITFQHVLPNFKECWWDHLLLDVLLCNAGGTLLGILALRRLRAKEFHWTALSSIKDYKGKAKRILGQFGPRSFVSYEWNVFLNPKRFLQFFALLALLFIQDINCFTMKHILH
KAG0591950.1	-0.08274285714285713	175	LNERSYGADCRIYTPEKSRKFSNVYDTLFDEFVIAHTLGWWGKAIMIRNLPLLWTLSIGFEMAEVTFNHMLPNFNECWWDSIILDVFCCNWIGIWAGMKTVKYFDGKTYAWVGLSRQTSILGKVRRSLGQFTPAYWDKDEWNPLQGPLRFVQVLALVVLVLTVEVNAFFLKFCLW
XP_015785705.1	-0.08165680473372779	169	DGEKEYGINCSDVSIERVWSHVDVFALGHFFGWTLKAMLIRHYGIAWLISVTWEITEMTFSHLLPNFIECWWDALILDVLICNGAGIWLGMYICRKLEMRKYQWESIKNISSTKGKIKRAVLQFTPESWTSMKWLDPSCTYIRYLAVTQLVIYWQITELNTFFLKHIFE
OMO66810.1	-0.08153409090909088	176	LPERSYGADCRVYIPENPSSRFKNVYDTLFDEFVLAHIFGWWGKAILIRNQPLLWVLSIGFELMEFTFRHMLPNFNECWWDSIILDILTCNWFGIWAGMHTVRYFDGKTYEWVGISRQPNIISKVKRTLGQFTPAQWDKDEWHPLLGPWRFIQVLSLCVVFLTVELNTFFLKFCLW
XP_011401648.1	-0.08119999999999998	175	LDERHYGTDCALYKPGQGINWEVINDTVFDEFVVAHILGWWGKTLMLRDRTMLWIISIGFELMEVTFQHWLPNFNECWWDSWILDVAICNNLGIALGMWSISYFDSKEYDWRGMSQQPSLLAKARRSLLQFTPKSFSNLKWQAFASPKRCLQCLFPIAVFLLFEVNHFFLKFVLW
THU53044.1	-0.08062499999999997	176	LPERSYGADCRIYVPDNPKSRFINVYETLFDEFVLAHIFGWWGKAIMIRNQPLLWVLSVGFELMELTFRHMLPNFNECWWDSIILDILICNWFGICAGMRTVRYFDGKTYEWVGISRQPNIIGKVKRTLGQFTPARWDKDEWHPLLGPWRFIQVLCLCVVFMTVELNTFFLKFCLW
XP_033061115.1	-0.07628571428571422	175	LPERDYGGNCLIYDPDNETDPFHNVWDKLDGFVPAHFLGWYLKTLMIRDWWMCMIISVMFEFLEYSLEHQLPNFSECWWDHWIMDVLVCNGLGIYCGMKTLEWLSLKTYKWQGLWNIPTYKGKMKRIAFQFTPYSWVRFEWKPASSLRRWLAVCGIILVFLLAELNTFYLKFVLW
KYQ94384.1	-0.07594736842105264	190	LPERSYADNCDLYTPDHPTSKFANLMSTINDEFIWAHLFGWWGKTLLLRDSALCWVLSITFELLELTFQHYLPNFAECWWDHVILDILVCNALGIFLGLQTIKYLKMKQYNWGGQQPISGAGTQPSSQTSTTSQNSNIILRVAKQFTPYRFDEFHWEILSEWRRFVSVIMLTILISVIELNAFFLKTLLW
MBW0512674.1	-0.07589285714285714	168	LPEKSYADNCQFTPQNIWNGIDIFCLAHSLGWFAKAVVLRDHWFCWILSIGFEIMEYSLQHHLPNFAECWWDHWLLDVLICNWGGLWLGMKTCQWLTVSPFSWRGLRPVNSMTHRRAKNAAKQFVPYDWTEFRWEGTKRFRNYISTVALLTVFLLSELNVFYLKSLLW
XP_014333521.1	-0.07479999999999999	175	LPERDYGGNCLIYDADNKTDPFHNVWDKLDGFVPAHFIGWYLKTLMIRDWWMCTIVSVMFEFLEYSLEHQLPNFSECWWDHWIMDVLVCNGLGIYCGMKTLEWLSLKTYKWQGLWNIPTYKGKMKRIVFQFTPYSWVRFEWKPASSLRRWLAVCGIILVFLLAELNTFYLKFVLW
XP_010859441.1	-0.07479999999999999	175	LPERDYGGNCLIYDADNKTDPFHNVWDKLDGFVPAHFIGWYLKTLMIRDWWMCTIVSVMFEFLEYSLEHQLPNFSECWWDHWIMDVLVCNGLGIYCGMKTLEWLSLKTYKWQGLWNIPTYKGKMKRIVFQFTPYSWVRFEWKPASSLRRWLAVCGIILVFLLAELNTFYLKFVLW
XP_028405150.1	-0.07357142857142855	168	PDMKEYATDCRLSWAKLYDSMDLFILSHFIGWAGKSLLMRHAVLCWSASITWEITEIFFAHLLPNFKECWWDAILLDIVICNGLGIHVGLYLCKKLEMRTYHWESIKDIQSTTGKLRRAILQFTPASWTRVSWTDSNSTYKRLLCVYILGLFWQIVELNTFFLKHIFR
KAG0001809.1	-0.07304878048780487	164	LPEKSYGDACELTYDNVVSQVFDEFVLAHAIGWFCKALILRDYTFCWILSVMFEVMEYSLSHQLNNFDECWWDHFLVCELNAFYLKTLLWIPPAHWINVCRIFSYFMFGIPGVREAYQFFYDKDCKRIGPQAWLLIGSISTEVLIIFKFGYDEFPNPAPKPVIY
XP_019639871.1	-0.07251428571428573	175	LPEQSYGGNCLLWDPDHPQGPLHNFWDKCDIFVPAHFMGWYAKALILRNVWITNVISVMFEFLEYTLEHQLPNFNECWWDHWIMDVLICNGLGIWCGMKTVEYLKMKPYHWRGLWHIPTYRGKMRRMVAQFTPYNWTSFDWKPTLSLKRWLAVLGIIAMWLIAELNTFYLKSILW
XP_004990775.1	-0.0725	176	LPEQTYADDCRIYVPDHPSGNPYANFLQKMDRFVIAHALGWVVKALAFRNLKILLVCSFAFELFEYMLEFQLPNFGECWWDHWVLDFIVCNGGGIAVGLLLCRYLEMKEYRWRGINKIPTARGKLMRAIAQFSPYAWTNFQWGPYRDLKHWLVTLFAIWMMLCSDLNAFYLKSTLW
KXJ71062.1	-0.07206896551724137	145	DMDKEYGANCSDLSFERIWSHVDVFAWGHFLGWAFKAVLIRHMGILWAISVMWEITEISFAHLLPNFAECWWDALILDVLVCNGLGIWCGLKICKLLEMREYRWASIRDITSTKGKLKRVVLQFTPESWAPLTELNTFFLKHIFE
XP_042638047.1	-0.07205714285714282	175	LPERDYGGNCLIYDADNKTDPFHNVWDKLDGFVPAHFLGWYLKTLMIRDWWMCIIISVMFEFLEYSLEHQLPNFSECWWDHWIMDVLVCNGLGIYCGMKTLEWLSLKTYKWQGLWNIPTYKGKMKRIAFQFTPYSWVRFEWKPASNLRRWLAVCGIILVFLLAELNTFYLKFVLW
XP_004039425.1	-0.07196531791907512	173	LPEKNYAENCQIYTPDNPRGPFANVIDSIDVFFTAHFIGWLVKMFICRDFLMCMIQSVLFEFLELSLKHWLPNFAECWWDSVFFDILICNTGGIVVGWYLMNKFQMKEYRWSLQSKYKKSFTQNLKEIFITPNLEKHEWKMFSSLRRFILVMWFGIFMNLVDLNFFFNKFVIR
KAF8572409.1	-0.07178160919540227	174	LEEKNYGGSCIIYDSNSTDPWHNVRAKMDVFVLVHFFGWWFKTLIVRDYWLCNVLSFAFELMEYTLEHQLPNFSECWWDHWIMDFLGCNMAGIWLGMKTLNYLSIKPYHWRGMWKISGYKGKLHRVLLQFTPHRWTDFDWRPTGSLKRWLGTLGLCVIILLTELNTFYLKYVLW
GAV04960.1	-0.07155844155844153	154	LPEKDYGGNCLLYDNTHTDPYHNIWDKLDVFVLTHFFGWWLKTLVLRDWWLCTVISILFELMEYTLEHQLPNFNECWWDHWIMDALVCNGLGIVFGTMTLRYLEMRPYHWRGLWRIQTYSSVFLTQLITDLSIAPSVFSLQRETPADSGAVYSL
KAH8928351.1	-0.07143712574850297	167	LREKGYAENCEFTLQNIWNQIDIFCLAHALGWFGKAMILRDYWFCWILSILFEFCEYSLQLPNFAECWWDHWLLDVLLCNWGGLWLGMKVCEWLKVTPFSWRGIRTQHARTLRGRTARAMKQFTPYDWTEFKWEGTKRFRNYLSTVGLLSVFLLSELNVFYLKFLLN
XP_017491937.1	-0.07105882352941176	170	DMEKEYGSNCSDFSFERIKSSIDVFAWGHFFGWAFKAVLIRHAGILWAISVMWEITEITFAHLLPNFVECWWDALILDVIVCNGLGIWVGLKICKALEMREYKWASIKDISSTTGKIKRVVLQFTPESFTSIRWLDPKSTAMRFAAVCQLVIFWQVXRELNTFFIKHIFE
KAH0877532.1	-0.07096590909090907	176	LPERSYGADCRLYVPDHPTNRFKNLYDTIFDEFFLAHIFGWWGKAILIRNQPLLWVLSIGFELLELTFRHMLPNFNECWWDSIVLDILICNWFGIWAGMYTVRYFDGKTYEWVGISRQPNIIGKVKRTLGQFTPAHWDKDEWHPLQGPWRFIQVLTLCIIFLTVELNTFFLKFSLW
XP_009051490.1	-0.07022857142857138	175	LPEKSYGGNCLIYDENMPDNPFHHLKDKLDGFVPTHFFGWWLKTLILRDWWLCTVFSIMFEVLEYTLEHQLPNFSECWWDHWIMDALVCNGLGIYLGMKTLRYLKMKPYHWRSMWNMPTYKGMLRRVAAQFTPYSWTEFDWRPVSSLSRWLSMLALIAIFLLAELNTFYLKFALW
KAF6027178.1	-0.06954285714285711	175	LPERSYANNCVIYDAANPADPWHNVIEKFDLFVPTHFFGWWIKTLMLRDYWLCHTLSILFEVMEYTLEHQVPNFAECWWDHWIMDIIVCNGMGIWLGMRTLDYLSWKKYHWRGIWNLPSYREKFQRLAAQFTPYSWTDFEWKPTLSLKRWCAMLGVIAMFIMAELNNFYLKLILW
CAD7202545.1	-0.06937142857142856	175	LEEKSYGGNCRIYDHEVPDDPFHNIWDKMDLFVPTHFLGWYLKTLVLRDWWLCTLMSIMFEVLEYTLEHQLPNFSECWWDHWILDALVCNGLGIYLGLQTLHYFSMKTYHWRGLWTIPTYKGKLKRLMGQFGPYTWIDFDWRSTSSLGRWLGTLGISLVFLLAELNTFYLKFVMG
CAD7263575.1	-0.06937142857142856	175	LEEKSYGGNCRIYDHEVPDDPFHNIWDKMDLFVPTHFLGWYLKTLVLRDWWLCTLMSIMFEVLEYTLEHQLPNFSECWWDHWILDALVCNGLGIYLGLQTLHYFSMKTYHWRGLWTIPTYKGKLKRLMGQFGPYTWIDFDWRSTSSLGRWLGTLGISLVFLLAELNTFYLKFVMG
CEO96357.1	-0.06934523809523806	168	PEERQYATHCEFTWQTFSAALNDRFVLAHFFGWIAKSLVMRNRLACWISSIVWELVEISFTHVLPNFAECWWDQVILDILLCNGLGIEIGYALCKYLEVQKYEWTGINQTQTLGGKVKRVLLQLSPHSWMTVKWEFTRNWRRFLTLQILLFAFQVKDLNSFFLKDLLW
PSC69503.1	-0.0692	175	LPERHYGADCRLWIPGEGLNKKVLQDTLWDEFVVAHTVGWFAKACIIRNQPMLWTISVAFELCEKTFQHWLPNFNECWWDSWVLDVLVCNAIGIYTGMWTVRYFRSKQYNWSGISQQPSLIAKAKRGLLQFTPYSWDNFEWGVFSSPKRLVHCILIVFIFLLFEINHFFLKAVLW
XP_012625014.1	-0.06908571428571425	175	LPERDYGGNCLIYDADNKTDPFHNVWDKLDGFVPAHFLGWYLKTLMIRDWWMCMIVSVMFEFLEYSLEHQLPNFSECWWDHWIMDVLICNGLGIYCGMKTLEWLSLKTYKWQGLWNIPTYKGKMKRIAFQFTPYSWVRFEWKPASSLRRWLAVCGIILVFLLAELNTFYLKFVLW
XP_037694811.1	-0.06839999999999995	175	LPERDYGGNCLLYDAENKTDPFHNVWDKLDGFVPAHFLGWYLKTLMIRDWWMCTIISVMFEFLEYSLEHQLPNFSECWWDHWIMDVLVCNGLGIYCGMKTLEWLSLKTYQWQGLWNIPTYKGKMKRIAFQFTPYSWVRFEWKPASSLRRWLAVCGIILVFLLAELNTFYLKFVLW
XP_045414525.1	-0.06828571428571424	175	LPERDYGGNCLIYDADNETDPFHNVWDKMDGFVPAHFLGWYLKTLMIRDWWMCMIVSVMFEFLEYSLEHQLPNFSECWWDHWIMDVLICNGLGIYCGMKTLEWLSLKTYKWQGLWNIPTYKGKMKRIAFQFTPYSWVRFEWKPASSLRRWLAVCGIILVFLLAELNTFYLKFVLW
PRW57105.1	-0.06742857142857141	175	LPERHYGTDCRLWVPGEGVNWKVIHATVWDEFVLAHTLGWWGKALFIRNYTLLWFISIAFELCEKTLQHWLPNFNECWWDSWLLDVAICNAIGIYTGMWTVRYFKSKQYNWSGISQQPSLLAKAKRGLMQFTPYSWDNFEWQVFSSPKRCLQCLFICGVELLFEVNHFFLKALLW
XP_043826604.1	-0.06531428571428567	175	LPERDYGGNCLIYDPDNETDPFHNIWDKLDGFVPAHFLGWYLKTLMIRDWWMCMIISVMFEFLEYSLEHQLPNFSECWWDHWIMDVLLCNGLGIYCGMKTLGWLSLKTYKWQGLWNIPTYKGKMKRIAFQFTPYSWVRFEWKPASNLRRWLGVCGIILVFLLAELNTFYLKFVLW
XP_044565122.1	-0.06389830508474575	177	LPERDYANNCDIYTPNNPVSYFKNVYDTIYDEFILAHVLGYIAKALLFRDLKLCWCLSLFFEIMEITFQHWLPNFKECWWDHIIIDVLICNNIGIIIGLWICDYLKMRKYPLWIGVTKMDTTPKKIKRIFQQFTPFNWTSYDWHIFDDAKHFLYFCAIVLAMNIVDLNAFFLKYVLW
XP_045176802.1	-0.06367816091954025	174	LPEKSYGGNCLVYDPSNEDPWHNFKDKMDGFVPTHFFGWWLKTLIIRDWWFCMVISLMFEVMEYTLEHQLPNFSECWWDHWIMDAIVCNGLGIYLGMKTLKYLSMKPYHWRGMWNIPTYRGKMKRVALQFTPYSWTDFNWKPTSSLIRWFATLGIFVIFLLAELNTFYLKFVLW
KAG6376885.1	-0.06287425149700596	167	LPEKNYAENCALTAQSIWDAIDIFCLAHALGWFGKAMILRDYWFCWILSIAFEFAEYSLQHQLPNFAECWWDHWILDVLLCNWLGTYLGMKICQYLEVKPYEWRGLRQTRGLRSKAKRVLSQFSPHDWTAFKWEGTTSFRHYVTVVLLLAVFLAAELNPFYLKSLLW
XP_003061774.1	-0.061907514450867035	173	ADERAYGEDCRIYTPEDPVSNFRVLRDTVCDEFVIAHVIGWYGKAIVLRSVPLLWCYSVAFELLEITFQHWLKNFNECWWDAWILDVALCNAVGIYFGMMTIKFWEGADYDWTGKKGISGQVQRSLSVLAPASVDAYSWNPTSSPLRFLQCAFIVVVCLIFELNAFLLKYVFS
XP_004459821.1	-0.061485714285714234	175	LPERDYGGNCLLYDVDNETDPLHNIWDKLDGFVPAHFLGWYLKTLMIRDWWMCMIVSVMFEFLEYSLEHQLPNFSECWWDHWIMDVLVCNGLGIYCGMKTLEWLSLKTYKWQGLWNIPTYKGKMKRIAFQFTPYSWVRFEWKPASSLRRWLAVCGIILVFLLAELNTFYLKFVLW
XP_037569716.1	-0.06147928994082841	169	DLEKEYGVNCSDITLEKLWAHMDVFAFGHFFGWAMKAILVRHYGICWAISVTWEITEMAFAHLLPNFKECWWDAIVLDVLLCNGLGIWFGMRICEKLEMRTYKWESIKNIQTTTGKIRRALLQFTPASWTHVRWMDPTCTYMRFLAVTELVIFWQVTELNTFFLKHIFE
KAG9097087.1	-0.06107784431137724	167	LPEKSYAEDCSLTTKNLWGAIDIFCLAHALGWFGKALILRDYWFCWILSIAFEFAEYSLQHQLPNFAECWWDHWVLDVLLCNWLGIYLGMQTCAYFEVKRFTWRSISSTKGVRRKTKRVLKQFTPHDWTEFHWEGTSSFTSYCAVFMLLATFLAAELNPFYLKSLLW
THU49512.1	-0.06073863636363635	176	LPERSYGADCRIYVPENPKSRFINVYETLFDEFVLAHIFGWWGKAIMIRNQPLLWVLSIGFELMELTFRHMLPNFNECWWDSIILDILICNWFGIWAGMHTVRYFDGKTYEWVGISRQPNIIGKVKRTLSQFTPARWDKDEWHPLLGPWRFIQVLCLCVVFMTVELNTFFLKFCLW
ASN64467.1	-0.06012269938650305	163	LVERNYAEKCHSWAAVVDKLDIFVVAHFVGWMVKALVIRDSRLLWLLSILFEFMEISFRHILPNFWECWWDHLILDVFGCNLLGIYLGLALCKRMQMLQYNWHDKYAKSLMALGGSASRSFSFGYSSAPFSLSRSNSITPAVPPAAPAAAAASSSPICESPRD
CAD5125368.1	-0.05897142857142857	175	LPEKSYGGNCLIYDRNNTEDPWHNVWDKMDGFVVIHFVGWWLKTLILRDYWLCMVISIMFEVLEYTFEHQLPNFSECWWDHWIMDALVCNGLGIYLGMKTLNYLSMKRYHWRGMWNIPTYRGKITRVLKQFTPYFWTDFQWKPTSSFKRWIATLGIIGMVLLAEMNTFYLKFVLW
XP_017769854.1	-0.05792899408284021	169	DMDKEYAINCSDITIERVWSHVDVFAVGHYLGWMFKAVLIRHMGILWAVSVMWEITEVAFAHLLPNFKECWWDALILDVLVCNGFGIWCGLKICKILEMREYKWVGIRDIHSTTGKIKRAMLQFTPESFTSVRWLDPKCSYMRIVALCQLVIFWQTSELNTFFLKHIFE
XP_043562112.1	-0.05777142857142855	175	LPERDYGGNCLIFDPGNKTDPYHNIWDKLDGFVPAHFLGWYLKTLMIRDWWMCMIISVMFEFLEYSLEHQLPNFSECWWDHWIMDVFLCNGFGIYCAMKTLEWLSMKPYHWQGLWNIHSYKGKIKRIAFQFTPYSWVKFEWKPASNLRRWLAVCGIIFMFLLAELNTFYLKFVLW
KAA3476703.1	-0.05742138364779874	159	LPERSYGADCHIYIPENPTSRFKNVYETLFDEFVVAHIFGWWGKAILIRNQPLLWVLSIGFELMEFTFQHMLPNFNECWWDNIILDILTCIWAGMHTVRYFDGKTYEWVGISRQPNIIGKDKDEWHPLLGPMRFVHVLSLCIVFLTVELNTFFLKFCLW
KAG1696139.1	-0.05644970414201181	169	DLEDFHIDHEKDVSIERVWSHIDVFAFGHFFGWAMKAMLVRHYGICWTISVMWEITEIAFAHLLPNFAECWWDALILDVLLCNGLGIYMGMQVCKMLEIRTYKWESIRDIHSTSGKIRRAVLQFTPASWTHVRWLDPHCTYMRLIAVSEVVVIWQICEMNTFFIKHIFE
XP_038621300.1	-0.055999999999999966	175	LPERDYGGNCLLYDPGNETDPFHNVWDKMDGFVPAHFLGWYLKTLMIRDWWMCMIISVMFEFLEYSLEHQLPNFSECWWDHWIMDVLLCNGLGIYCGMKTVGWLALKTYKWQGLWNIPTYKGKMKRIAFQFTPYSWVKFEWRPASDLRRWLAVCGIIFVFLLAELNTFYLKFVLW
KAH0508179.1	-0.05594285714285712	175	LPERDYGGNCLIYDADNKTDPFHNIWDKLDGFVPAHFIGWYLKTLMIRDWWMCMIISVMFEFLEYSLEHQLPNFSECWWDHWIMDVLICNGLGIYCGMKTLEWLSLKTYKWQGLWNIPTYKGKMKRIAFQFTPYSWVRFEWKPASSLHRWLAVCGIILVFLLAELNTFYLKFVLW
CCA17029.1	-0.053629629629629645	135	KKTISAALNCEINSTNIYNGISSIWFFAHVTGWWGKMCMFRDWRFCLVLSIAFEILELSLQFMIPDFKECWWDSLFMDTFGANLLGMLLGRLTLQYYESKEYDCNSHLSAGRNITGKSSLAFADSYRLYLHSLCV
SBS95285.1	-0.0532330827067669	133	TFFSSKSTDEIRWMLRYDKFDIFVIAHFCGWFVKTLAIRDFFILNINSVMFELIELKFQHLLPNFYECWWDHLYDWTVSLKNKPNKKNIIFPALDGLLRKMFKNSISMLVQMFLCFIMNLSDLNIFFLKAQLQ
XP_033752811.1	-0.052356321839080434	174	MPEKAYGGNCYIYDPDHSDPFHNLWDKLDGFVPTHFFGWWAKTLILRDWWLCTVLSIMFELLEYTLEHQLPNFSECWWDHWIMDALVCNGLGIYLGMKTLNYLSMKPYHWRGMWNIPTYSGKIKRVALQFTPYSWTDFDWKPLSSLKRWFAMLGVIAIFLLAELNTFYLKFVLW
XP_014784674.1	-0.052241379310344796	174	LPEKDYGGNCYIFDSNHSDPFHNLKDKMDGFVVTHFLGWWLKTLILRDWWLCTVLSIMFEVLEYTLEHQLPNFSECWWDHWIMDVLVCNGLGIYLGLQTLRYLSLKQYHWRGMWNIPTYSGKLRRVAAQFTPYSWTDYEWTPTSSLKRWMAMLGVIAIFLLAELNTFYLKFVLW
KAG7032536.1	-0.05091891891891891	185	LPERSYGADCRLYLPENSRSRFKNVYETLFDEFVPAHIIGWWGKAIMIRNQVLLWVLSIGLAFIDIIIRSLDFQLTFRHMLPNFNECWWDSIVLDILICNWFGIWAGMRTVRYFDGKTYKWVGLSRQPNIIGKVKRTLGQFTPAQWDKDEWHPLLGPWRFIQVISLCIIFLTVELNTFFLKFCLW
CAG2200636.1	-0.05074285714285712	175	KPFWRYVKSRRQENIGIPAMKQNGALDKMDGFVTTHFFGWWLKTLILRDWWLCMVLSIMFELLEYTLEHQLPNFSECWWDHWIMDALVCNGLGIYLGLKSLKYLSMKHYHWRGMWNIPTYRGKMKRLALQFTPYSWTDFDWRPLSSLKRWLAMLAVIAIFLLAELNTFYLKFVLW
KAF2364051.1	-0.04958579881656803	169	MDKGEWGENCDDFSLQRLWGSVDFFCFAHFAGWAMKTLLVRHYGILWTISIMWEITELCFCHLLPNFKECWWDSFILDVVLCNGAGIWFGMQFCHWMEMRYYSWESIKDIRSTSGKLKRAVLQFTPESWTAMRWLDPSNTVMRTLAVCQLIIFWQLSELNTFFLKHIFQ
XP_037072798.1	-0.049235294117647085	170	MIEGTWSEDCYPVTLDNIWSNMDIYVVSHLLGWSLKATVVRHYGVVWTMSVMWEVTELLFIHLLPMLAECWWDIIVIDMLISNGIGIFIGMQACRWLEVREYKWESIKDPSPSDSKTGCSQSRSPTPSSGVHAHWMDVNSRYMRVLYVSVMVVSSSMVDLNAFLLKHVLQ
KAH0475387.1	-0.04874999999999997	176	LYETNYAEDCRLITPDHPDGALGNILERIDVFVLAHFFGWLVKALIIRNEKLLWVLSLAFEWAEISLRHILPNFWECWWDHLLLDVFGCNLLGIYCGLWLAERLQMREYKDWIFHSRSKPFYYHSRLLSQLLPENYSQHHWPKFMRNGTTFVAMVAFVVLATLFDVNLFFLKAQLH
ENN77262.1	-0.048709677419354856	155	DMDKEYGVNCSDISVERVWSHVDVFALGHFFGWMFKAILIRHMGILWATSIMWEITELAFAHLLPNFIECWWDALILDVLICNGLGIWCGLKICRALEMREYKWESIKDIHSTTGKKFPWLDPKCSYMRVFAFCELVLFWQISELNTFFLKHVFD
XP_041366468.1	-0.04804597701149425	174	MPEKNYGGNCLIYDSNHEDPFHNLKEKFDGFVPTHFFGWWLKTLILRDWWLCTVFSLMFELLEYTLEHQLPNFGECWWDHWIMDALICNGLGIYLGMKTLHYLSMKPYHWRGMWNIPTYSGMFKRLAAQFTPYSWTDFDWRPTSSLKRWLSMVLIIAIFLLAEMNTFYLKFVLW
XP_004253677.1	-0.047999999999999994	175	LPEREYAVDCRLYTPELPCKWNNFKNVLFDEFVFFHFIGWWARAMVCRDVGLTWFNSILFEFMELTFQHILPNFQECWWDHIILDVFGCNWIGIWLASKTLRYFELKEYNFSGVSEMKNAKGKVYRVIGQFTPKSWTRFHWGMFTHWKRFIYVSILILFFQLLDLNSFFLKAELW
XP_795317.4	-0.04775147928994082	169	PIEKEYAANCSDVSIERVWGHFDWYSFSHFGGWVVKALLMRSYVLCWIISVTWEITELSFIHIQPNFAECWWDAIILDVLVCNGLGIWLGMKLCRRLEMTEFRWESIKNIPSTSGKIKRAVLQFTPASWTPIRWFEPHSSLKRVLSVFIIVCVAQLVELNTFFLKHIYK
XP_040744315.1	-0.04701298701298698	154	LPERSYGDQCALTVENVRSGIDIFVLAHSLGWFGKTLIIRNQTMCWILSVTFELLEYSLAHQLPNFNECWWDHWILGRWCEYFKMKTYTWHGIREIPSLTGKLSRAGLQFTPHSWTTYEWAPTERFKNFAGIVMFAVLIMLAELNVFYLKSLLW
KPP57910.1	-0.04685714285714284	175	LPERDYGGNCLIYDPGNETDPYHNIWDKMDGFVPAHFLGWYIKTLMIRDWWMCMIISVMFEFLEYSLEHQLPNFSECWWDHWIMDVLVCNGLGIYCGMKTLGWLSMKPYQWQGLWNIPTYKGKIKRIAFQFTPYSWVNFEWKPASNLRRWLAVCGIIFMFLLAELNTFYLKFVLW
CBY15123.1	-0.046023391812865494	171	DLVESYAEDCSDISFATIWASLDIFAFAHFWGWGMKALMIRNYGICWTISVTWEITEVMFQHILPNFKECWWDHWILDVVVCNGGGIWLGMIVGQFLELRRYRWESVLEIDSRKKKFKRCLLQFTPESWGRLDWLHGNYRHPIGRTLALFIIMMLWQIVELNTFFSKHFFR
GAU97853.1	-0.04557471264367814	174	LPEKDYGGSCLIYDRNHTDPYHNVWDKFDGFVPTHFFGWWLKTLILRDWWLCTVISIMFELLEYTLEHQLPNFSECWWDHWIMDALICNGTGIVLGMITLKYLEIRPYHWRGLWTIQTYSGKLKRMVAQFTPYSWVEFDWRPLSSFKRWAAMMGVICIFLMAELNTFYLKYVLW
XP_006675932.1	-0.04544910179640717	167	PPEKSYAEDCAITWEIIYNQMDVFVIAHTMGWFCKALVLRDYWLCWIVSIMFEVMEYSLEHHLPNFAECWWDHWVLDVLITNWIGTYFGMKACEYFEVKHYSWRGIGEIPTIRGKLARTMGQFTPYSWVKFEWHSTKSFRNFIAVIGILCLELQCELNAFYLKYLLW
KAF8651936.1	-0.04532934131736524	167	LPEKSYAENCELTPQNIWNAIDIFCLAHALGWFGKAMILRDYWFCWILSIAFELAEYSLQHQLPNFAECWWDHWILDVLICNWLGTYLGMKTCQYLEVKPYEWRGLRQSRGIRSKARRVLSQFSPHDFTAFKWGTASSFVHYISVVLLLAVFLAAELNPFYLKSLLW
OQV12010.1	-0.045204678362573074	171	LPEKDYGGSCLLYDNNHTDPYHNIWDKFDSFVPTHFIGWWLKTLILRDYWLCTVISIMFELLEYTLEHQLPNFSECWWDHWIMDAFVCNGLGIVLGMITLKYLKMRPYHWRGLWTIPTYQGKLNRIVSQFTPYSWIEFDWRPLSSFKRWMAMMAIFLLAELNTFYVKYVLW
OMJ87750.1	-0.044832214765100666	149	MRSENYDRNCELNYENVSKIIDFYVLVHFFNWLLASFIIRDYYILHIWSILDELIELSLKNIRPNFCECWWDSLVLDVILANTLGIYVGMTIVKWIGSMKYDWLGRNGTKSIKEWKAWKDHRYFQGAFCLMIFVSANFVTGFTVSNSLW
OMJ94094.1	-0.04446927374301676	179	LPEKSYAENCDVFTPNDPNSYFANVKDCIFDVYIPAHAFGWWFKMIIVRDVKLCAFLSVLFEFMEITLRYQLPNFWECWWDSLILDVIICNGGGIFLGWLTCRAFEMKEYYWGMGGDPRTENERFCALSRSAIQLTPYSWSVYKWEMFSSSRNFVTTLWYIAFVNLVDLSNFYLKFLLW
XP_023022435.1	-0.04426035502958582	169	DLDKEYGVNCSDITVERIWSHVDVFAVGHFFGWMFKAVLIRHMGILWAISCMWEITELAFAHLLPNFIECWWDALILDVLICNGCGIWCGMFLCKKLEMREYKWVSIKDIHSTKGKIKRAMLQFTPESWTSVRWLDPKCSYMRIFALCQLVVFWQVIELNTFFIKHVFE
XP_021940318.1	-0.04371428571428568	175	LEEKSYGGNCRIYDEDVPEDPFHNIWDKLDLFVATHFFGWWLKTLVLRDWWLCTVFSIMFEILEYTLEHQLPNFSECWWDHWIMDAAICNGLGIYFGLKTLQYFSVKTYHWRGLWSIPTYKGKLKRLVAQFGPFSWVDYDWRSTSSLGRWIATLGIILVFLLAELNTFYLKFVML
XP_008860538.1	-0.04275862068965516	174	LPEREYAIDCRLYTPELPCKWNNFKNVLFDEFVIYHFVGWWARCVICRDWKLTWFNSILFEFMELSFQHILPNFHECWWDHIILDVFGCNALGIWLGSKTLQYFELREYNFSGVSPMQKKGKIFRVIGQFTPTSWTRYHWGMFTHWKRFIYVIILIIYFQLFDLNSFFLKAELW
KAH7641595.1	-0.041597633136094665	169	DSEKQYAVNCSDLTLERFWEHMDVFALAHFLGWVLKALLLRHYGICWTISVTWEITEVAFAHLLPNFAECWWDSWILDVLICNGLGIFCGMFICRLLEMRTYKWESIKDIQSASKKIRRAILQFTPESWTPIHWFDPNCTYMRFLSVTQLVIFWQLTELNTFFLKHIFE
PIK56411.1	-0.04079545454545453	176	LPERSYAEDCRFYDPEPHQDGHFHNFWEKCDVFIWGHLFGWWAKMLMVRDYWLCNVISILFEVLEYTLEHQLPNFAECWWDHWLLDAVICNGLGIWLGMKTLNYLNASTYHWRGLWSINTYSGKLKRMMMQFTPYSWTEFEWHPTESLNRWIFVILLVCFFLVAELNCFYLKFVLW
CAD7225009.1	-0.039771428571428534	175	LEEKEYGGNCVIYDESRLDDPFHNVKDKLDLFVPLHFFGWMLKTLVLRDWWLCWVISVMFEVLEYTLEHQLPNFSECWWDHWIMDALVCNGLGIFVGLIILNKFSMHRYCWRGLWKISSYRGKLRRIIAQFGPYSWTDFEWKPTSSLGRWISVLSITLLFLITELNTFYLKFVLW
XP_033917400.1	-0.03931428571428569	175	LPERDYGGNCLVYDPGNETDPFHNIWDKLDGFVPAHFFGWYLKTLMIRDWWMCMIISVMFEFLEYSLEHQLPNFSECWWDHWIMDVILCNGLGIYCGMKTLSWLSLKTYKWQGLWNIPTYKGKMKRIVFQFTPYSWVKFEWKPASSLRRWLAVCGIIFVFLLAELNTFYLKFVLW
RWR85629.1	-0.03903409090909089	176	LPERSYGTDCRIYLPENPTSRFKNVYETLFDEFVLAHIFGWWGKAIMIRNQPLLWVLSIGFELMELTFRHMLPNFNECWWDSIILDILICNWFGIWAGMHTVRYFDGRTYQWVSLSRQPNIINKVKWTIGQFTPAHWDKDEWHPLLGPWRFIQVLSLCIVFLTVELNTFFLKFCLW
KAG5722224.1	-0.038443113772455066	167	LPEKSYAEDCTLTTRNIWNALDIFCIAHTLGWFGKAMILRDYWFCWTLSIAFELAEYSLQHQLANFSECWWDHWILDVLVCNWIGTYLGMKVCQYLEVKPYEWRGLRQTRGLRSKARRVLSQFSPHDFTAFKWGTASSFTNYVVVVLLLAVFLAAELNPFYLKALLW
KAH8739637.1	-0.03712574850299397	167	SFEVNYASGNSCSLFDNSNGILSNVRSRIDTFVIAHFVGWGIKTLILRDNFLIWFNSIFFEWLEITFRHLLPNFHECWWDHLLLDVFGCNLLGIVFGNILINKFNLTKYKWHADKRRCDNDYRKDNVVTLKLPSILSTLRGYFSFIILTLVVQLIDLNYFFFKAEFS
XP_020159363.1	-0.036647727272727276	176	LPERSYGADCRLYVPENPKNKFINIYETLFDEFVVAHVLGWWGKAVMIRNQALLWVLSIGFELMELTFRHMLPNFNECWWDSIILDILICNWFGIWAGMHTVRYFDGKTYEWVGLSRQPSIMGKVKRSLSQFTPAQWDKDQWQPFMGPLRFIQVLFLCVVFMMVELNTFFLKFCLW
CAD7226972.1	-0.03644970414201181	169	DHEKVYGEDCNPVTWEKLWSHVDVFAFAHFSGWVMKAILVRHYGILWTISIMWEVTEVLFSHLLPNFIECWWDAFGLDVLLCNGLGIYVGMQICRYLEMRDYHWESVRTIRTTRGKIKRCVLQFTPHSWTQVRWLQPESGFMRMFAMWQLIVFWMLSELNTFFLKHILE
PRP83789.1	-0.03603773584905659	159	LPERSYAENCDIYTPNDPVTSFRNVWDAVNDEFMVAHFFGWACKAILLRDWYLCNFMSILFELLEMSLQHLLPNFAECWWDHWILDVLTMNLFGIILGLRFVRYFNCTPYGWVAGVRPEMEEYNWDILKNWRRLASYVLHIPPPHPINVIRLFLWWGLG
XP_039267130.1	-0.035999999999999976	175	LDFRAYGGNCTIWDAENERDPLHNVMDKMDGFVAAHFIGWFLKALIFRNIWMTTVLSAVFELLEYTLEHQLPNFSECWWDHWILDFIVCNGLGIYFGLKCLKYLSVKEYKWQGLWHIPSYRGKVRRVVGQFSPYSWVKFQWKPTENLFRWLLVSFQMLMILLAELNTFYLKFVLW
KAF5837811.1	-0.0348351648351648	182	INYRTYASDCRLLVEKQPGGGLALNWQGIKSTLLDEFVPAHLIGWWAKALVLRNHFILWVISIGFELLELSLGHMLPNFNECWYDSWVLDVAVCNLIGITLGMATVRWMDCKYERYNWQGLSELKGLGAKARRSLAQLGPYTWDKFQWCQFRSPKRFLQTLFIIVVGLAFELNVFFLKYSLW
CAF1238394.1	-0.03333333333333331	159	LPERSYAENCSLRWSILKNQLDGFVLSHILGSYIKALLFRDYWIWWILSIMFEIFEYSLQHQLPNFAECWWDHWILDVAFCNALGIYFGMKTCQYFQLEQFHWKEVKQTCHEETNQDFLSNLFNWSPGRTFPHYLGLLFIIWSTLQCELNVFYLKYLLW
XP_022083564.1	-0.03164772727272727	176	LPEQSYAEDCRIYDPDGHPGGPWHNLWEKVDVFVVGHLLGWFFKMLMIRDYWVCWVISIMFEVLEYSLEHQLPNFAECWWDHWVLDVIVCNGAGIWLGMKTLNYLNMKTYQWRGLWKIPTYRGKLKRIFLQFTPYSWTRFEWQPTANLTRWLAVLGIISLYLLAELNTFYLKYILW
XP_035665551.1	-0.03047337278106506	169	PDTTEYAVNCSQVTWERLWGHCDIFMFAHFWGWAMKALIVRSFGLCWTISVTWEVTELAFMHLLPNFAECWWDQLLLDVLLCNGGGIWLGMFVCKCFEMRGYRWESIKDIRSTKAKIRRAVMQFTPASWSHTRWLDPKSSKMRLMAVYLLLVIWQISELNTFFLKHILH
CAD7280773.1	-0.029599999999999967	175	LEEKSYGGNCRIYDTDTPEDPYHNFWDKMDLFVPLHFFGWMLKTLILRDWWICTVLSISFELLEYTFEHQLPNFSECWWDHWILDALLCNGLGIYVGIQVLNFFSLRTYYWRGLWNIPTYRGKLKRIIAQFGPHSWIDFEWKPTTSLGRWFFMLNIIMLFSLGELNSFYLKYVLW
XP_014668787.1	-0.029230769230769206	169	DTEKDYAVNCSDVTFERVWSHVDVFAFGHFWGWALKALLIRHAGICWTISFMWEFTEMFFAHLLPNFKECWWDALILDVLICNGLGIWLGMFVCKKLEIRTFSWESIKDIHSATGKLKRAVLQFTPESWTHVRWLDPNCTYMRFWALCQLVIIWQIAELNTFFLKHILE
XP_028592007.1	-0.028114285714285682	175	LPERDYGGNCLIYDPDNGTDPFHNIWDKLDGFVPAHFLGWYIKTLMIRDWWMCMIISVMFEFLEYSLEHQLPNFSECWWDHWIMDVVVCNGLGIYCGMKTLGWLSLKTYSWQGLWNIPTYKGKMKRIAFQFTPYSWVKFEWKPASSLRRWLAVCGIIFIFLLAELNTFYLKFVLW
KIK37547.1	-0.02784431137724549	167	LPEKSYAENCALTPQNIWDAIDIFCLAHALGWFGKAMILRDYWFCWILSIAFEFAEYSLQHQLANFAECWWDHWILDVLVCNWLGTYLGIKTCQYLEVKPYEWRGLRQTRGLRSKARRVLSQFSPHDWTAFKWEGTTSFLHYLIVVLLLAVFLAAELNPFYLKSLLW
XP_021949017.1	-0.027371428571428547	175	LEERSYGGNCRIYDSDLPNDPFHNVWDKFDLFVPMHFFGWWLKTLILRDWWLCTVISIMFEILEYTLEHQLPNFSECWWDHWILDAMFCNGVGIFVGIQTLKYFRVRTYHWRGLWSIPGYKGKLKRILAQFGPHSWIEFDWKPTSSLGRWLATLGIIFAFLLAELNTFYLKFVLW
XP_033106106.1	-0.0272	175	LPEQSYAEDCRLYVPDHVDGPFANLWLKWDFFVFSHLFGWFVKMIIVRDFWMCQVLSIGFELLEYSLEHQLPNFAECWWDHWIMDFLVCNSLGIIIGQMTLRYLNIREYEWRGLWNIRSYRGKMVRVIQQFTPYSWTRFDWKPTKSLKRWLAVIGIMCMFQIAELNTFYLKFVLW
KAF4730536.1	-0.026705202312138725	173	DSLISFDHLQCSLTRDHILGSITNIWFAAHVVGYWAKMCIFRDWSMCWTYSFAFEFAELGLVWLIPEFQECWWDSLLLDVFGANFIGMCIGRLTLYYLECRAYVWNPSDPENSPRYGRRLGRKFKRVMLQFTPYSWSRYDWPRDASHWVLSQIAWLQCFVLELNSFFLIHAFA
KAF0303014.1	-0.02650887573964497	169	MDESNWGQNCNPLTFDKIWSSLDIFAFAHLFGWMMKALLIRHYGLLWTISIMWEVTELLFAHLLPNFIECWWDAIILDILLCNGVGIYIGMKVCRWLEMRDYKWESIKDISTTSGKVKRALMQFTPESWIQVRWMDSDSPAKRVLSVSLLVIAWQLTELNTFFLKHVFQ
KAG9013543.1	-0.026167664670658636	167	LPEKSYAEDCTLSVTTLWNAFDIFCLAHLLGWLGKALILRDYWFCWILSISFELAEYSLEHQLPNFAECWWDHWVLDVLICNWLGTYIGIKLCQYFEVKSYIWRGFRQSRGLKAKTGRVLKQMTPHDWTTFQWEGTSSFSHYCTVVLLLSCFLAAELNPFYLKSLLW
XP_045588316.1	-0.026035502958579867	169	MDKGEWGEKCDDLTFARLWESIDFFCFAHFAGWTMKTLLVRHYGILWTISVMWEITETAFSHLLPNFMECWWDAVILDVLLCNGFGIWCGMQICHLMEMRYYNWESIKDIQTTTGKLKRAVLQFTPESWTAMRWLDPACTYMRFLAVSQLVVFWQLAELNTFFLKHIFQ
XP_032815999.1	-0.025999999999999975	175	LPERDYGGNCLIYDHGRPGNPFHNVWDKFDCFVLAHCLGWFAKTLVIRDWWMCTIMSVMFEFLEYSLEHQLPNFSECWWDHWIMDVLVCNGLGIYCGMKTLEWLSIKPYRWQNLWSIPTYRGKIKRVAFQFTPHSWVRFAWKPASSLHRWLAVIVIISVFLLAELNTFYLKFVLW
KAG6900144.1	-0.024790419161676635	167	LPEKSYAEDCAFTTKNIWNALDIFCIAHTLGWFGKAMILRDYWFCWILSIAFELAEYSLQHQLANFAECWWDHWILDVLVCNWIGTYLGMKVCQYLEVKPYEWRGLRQTRGLRSKAKRVLSQFSPHDFTAFKWGTASSFTNYVVVVLLLAVFLAAELNPFYLKALLW
CAG7835434.1	-0.024260355029585776	169	DSEKEYGVNCSQITVERVWSHVDVFALAHFLGWILKAVLVRHVGILWTISVTWEITEVAFAHLLPNFIECWWDAIVLDIFLCNGIGIWVGMKLCKLLEMREYKWESIKTIQGTTKKLKRAVLQFTPESWTPVRWLDPTVSYMRLVAVCQLVVFWQIAELNTFFIKHIFE
KAF7457656.1	-0.02396551724137929	174	VPEANYAGSSCSLLDKSQGGLSNLYSKLDIFVTAHYLGWLVKTLILRDNFLVWFNSIFFEWLEITFRHILPNFYECWWDHVLLDIFGCNLLGIITGGLLIKKFGLISFDWGLGDSSERGVTETGKVSPREFSDEDQNLDGFLHFLGFLGKDSFSVLWPRAFSTLGGFISFLITT
EDW79012.2	-0.023431952662721866	169	DMEKEYGVNCTDISWERVKGHLDVFAWGHFLGWAFKAILIRHMGILWAISVMWEITEITFAHLLPNFIECWWDALILDVIICNGLGIWMGLKICKILEMREYKWASIKDISTTTGKIKRAMLQFTPESWSAIRWLDPKSTAMRFAAVIQLVIFWQVTELNTFFLKHIFE
XP_009167954.1	-0.022840236686390503	169	ILDKEYAVNCSQVTFERVYSHMDIFALAHFAGWVVKTILLRHRMIAWTLSINWEITEIAFSHILPNFNECWWDSLLLDVLICNGLGIEVGMLLCRWLEIRDYRWDSIRDIRGARGKLKRAVLQFTPGSWTYTRWLHRDSSVLRSFLLSQLIIVWQLAELNSFFLKHVFI
GIY33328.1	-0.022057142857142813	175	LSEKKYGGDCLLYDASHPSDPFHNIWDKMDIFVPTHFFGWWIKTLMLRDWWICTVMSIMFEILEYTLEHQLPNFSECWWDHWIMDALICNGLGIYLGMITLKYLSMKPYHWRGLWTIPTYKGKLQRIAAQFGPHSWIEFDWKPTSSLTRWLCVLGLILMSSLLELNTFYLKFVLW
XP_005827092.1	-0.021964285714285707	168	WADRSKGEEPCFANLQASDAIQDEFVVAHVLGWWGKALIIRHAGAAWINSIVFEFVEMSFEHWMPNFAECWWDHIILDVMTCNLLGIILGHLFMHWLSVKQYRWMHISEIPTPEGKFLRVLGQFSPESWDTYHWDALESPKRLLVVILTYACILLCDFNAFALKFILW
OPJ74218.1	-0.021771428571428542	175	LPERDYGGNCLLYDPGNGTDPFHNIWDKLDGFVPAHFFGWYLKTLMIRDWWMCMIISVMFEFLEYSLEHQLPNFSECWWDHWIMDVILCNGLGIYCGMKTLSWLSLKTYKWQGLWNIPTYKGKMKRIVFQFTPYSWVKFEWKPASSLRRWLAVCGIIFVFLLAELNTFYLKFVLW
VDD90750.1	-0.021011904761904773	168	LEEKEYAVDCSNFTWERISKSIDIFVIGHFLGWMMKALLIRHHLICWYISIAWEVTELVFSHLLPNFEECWWDIIILDIFLCNGLGIYCGIRLAHFFEMREYHWESIKDIKTTRGKFKRAVLQFTPESWMQVDWYNDVAIRRTLSIYAFVMIWLVTELNTFFLKHIFA
GBF98330.1	-0.02079096045197736	177	VDYRTYASDCRLYVRGAGVNWRALRGTVVDEFVVAHALGWWAKALVLRNRTLLWTASIGFELLELSFRHMLPNFNECWWDSLILDIAICNFLGITAGMATVRWFDARYTRYNWQGLSELEGLRNKAKRSVAQLLPYSWTRLEWMVFKSPKRFLQAMLPVAVMLAFELNVFFLKFALW
ODN01356.1	-0.020457142857142837	175	LEEKSYGGNCFVFDPSVPDDPWHNVWDKFDLFVPMHFFGWWLKTLVLRDWWLCWVISVMFEILEYTLEHQLPNFSECWWDHWILDALLCNGGGILLGMLTLKYFRVRTYEWRGLWNIPDYKGKIKRILAQFGPHSWIEFDWKPTSSFGRWMAVLGITFVFLVAELNTFYLKFVLW
XP_039229739.1	-0.017278106508875728	169	DMEKEYGVNCSDISWDRVKGHLDVFAWGHFLGWAFKAILIRHMGILWAISVMWEITEITFAHLLPNFIECWWDALILDVIICNGLGIWMGLKICQILEMREYKWASIKDISTTTGKIKRAMLQFTPESWSAIRWLDPKSTAMRFAAVIQLVIFWQVTELNTFFLKHIFE
XP_013383200.1	-0.016982248520710022	169	MEEQEYAVNCSQVSFERLWGHMDIFAFGHFWGWCLKALLIRHYGICWTISVTWEATEMAFMHLLPNFEECWWDAWVLDVLLCNGLGIWVGMQFCKVLEMREFRWESIKDIHSTTGKLRRAALQFTPASWTHVRWLDPNSSYMRVIGVSILVIFWQLSELNTFFLKHILH
XP_003738004.2	-0.01615384615384615	169	DSEKEYGVDCWNITLENIWSHLDVFVVGHFFGWTMKAVLIRHYGICWTISVTWEITEMAFAHLLPNFVECWWDAVILDVLVCNGLGIWFGMQICRFLEMRTYKWECIKDIDSISGKLRRAVLQFTPESVTKLSWLDPSSSYLRILAVTELVIFWQITELNTFFLKHIFE
CDO69873.1	-0.01569620253164556	158	LPEKSYAENCELTLENLWNAIDIFCLAHALGWFGKALILRDYWFCWILSIAFEFAEYSLQHQLANFAECWWDHWILDVLICNWLGTYLGMKTCQYFEVKTRGIRSKTKRVISQFSPHDWTTFKWEGTASFGHYFTVVLLLAVFLAAELNPFYLKVGAF
KAF0991896.1	-0.01565476190476189	168	PHPINYAEDCRFTWETIKPQIDIFCFCHFWGWLCKSIVIRHSGISWYQSIMWELSELFFQHLLPNFQECWWDMLILDIILCNGLGIVAGSYFLHWLEFRTYHWESVKMIKGARGKLKRVILQFSPMSFDPTNWFSTDSLSLRIVQLSTFSVIWQTSELNTFFLKHVFV
TNV79732.1	-0.015055555555555536	180	LPEKSYADDCRIFTPENPYSSFQNVYEAAVDVHFFAHLFGWWFKMMIIRDVKMCWLLSIVFELLEITFRHWLPNFWECWWDHLLLDVFGCNMLGIILGAWSCNYLYMRRMNWIYDKPHGSHPAPCANKLITFVNKFRPNVWTRYDWSVFSSLTRYNQFLFYCFICLGIDCMNFFNKFILW
KRY36113.1	-0.015029585798816547	169	LEEKEYAVNCSQVNATRIWSQLDIFAAGHFCGWAMKAMLVRHYGICWYISVSWEITEIAFSHLLPNFQECWWDAIILDILLCNGLGIWVGMVVCRKLEMRNYHWESIRQIRGTSGKLKRAALQFTPESWTTVRWMDPNCTYMRIIAVWILVVIWQVTELNTFFIKHIFA
XP_002160787.2	-0.014096385542168653	166	PDTKTYADDCSLSVLWSRIDIFVVAHFLGWMMKALMLRHAGLLWLLSIMWEVTEIAFAHLLKNFQECWWDSILLDILICNGLGIHFGLYVCKKLEMRKYHWESIKDIQGTSKRIRRAVLQFTPISWTEVRWFDPKCVKMRFIGLCGLVIIWQISELNTFFLKHIFI
XP_014565616.1	-0.014024390243902422	164	LPEKSYAENCAFTPSNVWANIDIFCLAHTLGWFLKSMILRDFWLCTILSVVFEFCELSLEHQLENFKECWWDHLILDVLVCNLVGTYIGMKTCAYLKVTPFSWRGLSTRSRGIKSRLKVFTPYDWTSFEWASTKRFRNYLSTVLLLAFFLVAELNVFYLKFLIR
TRY74959.1	-0.013714285714285707	175	IPEKDYGGSCLIYDPSQPEDPYHNLKDKFDVFIFAHLFGYWCKTLIFRDWWLSTVISVMFEFLEYSLEHQLPNFSECWWDHWILDVLICNLGGTILGLFTLRYLKMKTYNWRGLWIIPTYRGKIKRIMAQFSPHSWIEFTWNPLSSLERWLAVIGIIVMFLITELNTFYLKYVFW
XP_004368267.1	-0.013333333333333317	189	ANDLIYASDCRIYTPEQENHFAHVTSAWHDIFIAAHAFGWWAKMVMLRDWRLCWILGILWELLEYSFQHILPNFHECWWDHWLIDLMICNLAGMVLGMVTCRYLESFETPTRHHIKILVRRYDWTGASEGPAGIRTHLKRALAQFSPMRWTRYEWSVFSSVRRFFMVAMMIVMMEVVEMNGFFLKYVLW
KAF1742907.1	-0.012275449101796433	167	PELKNYAEDCRFIWEIIKQQLDVFCVMHFFGWMAKALIIRNTGISWFLSIMWELSELFFQHLLPNFKECWWDVIILDILICNGLGITCGAYILKRVECRTYHWESIKLIQGTKGKLKRFILQFSPMQVESTNWLGTESVSLRIIQLTFFSILWQVNLQILTIQTSEL
XP_005708180.1	-0.010977011494252823	174	LPDRSYGEDCRLWTPDNPEGSLVNLTSALDAFVVAHTLGWFVKALMIRDRIVLWLASALFELLEYLLKGMLPNFNECWWDSIILDLLCCNLVGIELGLVACKVLQTKKYSWRGDGAVSKKYFWRELIGTLGPSSFDKLHWPIFGSLRHFVACSLVIFILEVADLNAFFLKAILF
XP_013777085.1	-0.010799999999999952	175	LEERDYGGNCLIYDSTFPEDPWHNVWDKLDIFVPTHFLGWWIKTLMLRDWWLCTVISIMFEVLEYTLEHQLPNFSECWWDHWILDALVCNGLGIYFGMKTLHYLSMKPYHWRGLWNIPTYCGKLKRIAAQFGPHSWTDFEWKPTITLNRWLFVLVMIFVFLVSELNTFYLKFVLW
KAG1952435.1	-0.008685714285714272	175	LPERDYGGNCLIYDPGHPTDPFHNIWDKMDGFVPAHFLGWYIKTLMIRDWWMCMIISVMFEFLEYSLEHQLPNFSECWWDHWIMDVLLCNGLGIYCGMKTLGWLSMKPYQWQGLWHIPTYKGKIKRIAFQFTPYSWVNFEWRPASNLRRWLAVLGIIFMFLLAELNTFYLKFVLW
KNH05885.1	-0.008139534883720885	172	LEEALYATDCSICSIKDLKKIWDALFDEFVVAHTIGYWVKMLVLRDFWLVFALSLGFEVIECTLQYWLENFKECWWDHLILDAFGCNLLGMIVGMATLRYLNMKEYNWVKLHDIKGIKQKALRITMQFTPRDWHIQNWTFFNSPSNTMQVIFVLGTILIQEANIFLLKYLLW
CAD7253471.1	-0.007028571428571411	175	LAEKDYGGNCRIYDPDRPDDPFHNVWDKMDVFVPSHMFGWLMKTLILRDWWVCMVISVMFEILEYTLEHQLPNFSECWWDHWILDALVCNGLGILLGLMVLNYFSLKTYFWRGLWKIRTYRGKLSRIIGQFGPYSWIDFEWKPTSSLGRWMSMLGIIFMFLVTELNTFYLKFVLW
PAV55974.1	-0.006094674556212993	169	LEEKEYAQNCSDVTLERIWSYCDIFAIGHFTGWAMKALLIRHSVICWYISIMWELTEIVFSHLLPNFAECWWDAIIMDVLLCNGLGIWFGMKVCEFLEMRTFHWESIKDIPTRRGRFKRAVMQLTPESWAKTDWFNVSNVFKRTISIFLFVLIWIISELNTFFMKHVFS
KAG5889600.1	-0.006035502958579869	169	GLDKEYGVNCSDVTIERIWGHVDIFALGHYFGWMFKAILIRHMGILWAISCMWEITELAFAHLLPNFIECWWDALILDVLICNGFGIWCGLRICRMLEMREYKWVGIKDIHSTTGKIKRAMLQFTPESWTSVRWLDPKCSYMRMFALGQLVLFWQTSELNTFFIKHVFE
XP_044185006.1	-0.005207100591715971	169	PDTQEYAVNCSQVTMARLWSHCDIFAFAHFFGWALKALLIRHAGLLWTASITWEVTEVFFTHLLPNFEECWWDALLLDFLICNGLGIHFGLYVCNKLEMRNYHWESIKDIHTTTGKLRRAVLQFTPASWTHVRWMDPKCSYMRFFAICQLVVISQVVELNTFFLKHILW
KAG7167493.1	-0.004023668639053247	169	MDKGKWGEKCDDLTFARLWETIDFFCFAHFTGWVMKTLLVRHYGILWTISVMWEITEIAFSHLLPNFIECWWDAVILDVLLCNGFGIWVGMQVCHLMEMRYYNWESIKDIQTTTGKLKRAVLQFTPESWTAMRWLDPACSYMRFLAVSQLVVFWQLSELNTFFLKHIFQ
KAG0427921.1	-0.0033136094674556136	169	VVAQEYAVNCSDVSLERLWSHVDVFAFGHFFGWAMKAMLVRHYGICWTISVTWEITEVAFAHLLPNFKECWWDALILDVLLCNGFGIFFGMLICNKLEMRSYKWESIKDIQTTTGKIRRAALQFTPASWTHVRWMDPNCTYMRLLAVTELVIFWQVTELNTFFLKHIFE
PVV00906.1	-0.002823529411764698	170	LPEKSYAENCEFNYPNIKYLPSINGMDIFVLAHSLGWFGKALVLRDNFMCWVISILFEFCEYSLEHQLPNFAECWWDHWLLDVLICNWLGIYAGMRFCHYFKTYEWGTFGDAPTIKAKLKRAGAQFTPYSWTSFEWAPTKNLKSYLGYIFFIISFILVELNVFYLKYLLW
PAA93971.1	-0.0019999999999999675	175	LPEKDYGGSCLIYDPANTTDPFHNVWDKMDGFVTMHFIGWWLKALILRNYWMCNAISLLFEVLEYSLEHQLPNFSECWWDHWIMDFLLCNGLGIIIGMKTCNYLSLKPYYWTPMWNIPSYSGKLKRMVLQFTPYRWTEFDWSPTKSLKRWLLVLLLIAMFLLAELNTFYLKWVLW
XP_034947033.1	-0.0011834319526627124	169	DMDKEYAVNCSDLTIEKLWNSMDIYAAAHFLGWVFKAVLIRHFGLLWATSIMWELTEMAFAHLLPNFAECWWDAVLLDVLICNALGIWVGLKICAMLEMREYKWASIRDIESTTGKLKRVVLQFTPESWTAVRWLDPTCTYMRFVALCQLVIFWQISELNTFFLKHIYE
XP_003034006.1	-0.0007784431137724279	167	LPEKSYAEDCALNWTTIYNAIDIFCLAHALGWLGKALILRDYWFCWILSIMFELAEYSLQHQLANFAECWWDHWLLDVLICNWLGTWVGMKICQYFEVKPYEWRGFRQSRGFRSKAKRVVSQFSPHDFTAFKWGTATSFANYIGVVTLLAVFLAAELNPFYLKTLLW
ODM87815.1	0.00022857142857145415	175	LEEKSYGGNCFIYDPTAPGDPWHNVVDKFDLFVPLHFFGWWLKTLVLRDWWLSWVISVMFEILEYTLEHQLPNFSECWWDHWILDALVCNGGGILLGMLTLKYFRVRTYEWRGLWNIPDYTGKIKRVLAQFGPHSWIEFDWKPTSSFGRWMAVLGITFVFLVAELNTFYLKFVLW
CAD7241661.1	0.00041420118343195436	169	LIFQEYGVNCSDVTFEKLWSHMDVFAFGHFFGWVMKAVLVRHYGILWTISVMWEITEVAFAHLLPNFIECWWDALLLDVLLCNGLGIYVGMQICQKLEMRDYRWESVRDIQSTTGKIKRCVLQFTPESWTNVRWLDPQSSYMRFLAICQMVVFWQLSELNTFFLKHIFE
CAB3265262.1	0.003028571428571435	175	LDFRAYGGECTLWDPGHPNGPLHNFVDKLDGFVIAHFLGWFFKALILRDIWLTNCISIAFELLEYTFEHQLPNFSECWWDHWIMDFLICNGLGIYLGMQCLKHLSAKEYKWHGLWNISSYRGKMRRVVSQFSPYSWVKFKWQPTENLFRWLFVLILTMMFLLAELNTFYLKFVLW
KRX61010.1	0.0033727810650887907	169	LEEKEYAVNCSQVNATRIWSQLDIFAAGHFCGWAMKAMLVRHYGICWYISVSWEITEIAFSHLLPNFQECWWDAIVLDILLCNGLGIWVGMVVCRKLEMRNYHWESIRQIRGTGGKLKRAALQFTPASWTTVRWMDPNCTYMRIIAVWILVVIWQVTELNTFFIKHIFA
KRX42932.1	0.0033727810650887907	169	LEEKEYAVNCSQVNATRIWSQLDIFAAGHFCGWAMKAMLVRHYGICWYISVSWEITEIAFSHLLPNFQECWWDAIVLDILLCNGLGIWVGMVVCRKLEMRNYHWESIRQIRGTGGKLKRAALQFTPASWTTVRWMDPNCTYMRIIAVWILVVIWQVTELNTFFIKHIFA
XP_026278457.1	0.004142011834319564	169	DSEKEYGVNCSDYTFQRIWSTVDVFAAGHFFGWVFKAVLVRHLGILWAMSIMWELTEMIFAHLLPNFIECWWDAWILDVLVCNGLGICVGLWICKRLEMRDYKWASIRDIHTATGKIKRAVLQFTPSSWTPVRWLDPNCTYMRFVAICQLVIFWQVSELNTFFLKHIFE
RDB14689.1	0.005119047619047626	168	LPEKSYAEDCALTATNIWNALDIFCVAHALGWFGKAMILRDYWFCWILSIAFELAEYSLQHQLANFAECWWDHWILDVLLCNWIGTYLGMKTCQYFEVKVPYEWRGLRQTHGLRSKARRVLSQFSPHDFTAFKWGTASSFTHYITVVLLLAVFLAAELNPFYLKALLW
RWS31516.1	0.00733727810650889	169	ATEKEYAVNCSDITLERIWSHMDVFAVGHFLGWTMKAMLVRHYGICWTISVTWEITEVAFAHLLPNFAECWWDALVLDVLLCNGLGIWFGMCICNFFEMRTYKWEGIKNIQSTSGKIRRAVLQFTPANWTNMRWLDPSCTYVRFFAVTELVIFWQITELNTFFLKHIFE
KRX03472.1	0.008590604026845628	149	TDFHTYDDNCEFYWINIWDNLDHYYAIHLINFFVACLIVRDRWLMHIWHLYDEIIELSFQHILPHFAECWWDHLILDIALSNTPAVEFGLFVIRTTGMKQYDWLGVKGKKSIGEWDIWHNHRRFGGFLQIIAVITVNFLCGFFLINSLW
KAF8791026.1	0.009200000000000038	175	LSEKKYGGNCLLYDSSHPSDPFHNIWDKMDIFVPTHFFGWWIKTLMLRDWWICTVMSIMFEILEYTLEHQLPNFSECWWDHWLMDALICNGLGIYLGMITLKYLSMKPYHWRGLWKIPTYTGKLQRIAAQFGPYSWIQFDWQPTSSLTRWLGVLGLIFMSSLLELNTFYLKFVLW
CBJ31973.1	0.011437125748503016	167	SRFEAGSLECELSASAVIGQLREVWFLAHLVGWWCKMCLFRDWGVCWVLSVGFELLELSMGWLVPQFHECWWDSLIIDLLGANVLGMTLGLYTLRFLETRTYDWNSKEKSHELARSLRLLAKFSPLGWSKWRWEAFSSLKRTAQVFSMVAATMLLELNAFLVMNALE
KAF8065960.1	0.012840909090909104	176	VVDRDYGTSCALRDAAGRVNWAGLAGALDAFVVAHSLGWWAKALLLRNAALLWAYSIAFELLEATFAHMMPNFNECWWDSWLLDVAICNAVGIYAGMATVRWLECRYTNYDWQGISELPGRLQRAQRCLEQLLPYSWSRLDWMAFSSPARCLQACGLVGVFLGVELNVFFLKHALW
XP_019850586.1	0.01354430379746837	158	LPERTYAEDCRIYTPDHPDGMFAHFMDKMDIFVTSHLVGWFAKALIVRDVWLLNIVSIAFELLEYTLECQLPNFGECWWDHWILDFAVCNGLGIYFGMLACRYFNLERYHWRELYKIPNLKKSLGHTISFFKFFSVVMLIIIWLLQELNGFYLKTILW
XP_004030343.1	0.01355704697986578	149	HSMHTYDDNCDLEFENILDNFDHYFLIHLINWFFASLIVRDAYILHSWSILDELIELSAQHVLPHFRECWWDHVFLDVLLSNTTAIILGLYVVDFLGFEKYDWLGRKGKKNYKEWSIWQCHRRFGALLVIFLVIICNFLCGFFLINSLW
KAF4688069.1	0.01563758389261748	149	LPEKNYADNCELWDSKATNPLHNFLDRIDIFIACHLFGWMWKTIIIRDAGLVWYLSILFEFIEISFRHLLPNFYECWWDSLLLDVLGCNALGIWLGMKVVRKLGLEEYDWGFPRGGWWSDHRKLIVFLFMTIFVELLDTTLFFIKYELW
XP_022795013.1	0.017100591715976346	169	PDTKEYAVNCSQVTLTRLWGHCDIFAFAHFFGWALKALLIRNAWLLWIASITWEVTEVFFSHLLPNFAECWWDALLLDFLICNGLGIHFGLYVCKKLEMRNYHWESIKDIQTTTGKLRRAAMQFTPASWTHVRWMDPKCSYMRFFAIYQLLIISQIVELNTFFLKHILW
PVU92747.1	0.018456375838926193	149	LPEKSYAENCGLTYENIKSGIDIFVLAHSLGWFGKALILRDNTICWIISILFEFCEYSLQHQLPNFAECWWDHWILDVFTCNWFGIYVGMKFCDYFKVKRAGAQFTPHSWTSFEWKPTKSFKHYFGFLFLLLTFILVELNVFYLKYLLW
KAG6950960.1	0.019277108433734973	166	KTKIPAQLQCEINPESLTRGVTSIWFFAHVTGWWGKMCMFRDWRFCWVLSIAFEILELALQFVIPDFQECWWDSLLLDLLGANMLGMCLGRVTLWLLQSKEYDWSGRRGKKMGYFRLALNQFTPFSWEQYHWEVFSSFKRFAEIFFAIVMCLLTELNAFFMLTTLS
KAH8856332.1	0.020059171597633183	169	ILDKEYAVNCSQISLARVYSHMDIFALAHFFGWLIKAILLRHHIIAWTLSINWEITEVAFSHILPNFNECWWDSLILDILVCNGLGIQCGMWLCRWLEMRDYKWDSIRNIPSASGKLKRAFLQFTPRSWTQTRWLHPDSSILRSVLLSQLILVWQLAELNSFFLKHIFI
XP_028526847.1	0.02012578616352203	159	TAEKSYMENCNSLNNITDKLDIFVIAHLLGWFIKGFAMRNFFLLNLNSVLFELLELRFQHLLPNFYECWWDHVILDVLGCNLIGIMLSIFVMKYFNIPFFDWTIPDKIKPKKKNLIFPTLDKLCRKVFKNSASLLLLIFYSIIVNIIDLNIFFLKAELN
KAG8346950.1	0.022046783625731012	171	LPEAQYAEDCRIVTADNPFHFYNTVCDVFIFAHMFGYFVKTLILRDWRASTCLSVGFEIVEITFQHNLSNFKECWWDHIFLDVLICNAMGTLLGMVVLRKLRAKEYNWVTLYNVSSHGTVRSVFEQLGPLTFLSYEWNVFLTAKRFVVFFSLLALFLLHEMNTFTMKHVLQ
VDP39483.1	0.02236686390532548	169	LEEKEYAINCSELNISRIWSHCDIFAAAHFIGWAMKALLIRHTIICWYVSITWELTEIAFSHLLPNFQECWWDAIVLDILLCNGLGIWLGMYICRKLEIREYHWESIRNIPTTRGKIQRAVMQFTPSSWTVLRWLDPQCTLMRILAVWELVVIWQITELNTFFLKHIFA
CDJ85942.1	0.02345238095238098	168	LEEKAYAVNCSDVTLERVWSHMDIFAVGHFLGWAMKALLIRHGILCWYISIAWELTEVVFTQLLPNFEECWWDAILLDVLLCNGLGIWFGLKVCSFFRMRQFHWESIKDIKSHRGRFKRAVMQFTPESWTELDWFNSTALRRTMAVYVFVLIWLLTELNTFFLKHVFA
KAH3731340.1	0.0242937853107345	177	LPERDYAAHCELWTPDDPSGNPMKNLWDTVKDEFFIGHIICWWCKTILLRDLNLVLVASVMFEFTELAFQHWLPNFAECWWDHILLDIIFCNGLGIVMGYFTLQIFDLKTYSWTGVTRIRTFKGTVKRAFGQFLPESLKRYHWGMFSSWKRFCYVLLLLFMITMVDLGAFFLKFLLW
KDD76327.1	0.025085714285714298	175	LAERAYGGDCSLTKPGGGVNWEVLRSTLFDEFVAAHIIGWWGKALMLRDQSLLWVISIAFELMELTFRHWLPNFNECWWDSWILDVALCNALGIWLGMKTVRFFQSLEYDWRGLSQQPSLWGKLRRSALQFTPASFSGFDWRPSSSPLRLLQCFFPALFFLFFELNCFFLKYVLW
XP_004344733.1	0.025722891566265088	166	LPEKDYGNSCDNLSQVYDSLYDFFVFVHFTGFMLMAGCMRSFAMPFAVGVFDELIELSLQHIFPNFRECWWDHFLADIFGANLLGCLTGYLITQVTDVQPFTWLAPVPVNEPSPKPRLRLFPSPFFSKVYDLFFGSDKRPLFFLAIIFFQRTVGFVIPFAFKYVMW
KAF4523247.1	0.026213017751479332	169	VWRMEYGVNCSDITWEKVWNHIDVFAVAHFLGWLFKAILVRHYGILWAISLMWEFTEVQFAHLLPNFKECWWDALILDVLICNGLGIWVGLKFCSILEMREYKWVSIRDIHSTSGKIKRAVLQFTPENWTHMRWLDPNCTYMRFFAICQLVIFWQVSELNTFFLKHIFE
KAF4670247.1	0.026711409395973187	149	LPEKNYADNCELWDSKATNPLHNFLDRIDIFIACHLFGWMWKTIIIRDAGLVWYLSILFEFIEISFRHLLPNFYECWWDSLLLDVLGCNALGIWLGMKVVRKLGLEEYNWGFPRGGWWSDHRKLIVFLFMTIFVELLDTTLFFIKYELW
XP_014154707.1	0.02730538922155691	167	RDSADYASNCEFTMANLYSRFDVFIIAHFVGWIGKALLFRNLTVCWIQSLTWELTEIVFAPLIPNLYECWWDQLLYDVIFCNALGMYIGWRLCRYLEMRTYHWHGIRSYHTLTGKYQRAVMQFTPRSWTKVEWGMFSSIKRYGAVMAVTILITIAELNAFFLKHIFK
XP_002128264.1	0.02857142857142859	175	LDFKAYGGECTIWDPSHPKGALHNVVDKMDIFVFGHFFGWFFKALILRDFWLTTLLSFAFELLEYTFEHQLPNFSECWWDHWVLDFLLCNGLGIFLGLKYVRYLSIKEYKWHGLWNIPSYKGKMRRVVNQFSPYSWVQFKWRPTENLFRWIFVSLVAFMFLLAELNTFYLKFVLW
XP_002783516.1	0.02949438202247195	178	DSLLSFDHLQCGLTVGHVIRSMSSIWFAAHVVGYWAKMCIFRDWHMCWTYSFAFEFAELGLVWLVPEFQECWWDSLLMDVFGANFIGMCLGRLTLYHLECRAYVWNLHDPENSPKHGRQLGRKFKRVMLQFTPYSWSRYDWPLDASHWSLTLWLIELALLTQCFVLEINSFFLIHAFA
SCM24110.1	0.031518987341772185	158	KVERAYMNNCNSLENIYEKIDRFVVAHLLGWIIKGFIIRNFLYLNVDSILFELIELKLRHILPNFYECWWDHIFLDLLGCNLFGILLSMQVMKYFKMELYTWEIPGPKIQKKNIIFPKLDKLIRSIFINSNTFAIFIFSCFIMPVADLTIFMLKAIIQ
OAF70820.1	0.032259887005649725	177	LTEKEYGGDGACLIYDTISPENPFHNVWEKMDLFVICHFIGWWFKTLVLRDYWLCLVISLFFELLEYTLEHKLPNFSECWWDHWIMDALVCNMAGIYLGMRTLNYLSMKTYHWRGLWNIPTYRGKISRIFNQFLPYDWTDYEWNATSSLKRWLIMLLIIGIFLLAEINSFYIKFVLW
PIC40568.1	0.03284883720930233	172	LEEKEYASDCWDLSFDKIWSHVDFFAFSHFTGWIMKTLLLRHWVLCWFISIIWEFTELMFIDVLPNFAECWWDSLILDVLLCNGIGIYVGMKLCEFLQMRQFHWESIRNIKTRRGKMKRFALQFTPASWSGYDWFYSRSFSKALRRTFLLTFLVSFWLLAELNTFFIKHIFA
XP_034230891.1	0.033195266272189376	169	DSEKEYGVNCSEYTFQRIWSTVDVFAAGHFFGWVFKAVLVRHLGILWAMSIMWELTEMIFAHLLPNFIECWWDAWILDVLVCNGLGICVGLWICKILEMRDYKWASIRDIHTATGKIKRAVLQFTPSSWTPVRWLDPNCTYMRFVAICQLVIFWQVSELNTFFLKHIFE
KAF9508315.1	0.03538922155688624	167	LPEKSYAEACTFNPRNLWSAIDIFCLAHALGWFGKALILRDYWFCWILSVAFELAEYSLAHHLANFAECWWDHWILDVLICNWLGIILGMRTCAYFEVKHYVWRGLRETHGLRHKSSRVIKQLTPRDWTTFEWEGTASFQGYVSVVLLLTVFLAAELNVFYLKALLW
XP_026693635.1	0.03579881656804735	169	DMIEEYAVNCSDISMSRIYSCLDIFAFAHFAGWGLKAMLLRSYTMAWTLSILWEMTELFFMHLLPNFQECWWDQVILDVIICNGVGIWVGMKVCGFLEMREYRWESIKDIHTTSGKLQRAAMQFMPAKLSPVRWLDPNSSIMRVVGVYILLTTFMLSELNTFFLKHFLR
CAC9567834.1	0.03615384615384616	169	VERQEYAVNCSDITLERVWSHVDIFAFGHFWGWALKALLIRHYGICWTISITWEITEMFFAHLLPNFQECWWDAFILDVLLCNGIGILFGMQACKWLEMRNYHWESIKDIHTTTGKIRRAVLQFTPASWTHVRWLDPHSSYMRVVSVTILVVFWMVVELNTFFLKHIFR
KAG6955051.1	0.036250000000000004	176	LPETSYAADCRVYTPENPDSHFANIKATLFDRFVIMHFFGWIVGSIMVRSKMISWILSVMFELYEITFSHWLANFNECWWDHLFFDIFTCNAAGIYLGMKICRYFEMRRFNWVGIRKIPNLTGKAKRALAQFTPAYWMAYDWKIFRSAERFWRVMSMVTILSIMMLNSFFLKTVLW
VDH94486.1	0.03745562130177518	169	LSEKEYAVNCSQIDVARIWSHLDLFAVAHFLGWTMKALLIRHYGILWTISVLWEFSEIVFCHLLPNFAECWWDSLILDVLICNGLGIWIGMEICKKLEMRNYHWESIKDIHSTSGKIRRAVLQFTPASWTHVRWLDPNSSYMRIVAICIIIIFWQVVELNTFFLKHILE
CAD7697389.1	0.03790960451977403	177	EPERPYGGNCQLWIEGQGINWGAIRETVLDEFVVAHILGWWAKAVMIRNHSLLWVLSIGFELLELTFQHMLPNFNECWWDSWILDVATCNLLGIAMGMWTVRYFDSAYSTYNWRGISEQPTLVAKAKRSFLQFLPHSWDNFDWGMYSGPARCIAVFTMVAVFLAIEVQAFFLKYILW
RCN47971.1	0.03958333333333337	168	LVEKEYAINCSDVTLERIWSHMDIFAVGHFLGWAMKALLIRHGILCWYISIAWELTEVVFTKLLPNFEECWWDAIILDVLLCNGLGIWFGLKVCSFFQMRQFHWESIKDIKSHRGRFKRAVMQFLPESWTELHWFRSNAFKRTMAVYLFVLIWLLTELNTFFLKHVFA
GAX95144.1	0.0397590361445783	166	MTQRGQKLECDINADTIYRGVSSIWFLAHVTGWWGKMCMFRDWRFCWVLSIAFELLELALQFVIPDFQECWWDSVFMDLLGANLXGMALGRLTLHVFETKVYDWSGKREKKMGVLLRALNQFTPLSWMQYHWEVFSSFSRFAQVMFCLVVCLVVELNAFFLLNTLS
CAD8073049.1	0.04067567567567565	148	KDMHTYDDNCEFELVNIVDNLDHYFLLHCLNWFLLAFLLRDAWLLNFWQIFDEVIELSWQHILPHFRECWWDHVLLDVLIGNTLFIFLGLWVSKKLGIEQFDWLGRKDKSFTQWLVWHDYKYFGASFGTWLAVTINFLTGFFLMNQLW
KAF4658935.1	0.041197604790419166	167	HPLPFYAEDCALTWDNVKSKLDIFVIGHFFGWIVKGLLFRNRMFCWFFSVGWEFVEKSLVFAVPNFAECWWDSWVMDVLLCNGIGIEIGLYLCNYLEFKEYHWSSIFDAPTLGAKLKRSVMQFTPESWMHVEWEDMLTVKRYFGMQLMMLVCMLVDLNLFMLKLNLY
KAA6426249.1	0.04297142857142859	175	PGERAYGAECRLYIPGHGVNWETIKATLFDEFVVAHTLGWWAKALILRNSVLLWSLSILFELMELTFQHMLPNFNECWWDSWILDVAVCNNIGIITGLWTVRYFGSTIYNWRGISEQPTYADKAKRSLMQFLPYSWDKFEWKIFSSPARFIECLVPVLIFLLFELHAFFLKFVLW
CCA21075.1	0.04312500000000001	176	LPESSFASDCRLFTPENPESMFYNVKSTFFDRFVVMHFVGWFVGALMIRSHIICWTLSILFELYELTFRHWLPNFNECWWDHLVFDILLCNALGIYVGMRLGRQLEMKKYNWVGIRRIPNLTGKAKRALAQFTPAYWLAYDWKIFRSADRFSRVLCMVFMLSVMMINSFFLKAVLW
KAG7667521.1	0.04447916666666665	192	LDERSYGGNCALILPNGGGINWPVIKATIFDEFVVAHTLGWWGKALIIRDNVMLWIISISFELMELTFQHWLPNFNECWWDSWLLDVAICNAIGIVTGMWTVRYFKRIKEYYEFIDSGDTDLFRKVGTFAWLGMAVAFIETLATIKFGHGLFPQPWPKHVLVAWGTVAIVFLIVSSQIRLDHHTALSTGTHT
CDS36323.1	0.04609467455621304	169	ILDKEYAVNCSQVTLERIWSHVDVFAFGHFFGWVVKAILLRHYFMLWTLSINWEVTEVAFSHILPNFRECWWDSVILDVLLCNGLGIFFGMLLCQWFHARSYQWESIRDIPSKRGKLKRAVLQFTPVSWTPTHWLDRNSSFKRVIQLSVLIFFWQMAELNIFWLKHVFI
RQM29754.1	0.04675159235668792	157	MHSPMQSLHRGVSSIWFLAHVTGWWGKMCMFRDWRFCWVLGIGFELLELIFQCIIPDFQECWWDSLFMDLLGANFLGMCLGRLTLKYLETKEYDWSGKRSEQRGYFSRAISQFTPFSWSRYDWEVFSSAKRFFMVLVALFVCLFSELNAFFLLTTLS
XP_014772658.1	0.048698224852071016	169	PDEKEYAVNCSDISWSRLYEHVDFFAFSHFFGWALKALLIRHYGILWTISILWEVTEAAFVHLLPNFAECWWDALVLDVLVCNGFGIYLGMLVCQKLEMRTYYWESIKDIHSTTGKIRRAVLQFTPSSWTHVRWLDPNSSYMRVLAVGILVVIWQVAELNLFFLKHIFM
XP_008818608.1	0.05132075471698113	159	TVEKSYMENCNSFENVKDKFDFFVIAHVMGWFVKALAIRNFFLLNLNSVLFELIELRFQHILPNFYECWWDHIILDVLVSNLAGILMGFLVMKWLNMPLFPLKIPDKFKPNKKGIIFPTVDRLLRKVFTNSSSLVLLVLFCFLMNLIDLNIFFLKAELH
CAB3402981.1	0.05162790697674418	172	LEEKEYAQDCWNFSFEKIMSHVDFFAFSHFVGWVMKAVLIRHWVLSWYISIIWEFTELMFMALLPNFAECWWDAIILDVLICNGLGIYCGMKFCKFLQMRIYHWESVRNIKSRRGKMKRLALQFTPASWSQFEWCYSNSFGQAVKRTITLTVFVLFWLISELNTFFIKHIFA
KAG0437700.1	0.05208333333333336	144	GRKIKYTCNQCCELTLQNIINIFDKFTLAHFFGHFVKGLLLRNYLMCWINSVVFELIEISLRPHIFEFHECWWDSIFHDILLCNASGIYLGVNLCKLLKIKLYNWNLMNSNSLENLKRYFIMIGLSGFFLLFEVNTFYLKDLLF
KAG8226868.1	0.052574850299401225	167	DMEKEYGVNCSDITWERVWSHVDVFAWAHFLGWIFKAVLVRHFGILWTISVMWEFTEIAFAHLLPNFVECWWDAIVLDILLCNGLGIWVGLWICRKLEMREYKWVSINALNVAFTQCKAGQKGFSWMPYIWVPCLSRALFCEGNLTSIQSTGNAPTRNVLPIISLYS
XP_013759935.1	0.053863636363636384	176	LPERSYGDDCRLFTPDHPTSYMANLMDALFDEFVIAHALGWMAKMLMLRDFTLCWVLSIFFEILEYSFEHMLPNFGECWWDHFILDVLVCNLLGMVVGFWLVRYLEMKEYNWTGIGAIPSVQGKMQRAALQFTPERWTVYRWEAFSSLKRFSYVIVVIIFIEVNELCAFFLKTLLW
PNF20070.1	0.05420118343195268	169	SQLKEYGVNCSDITIERVWSHLDAFAWGHFLGWMFKAILVRHFGILWAISVMWEFTEIAFAHLLPNFIECWWDALILDVLVCNGLGIWVGLQICKCLEMREYKWVSIRDIHSTSGKIKRAVLQFTPGSWTHIRWLDPTCTYMRFFALCQMVIFWQVSELNTFFLKHIFE
KAF2362870.1	0.05600000000000002	175	LEEKDYGGNCLIFDASVPHNPYHNIWDKMDLFVPLHLVGWWSKTLLLRDWWLCWVISIMFEVLEYTLEHQLPNFSECWWDHWIMDALVCNGLGIYFGLLTLNYFSMKTYHWRGLWNIPSYRGKLHRILAQFGPYVWVDYDWKPFSSLGRWCAVLALIAAFLLVELNTFYLKFVLW
KFD67707.1	0.05733727810650887	169	KAVFEYAVNCSQVDLARIWSHLDVFAIGHFLGWALKAVLIRHSIICWYTSVTWEITEIFFTHLLPNFRECWWDAIVLDVLLCNGLGIWFGMFICRKLEMRHYHWESIKTIRGTRGKLKRAVLQLTPASWTKIEWMGPQFTLKRIMQVWLLVVIWQVTELNTFFIKHIFA
CAD5119284.1	0.06017751479289943	169	LDEKEYAINCSQITLARLWSHCDVFAVAHFWGWALKALLIRHYGICWTISVTWEVTEMAFAHLLPNFNECWWDAFILDVIVCNGLGIWLGMVICRTLEMRNYHWESIKDIHSTTGKIRRAVMQFTPASWTHVRWLDPNCTYMRFISVAILVVVWQFVELNSFFLKHIFV
XP_006823665.1	0.06390532544378699	169	PDSKEYAVNCSQITMEKIWSHFDVFLFSHFFCWILKTMVVRHYGICWTMSITWEITEVAFIHLLPNFAECWWDQLILDILICNGLGIWIGMVICKKLEMRSFKWESIRNIPSTSGKIRRAVLQFTPASWTHVRWLDPTSSYMRVIAVYIMLVLWQVNGLNTFFLKHILL
XP_042858967.1	0.06800000000000002	175	KTVNNESLKIPVYNRLMRFIQFSSLQDKLDLFVPLHFFGWWLKTLLLRDWWLCWVISVMFEILEYTLEHQLPNFSECWWDHWIMDALLCNGLGIYCGLQSLKYFSIKTYHWRGLWNIPSYRGKLRRIMAQFGPYVWVDFDWKPLSSLGRWFSMLGIIAVFLLAELNTFYLKFVLW
VDM40505.1	0.06869047619047619	168	LEEKAYAVNCSDITLERLWSYMDIFAVGHFLGWAMKALLIRHSIICWYISIAWEITEVVFAHLLPNFQECWWDAIVLDVLVCNGLGIWFGTWVAHFFEMRQFHWESIKDIKTARGKFKRAVLQFTPESWIKVDWYNNFALRRTLSIYAFVMIWLVSELNTFFLKHIFA
KAF8819605.1	0.06982658959537576	173	LKEKSYAENCGSWAAFKDQVDLFVSAHFFGWLVKALVLRDVSILWFLSLFYEWMEISLRHILPNFWECWWDHLILDVFGCNLLGIFIGLKLGRFLDLKKFDWQVKMEVMAASKPKKSQIQTLKSILSSILTFGFSSLAFPFMKHLRSYFAVVFLCVITTLVDLNIFFLKAELW
RXM31640.1	0.07076923076923078	169	ADIMEYAENCHDITWERIVSHFDIFAFGHFWGWSMKALLIRSYGLCWTISITWEMTELFFMHLLPNFAECWWDQVILDILLCNGCGIWLGMTVCRFLEIRTYHWASIKDIHSTTGKIKRAVLQFTPASWTYVRWFDPKSSFQRVAGIYLFMIIWQLTELNTFFLKHILV
TYZ63650.1	0.07102409638554219	166	KSPAGVKLECDINGNTIYRGVSSIWFLAHVTGWWGKMCMFRDWRFCWVLSVAFEFLELTFQFVIPDFQECWWDSLFMDLLGANLLGMFLGRVTLWLLETKEYDWSGKKEKKMGYVLLVLSQFTPISWSQYHWEVFSSFKRFAQVMFALFVCLLVELNAFFLLNTLS
EPQ05457.1	0.07369127516778526	149	VYIMEYAVNCHVITWERVISHFDIFAFEHLWGWVMNVLLIHSYGLCWTISISWELTELFFMHLLPNFAECWWKQVVLDILLCNSGSIWLGMVPCQFLEMRTYHWTSFRDIHTTTGKIKRACSSLLPGEPTLDGLTPSLHLREWLEYTFL
XP_013068470.1	0.07532544378698224	169	PDEKEYAVNCSEISVQRLWSSVDVFILCHFFGWVTKALLIRHYGILWTISVMWEITEIAFAHLLPNFAECWWDAIVLDILLCNGLGIWLGMWLCRKLEIRDYHWESIKDIHSTTGKLRRAVLQFTPVSWVYVRWMDPNSTTMRIIAVWILIVAFQMVELNTFFLKHILY
XP_008074540.1	0.07949275362318843	138	LPQRSYATHCEINMRNVINQIDVFVPLHIFGWFFKTLLLRDRTICWILSVLFEFAEYSLQHQLDNFAECWWDHWILDVLTCNFLGIEMGMLFIKRMRVKRYEFIKLCNSLKRYVAIITLIAFILAAELNVFYLKFLLY
KAE9555981.1	0.08101190476190478	168	LKEKEYAVDCWNITLERMWSYMDIFAVGHFLGWAMKALLIRHYIICWYISISWELTEVVFAHLLPNFQECWWDAILLDVVICNGLGIWFGMQVCKLLEMRSFHWESIKNIRTARGKFKRAVLQFTPESWIKVDWFNSFALRRTLALYLFIMIWLVSELNTFFLKHVLA
CCI46821.1	0.08326241134751772	141	KQTNSVNLNCEINSTNIYNGISSIWFFAHVTGWWGKMCMFRDWRFCLVLSISFEILELSLQFMIPDFKECWWDSLFMDTFGANLLGMVLGRLTLQYYESKDWSQYHWEVFSSFRRFLQIIFALAMCLMVELNAFILLETFH
XP_038052072.1	0.08467455621301777	169	PLEKEYAVNCSDITFERFWSHLDWFAFSHFFGWIVKAMMIRHWGILWTLSLTWELTEFAFIHLLPNFAECWWDALLLDFLICNGLGICLGLYLCKKLEITSFHWDSIRDIRSTSGKLKRAVLQFTPASWTQVRWLDPQSSYMRVIAVYIMIFITQLVELNTFFMKHIFL
XP_016609670.1	0.08847826086956524	138	LPERSYADNCELTAESLWDQMDVFVIAHALGWYAKAIVLRDYWFCWILSVMFEMMEYSLAHQLPNFAECWWDHVRVIDCSFCFRTMLILDLFSNFWGYWTDFQWEGTKTFKNFLAVILLLYLVLQCELNAFYLKYLLW
GFR77210.1	0.09224852071005915	169	PDEKDYAVNCSDMSFQRLWNSLDVFILCHFFGWVTKALLIRHYGILWTISVMWEITEVAFAHLLPNFAECWWDAILLDIVLCNGLGIWLGMWLCRKLEIRDYHWESINSGLFMRKELLNLYLINLKQRWSLAQLVVGVVVVVVVVVVVEVVVVVSSRCSGSSCSSRGSG
PAA83859.1	0.09272189349112425	169	ILDKEYAANCSEITLSRLYSHLDVFAVAHLFGWVMKAVLLRHYGLTWLLSINWEITEMAFSHILPNFQECWWDIVILDVFVCNGVGIFIGMQLCRWLEMRSYHWESIRSLSSTSAKIKRAFFQFTPGSWTPTRWLDPESSFMRVIGVSILVVLWQIAELNCFFLKHIFI
KAA8494653.1	0.0960355029585799	169	VDSVTHADDCSLTWTNVGAKIDVFVISHAAGWFVKAMMIRDRALLLVASVVFELLELTFRNMLLNFRECWWDSWVLDVLLCNWIGIEAGLWFCRYLGASRFHWTYVSNKQPPLSVRMTAAFFSLFTPQKFDSFRWHVFESRFQFLASSALLFFLMMADLNAFFLKAVLD
XP_029299788.1	0.09757396449704143	169	ADIMEYAVNCTVITYERLLSHFDIFAFGHFAGWALKALLIRNYSLCWTISITWELTELFFMHLLPNFAECWWDQVILDILLCNGGGIWLGMTACRFLEMRTYHWASIKEIHTTTGKIKRAVLQFTPANWTYVRWFDPKSSFQRLAGIYLFMVLCQLTELNTFFLKHIFV
KAH7729157.1	0.09839285714285717	168	LVEKEYAINCSDISVERVWSHMDIFAVGHFLGWGMKALLIRHNIICWYISIMWEVTEVVFAHLLPNFKECWWDAIFLDIVLCNGLGILFGMSVCKVLEMRSFHWESIRSIPTARGKFKRAVLQFTPESWLKVEWMNSFAVKRILAIYAFIMIWMITELNTFFLKHVFA
KPP77417.1	0.10333333333333336	159	SWDQEYAVNCHVITWERILSHMDIFAFSHFWGWAMKPLLIRSYGLCWTISITWDLTELFFMHLLPNFGECWWDQVILDILLCNRGGIWLGMTICRFLEMRTYHWASIKAIHTTTGKINWTYVRWFDPKSSFQRIAGIYLFMIVWQLTELNRFFLKHIFV
KAG0129382.1	0.1090340909090909	176	RSLLEYAVNCHVITWERILSHFDIFAFGHFWGWAMKALLIRSYGLCWTISITWELTELFFMHLLPNFAECWWDQVILDILLCNGGGIWLGMVVCRFLEMRTYHWASFKRAKEIIGDIHTTTGKIKRAVLQFTPASWTYVRWFDPKSSFQRVAGVYLFMIIWQLTELNTFFLKHIFV
XP_013998343.2	0.1096449704142012	169	ADIMEYAVNCHVITWERILSHFDIFVFGNFAGWAMKALLIRSYGVCWTISITRELTELFFMHLLPNFSECWWDQVILDFLLCNGGGIWLGMTVCRFLEMHTYQWASIKDIHTTTGKLKRVLLQFTPASWTYIRWLDPKNSFQRLAGIYLFMILWQLTELNTFFLKHIFV
XP_030226515.1	0.11112426035502962	169	ADVMEYAVNCHVITWERILSHFDIFAFSHFWGWGMKALLIRSYGLCWTISITWELTELFFMHLLPNFAECWWDQVILDILLCNGGGIWLGMTVCRFLEMRTYHWASIKDIHTTTGKIKRAALQFTPASWTYVRWFDPKSSLQRVTGVYLFMIIWQLTELNTFFLKHIFV
TBU11722.1	0.11205298013245037	151	LPERSYATHCDLTFTNLYNQMDIFVVAHIFGWYFKAIIFRDYFLCWILSVMFEVMEYSLQHQLPNFAECWWDHWILDVFTCNALGIHLGIKTCQYFNAKLYRWRGNVDPGFVIYEWLKGATTFKNYIGILILVIINIAIELNTFYLKALLY
TBT97769.1	0.11205298013245037	151	LPERSYATHCDLTFTNLYNQMDIFVVAHIFGWYFKAIIFRDYFLCWILSVMFEVMEYSLQHQLPNFAECWWDHWILDVFTCNALGIHLGIKTCQYFNAKLYRWRGNVDPGFVIYEWLKGATTFKNYIGILILVIINIAIELNTFYLKALLY
XP_041360451.1	0.11289940828402369	169	PDEKEYAVNCSEITWSRVWSHMDVFAFSHFLGWAMKAILIRHYGILWTISIMWELTEVVFAHLLPNFAECWWDSWILDVLLCNGLGIFVGMYVCKILEMRTFHWESIKDIHSASGKFGRAVLQFTPVSWTHVRWLDPNSTYMRIIAVWILIVFWQISELNTFFLKHIFY
XP_041665750.1	0.11627218934911246	169	ADIMEYAVNCSSITWERIMSHFDIFAFGHFAGWAMKALLIRSYGLCWTISITWELTELFFMHLLPNFAECWWDQVILDILLCNGGGIWLGMTACRFLEMRTYRWASIKEIHSTTGKIKRAVLQFTPASWTFVRWFDPKSSFQRLAGIYLFMILWQLTELNTFFLKHIFV
XP_028437319.1	0.116508875739645	169	ADIMDYAVNCHVITWERILSHFDIFAFSHFWGWGMKALLIRSYGLCWTISITWELTELFFMHLLPNFAECWWDQVILDILLCNGGGIWLGMNVCRFLEMRTYHWASIKDIHTTTGKIKRAALQFTPASWTYVRWLDPKSSLQRVMGVYLFMIIWQLTELNTFFLKHIFI
CAD5233816.1	0.11928571428571429	168	LNEKEYAVNCSDVSVERIWGMMDIFAVGHFLGWGMKALLIRHSIICWYISISWELTEIIFTHLLPNFQECWWDAIILDVLVCNGLGICFGMFVCRILEMRTFHWESVKNIRTTKGKFMRSVMQFTPESWIQVDWFNSFALRRCIAIFAFIMIWLLSELNTFFLKHVFA
EWM20490.1	0.12113207547169817	159	MDCSLTAASIWHQLTEVWFVAHALGWWGKMVMFRDWGVCWILSLGFEVLECTLQFLIPEFKECWWDSLLIDVLGANLLGMGAGWLTLQALETHAFDWSGTQDQRVGRARRLIQRLSPYSFTRYRWSMFSSFKRFLQVIVLLLVTLLMELNAFMLLHTLQ
VDK85820.1	0.12119047619047622	168	LDEKAYAVNCSDITLTRLWNYMDIFALGHFVGWAMKAVLIRHSIICWFISIAWELTEVFFAHLLPNFQECWWDAIILDILLCNGLGIWFGIWLSHFFEMRQFHWESIKDIKTARGKFKRAVLQFTPESWMKVEWYNNFALRRTLAIYLFVLIWLISELNTFFLKHIFA
XP_025091524.1	0.12136094674556216	169	PDTKEYAVNCSNVTLQRLWSHMDVFILCHFFGWVTKALLIRHYGILWTISVMWEITEVAFTHLLPNFAECWWDTLILDVLLCNGLGIWMGMWLCRILEIHDYHWESMKDIHSATGKLRRAVLQFTPISWMSVRWWHPHSTLTRILATWLLIVVWQLSELNTFFLKHIFF
XP_024150324.1	0.12189349112426039	169	ADIMEYAVNCTVITKERILSHLDIFAFGHFAGWAMKALLIRSYGLCWTISITWELTELFFMHLLPNFAECWWDQVILDILLCNGGGIWLGMTVCHFLEMRTYSWASIKEIHTTTGKIKRAVLQFTPASWTYVRWFDPKSSFQRLAGIYLFMILWQLTELNTFFLKHIFI
XP_020487229.1	0.12325443786982254	169	ADIMEYAVNCTVITWDRIMSHFDIFAFGHFAGWAMKALLIRSYGLCWTISITWELTELFFMHLLPNFAECWWDQVVLDILLCNGGGIWLGMTVCRFLELRTYRWASIKEIHSTTGKIKRAVMQFTPASWTYVRWFDPKSSFQRLAGIYLFLLLWQLTELNTFFLKHIFV
CEM36299.1	0.12376543209876546	162	VFDGTLEIDCRINLSTVIRQIQTPWFTSHIIGWFLKMLMYRDWKFCLVLSTMYELCELSFQWLIPEFQECWWDSILMDSIGANLIGMTLGVGLLRWMNAWEFDWVGQRPLYQRALLQFTPFSWSEYQWAFFKSPDRLLAALWLLAMSLLTELNVFFFMYSLE
RXN26499.1	0.12786982248520712	169	ADIMEYAVNCHVITWERILSHFDIFAFGHFWGWAMKALLIRSYGLCWSISITWELTELFFMHLLPNFAECWWDQVILDILLCNGGGIWLGMTACRFLEMRTYSWASIKDIHTTTGKLKRAVLQFTPASWTYVRWFDPKSSFQRVAGIYLFMIVWQLTELNTFFLKHIFV
KAB5532843.1	0.1281656804733728	169	ADIMEYAVNCHVITWERILSHFDIFAFSHFWGWGMKALLIRSYGLCWTISITWELTELFFMHLLPNFAECWWDQVILDILLCNGGGIWLGMTVCRFLEMRTYHWASIKDIHTTTGKIKRAVLQFTPASWTYVHWFDPKSSFQRVTGVYLFMIIWQLTELNTFFLKHIFV
TKS88412.1	0.13556213017751484	169	ADIMEYAVNCTAISWERILSHFDIFAFGHFAGWAMKALLIRSYGLCWTISITWELTELFFMHLLPNFAECWWDQVILDILLCNGGGIWLGMTACRFLEMRTYHWASIKEIHSTTGKIKRAVLQFTPASWIYVRWFDPKSSFQRLAGIYLFMILWQLTELNTFFLKHIFV
KAG8005209.1	0.13556213017751484	169	ADIMEYAVNCTAISWERILSHFDIFAFGHFAGWAMKALLIRSYGLCWTISITWELTELFFMHLLPNFAECWWDQVILDILLCNGGGIWLGMTACRFLEMRTYHWASIKEIHSTTGKIKRAVLQFTPASWIYVRWFDPKSSFQRLAGIYLFMILWQLTELNTFFLKHIFV
XP_029369720.1	0.13609467455621305	169	ADIMEYAVNCTVITWERILSHFDIFAFGHFAGWAMKALVIRSYGLCWTISITWEFTELFFMHLLPNFAECWWDQVILDILLCNGGGIWLGMTVCHFLEMRTYRWASIKEIHTTTGKIKRAVLQFTPASWTYVRWFDPKSSFQRLAGIYLFMILWQLTELNTFFLKHIFV
NXW40282.1	0.1367836257309942	171	ADIMEYAVNCHVITWERILSHFDIFAFGHFWGWAMKALLIRSYGLCWTISITWELTELFFMHLLPNFAECWWDQVILDILLCNGGGIWLGMVVCRFLEMRTYHWASFKFVNCSENHPAFNLNSIFLHFSSFNEHNRVDGPSVFREFTGITLFFYLFKLTELNTFFLKHIFV
TRZ01711.1	0.13940828402366867	169	AEVMEYAVNCHVITWERILSHFDIFAFGHFWGWAMKALLIRSYGLCWTISITWELTELFFMHLLPNFAECWWDQVILDILLCNGGGIWLGMSVCHFLEMRTYRWASIKDIHSASGKLKRAVLQFTPASWTYVHWFDPKSSFQRVAGIYLFMIIWQLTELNTFFLKHIFV
TKC46769.1	0.14550295857988169	169	ADIMEYAVNCHVITWERIISHFDIFAFGHFWGWAMKALLIRSYGLCWTISITWELTELFFMHLLPNFAECWWDQVILDILLCNGGGIWLGMVVCRFLEMRTYHWASFKDIHTTTGKIKRAVLQFTPASWTYVRWFDPKSSFQRVAGIYLFMIIWQLTELNTFFLKHIFV
XP_013237776.1	0.1466887417218543	151	LPSRSYAEACGLDTWQTIFDQLDVFVALHIFGWVFKALIYRDVFFCWILSIAFELLEYALQHQLPNFAECWWDHWILDVLLCNAIGILVGLVLGRFLCVKPFAWAYSSSRFEQKPTSLATKSFKNYLQVLFLLVGSLTAEITCFYIKHLLW
XP_039875913.1	0.1474556213017752	169	ADIMEYAVNCTVITWERILSHFDIFAFGHFGGWAMKALLIRSYGLCWTISITWELTELFFMHLLPNFAECWWDQVILDILLCNGGGIWLGMTVCRFLEMRTYRWASIKEIHTTTGKIKRAVLQFTPASWIFVRWFDPKSSFQRLAGIYVFMILWQLTELNTFFLKHIFV
KJE94056.1	0.17192771084337352	166	AASEFYAEDCSVSWETVSSKFDRFVFAHLIGWVVKALMLRNVFVCWVMSVLWEITEVIFMGMLPNFAECWWDALILDVLVCNGLGIYIGMRLANYLEMRTYNWESISTIPTVSGKLRRAILQFTPVRWTVVRWELGTVKRFLVVTMLIVLFSISELNAFFLKHIFH
XP_013758815.1	0.17291666666666666	168	LELPLYATDCSLSWANVSPKLWDIFVVAHFAGWFVKALMIRNIAICITLSVLWELVELSLVTMLPNFGECWWDQLIMDILVCNGGGMMLGLYLGGYFEMKEYNWVGFRAIESVRGKVRRAALQFTPQSWTTVEWKMFSSYRRLGAIAILIAGITVVELNAFLLKAVLW
XP_029222401.1	0.2001851851851852	162	VFAGTLVMDCRINGDTIMRQLRSVWFVSHVVGWLCKMVILRNWGFCLLYSVAFEIGELSFQWLVPELCECWWDSIFIDALLSNVSGMLLGAIIMKLINMHQYDWLGRYPLYQKVLMSLTPFSSEDYDWSFYKTPRHLFLAITLLVFCLFTELNVFFLMAVLD
XP_003883656.1	0.2052469135802469	162	IFAGTLVLDCRINGDTIKRQLTSVWFISHVVGWLGKMVILRNWGLCLLYSIFFELGELSFHWLVPELCECWWDSIFIDALLSNVSGMLLGAVFMKFINMHQYDWLGRHPLYQKVFMSLTPFSSEGYDWSFYKTPRHLFLSIALLTFCVFLELNVFFLMAALD
XP_002365955.2	0.2149382716049383	162	IFAGTLVVDCRINASTIHRQLTSVWFVSHVVGWLVKMVILRHWGFCLIYSLCFELGELSFHWLVPELCECWWDSIFIDALLSNVCGMFLGVLFMKLVNLCQYDWLGRYPQDQNVSMSLTPFASEASDWSFYKTPRHLFMSIVLLMICLFSELNVFFLMAALD
KRH93168.1	0.22239130434782606	138	LPEKCYATACAFTFQNVYDQLDIFVPLHLFGWFFKTVVIRDYYICWIVSVFFEFLEYTFAYQLKNFNECWWDHWLLDVLICNWAGIYFGRLFLERYNMKMYKFIHKNMNFNQFIITIFLIVIILLLEMNAFYIKALLW
ASN64468.1	0.23191358024691358	162	VFSGTLVLDCSMGMKTLMRQLKSLWFTSHVIGWFVKMCIFRSWMFNLTFSIFFEFCELSLQWLIPEFQECWWDSIFIDAIVSNLMGMIFGCAVMRWCGKPHFDWLGAYPMNQNVLLKFMPFSSCEYEFSFFRTPRHLLLTGVLLFFSLLAEVNVFLLMNVLD
XP_022590091.2	0.237962962962963	162	IFSGTLVLDCSLSASTLKRQLTSVWFISHVIGWFLKMCIFRSWMFNLTFSILFEFCEMSLQWLIPEFQECWWDSIFIDAIFSNLMGMLFGCVVMRWCGKRHFDWLGAYPRYQKIMLKFTPFSSCEYEWSFFRTVRHLFMTSILLFLSLLAEVNVFLLMTVLD
