# Supplementary material for: The lipocone superfamily, a unifying theme in metabolism of lipids, peptidoglycan and exopolysaccharides, inter-organismal conflicts and immunity
Source: eLife. 2025 Sep 9;14:RP108061. doi: 10.7554/eLife.108061 (PMC12419801; doi:10.7554/eLife.108061)
Supplement: Figure 1—source data 1. [file elife-108061-fig1-data1.zip › hydrophobicity_raw_data/Skillet-1.tsv]

id	Hydrophobicity_score	length	sequence
MBF0377712.1	-0.04163742690058478	171	KKKSFIVGLAGLFLGSLIYLTDRPLKSTWFVREFLNSIGYSLDRDNFIGLYKNLFGAFDKSIASFLHTFSFTLITGSFNENRDLADNSNLTKNSKKGYLTPALFWCCVNLLFEIGQYFDSIAVKLIPNWFNEYKFLNTVDDYFIAGVFDFWDIAAIITGAFLGYLLLNYYE
WP_162390127.1	0.010364963503649648	137	MKKHYSFIIASLLVSLFIYLFYRTDKTLINEVVIRTISFDNYASLRQAVNRFLPLNEFVIYSLPEGLWAFCITLTSRPYYIQQKNRRINCQVVPLICCIGLEIAQLLHVTKGRFDLMDIWATVIFWFIATFAFDDKQ
MBQ3636040.1	0.0142957746478873	142	RGRYMTAAIVLIVAGGLLYLLFRTKHVLFIKLLCDGGLEWAVDAVQSEEMQEWMMKTAAGRFVVESLPGGLWSAGYVVASVPYTRSDRTGEKLLWASVIPCMGVGSEIMQYYGMLPGMWDVRDIVSYAVPWIAFAAVEIYRE
MBN1828380.1	0.043157894736842096	152	RRRQLIIGAACLFAGAVVYLTDRPPDHTSLEFIGRINRLAQPVAENLFGALGGSLPSFIHVFAFTVLTAAMRPPSLRWYMIVAAGWFTVDLLFELAQRHPKAVLDCLPHRLHDLPAAAPLIAFFSRGTFDPADVLALAVGSASAMIVLAATA
MBF0573275.1	0.06271084337349399	166	KKKSFIVGLAGLFLGSLIYLTDRPLKSTWFVREFLNSIGYSLDRDNFIGLYKNLFGTFDKSIASFLHTFSFTLITGSFNEITDTFTKHPQKWFFISAIFWGSVNIIFEIGQYFDSIAVKFIPDWFNEYKFLSTIDDYFIAGVFDFWDIAAVVAGAFLGYCLLVYNN
MBR5655344.1	0.07496350364963507	137	PRHEQSLSAALLLVGGAIYLLFRPQTLLMFHIADNLGFTSAINAARTLTDYCHPPHLLTDSVPGGLWSAAYVLLIDSLLKRQTIKQKIIAASIIPLVGAASEVLQLWGVLPGTFDSFDLLCYLLPILIYIAIQLRKR
MBQ6964767.1	0.09540740740740744	135	DAIQLLVAVMMLTMGGTVYLLIRSQSLLWFRVIEHWELSDMVKGWRKAIDVHLPEWVTYCLPDALWSGAYILIVDVVTQGHPTRLKLGTAAIVPTIGVVSEMMQLHGVLPGTFDPLDIAAYAIPYIIYIITLKKQ
MBO6287863.1	0.0997037037037037	135	QTRKTILGVVLVLIGGMGYLLFRPTRLLIYQLASRAGMEPLLRQWREHTLQWDMPEWVVYCLPDGLWSAGYVLIVSGLFRPHPLKWLVAGIIPLVGTLSELAQWVGLLPGTFDSVDVACYLLPYALYLALSGQED
MBQ8260974.1	0.10030075187969925	133	KRYLLLNCIVPLFLGGILYYLYSPEVYFVKGLDYIIGMQRQTITRQEMMPVMRVIRYWGADMLWSYALLFSLHFITDNKTVSTEKLFCIAALFTCATEVAQCIPGSSGTYDVCDIVVEWTALVIAVIIIKYYD
NOQ50640.1	0.1017763157894737	152	NKTQFILGLIFLFVGSLEYFTSRPWETVYFLSKFSFLEKYFHKMPDIFGSFGGNAPELFHVLAFSLLTYSVISQNRKNLIIVGIFWLIIDSLFEIGQEYSAFFHESLAEKFPNNSLITVFDNYFRNGSYDHFDLLATLFGSLIFILLAEITS
NCT93157.1	0.10219512195121955	123	RYLRWTMVILPLLLGVVVYWLFRSGPTRYEEWIGWEKKIGLPGRLSNWLPDYCWCVSLLSFFTVLWDGWDRVPRSWKWILWILVTGTELLQYLHVIDGVGDWIDILMYQLAFLTVYTLHKTQR
MBN1831573.1	0.11026315789473685	152	NFYLILIGSIALMIGVLVYYIDRPPDQTYFVNKYSEDLSIHDRIPILFGIVGHSLPDFIHVFSFILITAGISSCGKKGYLFICLSWLLIDSAFEMGQKYLKQPMKNLPDWFEGIPIFEAVKPYFIRGTFDYIDLISIVLGTVAAYMVLIKIT
MCD6153731.1	0.11276315789473683	152	NLKQLITGIAVFLFGSLEYLLTRPVDSTCMEKIVGWFRGSSSSVGIYGGMGGCVPEFAHPFSFAIITMALFPGSGRKTRGFICFFWLFIELFFEAGQRFGNEIASYIPSFCERIYILDNLKSYFVKGVYDPNDIFAIFLGIIAAYIIGELTS
WP_233603947.1	0.1215328467153285	137	MKKHYWYIAPALVISLFIYLFYRTDKTLVNQIFIQLSSLKTYEDLKYIITSSLPLNKYIIYSLPEGLWVFCITLTSKGFYIKLFNRQIDCSLIPPVFAIGLELFQLLHITNGRFDILDITVSLFFWLLALKITHTKA
AKF09126.1	0.12279411764705887	136	MSLHVILPLIVGGAIYLGWRDGSLLGWRWADALGVREVASALRGSLRATDIVLPEWALFSLPDALWVYALTWALSRVHAESDVKERALALFVPLALGPGAELAQLARVVPGTFDVLDLALTTVALVAAIWTSGGTR
MBC8393078.1	0.12346405228758169	153	NLVRVGLALGGLFLGALEYFLSRPKESTHLTKLISKLIGSWDLNLQIYGKLGNTLPEFVHPFAFALLTMSLLPGAGRMVRGFICIFWLVIDLSFEIGQHFGQQLSELIGTFIPHGRISGLLSDYFVNGTYDRMDIAAICSGIMFAFTISELTT
MBW2298131.1	0.12381578947368421	152	SRTQLLAGIFLLLLGSLVYIIDRSPDQVYFTRYFGIHLNLFDADTRLLGPLGMRLPGFFHVLSFSLITGAFFRSGKKRYLLICAGWLLVNCCFELGQKYKAVALKLTPAFFEKIPFLENTRAYFTNGTFDVYDLAAFGMGALAAYGLLLITG
MBK6864522.1	0.12456375838926173	149	TARLWSIGGLALALGLLVYAADRDPARAMLFPALAVLQSGPLFGAMGSWLPSFVHPFAFSLFTSAARPRCARPACGACAAWWAVNVLLELAQHQRISASIAEALQCLFGQSAVGDALANYILRGTFDRADILAATAGSLAAAVLILHPG
KIA91947.1	0.12496350364963502	137	MKKHYWYIAPALIISLFIYLFYRTDKTLVNQIFIQFSSLKTYEDLKYSITTTLPLNKYIIYSLPEGLWVFCITLTSKGFYIKFFNRQIDCVLIPPAFAIGLELFQLLHITNGRFDILDIAISLLFWFLALKITQTKA
MBT8352612.1	0.12605263157894736	152	NKKALVIGFYGLFLGALVYASLRPPEHIYFIRFFNLEQLSFEIHSNIIKSIGYRLPAFLHVFSFCLITASFFKFKKNIYLIICCGWFAVDALFELGQKYKDVSTQMIPNFFAHLPFLEGTNNYFRLGTFDYFDLIAYALGALTAFCYLITAR
MBQ9641250.1	0.1281021897810219	137	CAVKWTAGTALLLCGGAVYVLFRPDTLLLFRAIDWFSLTAQTNHWREATSESALPEWFIYSLPAGLWVTAYILIVDAIHHSSSRRVKLCTASFIPLLGLLSEILQGCGWLPGTFDWLDLAAYLIPLAIYSHIIYNKR
KPJ75363.1	0.1303973509933775	151	NKCRILIGAGALLVGTLVYLVDRHPQQTYFVSNSAVDISFHHLLPNLFGPIGNSLPAFIHVFSFILITAGLMACRKKGFIVICLAWLLVDSAFELSQKYKSLAHIVPDWFAGIPLLENSENYILHGTFDYFDMAGIVLGASVAFIVLVKTE
MBF0468113.1	0.1318181818181818	154	RDVRIIAGIAGLSLGALIYFTDRSSASTWFVREFFNDTGQMCHYYFPDLFGFMNKNLASFLHTFSFTMITGAFIAESKNGCLISALLWCSINVLFEAGQYFDAVAVKLVPAWFEQYPFLKTVDDYFVAGSFDFWDLFAILAGALTGYLVLSFTD
PIE70203.1	0.1368456375838926	149	NPRQCCIGLAALLTGTLVYVVDRPPTTYFVEKWSLSLYGVVPNLFGVLDRSLASFLHIFAMILLTAGVGVMTRRGYVGVCSFWLTVEVLFEWGQAHGRRVAAFIPSGWDGIPFLESAKSYFVNGSYDPWDMAAFLLGTAAAAYVLIRTG
MBN1228024.1	0.13703947368421054	152	NITQIIIGILGLAIGSLVYLTDRSSEGIYFINKLKIPTEIFNNAPNLFGIAGKSLPDLLHVFSFILITAGLLSCKKKWYTIICLGWFSLDIAFELGQKFKVLSLKVIPDWFQGIPFLENSKNYFQKGSFDIFDIFAIAIGTVIAYLVLLITN
MBE7069319.1	0.141953125	128	KALYAVNVIVPLTAGLLIYLTRSESTYVSDMYALFFPRLPVISYPMVIKRFACDFLWAYSLFFCLKLVFEDPSKGDHDITVITVTAIAAVILEVIQISGKIPGTFDPWDIVTEMAAIAVALLITKIIE
MBQ4521751.1	0.14229007633587792	131	RKKNILFSLTALVVGCFLYVFLRENTYVGNIFDSIESIEKMRQMFSTQMSDLCKFYLPDFLWGFSLSCGLIAIYEPSIKGIIICASVAFLCGCMWELLQYIGVLSGTGDIHDIIMYFLASAICIIINLKET
MBP1776389.1	0.14328947368421052	152	NATRILVGAGALVLGFLLYLTDRPPDQTYFLFRFGFEDSLYRVAPPLFGRLGGNLPAFLHVFAFILITGGILACGKKGSLIVAVCWFATNAAFELGQEFPAWAERLVPRWFDSIPILDATRNYFRFGTFDSLDIAAVAIGAAAAYGVLLATM
MBW2109029.1	0.1435947712418301	153	NWKQCLLAVGALAAGVMVYGLDRPTETTLLGRWIHGALETPSIQPSRLGLLGGIIPELVHPFGFALLTLALFPHSAKKTRIGLCAFWLTVELLFECGQGIGWPVAHFFMWAMPQHTASTMVANYFVFGTFDPLDILAICVGIVAAYAVAEKTA
KPK38433.1	0.14368421052631578	152	STKQLILGASALVVGSLVYVLDRPASSVYFVPEALSLYSPSASVFGPMGNHLPTFFHVVAFALLTSGAAGCRSLVCLAVAVVGWTLVDGLFELAQYDAVAESLVRHIPTWFQHVPVLDNTRAYLLRGEFDPRDLASIAVGGLSAFALGWWTL
NDA98211.1	0.14719424460431657	139	FILTIKEPIKYLILGLGIYVFFRSSQLYFNKWLLNQKLGFDLQWMRTYTLQLGKFLPEWFLYSLPDALWMISLGTFIHNIWKNEPKQNLLFWSIITPIIALTWEIAQGMKFINGTFDWVDILFYLLVTAIIIHKLKTTK
MBR0117600.1	0.14737226277372273	137	EKKSIICSVLLLVSGGMLYVLFRSRHILMLRIADATPLSRHLSHLRETASHWHPYDWVVYNLPGALWAGAYILFIHSLMHGVNASTRWKWACVIPLIGAFSELGQAIGVVPGTFDLLDLAGYLLPLVVYSIYVKPSI
ACL06836.1	0.15006578947368424	152	NFRQMAIALLSLLAGALVYLADRPPEATWFVQNLPFNLSLHNYAGGFLGGLGKFLPAFVHVFAFSVLTAAVLGETRMIRLNACLFWLAADTAFELGQKFPDQAVKLVPGWFSQVPILDQTSHYFMNGSYHPLDVLAGVAGAAAAYFILSITT
WP_116875188.1	0.15065693430656937	137	MKRNYAFILLSLLISLFIYLFYRTQRTVVNEIFISLLSAGKYHALKEKISGAIPLNKYIIYSLPEGLWVFCITLTSKFLFIRLGKREIDLVFIPLIYCIGLEFMQLFHFTNGRFDFWDIGVSFLFWSIAKYRVKHVQ
MBN8880137.1	0.15184000000000003	125	CRYISLHILLPIFTGLAFYLFIRKEDSLFEEWVSWSTTTNLELPSILTGVLPDFLWCYSLLSFQQLVWGGWKRVPALLKWLIYTLVPFTELLQYWHVLQGTGDMLDVLAYLFAFIIHYKTNKPLE
RJP45720.1	0.15184210526315792	152	NRIWLIAGIFMLALGALIYMTQRSPADIYFTRFFGINQELFGPGFGLPGSLGNVLPAFFHVLGLSLITSALTSGSRKQCLLICVGWFMINAVMETGQKYKDIAIRLTPDFFDRLPFLEATRTYFLNGTFDPVDIAAAGCGAFLAFLLMHLVK
NVM57153.1	0.15248366013071898	153	NSRQFAVGFSALLVGLMEYVFSRPADSTYLGKMIGALAGDFPFRIEMFGIFGGILPEYVHAFSFALITMAIFPRAVKKVRGAICLFWLVVELFFEIGQYFGQQIAGYIPKAFDHIFMLDNLKSYFVNGTYDHLDVLAICLGITAAYITGELTT
MCC6249335.1	0.1532666666666667	150	ALALAVAAGLVLLAGSAVYLLDRPAGSAWLVPPAWQAATDGRWFGAIGPWLPSFAHAFAFSVFTALVLPRRPGRAAAACVGWAAIDTLAEAGQHAAIAPALAAGLTSAFDGAPLAARIGRYFTQGSFDITDVLAGLAGSGVAYAALRRWW
MBK6469588.1	0.15458904109589036	146	MWTTGLLALAVGALVYLADRDPARVMALPSFAVLGTAPLFGAVGGWLPSFVHTFAFSLFSAAAWPRAGRPAYGACAMWWAVNLALEAAQQPQWRAALAAALPSGLDTVAPLSYLARYAQQGRFDPADLLAITAGALAAAGVLYRVH
MBO6058876.1	0.15503703703703703	135	RIVKGTIGLVALTAGGVIYIMYRDNNLLMFDWFQYLGISNFIDTIRVDTENQNLYGWVKYSMPAGLWLFSYLFIVDSIWGKDDGVIYRCFLYCLPVIAVLSELMQYSKLLSGTFDISDLISYGFAIVLFTTIKKI
WP_080806019.1	0.15624999999999997	152	NIKQFFIGIAGLSVGTLIYLFDRSPESSWLVHVLLGGASFHEMLPDLFGSLDGSLASYLHTFSFTMISFSFMVQSKKWCLMAAVLWGSVNGLFEIGQLFDSFIVKWIPNCFERLPFLETVDDFFVSGTFDPYDLAAIFAGSSTGYWTGVVTT
MBQ6204637.1	0.1564963503649635	137	QPLQFFAAIVLLAVGGAIYLLYRPTTLLLFRIINVTGLSKQVGQWRTAAQAYSLPDFTVYCLPNGLWAAAYILLIHRSYRNRSDATRLAWAAVIPAIGIISELLQVVDIVPGTPDWNDALCYAAPFLIYMIYIRLTK
MBR2154237.1	0.15676470588235297	136	QTAKWAAGVGLLLTGGMVYTLFRPQTLLLFRVLDGLGWTERIERWREAVQGVTLPEWMVYNLPAGLWATAYILIMDAIHCKSQTGKRLCVAAFIPLLGIVAEVLQGCGWLRGTFDWADMAAYTLPFVIYYIIIIIK
MBP6185865.1	0.16136690647482013	139	LVHTVVISGLSVLLGGLIYVVWRPIPPAFITWIKNSEVRDLMSAMQQGIQQNIPVLPDWMVYSLPNAFWAFAYSYLLCNLWYRQNGWEKWLWVSTAPMLPIGWEVLQHFSVLPGTFCWLDLSLGLIGACIGIVMGKKRK
MBO9729752.1	0.16145985401459856	137	MKKHRYLLAGVLLISLFIYSFYRTEKTVINQLIIRLFTREGYLLAKAKVATFLPLNNYFIYSLPEGLWIYCITITSSFFYLDIGGRKWRLVIAPILVAVSMEICQWLHLANGRFDIMDILSATFFWLLALLDTNKGP
MBW1919236.1	0.16236842105263155	152	NGLQIGIGVLALCLGAFVYLISRPPEKTYFIYASKLRISLYHVFPHVFGVIGNSLPDFLHVFSFILITAGLVSKRKIEYLVVSLSWFLIEIAFEVFQKFNRIALKIIPEWFNKVPVLENAGPFFKGGTFDLQDVVAVAVGTVAAYFVLTKTM
MBR2807342.1	0.16440944881889766	127	MTNTVIPLIAGLTVYLLFRPDAYIAQKIYSVIHVSPLRIEIRGWTGEIIRNHLADIMWAYAFMSFLGLILSENRKERLLSLIIVSVQIVLTEVCQKTGMIPGTFDILDIIFEILAACLAMLFINRNG
RYY56397.1	0.16576642335766426	137	MKNYLPLIGFSLLTSLFIYVFYRTEKTIVNQLVIRLFSKESWQHWKTIVNEALPLRETIVYSLPEGLWVFCITLTSRFFRLSVFGYRIDVALVPILLAVTMEICQLLHLGNGRFDPMDLLIAALFWWVAYVFADTTE
WP_107933538.1	0.1658273381294965	139	NRQSWMHIYLPIILGGLIYTLFRVDTLLIFKVYKLFQIDSIIHQIRAISVNLDIPSFVKYSLPDGLWVYAFTYFLVSMWRFDEDSGKVKYLIMGIPLLLGGGAEILQLFIHQMGTFDVQDLLISLLAFAAAYIAAKPLK
RTZ99161.1	0.16677631578947366	152	NTKQIVIGLIGLLIGIVFYLVDRPPGDVYFVRQLGSHLSRYGKWPVIFGRLGASLPAFIHAFSFSLISTGIMAARIRGAIAICSGWVVVDILFEIGQKYHAVVNKLIPDWFDGILFLENTRAYFREGTYDMNDVIATCIGGGVAFLVIVMTL
RLA41236.1	0.16735099337748346	151	EFSQIVAAGGIFLVGALVYLFDRSGSDIYFIPEWWTLADGTPTLFGALGRSLPSFAHTFCFILLTSALLTPWQIPPLKICLAWCGTEALLESGQADPFATRIVDMLPAWLADWPILQNVPGYFSRGAFDLADLAAIGLGGVAAWCTIVLTN
MBQ8362083.1	0.16860294117647065	136	IFSNILLSISSLLVGGLLYLGFRSERLLMFEWGERMHLNGYITHWRNICSSYSPPEWITYALPDGLWLFSYMLLIQSVWINTDNKTSKIWLYMLPFIAVSSEIIQICGKQFGTFDVMDLTCYVGAIIIFIIKTKLQ
SEA64928.1	0.16861313868613137	137	ATLQVILGVVFLTFGCFIYLLFRTKTLNIYHWCTFLGLSSFIDHERAWVSDWNIPDFVRYSLPDGLYCAAYILIIDAIWKDDDSLIKHLVIALVPLVTITSEIFQYFGLVKGTFDLCDLLFYSTPIIAYYLSKYHSY
WP_117915740.1	0.17261538461538461	130	KCFAWANVVIPILAGSLFYYITSPDVIFVKNIDRIMGTGLHVGVENTFVRIVRSYVPDMLWAYALVFSLVAVTGNRTADVWKMSALAGVFSTIIEILQLTGCVRGTFDVMDIIVEIIAELMAVFIIKRHD
MBK9578729.1	0.17296296296296299	135	MKRIVVVPALIASLFVYLFYRTHATVVALMGSFVLGDHRFQALRSAIRAEVPLDGFAVYSLPEGLWVLCLTFASVGLSLRVGGRHFPLAFLPPLYAIGLEFVQRAGMIRGRFDPADILVSICFWAAGILSTRSDS
KPK26881.1	0.17342105263157898	152	NIRQFSAGLIILILGAFYYFFFRTADHTYFLKFFANTPQLEHILPPLLVALGNSLPTFIHVFAFTLMTAGLFASNEKEYGIVCFLWFTIDALFELGQVLNYKMMQGIADRFSDLFLLEKIKNYFLHGRFDYLDLLSIAVGSVFAYIILSKTK
MBF0241538.1	0.17357142857142863	154	KHLTILTGFLGLLIGAFIYLTDRSPESTYFVSRHLYSVGEALHTTLPDCFGIFDKNMPSFLHTFSFTLITGYFIGESKGGSLFAATLWFAINCLFELGQYFDKSATQLIPDWLNRFSVLEALDGYFIAGTFDFLDIVAIFLGALVGYLILNLRL
UCG73358.1	0.17726666666666668	150	PTRLGLTAAAALLLGLGIYVLDRDWSTTLFLAPFADAQWQRLGLFGEAGQVLPSFLHAYAIAVLLVLTLRPWPRSRGWLCAGWFAIAAALEFLQANAVTTLVFAQSGTPIDHALFKPLALYALQGHFDIADLCATALGCMTAYVATTTLE
MBR6276668.1	0.17744525547445258	137	VTAQVVVGVLLLLCGIAIYLLFRSRSITLYQWCISIGLSAPLEVLRADVQHWIIPDFVKFSLPDGLYGASYILLMDAVWNNSQRLIRIMAASLIPLVAIIHEMLQGLGLAKGTFDAADLLCYSVPLALYLWRERNQN
WP_216714546.1	0.17822222222222223	135	HVVNYTAFSLLGATCLLIYLFYRPENIMINQHLFSAFPDLLLVKETIIQRFPLNDFLVYNLPSGLWVFTLTILLKNSYINGSSYHFSLRSIPLKLGLLIELFQFLKLTDGTFDLLDVYTMLAFFMMAQLFCRSKQ
RLB97499.1	0.17907894736842106	152	SRAQLLAGIFLLLLGALVYVVDRSPDQVYFTRFFGIHLKIFDTSTPLLGSLGLRLPAFFHVLSFSLITGSFFRSGKSRYLVICVFWLMVNCCFELGQKYKTLAVRLTPDFFEHIPFLENTRAYFQKGTFDVYDLVAFFIGGLAAYGLLLITG
MBO4849709.1	0.17926470588235302	136	KGLQLITSGLMLLVGGMTYLLFRPTTLVLFQLLHRMGMEDWTMQWREKVAGLHLPEFVVYSLPDGFWAAAYVMVIHALLQGQSAKTRLIAASVIPLIGTVAEGMQALGWAPGTFDVADIVCMLAPLAIYAAYIYKQ
MBW0160264.1	0.18032520325203252	123	LMVRWAWVVIPLIAGVLIYLKGRKVPVFFERWLLYNSKETSSFPGSIWIPDYLWGVSLWMAMVMVWDGWEKIPKGWKIGIALMVSATELFQWLGWMHGTGDWIDVLMYQMAILTVYILHKTKR
TDO29390.1	0.18049180327868855	122	TYTRIAFIVLPLLLGTGIYLKGRKHPVLFETWFYQNKETSSLPGSGWIPDYLWCVSLWTCFVWIWKGWNQVPMMWKWGLWLLVMFTEPLQWIGWLQGTGDWIDLLMYQLAFFTVYTLHKSEL
MBQ9848677.1	0.18198473282442745	131	KSVNVLLSVLSLVAGGAFYVLFRADSYIAKAFNGMCSILYLREKLHPHFSDFLNFYFLDFLWGFSLACALIALFDSEIKERATCCSVSLLCGIAWEVLQYEGFVGGTADFLDVIMYLLAALFAFIINIKEK
HET58105.1	0.18282894736842104	152	RIYLALIGIAALFVGVLLYLVDRPPGDTYFVQRSLEWLSLHGDVPALFGTLGHVLPGFIHPFSFSLITAGLAGPTRRGAAVICLAWFFLNTLFELGQKYKDITANLVPGWFGRVPYLENTEAFFRRGIFDPWDITAMAAGAATAFIIIAVSL
MBI9076433.1	0.18282894736842106	152	NNRQIAIGLFALLAGSLVYLADRPPQATWFVQAFPFSVSLHSYLGGFLGPLGRYLPAFVHVFALALVTGGFLGGGMVRRLSACLFWLATDLAFEFGQKFPEQATSLVPDWFSHIPFLDQTSRYFINGSYHPLDVLATVLGALAAYGVLLITE
MBQ3865585.1	0.18291338582677166	127	KPFLTLCAAVSLGVGAGIYFLFRPGTLFLSGLPFAPPLGDVSFPGDGFVRFFLPDLLWCSSLCFALFRLHKPSSKKALWLSVLAFGSGCGWELLQYTGVCAGTGDVWDCLAYGAGSVLALSILFLKR
MBQ8684488.1	0.18377952755905513	127	RVKFLCHSVTALAIGACCYVLFRKDTYLHKILGIVGVLAHSAFWGKDLLCYYLPDCLWAYSFCYGLGAVLLPVGKQWRWVAIVVVVAGVLWEGAQLYSMVSGTADWWDCFMYLTAGVAVCIFQNRKG
RYG35004.1	0.18620155038759692	129	QMRRLLSAVAAMAFGTSIYLVYGPRTLFAFDWLPGLSGISSDGPPLPAWMRHNLPDGLWAYAATLLLSLPWRRFPLRGTLFWIGLPFAFIFLSEFGQLLGSVPGTFDLVDLFAYTLGTAAAFLQIRHES
WP_100728926.1	0.18739130434782608	138	KYLKFLSPILSLIIGGLIYILFRENHIVLNIYIRKGYILDLSNIIAQSNIKKDLLFDVIVNSLPGGLWAYSLLRTMGLIWDKDQFTKYYFFSLLAFMIIIIPEILQYFNLVQGVFDIKDMIVYFTFSLTALIFNNRGK
NBU05516.1	0.18793893129770997	131	IKLFTLHVLLPLLAGIIVYLFFRTTPIIAFSFLKESEIIFKYESSSRDFQFFIGSFPDFCWLYALLSMQSEFIWGEIKNIPLPILFFLYATPIFTEILQHYNFIKGTSDNADVIAYLLAIIIHYIFHKNKT
MBI3348042.1	0.18852348993288592	149	PVLMLLLAGLALVLGLLVYLADRRASGAMLLPRAAALGTGPLFAAAGTWLPSFIHPFAFSLLSAAALPRRDGPAYGAVVAWWAVDLAFELGQLPQFSTPIAQALQASLGSHEPAQALSRFLLYGRFDPADVMALTAGAMAAAGVLRQLY
MBD2703133.1	0.1886131386861314	137	MRKHFYFIIAPLLVSLFIYLFYRTEKTIVNEIAIRIISFDTYTTLRNAVNRFLPLSELIIYSLPEGLWVFCITLTSRPYYIQFKNVRINGAGLPLIVCIGLEIAQLLHITNGRFDLVDILISLICWFIAVFAADDKL
PZR09278.1	0.1888321167883212	137	MKKHIPSIAISLFISLYIYVFYRTSKTLINKLIVQLFSYEDYIALKEQINSALPLNDYIVFSLPEGLWIYCITILSGPFCFMIGKRRYNLVFVPLVTAVVMELFQLLHITNGRFDWMDILFSFCFWLLAYLQTKRIT
WP_223833509.1	0.18912408759124089	137	MKKHYWYIFFALIVSLFIYAFYRTDKTLVNQMIIQLIPFKTYQSLKQTITASLPLNKYMIYSLPEGLWVFCITLTSKEFYFDFFKKRINCVFIPLVFVVALELFQLLHITNGYFDFFDIGISLFFWFIAAKIIDTQQ
OAD42366.1	0.19030075187969925	133	MTYVLLPIFIGGLIYIVSRSKSLKMFDWFEKINLSNEVSIIRDYFSNVELPNWIIYNLPDFLWVFSFTSLLFIIWNKKIEKENVFYLLFPMGIGVLSEFGQLFSIINGTFDKVDIIFYVFGGLSSIYIISKFK
MBQ6749511.1	0.19088235294117653	136	KALQVWGAMVILLTGGIIYLLSRPTTLILFRVPHLLGWSNTIERLRESMSISLPEWVVFNLPDALWAGAYIMTIDSVTQKSSTQVRLVSASIVPTIGVVSEFLQAFSLLPGTFDPLDLLSYATPYIIYILITLRRV
WP_083727757.1	0.19095588235294117	136	MKTAMINCIIPVSIGGLIYMLGRHDSLKMFQWFQLLHLEAYIYHFRTVYKDSITSGMPAWMLYSLPDALWMYSFTSAVLLSWKRRLTIYLLIPFILGAGSEIGQYFYVVRGTYDFNDLLCYCTGFLLSIIIITKPQ
KPK31287.1	0.1913245033112583	151	NKIQFLIGALALLVGGLLYLVDRPPNYTYFINNLVNVSFHGDTPRIFGSLGNTLPAYLHVFSFILITGALVSDKKRDYIIVCLGWCFLDCAFEVGQAFHAWSLRITPEWFSGIPFLENTQNYFLLGTFDFFDLAAIALGTVTAYLLLMITN
MBO7539868.1	0.19167883211678832	137	SAYKIIFGLLFLFCGCSIYLLSRSETLNIYQWCNEVGLSEYVNLLRCVVLGWAVPDFVKYSIPDGLYCAAYILMIDAIWGKQKGLSKYLIVSIIPIAAIVYEILQYFGIKNGTFDVCDLMCYWVPVLVFGVNEIIKY
MBU0992960.1	0.19210526315789475	152	NLTPVIIGIAALIPGILVYFMDRPAGQIYFINHLPFEIPFNFHVTRSLGRIGYVLPDFIHAFSFSLITAGVLASGKKGNFLACLTWLIIDSTFEIGQKFGNTISTYIPKWFKGIPYLENTANYFRRGTFDWFDLLAILAGVLSAYAILVLIH
MBQ9215762.1	0.19226277372262782	137	RKTEVALAVGMLILGGAIYLLFRTKRLVMFHVTDTLGLTDAIDGWRQAVKGMRLPEWTIYVLPSALWSGAYILIMDALLRNHRLATRLLATGFIPLLGIVAEGLQAVGVVPGTFDWLDLVAYTLPYIIYILLMTSTK
MBQ7511064.1	0.19286764705882353	136	MTSQIIWGVVALLCGCAIYLLFRSQTIHLYQWAVVAGLSSILDTLRQSVQHWQVSDFVRYSLPDGLYCASYILLMDAVWKGGKASRTLAVSFMPLVAITHELLQGAGLVRGTFDVCDLLCYAVPLLAYFVVSNKFF
MBU2549215.1	0.193112582781457	151	PIILVSSGLVALAFGTALYLSSGAGETYLRSVTPAWIGLSFDLAGLLGPLRGPLPAFIHPFAFSLIGMGLFARTRRSRIAICAAFAIMNLCFELGQGYAEIACRMIPDWFQSVFILENAKPFFIQGRFSFSDLAAVTIGSAAALMFAEKIK
MBO7634951.1	0.19526315789473686	133	QKYKIIAGILILALGGFIYILYREHTLLYKLCNTILSDYLSFMRDVLGRPSDFIVYNLPGGLWSTAYIIIIDGLFPHVSFRTIALRSCVIPMAGVLSELLQAVHVLPGHYDSLDLTLYLLPYLLFLGIRKICQ
OJW33455.1	0.19584615384615386	130	ITFLLLHVLLPLLTGMATYLFLRPGNTIVEGAIGWTSTHEALSPSSSIGKGICGMLPDFCWLYALLQLQAFIWGGIRKVPRVLLTCLIVLPVLSEFFQYVQWIAGTGDWLDVLAYCIAIIVSYSPKNKRE
HDH88493.1	0.19710526315789476	152	NGLQILIGVAGLSLGTFVYLIDRPPEATYFIYFSKINVSLYNTFPNVFGVIGNSLPDLLHVFSFILLTAGLLSCQKKCSIIVCLSWFSVDFLFEIFQKYNAMPLEIIPNWFKAIPFLENTENYFKQGTFDIADLIAIALGAVVAYVILLTTN
MBE6260214.1	0.19744360902255642	133	MVLGILLLLIGISIYLLFRSETITLYRWCASAGMKESLDTLRESVRHWDMPAFVRFSLPDGLYCASYILLMDAVWKKSQRTLRLLVASLIPLVAITHELLQVAGLARGTFDWSDLLCYTLPLLIYYLLTGGLF
MBK7278995.1	0.19754838709677416	155	PWVQAAVGGLALVLGGLVYALDRGGWPLTQLAGFAGLTGLAGATAAPWFGSVGGWLPSLVHPFAFSLFTAALRTSGAPPATLACAAWGLVNVLFELGQHPRVGPVLAAHLESAFGAAGGARALADFFARGRFDPADLAAAVAGAAAAAVWLRVAS
MBR5929623.1	0.19802919708029196	137	QRQKLLLGTLLLLVGGITYLLFRPSTLLMFHVADYLGFSPVIDRIREGMTNAWLPEFIVYSLPGALWSAAYLLTADCFLHGQTVKTRLMITSIIPLIGAVSELLQLIGLLPGTYDGWDLLCYLIPYLLYLTCITKNK
MBC8059389.1	0.20231884057971017	138	RKGMFLIILPLIIGIGIYALFRSSDMVIFSWFPVFKTVKDMVKLNSSLDFLNPVIKNYILFSVPDGLWLYSFTSSMILIWKKSNFRYKNLWMFSGGIIAISHEVGQRLGLFSGTYDVKDLTTYLIATIVAVSVTNIFF
MBP3626833.1	0.2038167938931298	131	LKCFSFVGIFSLLLGALIYLIFRKETIFSEFFSNSQVVCYLQGLVKNFKCDFIRYYLADFLWALSLSCGLHIVFNPQMRGSFACSVIVVLFGASYEFLQYKKIINGTGDLADVCLYLLATITVNIINLKVR
MBL8326978.1	0.20455172413793102	145	MLALVVLSAGVLVYLLDRPPGSAWLVPSAWQLGVSGQWFGPLGQWLPSLAHAFAFSVLTALCLPRRHGMIVGACAAWAAIDTLAELGQHPSVSHALAEMLARALGQGTLVVQTGRYFTQGVFDLGDVVSGLAGALAAYGVLRHML
MCB9425686.1	0.2047445255474453	137	MNSKYTTTVISLLVSLLIYIFYRTPDTVINQLILLFLNENLYFSLRETAQNIISLPEVVIYSLPEGLWILSLTLSSMPFYIQIKNFKVPLIIFPPIIAIGFELIQYLHMTNGRYDTLDILYSLAFWGLSMIWYKKHN
MBO4397119.1	0.20500000000000002	136	KKAQLVLGIATVLTGAVIYILFRPTSLLIFRVFKALGLMEAISKIRALSSGIHLPDFIINCLPNALWVISYIIIMDYLWKDKTEITKLRWAVVVPVIGCVSEYLQLIHYIPGTFDIWDFLCYSIPFILYYIYLKTK
MBQ0061046.1	0.2058139534883721	129	KLLLLSGIFTALIGGIIYVLYREHTLLYQLMPQSSMQSLRANAPALPHWVVYNLPGGLWSTAYILIMHCACQFVSPRKRLLYVSVIPLIGVASELLQAFHLLPGVFDWPDLIAYALPLAVYKTLSTSLK
MBP5339259.1	0.2075182481751825	137	RKLKLLSAFGLLLAGGLLYLLFRPRTLLLFCVADAMGAAQVVDNWRTATAAWHLPAFMVNNLPGGLWAASYMLIVDTLLVGKPWRARLAAVSVIPLTGVASELLQALHLLPGTPDLADAVCYLAPLLLYLSNHQTII
MBP6397302.1	0.2081021897810219	137	QWVYLLMGVLALWVGMLLYIAGRGSTSPVYLLIPASEYLEKTSLVKWIGVCLEDHPTLTFSLPDGLWMFGLMCVQLWIWRGVKNKTSTGSLAAVYILGVGYEALQSIGITPGTYDKIDLAFMIIGGQLPVIVDYIIQ
MBK8355374.1	0.2089312977099237	131	MEFYFYHHLPLIRTLIYAFARPGTIYLNQWLDQIVGDNFQQNLSAMISGFEIPGWIIYSLPDALWMMALITLILFIWDFKLNVRSIPWIVSAIITGIPFEIFQGFHLIRGTFDRNDLLYDYLPPVVPCLSL
RYD52640.1	0.20956204379562046	137	MKKRWFSVVLLLLVSGAIYLLYRTEKTAVNTLAASLMGPAFLKNIRATVQHRFPLPAFVIYTLPEMLWTAAFTSLSGNLYLRAFRKRIACFWIPLIIAAGLELLQLIPDFPGRFDWADLIGAALAWALTVALISGAT
MBR7053605.1	0.2120588235294118	136	RGMQIAASVLMLLIGGLTYLLFRPTTLVLFQLVRLMGLEDAVMRWREEVAGARMPEFVVYCLPNGLWAAAYVLLIHALLMGQPAKTRLLAVAVIPLVGAGAEAMQAFGFLPGTYDNGDMACLLAPLAAYAAFIYKQ
MBO4821781.1	0.21248175182481752	137	TVAEGMASILLLVLGGGIYLLFRPQNILMFRVVYALGLAPDINGWREVAGSASLPEFVIYCLPNGLWTAAYILLIDGLFYRQTKRCRLLAATVIPLIGTMAEMLQAPGWIPGTFDFGDVACILFPLLAYGIFLSKDR
MBT8442938.1	0.21335570469798662	149	QSSAIWLAAGLLVLGVLVYALDRGGTAYFLPDWLARAPGPAVFGTLGAHLPTFVHPFAFVLMTAAVVRPGPRGLLLVCSAWFAIDCAFEVGQWSPLGQRIAASIPDWFDGVPVLEATGAYFSRGTFDPLDILSIALGVVAAYLVFRFAQ
KOY86985.1	0.21518518518518517	135	MNYKYLYATVCLVISLWIYVFYRTEQTVINHIIAWIISPAHFKELRNTITLSLPEFVIYSLPEGLWIFATTIISKKLVLKTKKISISMIYMPLIVACLIELVQYAKLSRGIFDWFDVVVIIFSWVVACAFNQTNQ
MBT3057528.1	0.2170860927152318	151	HRLELYALVLASVLGVLVYILERDPATVYLMPDVIGSLGLWGAASLPFSGQIPEFVHVYICILLTALVLDRTLFIHRSITLAWFLFDFMAEMAQHPEIAASISDRIPRWFSDVPVLQNTQSYLLGSTFDPLDLLFIFLGSIAAYLTLTFSN
MBN1227285.1	0.2177631578947369	152	NKKTVLIGLISLIIGILFYVFFRPGLSTYFQREFMKIDILAHHFPTILGRVGGSFPEFIHPFAFSLISMGLISKGTKSRLLICTVFFSMNLFFEFGQKYSDFVVRFIPNSFNSLFIIENTKNYFVTGTFSVFDLAAIFLGSIMAFVIAEKIS
NCF24361.1	0.2192	150	WLALPGSALLALCLGTSVYIVERDWATALFLAPFAALQGEQADFFGVLGNVLPAFCHAYAFALLLILALGRSRRARLTGACAWFSVAAILEVLQAEWFATVLDRPAALTTAVPALNSLSNYLLNGHFDYGDLVATGLGCAIAYLISSVPE
MBB5395327.1	0.21985401459854012	137	MRKKYLFICLALLISLFIYLFYRADKTAVNEIVIRLISFETYINLKAYITAALPLNDTVVYSLPEGLWVFCITLTSKPYYITLINRRVNLVFMPLLICIVLEVFQLFHITNGRFDFMDIGVSVIFWILGNYVLKDGD
MBN1847504.1	0.2209271523178808	151	NKIQILIGMAALSIGLMVYLCNRPPDSALILQVIGITATFREAANLFGPINGQLPAFIHVFAFALLTTGLFGYRNRGAILVCLFWLGVNALFEFGQVMDHPFVGNHFEAFKTIFDTGVLGDYFRYGTFDPLDLLAMTLGAVAAFFILQITK
MBN2180177.1	0.22177631578947368	152	NKTQLCIGITALLVGVLVYLVDRPPDTAYFLTGWAKNISLYGRIPTIFGPVGKNFPAFAHVFSFILITAGILGSRRRGYLYICIFWLFIDGAFELGQRYDSLPLMFIPSWFEGIPFLENTANFFRLGTFDYRDLASFFLGTVVAYIVLLVTM
MBQ4393226.1	0.22370370370370374	135	KALEITAALLFFAIGGCIYIAFRSTSLRMFGWFDDLGLHEVIMGVRNLSSGIQIPEIIRFCIPDGLWTLSYILFMDAIWSPDVKRQLLFCCIIPLIGSFSEVLQYFGVVKGTFDVVDLSCYIVPYVIYLILKVKL
RPJ21777.1	0.2237086092715232	151	NKLQVSIGFLTLFAGLLLYLLTRPPDIYFVSFIKGADGPHYWSLPFSSGIGGALPSFLHVFAFSLLLGGFLACRKTGYLIICCAWLFTNLLFELGQRYPISASELIPKWFEGMFVLQSVRNYFLKGTFDFFDLLASSIGAVAAYSVLVRTR
MBI3201855.1	0.22410071942446042	139	LRAAWLHVLVPLAAGAWVYLVARPAGLRVFGWVEGLGLAQSLARVRDASHPIAVGLPEWLVFSLPHALWVYAFAWLISALWDHRATRESVHWLLVAPALGVGWELGQRVGVVPGTFDWLDLVLALAATLLALKRPLTPL
PHR49851.1	0.22452380952380954	126	DKSVVINVYTPLLIGSIIYILFRGDSIFVKSWLDLKNHTIQSIKLPSWMIYSFQDGLWAYSFVSAMNLLWKNSKHIYLWLFISIILIFGHEVGQGAGIIHGTFDLVDIFFYCLGVILSLLFTSKKS
MBE0655394.1	0.2248201438848921	139	RRISVLISVFALLSGGFIYFFFRSPDYEFVRWIRTLDFDPWFNLAKKDPFPQNLLIREWAVFSLPNGLWAFAYALLITMIWWGSKSLLKYLWLGTIPLLVLGFEALQLTGTIPGTFCSQDIAFGIAGLTSGIMTGIKIT
AWH86435.1	0.22496350364963508	137	MKKYIPLLAVALLVCLFIYVFYRTEKTLVNQVVIALISRGRYHSLKTAIISALPLRDCIVYSLPEGLWVFCITLTSGPFYIRLKNYKLRLVFIPILIAVGMELLQLVHFLNGRFDLMDIAFSTGFWLLALLRTRNHL
MBW2055051.1	0.23184210526315785	152	NKRQLLIGMSSLIIGTLVYLVDRSPDQTYFVFSSPFNISLFKTLPIIFGFIGNNLPAFIHAFSFILITGALVSCRKRGYLIICLSWFFVDCVFELGQKFSSLPSKIIPDWFTGIPFLENTGNYFVHGTFDCFDLAAITMGTVIALFVLLFTN
MBO5613602.1	0.23185185185185186	135	RPIKILFATFLSVIGGLLYIIFRSDDLIMFSWFNSLKLTDFIINLRNTYGNHNIHEWTRLNLPAGLWLFSYLLIMDSIWKKEDKIFYPLFISYLPLIAIFSEFMQLVHVIPGTFDVMDLLSYGISIALFILVKKL
MBA4366525.1	0.2326315789473684	152	NFSQLITGLVILFSGALVYIVDRPPEQTLFVNNGILKISLYQTLPNLFGTLGNSLPDFTHVFAFIMITAGLISCSSKGYILISTLWFITDSLFEIGQKFSTTATELIPGWFHSIPFLKNTPFFFQTGTFDWLDLAAILTGSVSAYLTIHIMA
NCF58611.1	0.23617449664429532	149	ETTLLFLAALLLVVGVIVYAVDRGGAAYFLIGWTASHGEAELFGPVGNHLPTFVHSLAIILVLAAVLRPWPKLLPAVALAWFAVECLFEVGQISPLDARVAAVLPAWFDDVPVLEASADYFINGTYDPLDILSIALGAAAAYWIVRMTE
WP_136844193.1	0.23635036496350362	137	MKKHYLYILPALLISLFIYLFYRTEKTVVNDLLINLISKENYIFLKQFITQKIPLNEYIIFSLPEGLWVFCITLTSNDIYFIFKDKEIDLAFLPLLFSVGLELLQLFHITNGWFDLLDVLISLFFWFVAYFVIDYKF
KPK23920.1	0.2367763157894737	152	SKLQVLIGLAALLIAALVYVVDRAPDETYFIYSTSANISLYNTLPNIFGPMGNSLPAFIHVFAFALITAGVISRGKRDWLIICLSWFLVDAAFEFGQKYSVWTVKYIPGLFAGIPVLENTKAFFLRGTFDVYDLVAMAIGAITAYAVLTATM
RYY59127.1	0.23722627737226276	137	MKKYVPLISLSLIICLVIYVFYRSDKTVINQMVIALVSRDSYHHWKTIICDLLPLQDYFIYSLPEGLWVFCITITSSFFRINFLWYRVEAAVFPLTLAFGMELCQLLHICNGRFDWVDLLFSFVFWWVAFHFTEAGP
MBT1697357.1	0.2377205882352941	136	MKRAYSIVIALSISLFIYLFYRSEKTVVNEFMILILSFETYTAIKNYIINTIPLNKPAIFSLPGGLWVFCATALSQDFYIKIRRYKIQVVLVPILFAVGLEFCQLVHVTNGRFDIWDIAFYLLFWLLAYCSFQSHG
KXA16525.1	0.23808510638297872	141	KIRKLFFILAPLMIGVGIYLLYRSRNLYYYQLLQDTHLHPYINQIRENAKIYRKIFSTWIVYSLPDGLWLFSFGAALLLDRVYYWMHLFIFSSIYALMIGIEYLQKLYGGHGHWLGTFDLQDIEAYTIAYLSILFFSLIFY
WP_140160602.1	0.2390647482014389	139	MIKRIVIGIIPVILGGLIYLTYRTDSLVMFGWFNEIGLSDKIGLLRSNYQLQNLTIPNWIKFSLPDALWLFSFTYITLIIWENKINRESVFWIFFAPMIGIFSEVGQLTGLIPGTFDKIDLILLIIATILPFKFLTKLK
HAS42505.1	0.24043165467625896	139	HQQLLLSGISSLLVGSLIYVCFRTNTLKLFDWIALVGLDHFVEHLRYYTMPYKKHIPGWVLFSLPDGLWMFSYGCAICYLWKHKPSKQPYFWILLVTLLILLVEVLQLFQITSGVFDPLDVLFYILGAGAPLVLWTQAG
OJJ22503.1	0.24043165467625902	139	HQRLLLGCIISLLGGGLIYLGFRSDTLILFDWISFIGLDHLIERLRFYTLPYAKYIPEWILFSLPDGLWMFSYGCGICYLWRNKQSKQPHWWISLIALFILSVEILQLLQITPGTFDPLDLVFYLLGALLPLVFLIQKD
MBQ8657388.1	0.24174242424242426	132	MRLMLGMALLTAGGCIYLLQRPTSLLLFRVVDALGAKAWLDGVRETVSAWPEFVVYSLPGGLWSAAYVLLADVLFSSFSTATRLAWTAVIPAAGLLSELMQAVGLCPGTPDAADAWCYVLPYIIYVITLKWN
WP_118151226.1	0.2418796992481203	133	PCLVWVIALIPVLFGGLVYLLYRPKNIILFEVLNKLGGSTTVDMVRSKVEHVHLPDFVVYSLPAGLWTASYLMAMCLCTKQLNRKMRLSLALPLPISAVVLEFMQLFGLCPGTFDIYDVVCYVIPIIIFVKLV
WP_154781898.1	0.24208633093525173	139	IKQLYIGHVCTLCCGSLIYILFRTSSLRMFSWFESLNLLSFIKAIRNRTTIYTNDLSDLILFSLPDGLWLFSYISLMLYLWKNEVKYENLLWIFSIPIISIMSELGQIIKIVPGTFDITDLAMYLLGTFLPFLIYQKSI
WP_211839316.1	0.2424264705882353	136	RKPWLWGSLLLLLIGGMIYILFRSRQTLINLLLDHAGANGLEGAREAISQWQFPEWVVYNLPGGLWSGAYIMLIHALTMGEPIGKRLLWAGLIPALGVLSEMMQQLLLLPGVADRWDMFFYVLPYFVYFVYISLKT
MSP70485.1	0.24262773722627734	137	HKRLTLTVVIPLLIGGLTYILFRADSLVMFRWFDTIGLGQTIKTARQLIGHSNLPAWTIFSLPNALWIFSFTSFMLIIWRDKFSRQSLFWIFIAPTIGLLSEVGQAFHFIRGTFDTTDLTLILIASILPFITTIKNQ
MCB1061172.1	0.24280575539568344	139	KAIRSFISITCLATGSFLYLLFRSKSLLMFRWADSIGLNSQIEAARMWIHDVNVQLPIWAIYSMPYALWVLAYMIAIDVIWDGARIFARHVWFWSVPVAAVLSELAQGLHMIPGRFDLTDLASIALASLLGFGVSNVTR
MBO5629387.1	0.24408759124087595	137	GASEIILGVVFLMWGCAIYLLFRSKSLNIYQWCMFLGLSDTIDSLRYAVQHWNITEWVRYSLPDGLYSAAYILIIDAIWKNDNRLIKFIIILLIPTVTISSELLQYFGLVKGTFDMYDLICYSVPPMIYFIYIYNSF
MBR7018945.1	0.24416058394160586	137	PRLKQILSVVLLLTGGLIYLLFRPTTLLLFRVAAWIGLTPVIEGARETVTNRHPDEFLVYCLPNGLWAMAYILVMDSLLQVHSTGTRLLVGAVIPLLGAFSELLQSIGLLRGTFDWLDLACYMVPYFLYIWILTQNK
SCW48603.1	0.24437499999999998	128	QAFLFLNMTIPLILGLLIYLTAGSQTYISSFASKIGIAVKSIDYPGMIRAHGCDLLWGYSLSSGLQLFIKNGYGLPDLLKVITVASLVALAMESIQVFSFVSGTFDVKDIIVEFCAICAAALVTKIYT
WP_113635119.1	0.2445588235294118	136	MKKYVAIGLALLVSLLIYLFYRTEKTVVTCLFIQLVSAENYLLLKHSIVNAVPLNNMLIYSLPEGLWVLCITLTSKNYDINFGKWRLNCTFIPLIFCFTLELLQLFHITNGRFDIVDIIFSLVFWLLANGFWNEKM
MAF83832.1	0.244635761589404	151	ASIQVSAAVIVLLIGVLVYLLDRPSASVYLIPNSWSLGAGMPPVFGAIGDHLPTFAHTFAFTLFTSALLEPWRWSAITACAGWWVVGSLFEIAQSDPLATTIAERVPGWFADWPILDNVPGYFIAGHFDFPDLVSIGIGAVCAFVVIRLSQ
MBN1849759.1	0.24520547945205487	146	HQIQIAIGLMALFMGLFIYILYRPPGSSYLGSRIHQLMGVIPFKISVHEMIGGCLPDFLHPFAFTLICMALFPNSTQRQRGAICLFWFLTDLLFEIGQFFGDQIGRLMSFSDIFSNYFMGGTYDVLDIIAIGLGAGSAFLIGEITN
MBQ6752999.1	0.24550387596899229	129	ILFYALNIVLPIIIGTLIYVCVKRDSYIATVILKVFDLPNLNEAIIPHFFRSFLKCFAADMLWAYSLTFTIYFVSGCKTGTTLTVCLIFETVLELLQKTNVIKGTFDFFDIAFEALSIALALLIIKKFK
WP_170156918.1	0.246058394160584	137	NLASVALSLFSLLSSLWLYVGYRSEETWINLLVASLLPVGALHHAREILHTIIFVPDELAWRVPGGLWVFAATLLARDLRVSWGRTTLHLALLPVAMAVGIEVCQAFHFTDGAYDPWDIFTVLMSAALAMNLPGFGW
WP_221406270.1	0.24661538461538463	130	MGTALLLSLLIYVLYRTERTVVNEILLTIISSGEFHALRNHITSALPLNDHIIYSLPEGLWVFSITITSRLLFIKVKGTEFNLIFIPLLFSIGLEIFQLLQFTNGRFDFWDIGASVFFWIIARYAVLDNQ
MBC7865445.1	0.24723880597014922	134	MKRLYVFLALALSFVIYAFYRNEHTVINVLLKRVLSDENYFAMRNFFQTFPLPKIIIFSLPEGLWIFCATVVSGNIFIEYGKIKINLTWLPIMFCALLEFMQLIKITNGTFDVMDILVGLIFWLLALASQKNSA
MBP5655704.1	0.24753968253968256	126	IAVSVISICLPLISGLFIYLTSGGGNYLTDCISLTGLVFPRITYPGLVRNYACDFLWSYSLFSALELAISEGKPKIRAAVAVSFVTMILLETLQQIPQFPGTFDVWDIAVETAAIAIAAVVTITLN
MBK8701724.1	0.24839416058394162	137	QWVYPLLALVVLSLGVLLYIIGRGHSSPIFQLFSISEVIYNAPIFNRLKDLLQSHEVINHSLPDGLWMFAAMTIQLWIWDRTFTRKSCIWMAIVYVVCLSNEVLQFSGITRGTFDANDLAFMMLGGLLPIIIEFLIQ
MBQ6229107.1	0.24868613138686138	137	DRKSFLIGLLLIVGGGLLYLLFRSRQVLLLYILDSTPLSHSITQMRGMASAWQPSEWVVYSLPGGLWSAAYILVIHGLMHTLETSVRWRWACVIPLMGAFSELGQALHLIPGTFDVADLVCYLLPYIIYSFYLKLKI
MBK7988162.1	0.2497810218978102	137	MNRNNIIVVLSLTASLFVYLFYRTKKTIVVSLALHIIPEEYFQELRHWIRLELPLNDFVIYSLPEGLWVMAATIMALPFIVEYKRYVFKLMYIPLLFSVGLEILQLLNITRGRFDTADIVIVILSWFMAIIIGTSPS
MBP3219821.1	0.2502189781021898	137	QWLQILTGIILLMAGGMIYLLFRPTTLLGFRLTDAVGLSPLISGWRSSMETRQPADIVVYCLPNGLWAAAYILIMDRVFASQPLRQRLYWTAAIPLIGIAAELLQAVGIVPGTFDWLDVLCYSMPYLIYIGIIKLKS
MBF0225146.1	0.25032894736842104	152	NYTQFIIGFIALIIGTIIYLIDRPPENTYFVYKSVSNLSFYGIFPKMFGRIGNNLPSFFHAFSFILLTTSFMTSTKMGCFMTSLCWFFIDAVFELGQKFDKAASNIVPDWFSYIPYLENTKNYFIAGTFDIFDLLAVVLGSILAFLISIYTL
MBQ4484858.1	0.2503649635036496	137	RTIKVTIGIVALSVGGIIYILYRTDSLLMFSWFQKLGMSEYICNFRADYGKNSVYGWVKYSMPAGLWLFSYLFIIDSVWGNYKKSVYNCFLCTLPIMAITSELLQYFSILSGTFDFLDLMSYISAIFLFIFIKKLQL
MBI3772848.1	0.2512582781456954	151	DCYLVCLGFAVFTMDCLFYALTRSSPHIFFLSDLFAPIFSGHPSVPVWDALPSFLHTFSFVLISVGIIGCRRLSKVIAIAWMWIGVELLFELGQHPALRVMFADALPAWFEQVPIFDQTARYFMRGTYDALDVTAIFAAAGLAILAIQLLR
WP_118370601.1	0.2525384615384616	130	KYIVYANISIPILAGSLFYYVTSPQVIFVQNIDRLLGFSLHVGMENTFVVNLRSYMPDMLWAYALVFSLMLVTGNKTAYVWKMFVIAGMFSTIMEVLQVTGCVKGTFDVMDIIVEIIAELMAVFIIKRHD
MBP5424914.1	0.2533088235294118	136	TIKALTTAAGLLAVGGLTYLLFRPCTLLMFRLVDALGATTVLGDCRAWASDSGAWLPEWIIYSLPNALWSAAYILTVEALLTPSRNKVAIAGIMPVAGAVTEWLQATGVISGTFDVLDVVAYTLPYLAYIIYYAYS
MBP5260682.1	0.255390625	128	NIVCFIGMAISLMIGLVIYLTNGSTTYISGSFEKLGIKLISIDYPKIIKNYGCDFLWGYALCSGLQMFNSNAGSRLGLLKVITASMLLAIIMESLQKVSFISGTFDILDILVECGAICIAGFITNTYM
TDL99857.1	0.2556390977443609	133	NTFFYFLLISPLLVSLYIYLGFRTNQILVHQLVLKSQLLYPYTSSIKPFWELPYWMIYNLPEGLWIFSLTLIAGVTRANESQKKVLLFLPIFYVLVLEIFQGIHITDGTFDVLDLLYAFVFWLLAKEVSTKLK
MBI34439.1	0.25588235294117645	136	KKYIFFEVLLPLFIAAVMYLLLRPADTAIYQLISSLDGEKVISGVRDLINVSSLPEWFVYSLPGGLWLLAFQNTITWIKRFKGKWLVCWVLFASMLGVGLEVLQALHLTDGVFDWMDVLLYGLATLLSLSNIWLVK
MBR0202483.1	0.25616541353383465	133	MLAGLMLFFIGSGIYASLRSTDLYMFSLWPSKTLPSWLYSWREMLAGLSVPEWFRYSLPDGLWLLAYMLLIDSIWGEERGLLRNIFLWSMPVIAIASEGLQAKHIIFGSGDWADVLFYILATIAFITIKQINH
HHM05519.1	0.2563513513513514	148	HGALLLLSATVLAAGALVYVLARPAGSAAFVPAGWSLELFAAPPWLSGQLPSFAHAFALPLLTAATLALHHRRALLAACGVWAGINILFELGQHPAAAALLEPYLRHVDHRLAHAAAAYFSHGTFDGWDIIAVIAGAGGAYGVMGVFM
MBE0654050.1	0.25640287769784176	139	KLSKLMVGGTVLLSGIMIYVLLRPSGYIFYNWTEKFGINNWLYSLRIHPSAVSNYLPEWFVFSLPNGLWAFAYAFFISTIWRDSKSRLKYFWMGSIPLLVFGYEGLQYFNFIPGTFCYQDLLFGSLGFIAGILIGTKSI
MBK8053104.1	0.25681481481481483	135	RLSFFILSFFAVLTGYLIYLGWRDVVPSWGMVHHNQQLWHFLRQGLGGNIHLPEWIVYSLPQGLWAFGFSLCLGGIWYDGSKKTGYQWLIACLVIVVLWEVFQKEGWINGTFCWVDVVVSICGVGSSVLLFTFKK
WP_112746010.1	0.2568382352941177	136	MRRRYSITIALLVSLFVYVFYRSDKTVVNELITLLLSPASYSYMKQIVLTTVPLPKLIIYSLPGGLWIFCVTSLAQDFYITVKAYVINLYLIPILFAIGLEICQLMHLTNGSFDVWDIVSYGLFWMLAMNTRRADA
MBQ4278000.1	0.2570149253731343	134	RRIELLMALLLFIIEGLLYLTFRSTELNMFRLYEHAGPWVESLRSWGDTISLPQWVRFSLPDGLWLLSYLLLVDAIWNGLNKVSAIWYFIIPGVAFGSELAQLFWGFTGTYDVMDLVCYSAAVLTTIVVIALKN
MBO5242706.1	0.25804347826086965	138	APGLWAVSALSFIAGATVYWLFRSTEMVMFGALRRVSEPLFGRLTHIRALLADFTLPHWVAYNLPDGMWLLPLLCTVHAIWLGHSAVCRILAWSLTICAIASEALQYTGLLPGTADWLDVAAYTGASVIYMTLTNQIT
WP_073408820.1	0.2580575539568345	139	TKQLYIGHILTLLCGSLIYILFRTSTLRMFGWFDKLGILTTINDIRTISVNYSNNLPNLILYTLPDGLWMFSYVSLILFLWKNEIKNENLFWLFIIPIISIISELGQVIGLVPGTFDPSDLLMYFLGTSLPFIIYRKSI
WP_230636229.1	0.26043165467625895	139	RTKVILNSIIALTTGTLIYLLFRVSTLKIFSWMNVFEIDFTNCKLRNFALSYSTALPQWFIFSLPDGLWTFSYVSIMLCIWDFKINSKNIFWITFIPLIAIISEIGQKIGIVPGTYDHHDLFFYIIGFLTPIVFSTKTI
MBR4892765.1	0.2616793893129771	131	EIKIYIIGFLALLIGVFIYILARPDTYISKMFFSIVSNDLYILKYDNAFIKIAKIYLADFLWALSLVCFLYIVYKPFEKRKLMSILCTGIFGTLWEAMQFLHFMRGTGDYVDILVYWSAGFLIILLTREEG
MBK7278700.1	0.26174496644295303	149	PAVLVGLGGFALLVGVLVYLIDRDPARAMLFPRIAALDTGALFGAIGAWLPSFIHTFAFSLFTAAALKRAASPAYGACAAWWAVNLAFEAGQHEQLSSYFADWLNLAFGPTWLARALSNYFLRGTFDVGDIAAVTAGALAAAGVLVLVQ
MBR5125416.1	0.2625757575757577	132	TLFCYANVVASLLAGGYIYICITVDSYLGTFIRWLFPPLVDVTASSVPLFWRWWGGDFLWAYAFFFALVPAARNQPHPRRRAFLTCAICATAVECLQLIQVDFLKCGTFDILDILIQLLAVCTGAVLLYCFD
MBK8801800.1	0.2631851851851852	135	MKKFVILLALAFSLFVYLFYRSSATVAPLLLAQIMGQESFLAVRAAVRAHVWLDEFAVYSLPEGLWVLCLTLASRGLTISVGKCLVPLDLLPPAYAVGLELAQGLGLVRGRFDPVDIAVSLWLWTAGVLLHPSLS
NMN31942.1	0.26386861313868615	137	MKKYIPPIVVSLLISLYIYVFYRTSKTLINKVIIELFSYEEYIALKSKIMMALPLNDHIVFSLPEGLWIYCITILSGPFCLIIRKRKYNLVFVPFITAVIMELFQLFHIANGRFDWMDILFSLFFWLLAFYQTKAMV
MBU4185806.1	0.2644285714285715	140	TKDIAVHVFLPVCVGAFIYILFRKESLTVFLWFDKVSLLDTVMSLRDVVIGFKDKMPIIILYSLPDGIWVYSATYLMLIIWKGNMKNITALFWISAPLFLSIETELLQSIHIVQGSFCLYDMAFYIIGFILPVTIFRRHY
MBO7578553.1	0.2647794117647059	136	QRLKLPLGMMMLLIGGMTYLLYRPQTLLMFHVTDAIGLSTVINSMREGISSQLPEFIIYSLPGALWAAAYILTTEYFLYRQSVKTRIFVAGIIPIIGAVSELLQLTGLLPGTFDVADLLCYLVPYLLYMSIILKIK
MBD3245268.1	0.2657777777777777	135	TKKFLLHVVLPLYLGGMLYIVYRTESLLMFSWFDFLGLKEPIAQLRNFKNEQLPHWLLFSLADAIWVYSFTLMMLIIWDFEINKKNFYWILLGAILGIGGEIAQLFGLTGTFDLWDLILSLVACVLAFIQTKNFQ
WP_150031696.1	0.26639705882352943	136	MKRYCTIISLALFAGLFIYLFYRTQHTVVNIMLDKLSYGNALAAILYIRKHFLLPEFVIYNLPEALWVFAATLVSKHLFIKLGRKNIHLAWTPLCYAVLLEFLQLLHWMPGSFDWLDILPSFAFTLCAVYFIKCPL
WP_146940449.1	0.26708029197080296	137	RILKITVLFLPVLLGGIIYVIFRTEKLIMFRWFECLNISQEIFALKKYSNNYVLPDWFIFSLPDGLWIYSYTSILLEIWKYSITKQNLFWIFSIPITAILSEFFQFFKIIPGTFDFTDVIFYLIGIMIPFISQQKQF
WP_073485256.1	0.2672661870503597	139	VKQLYIGHIFTLLCGSLIYILFRTSNLKMFIWFDELKILDIINSLRSFTVSYSSHLPNIILYSLPDGLWMFSYVSLVLFLWKNEIKNENLFWILIIPIISIISELGQLIKIVPGTFDSSDLLMYFLGTTLPFIIYRKSI
MBQ2082081.1	0.2682442748091603	131	VLFWTAGIILPLIAGLTIYIIFRPDTFIAEYFYELTGYKSEGVKPNNPFYDFIKFHLCDMLWAFSFTFVCVLIMGTEKQHMLMSLGVCLAFEALIELLQKTYLMPGSFDIWDMVLEFFATIIAMMLINVWR
MBL56764.1	0.26941176470588235	136	TKYILVEVLFPLFLAGCIYLLFRPEGTVVYRLTDALGFIELVDVFRLRYSPSGLPEWFVYSLPGGLWLLAFQNILTWANKFKGKRLVFFVFSALLIGVGLEVAQAFHFTDGRFDWIDLLFYVGATVVAFSNVWLVQ
MBR4367420.1	0.2695522388059701	134	HHCYVAAGVFMLMIGGMVYLLCRPNTVLVNHVVSVMRLDDLFVDMRQWMQLHPMSNLLVYCLPAGLWAASYVTLVHAFSSRLTKTERLIFASMMPLAGIVSELLQGVGFIPGTFDPIDIVCYATPYLLYMMVLL
RYZ31252.1	0.2701459854014599	137	MKRYYAIAASALLLALFLYLFYRTEKTLVNIMLREIVGMARAHGIRQFVVQHLPLPEWMVYSLPGALWVFAATLLSRQLYLNLPNYSIPLSVLPALYAVMMEFLQLAHWLPGTFDFTDALLALAFGLLAKTAVSCPL
WP_041280625.1	0.2713157894736843	152	NTRQIIVGITFLFIGALVYLFDRPADMTYLVYTNPFNLSFYGLFPPVFGFLGNTLPAFLHVAAFILLTVGVSGWGRKTYLPVCLFWLIVDAGFELGQKYSTNIAKAIPGWFDDIYLLENTKNYFVFGTYSSLDLVAILLGGIAAYGILIYTE
MBR2238072.1	0.27175182481751825	137	ALSSLFMGVMLLFMGGMLYVLYRPQTLLLFHVAEGLGLTDAISQWRLQAASAWQPAEFIVYCLPAGLWATSYVLIMGMLAQRLPAKRRWTAVAFIPTLGATSELMQAMGIIPGTFDWTDLALYVLPFLAYATIDNRI
MBQ8988406.1	0.27206349206349206	126	MVLLLAGGSIYLLQRTTGLLMFRLIDALGLMGCVDSLRASVTTMPEFFVYNLPGGLWSASYVLLADALFGSQPMSVRLAWGSLIPLIGLTSELLQAAGLCPGTADWQDALCYGVPYIVYVLCLTWK
WP_144214636.1	0.27434782608695657	138	RKIIFIHVIVPLVIGGLIYISFRSLSLRMFDWFKWIHIDFITSLIRDIMYPFKRQIPTWFYFSLPDALWVYSFSSALLIIWKDQFKKGKYWLLIPLLSGSIVEIAQAVKLFPGTFDMIDLIFTTTALLFSIMLNSIFN
WP_113666796.1	0.2750724637681159	138	IKHFLFHILIPFLTGGLLYISFRSKSIRLFSWCETIGLANYISIIRSVINPYKESIPNWVYYSIPDGLWMYSFTSSYMMLWQKDIYYGKYWLSFPFVFGWGFELSQGLGIIQGTFDVIDLTVYILAVSFSILFFTIQN
WP_146261463.1	0.27613138686131383	137	MKKIDLSALIVLTFCLFIYIFYRTEKTVINQLLTQFYSSKSFVEMQQCVRRILPLNKFIIYSLPEGLWVFSATIFSYPFYINIKKYYFYCVYIPIIYPILLEIFQYFNWIHGTFDLIDIIICLFFWLIAFLYVKNKF
MBP1615425.1	0.27708029197080297	137	VVMQSVVSLILLFIGGGIYLLFRPKSLLMFKWVDNLGLTSTVDRLRDCVSHISLGQISTYSLPDGLWVASYVVLVHAIVPKQHKENLLFWSFILPLIAIFFEILQGIGIIPGVFDIFDLACYLIPLIIYTLYLRYEK
MBQ7960070.1	0.2788976377952756	127	NVKYFLLGLASLLLGLLLYLLFRPRTHISVFVLRLLPFDIPKAFSTADIPFFTFYLADYLWAFSLSCWLRCIFIDKSQNLLRLAIVSLAGTTYEILQYLDIISGTGDAWDCLLYLLAGCTVNILSKI
MBO4608209.1	0.279051094890511	137	KQMCLTASALALIAGGMIYILGRPRTLLLFWVADHIGLRGTFDVLRALSSFEGWPEWVVYSLPGGLWSLSYLLLTDVLASRLPIPIRVSLAGVIPMVGVLSELFQKAGLLPGTYDLADLFFYLSPYLIYLSIHFLYQ
RYY71716.1	0.27915384615384614	130	MLVVLMLALFIYLFYRTDKTVVNGLFSNLFSLRNYLAWKQSIRDNLPLSNWMIYSLPEALWVFAVSLASKFLFIKVGRWRLDLFYCPLLFSIGLELLQLFGLTPGRFDALDIILSLLAWLVARYLLHNKG
MBF0106912.1	0.27927536231884065	138	MRKFIIAMMAMLFGGAIYILWRSDTLLMFTWFDVMGIRDHVLSLQSFAKPCYAVLPHWVLYSLPQALWLFSGIVAFSCIWGKEDALNRSLWSTIFAVTALGFELGQFLDIIPGHFDKWDMVSMFLALAVACFVCALEN
WP_010933623.1	0.2792753623188407	138	KNRNTVIGIFSIVFGGMIYVLWRKQSLLMFSWFYSIGLKPFVALLREFAHSYSLVMPEWVYFSLPNALWAFGGILLFYSIWKDACSERMFWVLLFSMTAVGSEIGQLVGIVPGTYDTTDISLMLIFIPLAITIGNKNH
MBP5777910.1	0.2796296296296297	135	TMVKVILGILFLLSGGSIYLLHRSTGIVLFRVVDALGCMDTVEALRASVATLPEFVVFSLPDGLWSASYLLFVDAVFASQSKSIRLVWGALIPAIGLASELLQAIGFCPGTPDWQDALCYGVPYILYVIWLEVAA
MBO4431165.1	0.28029197080291973	137	RCLAAFIGIFFLTIGGIIYMLYRTQSLLVFHLADNLGLTTWITHLRHDAPILNVSGWVVYSLPGGLWAAAYILIIEAITHPWPQKKRMLWASSIPMCGIISELLQVIDFLPGTFDIIDVICYSVPLMLYIQLTSCLK
MBQ4220408.1	0.28201550387596896	129	KFVILLNILIPLVLGGSFYIITSSDALFVHLITSYIGDIKTDVHFDTKWYLLISNYLADILWGYSLVFAIHLASDITATCKVFLLAFAFSSLMEAIQMHECVLGTFDFYDIVVEGVAEIIAVIILKKLR
MBT8068258.1	0.2824832214765101	149	EVRALLLATLFLVAGIVVYVVDRGPAVFFLAAWPFEPAAPALLGPLGDHLPTLLHPLVFILITAAVLRPWPGTLPLICAAWFTIECLFELGQMTPFDTHIAAAMSPWLDSAPTIQIAVDYFTRGTFDPLDILSIAIGTVIAYLLARSFL
KYP15338.1	0.28277372262773726	137	MKSYRGAIGVSLAISLYIYVIYRTDKTLVNQLIIALVSWEKYAALKAEIRALFPLADWIIYSLPEGLWIFCITLSSHYFFLEIKGSRLNLSLLPILLAVTMELFQLVHLSNGRFDWMDLLISFTFWLFALFVTRMNL
RYZ25341.1	0.2827737226277373	137	MKKNYSLIVLSLLISLFIYVFYRTEKTVINAMFIPFVSCDNFIQWRQYVSYYLPLNEIIIYSLPGGLWVFSITLTSKFLYFYIGSRKFDLLFLPLISSIGLELFQLLHLTNGRFDFWDIGLSLLFWAIAARYFNNEL
MBR7132939.1	0.28363636363636363	132	MTVFYIIQIFSLLTGLLIYVLFRENTYISKIILSQIPLTEVKALFSCLECDFVKYYLPDFLWALSLGCGIYIILKPQGTRQALLCSLITFLSGLCYELLQLYGIISGTGDVIDISLYFSAALTVNIIYLGEK
PHR20653.1	0.28374100719424467	139	NPRLILSSLVSLIIGGSIYLLFRDPSLIFFGWIDDLGLLSEVKSLQRSMNSIKSGLPNWVIFSLPDGLWLFSYVCFMLHLWRKSLRWSGLIWVCILPIFSLVFEVLQSVDESLGTFDWIDLLLYFCSSIIPFVVFSKSI
WP_156196448.1	0.2842753623188406	138	TKHIILFVTLPILIGGLIYIFTRPDRLLMFEWFNKIGIGESIVKLRQGNDFNKFLNNWIIYNSPALIWTFSLTVLLGVIWDYKINRESILILLIPLILGALSELFQKLGMINGTYDFVDMILYITGGLFGIFLIRLLN
WP_022818717.1	0.2843971631205674	141	KKIKFTLIFLPLLMGVLIYLLYRSRNLFYYNLIHFLDINGYVGLAREVAWLYRKLFPTWSIYSLPDGLWLFSTGAAFLLCRNHYLFHVAWFSFVYLLMIATEYAQKFYGGHGTMIGTFDKKDIIAFTVAYISINIIAFILR
MBR6743333.1	0.28496183206106873	131	RLFYTTLCIASLLAGGSIYAIFRENSYIGAFASCLFPIEPIKEFLKTHTNSFFKFYLADFLWCFSLCLGLFAILVQKYKYATFCVCTAFAFGTAWEVLQYVGLIRGTGDIFDVITYLLAALTAMILFIIKE
APD07678.1	0.28519999999999995	125	MKKYHVYIILPLIISLIIYTFFRSENIIINQIIYDFYPKPHHFTLNISNFLIYNLPQGLWVFSATLISKNLYIKKFNLAFLPLIFSFYIETIQYFHLTNGTFDSWDLITAVISFIMAYFFVSCPY
MBQ8600127.1	0.28587786259541986	131	AKEFLAVGSIALFLGGMIYWLYRPKSYVAMWIPGRSWFRSLREFMGWGSVPFVKYYFSDYLWAVALSCGLHVIFQPEICVSALCTVAVVIYGGVYELLQYLGVIGGTGDLWDVLMYILAGITVNILNSTYK
MBR3381619.1	0.28589147286821703	129	VVTTAALAFGFLMLGVLCYVFFNHETYLSHVLPQFGIPFPRSSSGSLFHRIAIGYAADLLWAAAMPLAIQTVLQLKGKKQVWLALSVVVGCGYELSQKAGWIAGTFDWIDLIVYSVGTVLSLWIIHKIW
MBR2520790.1	0.2862595419847328	131	RLFYAFNIIVPLAMGFFFYIRFRHDSYISEAVGRFIALPEGPGLLPQRMISFIVDFGSDILWAYSLAFSVMAVLSYSRSALRTAFVTCVSLGILTEVLQKADVFHGTFDLWDIVFEVLSVIMALIIIKLFE
KPJ92534.1	0.2868831168831169	154	PIIQIALAVVALLLGVFVYLLDRQPENIYFIPQWLATMVKGDSFIGTLGNYLPTFVHVYAFILLTMAIVFPAQQYRRYLVPVCVFWFSVDSVFEIAQVDAIAHFIARHVPTWFDGIPFLENTANYFLASTFDALDLVSIGLGALAAYYTVAVID
HCH28583.1	0.28708661417322834	127	RKTLAIHAVISLVLGITIYYLFRMSVILLAWVPGNAVLANISFPGDSIIRFYLPDFLWCYALCFSLFCIYLPSFKRAPIYSLVGVVYGCIWEYLQYKGFLSGTADFFDCLAYGVASITALCIYNKTK
MBR2236444.1	0.28802919708029195	137	STVKTCLGFLFLAIGCLIYLLFRSKTLYIYVWCKALGLAAFIDTLRLAVLDWQLPSFIKFSLPDGLYCAAYLFIIDAIWHEDQGWKKYVFLAIVPVVTISSEVLQGLGLVRGTFDILDLLYYSIPPIIYYLNYLYSL
MBT77401.1	0.28814569536423845	151	AFIQVSAAVIVLLLGILVYLLDRPDASVYLIPTGWTFGTGLPPVFGGAGDYLPTFAHTFAFALFTSALLEPWRWSGVTACMGWWVVGSLFEVAQSDALAAGIAERVPGWFADWPLLDNVAGYFMAGHFDFLDLVSIGIGAVSALAVIRLSR
MBQ9227552.1	0.29014814814814816	135	WLFAVVNILLPLVFGAGLYLVLAPDTRIADWLAHRFLLGALPDRSAILLQRRFWRFVRNYLCDGLWAFALESCVALLLPWRKRFLWLSMLLSAVLSVCLELLQAGRILRGTFDAWDIVTEILAITMAGFNYFIWR
MBW1691240.1	0.2917105263157895	152	NGLQLLIGLGGLFLGTLVYLIDRPLEATYFMHFSRVKVSLYGILPNVFGVIGNSLPDFLHVFSFILLTAGLLSWGKRGSLVICLGWLFIDFIFELFQKFNALPLRIIPEWFRGIPFLENTQNYFRQGTFDLLDLIAISLGTVTAYFVLLATN
MBM4105244.1	0.291726618705036	139	FVASLAASLAAMLLGGLTYVLHRPESLWMFRWFEALGLDGVVQAMRGSWLARSWRPPAWWIGSAPAALWLASGILALRAAWTGPSDPARPIWLLLLLAAAAAGELGQLVGVVPGTFDLVDLAAMTIAAAVALAWTGCFH
EAQ96145.1	0.29347826086956524	138	QILQRILGFTTVFLGFCSYLIWRPTNLIMFRWIDSAGLQDVYVAPRFVIQQIVRDPPSWVVYSAPNGLWVAGSSVLLMAAAPSSIAVHRMGLFAIPVCALGLEIGQVSTWIPGTFDGLDLLAIASGSAVVWMYFFYCV
UCG74039.1	0.29417218543046364	151	YWSLMLFAGLCLVAGALVYLVGRPAGSAYLLPVGWYRSAGVSWLSGALGQSLPSFLHALAFSLATAACLSPWRYAASASCGLWLLVGSVFEIAQANAVATVVTTRLPAFFADWPVLDHVAAYLLNGRMDPMDLVFTAAGCGLAWVVLHRRA
MBR3473041.1	0.29489051094890517	137	HQLELICATVAIVVGGAIYLLFRPQTLLMFSVIDALGLHAMVDSLRHSFSSLCPPAFVLNSLPGGLWALSFVLFIDVLFARCHPSKRFLWTLVIPLSGVVSELMQAVGWLPGTFDTADLLCYLLPIAVSYLLAFRSR
MBQ0046401.1	0.29737226277372264	137	AAASVTASFLCLLVAIGIYILFRDRGMVVFHLIDAMGMGEMIDGFREDVAGVHLAEFILYSLPDGLYAASYVILVGWLLRNASRGFRFAMVGFIPVLGVLSELLQPIGLVPGTFDVWDLVCFAAPYIIYIIEEIISK
MBT8067917.1	0.2977333333333333	150	RSALVGSAIVVFLTGTAVYLLGRDWTTTLFLTPVSAWQPEFHVSFGFLGASLPSLCHAYAFTLLIILALWPARHARLAGAFSWLLVASALECLQAEAISDVVAAGTGWFAGNPLVDGVLAYMMNGHFDVADLAATAVGVAAAFVATSILE
MBQ4382328.1	0.29856	125	RSFRLLNILLPLAAGAAVYVFFRSDTYIALVVRALLPGMENVGTLPGTAFLRNYACDMLWAWALCFACSWVLDLPAAGALCAAALGALMELLQLRGLMGGTFDLWDIILEALSAFCASLIIYLKR
CAG0964140.1	0.2992086330935252	139	MTRKIIIGILPVIVGGLIYLTYRTDTLIMFDWFNKIGLSDSVDFLRSNQHLQYLTIPSWIKFSLPDALWLFSFNYVLLALWNFNINRQSAFWLFLAPTIGLFSEIGQFFGIVPGTFDIVDLVLLVFATLTPFLLVNNFK
UCG99743.1	0.2998561151079137	139	KRVYIIRVFLPVFFGGVIYCLLRDPNLAIFKLINNNTLNNFILSLQRISMPVAELFPRWFSYSLPDALWTYACISLILIYWREGPFSYRAFWIGIAIVLSLGFEVGQLLNIVPGTFCVSDLVLSMAAIALALSMEVFHN
MBE5916564.1	0.3010077519379845	129	KLFFLGSIIAPLLIGGALYMALSPEVFFSKITMNIYGLRQIHFEHNFLLRFVRFYFLDMLWAYSLVFALSFAIGNEAECSEVLILAAIFSVAIEVLQKYNIMPGTYDWADIIFELLAEIIAAFIIKNIK
OJX70870.1	0.3010791366906475	139	YLIDAIVVAAPLAIGLCIYLLKRPKTILVNYIIENLWAANFIGDMKVFGDNLSAWMYFTVYAAPDGIWVFSFTYAMILIWLRADCFILKHAFIYTPLSIAASSELMQLYGVVRGTYDPLDLSSYIIGAILALTVSFIRG
WP_032834671.1	0.30184397163120574	141	KKIKFMLVFLPMLIGVLIYLLYRSKNLFYYNLIHFFNINGYVLLARETAILYRKLFPTWVIYSLPDGLWLFSTGAVFLIARKKYLIHFLWFSFIYLFVVGGEFIQKHYGGHGTSVGTYDKTDIIAFTYAYISINIIALILR
DAU42958.1	0.30249999999999994	132	NGKKIIHIFLSIFAGSIIYILFREKNLLMFKWFKFLKLDFIINFLRDNFYKYKIYVPKSVLFSLPDAFWVYSFTIFLSIYFKNRIILSSIFVGSIITEILQLWFVTGTFDIYDVIYMFVLYLIAMYFIKKIE
WP_150545706.1	0.30345323741007196	139	KKQLISSSILTLLCGGLIYMLFRSTTLKMFSWYEIIGLGGITNFLRANTFQYSNQIPEWVLFSLPDGLWIFSYVSLMFAIWQNSVSNKNIFWFLIIPILAIGSEIGQLFGLINGTFDFKDLLLYIVGMTLPFILFKKSI
MBO4738393.1	0.3047794117647059	136	NITQLCLSVGALLLGGIIYLTFRTSQIVLFRAIKLIGWEEHLNQWRQAINLSLPQWAIFCLPDALWASAYILIIDTLLNKYTLKTKLIVASIIPSIGIVSELMQALQLLPGTFDIFDIVAYSVPFLLYIFINLTIT
MBI4931414.1	0.3051260504201681	119	QYNYLLHVLLPVLIGCIIYFFYRNTFITERTNITSVPNWIKYNLPDGLWFYALLSSLIFIWNKKLSFYFGLWFLSTIALGFLSEILQAQNIIRGTFDWKDLLTYFIATAICVFHLPHFY
MBQ8928260.1	0.3051937984496124	129	RSADLLLSVLLLLPGAGIYLTMNQDTELFRSLLGGYAIPVFSTGHALLDRLLICYGADFFWAASFVFAIQSIVQVPYTRAVLLMLCSVLGTVTEVLQKVHLFRGTYDVLDIVVFFMGTIFSVMIVYQRG
MBE6803255.1	0.3058015267175573	131	RFVYFLLCAVSLVCGSILYIIFRPDSYVAIYVRNVVPILQTVFENINGTDVDFFKYYFPDFLWAFSFNCGLNVIFHEPKKAIINGIVVSLVGILWELAQKTGIVSGTGDIIDVLMYVLAVVVLFLPNVILY
MBP3774879.1	0.3058518518518519	135	RAAQVAAGCLALAAGGLIYIIYRYEGLLMFAWFRRLGLDGCVAALRSACGGRAMGGWAVYSLPAGLWLLAYLLVMDAVWAGAGGVVRKVFLSALPVAAVASELLQLCGWLRGTFDWLDLAGYGAAVVLYLIIKHR
MBF0203121.1	0.3065584415584416	154	IYIHILIGLAGLFLGSLIYLSDRPPESTWFVRQFFYGIAQKIHGIFPDMFGAMGGSLASFLHTFSFTMITGAFIAESRKSCFMAALFWCVINVLFEAGQYFDAIAIKLVPEWFEQYAFLKTVDDYFIAGFFDFWDIAAIFAGALIGYLMLMFTN
MBR3447671.1	0.3068992248062015	129	RKHYLILAASALAAGTLVYVFYNQSPVVFAVLFQNIHVPKLTVRNPILACFLKCYCADLCWAISFSFLVQSILMLNRKQAHWLLLTSALGIIAELLQLFHIMKGVFDVNDIIVYLIGTIITAIIVRLGG
MBC7410110.1	0.30710144927536226	138	IRLTMFHVVSPLLLGSLIYIAFRSERLRMFGWFDNFGISKWVLSLRAIINPYQSNFPDWVYYSLPDGLWVYAFASAYLILWRNDLRAVRFWLLLPLVFGCLAELAQGMGIVRGTFDLIDLSVCSIALLLSILIFNQSI
MBO5450926.1	0.30742187500000007	128	KSFFIFNVIVPLLIGAIIYYVFFPETIFVKCLDKLLDISYQIPLKPENVFAKGIRFYFLDFLWAYALMSFVVWLFGYERKIVIMIVLFEVLMELVQLFPGIKGTFDVCDIGIEIIANIPVILFSRRGF
DAJ26802.1	0.3084848484848485	132	NSKKIIHAFFSMFIGSMIYILFREKRLLMFKWFKFIKLDFVINFLRDSFYKYRIYIPKSVLFSLPDALWVYSFTMFLSIYFKNKIILSSIFVGSMIIEILQLWFVTGTFDMYDVIYMFILYLIAMYFIEKIR
MBN4054930.1	0.3121014492753624	138	HRAFLLHIVLPLAVGSALYVLWRPTNLLVFRWLDAAGLLSVSYAARSVVGVWPGVLPEWILYSLPDGLWIYAFTSWMSSIWKGAGGLSAIAWIYSGMVLGIGSELGQGLGLVPGTFELNDLLCYGLGFLLARHAWKGN
WP_205509831.1	0.31226277372262773	137	MKKYIPLLGLSLCFCLFIYVFYRTEKTLVNQLFIALFSHETYSYLKTAVRSFLPLPDFLVYSLPEGLWIFCITVTSSFFYLEIRNRKWSLVLVPILMAVIMEVFQFLHFTNGRFDIIDLVFSFVFWLLALFSTQTNI
TNE54143.1	0.31328358208955226	134	TRFVLLNIILPLLTGSLIYFLFRTNHTLFLEWFNLPGLSVNVGNNVIENTVFSALVYNLPDALCLFALGSMLHLIWKEQLFQNVAIWITMLLLLACAHELLQLFNYFSGTFDPLDVLFYVGSYLVLLRREFRVR
MBL8287061.1	0.31335443037974675	158	MNALAALAAALLVLAALIYLLDRPAGSAWLLPAQWQARWQAWWPAPASGGWFGSAGLWLPSFVHAFAFSVLTAWLLPPRPALAATACAGWALVDTLAELGQHAAVSPHVAAAITALFGHSSAVLHTARYFSNGSFAAADIVAALAGSAVAFAATWWAI
MBR5325796.1	0.31496240601503755	133	MTKVILSIILVSIGGCIYLMQRTTGILMFRIIDFLGLTDAVAGLRNSIQQMPEFVVFNLPGGLWSASYVLLSDAVFAGQSKMMRLAWGSLIPMIGLVSELLQAVALCPGTADWLDAVCYGIPYILYAVWMILK
MBN1634755.1	0.3151798561151079	139	PFYLLPEAIISIITGGLIYILFRTDSLVMFGWFEQLRVSEFIYHIRDADLFPQINSFKTLINTVPGGLWTFSFTSFLLFIWNLEITNRNIIYFISVLSAAVASEILQLTGLIPGTFNYFDIISYIAGTILPLLIHLRKI
MBR4768522.1	0.3158015267175573	131	EFFWWSGILIPIILGAVLYCMMSSDSFFSSLVRRFFTMEGGKSEFVEKAFIAVCMYGRDFLWSYALVFAISYCFRGSFKGLKKAFLIVLGFEVIVEILKTALMIGGKFDIWSVVTVLIGNVAAIAVVLIHE
MBL4655719.1	0.31755395683453236	139	SLNLFLNIIAPIVIGGFIYLTFRTEDLLMFKWFYFLGLEDSIQYFRQNFNHLEPVIPDWFIYSLPTCLWVYSLTNCMIFIWKGKLTLISMLWVTSGVILAITGEVSQIIDLIPGTFDLIDLISIIITSGFILLNIRRVE
MBQ3861796.1	0.3190076335877863	131	QLFWVVNICFPLFAGFCVYLFCRPDTRISSVIIRLFMMFGITINEISVRSEFVRFYLCDILWAYALTCTVSMLLGQSKRELFAAGIICFLFEGLIEVMQKWNIIGGTFDGLDIAFEAIATSIAVVIIIYQT
WP_044111311.1	0.3196946564885496	131	MLSLVILLLGGLIYVIFRGKSLLMFDWFNTIGISNEVDGLRRLFQGEGIYGWVKYSLPDGLWIFSYMFIVDAIWDREKNVVSMIFLWGLPIAAVLSECLQHFGLLPGVFDWMDMASYMLAITLFLIIKLLK
NLX91902.1	0.3197841726618705	139	VVRRSIPALIPIIIGSLIYILWRPLTIRIFSWLDIIGLSIAVEKLRKLSMSIYPYVPDWVVYSVPNGLWAFSYALIITIIWWRSESIVKYFWLGSIPILGLGYELLQLRGVIQGTFCWQDLNLCILGIGSGVITGRMVR
MBK7220334.1	0.32124087591240874	137	PWLYLVMGACAMLLGVLLYISGRGISSVVYQWIPGSYYIEKTMLVSGMGVLLQDNPMLTFSLPDGLWMFAVMCVQLWIWDRKFTNWTCAWMAIVYIVCMSNEVLQISGISPGTYDVNDVLFMSMGGMLPILIELTIQ
WP_186867523.1	0.32127819548872183	133	LDFLIINAFMPIVLGGLIYYLISPDVIFVKKIDVFLGWDRHTNSIMESSVMMKFVRNYLLDMMWAYALVFTLFFIMGNKTAELLKILTITTVFSAGIEILQLTPFVRGTFDILDIIAEFFAGIAAGFIIKYNF
MBQ3021985.1	0.3213178294573643	129	RVKYFLLGLIAIFIGFFIYLIFRPNTHISKLVSQFLGFDMSGRFKNIDAFFIKFYFADYLWAFAFSCWLRCVFIDASERRLCVLIVSLAGISYEIIQFFGVVSGTGDIWDCLLYILAAWTVNILNINDI
MBP5353625.1	0.3222047244094488	127	KVVLAILGLIALVAGLLVYLKYGKNTWIAQKIRYLYCSEEMNSSDTRFGILLRNWGADALWMVSFTIFIQIILWPSRTRYLVFCALVGGIWELMQLCGLVGGTADVFDLLAYLIGTLIAIALIKTVV
MBQ5989062.1	0.32240310077519385	129	RKRCLIFGVLSLLLGLLVYLFFNQNTYISGIIPSAIHLPHIQLKNRYIESFINSFLADFLWSVSATFAVQYIVELKGRKVFLLSLTAVLGLTVELMQKFNIMSGVFDFYDIIVYVIGSFCSILIIILGR
MBR4533255.1	0.32386861313868615	137	TMGRLIPAGLMLLIGGSIYLLMRSPILVLHEWVRRVGLGTTMDTSRHLVEHIHLPAWVVYCLPGALWAAAYILLIDLILAQSHAARRFLVAAFIPLLGISSEAMQYAGLLPGTFDALDLTAYALPLLAYALWTIYFP
MBN1387592.1	0.32460526315789473	152	RSTLFIIGVLALILGSIEYFAGRPDSIVHFQLYFSNASIAPAVPDIYGALGNYAPTFFHALSFSLISISLLAGWFTKEFLCIFWFLLDSLLELGQLIITRSLAYKIIPGSLSESQVINRVIDFFEHGTYDLLDVLSIFLGCLIAYLIGVLIS
UCH49516.1	0.3249668874172185	151	VVAQLTAAFVAMSVGMAVYLFDRQPDGVYLMASWMSLGDQSHSIFGPLGNYLPTFSHIYVFILLTAALAASSLRSALVVCAFWLVIDIAFELGQISFVANKLSELVPSWFSGIPILENTSNYFLSGTFDVLDILSITAGAIAAYLTIYFRI
TND10254.1	0.3250381679389313	131	MPALFLYSVLPLFAGGMLYVLYRPLTLRFFACIQNTAAENFLLDLRETAGGISFPGWIIYNLPCGLWLFAFVNALFLFRASRSVIMLAVAFPLLSELAQATGWLSGTFDILDLLAYSAGAGCGLFLFRRKQ
OGS61252.1	0.32654676258992804	139	KVKTLLFPFLTILLGGFIYVSFRVESLRMFSWFNSISLYKVIIATRNYTLNYDFLIPDWVKFSLPDGLWLFSFISLILITWKNEINSSNLFWLIGLPIIALLSEIGQSISIVPGTFDWIDIAMYLIGFMLPFIINKKSL
MBR1910500.1	0.32765151515151514	132	NGFIVFNVIIPLILGLIIYLAVSREVVFIKLISGSLGYSSNEGMTTGSFVVTELRYYLPDMLWGYSLVFALFFVCGKEKPALIPVWILAGIFAAIMESLQLISAVPGTFDPMDMVVEIAAGLLAVLIIKNHR
RJR26729.1	0.3283453237410072	139	EKLLYAGAFLAVFFGGLVYILWRPDNLRLFGWLNGLGLTDPVESLRGCFKPVYSYLPDWFLFSLPDGLWAFSYALLISSLWWGSKSWLSFFWLASIPLVGIGYEISQYVGIIPGTFCLSDLVFSACGTVMGFIFPSLAH
MBO4579530.1	0.32984251968503936	127	ISLSLAGTVIPLTLGAVIYLTSGSRTYINDFITRFGLILPRLDYPLLIRCYACDFLWAFALLSGLTLIYRDKDSSTLIKVITASFIIALVMEGLQAIPSFPGTFDLWDITAELLAILIAAAITILFA
WP_005970985.1	0.33021276595744686	141	KKIKFLLVFLPLLTGALIYLLYRSKNLYYYNFIHFLDINGFVLLARETATLYRKLFPTWVIYSLPDGLWLFSAGAVFLIARKRFFLHVVWFFFIYLLVILGEFVQKFFGGHGTPVGTFDKSDIVAFTYAYISINVVAIILR
CCY59699.1	0.3309022556390978	133	ITFAMLHTLIPLCMGTGIYILVRPGTYIARICISLNPWLGELRIRMGTDLFHMFLRNYACDMLWAYALAIGLFWYGRLTGQKVWKSALIGGGFAVLMESLQILPVIPGTFDGMDVVTEILAMLIAGCVSMIFY
WP_224455692.1	0.33100719424460434	139	KKQILLGHIGTLLLGGLIYILFRAPTLKMFDWYDSIGLSTSLNTLRDYASPIVNHIPNWFLYSLPDGLWIFSYISLMLFIWQNSVSRKNIFWILIIPTLAISSEIGQLLGFISGTFDFADLLLYILGMILPFLFFTKSI
WP_015024990.1	0.33237410071942447	139	KRQLFFGHLLTLFIGGLIYVAFRTDSLLMFKWFSAASIDTPIELIRGMTLTAKNSLPDWFLFSLPDGLWIFSYTSLVLLIWRNKINRENFFWIAIIPILIILSELGQLFNIVPGTFDLIDVLLYSLGAILPILIFTEYL
MBR0243667.1	0.3325	136	MLTLLSGTFCFLAGSGIYLCLRSTDLLMFRLFPGGQLPQWVCQLRSALSEKGIPDWVRYSLPDGLWLLAYLLLIDGIWGGQSSPYLLFFLTLLPLLAFASELLQMLHVLPGTGDWADVCFYLLSSLIFLTFKIMFY
TNE54145.1	0.3337956204379562	137	STPFQILISISLLFSLFIYVFYRTEHTVVNELFIQLISLENYRDMKLAISNFIPLHGVMVYSVPGGLWVFGLTLASRHYYLRISKLKISLITFPLWTALSFEVIQFFGLSQGQFDLLDILFAVLFWAFAIIIQPIPE
MBC8470454.1	0.3340287769784173	139	SLSFFMHVIMPIAFGGLIYLLFRAKSLLMFRWACAIGLEPYLDYIRAYCATFSIDNSHWFFYSLPDGLWVYSLTAFMLLVWERKLSRSSFFWVSIGPLLALGGEIGQAFGVVIGTFDPTDIILCLIGSFLPHVIFFPKT
SMC75540.1	0.3343884892086331	139	NLHIFSLHIVSLLIGSAIYILFRTSTLKIFSWFEAIGINVIESNLRKKSVLISQYFPDWFLYSLPDGLWIFSYVCLMLSIWRKSISKQNTFWISIVPLVAIGSEILQFFGLVQGTFDMVDVLCYLIGFFLPFLILNKSI
TGK11254.1	0.33492187500000004	128	MSFLLLLTGSMIYILFRPTSLLMFRWFEFFQFFGSIRILRELFRDQPVPDWIVYNLPFGLWMFSGMILIESIWHGTKSKWSYFYLWVIPSIALGSEFLQYFRWIPGTFDSLDVIILSFGAFFFIRRIK
WP_052191686.1	0.33560283687943265	141	SLNKIVIVLSSFALGVLIYLLFRSRKLFYYQFIEMIYLDPYVRAIRKIVWVYRKYIPNWVIYSLPDGLWLFSMGVSILHNRYYYKQAQYIFNLIFISIVGVEIFQGIYGGHGTFVGTFDLADVICYIVGYILATVIGYVYW
WP_189583583.1	0.33569343065693424	137	RLKKTLIVIIPLLVGGLIYIIFRVDTLIMFRWFESIGIQDLIIFLRSLKSEINLPEWIIYSLPDGLWIFSFTYCMLVIWDFKLTKNSFFWITIAPIIGLVSELGQLINIVPGTFDIVDLIIVTLSTAIPFLYLRNFK
MBR5651264.1	0.33639705882352944	136	RALAFFLSIVALSIGGGIYFLYRSKTLLMFRWADALNVTGHIENLRQSMSIYNPSDFVKYNLPDGLWSISYFLIIFSIWGKVGGENIVWFCLMPIIALILEFMQLTAIIPGHFDWWDVVCYSLPLIILITITIVKI
MBN1150745.1	0.3383941605839417	137	LILFSGHIIIPLFIGGAIYILFRTENLKMFQWFESMNLGLFVKNMRTFSPLQSYECPYWVVFCLPNALWIYSLTAYLLLVWKNSRGAIFWFLLGPAIGLSSELLQLTGAFPGTFDGADLAFTAVFSAFPLITIYPFR
MBQ8605840.1	0.33897637795275587	127	RIKMFLICFASLCLGSAVYILSRPDVYISKFVLQMLNVKEYTGIFPSFVSFYIPDFLWATSLCSGLFAVYPLKAKKSLIWGIITFLYGALWEFFQAVSIVSGTADIIDVILYLTAAVVVVAINYYLK
MCB9202068.1	0.33905109489051094	137	MKWKSILIWLALLISLYIYLFYRTENTVVNLVFVKLFSLETYHRIRFFVDSNIRLNNIIIYSLPHALWTFVITMSSYLYQAKVANFIVKLKYVPLFLILFFEGFQYLGILHGTFDWNDVILSVLFWGIAIAFNYKIE
WP_089050044.1	0.3396402877697841	139	IKQIYIGHFSTLFCGSLIYILFRSSSLKMFTWFNILHLDTFFQRIRNYTSVINGNLPDFILYSLPDGLWMFSYISLVLYLWKNEVRYENLFWIFIIPLIAIISELGQLFNIIPGTFDIIDLLLYILGMLLPFVIYKKSI
MBR3145146.1	0.33984251968503937	127	KTIYSLNAFLSLLIGAGIYFLLRNDILFLSWIPVKVPFAHLSFLGDEIIRYYISDALWSYSLCFSLFRLHLPETNIAIIVVSLSFCFGCIWEVLQYYGFVKGTGDIFDCVAYGVGCLAALCIYFLIK
SNR33382.1	0.3412230215827339	139	VKQLYIGHFITLLCGSIIYVLFRSSSLRMFGWFEKLGVLNFIKTIRSFTIDYASNLSSLILFSFPDGLWLFSYVSLILYLWKNEIRYENVFWILIVPIIAIISELGQILKIVPGTFDIIDLLMYLLGTTLPFLIYKKSI
WP_101473880.1	0.3413380281690141	142	KRKKLFLILFPLILGILIYVVYRSRNLFYFKIIKSHSLFYDQIIEIRKVAWTYRKFFPLWVVYSLPDGLWLFSFGAALLIDRIFYLFHFFLFTGIYIFMVGFEFVQKYLGGHGSLIGTYDPLDILFFTIGYISIVIISKFLH
MBN1819981.1	0.3419424460431655	139	YRRYLFISSFALLTGGFIYVFLRPWEPVFLNWLKISGLNNKIAALKENSLLLTNNLPEWIIYSLPGGLWAFAYSLIITGIWWQNRSRIKYFWISTIPGLVFGFEFLQLFKLIPGTFCFQDLALGFAGILSGFIFGILSI
QSZ27544.1	0.3433333333333333	135	MRYFKPLASILVAIIIYVVFRSKNLILYKWIGVSTNSILILFSRNIQNNNYFLNWIIYSLPDGLWLYSLTTIMILIWRNEASKIKYLFIYVGFTIAISHELGQFLHIFRGTFDVGDIVAYIMAILFALITIKFNG
MBR2027397.1	0.34431818181818175	132	ILFLICNVVIPLLIGAYIYIYISKDSYFGNFVRHFISISTNETKTLFRFLMKNWGGDFLWAYALFFALCFSMYPAGFMIKKSSLYTIACSVFVESLQLIQVDFIKCGTFDVLDIIIELFAVLVGVIVFKSYM
HCX79871.1	0.34546762589928054	139	HKRLWLYATFPALVGSVIYILWRPDSLIMFQWISFFGISALVNSIRRVAASVAKFLPRWVIFSLPNALWILSYTIIVSAFWKTEKKGVKTVWLLSPIILGTGYELMQLVQVIPGTFCLFDIAFVLGGTLLGYTAGVINL
MBQ6378453.1	0.346015037593985	133	MVKVILGIILVSVGGGIYLLQRTTGLLMFRIIDFLGLSDTVAGLRAAVIPMPEFVVYSLPGGLWSASYVLLSDALFCQQPLAVRLSWGSLIPLMGVVSELLQMAGLCPGTADWQDLVCYGLPYIVYVICLILK
NQX91511.1	0.3462773722627738	137	MRRQLVLILIAMLLSLFIYAGYRSHNTLINIFLASIFSDGAYQWFRDSIQDIWAIPAIVKYNLPEGLWVFAMVIAGRNLRIHLGKMQIRCVWLVVIFASVLECFQWFGFTKGTFDWLDLLMVVLFWAIGWVIPMNNL
MBQ0024043.1	0.34765151515151516	132	AIIEIIAGSAALLIGGLIYVLYRANTLVYSLFSDDFCGIEAARTNAVKLPDFIVYSLPGGLWSLAYILLIDGVFIDTSFRFRLGLALIIPAIGVASELLQGLDVLPGVFEMADLWCYAVPYLLYFLFVVLKN
WP_022770095.1	0.3484210526315789	133	KTFCIFNIIFPLLVGAVIYWFTSTDVIFVEAVRSIWGMAILTGIGNIDGGLARLVRYYMSDILWAYALVFALYLAVGSNAARVKTAFVIAVVFSAVMEVIQLSPVIPGTFDVIDILVEATAEAIAALIIKKQY
MBQ1283717.1	0.34846153846153854	130	RIYFLLSVIFLTLGALIYALYRPSSQIAVFCDKIIALNSLRQALVVFENDFIKFYLPDFLWGISLCFSLFAVFQPSLKGAIIISVVSVFCGICWEILQWTSLVGGTGDVLDIMMYFAAGALAVLISLKKE
MBO7497542.1	0.34933333333333333	135	GVAQLVIAFLLLFAGGTAYIVLRPDTTLLFCVLAKAGFSDALYHVRTAAEIGLPYWMVYCLPGALWVSAYILITDTVLTGWPTRAKLSAASLIMTVGVVSELLQSVSLLPGTFDFADIVAYMAPYSLYVILIITK
WP_143884253.1	0.35028776978417264	139	YNKLIFGSVASLILGTLIYILFRSSTLKVFTWLDFVGIHILDSKIRKSALATSNYIPDWVLMSLPDGLWLFSYVCLMLYIWKNSITFFNLFWISVIPAIAIASEVAQGLGILQGTFDTMDLIFYLFGGVLPLYIFKDSI
MBQ7603810.1	0.35212121212121217	132	TLFWIAITVVPLIAGSIIYLAFRPTAIVSEAIYGLFDINPAYIETPDNLFWRFIKYYLGDFLWAFSLTALVKLILGKGKPQSIVALSIGISVGFLVELFQKYGLIPGTFDFFDLLVETLGAILSLIITIIHS
MBQ3798017.1	0.3523846153846154	130	KKILFLKIIIPVIIGAVLYFCFCPDVIFVGAIDDFLNTTLHITVSRTVFLPVIIRFYFFDFLWSYSFAGIICLLLDDGSPIPCITIPLGLGIIMEILQCMDIAAGTADVFDVVVEMIGIITAIIVTRRVR
MBR6593209.1	0.3539259259259259	135	RISKSLAGVLLLIIGGMIYIIFRPDNLVMFSWFDGIGLTPYIEYLRTEYGDISIYSWIRYNMPAALWLFSYLFIIDSIWGKEKSIIYSYFIYVLPILALMSELMQAINLLPGTFDYMDLASYLIAIILFLILKKF
WP_074016788.1	0.35425531914893627	141	KKIKFLLTFIPLSLGILIYLLYRSRKLFYYNFIHLFNINGYIVLARESAHIYRPLFPTWVIYSLPDGLWLFSVGSLILLCRNRYFLHLIWFLFIYLLTILQEYLQKFFGGHGTAVGTFDKTDIVAFTYAFVTIVLISLVFR
HHZ19957.1	0.3544202898550725	138	LCFLLVHTVAPLALGGLIYLTWAPRSLKVFAWLKLLGLERLVLIWRQLAGGYRVYLPNWIFYYTPDFLWVYALTMLLSLLWLAEPGWRKFPVVTGLALGLALELGQKAGWISGTYDPTDLVAEFIAFLMAITIAGRFI
MBR6530089.1	0.35474074074074075	135	VPFFSFHIGGALFVGLGCYLCFRPDTYISQSVYNLFGLEGEAFGLEGVVPEWARGFFCNFFSDMLWSYALAFTVYLILGAFNRSFVSTLFICAVFEVGMEALQKIGIISGTFDFWDIILEVFSTVIALLIIKLHF
SIT72900.1	0.35496402877697847	139	RWAAMVISATLMLFGGLIYITYRDHSLLMFRWFDVLGVDAWVAGLGDQILNLYSPPNAWFVYSLPNLLWLISGVLLFEAIWGRIASRQKVIWVSAFCMVAIGAELLQWVNIVPGTFDVHDLWPMVLVYLAYLAVVKWGQ
WP_143096836.1	0.35742647058823535	136	LRQQNMLGWILVGLGGLIYLAFRPTTLLMFHVAEGMGLMPLIAQWRSWMTIWQPAEFWVYSLPGGLWAAAYILLAYGLLSRQSTLLRLTVASSIPMTGIVSELLQGGHCLPGVFDWADLLCYATPLVVLYIYVIIK
WP_005952096.1	0.3605673758865248	141	RKRKILLILFPLFLGIGIYLLYRSRNLFYFKLIHSTFLSKPVLHIRDFAKLYRKMFSTWVVYSLPDGLWLFSFGAALLIDRIFYFYDFIVFTSIYILMIILEFVQLYFGGHGSVIGTFDTMDILFFTLGYIFIVLISKHYH
MBE6354861.1	0.3661481481481482	135	QSVLMLLSIFLLLIGGFTYLIFRPHTLVMFSWLKFINCESLFPQRTFNSDSKVIEFFIYSLPDGFWILSFLIAISLLWKRKRTCFYIYSTPYTLVSILFEVFQKYEIIPGTFDFADIVVLLIFHGIGILIYEFII
MBP3286451.1	0.36625	136	TRLQMLIGLVMLLLGGMIYLLFRPTTLLLFHTLDMVGLMPLVTDWRTLAAACQPSEFVVYSLPGGLWAAAYILLVVSLLGRVRRWQRMTVASIIPLAGICSELMQQAGLLPGVFDTADLVCYAVPLIILNMYIIIK
MBN2415240.1	0.3683453237410071	139	YITCIFHIFLPLSLGGLIYIAYRPKTLVMFTWFNRCGLQPLSGKIAAACTIVLPAPPEWVVYSLPDALWIYSLVMFLGAVWRPRSGRQLLLWAGVAFVLSIGSELLQLFHIIGGTFCLFDTCSYVIAIILSCFLVVSKP
RDH87463.1	0.36887417218543045	151	GRILSAMALGLLLLGGLVYLVCRNSASVYFLASIFPEAVGYSMPAATVCSSVPSFIHIYAFILLTAIVLNPSRAGLILICLGWIAIELFFEFGQHPFFAQYLTEMIPAWFEDFPFLEVADTYFLTGTFDPLDVLFILFGTAAALLTLHKVQ
MBO7145864.1	0.36948148148148147	135	CVLQLCSAILLLAASGLIYILFRPDTTLLFCTLVKAGFAESLYQLRAAASVGLPYWVVYCLPNALWVAAYILITDMVLTGWTMRPKLLTASVIMIVGVASEMLQSAALLPGTFDVADIVAYTAPYSLYVVWIFTK
MBU3841380.1	0.3697887323943662	142	SKRKIFFILFPLFLGVAIYFLYRSRNLFYFKIFTTHPVIYSYVIKIRDIAWLYRKHLPLWTVYSLPDGLWLFSFGAILLLDRFFYLLHFTVFTAIYIFMVALEFLQKRFGGHGTLLGTFDKLDILFFTLGYISIVLISNFFH
WP_078692707.1	0.3717730496453901	141	KKRKILLTIFPLISGILIYIFFRSKYLFYFRLLKHFSLDKYFLQLRIYAQTFRHFFPTWVVYSFPDGVWIFSFGIALLVNRFYFKKILLFYTFIYLFMIFIEFFQLEFGGHGTFIGTFDKMDVICYTYGYILSAFISFILW
MBP5624821.1	0.37299999999999994	130	MIITAFIPLLLGGILYYYLFPDALFVSFLDRFWKAGVHSNYLYFRTPFLSFVRNYLLDCLWAFSFCNFLFLITENDSRKKWIVFLIPASVGIVLEVLQKVGAIMGIFDIWDIVVEIIGVFVALMVTRLYQ
MBO7540002.1	0.3739705882352941	136	RIVKVILSFAILIIGGLIYVGFRDKSLLMFTWFEQLGVSGEVDAIRGLVNSGGVYGWVKNSLPDGLWIFAYLFLVDAIWNGTKSISSYIFIFSLPFFALLSEFLQYFGLFPGVFDWVDVASYLFAILLYVITKLIK
WP_091825110.1	0.373984962406015	133	RIFFVANIIVPLLLGAVIYCLTSPDVIFMEAVRSLWGMPVLSEQGTVHRGIWKFIRYYLLDVLWAYALFFALYFSIGNNAAKLKMAFMIAVLFSTVMEAIQLFPIIPGYFDLLDILVEVLAETFAALIIKTHY
WP_151438922.1	0.37611510791366914	139	RAITFLASSLSLLVGGLLYLCFRPESLTMFAWVKLVGLYPTVSELRMQGASIAPILPDWLIFSAPNGLWVFSFGALMVTLWGSARLSVAFIWVAALWVVGITSEVMQLFSIVSGVYDPADVIAYTIGLLGIFVFNKKGE
NNF96699.1	0.3787417218543046	151	QMGILAVAISALCVGVMVYVVDRQAEYIYFLPDWLSLEHQIGGLFGSIGNYLPTFIHVYAFILLTVVVAVPSVTKLIPVCLAWFTLDSLFEFAQLNPIAQWIGSHTPGWFSAIPFLENTADYFLMGTFDVFDLFSIAIGTLAAYLTVIFCI
MBO4580225.1	0.37929133858267716	127	FVVLLANAVIPLTVGLMIYLTAGGRTYVADLFSNIGIMFPRIQYPQLIRNHACDFLWAYSLLSMLMLVMGKEEIKRNIKIILATVFFSIVLESIQIVPMIPGTFDLLDVLTELIAIMLAVLITHVII
MBS4042873.1	0.3799230769230769	130	FKLHTLHVILPLVLGIMIYLFIRPNPTIAENIINWKYQPSTQLYEYTLIKILAGSLPDFFWLYAFLSMLCFIWGGYKNIPFYLLFITYSLPILTEILQYFNIIFGTGDFFDILAYIIAIILNKYLLINYQ
MBR5767058.1	0.3806060606060606	132	AVFWSLIIAVPLIVGLAVYLIFKPSAFVSKWFYDLFGWRQPAIETPLSPFWIFIRFYLCDLLWALSLTAVSQLILGTGRKQVIVSFLICVLTGTAVELLQHHGIIPGTFDIWDLIVESIGSVLSIIITTTHT
HBH48084.1	0.38286764705882353	136	MFSVVLFALLTGGIIYILYRPHKPLFFDWFHFQGIINWLNFIQTIYWSGSTNFHTWIIFSLPTALWAFAYSSVITRIWSGNSSSIKHIWYGTIPILVFGFEVLQFFGLIRGTYCPIDIAMGTLGIITGTLFGNKTT
MBR3355967.1	0.38669491525423727	118	MNKKTIIIICSLLIGAIIYFLSGSDAYITFGLNDGVRVITNSFVINYIPDFLWAVAFVLTLSFFLDNMLTAGILVVLFGTIFEALQRYNIIKGTCDVLDIVVEAVGVILMIVFVKGDI
MBT3384541.1	0.3871223021582734	139	FNRFFFPFALALILGGLIYIFLRPSEAIFFNWLKSIGFYERLMPLRLNFIHLSKSLPAWFIYSLPNGLWAFAYSLFITCIWWYNKNWVKIIWISSIPLLILGFEVLQFTETIPGTFCWQDIFFGALGLTLGIIVGIKPK
WP_185880848.1	0.388936170212766	141	SRKRIFLVIFPLIFGVLIYMLFRSKNLLYFKLLNHLSLDTPILEIRKYTKLIRPAIPNWVIYSLPDGIWLFSMGSAMLLHRIFFPGIQLIYTGIYVVMVIIEVIQFYFGGHGTLLGTFDLMDLLCFSVGYILASFLGYYFW
MBO5342345.1	0.38976377952755903	127	MVTIIIPLLIGGIFYYIFCPDVWFVKIVDYYTNLNLHIQYDIYKNIFVAFLRNYLLDYLWAYAFANALYLICDTDGLIVSCILSILIGAFWEMSQFIGIVNGTFDVLDIIFEILGALSAIFIIKKVK
MBR0497216.1	0.3898518518518519	135	RLFFIILSVLLLFAGGMIYLNFRLHTLQMFSWLKFIGAENLFRQKEFKNDSEFLSFLIFSIPNGLWSLSAIILFGEIWRESKKSFLFYTVLFSSANILFEILQLFRWISGTFDYLDILVLLISVILGILIYKYFI
RPI42327.1	0.3899275362318841	138	FRVTTILSGTAILLGGLIYIFLRPGEPLFLDWARATGLGSLVDHLRPGSFDPALLPAWSVYSLPGALWAFAYSLTITGIWSGSHHPVKFLWLATIPVLVLGFELLQAPGIIPGTFSILDLVFGILGAGAGFLFPAIIL
MBQ9953103.1	0.39	131	YHRFWIIGVIALIIGAILYILFRPQTYIAQWFSNYSFIIDIQNSISEIQSSFLRFYFPDYLWGLSLSCFLHLLFRPHLRGSFFCSGVAVLYGSLLELLQFFNIISGTGDFYDIIMFVLAGATAMIINIPKL
MBO4411203.1	0.3922137404580152	131	EFFWWANIIISLLIGGTMYAILNSDTFFSSVVRFLFGRGEGKALISENLFSAICLYGRDFVWAYAVVFAVAYCFRGSFPGIKKAFLITLGFEAVVEVLKILSIIPGAFDVWSIVAVLIGNVLAAVIILIHE
WP_219241322.1	0.3924817518248175	137	RVLRILALFIPVILGGFIYVIFRTEKLIMFSWFEYLNLSGKVNVIQNFRNIFSFPDWFIYSFPDGLWVFSYTAISLEIWKNSINSQNIFWILSIPIVAIFSEFFQLFKIIPGTFDLFDVIFYFLGIIIPYYISTKII
MBN1415274.1	0.39623188405797105	138	NGLYICLPALALLCGGVIYILFRTSEFIFFDWIRAAGLGKWLHLARNYSLSSLLLPDWFVFSLPDGLFAFAYALLITGIWAGSKSWLRYCWMGTIPVLVLGYEFFQYAGIVKGTFCICDLAVETAGLFAGIIIGIKIV
MBN2275042.1	0.3964492753623188	138	HVLYICLTALALLLGGLIYILFRNAEFVFFDWIHAAGSGRWFNLVRGSTLSSIPLPDWITFSLPDGLFAFAYALLITGIWAGSKLWLRYFWMASIPALTLGYEVFQYAGVVNGTFCMQDLAVETAGLFAGIIIGTKII
MBE6540671.1	0.3966412213740457	131	RLFTALNILLPLIAGVIVYIFVQKNTYLENVLVGFFAADFKPLIWSGWTYTFTVCWLCDILWAYSLTFSLWMVLCSWKNAVLFSAVLAFVAGAAFELLQLFEVMGGTFDVFDVVLELMAASLAAVVIKRRK
MBR1649539.1	0.3978294573643411	129	RIILVLLSTVLILAGVSIYLLLNKTALLSKAIFSFVTPVNLDIGDSPFIKVINNFGADFLWSMGFSLAIQSVLFLRRKRVWLLLLCSVLGIVYELLQFLEIANGTADTIDVIVYIIGCTFGILFILGGK
MBT5364073.1	0.4023913043478261	138	TNNIFLNVILPIAIGGFIYILFREKSLLMFSWFTKIGLDNLIHNIRTIAIWNYQLPDWVIYSLPDGIWVYSLTSLMLIIWYGDVSILKYFWLSIGLIIGLSIELCQLMGFYPGTFDKMDILFYIIGSITPIILFYQTG
WP_005883885.1	0.402887323943662	142	SRRKLFFILFPLFVGVGIYFLYRSRNLFYFKIFTTHPLIYSYVIKIRDIAWLYRKHLPLWSVYSLPDGLWLFSFGAILLIERFFYSFHFIVFTVIYIFMVTLEFLQKYFGGHGTLLGTFDKLDILFFTLGYTFIVLISYYLH
MBQ5729448.1	0.4028888888888889	135	ILFKFFVSVIVLLVGGLIYLGWRGGNLVMFQMIEKCGMSDDLILFRNISINYSIYDWVKYSLPDGLWLFSYMFLIDAIWTNYKHPMYNAFLWSLPIIAILSELFQFAGVVPGTFDVIDLLCYLLAICSFVILKFI
NBB81557.1	0.402890625	128	MKKIFLGIVSIAVGGIIYIMWREQTLLMFDWFDLIGLSSVIGFIRNYGVMIGYPPEWVIFSLPNALWVFGGFLLFFSIWEKESLERKIWLVLFSTIALGSELAQLIGFIPGTYDSVDMFLMCVFITFA
OPL11458.1	0.40496296296296286	135	YLPLIINGLIPVVAGGLIYIIWRDKSIVMFQWFDAIHMSDITAVLRKISIQPPDWIIYSAPAGLWAYSFNFSLLYIWHDAGCKIKYIWMILVPVVAVGLELGQLLGFVAGTFDIFDIIYYLIFIGLSFLAIKMVA
NQU86513.1	0.4051079136690648	139	NRLYISISVIALLSGGLFYILFRPAEPVFFDWFRSLGVEKWLSLIRQKSLSFNLFLPEWLVYSLPSGLWAFAYSILITGIWWQSKSRIKYFWFASILLLVIGWEILQLTGVVSGAYSFGDILAGLVGVAAGVLIGIKLI
WP_012447277.1	0.40934306569343065	137	MIFKTVIVTIPLIIGSMIYIGWRPESTLMFFWFDRVGLLELIMQLRELLSYYTIPDWLLYWGPNGLWTLSFTAIMGFIWFTDEPKLGKLWLLVPIIFGITIELGQLMNILPGTFCYGDLIAHGIGAFTAFIILKISF
NLG05346.1	0.4110526315789474	133	NKLLIVNIMIPIIVGAIIYYLLSPDVIFVTYINSIFSMDFYSNIHIHQNGFIVFIRNYVLDMLWGYSLIFSLFYIYGNNTAKLYRILMIGWTFSALIEILQLTPIVKGTFDICDIVVELLSELFAVFIIKKII
MBQ4571706.1	0.4167175572519084	131	NLFLYANIIIPLFIGLVIYLFCYRNTYINSIFENYLGLSLPYLYFDNIIYHFVTCWACDILWAYSLTFSLYFCFKPFTKPLRVTSVLSILFAVSIEVLQAVQIINGTFDIWDIILEISAISLAVIIIKRSF
MBE6796932.1	0.41826771653543304	127	RILFILFSALFLLVGATIYVLLRPNTYIAQFIGNLIGLNPLGEVGCNFLKFYLPDFLWAISLCFALYAIYLPNPKTSIILSVVVFVCGVVWEALQWAGVLGGTGDLLDVIMYLVASMLAVTFNLKKE
NLX01553.1	0.4200000000000001	139	FNFAVINILLPIIIGGFIYLIRPGSVLMFEWFKSIGIPGDWIVVLRNHLIIVTGTLPDWVGNYLPDALWMYSFSCFIGGLWYKKSRLFEVFWFSVVMTVGIGFEIAQLFQFIPGTFDVIDIITYLIAAYISRIVIGYTG
WP_038031126.1	0.4220588235294118	136	MPVLLGLVPLLPGALIYIGFRPETLIFVSWLESSGLGELYRFLRALLGPAAGLMPDWAIYNLPNGLWAFAVFAVIAVIWPLRSLAGGFYLSIGILLTWGLELLQRFGLMPGTFDPGDLAMMALLGGAGLLTGVVLR
MBQ3544455.1	0.422406015037594	133	IKSIVANIIIPIIIGATIYYLTAPNVIFVRYIDDFFGIGFHINYLSTKNVIIIFLRNYLLDMLWGYALVFSVFFVLGNNKADIMKGFVIAFAFSVVMEILQLLPACKGTFDMFDIVFMFFAEVAAVFIIRRLT
MBP3696375.1	0.4289393939393939	132	RVILTLLAIFSLITGLLIYLFLRKDTYLHGYFSAELCNYVYVNVKSNILTDFIRYYLPDFLWAFAFGAALTAVSYSHNRIVIILFSAVSFLIGVLFEFVQYFGIVNGTFDYFDILMYAVAALTCAAINIKLF
WP_135590132.1	0.42985074626865677	134	RRIGVAISFLFLLIGFAIYLLFRPTSLLMFHWLDVLRLSSWILIFRETFRYLPMPDWMIYNLPFALWMLSSMILIDSIWADSKSNWRYIYIWIIPTIALGSEFFQFLGWIPGTFDLDDVLILLFCAIFFIRRNI
MBL0024514.1	0.4315328467153285	137	VFKRYIVIIFSIALGMTIYLLFRHTTTSLYLLATKLGFSESIDNVRDYVSFLHFPAWFIYSLPDGLWMFSFVLLMMSIWDFRLAGPGKVWIYLSILLGITFEIFQAFVSRLGFFDWIDMIFIILGAVLPFLLFNNKN
WP_089024113.1	0.43916030534351147	131	MLLKFLLVAVPLLIGSSIYIGWRPENLIMFSWFELLGISELIAYFRSLLSNYDIPNWILYWVPNGTWTFSFTAALAFNNLRKIWLIVPVLAGISIEIGQYINYLRGTFCFGDVFAHIIGSLLALVAIRIVL
MBR98422.1	0.4418253968253969	126	MKTYSIYWWVPLFMGCLIYVLFRTDALIYNRLLGNIFTPLTSPVTFLEKVIVFSLPGGLWAMSYTLLIFHIRKDKTFSTIIWSFLIPIIGIVSEISQFYLLIPGTFDLMDLIMYIVSPLIIIKLII
WP_006786058.1	0.4449640287769785	139	LVLIGVLCGVALGLGGIIYLFWRPHDIYFTRFLKDIGLGSWLEIGREMAQRWIPTLPDWILFALPNGLWAFAYAVLISFIWWGVRGYSAWLWLGSIPLLTLGYESLQFLGLIPGVFSVGDLLACAVGMSSGTILGAMLA
WP_115268820.1	0.446830985915493	142	SKKKIFFILFPLIVGIGIYFLYRSRTLFYFKIFEIHPIIYHYVVKLRDLAWSYRKHLPLWSVYSLPDGLWLFSFGAALLIDRLFYFFHLILFTIIYILMIFLEFVQKYFGGHGTLLGTFDILDILFFTLGYLSILLISNFFY
WP_123979592.1	0.4548920863309352	139	SNNFFIGSIVSLVFGTLIYVLFRTSSLKIFSWSNSLGINLLGLNVRKLTMLTSSKLPQWLLFSFPDSLWVFSYVCLMLGIWKGVISPFNLFWVGIIPFIAVCSELGQFIGFIQGTFDLLDIVFYIIGTILPLLLFKQSI
HFI91525.1	0.4553846153846154	130	KYFTLSFGSAGLFGFATIIYAIRGNELLLGLMGEELSSHFFNTTKQILFPNWFLYNLPDFLWLFSFNAFLLILWYKSKYSYILLIVTLLLAIALEFFQYFNIINGTFCPIDLQFYLLAFILSFLILIKLR
OPY65614.1	0.45572463768115945	138	NCRSILGGVFSIFLGGAIYLLWREKSLLMFSWFSIIGLGGSIDLLRSLALPFYSSMPSWFYYSLPNALWLFGGLHIFLGFWKSNVTAAVLWCSILVLVAIGSEIGQALHIVPGTFDWVDLLLMIPSVVFASGLLLRIE
MBR0100196.1	0.4704444444444445	135	QLFFIILSILLLFAGGMIYLNFRTHTLQMFSWLKFIGAETLFHQKEFNNDSAFLSFFIFSIPNGLWSLSAIILFGEIWRGAKKSFLFYTILFSSANVLFEILQLFHLIPGTFDYLDILVLLISMILGILIYKYFI
WP_120742858.1	0.470763358778626	131	KVLLLANIIVPLVVGAILYAIVAPDVIFVRALGSFLGNEVTSISQPETAFDYFVRYYLMDILWGYALVFALFLCLGNNAAIGKVFIIAFLFSTAMELLQLTAIVPGVFDIWDIVIEGFAEAFAAFIIIKLF
HDH53844.1	0.475	138	MKKLGIALITLLVGCLIYILWRSETLMMFVWFERLSLNNFFGIMRDRTVGLSVLLPNWFLFSLPNALWLFSGLLVFDFIWGTKVSVSKLFWLFTFCMIAFGAELGQAVGLLQGTFDWIDMILMLFAGVGAIPFIASSS
CDA97622.1	0.4790151515151515	132	IKLCILNVILPLLAGFIYYYLFCPDVILIAKIDSILKVKYHIQIPNTNFMVRFVRFYLLDALWAYALMFCLFIILGNTLTALKKSIVISVVLSIVMELLQLLNVVVGTFDICDIFVEIVAIFIASIIIIKHI
MBR1874457.1	0.4804799999999999	125	KIIMLCLITVPLITGAVIYYLLAPGVYFVRLADRITHLNIHIYPRGSLLIFIRSYVPDIMWSFSLTCVIYVIMGRVSHTFIVAAGAVILMEMMQIGGAFGTFDLMDMVVQMIGVVVALYTTNIIM
MBP6695956.1	0.4808148148148148	135	MRYFLIIFAMAFGLFIYLVCRDIHTPFYNWTVLAGCSGIVDQARQLFSSTLFPDWFIYSLPDGLWMFAFVLFTMAIWDFRFMGMGRIWIIFSVFLGISFEICQSFIQGMGTFDWVDMTFIFVGALIPILMFTKLH
ACZ09986.1	0.4824242424242425	132	LKFVIINIILPILLGGTIYVFFRSSDLLMFSWFKFLKIDGFIHFIRKYTVLYQKNIPYYILYSLPDGLWVYSFIAFLSLYFKNKFIYTLLGTISAAVEILQLWFVPGTFDILDLIIIILCILTIMFVIKLNI
MBQ6637184.1	0.49093023255813945	129	KILLIIISIILFFLGLCFYFVFNRSAYISQLLFSIIPSFSAEHSDGFIVNILRGYGADLLWSTAFVLLIQAILYLKRKNIWYLMACSVLGILYELMQFVGIANGTGDIIDAFIYISGSAFGILIIMGGS
MBE6618470.1	0.5113333333333333	120	LYFCLLNCIFALLTGVAIYVLLRENTYINKLINFQKIGVSSAFADFLRFYFVDALWSYALTFALSIFISEIMAGVISTVFATSWELLQLCGFVAGTFDIIDLIMYLSAIVVAVLIIYLYK
WP_228446639.1	0.5173880597014926	134	MISLIALIFGTFIYLLFRVSTLKVFSWLNYLGIDFLNFKFRIEMLKYTSNIPKWFIFSLPDGLWVFSYVTLMISVWNFIINKQSFLWICIIPIIAIFSEIFQIFQIVSGTFDIIDLLFYLLGLILPFILFKKQL
MBO5896870.1	0.5300806451612904	124	VIIRLGLSFVFLLCGLLIYLATRSGTYVNDIFHFISLPQIVPDTVFKTVVFSWGADFLWVVAFTLALSCFVERAVTAPIIVAGLGILFELFQLFGVTTGTFDIFDIFVEALAAVLVFVGIMFLD
