# Supplementary material for: The lipocone superfamily, a unifying theme in metabolism of lipids, peptidoglycan and exopolysaccharides, inter-organismal conflicts and immunity
Source: eLife. 2025 Sep 9;14:RP108061. doi: 10.7554/eLife.108061 (PMC12419801; doi:10.7554/eLife.108061)
Supplement: Figure 1—source data 1. [file elife-108061-fig1-data1.zip › hydrophobicity_raw_data/Skillet-2.tsv]

id	Hydrophobicity_score	length	sequence
WP_156345593.1	-0.10974576271186443	118	YLLDPLFLVGCTAYALNRWLIKPQVGVEFIYYQFNDLWVIPCALPPVLWLHRVLGLGPHKPCPPAGKSSSISCSGPSSANTSAPGSCPTAGVTGGTCWPIVLARSSPVCGGTVTDGSR
MCC5022584.1	-0.0707017543859649	114	YARDALCLSAIAFYALNRWGLKPQVHGGILHDHFNDVLLIPAALPLVLGVQRLLKWRDQDGPPTPGEITLHLVIWSFLCEVAGPRFVDHATADWWDVVAYLTGGLLAGLWWQRD
MBI3886758.1	-0.061140350877192974	114	YALDPAGLLGCALYAANRWLARPHGAAGFMHDQFDDLWLIPAALPLLLWVQRRLALRGHDHPPTWPEIGLHLAVWSVAAEGLAPLLFKRATGDIKDVAAYAVGAGAACLWWQYR
WP_221029358.1	-0.051913043478260874	115	YVRDPLCLLTMALYALNRWALKPQLTGGGFMHDHFNDLLLIPAALPLILWVQRKLGWRDHDQAPRWSEIGLHLAIWGVICEIAGPSIAAHATGDWRDLVAYTVGAAVAGLWWQRR
GDX09624.1	-0.046694915254237274	118	YWRDPLCIVACAAYAVNRWVLEPHFTMGAMGPFMRGHFADCLLIPAALPPVLWLQRRLGLRTHDDMPRAGEIFLHLAVWAFIAEGAGPFLTHHGTADWRDVLAYSAGAAACYVLWRRR
MBP7948399.1	-0.04431034482758621	116	YCCDPLFIVGCIVYVLNRWIVKPHVHGGVFHSHFNDFWLIPCALPPVLWIYRRLGLREDDARPRGSEILQHLVFWSLLFEGIGPRFMSHATGDVRDVAAYALGALCAALWWSRERW
MBX3751168.1	-0.02921052631578948	114	YARDRTCWIACALYATNRWAVPAALKNGFLRGHFNDCLLIPAALPLMLLLERWLGLRRDDAAPRWTEVLFHLVIWSVAAEVVGPRLFAHAQGDGVDVAAYAAGAAVAMLAWRRA
MBK8000075.1	-0.028869565217391292	115	YWRDPLFLACSCLYAMNRWGFKPHLHSKLLHGQFNDLLLIPCALPLVLWVQRRLGLRAHDRFPDLGEVALHLAVWSIVCEVIGPRLMPATGDWRDVVAYVIGGLLTWFWWCRQES
WP_187032540.1	-0.02457627118644064	118	ERRGDLLLVLGPLALYALNQQVKTRVTVRVLGDLLRCHANDYLGGIAFAAYLNLILSLSRWPEKRLRRPGELVVLGLLCGLCWECIAPLFLPDSVGDPLDVVAYVLGTLSYWLLWGRR
MBJ7326582.1	-0.019122807017543826	114	YCRDGLFLAACAVYAANRLLIKPLVPEGFFAWWCNDLLLIPCAAPVCLWLERRCGVRRHDDPPRAGEILFLVVLWSVLFEVAAPRWIARATGDWRDAAAYATGATFAWLWWNRA
MCC7179015.1	-0.006548672566371636	113	FYRDAAFWLGCAAYTANRWAFKAHLPGAFLRSHFNDLWLVPCALPLVLWMHDRMGWRADGPPRGDEVLAHLAGWSVLFEWIGPWYVPWATADPWDVACYAVGAIGAWLWWRRR
MBI3868641.1	0.012192982456140372	114	YALDPLCVLACAAYCVNRFVVKPHVDSIFMRSYFNDVLLIPAALPFFLWTQRKLGLRTNDNPPSARETLFHWAVWSVLFEVAGPHLKRGAVGDPWDVVCYFVGGFVAWLFWNRL
HJC20420.1	0.012583333333333384	120	LRALRRWDVAVFVLCIGLHVAVHVFRDRVSQPQLAYLLRCHANDFLGGAAFLAYMNLVLSWYRTGPRRVRRYRTVFAVACLCSLCWEGIAPLIKTSTADWWDCLAYLLGATAYWLADRRV
MBN8422417.1	0.012831858407079687	113	YFRDALFLTACMAYGINRCFIKPHVVPGFMMFHFNDLCLMPCALPPVLWLHRRLGLRPQDGPPQPLEIAGHLVLWSLLFEYIIPQLTHSTGDPADVVAYSAGAIIAGLWWNRQ
MBI1315690.1	0.01359649122807019	114	MRRIDWNWGLPLAMFLGNQWFQKQPYAPAFFRSYFDDLWVIPLCLGLLDALGDRFQRPLNPRQRWLYAGVGVLWFGWFFEHRLPPVHSGFTADVLDALAYALGGGLYALLASKL
NBV23291.1	0.02107142857142858	112	YWHDPLCLLCCGLYALNRWVVKPHVNSPFMHGQFNDCLLIPCALPLVLWMQRRLGLRDHDGFPTAGENLFHVVVWSILFEAIGPHIMRVTGDVRDVVAYAAGGLVAWWWWRS
WP_020539357.1	0.021739130434782657	115	RDKGYFTSIIIIGSLALCHQYLQKQLNIQLPWLHAYLDDILCMPLFLAIWRWEKQLLWETDRLRKTEIIFFTCFIFILFEGVLPRFSMAYTADWKDGLAYICGSSLFWILQPQYP
MBU6399222.1	0.030625000000000013	112	YLRDRLFWVGCGLYAMNRWLIKPHVHSPFLRGHFNDLLLIPCALPPLLQLQRWLRLRLHDQMPTAGEIALNLAVWSFLFEAIGPHLMRGVTGDPWDVLDYVAGGIVAGLWWH
WP_125221913.1	0.03245614035087722	114	TFQKHYFPVFSLLAVLVYLAQRLEMSLPSLANNYLNDFLCMPIVLKICLEGARFIKSDDELRLSPILCVVVTALFAGYFEGYLPHVNVRYTQDPWDLLCYAAGMCLFLYLERRI
MBY0457807.1	0.03461538461538465	117	YLRDPLFLACVATYFVNRFVLKAIWETGFVHEHLNDLICIPFWVPVMLWAERRLGLRRDDGPPEAVEVIVPLVLWSWAFEIVLPKTDWFGRYCVADHRDVLCYAAGALGAAFFWSWW
MBU3665943.1	0.03464912280701758	114	YLRDRLFLFSCVLYAVNRWAIKPLVPHGFFAWSLNDLLLIPCAVPVCLWIEKKTGLRKHDRPPDAREIVFVLLLWSVLFEIVAPRFIARATGDWLDVVAYAAGGGLAWLWWNRP
MBL9203743.1	0.0381578947368421	114	YARDPLCLAACACYLVNRWLVPVELKGIFLRNYLADTLLIPAALPLILWVQRRTGLRTTDLRPDWREILLHLVVWTVGAEAIAPHLFSRATGDPWDAVAYAGGAILSGLVWHFG
RYG69304.1	0.04401709401709407	117	YLRDPLFLLCLSLYFVNRWILKPLFPGGFFHNSLNDLICIPFWVPIQLWAMRQTRLRDNDDPPQCYEILIPVVVWSVVFEMVVPKTATFQRLSHADPADILAYVAGAVLASLWWRGW
NBQ23168.1	0.04504347826086958	115	HDISLAWIFALTCYAGHLGFQAILPSSGWLRSYWSDFWMMPCALPPVLWLHSRLGIRPRRMRPTPSEIIGHLVLWSFLAEGVAPLILDRSTRDPWDLLAYTLGAVLLWLNHQCKG
HBE71276.1	0.05427350427350429	117	YLRDPVFVSAFSLYWINRFLVKPFTDSSFVHNHLNDFLCIPFFVPVVVFVARSCKLRPHDRPPEAHEILLPLLVWSVMFELILPAHSYWSRWAVGDPIDIVWYCIGAFVASLCWTRQ
MBS0657176.1	0.05601769911504425	113	YALDPLCLLACAAYALNRWALKPHVPSAFLHSHFNDLWLIPAALPLILWLQRRTGLRLDDAAPRWSEIVFHLVIWSVIAEAIAPCFLKVTGDPLDVLAYTAGALAAGIWWNRK
MCE0522645.1	0.05827586206896554	116	YWRDPVFLLSLAVYVINRTLIKPNLHHYSPLFHGHLNDTLTVPVALPIYLFVYRRIGFRPDDEPPRWWEVALHVAVWIVFFEWFGPLVLHHGVADTTDDWCIAGGGLAAWMLWQLG
MBI2511898.1	0.07350877192982458	114	YALDPLCVAAVAAYAFGRWWLRAHVAHGFWHDQFTDVLLIPAALPLALWIQRQLGLRAHDARPGWREIALHVAVWSVAAEAIAPHVFSHATGDWRDVLAYAAGAAGAGAWWSFA
MBI9017038.1	0.0745901639344263	122	MADRLFICCVVLYFINRLVLKPITVGKIDFFHSYFNDLICIPFLLPVVLYLAKILKLRTHDEPPDIYELVFHVLLWSVVFEFYGPVFGQRHNYPIIGDPWDVVCYASGALLAGIYWNLDIKK
MBL9216147.1	0.07631578947368425	114	YALDPLCLAACGLYAAGRWGLQPRVAGGFWHHPFTDLLLIPAGLPLVLWLQRRLGLRPHDRPPHWAEVGLHLIVWTVAAEVLAPRLAGSAVGDWRDALAYAAGALVAGGWWALA
WP_044217629.1	0.07642857142857142	112	MSRRQVFGGSLLLFVLHQLLQKGLGIHLPFFHAYLDPFLSMPIVLGLLDWERTRRYGWRPLQPWEIAVTTLLFVLLFECGFPLWNPAFIADWWDVPAYGAGALLYRHSKSSN
MBK7406795.1	0.07741071428571429	112	AYFRPVPLIAAVLFVLHQLGQKVWGLSIPFADNYLDNLLCMPLLLPGFQVEQRWLWGREKHTLLDAFLVTALLSVVSEWVFPRISSGSTADRWDVVAYFAGTFIYLWQDMQP
MBE2245763.1	0.07763157894736845	114	RCRISFLVLSVLLCINQMLEECHVIIYPLHCYADDLLCIPWMLSAYQSIREWQAVKSGKQFELETWMYVMPVIFFSIYFEGILPYFHPRFTADVIDILMYASGSLLYAGWQRHS
MBN9521845.1	0.07931623931623935	117	YLRDPLFVACVAVYLVNRFVLKPAWEVEFVHAHLNDLICVPFWVPVMLWGERRLGLRSHDGPPEPVEIIIPLVLWAWVFEVILPRTAAFGRYCVADHRDVLYYAAGALGGAVFWRWW
BCS34972.1	0.08191304347826088	115	YVREPLFLAAVGSYVLIRAATRVVGHPVGWATGQQVDVLLLPVGLPPWLWLERRVGWRADDRPPTLAEVGLLLGAWSVAAEVLAPALVHGPVSDPLDVVAYVLGGIACLLVWGRG
RRF88791.1	0.0824347826086957	115	RGDLTVLAAGLALYTLNNLLLKGLTLPPPASRLVHGHLNDVLCGLTFMAYTNCLFDAVRPTARIRSSWVTAAYMFCCGLFWEFVAPLLKPSTTDWADVVSYVVGALLYWLIDRAR
MCE0483673.1	0.08293103448275864	116	YARDPVFLCCLAIYVINRLIIKPHLHTYSPFFHGHLDDSLTVPVALPLYLLAYRWLGLRPDDAPPRWWEVGLHLAVWIFFFKWFGPVILHHGAPDPVDAWAMLIGGAVAWALWQRN
WP_073569809.1	0.08321739130434784	115	VLKNPIFFVSALLFWVNQGAEKLFGETHSFIRSYEDDLLAMPVILGITLQVFQWIHPLKNQFRFTWVQCLVGFLYVSVAFEGILPLYSETYTRDYWDIVCYAIGTFGFYKLINPK
PAW79469.1	0.08456896551724138	116	YIWDPIGLASIALYACNRLLLKPHLPPHEWFFRGHFNDLLLVPAMLPFFLATYHWLGLRPHHRPPSAREIIAHVLMWSLFFEVLGPRWLHHSTGDRWDVIAYAVGGAIAWALWNHL
WP_163500900.1	0.08706896551724136	116	YMLDRLFLSALAIYILNKWLVPDHLKKGIEFFDSYLNDILFPAVAFPIMLFITKICGARKVDVPPQLKEMIPPLIIWSIGFEFVGPYYFDRGTADIIDVLAYFTGGIGSWMFWNRV
WP_198074408.1	0.08724137931034485	116	EFRRPLFLVAASGYGLHLFNRYVLHVPLPALVTSYFADVLAMPVMLTLALAAQRRLGNHSRKFIFPDTWLLASWFFVSVWFEGILPGYSRQAVADPLDVVAYALGTQAFRQWLNRP
WP_148386378.1	0.09123966942148759	121	PFFSIPFLLMLLVFLLHQLSQKVLGIRIPFADNYLDPFLFVPIMLHCHAAERRLINRLRYGAGPACRLSRERIVAGTLLAIAVGEWLFPALDSRFTADWLDVPAYVAGALSFAMLMNKGCP
MBR0120784.1	0.09575221238938056	113	PNDLILMSVIALLYSLNNSFLKKAFSGIPGEFFKCYFNDLMAPCFLLAYSNMLLSLKGKRINKLMFILPFCLCAGLIWEYFTPLIKKSSVTDPFDILAYLIGGSIYFALEKVR
ATC63540.1	0.09824074074074074	108	MSAWALYALNRFVIKPQVGPGFFHSHFNDVLVIPAALPWLLWSYRLFGWRADDRAPTWREVGAHTVIWAVICEGAGPWMMPQYGVADGWDVVAYAVGAAVAWVIWNRG
MBA2746341.1	0.09991304347826088	115	LLKKPLFILACAIFILHQVLQKIMHVPEAYVDSYLDNLLAMPIVLSLWQTEKHLLFKKPVDYKLSLLEIIIATIYIIIISEIIFPRFSEKFTSDWIDGIFFFMGSALFYIVEKKS
MBP8257904.1	0.10250000000000001	112	MDPLCLAAIGLYVLNRWLGGVHVHSTFLHSNFNDLLTVPAALPLVLWAQRMLGWRSHDGAPNVSEVVLHAAIWSVICEGIGPFLLHHGTADWRDVAAYFAGGCVALLFWNRR
WP_182628703.1	0.10327433628318583	113	MRKALFYSALSIAAVIYMFQQTGQALPSWVNNYVNDFLTLPLVLGICLFVARKIKGDKQLQLPLPLILTITAFYCFYFEWYLPQHNDRYTGDVVDCLLYFAGATVFYLLHSVD
HET88423.1	0.103421052631579	114	PVCNPLFIGACVAYAINRWWLAPATHHPVLINWFNDLLLIPCALPPLVALYHALGLRGTTAPPRGREILCHLLLWIPLFEWIGPRFVPGTTADPLDAVAYCLGGFLAHAFWRRR
WP_026978581.1	0.10371428571428573	105	MVVIAGAIYVRQRLQLPLPELVNNYVNDLLCMPLLLGALTFLLRGLKGDKDFRFSLLFVLFMASYYSVYFEYYLPKVNPRYTADWMDVVLYFTGAIAYFLLEGKK
MBX9653495.1	0.10444444444444445	117	LFRDRLFLFSCVLYVINRRIIKPNTSLPFFHHHLNDLLCFPIWIPILVTLLALLHLRTKGEPPHSYEILIPLILWSWMFEGWFPTTRLFEGVTIADHRDIIWYAAGALVGAIYRRRW
MCB1151793.1	0.10460176991150442	113	RPAAWTLTACVLLFLGNHVLEALHASTPWLRGRLDDVLMLPLALGAALVLHRWRGRPARWTLPVGQVVLAAALLGAVFEGLLPLLDGRATADPADLAAYAAGGGLFAVLINRP
MBL0911423.1	0.10620689655172416	116	PHRNDLWLLGLLASGFLLNQLYIRHFATPAFFRNYLDDLLCMPLVLLLARCILQLLPLRNRPRRLPPYFVLTAFFMFALYFEAILPRYNADFTADPLDVAVYAAGCLLFAAWEYRP
WP_022828902.1	0.10754385964912283	114	MIKRVIYMGMALIALSIYSMQRLNLPLPKFVNNHANDLLCLPLVLGALTFLIRGLNKDKYFKFPLPFVLLLATYYSVYFEYYLPKVNSRYTADWIDVMLYFGSAITFFLIQKNK
WP_012373823.1	0.10850877192982457	114	YLLDPLCVAACVLYLLNRLWLRDYAGGAFLQGYFNDLLLIPAGLPLILWLQRRLGLRTDDRPPRWGEIALHLAAWGIMAEAIVPHLSAHSIADWRDLAAYSIGALFAGTWWQVG
WP_133269856.1	0.10904347826086955	115	VLRSPLFLVSLILFLLHQCAQKLWGLQFSLVDNYLDNLVAMPVILPLLQAERIGLFRKSQAFKLSRMDVVGATTYIIIISEVVFPSVSNRFTADWRDVLCYAAGGYLFYIFNHRP
HCE13637.1	0.10991150442477877	113	KRNILCFILAFGTYLLNRCVLQAHTQNGVRYFCQCYLNDMLCPLCFLPLVDMLGAWVHHPLRRIRDVLLLIGCASLIWEGVTPAINPKSVFDWLDFLCYFAGAVAYWLLIHKS
KAA3648924.1	0.11063063063063058	111	QLKSISFGLPLVLLVLHQLSQKAFQIEIPLADNYLDPFCLGALAPHLLCVEQLFFYRKKKLNILELVFLTLFLSIVSEIVFPRFSDRFTADILDGFAIALGILWFVITSKK
PRX54659.1	0.11131578947368422	114	RLSRRYILWLGLMGMTVYLLQQTNVELPEVVNNHLNDLLCMPIVLGISQLAVRYLRSDPGIFLSLPLQLCVTILFCFYFEWHLPKVNPRYTSDWIDVLCYFFGTGWFSIMNRFR
MBP3494488.1	0.1139655172413793	116	IDSCLLLASLLLYLLNQLVLKRADGSLSWLFRSHFNDLLAPIALLSLWNIILVHKKAHRIESNKQLFQVGICCSVCWEWLAIYIKPTSTFDVLDICAYFTGIAIYKGVVFLLTTKN
WP_206983783.1	0.11533333333333337	120	ELRHPVFVVGTLLYLLVAARKYGGPRFSHWPLPDAVRFHLADLLALPLELTLILYFMRRWYFRRPSFVLPASWIVSTWVVFAGWFEVLLPLFDRRATADPLDVLAYAVGGFIFRRWLNRP
WP_184340030.1	0.11877192982456143	114	CFRDPLFLTGCAAYSANRFLIKPYAAPGFLMFHFNDLWLIPCVLPPVLWLHQRLGLRTPGAPPQMTEIVGHLVFWSLLFEWILPRLIPGSTGDLADVAAYSTGALLAALWWRHH
MCA1762090.1	0.12009009009009007	111	RQKGVFLLAMSAIYFVLHFMQHRELGNEIIRFYGKDFILVPILLSGVGLASRFLNKPILIGTKEVILAVVYCSVVFEGILPVFRSNLTADYVDVICYAAGGLMWHMAFREK
MCC7374339.1	0.12189189189189197	111	YWADPACLAAWVLYAANRWWAIPHWGGWLLRGQFNDFLLIPAALPPVLALQRWLGLRTDDRPPLWREIGFHLLVWSILFEAVGPHLLRVTGDPYDVVAYAAGGLIGGVWWN
PTY01391.1	0.13008620689655173	116	YWLDPLCWGGALLYLANRLIIKPFLLPHSSLIQGHFNDFLLVPVALPVFLYVYRILGLRRHNRPPDAREIAIHVVAWSIFFEVYSPLVFPRSVGDPWDAIAYAAGGLLAWSIWNGN
MCE2815657.1	0.13142857142857148	112	RRINAVFAVALIAFLAHQVLIHLGCSTAVLDAYLDPLCTVPVVLGLPSAGAQYVWPGWRLPWAHTLVFTLVLAVVFEWAVPRTDLRFTSDRWDVLAYALGALAWRWNEPKLR
NVK04292.1	0.1320909090909091	110	PKALQPYLFFSGVFLIHQYTQMMGWHVRILDHYLDPFLAVPVMMGTALLIIRLWRPNEVIYPTTNLLFTVGLILFFESGWFEDPRIHPDAWDIPGYIVGSLLFHFTINRP
NBV84982.1	0.13275862068965522	116	FLADPVFFGACLLYGFNRFWWKPRFGAAIPFLHDHFNDCLLIPVALPPMLWVFRALRVRRCDGPPAWREVIEWTLLWAVVFEWVFPTFFHFGTGDWRDALSYAFGGLVAGFLWSGK
SHG62797.1	0.13350877192982458	114	MFRKSIYIGMFGIALLIYIMQRLHFPLPAVINNYVNDLLCLPLLLAAMEFIIKRLKKDKYFKFPVGFVIFLASYYSIYFEYYLPTVNPRYTADWIDVILYFAGGLTFYFSEKHK
NBR83839.1	0.13772277227722773	101	MLVGTHQGLMHLGWSSPPLRSYGDDLLTLPIVLSLMDELAYWSGNRLSPKRRWFFVLIGWIWFSALFEGLLPIYFEEMVSDPADVLAYGLGGCLYVLLSPS
WP_007413972.1	0.13876106194690266	113	YLLDPLFLICCGLYVVNRWVIKPHVHAAFFHNWFNDGLLIPCALPPLLLLHKLCGLRNHDAFPTTGEIAAHLVGWSVLFEWIGPRIMRTTGDPWDVVAYAVGAVLAFVWWRFD
WP_124396880.1	0.13990476190476192	105	MIVLFSVNQLIEKFGIFIPYVHSYFDDLIAVPATLGLTKFLMYFIHRNTYKHLYTPFQIFVVICMFSVYFEWYLPEKYPYHYRDYVDILCYVVGGIFYYHFIQKK
WP_215594859.1	0.14100000000000001	120	ELRQPLFWTGVGLYLLALAQKRGGPLLHLSWWPTALNGQLTDVLTLPLELTLLLWWMRRYYFRQPRFVLPTSWIVSAWLFTAIWFEGIWPRFDARATADPLDVLAYALGGLIFWRWLNRP
WP_158856060.1	0.14173913043478262	115	VLKNPHFWLPAFLFWVNQYLEKIQNIFIPFIHSYLDDLLAMPVILGITLQVFRYIYRNRKTFIFTKTQILIGTAYISFVFEVLLPQWSDRYTADPWDVLCYGLGAVYFYFFINRQ
WP_135391734.1	0.14181034482758623	116	ECWRPAFWLPLVTYLLYQLNARFWHRPLPPPLTAYLSDLLAMPVILTLALVVQRRWVQRNPQFVLPDSWLLGAWLYISAWFELLLPLLSARHVGDPLDVAAYAAGTLFFRWVLNRP
WP_138078984.1	0.14206896551724135	116	PLRRPLFGASAALYGGIQLLTRGLHQPLPGWVTSWLADALAMPVILTLALVVQRLLRRRPQLVLPDAWLLAAWLYVSLWFELLAPWLRPARYTADWLDVLAYALGTWAFRRWLNRP
RZK28333.1	0.1429059829059829	117	EFRHPLFISLTLLYLAVKINQRVGHWPMPPVVSAYFADLAAMPVMLTLVLAAQRRLGSAFRGLTLPDSWLVAAWAYVSLVFEVILPRYGVAHAVADPFDVVAYAIGTCLFRRWLNQR
MCB9273996.1	0.14330357142857147	112	SFRSPVFLLSLALFIGHQLSQKVLRISVPLADGYLDNLLCMPLLLPGLQLQQRWLFGKRALSAGDIWIATAFVAVVSEWLFPRLSVAFTADAWDVAAYFAGGLGYYFFQKKG
WP_143305087.1	0.14539823008849562	113	MFDPLFCSYGLLWGIIHLCRQLQCPVPLLNDHLTDFIAVPAMAHGMLTFTRSYIVQDPAYRYPLSWLLLIAAYTSFVFEWLMPHYSTRYTADIWDVAAYFAGSLFYYYIHQRT
PZW39780.1	0.146	115	TLIYKVLYSLLTLFLCLLATKHLLHIQLPTIINSYANDLLCMPIVLTICLIAVQKIKKDDSIRLSLFTIISLTIYYAIYFEYYQPQINPRYTSDGWDVVMYFLGSIFFYGLQKKS
PRD56413.1	0.14692982456140347	114	RKLTLLFTVSSVLFLMHQYVQKIAKVSLPMIDSYLDPTLFMPIVLPLIGWERQLIYKNPGYTIPSSHVFGCFLLVSVLFEIVLPLWNERMTADVWDVPFYALGALIYTITANDC
WP_234865444.1	0.14771929824561403	114	KKEFFLFGSCLFLFILHQLLEKCFHVRIEKVDNYLDALVCLPIILQLIVWERRVLLKDAYYRLPLLHIAGYFVLLSILGELLFPALSNRFTADGWDVLCYAAGTFLFIGVNSYH
WP_146898159.1	0.1501754385964913	114	LLRRPFFLVAAGLYLVNRYLLAHLDLTSYKVPYLNDVLCLPVVLTLALWLQQKLFPRTARSRLNGVQVVFTVIYFSVFFEGILPTFSKRYTRDYWDILAYVTGGFIYYWFLNPK
WP_051315801.1	0.15336206896551718	116	RVKKIYFPVFSILGGAIYAIQRWGDGGMLPSWTAYYMNDLLCMPIVLYMCRYVVRWLKSDDNLNLTLSSIISLTLFYSLYFEVYLPEINDRYTADILDVLMYSLGAAFFYFIENVV
MBI3874691.1	0.15342105263157896	114	YLRDPLFLGCCALYAANRWLIKPHVHVLFFRCWFNDTLLIPCALPPVLMVHRWFGLRAHDAPPTLWEILAHLAGWSVLFEVLGPWLVPHTTADPWDVVAYAAGAVVALLWWHRG
WP_070735267.1	0.15456896551724136	116	EFRQPLFVAAVVLYAAHQLNRHVLQWPLPTLLTSYLADMAGMPAILSVALAAQRRLVVRSRAFVLPDSWLLAAWAYASVWFEGLLPYVSATAVADPWDVVAYGVGTLAFRYWLNRP
HCD31770.1	0.15566666666666668	120	YLRDRLFLICVGIYFLNRMLESVQWSHTYLRWYLNDLLLVPIFVPIMLWCMRKLKLRKHDLAPSLLEIGMLVLVIGLVFEGFSPYLPVLKDVSTPDINDLICYALGGVMSLGYWCWVTGE
WP_123776013.1	0.1590350877192982	114	TITHPYFIVSALIYLVYYGLKQTDIQLPIFISNYLADLLSVFLVNTFVLWCIRKVQKRPEYELSTSMVFLSVVLFSVFFEIYLPNQNTKHVADVWDILCYLISGISYVLWRKRY
GGF71362.1	0.161140350877193	114	KPMQLIYFVLVIIALTVYSLKQHGYQLPLFINNFLNDLLCLPIVLGIITRVIQFLKKDSEFKLPIGFIICLATYYSIYFEYYQPRVNNRYTSDWIDVLLYFIGGFSYFFISRYK
WP_161889628.1	0.16141592920353984	113	TLRHPLFLLCLALFCLNQALERAQVYIWPLHTHLDDLLCLPLTLRMVLAVQHLYFRDGGMVLPVRHVVFAVAAYSVCFELLLPRYKPIYTADALDVLAYMLGGVLFHLYLNKP
SDW04471.1	0.16350877192982458	114	SFKKGLYATLSLITLTIYVMQRSGFQLPWLINNYVNDLLYLPLTLGAITYIIRRLKKDSYFELSIGFIVLLAGYYSFYFEYYLPQFNSRYTADFIDVILYFIGGFAFFFRDKMR
RYX82338.1	0.16456140350877196	114	FWRDPVCLLSWALYFFNRFVLVPRFGAEVPLLYEHFNDSLLVPAALPPFVWARQCFGLRHAAGYPTPREIVVTTLIASIAFEWLGPKYIGHSVGDWGDVAVYWLGALVAGICWF
MCB9877257.1	0.16741666666666669	120	YWRDPLCVGAAVVYALNRYWWKPLLPGSASFVHGYLGDVLLLPVLVPIALAVQRRLGLRAHDGPPTVVELLVHWMLWSWCFEWLGPRLPALAPGAVADPWDLLAYAAGGMLAALWWRGGF
MCB0556168.1	0.16794642857142858	112	PFRTPLFLFSLVLFLGHQLSQKVFHLPLPLADSYLDNLLCMPLLLPGLQWQQRCLLGRPRLSFMEILAATAFVAFASEWLFPRWSPAFTADLWDVVAYLAGAMVFRAVQGEI
MCB9235597.1	0.16850877192982464	114	PLSHPLFLVSLGIYLVLFILKKTHHPIPFLSDYGADFLLMPVVMPFAQYVIRLSDPRRREFVFTWHHLLVGWILFSLLFEGLFPALTDRFTRDWWDVLAYVLGGLLFWWVNKKR
WP_052595397.1	0.16929824561403511	114	VLKQRTWWGCFLLFGGHQFVERVWNWDCPLIDSYLDSFLCMPILLGLLLVERRFLMQNVSFCFSLFDTLVMVVALSLLYEEVFTRVFDGFVRDNWDYVSYGLGGGYFYLFVNQS
WP_233757602.1	0.1708695652173913	115	VAKNPIFIFASVAFWANQYLEKSLGIFVPIYHAYGDDLMAMPVVFGICLQVMRWIHPMKNELTFTAKQLIIGLVYFSLVFEVCLPLLSSTYTADSLDVLCYSIGTSIFYNLMNKP
WP_169191245.1	0.17184210526315793	114	KLFDPLFVTYGVTWCIIHLCRYLHQPIPVLNDHLTDLVAVPAMAHLSLHFIRRFIVCNANYTYPLGYLLFMAGYTAVVFEWIMPHFSSRYTGDWWDVAAYFGGSFFYYYFHGNP
WP_127043898.1	0.1721052631578947	114	KLFDPFFTGYCLLWVIIHVCRRLHYPVPLLNGHLTDFTAIPAIAHLAVTITRIYIVKDNHYSYPLRYLIFMAAYISVVFEWVIPRFSSRYTGDVWDVAAYFAGSLFYYFVHARS
HAQ69494.1	0.1725217391304348	115	QKLDIKIYAALVMGVLIYKVAEQFYGSIVFFSAYFEDVLALPILLKTSLLIVQYTNKDWSILILDKAEIITIAVVFSIYFEGVLPYFDYRFTADPLDIACYFFGAWFYSTYLNKA
RYY05102.1	0.1738392857142857	112	LLGAAVVGLCMGVYVLHRTVLPMEGSHLLNAHLHDLMAMPILLGWIDLIMDHRAPSARIYGSTRFAVMLTILGTFVWEVVVPAIDPTSVSDPVDALCYGLGAIGYLALRRRV
WP_225600640.1	0.17530973451327436	113	MKKTLFYIALSISVVIYVLQKSHIALPAWVNNYVNDFLTLPLVLSICQYILRKLKKQADLLLPLSLILFVALYYSVYFEWYLPQHNPRYTGDWLDCVMYFSGAGVFYLLNNTV
WP_184197037.1	0.17539823008849562	113	YLRDPLFLVCLVLYFLNRFVGKPLTSGGFLHEHFNDLICVPFWLPILLWLSRKAGLRKTDAPPLLGEVLVPTAGWTVIFELWLPLLSPRFIGDPWDMTWYLVGGMGAYYFWRF
WP_233883459.1	0.17728070175438593	114	NLLEIYVIFSAILGSSIYIAQKKAVKLPEIINFYVNDFLIIPIVLMISLYVLRWSKNDKKYQLPLWIILYCSGLYAVIFEYFLPKTHPRYTADSVDVLLYFLSGFLFFMLQKID
MBK7873574.1	0.17756521739130438	115	TLRQPAFIVIGIAFVIHQLLQKILHINLHWLDHYLDPLLCMPILLTLLLAERRHLFYKNNNYQLSLKEVMIALIILSVLFEVVFPKLSSKFTADWGDIITYIIGSSFFYIVLNKP
MBT3678323.1	0.1783809523809524	105	LKITVFAATAALLVHQVVLGEFPLIDSYLDPFLSMPIMIGLPILGVRLWDKNFKIKPSLAWGFALTVAVIFEYWIPRFDPRFTADLIDAPFYLLGTGWLMLAQRH
MBU2501781.1	0.17860869565217397	115	GARGPLVLAGLAGILLAGGHAAIALGRGPAILGGYLDDLLCLPLVLAVLLVLQRGAHRDRRWRLPPAHGLAAVALFAFYFELVLPHFQPGAVADALDGLMYAAGFAIFQLTANRA
HIX53896.1	0.17885964912280708	114	LFFDRYFLSYATSWLLIRFLRDQDITIRYLNDWLTDLVFVALVTHFTLCVGHFLLGFKVSFRYSFKPIALACLLTSIVFEIIAPKITNYNTADPIDVLMYFLGGYFYYKIHQNY
WP_144603137.1	0.1789655172413793	116	VIKNPFFFIPVILFWTNQFFERVMGWHSSGFLSSYADDLLAMPVILGITLQIYQWIHPKKELFSFSKPQVLVAFVYVSIVFEFLLPRYSSTYTSDYWDILCYGLGSIYFYKFINHT
WP_147167466.1	0.17928571428571427	112	RPGQAYWLLCLAVLLLHQLLQKGLGWRCTLADSYLDPLLCMPLLLGLLDWELKWRYGRGPLSSQEVIGAVLFFSFLFEVLFPRWSAQFTADVWDVLAYGLGGLGYLIAQRLL
MBI1229508.1	0.17930434782608692	115	VQKNSLFLVPVLIFSLNQYLEKVHRIFIPIIHSYLDDLMAMPVILGITLQVFRWIYRNAKSFVFTPVQIIIGTAYISVVFEVFLPQLSDKYIGDPWDVLCYGVGAVYFYFFINRK
WP_159244229.1	0.18008771929824563	114	HLLYYYYIVSLIIGTIIYSLSKTDIYIPEWARFYVNDFLITPIVLTSSLYCIRILKNDRKYSLPVLIIVYVCGLYSMLFECILPVFHSRYTTDCIDISLYFVGGWVFYRLQKSD
RHP88364.1	0.18008928571428567	112	RKNICLIAITLALYLINQFIKTRITIEPVKWFLSCYFNDTIGGITFMAYCGIMLEVFHRKMMKLWQILLLMACCGFFWEYITPLYRNTISDPWDILAYVCGGFIYWLIIRKE
MBT5018319.1	0.18256410256410255	117	YLRDPLFLTVFCLYWINRFLIKNVSHPQFFDSYFNDLICIPFLVPILLFIARKLKVRRADSPPQLIEVIIPVVVWSILFEIVFPQHPVWSKWVTGDPVDIMFYTIGGCLALWFWEWW
WP_170865205.1	0.1826050420168067	119	ELRHPLFLVGAGLYVLSVAHKRQWLGPWPFWPPLLTSYLADLLTLPLELTLLLWLMRRFYFRNPAFVLPTSWIFSTWLVMAVWFEGLLPRFDARATADPLDVVAYAVGGFLFWRWQNRP
MCB0595720.1	0.18400000000000002	115	SNHRAVPILLSVLLLLFLLHQFTQKVLHLSIPWADNYLDPLLCMPILLGGYQMEQRWLLGRQQLSFGEVMAITAFLSFVFEYLFPRFSAGFTADWWDVAAYFAGAWMFCLARKKL
WP_158961105.1	0.1853982300884956	113	MRKGLFFIALSIATTIYLLQQLQQPLPLWVNHYVNDFLFLPLTLSLCLFVVRKIKQAPNLQLSLSLILAVTVCYCIYFEWYLPQHNPRYTGDWIDCILYFSGALVFYLLHKTN
NBR48242.1	0.18554545454545457	110	YAADPLCIAAVAIYVIQRWIFSHPALRGWFSDVLFLPAAIPVFLWMERKLGLRMHDRKPSLAEVGGLFLVWSLAAEGIAPLLFQHCTADPLDIVAYAAGGLFAWFWWTRF
WP_154855172.1	0.18591304347826093	115	VYSNPWFLLPAITFWINQYLERVQGIYFPLVHSYLDDLLAMPVILGLTLQLYRWIHPRKERLVFSIKQVLVGFLYISLLFEVLLPAWSVTYVRDPWDVGCYFLGSVYFYGLINKK
HCC93990.1	0.18789473684210528	114	KLFDTYFSFYILSWIFIKLTRIYSIEIEYLNHYLTDIFAVPAMTHLGSYIISKVKYNNQLYTYPTSYLVITAFVLSFLLEYLMPKFSSNYTADFLDVVCYFIGIIFYLKIHKQY
WP_087940284.1	0.18852173913043477	115	VLKNPYFLIPVLLFTINQYLEKVSGIFIQWVHAYLDDMLAMPVILGITLQVFRWIHPQKNQFVFKKTPLLVAWIYVSVVFEWYLPSTADYYIRDLWDVVCYALGTLFFHFKINLP
WP_181517075.1	0.18870689655172412	116	YLLDKLFLFSLTIYILNKWLVPNSLKGGIAFFNNYLNDLIFPAVAIPLILFITKLSKLRYPDTPPKLSEIIPPIIVWSIGFEYVGPVYLNRGTADIFDVVAYFAGGLGSWMWWNYA
WP_139212038.1	0.18973684210526323	114	MLGKYTWWGPALVFAAHQMLQYGFGIRLALADAYLDPLLFLPIMLGLFLQERWWFFGRRRMSGLETVVAGLALALAAEELLPLWQPAFVYDQRDYLFYALGLGWFWWAINPGKE
NIM06309.1	0.1922222222222222	117	YLRDPLFIGCLILYFVNRWLIKPLVAGGFFHDYLNDLICIPFWVPIMVFALRRLGLRSDDGPPRADEILIPLLMWSAIFELFLPRTRYFEGLAISDYVDVLWYAIGALVASVFWNIR
WP_227694430.1	0.1924561403508772	114	QKSAILFTICAFLFILHQYLQKIAGISLSLADSYLDPLLCMPILLHLIVLERKLFHRRTEYTLSLSHIVGYVLLVSILCEIVFPLWNEKMTADPWDIACYALGGFIYVAVATRY
WP_019976465.1	0.19280701754385962	114	KLFDTYFCFYLLSWLFIKLTRIYSIEIDYLNHYLTDIFAVPAMTHFGSFLISKVKYNNQLYIYPTTYLVITAFVLSVLLEFIMPKFSSKYTADIVDVGCYFIGILFYLKVHKPY
PTM05274.1	0.19415929203539822	113	RWFSPYFWMSFLIFSANQLLERFYKIPLLYSYLDDLLAPGIVLGFTLFFFQKVFPADESFVLETKLLLLFVVVYSFLFEFVYPWTDARHTSDYWDILAYATGTVAFRIWGNRP
WP_117880207.1	0.19431192660550456	109	MKLFVISSVIFLINQIFQYFNIGIVFSTSYLDDLLFFPITLSIIKLYENRRSANYKIPVKHTIIGLLIISVLFEIIIPKIDLRFTGDYIDVIFYSLGAIVYHLTNLNKK
WP_222582968.1	0.19460869565217398	115	IFKNPIFITCCLIFWINQALEFWSLDSFPFLYSYLDDLLAMPVILGLTLQIFQWIHPKKDNFRFTMTQVTVGFLYVSVAFEWFLPAYSETYTRDYWDIFCYLVGTVVFYLGINPK
GGC48521.1	0.19570175438596493	114	LLDDPYFQFYSISWFLIRFTRTSGHLIPVLNNWLTDFVFVPLIIHVAQSVSLCILGTSKPYRYPLFQILLIPVLTAYIFEYIMPRITHHHTSDIFDVVSYFAGGLFYRYIHQTY
WP_028121403.1	0.19669642857142855	112	IKISYWFFVGLMIWAAVAYLRKLGIVLPFINDHLTDLYSVPMYSYTIRKIMNYTYSPNWRPDLKFLAGAALNLAVVFEVVFPLLSARYTADMIDVVCYFAGAMIYYVILREK
WP_196286062.1	0.19754385964912283	114	VLCHPLFGASALLYSSIQLNKRWLHWPLPAWFTSYLSDVLCLPLVLSLALAAHQLVYGRRATLPGTWVLAAWAGVALWFEALLPRWSARAVADPWDVLAYAAGAIVFHRWLNKP
RZJ93774.1	0.1997435897435898	117	EFRHPLFVGLVFLYLLVKLNQRMGHWPVPLVVSAYFADVAAMPVLLTLVLAAQRRLGSAFRTLVLPDSWQVAAWAYVSLIFEGILPQYAGTHAVADPFDIVAYAIGTYLFRSWLNQP
WP_013597979.1	0.20052173913043478	115	QIFRPWFITTILVFTVHQISQKLLQIKLPFLDNYLDPILLMPMLLHALLWERRLLFGFDDQHILPKKYIILVWIIVSILTEFIFPIWNKGFTKDPIDIVLYLIGSLIFLKFFNHP
PSL25346.1	0.20122807017543862	114	YIFDPFFACYCAVWPIIHYCRWKGMPIPVLNNYLTDFVFIPMVAHVSLGFTRCIVLNRRNYCYPLYWLLAIAFYVSFIFEVVLPKYSSKAVGDTGDIVAYFLGSAFYCYVHQHA
WP_125560791.1	0.20131578947368417	114	SINGASLVFIIGLYACNEWYLKKETSNAFIQGYFNDMLAGWFMIAFLQIMAAVSQYDRTYVIHTFWLQLTITGAAGLFWEFAAPLYVPDSVTDPIDLAAYLAGGVIYGFLQKSL
AEL25435.1	0.20208695652173914	115	VLKNPFFWIPCILFWANQYLEKIKGLFLPFLHSYLDDLLAIPVVLGITLQAFRWMHQDHQQMIFTKKQIIIGLIYFGLLFEGLLPAWSLVYVRDPMDLVCYSIGAIYFWFFINKK
MBT2559378.1	0.20330578512396696	121	ELRHPLFVAGVAIYLALILYKTGSPLVAGWPRPPALLRAHLADALALPLLLTLELWLLRRYYFRRPAFVLPTSWVFSTWLVFSLWFEGLLPYLDARATADWRDVLAYALGGLVFGCWLNRP
MBD9197649.1	0.20431034482758623	116	CLRRYGPPIAVIASLYLLNRFWLVPRTAGLLHRLLAWHFADFLAGGLMLCVLDCALELSGRPPVRQAASALAFSFLCGTFWELVTPLYLPRSVGDWRDVLAVCLGGLTMFFMLNIR
WP_116107570.1	0.20580357142857147	112	VLRNPYWWAAVVVFALHQALQWGLDIRMPIIDSYLDPFLAPTILLGLWLYERQLIWRAPALSWFETAVATLLLAVIFEEVFPRLEEGFSRDLLDYLAYALGGLYFYWFVNRS
WP_232720851.1	0.20624999999999996	112	KRISYWFLLGLAAWGLIIFLRRAGIYIPVVNDYFTDCITVPMYCYLIEYLMNPVLGYHWKPDLKFVLTSILYLSFLFEVLCPALSGNFTGDLFDVLAYSAGGMVYYFRKVKP
MBE1481573.1	0.20666666666666667	117	RRCHPGARIRIALFGAALAAHSVGDATFTSPFLANHFDDFLAPFLLLSVVALLAWRFRQPRLLSPVATALVMGFAILVWEGITPMLLARSVADWRDVLAYALGALLYSALVAAGTRI
HAD10837.1	0.20713043478260867	115	NRKLLIIAFALCAVGGVHYLLQAYDYSIPVLRHYLDDVLIVPITGTLALWVQRKWIVRHENFRFTGLSVAMLCVYYAIAFEWIIPAFHSSFTADYADVIAYATGGLLFYVYINKA
WP_089683472.1	0.20730434782608698	115	PLVHPLFLAAAALFGLHQFLQKGLRLAIPLLDNYLDDLLCLPVVLSLALVALREGVVRQPTYTLSTRQVVFATAYFALAFEVVIPHFHAGYTADLLDVVMYALGAWGFLRWLNRP
MBT3596718.1	0.20782608695652172	115	LLKDPFWGISIACYVIHRFWQALSPDSGWMDRHWNDLWMLPCALPLILSLYGALGLRAHALRVTGAEIFWHGLLWGFMAEFIGPLLFDHAVSDLWDLFAYALGGFLMFFRWHSTE
WP_143751924.1	0.20823008849557523	113	MKRFYFPVFVTLALVVYTLQRFSVALPSLINNYLNDLLCMPIVLKIAQLAVRYLKKDGRIQLPILLVGILTLGYACYFEWFLPQFNSRYTADGIDVFLYFTGALFFVVVERYN
WP_111591842.1	0.20877192982456147	114	KLFDPLFIGYCVIWIVIHSCRRWGAPIPWLNGQLTDFIAVPVIAHLALTFTRTVVLRDSQYTYPLRYLLFIALYTTIVFEVVMPAFSPKYTADILDGVAYLCGALFYHFVHQRF
SHJ26006.1	0.2088793103448276	116	EFRHPLFLILAALYGLSRWHRFAGLALLPAPVNSYLADVACLPLELTVALVLLRRSYFRRPAFVLPVSWIVSAWLLTFGWFELLLPHLRPSATADPLDGLAYAAGGLLFWRWLNRP
MBE6020228.1	0.2089380530973452	113	PINGVLMAAAALLYLLNNLVFKNIDQPILHEFFAGYFNDLMCPLFILPYSNMLLLTVDKELKKLPYILLLCLGGSVIWELLAPLYKEGSVRDVWDVACYLFGGLLYWILLKAA
PAY99812.1	0.20927272727272728	110	YALDPLCVAAGLLYVLQRWIIDVPALRGWFTDVLLIPAGLPVFLWSGRLIALRSHDKPPTAWEIAFLFVLWSFAAEIIAPALFAHCTADPWDVVCYAAGSLFSLAWWSRK
MBO9729241.1	0.20938596491228073	114	KLFDPLFITYCLLWIVIHLFRHLQQPIPVLNSYLTDFIAVPAMAHVTLTITRQYIIRNNVYTYPLSYLLFIAGYTAFIFEWLLPHYSPKYTSDVWDVVAYFGGSLFYYYVHGNR
WP_126245241.1	0.20945945945945948	111	MRLLIGCAGAWACIHFFRGVGHPLPFLNGYLTDFLAIPAMAHLALLIIRRSVARDPGFVFPFGWVLFVAAYVSLVMEALAPAFSPRYTGDWGDVAAYFAGGFCYQLWMKRK
WP_067548303.1	0.2102608695652174	115	VFKNPYFFIPVLLFAGNQVLEKGFGIFVPIVHAYLDDLLAMPVILGITLHIYRWIHPLKNQFIFKNQHIVVATTYVALMFEFVLPKFSSTYTADYWDILCYCLGAILFKFQINYP
RYG56390.1	0.2113675213675214	117	FLRDPFFQFSVALFLTNILLLKRYLPPNPITHSYLTDLLCLPVWVPFMLWVIRCLKLRDNAPPRPLEILLPWVFWSVMFEVVLPGSPLLGGFAKGDPLDVAVYGVGGLLGFLIWRAW
WP_113988465.1	0.21140350877192987	114	NYSFLIFITLVLSAATVYFLQKNKIILPKLINNHFNDLVALPIVLSICLWSIRKIHNNPKFQLSFLQCLMMVLFYIVFFEVYLPKVNTRYTADAIDGGLYLIGGLLFYWWQRRT
KRF31695.1	0.21151785714285712	112	KQELMILASCFLLYFINQFYFKKIEMQFSWLFKNHFNDVLASLILLSYSNCLILVLKNRRIRSFTIQFIFISVVGLFWEYGSPYFMRSTADILDIFSYEIGFLIYWILMEKS
MCB0707117.1	0.21190476190476198	105	FIVILLLFVGHQVLQKGLGIHLDLLDSYLDPMLGMVLLLEAWRWEQKFLFQKTIKPLEVFVLCALSAGFFEFVLPIYHGGFTKDPADLIFYGLGGLIFLRFLNPP
MCC5918265.1	0.21192982456140347	114	KIFHPWFWFASVLFLINQWLESHGIFIPFVHAYLDDVLAIPIVLGFTLAFQQQFTFQNRNYTFSYGHVIFMILLLSVYFEWYLPGKHDHHYADPWDVLAYSIGGFLFYYFMNKK
WP_235552776.1	0.2124561403508772	114	RLLDPLFRGYGLAWWLIHSFRWAGAPIPFLNSYLTDFVFVPLVAHVALRVIRVFVVQNETYRIPCSYLLFMALYISVVFEGLMPAIAKTYTRDAGDVLAYFAGAFFYYGIHQPR
WP_052732229.1	0.21482758620689657	116	EFRQPLFVGAVLLYGAYQLSRWVLHVPLPLVLTSYLADLAALPVLLSLALTAQRRLGNHSPSFVFPDSWLLAAWLFVSVWFEVLLPHFSAQAVADPLDVVAYALGTLAFRRWLNRP
WP_090926574.1	0.21605504587155966	109	MSLLLIAVLYICHEWMGDTHLPSWYQFYANDVLAGWFMIAVLQILARISRYRPDQLIYNGAFQIAVTAGAGLFWEYAAPFYVPGSISDPIDLAAYLGGAASYRLVLSIH
MBK7427215.1	0.21657894736842107	114	IIKSPWFYSVLILFIIHQILQRGLLIHMSFADNYLDPSLFLPIVLGAYLQERRLILKNNNHILDNFRVIGLSIILCVLVEFVFPYFNCGYTFDVYDFVAYGAGSVYFHFTINKS
WP_168874096.1	0.21666666666666673	114	KRLFYILGISGLSWLMVHLARWSGHPLPWLNGHLTDLIVVPLIAQACLVVVQRWIVKRSDYLLPLGYVLFIACYVAVVFEWIMPRYSPRYTGDWLDVAAYFAGAAGYYGWQHWP
MCB0635111.1	0.21685714285714286	105	MAAAIFLLHQLFERLLHWRHALLDGYLDDLLALPLILGLWQWERRWLWGTARLQGAEIVSATLLLTTLFEIGFPYWSDSFTADGWDVVAYFIGAWLFWKVNGLAP
MAB84784.1	0.21773584905660376	106	KKYVWAISFFFFVFHQIAIKYNFSNPLLDSWLDPLLFIPVLIGGIEIFLKSLRDDFTLKPIFIYSFAIVSVILFEIIIPSFDDRFTTDLFDCFAIFTGTFIYIKSN
NLF17243.1	0.2178070175438597	114	MVLSVGLLLLGAALYGLNQAVLKPRLGHPLLHGHLNDVLAGVVFIAYTNLLCLAVTRGRRWLRRAGACLVLMLAVGLFWEVVTPLYRADSVADPRDLLAYVAGGMAAWAAVRLG
WP_148042531.1	0.21807407407407406	135	ALDACLFVAALALFAVNEHLIKPAVLGAASASGSLAEGGSAAGFSFAELIILGHFNDFLGGLAFMAYTNLLISLVEPRFRIRNPFIGVAYIFCCGLFWEYAAPLFVPDSVSDPWDVLAYSLGSVAYWVVRTVGSR
WP_179197704.1	0.2185217391304348	115	ELHRPLFAGAAAVYGLFKVLQLSHWVSFPTYITSYLADLTCMPILLTLTLVVQRRLTQNLAFIFPSRWLVAAWLYVSVVFEGLVPQWSSRYVSDPLDVVAYALGTLAFRIWLNRP
MCB9224042.1	0.21867256637168142	113	LIRHPYFFIALALYVLIRLGRMNQMFTGWLNDHATDLLCMPIVLSILLLVTQVLKKDKNLTLPWYAVALTVVYWSIYFEWYLPKQSGIYTSDQMDVYMYIIGGIAYFFWQKSV
MTI67369.1	0.2195614035087719	114	KQNLFLISLSAILFYINEAIKFKVKIPYLGYLLRCHYNDFLGGISFMALINVILFFSKYNKIKKLKIILLIGLMCSIFWELITPIFIVDSTGDFWDAVSYGLGFTVYWIIKRIK
WP_151667170.1	0.21963636363636366	110	KTDIQLFSLFAGVFLVHQLTQWYGLHSRILDNYLDPFLAVPVMLGAAILIIRLIQPKAKLHWITVAVYTAGLIVFFESGWIEDTRLHYDPIDAILYVVGALVFYFTINRV
RKZ12957.1	0.22096491228070175	114	TGGGRLALVAVAVIFVVMRGAEARGTVPFWAASRLDDLLIMPLLLTVVLAAHRLAGRSATWVLPLGHSLPVLVAYSLFFEAILPRLDSRAISDILDVPAYAAGWLVFQFLLNKP
MBV8255549.1	0.22131578947368424	114	KLFDPLFISYCAIWIIIHGCRRLGTPIPLLNGQLTDFIAVPVIAHLALTFTRTVILRDSQYTYPLSYLLFIALYTTVLFELVMPAFSSKYTADMLDAAAYLGGALFYYFVHQRS
MBT6440305.1	0.22146551724137933	116	LFINPYFIICLTIYTSGYFTKHLGIALPYHIRNYYTDILCLPIILTSVLFVLRISRNAPKLVLNKSMILFAWLYVSVLFEFILPAYSEKYTQDYLDIAMYSIGAFLYYKSQVDFIE
WP_072764486.1	0.22148148148148147	108	MLTFSVVATAIYSLQRLGVSLPIWINNYVNDFLCMPIVLFVCQFGIRKIKRNNNIRLSLPIMLSLSLYYAIYFEYFLPKVSLRYTADPIDVLLYFIGALFFYVIEKRS
TVQ80320.1	0.22333333333333333	114	GVFPPFWFWCSAIFILNQFLEAGGVFIPYIHSYLDDILAIPIVLGFTLAFQQQFTYRNPKYTFSIWHSLIFLLGLSWYFEWYLPSVYNHHYRDPWDIVAYAAGAVFFQRKMNVA
WP_066437428.1	0.22333333333333333	114	EATFGLGLISSLLFVLHQYLQFIAQISMPFFDKYLDPALMMPILLHLLVWERRLIFRDTSSRLPESYIFGYFLLAVIFGELVFPYLSDKFIADYWDILSYALGSYAYAIAQRIS
WP_066679672.1	0.22517857142857142	112	MKIPYFLLGGLAIWLGIYILRKNNIIIPIINDHLTDFITIPLYSYVIKYIMNDVLNHDWKPDLQFYLSSFIYISLLFELICPMISSRFTSDIFDVLAYFLGGVSCYLIEKYI
HAG06071.1	0.2255555555555556	108	MNRNTLFFGTLGLFLLHQGAIAMGWMVAWADSYLDPLLFVPVALGAPGWLIRQWKVDFRWNVFFITGAWLAASLAFELWIPSFDPRFTADGWDVLCYALGAEIFRWSE
HAC62108.1	0.2264102564102564	117	YLKDPLFLSCFILYFFNRYGLEKMLNIAFFSSYLNDLICVPFLVPIMLYVQHKIGLREDNTPPKFYEIIIPVIIWSVIFEVILPQNPIISHLAIADPYDVVCYIIGGLIAGIIWQWY
HBO42836.1	0.22709401709401714	117	YLADPLFLAAVVVYLVNRYVFEPYIARSFFSSYVNDLICIPFCVPIMVWAMRVTRVRRHDLPPTPSEILIPLLVWSVAFELIFPTVGPLVGWTFADPNDILCYAVGACVAAMFWRCW
MCB0482267.1	0.22710526315789467	114	MMSYLLYFTGWGIYCCLFAARKTGVKIPELINSYVTDLLCLPLILGTALWVIRKIKNSNSIQLSPAMVVFSVAYVAIVMEVILPQLHTQYTGDILDVICYAIGGYVFFLIQQQE
WP_146889277.1	0.22719298245614034	114	QILRWYALVSFGVFLGVQGLKHLSINSPKWVFNHLNDFLLIPLVATFALHVVWFLKKDPCIRLNAFTIFSLVLLFSVVFEWYLPNQSYRYTADSYDLLAYSLGGVVFFLLQKVD
MCB9277376.1	0.22758928571428574	112	TLRNPFFLLSVSLFALHQISQKGLGLQIGWADSYLDNLLCFPILMGIWQVERQLRWKLDRLSGFEVLSAWLFLSFVFEVVFPKLSAGFTADWMDVVFYAAGAIGFYFLINPA
RYG57576.1	0.2279310344827587	116	PLRDALWLGSVALFVLNKLWIKPHFSGAFWHSSLNDVLCLPVWMPIMVWIFARVRLRDGAPPRPFEILVCWLFWSFVFEVVIPSTTALGGFSAGDPLDVLAYGSGGVLGLMWWEHW
WP_156891946.1	0.22800000000000006	120	IFDLAVLALCFVGFYGNECGLKPFAAAAFPDSPATYLAQCHLNDFLGGAAFLAYTNLLLDLVRSDMRIRRLATSLVYLFFCGLFWEYAAPLFIRASTADPLDLVAYLAGAVVYWLAGLPL
WP_112087041.1	0.2281578947368421	114	KYSYLVFFLIFSSSFMVYLLQQNGCHLPKIINNYYNDLMALPIVLSITLWTARKMKSNPTLQLTFFQCLAMAFLYGWFFEVYLPESNPRYTADVIDGILYVVGAILFYGWWSWN
WP_223712300.1	0.22875	112	MNSVWYCYGLLWLLVHLFRSRGHPLPFVNGQLTDFLFIPVVAPVALSIIRRYVVHNGSYNFPLWQLLITAGYVSVVFEGILPHYLPAYTADAGDVAAYFLGSLYYYYVHQRC
MBQ6900024.1	0.2291150442477876	113	KKNMAIIAVVAGLYMLNESAKGYVDMPWLAGFLSGYFNDIICGAGFMAYCNIFIELWKRPLKNLPGIEAVLLCAGLFWEVGAPLVVPGSVGDFWDIIAYMAGGLIYWCIITIQ
WP_110474090.1	0.22938596491228072	114	ILKHPIFFISLIMATLIYSAQRLEFPLPNWVNFYINDFLCMPIVLGLCLAIIRLIKKTESLYVPLTVVLGLTVYFSIYFEWLMPKVNPRYTADPIDVVLYFSGALLFYKFQKRL
APY09643.1	0.22999999999999995	113	MLRYYFFISLVIGSVIYIAQKQNIVLPYIINNYVNDFLIVPICLTLSLIVLRYTKNNKHYYLKIYHAIYLALIYAVLFEIILPRIYERYTADIIDATLYFFSAIIFYTLQEKK
PHN02032.1	0.2300943396226415	106	MYLLAGTIFIAHQLLQKAWQISIPLADQYLDPLLCMPLLLGIWQWEKKLLFRHQITTGEIWLLTLLLSLLFEIGFPLLSPNFTADWRDALLYFAGAFLFLTFRTKT
MBR4992123.1	0.2304385964912281	114	MKKYLLTAAGLMGLYGLNRFFLIPNTGGLLHRLLSGYFADFLAGGMMLVILFAALRLSGRKPPKVLPCLALLLACGLFWECVTPLYLPRSVGDPRDILAVLLGGSCVLPILYDF
WP_143080239.1	0.2312612612612613	111	MFIVCVLLYAAYQLNRYVLHRPMPELLTSYLGDLAAMPVMLSLALAAQRRLVAKSRAFVLPDLWLLAAWAYVSVFFEAILPYFSATAVGDPFDVVAYAVGTLAFRHWLNRP
MBK6619936.1	0.23133928571428575	112	LLLYPFPLLCAVLFLLHQISQKGLGMSIPLADNYLDTLLCMPLLLTGFQAEQARFWGKRRFGPFEIFCITAFLSFVFEWVFPRLSPRFTADWLDVAAYFAGAMAWYVATASW
MBQ7766597.1	0.2314159292035398	113	IDKQIIITFMTVYFINRFTKQYNNIPVIGYLCKCHVNDFIGGVVFCAYTNCILHWAKAKRITKIFHILFYIFACGMLWEFFFPIVLSYSVSDWLDVLSYLLGGLTYYLIIRKM
WP_210758976.1	0.23150442477876104	113	FRFSRLFWISSILFSLHQIVEKWWSIPWVHAYLDDILAPCIVLGLALAFFQNVFPADPDFKIPKYWILIFIIWYAVLFEWYFPSIDARHYSDPYDILAYTIGGILFAWLGNRP
WP_187174097.1	0.2316666666666667	114	VIRNPYFSIPVVLFSINQVFEKVFGVFIPWIHAYLDDLLAIPVILGITLQIYQWIHPLRQNFRFKKEHVFVAFLYVSIVFEGFLPWYSNLYVRDFWDIVCYAFGSLVFYFKINR
WP_132644051.1	0.23234782608695648	115	AVYSKRYWLFVGLFILHQILQYGFKLSVPIVDSYLDPLLAPIVLLGAWQFERKWLFGKKIALLLHPAEIIAMTIYVASVGEFLFPLLSAKFHFDPYDFFAYGLGGLLYQVLLNTP
WP_116695693.1	0.23236842105263159	114	KILHGYVLLSVVLFLGVQSLKLFSVTSPDWVLHYLNDFLTIPIVATLCLHSVWFVKKDRSIRLNVFTTLSLVVLYSVLFEYYLPLQSHRYTADIWDVACYFLGGTVFYFLQEPM
TDN38498.1	0.2328155339805825	103	MLYSGLYVNKHWLHWPLPPAVTSYLGDLLSLPLMLSLALAAHRLLIDRTGALPVAWLAGAWLLVASWFEVLLPLWSDQAVADPLDVLAYALGTLGFHQWLNRP
MBN1633489.1	0.23336283185840712	113	ILNFFLLGVCFALYLVNNYLIKPYCSSFFTDNHFNDVLAGILLLSISNVLLSFYSKKDFVMKKFYLMMIFLLAAGLFWEYVTPLYNADAVSDVKDIPAYLTGGVVYYIIVKTE
OON69308.1	0.23423423423423423	111	MFAAACVAYSAFQLLTRGFGYRFPTWVSSWLADALCVPVVLTLALVAQRVLRRQPRFVLPDAWLVASWLYVSLWFELLAPWLLPARYAADGLDVLAYAAGTWAFRRWLNGP
MBT2623017.1	0.2342857142857143	112	YKVSNCFLLGLLFWLTIIILRRNGIIIPWINDYFTDLMTMPMYCYLIQYIMNKIMGFQWKPNLKFIITSTLYLSVLFEVVCPLISNRFTGDVFDVLAYFVGGVGYSFLNRKE
MBP9150766.1	0.23437499999999997	112	TLTNPVFLTCLLLASINQISEKGFGVFVPMIHSYLDDLLCFPIVLTLGLAAYRWHWPNYRLTLWHMLPVFLVYSFYFEVYLPKTSSNYTSDFVDVLMYLCGLAIFGYFINDE
HAW19950.1	0.23461538461538464	117	MIQRLIIWYVLFSGAFLGFKVVEQKAWVPSFFHSYFEDLIAVPIVLFSALLFIRLVLPDQQHYAISKKQILIITTIFVVHFELLMPALSHRFVSDPLDIIAYAIGSTAFWLIQKGTK
WP_104418971.1	0.23472727272727278	110	VLRNPWWWAAVLLFVLHQLLQRVLGYPLELIDSYLDPFLAPPILLGLWLWERQLVWRAPYLRWYETAVAVLVLAVIFEEVYPRYREAFRYDVWDYLAYGLGAVYFYFLIN
QDO93313.1	0.23500000000000001	114	ILKHPVFIAGLVVASSIYSASILNLPLPNWITFYVNDALCMPLVLSICLIGVRLIKADQDRYLPLLPIVLLTLFYALVFERWLPKSNPRYTADWVDVALYCLGSLLFFIFQRKL
MBV9850561.1	0.2356198347107438	121	YLRDPLFLFCVALYFVNRLILKPHIHGGFIGTFLHGSLNDLICIPFWVPIMVWTMRILGLRTSDAPPRGAEILVPVLLWSWFFELLLPTLGPFRHLATCDPDDILCYTLGALFAALFWGRY
MBP1791650.1	0.23596491228070174	114	RLFDPLFLVYCALWCIIRFSRYMHLPVPLLNGYLTDFIAVPAIAHVALTFTRRYIVHNEHYNYPLYYLLFMALYMSVVFEWVMPRFSPVYTGDAWDVMAYFGGALFYYYVHGKQ
MCB9192481.1	0.23651785714285717	112	TLTNPVFLTCVMLATVNQILEKGFGVYLPVVHSYLDDILCFPIVLTLGLAMYRYFTPNYRLTAWHIWPTVFIYSVYFEWYLPRTSDAYTSDLLDVSMYLIGLTIFGYFINGK
WP_133757817.1	0.2369298245614035	114	RLLRGYVGCSIVVFIAVQTLKHFGVASPKWVFSHLNDFIVLPLVATLGLHAVWFLKRDTTIRLSIVTILSLVLLFSIVFEYYLPQQSHRYTADILDVVAYSLGGVVFYLLQKFK
PQJ23032.1	0.23707964601769915	113	KILTYYFYFSSCLGCLVYVLKRVSISLPTWVQNYCNDFLIIPIVLYLCLQTLRWSRGNTNYSLPLWSIVYIVLFFSFLFEYFLPKFKERYTADAIDILLYITGGLIFYLLQKK
WP_138940566.1	0.2379824561403509	114	LLKRNYYLPLFSIALVVIISQKINVQLPIWMNNHLNDFLFLPIVFKITLTIIRYLKIENTRFIPVKILVVVTILCCIWFEVILPKFNSRYTADIIDVGCYFLGTLFFVGIEQPY
PKP18117.1	0.23842105263157898	114	SYSFWLFLLLFVSAISVYLLQQNNYNLPKIINNYYNDLVALPLVLSIALWTVRKIKANPKLQLTFFQCFAMALFYGWFFEIYLPERNPRYTADVIDSVLYLIGAILFYVWQRAV
WP_106914842.1	0.23883928571428573	112	KRISYWFLLGLVVWVAIVLLRQNHIYIPVINDHFTDFITVPMYCYLIEYMMNALLGFRWKPDLRFVLTSVIYLSFLFEILCPKLSEHFTGDVFDALAYFTGGMIYYIFKIRP
MBR5244537.1	0.2392982456140351	114	MKKYGFAAGVLMSLYALNRFALLPHADGLLHRLLSGYLADFLAGGMMIVLLFAALRLAHRKPPRPWHCLTLALICGLFWEYITPLYLPRSVSDPWDILAVLLGGMGILPILYRL
WP_133685759.1	0.24008771929824563	114	IVKKYYFPVFIITGLLVYLLQRYNADIPTLINNYLNDFLCMPIVLKIGLFSIRYIKSDEHIVLPLPLQIITTFLFIIYFEVVLPSYNERYTADILDVAAYSLGLILFIGIEGFQ
WP_187318118.1	0.2402586206896552	116	GPRRLLLMGGVLLYAALYLNRHLWHYPLPAWLSSHGADLLAMPILLGLTLAVQRRLFPQFRQLVLPDAWLLGAWLAVSVWFEGILPYFSVVAVADALDVAAYGVGTLAFRRWFNRP
WP_134149951.1	0.24085714285714285	105	MCLIALIIYGMQKMMLPLPSFINNYVNDFLCLPIILGGISFAIRRLKKDPFFRLPLVFIICFAAYYSFYFEYYLPQINPRYTSDWIDVALYFLGGFVYFFGENKL
WP_150452522.1	0.240948275862069	116	WVQRWYFPLFCVVGAGVYAIQRWGDGGVLPRWVAHYLNDFLCMPIVLFIGRFVVRILKSDKQLNLPVIPILSLTCFYALYFEAYLPGINARYTADPIDVLMYFMGAAFFYLMENVI
MBD9197683.1	0.24134615384615385	104	MAILLALYGLNRFCLVPRTGSRLLAWHGADALAGAWMLCLLVLLLELSGRPPLRLGPAWGYLLGCGLFWEYVTPLYLPRSVSDPRDILAVWLGGTVMLVLLRRP
NQV53732.1	0.24191304347826087	115	QLRHFRLYLVLVLAAGSYKFVELYDATIPLLHSYLEDLLALPIILGTALIAVQLLLPGNRNFIITRRDLLIILFLFTLYFEGVLPYFNESFTADPFDILCYFAGAWIFKTYMNRA
WP_217065263.1	0.24203539823008852	113	LINFVSILISTGAYLLNNTLLKETFDHNFFYGYFNDIFGGIMIVALANLFICVGKQNNYYLGNLKRILLFTFGVGLFWEYVTPVYNSSSVSDPWDIVAYMTGGGLYWLIDKFF
WP_123873701.1	0.24267857142857144	112	MSHWFLGGLLVWVMIIIFRRNHIYIPLINDHLTDLITIPMYCYLIEYIINNIPGFKYNWKPDLKFVLISVIYISFLFEVICPELSENFTGDIFDVFSYFIGGTAYYYFRNTF
MBA2582819.1	0.2433333333333333	114	ILKNKLFVLSTVLFVVNQIMEKQFGIFIPLIHAYLDDLLCMPVVLSITLHILRLVLKNEKYVFSKIQVFFAVIYFSVMFEGILPLFSVNHTSDIMDIAAYGTGAIIFFKHMNIK
HIW28140.1	0.24394736842105266	114	GLDLALCLGAGLFYLLNVHVLRGSVGGAPGWFLACYANDVVAGLAICAWLDLLLSLGRLPPVSSWRATVPFLFLCALVWEVLAPLWKPEAVGDPWDLLAYQAGGLVWLAVRRVK
WP_160693665.1	0.24455357142857145	112	QTLSPLFWLLAAVYAGHRLWTWLELPRAAWIRFYLDDLLCLPLILNVSLLVMRLLHGPHFRLTPHQVGIAVVYYAMAFEVVLPLFMPRYTADLTDAFLYAIGGWFFHKYLNK
WP_184556960.1	0.2457142857142857	112	KRISYWFLLGLVIWGTIVLLRRNGIYIPFINDYFTDGITVPMYCYLIEYTMNSILDYQWKPDLKFVLTSILYLSFLFEVICPELSAHFIGDVFDVLAYFAGGIVYYFVTVKN
WP_231739662.1	0.2458771929824562	114	NYGRIAYLAMALIASTIYLLQKQAIVLPALINNYVNDLLCLPLVLGAITFAIRLLKKDPFFTLSIVFVIVMTCFYSIYFEYYLPQINSRYTADWIDVFLYFSGGIAYYCCEKRL
MCB0632659.1	0.24594594594594593	111	MSIHPIFLPASLLFTIHQFCQKWCQLSFPFADQYLDPLLCMPILLGIWQLEQYYLYKRTITAAEVWVLTALLSILFEVGFPRFSPHFTADWIDAALYFTGTALFLLTSHII
MBN9293350.1	0.2462393162393162	117	SRKACFFLLFVTALYIVIRLLRFYSLTNSYFIRFHLTDLLFIPVQLTFTLIFLRYIKRNHSLTLPTVFVWVNFILMSTLFEWYLPVCRNSPEQTADATDVLMYFAGTLLFIFLQKRR
MBO6211993.1	0.2464035087719298	114	KLFDPFFTLYLLVWSAVKISRHYDFSIGIVNSYLTDFLAVPAMSHLGSYLISMFYFKQNYYTYPISYSLLSAVVLSVLLEGIMPLFSPQYTADFVDVVCYFSGALFYEYIHKFY
TVP44510.1	0.24695652173913044	115	VFKNPWFIIACILFWINQFLEKILGIFIPYVHAYLDDLMAMPVVLGITLQVYRWIHPSKNQFVFSPGQVFVGFAYFSFLFEYLLPKWSDTYTADIWDIVCYAVGSIAFYMLINKK
NLL31048.1	0.247280701754386	114	KQNILLVLLSAILFYINEGIKFKVDIPYLGYLLRNHYNDFLGGISFMALLNLILLFSKYNKIKKLKLILLVALGCSIFWEVITPIFLVTSTGDFYDFIAYTLGFTLYWIIKRFK
WP_211222903.1	0.24798245614035083	114	NTLHRYILLSLVVFLIVQSFKFFSIVVSNWIFHHLNDFLVIPMVATAGLHGVWLIKKDQTIRLNNFTILSLVILFSFVFEYYLPQQDNRYTGDLWDVLCYLLGGMAFYILQKIE
MBT5705428.1	0.2480701754385965	114	YALDPICWLACVLYVANRVWLANDGGGPIASGYFNDFLMIPCALPFILWVHCLLGWREKAAYPTLPELLGHLIVWSIVAEGIGPMLIAGAVSDFRDVLAYAGGALVAGLWWQIQ
WP_085517203.1	0.24913793103448276	116	TLKHPLIFGSILLFLAHQIIEKVFNYSVPILHAYLDDLLCIPIVLGIGTQIIQWIHPIKDFYYLDKNVVITTTLFFTILFEAILPLINLELYTADWIDILMYGIGGTLFYHLISKK
NQU66845.1	0.24982608695652178	115	RLRTGAVIYGLLLIIFAMHQLLIALHIHIPFADAYLDDLLVFPILLPAIGWMRKKQGWSDRVTLPTIHIILSVVIYSLWFEVIAPNVFHWGTSDPWDVVAYTMGAIAVWAWGRET
WP_220612553.1	0.24982758620689655	116	ELRHPLFVLGTCLYVFASVNRHWPLWPLPTFINSHLADLVDLPLQLTVLLWILRRYYFRQPSFVLPVSWIVASWVVIAVWFELIMPFFNSRMTADPLDVVAYSIGGVVFWRWMNRP
MCA9015890.1	0.25051282051282053	117	YLRDPLFLTALALFLVNRFLLKPLVVGGFVHHHFNDLICVPLFVPIVVLIAHVCRARPHNGPPELYEILLPLVVWSIQYEILFPQFAYSSQGVTGDPWDILWYSIGAGISVLWWHFF
HAA01078.1	0.2508108108108108	111	MKRAYLLSGTFLYLLLYFNKHIFQFDFPFRHQLSNVLAVPLITGWIAWSMQKFWSTRFVPERGMVWMTFVVISIYFEFILPQWSASATGDPFDLLAYFFGTILWFFLIEKK
WP_078672539.1	0.25087719298245614	114	KRLLYLSGISAFFWLAVHIARWWGQPLPYVNGHLTDLVVVPLIAQVCLVVVRRWMIQREDYWLPLGYVLFIAVYVSVVFEGVMPLFSARYTGDWLDVAAYFAGAAGYYGWQRWP
KAA3621618.1	0.2509649122807018	114	NFRHPLFWGSCVLFLTHQLIQKGLDIHIPFIHSYLDDLLVMPIILTLILVERRRLYSWGEKFVFSFPETIGLVLAFSLIFELLFPYFSTKFTFDWWDFLAYSIGGVIFYRYLNY
WP_218772946.1	0.251578947368421	114	RAIYIYFVFSLFIGTGVYFMQKNDYKLPELVQFYVNDFLIIPIVLSVCLFILRWSKSNKNYQISIWIVLYICSFYALLYEYFLPKYNPRYTADIIDVFLYFISGFIFFILQKKT
WP_034972685.1	0.2516216216216216	111	LNISYWFIGGLIIWGIIALLRRNGIIVPLNDHLTDLYSVPMFSYTTMKIMKLTYYPDWRPDLKFLLGAALNLTIVFEIICPLLSARYTADFMDIICYFSGALIYHLVLQRI
ATL49225.1	0.2520560747663551	107	MVYLVTWSLVRLSRHLDVSIGYLNDHLTDFIAVPAMAHVSIYITKKWIIKDPLYRYPLLYLLFIAAYTSIVMEWWMPVLSTKYTADFLDVIAYFSGALFYYYVHVPL
WP_118641403.1	0.253859649122807	114	CADLLLCTGAAGFYMVNRFWLRHVTAGFVRWFLVCYANDLFAGLFLAAWADALLRLGRLPAIRSWKQTVPLLLACGFVWEVLAPLWKAGAVFDPFDFLAYQVGALGYLLARRCF
NCQ35500.1	0.2555045871559633	109	MEVLVPALLLVVMHRGWEPAHLLLWVGSYLDDLLCLPVVLGVVLASLRWFRHRPDLTLPVQLGLVTLVLYAGWFELVLPRVNSRATADPLDAVAYAVGLALFMVFINRP
GJM34386.1	0.2565217391304348	115	PFKHPFFLICAALFVAHQISQKILLLKFPIIDSYLDTLLCMPILLSILLVERRLWWFKSPQYVIPPFEVGIIVLFLSFIFEVGFPTWSSHFTGDVFDVAAYIVGGLCFHFTVNKP
MBD3630658.1	0.2565217391304348	115	ILKNPYFLLPALLFWANQYLERVQEIFIPILHSYFDDLMAMPVVLGTTLQIYRWIHPLKNGFVFTPVQVMVGLVYFSILFEGLLPIWSSTYTRDFWDVGCYLVGTVYFYFLINRN
HJF66527.1	0.2565441176470588	136	AFDACLLVAALALFAINEHLVKPAALSTAFASGVLANGGALAAGLSFAKAVVLGHLNDFLGGFAFLAYTNLLIALVQPRYRICRFSVALVYIFCCGLFWEYAAPLFVPDSVSDPWDVLAYCMGGAAYWGACIVRRH
WP_209037988.1	0.25683168316831684	101	MALFLVHQLLQKGFSIDVPFVHAYLDPLLSIPIMLGLLSVERNWLFDRKRLTVLDTVISTVVLAVVFEVFFPRWSEAFTYDPWDFLAYALGGLLFWFFVNP
PHI20845.1	0.2568468468468469	111	KLFRTGWYVAFGLFILHQITQRLLGWEFPLIDHYLDPLLCIPLVLGIMAAERKLYFGAGRMLALETLVLTIFLAILFEEVFTRISSEFSRDIYDYLAYALGGIYFWMLVNP
WP_129920385.1	0.2570689655172414	116	EFRHPLFVAGVAAYGLVQFNRFVVPGLLLPLLTSYLADLVCLPLELTVALVGLRRLYFRRPGFVLPTAWIFSTWVVTALWFELALPHLQPSATADPLDVVAYALGALAFGGWLNRP
MBX2874423.1	0.2571304347826087	115	TLNNPIFWALGALFVLHQFSQKVLGWSLTFFDHYLDTFLLAPLLLTGLLAEWRDLYQLGGKYTFPLPVVGLLCLVLLITSEVVFPVLSKAFTPDRYDVLSIVLGSCVFYYFLNRP
WP_205503676.1	0.2575	112	GTFTPLFWALAALYLAHRCLVWLDVVRPFWLRNYLDDLLCLPLVLTGTLFCLRALYGPNVTLSGYQVGFVVVYVSVSFELFFPMFLPRYTPDLWDVAAYAAGGLFYDRFLNK
WP_038006153.1	0.25885964912280707	114	RILLYYFFISVALGSFIYTAQQLKIALPKIVNNYINDFLILPIVLTVCLFILRWSRRDKSYTIPIGVIIYICVFYGVFFEYLLPKFHPRYTADFIDVFLYFLGGAVFYFLQKKK
WP_060522558.1	0.260353982300885	113	KIVHLYFLLSVISFLIVELAKSYQVASNFVTGYVNDILVIPIVSVICLHVLWFIKRNKSLRLDALSIASLVLLYSIYFEWYLPQVNERYTGDVWDLVCYATGGFIFYLLQRFP
WP_111669638.1	0.26156521739130434	115	VFKNPYFIVPVLLFSVNQILERFFKLFIPWVHSYLDDLLAIPLILGITLQIYQKIHPKRNAFSFTKVQILVAITYVAIVFELVLPRFSTTYTGDLLDVFCYFLGGFYFYFLINPP
WP_026915398.1	0.2617543859649123	114	RSLYFTAVLFTIIFLLFEAIKFTGVSVPEWSTSYLNDFLCMPIILTICLKMVHYLTRDKAIRINVAQAFTLTSFYAIYFERILPQFVDRYVADNFDVLLYFAGAIIFLLLQGSG
MCC5932375.1	0.2628947368421053	114	TYAQPWFLLACMSFWLQFFLQKAGIHIPWIHAWWDDLICLPVVMHLITGIFRAFHPQGKTFVLDRTMIVMTFIWISIVFEFLLPMYSEQYVSDPIDILCYATGGWIYFRYLNNP
WP_051254240.1	0.2630172413793103	116	WIKRMYFPFFAILGGAIYVVQRLGKAEILPTWVAYYMNDLLCMPIVLYICRYAVRWLKSDKNLNLTVFSIISLTVFYSTYFEVYLPKINVRYTADIFDVVMYFLGAAFFYLIENVV
MBS6290302.1	0.2630973451327434	113	FLRRYAASGAVIAGLYLLNRFLLVPLTSCRLLAWHGADTLAGGGMLCLLNGLLCLTRRRPVERALPASLFLLACGLFWEVLTPLYLPRSVGDLRDVLAVWLGGVALLSLWRVW
SDG61271.1	0.263125	112	ENIWFFSLSAVGILVYVGNRLDYVFPTWIQFYLNDLLIVPITAILARRAMQKIFRLSFYRLQIWQIIFIVFFYAVLFEAIMPLINERYTADWLDVSMYIAGGVFYQKILEKN
WP_150903151.1	0.26333333333333336	114	NTFRNPLFISCALLYGLNVLFLQKTYRFWFLQNYLNDLLCLPLVLFVTVFLQRTLFRKPAYRLTVYQVGIAAVYFSVMFEAVIPLFNQRYTADFWDVICYCSGGLLFYLFGNSG
WP_097125169.1	0.263859649122807	114	RLFDAYFVSYALAWVTIHLFRLWNYPLPFLNDWLTDFCFVPVICHIALTVTRFAIVHDEAYCYPFSFVLFVAIYVTILFEVIVPGYSDYATGDAYDGVAYFAGAMFFYFVHQKK
WP_115089645.1	0.2638938053097345	113	MKKILFFIALGIAISIYLLQQTQLHLPFWINNYVNDFLFLPLVLTSCLFVVRKIKQEQALYLSLPLILGVAFFYSVYFEWYLPQHNPRYTGDWKDCLLYFFGAFIFYVLQYYN
WP_217789496.1	0.26412280701754387	114	QLFDPFFFGYIAVWIIVHCFRYLHFPLPYVNGWLTDFIFLPAVAHFARTCTRHILLKGGHFTYALHWLILAAIYCGLLCEWIIPRYAHNTVGDVLDAFAYIGGALFYYYIHQKN
WP_121488802.1	0.26437499999999997	112	KRISFWFLLGLAVWGLIILLRRNGIVIPVINDYFTDCITVPMYCCLIEYIMNEVFGYQWKPDLKFVLTSVLYLSFLFEVICPKLSACFTGDFLDVLAYFAGGLGYYFFAVKQ
NUM71708.1	0.2646491228070176	114	LDISVAVSSVLLYLINSLVLKHLLHSPFLSFYFNDIMGGALFISYLNLLFGWFRVKEHLLRKFHVIVFIMLAAGVGWEYLTPLYKESTSDPYDLLAYQAGGLIYFTGILITKRF
WP_068706093.1	0.2649122807017544	114	KAIYVYFVFSLFLGTTVYFAQKLKLSLPKIINFYLNDFLIIPILLISCLIFLRWSKQNKNYQIPIWIVLYICGLYALLFEYILPKFHPRYTADIIDAVLYFVGGFVFMVLQKKE
WP_151693292.1	0.2656363636363636	110	RKDLLWYLAFVLVFLIHQVMQEVGVHVPILDNYLDPFTAIPVMLGTPLMIFRIWQIDAIFYKVTTIAFTVILIGVFETTYVVEVKIHPDVWDIPMYVAGMLVFLWKINPP
WP_130093268.1	0.2661061946902655	113	TITHPLFIVLAIIYAVYYGLKQTDLVFPVLVSNYLADLLSIFLVNTFALWSIRKIKNKPNLELPIPLVLLSVIMFSIFFEYILPQKSPIYVYDPWDVLCYAISGAGYVLWRRI
WP_111599539.1	0.2665789473684211	114	RLFDPFFIGYGALWSIVHVARYYKYPLPWLNGHLTDCIAVPAIAHLALTFTKVYILRNSRYTYPLSYLLFIAAYVAIAFEWVMPLISPRYTGDIWDVLAYFVGAFFYYFVHAKY
WP_147860565.1	0.2672972972972973	111	YTRRLWIVSTAIALIYLGLKASHYSLPDVFNNYLMDILCMPVVLGIIQGVMQFVFPSFRFTILMLVVLVLGYSLYFECYLPQVNSRYTADLLDVGCYLLGSGLYAFFQHKD
WP_073192247.1	0.26956140350877195	114	RAVFSLVIVSGLLFLFHQYLQNETDINITFLNNYLDPFLLMPLLLYAVLWEHRIVLKNKNMVLSYTEIFGYFVLMVLLGEVLFPLISKKFTADYWDILAYALGTLAYIIAKEIS
WP_172280139.1	0.2696428571428572	112	YRISVLFLCGLFIWSAIIIFRKNGIIIPWFNDYFTDLITVPMYGYLIQYGMNKILGFRWQPDLKFIISSVIYLSLLFEWFCPLVSDHFVGDFFDVLAYSIGGIGYYVFQHKK
WP_218379043.1	0.26973684210526316	114	QLFDPLFTGYCLVWLAVHYCRQAGIILPFINGQLTDFIAVPAIAHLTLTVTRIYIIRQPAYQYPLVYLLFIAIYTTVLFEVIMPRFSGRYTPDLLDAAAYLGGGLFYYFVHQRL
WP_202100977.1	0.27026315789473687	114	ELADPLYILYWGCWFLVRFSRQAGTPIPFVNSWLTDFVFVPVVVHFALVLGCTLFNHGKPFAFPLLHILCYSLLTAVVFEGVMPHLTDYNTADWGDVLAYFAGGLFYYVVHQPW
NQV36777.1	0.27073394495412845	109	VRTIILFWVMVIYVFFHNFIFTDSTSFLHQYIDDILLVPIVGTIVLYFHKRFRENSYTLPISHIVTIVVANAIVFELILPLFSEQYTRDLIDIAAYTIGAMFFHLEMNK
WP_163283227.1	0.2714414414414414	111	KKEAYTLFLLAAIYLVVHYMQAHGRGPVLLRFYGKDLTLIPFLILGISSASALFNISVKIRFKELILTVIVCIVGFEFIFPRFGMAFERDMADMLCYIAGGLFYYIVFLRS
NNC82547.1	0.2717543859649123	114	RSGRIILGLLTLIYSVHLLVRFSEHSSPEWINSYLGDLLCMPILLSFTLLVLRYVTRLPRFVLGPMHILVSVIYVSLVFEWLLPHCFYRYTSDPIDVGMYVLGARIYLLLQENL
WP_006259544.1	0.2720353982300885	113	VLKHWTFITMLVVGGAIYTAQRLEVELPSFINNYVNDILSIPLTMAVILVILRLWKGSTYQLSPLMITSVVLYYTFYFEYYLPQHTSRYTADLYDIGCYILGGILFYLLQQYV
AWG20681.1	0.27210526315789474	114	MLKRLICFPVFIVALTIYLCQHLGLPLHWLVNNYVNDFLCLPLVLGTLYFFIRYLKKDQNFQFSLVFVLILASYYSFFFEYYLPKVSQRYTADWIDVVLYFAGAILFFLVEKQD
WP_147420351.1	0.27228070175438596	114	NLFDGIFIFYWLCWFFIRFTRLQHFPIPFLNSWLTDLVFVPIIVHVASITGSFLFNKGKPHGYPLYQIWLISAIVSLLFEYVMPNYTDYNTGDPYDVIAYFMGGLFYFLFHQPR
WP_186636648.1	0.27232142857142855	112	RTFTPLFWLLAVVYLGHRGLVWLEAPRPAWVRFYLDDLLCLPLLLTVTLFLMRLLYGPEIRFTKYHVGFVVLYVSLAFEWVFPKFLPRYTGDLVDVALYAWGGWIFYRFLNK
MBE7174943.1	0.27263157894736845	114	TLRNPWFIMFCVLWFALFAARKTGVHIPELLNGYLGDLLAVPVVATLGLCYQRVAHKNARLILNRAQIVFIIVYISVVFELILPHFFPRFTADILDVLCYAAGGFFFATVMNRP
MBP3901519.1	0.27309090909090916	110	RNAACMTGAVCLYLLNRFFLKDMVNGTLGYFLRCHFNDLLCPLVVIPACQIVLLFFLRTSMQKIGTLLLFSLVCAVVWEFVVPLVKTGSTADLWDVVCYMGGTLLYWRYA
WP_130541124.1	0.27342105263157895	114	RLFDPLFICYGLLWLLVQGFRKAGVIITIFNDYLTDLIAVPAIAHLTITIIRTYIVKDRSYNYPFGYVLFIAVYLSVVFEWLMPGFSRVYTGDPGDMIAYGCGVLFYYFVHGKM
WP_099768486.1	0.2739285714285714	112	NKISYWFVLGMAVWVFIILLRKYDVFIPVISNHFTDLITIPMYAYLIEYLMNAVLGQPWKPDFKFILSSTIYLSLLFEVVGPMLSERFTGDLLDVGAYCIGGIIYYFLRLRS
MBS5072320.1	0.27422018348623856	109	KFEVILLFTALSIYAINKIFLKQLTDYWLIQCYLNDIMAGICLSTVSQLLMWFWLKRPIKDAENILLIYAAGSYWEFIAPLYIAAAVTDLYDIVAYLAGGVIVILLRKY
WP_224460798.1	0.2752631578947369	114	KPIIILVAVSALLFLIHQYFQMVIKLKIAFMDNYLDPAVLMPLLLYAVLWERRLILKNKNQVLSYTEIFGYFLLMVLIGEILLPLFSEKFTADYWDILAYAFGTLAYIIAKEVS
WP_115566320.1	0.2758407079646018	113	SLQHPLFIICILLFCLNRALEQAQLYVWPLYAYLDDLLCLPLTLGLILTVQRVYFQNQTIVIPVRHIVFAVAAFSVCFELLLPLYKPLYTADVLDVMAYTLGAFIFHQLMNKP
WP_143962725.1	0.2770434782608696	115	VFKNPFFIVSCILFWINQYLEKVEGIFIPYIHEYLDDLLAMPVVLGLTLQIFRWFHSQGNAFVFTIPQIAIAVIYFSLIFEVILPMRSDVYTRDWWDILFYAVGAAGFYFLINRK
PHR50027.1	0.28070175438596495	114	TVYHPLFLCIFFIYLIYYTLKMLQVQMPELVTSYLADLLSLFIVNTVVLRLIRLVQSNNSLEIKPGMVIISIVLFSGFFEFYLPAVNDYYHRDYLDIACYSISGFGFIMWRGNQ
WP_103191668.1	0.28096491228070175	114	IVKQPLFLLALAIASFIYLANIIQLQLPDWISFYVNDALCMPIVLSFCLLGVRVIKKNSELYLPVFPILLLTVFYAVFFEYYLPNWNPRYTADWIDVGLYALGSLVFYRFQKKF
ARU63663.1	0.28274336283185847	113	KNNLILLAAGIVLFLLNEYLLKPSTANTFVHGHLNDVLIIWVFIPFVNVLLSLYRKRNLRFESLLSCIVLTLGIGITWEYLIPLFTSNGTSDPIDMLMYVIGGVTFWLMHKTL
WP_185195036.1	0.2838938053097345	113	TLTHPVFIGSLLLFLLNQVLELQQVHIKLLAHYLDDLLCMPVVLTIALTAERLYFRNPAFVFAPVYSVVAVVLFSICFELVLPAFSSKYTADALDMVFYSLGALIFQVTVNKP
OUS14619.1	0.2847368421052632	114	KYLHIAFIVCLILYATVQVLKFIEHSANSFIFNYLNDLLVIPIVAFICLNALWYLKKDFSIRLSIISLISLTLLYSVYFEIYLPNHHERYTADVWDVVCYITGALMFYVLQKLP
AHM59668.1	0.28486956521739126	115	ILKSPVFIICCLLFVLHQILQKVLHVDLGYVDSYLDSLLAMPIILTLLVAERRVLFRRGENYRLTVLDVVVATFFIAFVSEVIFPALSSRFTADWVDVVCFCLGSLLFMLLINPD
WP_095839259.1	0.2855263157894737	114	RQLGYIASLSATAWLIIHIARWYGYPLPYVNGQLTDLLATPLIASACVTVIRYWVLKNSNYRLPLPYILFIAAYLSIAFEWIMPTYTTRYTADWLDVAAYFTGGLLYHFFITAY
MBR5503519.1	0.2860909090909091	110	RKDIIILSACLVLYVINQIYLKRMGILFFNNYFNDLLAVPLYFSLMNIIAMNISKKEIKSFKALFLITVILSFLGEYLAIFLRPGSVTDYLDIACYFIGMLVYYLIKYDW
WP_116668885.1	0.2861818181818182	110	KKNIFLLIFILFINFLNESYLKTTGFWFFSDYLNDLMAVPLFFSIVNIVNQIENSREIADLSNLTIITIILSFLGEFVAIYTRPRSTVDIFDICCYFIGMIFYYIFINSS
MBB2950515.1	0.2868695652173913	115	YLSDPFLLFYGLSWILIRYCRQTGQPIPVLNNWLTDFVFVPLIAYIAFCIGNLLLTLYSAPQYYPLYQILVLAFFVSIVFEYIMPQYTNYNVSDPIDTLCYFAGGCFYYFCHQNY
NVK27426.1	0.2877272727272728	110	KVDLKWFLLFGGVFGIHQLTQWYGWHWWIVDNYLDPLLAVPVMLGAATLVIRLIQPKAVLHWVTVSIYTLGLIIFFESGLVEDTRLHYDLVDSLLYAVGAVLFYVTINKV
MBK9193077.1	0.28798245614035095	114	ILLSPYFIGGWILYTSVRICRSHEINIPDWINGYLTDFLCMPLVFMICLAGVRVIKRNPQIEISKWMILILFAEYTIIFEWILPAKSQIYTADILDVVMYAAGSILFYFLQPLF
NUQ26157.1	0.28807017543859653	114	LFTHPVFVISALVFVLHQITQKILGISIPVADAHLDNVLCLPILLSMLLAERRWWWRRADYVIPASEVAIITIFLTLLFELAFPYWSAAFTADYWDAAAYAVGAGVFYFTINNQ
REC42008.1	0.2888392857142857	112	FNISYWFIGGLMIWGIIALLRRNGIIIPLINDHLTDLYSVPMFSYTIMKIMKLTYYPDWRPDLKFLLGAALNLTIVFEIICPLLSARYTADFIDVICYFSGALIYHLVLQRI
WP_167017108.1	0.2891228070175439	114	RWTDPLFLGYLLCWGIIHLCRAFHVPTGWLNNHLTDFIAVPVMAHISAAFIAGVIVRRDDYHYPLGYLLFIALYTSVVFEGIMPRLSSVYTGDWMDVAAYFAGALFYYFVHIPI
WP_115374057.1	0.2892173913043478	115	ILRNPFFLFSASLFWVTYILEFFKIFTLPFVHHYLDDLLAMPVILTLAVAVQRQWVYRNPQYVLSKIQVIFAVVYVSVWFEGVLPTFSGKYTRDFWDILAYVLGAWFFYRFVNRP
WP_089765753.1	0.29000000000000004	114	GTVDPLFTTYIVLYLLVRGFRSLSLPLPWVNNWLTDFLFIPVAAHLSLSFTRYIVLRNTGYTYPLYYLLLMALYTALVFELIVPCYVSSSVADWGDVAAYFAGALFYYQVHQRK
WP_138931787.1	0.2907894736842105	114	TPVIILVSFSGILFLIHQYIQMQTQFNIAILDNYLDPLVLMPLILYALVWERRILLQNKNIDLPHSHILGYFILIVLIGEFIFPLISENFTTDFWDILAYACGTLTYVLMRKFP
MCB0738549.1	0.2911711711711711	111	RKVNTLFILASLVFVFHQIIESSFRNRIIDSYLDDLLCLPIALWLAQFILSLVLKKAFVLPVLYVVAGTALISLAAEFIFPLYNPYFVYDSFDFVAYAIGALLFHLLNNKK
WP_089240094.1	0.2919130434782609	115	VIRNPLFLLCCLLFWVNQAIERLWGIFIPWIHAYLDDLLAMPVIFGITLQIFRWIHPLKSRFVFSKVQLLIGWAYFSVIFEVFLPRRSDIYTADPWDVLCYAIGTLLFYKLINYP
WP_048505957.1	0.29214285714285715	112	NKISLWFLAGLAVWIGMVILRHKGIFIPVISNHVTDFITIPMYAYLIEYIMNSVLRYYWKPDFKFILSSVLYISLLFEVVCPMFSERFTGDILDVAAYSTGGVMYYFLRTGL
WP_093870692.1	0.29254385964912283	114	KGLLYYFCFSCLLGSFVYLASLYKIELPGFVRFYVNDFLIVPIVLSICLYVLRWSKGNEKYCIPIWGVLYISLFYSIVFEFFLPQTNIRYTSDIIDVVLYFVSGFLFYQLQKKY
WP_219876150.1	0.2929203539823009	113	TLRHPIFLASLLLFCLNQVLELLHIYIWPLHTHLDDLLCMPVILTLILAAERLYFRNPYFVLPRHYIVVSVLLFSIVFEGILPLLAAKYTADAWDIVAYVVGALIFHKNINRS
WP_210469302.1	0.29327433628318583	113	RLSFSAGFGAFSLYTLNKFYLRDLLNWSFGKYYLNDVLAGLLIVGIVNILSIYGNQRRLLLIKLPRILVFTLLCGMFWEYVTPVYLHYSVSDPFDVAAYMFGGLCYWIIIRMN
KAA3655944.1	0.2935964912280702	114	LLKNKYFISCVLLFTVFHLWQDFFSTTPFLSNYLDDLLCLPIVLSGVLAVQRYFSAHSQRFVLPTSHIVFSFVFIAVIFEGILPAISAKYTQDFYDIFAYATGGFFFSVFINQA
MAO48604.1	0.29368421052631577	114	KWLHLYVLLSLGVFLYVQGLKYVSGIDNSWVFHHLNDFLTIPIVATLCLWGVWLVKKDFGIRLNIFTILSLVALFSIFFEYYLPQQSHRYTGDIWDVVCYFLGGFIFWGLQKSG
WP_188548531.1	0.2945689655172414	116	EFRHPLFIVAVLLYAGYLLNRYLLHWPLPALLTSYLGDLAAMPVMLSLALAAQRRFVAHSRTFVFPNTWLIAAWVYVSLWFEGILPYFSTTAVADPFDAVAYAVGTVAFRLWLNKP
MBR9758225.1	0.2953508771929825	114	ILKNPFFIIFGFMACCIYLAPKMALPLPKWIAFYANDFLCMPLVLSISLAAIRYIKKNAAIYVPLRVVLAITTYYAVYFEWIMPKFSSRYTSDPIDILLYFLGAILFVVVQKRL
HJB53903.1	0.29592920353982305	113	FLRRYAASGAVIAGLYGLNRFVLLPLTGCRLLAWHGADFLAGGLMLCLLNSLLVLAHRRPVERPLPASAFLLGCGLFWEVVTPLYLSRSVGDSWDVLAVWLGGMALMALWRAW
WP_182511178.1	0.29598214285714297	112	PTLSPLFWGLAVVYLGHWVWRWLELPRPAWVRFYLDDLLCLPLVLTVTLLVMRFFYGHQVRFSKYHVLFTVLYFALAFEVFFPQFLPRYTGDGVDAGLYALGGWIFYRFLNR
MBD3750560.1	0.2966666666666667	114	TLKNTWFIAFSLIWFIIFCCTKMEIYFPRLIQFYAIDLLAVPILGNLSLTFYRWITKNEKITLPIYSLIFLIVGLIVVFEYQLPKHHPRYVADVWDIVMYILGGLFFQLVMNNK
WP_013767822.1	0.2966956521739131	115	MMRRYPLVVGLLACYLVHLSLKFGRVPVPGFFSHYFADLLCMPLLLSLVAIAMRCVKKDPNLYLPWPMILVAVLYVGVVFEYWLPHYWPRYTADVFDLLMYGVGGLGFYFFQARL
WP_034980092.1	0.29714285714285715	112	LNISYWFIGGLIIWGIIAFLRRNGILIPLINDHLTDLYSVPMFSYTIMKIMKLTYYPDWRPDLKFLLGAALNLTIVFEIICPLLSARYTADFIDIICYFSGALIYHLVLQRI
WP_157600678.1	0.2977678571428571	112	RTLSPLFWVLAALYMGHRMAVWFSISRPDWMRFYLDDLLCLPLILTVTLFFMRAFHGPTFRLTPYQVGIAVAYYALAFEVVFPLFMPRYTADMVDFVLYATGGWIFYRFLNK
WP_226389527.1	0.29843478260869566	115	ILFNPWFYVPAIVFVVNQVLEKVFAIYIPYVHAYLDDLLCMPVVLGITLMFFRRFHHLGERYRFSKTHVWVAVLYFSVIFEVWLPSRSSLYTTDWLDVVCYSIGAVVFWYKINLA
WP_229967274.1	0.29999999999999993	113	TLSHPVFLVCSFLFCLNRLLEFNEVYLWPLYAYLDDLLCMPLSLSVVLVAERLYFKNNDFILANRYIVWAVVLFAFFFELLLPLFSNKYTADVFDIVAYAVGAVVFNISINRP
KAA3611375.1	0.3006140350877193	114	LLKNKIVLGCLTLFGLFHLFEFLFFKTIFLSSYLDDFLCLPLLLAGILYVQQRFVFKEQTYYLPIKQVIFSVLFIALVFEGILPWISQNHTRDLFDIIAYAGGAVLFHFFINRR
MBL4651115.1	0.30096491228070177	114	TLKQATWWMCLLLFLGHQFFERALCWHWVWADSYLDSLLCMPILLGLLLFERRFLLKQPSYYFPFLDTAVMVILLSLLYEEVFTSVFSGFTKDYWDYLCYFIGGLYFYFFVNTN
WP_152565664.1	0.3018421052631579	114	VTLHIVALICMVMYAAVQFMKLVQYESYPFIFSYLNDILVIPIIATICLHVLWMVKKNYQLRIGVLSLISLVVLYSYYFEYYLPLNSERYTRDVWDIGCYVAGAVIFYIAQKLP
WP_137760545.1	0.3023008849557522	113	TLRHPVFLICLILFCINQVLELAHIYIEYLFSYLDDLLSMPIVLTIILTAERLYFSDNRFVLPWHYTLAAVVLFSIFFEWLFPLFSQRHTADAWDMAAYAIGAVLFHFSINKP
WP_189604789.1	0.3023684210526316	114	NRIFISFAFFIVAFLIIQFHQFLNISLPDWILFYGKDFICLPIVLTVCLLAMQFLKKDHSIRLDLFTVLSMAAFYAFYFELYLPKVKVRYTADFTDVVMYFLGALLFYFLQEKP
WP_160367529.1	0.3026315789473684	114	LYWDGNLLFYTASWFLIRFSRKLDLIIPFFNNWLTDFVFVPLIAHFCLIAGNILIGKRYTFKFPLYQLLLLAMLTAFIFEYWAPQYTTYNTYDPFDILAYLAGACYFYAFHQPL
WP_140465428.1	0.30324561403508776	114	ALRHPLLLGAAGLYGGLWLNRHWLHWPLPALITAHLADLLALPLMLGLALAAHRWLIAPRGTLPGAWLVGAWLGVSVWFEGLLPLWSARAVADPLDVLAYAAGTLGFHYWLNRP
WP_087457970.1	0.3032743362831858	113	LLNLSLLAGTYALYLLNEHVWKELTNNAFLHGHFNDALAMWIFLPYINLLLSFYPYRVISITSIPACLGLALLSGLGWEYLTPLFLTRSVSDPIDVVMYLISGMTYALFVKKV
WP_146060575.1	0.3035398230088496	113	MNNPFIWFYALSWIIIRYTRNQGTIIPYLNNWLTDFVFVPLIAHVAYVVGYFLIQLPADYKIPLGQLLVMAGLTTVIFEVLCPIYTTYNTADPIDALCYFLGAIWYYAIHQPY
WP_169605535.1	0.30447368421052634	114	TLQNPWFIAGCLVWAVIIPARKLNYPVPFLNGYLDDAVAVPVIANLSLWFKRTVMIKSNYYVLLPGHVIFIVIYLSVLFEWLLPHYSATYTADYWDVLLYILGGLFFYAVMNKP
WP_073335164.1	0.30508928571428573	112	NKISYWFLLGLAVWALIIFLRKSGIFIPVMSNYFTDLITVPMYTYLIEHLMNEVLGYHWKPDFKFILNSVLYLSMLFEVVCPMLSERFTGDILDMVAYLVGGVVYYFLRIKL
MBR9833411.1	0.30513761467889905	109	HFSFWIPAALFVVHQILQKGLAIHLSFIDAYLDPFCLGALVPPLLLIEREWLFKQTHFSKIEFAILLLVLMLASEWLLPFLSSEFVADPFDAFAIFLGGCWFWWFQGES
HJC65678.1	0.3075221238938054	113	PLNLLLIVLVAVLYVLNNLVLKKSFHGAVRFFLVCYLNDLICPLLFLSYINLLLISINRELEKWPQILTVSLCAGVIWEFLAPVFKPSSVTDPWDLACYTAGGMTYWAALNIW
WP_066247614.1	0.30798245614035086	114	ILKHPIFFSSILVASFVYISQRLQVPLPNWIYFYLNDFLCMPIVLSLCLAIIRRLKKANNLYVPLLVVLGLTTYFVVYFEWFMPQISTRYTADIIDVGLYYLGAMLFFNVQKRL
AZJ31159.1	0.30850877192982457	114	KILTYYFAISILIGSLIYIAQKLIIKLPTLVNNYVNDFLIIPIILTICLYILRWSKNNKHYQIPLGVMVYICVLYSFFFEFIIPKYMERYTADIFDVILYFIGGFVFLILQEKE
WP_058885516.1	0.3090350877192982	114	KISYIYAVFSFFLGTAIYIAQKMSFKLPRIVQFYVNDFLIMPIVLTISLVVLRWSKNNKNYQIPLWIILYSCSFYAFLYEYILPNFYQRYTADCIDVLLYFIGGFIFFILQKIP
TYP96466.1	0.3102631578947369	114	KPLYYYFIFSFVTGTAIYLASFYHFHLPDIIRFYVNDFLIIPIVLTISLITMQKLRNDINYTIPLSVVLYLCAMYAVLFEYFLPKFHLRYTADFIDVILYFLGGILFYYLQKKH
WP_106931834.1	0.3112173913043479	115	ILRNPVFIIAAVTFWITYTLEYFNIFTLPFVHHYLDDLLAMPVILTLVVAVQRQWVYRTPRYILSKFQVMFAVVYVSFWFEVILPAFSVKYTRDAWDIIAYSLGALIFYRFINQR
WP_189586684.1	0.3113913043478261	115	VFNNPFFWIPALLFAVNQFIERILAIYIPWVHAYLDDLMAMPVILGITLQVYRWIHPQKDAFVFSKVQTFVGFAYISFIFEWFLPRFSTTYTADVWDVLCYALGTLIFYIFINKP
MBS1521875.1	0.31140350877192985	114	TLLNKWFIAGCLIWLVVTIMRRSGHPLPVLNGYIDDLLAIPVLANLGLWFQRVFVIRNNYYVLSPWHVAFIVIYVSVLFELTLPYYSKTYTGDWIDVILYLAGGLFFYKIINRP
WP_027374673.1	0.311981981981982	111	GKISYWFCLGLILWAVIIGLRKNSIYLPVINEYFTDLITVPMYCYLIEMIMNFLGYTWKPDVKFVLTSAIYLSFLFEVLCPRLSNVFTADFFDVMAYFSGGILYYLFRIKS
MTI20609.1	0.3122522522522523	111	RFNHYSFLIPLIVFLGHQLLEIIFQIRITFIDNYVDPFCMSALALHLLAAERFLFFDDELRVIDVIVTTLFLAFVAEVVFPFFSSRFVADVYDVLAIAIGSVWFVLTSKDF
WP_141877075.1	0.3125438596491228	114	RLLNISFILFVLIFILFEALKFTGANFPEWTTSYLNDFLCMPIILTICLKTVHYLTKDRAVKISIAQALALTFFYAIYFELILPQFVDRYTADPVDVLLYFSGAILFLFLQASG
MCB9196672.1	0.3129824561403508	114	YSRHIVFIFFFVSYLIVFSLKKYDVELPYFIQCYFADLLALPITLSAIRYLLSKYSGQSDYSLSLGKITFAIIYFSLFFEWLLPRYSNSYTGDFFDFICYFLGGVIYFFIQSNF
WP_115810857.1	0.3142982456140351	114	ILKHPLFLVAIVIVTVLYSANRFEVPLPNWMYFYVNDFLCMPIVLSACLAILRILKKTKTLYVPISVVLALTLYFSIYFEWLMPQINTRYTSDIIDVGLYFLGAILFFKFQKQL
WP_232826707.1	0.3144347826086956	115	VFKNPFFFIPCVIFWINQYLEKSLGFFIPFVHAYLDDLMAMPVVLGITLQIFRWIHPMKNDIIFTKFQVVVGLLYFSFLFEFALPKWSENYTSDILDVVCYGIGALIFFSFINVS
WP_089317942.1	0.3147787610619469	113	TLRHPVFLVSLLLFCLNQLLELSNRYLWPLHAYLDNLLCLPVSLTIVLAAERLYFQDSGFVLPWQYVLLAVLLFSLVFEGLLPLFSSRYTADAWDILAYALGALVFHFSINKP
WP_107038960.1	0.3153982300884956	113	TITHPIFIVLATIYAVYYGLKQTDVVFPLFISNYLADLLSIFLVNTFTLWCIRKIKNRPYLELPIPLILMSVVMFSIFFEFVLPQKSSIYIYDPWDVLCYFISGMAYIFWRWK
MBX7095219.1	0.31642857142857145	112	MRTGVFLLMVFIWICNRFLFPGVIPFHSWISDFIAIPVFSFFATISIRKMHNHHFIPSPVQVIWAALIFSIWFEGIMPLRDARFTADGWDVLCYFAGAGCWIRFPFLFFRNE
RYD71058.1	0.3178991596638655	119	ILLKPLFLAFLLLFLLDQTLEKNGIFLPFIHSYLDDICFVPVLLSLASAIMSIVLFGKNASKFSYRLSLFQIISAVIYAAALFEIILPKYALKYTSDPWDLLAYAVGTVIFILFINPKQ
HIW20670.1	0.3179646017699116	113	KIHLPLMLIVLLLYGLNKLVLSPQLAGSIGEFFRFYFNDLICPLFYLSCVQVLLIWAGYEMSTYKVVLFWGLLGGVIWEFLIPLLKPTSVCDYKDLLCYFLGSTLYYVIYKRS
SEG77287.1	0.31830357142857146	112	KYDLVIFVMCFILYGWNELYLKEQSSIMNWFFTGYYNDILAPIILLSYSNILILIFMKKKITNFIGLSLFVMIVGLYWEYITPLYKNSTSDIYDLLAYYIGFLIYWLSTKAG
WP_144911657.1	0.3201754385964912	114	TLLNPWFIIGCLTWAIVLVLRRTSHPLPYINGYINDVFAIPVIANLGLWFNRVFIIKSNHYVLSKRQVAFIVIYVAIVFEGFLPYLSKTYTADWIDVLLYILGGLFFYRVMNKA
OBZ10727.1	0.32035398230088497	113	RLNIILVAITLGTYGLNRFFLKPHIDLVFLHNYFNDVLAGVLLISSYNIAAHLCNIPKYILVQPERIFFFTLFVGLFWEYVTPLYRNDSASDLGDVLAYICGGLLYWLIIMII
WP_134088610.1	0.32087719298245615	114	ILLHPLFLTGCFTWLAVRKLRTVCELPGFINDYLTDIFAIPVIGTMVLTFMRLLIVRNNLYIFPASYVYVMVIYTTLVFEGILPRVANAYTADIFDVLAYALGGALFHVSINKP
MBQ3535025.1	0.321140350877193	114	MKKYFFPAGLLMGLYALNRFVLIPCTGGLLHRLLSGCFADFLAGGMMVLILFAALSAAKCKPPKPLSALALAFFCGLFWEFVTPLYLSRSVSDPWDVLAVLLGGGVILPFLYRL
TVR38631.1	0.3213274336283186	113	TGRVLFAVMMVLYAMLYLLRVLDVYIPVVSDYLADLLALPVILTISRFLMIKFKVVNPSFEINLWMVLLTATYVSLVFEWWLPPRSERYTSDLVDVMAYFLGAIAYYLYRRSS
WP_158840908.1	0.3214035087719299	114	KTLLYYFIFSLLTGTTVYFLQYFSVPLPRIIRFYLNDFLIVPIILYISLQILKWSKNDVNYTLSLWVILYLCLMYSILFESIFPKYLARYTKDIVDVILYFASGFIFYYLQKSK
OAB43486.1	0.32339285714285726	112	KRDLLIFIFCFILYGLNEYIFKGLDVQLHWFFVGHYNDVLASIILLSYSSLLIVIFAKREIKNFLLCSFLILLVGLFWEYVTPYYKKSTPDPFDIVAYYIGFLIYWFFVKLT
NVK65413.1	0.32341880341880347	117	YRAHILFLALMTAYFITRYVRSQFDDLPHFIQYYFTDLLFVPAMCLFALIVLRFLRREPTLTIHWLAVLAQVGIVSIYFEWYLPTYPPEGHIHVADFIDCLMYLLGGIAFILIQPFL
MBX7142044.1	0.3241071428571428	112	TLSHLVFLAALLIFLINQALEHSGIFLPVIHSYSDDLMCLPVILTPALAGFRFFLGKQFCLPVSKIMTAFILLSVSIEIILPAFSTRHTADAADVIMYALGGAVFHFLINRP
PWI30014.1	0.32447368421052625	114	IIKNPLLIAFCFIALFIYVASRLALPLPSWIYFYVNDFLCMPIVLSISLAALRFIKKTDAIYVPLSIVLVLTTYYAIYFEWLMPKLHPRYTKDVIDVSLYFLGAFLFFKFQKRL
NBH51637.1	0.325	110	MVGAIVMVFYCLNRFLHGFDGVLPREFLLYHFGDLCGGILFPIYVNLVCIAAKSSFRIDSLGKAMMLEALCSAVWEGAIPLLWRASTADILDVVCYFVGGLVYWIMMSLC
PID79506.1	0.32577981651376153	109	MIVVLGAIFLLLQVGQGAHLVPAWVHSWGDDLLCLPLILGGILWAQRHVAGQGAGYILPRAHGVGVLLLIGVFFELIWPRVRAGAVADPWDLVAYTLGFFFFQRFLNRP
WP_073406934.1	0.3257894736842105	114	TLLNKWFIASCLIWLIVITSRKLGHPLPLINGYIDDAIAIPVIANLGLWFQRVVIIKNNYYVLSKWHVVFIVAYVSLIFEGLLPLFSKTYTADWIDVLLYIIGGVFFYRVMNKA
MBK20869.1	0.3261904761904762	105	MFTALYAWTLYVKFHIPNKSFLNYYLADLICMPIVFYLVEAIFRILKINFSLSITKIIFGVLYFSFLFEFVLPRFSSRYTGDWFDVLMYCMGGGGYYVINKILNP
WP_162428073.1	0.3268141592920354	113	TFAHPVFIACLTLFCLNQLLEWQHVYIAPLHSYLDDVLCMPVVLTVALAAERVYFGNYSFVLPLYYSLWAVLLFSIFFELLLPRLSDLYTADVWDVLCYSCGAVLFHFSINKA
WP_191183611.1	0.32787610619469026	113	TLRHPVYLICVLLFMVNQALELAHVFIPLLFSYLDDLLAMPMVLTLILAAERAYFRNGSFVLPWTWVAGAVAAFAFFFELVLPPFSPKHTADWLDAVAYTCGGALFFFTINQP
WP_101335550.1	0.3291964285714286	112	TISHPLFIVLFLIYITYYGLKQTEVVFPLFVSSYLADLLSIFLVNTFALAIIRKVQNKPNLEFPPLLVLLSIAMFSLFFEFYLPSQSTIYVQDPWDILCYFISGGMYVLWRR
WP_177222690.1	0.32964601769911506	113	RIFDPFFSCYIGLWWVIHLFRWGGHPIPVLNNWLTDFLFIPVVAHIALVFTRLLLRDTGYRYPLSFLLWMAAYTAIAFEYVLPFFSANTTADLFDVLAYFTGAVYYYFVHQQQ
WP_028593731.1	0.3301785714285715	112	RINVAIGIIAILLYIVNNQVMKPSWNVYFLHSHFNDVMGGLLIVAFTNLASAIGGQARLSLYSVWRIVSFTLVVGLFWEYVTPLYHQGVSDPWDVIAYMSGGVIYWALARIC
WP_139067221.1	0.33061403508771936	114	KILHILFFIFVAVFLLLQLLLHLDVYLPNWVIFYVNDFICMPIVLTICLKAVHLIMRDRRIRLSLFSILSLTAMYALYFEVYLPKVEPRYTADVMDVMMYTAGSLLFYFLQHRK
WP_091891722.1	0.33070175438596494	114	KLLLYYFIFSIITGAFIYFSSHLNIQLPRFVRHYVNDFLIIPIILFISLQVLKWSKNDTNYTLSIWVILYLCLMYSVLFEFIFPEYLARYTKDFIDIILYFASGLIFYYLQKTK
MAD96682.1	0.3320869565217391	115	RLTTSYFFISLFLGSLIYGMQQFTSVELPSLANNYLNDFLFMPIVLFVCLFTIILIKNNKNYQLPLYIILYTCALVSIAFEYYFPKVLTRYTADIMDVCLYFVSGLLFYFLQNPS
WP_138091427.1	0.3321929824561404	114	FLIDPFFVFYCLCWIIIRYFRISGNPIPYLNDWLTDIVFIPLIAHFSYCLGLFILRLEHGYKYSLKQLFLLAFLTSIFFEVLSPMFTDYNTADFMDAICYFLGACLFYYLHQPY
WP_197919663.1	0.33222222222222225	117	VANLLIVIVGIGIYAPYQLYIRSEMTGFMAGQFTDVIAGAIIPSVLAAWPGIRKWFELSLRSLFGTLIVTGAAAFSWEVLVPLLDSTSVPDVMDVFAYLLGGAINWLVAAFLLRRKF
WP_109693899.1	0.3327027027027027	111	MRLFITSAIGWSIIHGFRALGYPIPILNGYLTDLLAVPVMIHIALLFTRRFLVQDPSFRYPFSWILFISAYVSLVMEVVVPHFSPAYTADGWDAVVYFAGGICYHITGQYL
WP_224462562.1	0.33289473684210524	114	SPILILVCVSAVLFLIHQYLQLVIQLHITFLDNYLDPILLMPLLLYAVLWERRILLRDRHLVLSYTDILGYFLLVVLIGEGLFPLISEKFTADYWDILAYAFGTLSYIMARKAS
MBI3135033.1	0.3329824561403509	114	IFLHPVFIGCIVLYSLIRYLRRIEFAMPDWLNGQVTDLLCIPVVLMICLAFVRVIKKNATIELKLWLIGLICLEYALIFEWMLPKKSAIYTADWLDVCMYFTGGLIFYFIQPLF
MBD3375473.1	0.33318584070796464	113	LTRDPLFIGSWLLYFGLAVAQQWLSVPPWIAAYGRDVLLVPCVLPLLITALTRMKIRVPSPPTIIEILLSVLIWSIMFELLGPEFFPHAVADVFDILAYCAGGIIAGFYWHLH
WP_028887732.1	0.3332456140350878	114	GVLPVYFILSLITGTSVYIAQKLNVKLPGIVQFYLNDFLIIPILLTVSLVVLRWSKGSKGYEIPIWVILYICSMYALLYEYILPKVNIRYTADVIDVVLYFVSGFVFFILQKNN
KAB1637406.1	0.33350877192982453	114	SWSNLVPLLATLVYLINRFAFSLDCVLPYEFANYHLADLCGGIVFPAYVNVLTRVVSGREIICGLGSSLLLSALCTVCWEVLASCVLHFGTADPIDALMYFLGGLVYLAFYKIL
WP_187481131.1	0.33421052631578957	114	NLLFKYVLFSFILGSFIYFSSFFNIQLPQFVRFYVNDFLIIPIVLFLCLQVLKQTKNNPNYKIPFLIILYLCFLYSLLFEFVFPNYLARYTKDYIDILLYFAGGIVFYQLQKID
MBV1709375.1	0.334392523364486	107	MIIGIAAINQTVLKFRFDGMIGTFFNYYFNDVLAALLILVWTNFLLSLIQRKLDNHGHIFLLTLSIALFWEYITPLYKAGSTSDIWDVIAYLFGGFIYSSFVLYRKL
AMS26748.1	0.33499999999999996	114	LFPISVYVPLSLWIVYHLLKLSAIPFPAYFQSYADDLLFIPIIMGLGLLLQQRWIAPTTPFIYSNRALVCVWVYCCIVFELLFPLFNSSFTADWFDCIAYACGALWFKVGMNKP
WP_168975177.1	0.33654867256637166	113	LLNLVIFIVAVLLYVVNENILKPVAGYIFFKNHFNDLLAMLLFLPYSNLLLSLYKKKDITLVSFWHTFVFSMLAGLSWEYVTPLYNTKSTSDPIDVGMYVAGGMIYWLLLYCF
HAL82718.1	0.3371929824561403	114	TLLNPWFIIGCLVWVVVITTRKLGHPLPYVNGNINDAFAIPVIANLALWFQRVFIIKNNYYVLAPRYVIFIVIYVSLVFEGLLPLLSKKYTADRLDVLLYIFGGLFFYFVMNKA
MBA2328928.1	0.33745614035087723	114	FLRSPLFFIFLLVFILHQVSQYIFKIPLPFLNNYLDNFLAMPVILFLLLAEKKYIYKQKDQKLSLLFVIIATLYVALVTEWLFPLLSERFTADWFDLVFYSLGSAFYYFFMNRI
WP_221834350.1	0.33824561403508774	114	TILHPYFILIAMVYLAVQLIFYLGYSTPNFISNYLSDLLCMPIILTLITAFTRLVKRTKELELSILSIAVVVLYWSMYFEWYLPTKSGVYTADLWDVVCYITGTTIFIVWRKST
WP_201429382.1	0.3382758620689655	116	TFKHPLFWVSLILFLINQILERIYGVYIPFIHAYLDDLLCMPIVLGIATQILQWIHPAGNFYYLSKSHIAIAIVIFSVIFEGVLPITDPANFTSDFLDIGFYIVGALIFYRLIARK
WP_121964080.1	0.33858407079646025	113	VLRHWTFIGMALVGMLIYILQRLGIPLPLIINNYLNDTLSIPLTLFIILGIVRTWRGKGYLLSVPMIISVVAYYAIYFEYYLPQHNPRYTADLLDVSCYCLGGILFYFIQKCF
NQV42651.1	0.33905982905982907	117	ALRRLIFLAGISVSIYAINRLFLIQMLPEIGFLKYYLSDILALPVYLPTSLYLAWRLHLISGEYRLDFIHILGAVLTFSLLFEGIVPVFDATTTRDPYDVLAYFAGGLLVYIVGSAG
MBL7706725.1	0.3402608695652174	115	KISSAWFAGMLLLVLLHQFLEKWLEIRIPVIDNYLDPLLLMPILLHLMLWERRILFKKDLHYVFSLFEVIVLFIVVSFVAEYLFPRWSMGFTADGWDVVCYACGTLIFYFFFNVP
WP_134271870.1	0.34044247787610626	113	QKHLIAAAIPFLLFGGHLILERLLRLHWTLLDHYLDPLCFLPILLTLWLIDLRWLFGRPRLTAAFTLVAGTFFIVLGEIIFPILDPAFVHDPWDYPFYLIGLAYFWFFINPKA
WP_188597397.1	0.3408771929824562	114	NRLLIYIGSSFFLGSAIFICDRLGVLLPRWVRFYVNDFLIIPIVLFVGLKVVQWTRNDLQFKLNLFHILWICALYSLLFEVVLPPMLLRYTSDWVDVILYFASGLVFYGLQQTD
WP_051774410.1	0.34114035087719297	114	IIKHPVFLMFLAVASFIYLSSLFDLHLPKWIRFYVNDALCMPLVLSFCLIGVRFIKADQNIYLPVLSIVLLTLFYAVIFEWWLPQSNPRYTADWIDVGLYVLGSFVFSIFQRKL
WP_110827130.1	0.3415044247787611	113	MNTFKWFSLFSFIALFIYLMNKAGYVFNDFVQFYVNDLLVVPLTATLAMWFMRMLLQQKKLALRSWQILFIVMMYSLLFEALLPHFIKRYTGDPVDVLMYIAGGLFFYKVMNC
WP_154662303.1	0.34173913043478266	115	QIFRPWFVVAIVLFVSHQISQKILHIRLDLLDNYLDPLLLMPLLLHAILWERRLVFGFDEHHILPKIIIFLVWLLVSVLAEFIFPILNKGFTTDFVDIFLYGIGSIVFVKFFNLP
MBC7744058.1	0.3422807017543859	114	TLANSWFVLFCLIWLIIFTGRRLEISFIGFNSYLTDLISVPIIANLGLTFQRVFVTKSNTYRLKAGHVLFIVAYTSLIFEILLPRFSAKYTADMVDILMYVFGGLFFWQFMNRP
WP_155522691.1	0.34256637168141596	113	ALNGFLLFLVLVFYSGNQLWVKPMTAHWFVHGYVNDILAGIWLPALINALASLFRIQRALVTDPEKIVLIAVMAGLFWELAAPQFVTGSTQDPFDILAYVTGALLYITVVRLV
WP_207435467.1	0.3452678571428572	112	GTFPPLFWAFAALYLMHRGVAWLDVPCPAWLQFYLDDLLCLPLILPPTLFLMRLFYGPEVRLSLYQILFVVVYVSVVFELFLPTFMPRYTTDAWDVFHYALGGLIYLRFLNR
SHK67050.1	0.3461607142857143	112	YKISYLFLLGLLAWLLIIVLRRKEIIIPYVNNYFTDLITVPMYCYLIEYVMNTVLGFQWKPNFQFVLTSVLYLSLLFEVVCPSISTRFTGDILDVVAYAVGGIIYYILKINN
WP_157540376.1	0.3474561403508772	114	MNWKYWLAVLSTTGLTVYFAKKTHVALPEFVSYYLNDLLIVPLTALITRTVMRLIFGAKTLILTTGQVLYIVIFYSVIFELILPFYIQRYTADSADVMMYTLGGIFYLLIINRS
MBU4487124.1	0.34767241379310343	116	YLLDPVFIGSAILYILSRYIVIDRSSFIYSFWNFYLGDFVLIPVALPILLYISRLFGLRKNDSPPQLVEIITPLIVWSIIFEIAGPHFVSAATADYFDILAYFCGAVVSWFFWNYR
NVK51361.1	0.34876106194690265	113	KALVYYFFFSILTGTCIYFAALIEIELPRWVRFYVNDFLIIPIVLTIVLYLVRKIGNKEATISLLNIVYLSLVYALIFEYWLPTFHPRYTADSIDVVLYFVSGFIFYFLQKKY
WP_157454101.1	0.34903508771929825	114	KHIRLLFFISIVLYLLVILSRFNGVKIPAIINSYLTDFLCLPIILYLSLIGVQKIKNIPNYRLTVYQIFGMTLFYAILFEWYLPSRSYLYTRDYYDVIAYFVGALFFFILQSKS
MCB9188775.1	0.3493859649122807	114	SIPVITAILGWISYFSIFLAKKLDIGLPYFFQCYFTDILAIPLVLGIITYLLKRYISDPSFNLTIPMILAAIAYFSILFEWILPSYSSNYTSDPLDVLCYLAGGILYLLMRKYS
WP_201919443.1	0.35018018018018016	111	ILFHYGFIIPVLAFTIHQVLEIIFEIHIPFLDNYLDPFCAGAIMLHALAIERKVILDNKLTYLDVVIAIVLLSIIVEVLFPYLSSRFTADIYDLLSFITGGIWFLLTRGDL
MCA0427598.1	0.35044642857142855	112	KFHRLYFAFVFLIWAIFHLASFLLPMPEWASSWVDDFLIVPLVLSLAGWIQSALILRKPFYWKKSAVVGTALFFGIAFELIIPKLNQAFTSDKMDILVYLLGASAFYLIQTL
NLM45185.1	0.3512389380530973	113	AFHLGLFSACIHLFLVNKYCLKRLINHPFLHFYFHDLLAPLLLLSYSNMLLAWFNFRGRRIRSLPAILLLVLAAGLFWEYVTPLYLPHSTSDPLDLLAYLAGGMLYWLLVSFS
WP_028870729.1	0.35271929824561404	114	ILKNSIVLALCLAALLVYLASWLPIKLPSWVVFYLNDLLCMPIVLSVCLAMVRLYKKANNLYAPITIVYGLTFFYTVYFEWVLPQINERYTGDLIDVCLYFVGATLFLVFQKRL
WP_046309819.1	0.3530973451327433	113	TLRQPLFLLFFILAIGNQLLELLGIYIWPLHTHLGDLLSLPLTLTIALAAERLYFQNPYFILPLRFTLLALLLFSVAFEGLLPLLHSRYTADPWDVLAYAAGAVIFQVWMNKP
NDK54837.1	0.3532075471698113	106	MACLLLFWLNQLLEWQHIFISPLYQYLDDLLCMPLVLTITLATERLYFSNNYFVLPLRYSLVAAVLVSIYFEVILPLFSPVYTPDAVDVLCYSVGVVVFQVLINRP
WP_141421655.1	0.35477876106194695	113	NYTVFFIGCAVLVGAYQLGLQNGINYPQWMRAYFMDLLCMPIVFGIILFLLRLVKPAFWLSLSMILSLSLLYAIYFEVILPPIKARYTADWGDVFCYFAGALVAYLVQLSDKR
MCB0820450.1	0.3555357142857143	112	ELISPVFLTAGILAIINRYFLRYTGIAAIDYYFNDFCSVPVTLYLSSVTLGFIYGIFPFPLGKTRIFCATLLFILVFEIALPLLNPSRYTADIIDALVFAAGGVFYYLLAEK
HEH07054.1	0.35586206896551725	116	PWLGIWPVLAALVFAVVETSQSLGYTIPWVHWYLNDLICMPIFVAISISLERLLSGKLELLYGLLKVLFYLLIISLVFEVFLPLKSSNYTSDLADVFFYLIGTVFTFCFSPCIDRR
PRX46267.1	0.3559649122807018	114	KSLKIVFLIFCFLFAILQTLYFLEIPLPDFIKFYLANFLCMPIVLSICLFTVQYLKKDKSLRLDLITVLSVFVMYAIYFEIILPPLHWRYTADIIDVLLYLTGSFLFYFLQKSP
MBC7612362.1	0.3576991150442478	113	KFQPNWYFLSLPVLWIILKSLFFLSPAPVFFLSYFDDLLIIPFVMGTALWIQQYFIKPDFVYRSVYIALVWLYFSLLFEGIIPWFTNNYTADLYDLPAYACGAIYFYCFINKP
MBT4130794.1	0.35871794871794876	117	LLRRLMILAGVSAFIYALNRLLIIPMLPEIGFFNKYLGDMLALPVYLPLSFYLAWRLHLIPEDFQLQLTHIIGAGIIFSILFEGIIPIIDSTSTRDPVDILAYFAGGLVVYLVGYYT
WP_090405316.1	0.3592920353982301	113	ILKHRLFIGMLLLGVIIYILQRLGIVLPSFVNNYVNDLLAVPLTAWLTLAVLKQWKGYIFLLSPLMIMTIVFYFSVYFEWYLPQHNPRYTGDFIDVLCYIAGGIAFYFIQKKY
WP_185212000.1	0.3604385964912281	114	FLLNPYFVGYCLAWLFVRYSRLSGHPIPYINNWLTDFVFVPLIAHFAFCAGIFILNLKNGFSFPLWQLLALAFMTSIFFEYLSPRITDYNTADIVDVVCYFSGALFYYFIHQPF
WP_187340370.1	0.3606140350877193	114	TLLNPLFLIGCLFWPTVHVLRGAEKLPVFINSYLTDVFAIPVIGTLVLTFMRVFVTCDKYYVFPVTYVFFMVAYTGLIFEGILPLFSERYTADLFDILAYIMGGCLFHLFINKP
WP_229741262.1	0.3609259259259259	108	MIAAFLVALTIYTCQVLGIGLPTFINNYVNNLLCIPLVLTLCLIVLQNIKSDNRLTIPIFVITSVTLYYIFYFEWYLPNVNPRYTADIIDVSLYIAGGVIFYFLQNKY
WP_068837780.1	0.36115044247787614	113	TLCQPLFLLCFILALANQLLELAGVYIWPLHTHLDDLLVLPLTLTIALAAERLYFDTPYFTLPLGYTLLALLLFCVVFEGVLPLLHTMYTADYWDILAYAAGALFFHTSINKP
TAF44540.1	0.3614782608695652	115	PINKTFFLCLCIIWASVFLLTKSKIYLPNIFQFYLLDLIAVPVLANLGLYFLQFITQNNSLLLKPWQLIFVIISVSIYFEIVLPLCKPSRYTADIYDVLCYVLGGIFFLAIGKIK
MCB0276975.1	0.36267857142857146	112	MDRKFFLGLVLVGIFIGNQIVEEMGIYCDFINSYLDDFLAFPIILWLGQYINRTFFGLDFVLSVTAVFIVTNIFGLLFEFLYPLLSENFARDPWDLVVYNLGALFYVLAIAP
WP_147923348.1	0.3656637168141594	113	TLRHPFFLLCFFLFLLNQVLELAGFYIWPLHTHLDDLLCLPLVLTLVLSVERRYFNSPEFVLPLSYVLSAFVFITVVFELLLPLFYTRFTADAFDVLAYAAGGITFHLLLNKP
MCB0278896.1	0.3656756756756757	111	KLPPIFFLAVILALINHFFFKQFLFLKNLEYYLNDFLFPMIFIPAIFLIRQQLNLTKLTKPDFFFIFAFCVVFSIWFELILPIFQPLSTGDSYDVLAYFLGGITLHISSKF
WP_196116433.1	0.36610619469026545	113	TLLHPVFLVCVLLFVGNQALELAGFYFPLLFSYLDDLLAMPIVLTIILAAERSYFQNDKFVLPLAWLVVAVVAFSIFFELLLPPIYSKHTADWVDVLAYSLGALVFQFTINKP
NQV15868.1	0.3673504273504274	117	HPKPLIVLALTAAPIYLLNLWFILPLANTPLFFNNYLGDFLALPIYLPVSLYLAAQLKIVPNLYRLHWIHVLGTIILFSVIFEGLVPVFDTRSTRDPFDLIAYFAGGILVYFTQTIF
RKI95697.1	0.3675833333333333	120	KFNIVVLAVCALLFFILDGFLIAAVTSAYPGSLGSYLLQCHTIDALGGCAFMAYTNLLLNLVKPDVCLKRPISVFIYMLFCGIFWEAIAPLFVPNSTGDVLDVVAYLIGAFCYLLLAKMH
WP_218732827.1	0.3679824561403509	114	KILFYYFLISLLTGSTIYLLQYLSFPLPKFISFYVNDFLIIPIVLYISLQILKWSKNDKSYTLSFPIILYVCFMYSLLFEFIFPKYLARYTTDIVDILLYFASGLLFYYLQKIK
MBS1271802.1	0.36833333333333335	114	VLTNRVFLGAVLLFLAFHLLVIFGIHSPLLESYLDDILCLPIILSITLYAHRRFRVNSNRFRLPLLHILIAFVVIAIGFEVVYPLMTSHGTADVADLLAYGGGAVIFDQWINIA
WP_219288146.1	0.37088495575221236	113	ILSNRYFIGLLLLGTCVYFLQRLAVELPAFIQNYLNDLLVMPLVLWIVWAVLVEIKGVEAQLSWSMALSLLLYYSVFFECYLPTVNARYTSDVYDVICYFIGTMVFMLLYKKG
WP_229944694.1	0.3711504424778761	113	VLRHWTFVAMALVGMLIYILQRLGIPLPSIINNYLNDMLSIPITLFIILGVVRTWRGKAYLLSVPMIISVVAYYAIYFEYYLPMYHPRYTADILDIGCYSLGGIIFYLNQRYL
WP_147030077.1	0.37228070175438593	114	TLLNPWFVAGCVIWVIVYSFRRLAHPVPWINGYVDDFFAVPVIANLSLWFMRGAVIRSNYYVLSAWKVTFIVIYVSLVFEVLLPAFSKTYTGDWVDALLYAIGGVFFYFVMNKP
WP_143072729.1	0.37290909090909086	110	MPTVVIAAVYFCNRLWLLPHTSGMSHRLLAWYLGDFLAGALMLCILNGSLAMGNRPALKGILPVSVFLAGCGLFWEVVTPLYLSRSVSDPWDVAAVWLGGMGMLAFFSIM
WP_187342693.1	0.3746491228070175	114	TLLHPLFLIGCVTWITVRMLRGAQTLPEFINNYLTDVLAIPVIGTVLLTFMRTSVIHSNSYFFPMFYVYFMVVYTALVFEGLLPLFSDRYTADLFDILAYIIGGYLFQLFINKP
WP_119432321.1	0.3764601769911504	113	TIRQPYFLLCLALFMLNQLLEWQQLYIRPLYSYLDDLLCLPLSLTIVLAAERAYFLNPAFILPKSHILLAIFLFSIVFELVLPFCSLAYTADFLDVVAYGFGGILYAVLLNNP
MBK6642010.1	0.37732142857142864	112	LLTHPLFIGSVVLFVLNQLMEHSGIFVPLIYSYLDDLLFMPIVLTLSLLLQRRILGWKYRLNTIHLLFGFVYVSVVMEAVLPLMNDRFISDPFDVLMYGFGIILFQMLLNKP
WP_014203851.1	0.3778947368421052	114	TYFSKIFWVSLFTFVLNQIIEASGIFIPYVHSYLDDVLCSPIVLGFGLFVQQQFTYRNLQYTLTIPMIILFVAWYALIFEVFLPYSSSSFHADWLDVLAYAFGALLFWRFGNNP
WP_140989185.1	0.37798245614035086	114	TFSNPITISILVFGLLLYLAKLFQLNLPNWVHFYAADLLCMPIVLIVILALLRYFYSNQHFIIPISAIVSLTIYYALFFEWLLPKISQRYTADWLDVLMYAIGASAFYLLQKKK
MCB0760568.1	0.3779824561403509	114	RLIHSVVVAALLLYAVVQYDRHSAQILPSSVSGFLPDFLALPVVLGCILLAFRWITGIAQLQLPTSMVVIAVVAFAIVFEGVLPHTHSVYISDWWDVLAYILGGGFFAWIQTKS
WP_143077708.1	0.3795283018867925	106	MTLLLFGLLINVSQKTGVVLPSFIRNYFNDLLILPIVLWIVLAFIREIKGKEFSVSWVVAIALATYYSLFFEWYLPQFYSRYTADVYDVFCYFFGAFTFLLFQSKI
WP_160849752.1	0.3801754385964913	114	YLNYFSIIVIGVLYGINRFYIKELTLHPFVHGYLHDVMAGWFMIAFLQIVLAWSKYRYSYALNSLKFQLLVVIVAGIYWELFTPLYLPDSVSDPLDIVAYLTGSLFYGFVLQYL
PVH24690.1	0.38121739130434784	115	HFLDPWFICFSLLFISHQILQWILGIQLTWIDSYLDPILMMPITLHIVLWERRYIVGRSSQYTLSKITLFHYFLLVSIIAEVIFPLLQPLFVADWADVLCYAIGTVFYYIFMNQQ
WP_029143286.1	0.38272727272727275	110	KTDIVIVIGTLAIYSLNQLVLKNLGIPFFNNYLNDLLAVPLFFALINSISLYRSNTQVTSFKYLFVITVGLSFLGEYLAIFLRPGSVSDWWDVLCYFIGMFVYYLITNVI
TAH02698.1	0.38330434782608697	115	TLKNYWFLFFVLVWAIIFTLTKQHVFLPKLAQFYLLDLVAVPVLANLGLFFLRFIMQNNSLLLKIWQLLFIIISTSLFFEVLMPIYKPQRYSADIFDVLCYCFGGMFFWNVMNKK
WP_115360579.1	0.3911504424778761	113	QLSLLVGSLAFVLYIVNKTFFTKRYDWTFAHYYLNDVLAGILIVAIVNVLAVLSHQRRLLLISLIRILVFTLACGLFWEYVTPLYVTYSVWDPFDVLAYMFGGFCNWCIIRFE
HAS36533.1	0.3940178571428571	112	TLSSPLFLVASCIFLVNRWSEFYGIYIPFVNSYLDDLMLMPIVLTMALAGMRFIISSSYRLSLWQISLSTLIFSVFFEYFIPQFDPRFTADPLDVLAYLIGALAFLLWGNAS
MBC8192079.1	0.3988888888888889	117	PLRRLMILAGVSATVYALNRLLFIQMMPEFGFLRQYLSDILALPVYLPVSLFFAWRLHLIPVDYRLHFTHILAAVVIFSLIFEGIIPVFDTSTIRDPFDILAYFAGGFLVYIVGFSV
OYU96092.1	0.40027522935779813	109	IGRFIFIISLFILDKWIQNTYAPNAFISNYLDDILFLPIFLGITLLAQQKLIQKEFTYSPFVIIVIWAIVAFVFELIIPVLSNKFTSDFFDVIAYGVGAIIFGLFLNQS
PVH24254.1	0.4034782608695653	115	HFINPWFLCFALLFIIHQVVQWGLGIPIGWLDSYLDPLLMMPITLHLLLWERRYLFEKGDSYKLSIFGIFNYLILVSILGEVIFPVLQPGFVADWIDVLCYFTGAVFFYIFMNDV
WP_123877544.1	0.405	114	YISKIYFPVFTILAIIIYMAQYFAIGLPLFVNNHLNDFLCMPIVLFICQTAVRYIKSDITLRIPFSLLVLITVIFTIYFEYYLPSVNDRYTADVFDVLMYFSGLLFFYLMENGY
WP_048921345.1	0.40508928571428576	112	ATFTPLFWVLAALYLGHRILAWLSVPRASWVRHYLDDLLCLPLLLTVTLFFMRALFGPAVRFTNYQVAFAVVYVALAFEVFFPLFLPRYTPDLWDVVLYAIGGFIFYRFLNK
MBI1267037.1	0.4055357142857143	112	FHVHAIWFNAILAAYLLFKLLSAFWVFPSIVQFYLADFFALPIILGISEDAMRFLYGIHFRLNRRMLMLSFLYAALMFEWVFPYLGYEMVSDPWDVAAYAVGLLFFVSTKKT
WP_125047741.1	0.40794642857142854	112	HTVSPLFWVLAAIYAGHVSWRWLALPRPWWIINYLDDLLCLPLVLTITLYLLRLFYGSELRLAWYHVVFTVVYFILAFEVFFPGFMPRYTSDWVDGVLYAIGGMIFYRFLNK
WP_118195682.1	0.4105217391304348	115	MFLRWWFLIALSIAVIHQVLQKILNIQIQVVDSYLDPLLFLPILLQLMLFERRYLFEKDAQYVFSWYQILMVVFVVSMVCEVLFPLWNPAFTADYIDAICYLIGGVIFGVFFNTT
WP_197464893.1	0.4124347826086957	115	HFLHPWFLLCAVLFVAHQILQWVFAVHLPWVDSYLDPILMMPLTLYLILWERRYLFGKTAEYTLPLSTVFYYFVMIAVLFEVIFPLIQPLFVADWWDVICYALGGILFYTQMNHK
NQV49860.1	0.41478632478632466	117	RIHNLMLLASMAVALYSINRLIIIPRFGHIVFFRDYLGDLLALPVYLPASLFIGIKLNIVVENFEFQFFHVMGAVFIFSILFEALLPMIDSTSIRDPFDILAYFAGGLIVLLVSSIS
MBK7129372.1	0.4197368421052632	114	IWLHPGFLGCVATYLVVFIWRKSHLTIPDFINGYLTDLVCMPFVLLICLGCVHIIKRNTNLTIPWWVILLVFAEYALLFEWILPARNSIYTADIWDVGMYAIGSLIFFLYQPIL
WP_084240625.1	0.42100000000000004	110	MKWLWVFLTIYLIIYLVKMTGFIFPPLVQYYVSDLLAVPVVAGLSIQFMRWLLQDSSLVLRAWQVIFITTLFSFLFEILLPLLMERYTGDVVDVLMYCTGSSFFWKAMNK
MBC8213173.1	0.42840707964601765	113	ARSMIPILIILLIFIGNQIAQSIGFYSHFSSSYLDDLICFPIVFFIIQWVHRQLYDVNFKLPVFHLFIGVLFFSIIFEIILPQFSNKYTGDFYDIGFYIFGAIIFYFINTSNI
MBT5538047.1	0.4284466019417476	103	MILFITNQGMEGEYLTLPVMRYYLDDLVLLPIFLPILGWIFKMAGLTDVVEISMFQVILSVIYFSIIFEVMLPVFFQIGVADPMDVLMYILGGMITLLVFRKD
WP_074744041.1	0.4289380530973451	113	VLKHWTFIVMILIGGSIYVLQRIGVDLPLFLNNYLNDILSIPITLFIILAVVQLFKGKVYKLSIWMIMFIVAYYAIYFEYYLPQFHPRYTSDLLDIGCYMIGGIIFYLIQRYL
PKL67890.1	0.4315044247787611	113	IENFSIFITCIILYGFNTLIFSNINVYKLNYFFSSYFNDLLAPLLLFSYINLLLSLIDKKIYSLKYLILIIVLCSFVWEYLAIFLKPTSVPDPIDIIFYFLGTLLYWIIYKKW
CCY06115.1	0.4344166666666666	120	LIDLGILTLCAILFYANEYLITPFISYSASGTIWYYLITSHANDFLGGVAFMTYTNLLLSLVRPELRFKKLASIAVYIFFCGLFWEYIAPLFVANSISDPLDILAYLIGATLYWAILLVT
WP_068821313.1	0.4346017699115045	113	TLLNRYFVAFSFVWLIIFICTKLGFYFYWPIQYYLIDLLAVPILGQLCLWWMRLILQKSTYTLSKWNIILLIVGLTLIFEIYLPTKNARYTGDYFDVFMYILGGLFFLKYMNR
MBX7202963.1	0.4436206896551725	116	MMIRRFSHWLFVIFGAVYLVNRLWLRPSGFAFVDFYLNDLLCMPLVLYCTRICMVLIYSAPNLHIPVKYIVVATFYLGWVFEWLLPAWSPRYTADPFDLLMYIFGALLFLFWQRLF
MCC7453016.1	0.4504385964912281	114	PLVRAYFIVSVVLYLFVHFFRFVNSPLPAIVNNYLTDFLCMPIILTICLVGVRYFKKIPHFKLTILMILGMTTFYALLFELFLPLNNLQYHADLVDVGLYFLGAFFFFIIWQKS
EMQ96140.1	0.4536842105263158	114	ILKNHIFLILCFFAFLIYLASKFSLPLPNWVYFYVNDLLCMPIVLGLSLAILRFIKKTESIYVPLGIILLMTAYYAFYFEWLMPQLHTRYTGDLIDVFLYFFGAILFFFFQKKL
MTI95725.1	0.4552678571428571	112	KLNLVIIVVVFMVYLFNQLVLKQLTWHFFVHWYINDILAAPLLLGYSNILLALSPYKLRIAGLGPVLLFMLVVGLFWEVVTPLYKPTSVGDPWDLVAYLTGGGIYLIAFRAL
RYF85663.1	0.4568695652173913	115	VLRSPAFICSIVAYGLFRLALWQFPAHVPALFVYYLPDVLCLPVILTLALLFQRHIVYRSLSYRLSWGQVVFALLYVSLLFELVFPLFLPRYTSDVLDVVAYSLGAFAYWFWINP
KUK72728.1	0.46	113	FENLMIFTISILMYVLNTLIFSKITSFKLNYFFNCYFNDLLAPILLLSYINLLLSILKEKIYSLKYLILIILLCSIVWEYLIIYFKPNSVSDPLDVLFYLLGTLIYWFLAKTW
WP_069365925.1	0.4612380952380952	105	MVVLFYLINQTVIKAWTDHWFIHWYVNDLLAGIWLPALTMALAASFRVHQILMLSGAKILLVVLVAGLFWELIAPLYVTGSVRDPFDILAYVSGGLIYLLIMRRI
MBU2268048.1	0.49666666666666665	114	ALLNYWFIVFSILWVIIFTCTKLHFYFWWPIQFYLIDLMAIPILGTLSLVFYRWILQNEEAILPLWSIAFLTIALSVWFEWYLPKHQIRYTADVWDIVMYVLGAIIFNLTMNKS
WP_094235901.1	0.5547368421052631	114	AIQLLLLIIGSALFLINEILIKAVTDNPFIHGHLNDILIIWAFIPFLNLLLSLLPIFRTFRIVTLRSCLLLTLLIGIVWEYLLPLLATVGTSDPIDLVMYILGGATYWLLLKII
MBX7075803.1	0.5911428571428572	105	LQNLILLIIIFALYLINTFYLKQLNPFFANYFNDLLATIILFSFLNTILPIKINNSYWILLITIVAIFFWEYVAQFLKPGSVFDWLDVIAYLISMLIYLLILKYC
MBQ6813860.1	0.7007619047619049	105	KYNLLILIVSLLLYLINIYFLTSYGDFFKFYFNDLFAVIILFSFLNVIYPVKMDNFWIILVITLIASFVWEYLALFIKPGSVFDYFDILAYFVSMVIYLILIYII
MBO5965875.1	0.7632380952380953	105	IYNLIILIVGLSLYLLNNHFLHEINWFFMFYFNDFLAIVVLLSFLNIVYPYKLTNLWLIIVVTLLASFVWEYVALFIKAGAIFDFIDVICYFGSMVIYLIILYFL
