# Supplementary material for: The lipocone superfamily, a unifying theme in metabolism of lipids, peptidoglycan and exopolysaccharides, inter-organismal conflicts and immunity
Source: eLife. 2025 Sep 9;14:RP108061. doi: 10.7554/eLife.108061 (PMC12419801; doi:10.7554/eLife.108061)
Supplement: Figure 1—source data 1. [file elife-108061-fig1-data1.zip › hydrophobicity_raw_data/Skillet-3.tsv]

id	Hydrophobicity_score	length	sequence
WP_193205744.1	-0.10902654867256636	113	HPATVAAIGVLIVNDRVLKPQWPGVLTGKLSDLAGMLVAPPLPALLAAYAAGIARRDVARARVLAVLPAAVFAVTATSAVPASTSAQAVEVRDGEIVVMVRDRSAIASEDGGR
HGW79031.1	-0.09220930232558136	172	HPLTLASVALLLLNDHVFKEVAPSALTGKLSDMAGMFFAPYLLAALLGIAGAGLRRLPLGRRGARLRSLPPGRRGAGLRSLPPGRRGAGLSPLPQGRRRAGPGGNPARPWEAWGAYLFTAALFAAIKLHPEFNAGVNAALRSAFGLPVQVALDPTDLIALLALAPSAWLWSQ
WP_157597366.1	-0.04161016949152539	118	RPGTLAGLALLVVNDHVLKRAWPGPVSGKLSDVAGMLVAPPLLALLCSWVRGRCSDRQALAALLATGVGFALAKTPPQGAELASGLWSLSGVPSRMVADPTDLIALPALALAWHGWRR
WP_176191371.1	-0.008151260504201641	119	HPGTLLAVLVLAFNDRVGKRTWPGAVTGKASDVAWMLVVPPVLALLASAVPRLRGERAARLGVAVTAVTFGCAKSSAAGAELASRCWSVLTGVPSRTVADRTDLLALPVLAVAWWLWRR
WP_055478322.1	-0.0052941176470588285	136	HPVTMAAIGLLIVNDHLFKRLWPGAVTGKLSDFAGMLVAPALLALPFASAIRIAEAAARAVRRPSDPREKPSGEWTAVAAILLTGALFTLVKTTAAGAETATAVWGLFTPPAQVIADPTDLVALPFLAVAWLVRRR
WP_234063231.1	0.04007042253521129	142	HPLVFGAVLVLLLNDHVLKARWPSWWTGKLSDVAGLAMFPLLLQGLWEQVRERRARAFRPSWAVLVASVLLTAACFGAVKLSETAGDGWRWGLGTLQWPARAAWALASGRAVPGVAPVSHVVDPTDLLALPALLIPWWVGRR
HHX86444.1	0.06758865248226954	141	HPTFVAAAGVLALNDHVLKWAYGTWWTGKLSDVAGVFLLPLLLVGLARAVPAARRPAGRPPHAVDVAAIAVTAVGFTLVKTVPVVDRAYEVAVGSIRWVARSALAPWIGEPAVWRPIIVTPDPTDLLVLPVLAGSWWVLRR
TMR23796.1	0.06873873873873877	111	HPVTVTGVVVLLLNDHLLKQVWPGFVTGKLSDVAGLVVAPALLALLFRRRADLAATVLTGVAFALVKCTETGAEAATQAWTLVAGPSRVLADPTDLLALPALALAWWVRRR
MCC2678158.1	0.07050847457627119	118	HPLILSALVITALNDHVFKAMFHNAITGKLSDFSGLFFFPVFLYALYDLSKHPKSTHEKINLKKLAWCVLVTDVLFCIFKFTGVRVWLMSVFPVYIANDPSDVLAISVNIATVAYAHK
MBP7630984.1	0.07446601941747574	103	TWWFLAAGALLYLNDQVLKHRHPGWITGKVSDVVGPLVVAGLLATLVGRRPAVVLTALGFAVVKTVPGAAEAVAPVLGGTTRRDPTDLIGLVGLVPLWFTPSR
WP_169978173.1	0.07595588235294116	136	HPATLAAIAVLLVNDHLLKRLWPGVVTGKLSDVAGMLVAPPLLALAAALAVRRLGAAQGSASRSGAGAPGEADRRAALAAILLTAVVFTVVKTTAAGARAAADVWGLFIPSARVVADPSDLLALPALGLAWLVRLR
WP_123820775.1	0.07697478991596636	119	HPGTLLAVAVLAFNDRVGKRAWPGAVTGKVSDAAWMLVVPPVLALVASAVPRLRGRPAALLGVALTAVTFAVAKSSAAGAELASAGWSALTGVPSRTVADPGDLLALPVLALSWWLWRR
MCB1041181.1	0.0933098591549296	142	HPVCLAAIVVLVVNDWAIKARWPGAVAGKLSDVAGMVFFPLLLVALAELALLMIGRKRMASPTWFVISAAAVGAVFAATKTIEPVRTADEWILGQLRWLPLAAIRAAQQQPIGDPTYPDVVPDATDVLCVPFVLVAIWIGNQ
WP_179855552.1	0.09339130434782612	115	HPVTVLGLGLLLLNDHYLKAAHPSWLTGKLSDAAGLVMAPALLAVLLTPFLKDKRVGPVATVTVGVGFALVKAWPYATTTASSAWSLLRATEFRTDLTDLITLPFLGVAYWAFRH
WP_068900091.1	0.1010091743119266	109	HPATVTATFLLLVNDHLLKALWPGPITGKLSDFAGLMVAPPLLALARVPPPAALAVTGLGFVLVKTTQTGADLASQAWTLLAGPSLVLADPTDLIALPALAAAWAVHRR
TMB63163.1	0.10166666666666667	96	SRPALVALALLLLNDHVLKHEFPSLLSDKLSDFAGLFFAPYVLLTIALVVLRPRERSAIDALSWFMYGAVALVFTALKGSPDVNHAVVGAVTRVLP
WP_056155251.1	0.10269503546099291	141	HPIALIALVVLVVNDHWMKAAWPGTAVGKISDFAGLVVFPLALLSLVELGRRALHRPATGSFDSIAAVMVCGLGFLFVKTTELGRDAYAWAVGSVRWPVQAFGGWLHGEEPSPVHPIGVVRDVTDLVALAALVVPYALIRS
MCA9584409.1	0.10330985915492959	142	DLTLAAGVLTMALNDHVLKRAYPGFVTGKLSDVAGMVFFPLLLALLLRPLSARAVVTDRGRDLTLATLCVVTALVFTFTKTTHAGNEAYRVAWGAMQWPAGALAAWMRGGATPGLARVVLVADPTDVLAVPFALVAYWAGRA
WP_120608997.1	0.10838028169014084	142	HPVMLGAVVLLILNDHVFKERWPSWWTGKLSDVAGLAMFPVLLQALWEQAVSRRARAFRPSRAVLVGAVLLTGLCFGATKVSVEAGNMWSWALGGLQWPFHVLRAWLGGTRIPGVLPTRHTVDVTDLFTLPALLVALGLGWR
WP_109901010.1	0.11117647058823531	119	HPVTLAGLALLLINDQLLKSAFPGPATGKLSDVAGLVLAPPLIAALITLAAPRLPDRTAVAVGFGLVGVGFTAVKSHAYPAELASAAWTAVAGPSLVRADPTDLLTLPALLLSWWGWTR
MBK8214500.1	0.11129310344827587	116	RPLPLVATVTLALNDHVLKGSATLPSVLTGKLSDVAGLFVVPVLVAGLASELGVRGRALSRVAAGAACAVGLVFAAIKTSPAACAWLTAHGTPTVCDPSDLFALPALVAAWMYVTR
GEK21191.1	0.11671641791044783	134	HPVALVGLAVLLVNDHVLKAAVPGWWTGKLSDLAGLAFFPFLLVALVDLARRRGHEPGIRTALVAACATAVVFTAIKTSVVARDLYAAAVGIVRFPVDALVWGAARPDRVAVVPDVTDVPAVVACALVVLVVHR
NVB79577.1	0.1188372093023256	129	HPVTLVAVVLLVVNDWILKSRFHGAVTGKLSDIAGLAFAPVVLTASIGLVLAGAARLGAKVDPSLTRRRLIGCIVATGAVFAAVKLSADAAAVLVRVLSALGRPAEIALDRTDLLTLPALAIAYWIGRD
HGO80939.1	0.12032520325203254	123	HPFSLSMLALLLINDHLLRRWWPSWWSGKLGDFAWLGFFPFALAALLGGLLPLKEPRRQRWVKWLAFGLTGGVFALAKTAPLFHRLIVQGFEYLSGLPSTLVRDPSDLLALPALGAAWWLWDR
WP_204066003.1	0.12147058823529412	102	HPATVIATFVLLTNDHLLKHLWPGLVTGKLGDLTGLIAVTAAAPESYPPPELNLGAERVTGIFAGLLTFLAGTAAACRHRKSTVVFAAIASAFVSAGFLITL
WP_067173473.1	0.12431192660550457	109	HPATVVATAVLLLNDHVFKDLWPGPVTGKLSDVAGLVVAPPLVALLVRCPAPAAIVLTGTLFTLVKVTAAGAEAASWLWSLLVPSRVVADPTDLIALPALGLAWLCQRR
ATP27080.1	0.1257798165137615	109	GWPALASLSLLLANDWWLKQHHPGWLSGKLSDFAGLALVGMLALAIWPKRFATVSAGIALAWLWWKSPQSTPAIDAVNHWLPFRVARVVDYSDLIALSALPLSRLAVVH
HIN92492.1	0.12711267605633805	142	HPLTIGMLVVWVLNDHLFKEMYGNALTGKLSDFAGMAVFPLIPVAAYELGCSYRKISPRFQRHVLLMSLGTTAILMAGVNLFEPWADALRIGLGAAQWPFRCVWWLATEGIVPPLVPVFHTADPTDLWSLVALGLPYWIVTR
NTV39258.1	0.1291503267973856	153	HPVSLVAIAVMALNDHVLKHSYGTWWTGKLSDVAGLVFFPAVVAVALAAVRPTLATSRPTLAAPAQTPAAPAQTLAAPAQTRDTLARLALAAAAVTGIGFAWVKATAVGAAAASTVLTGITGPLFNGPSVVRADASDLLALPALGIAVWVGLG
WP_146952439.1	0.1317424242424243	132	HHVALVSLAVLLLNDHVLKAAAPGWVTGKLSDVAGLAFFPFLLLTGYEVLLRRAPSVRSARAAAGVTAVAFAAVKLSAVARALYSGTVGLLRYPVDVLVAGADSPVPVVVQPDASDVVAVIACALVVLAARR
TQL32049.1	0.13451923076923072	104	HPVFTGAVALLAVNDQLLKTYVGGPVVGKLSDVAGVVLLAWSLGVVTRRPAASSVVVALAFAALKTVPGVAELAAPVLGGATLRDPTDLVALLALVPSTAVLRR
MBK7584026.1	0.1365	120	HPWALGALGLLVLNDHMLKGAGVLPGWLTGKLSDFAGVFLLPVLLFVSLDTLSCLTGRRITRLSLACSCALFTGVLFTLLKLDPGVNAWAARFIGQTRLDPSDLMALPMAPLAARWLVRE
HEY45603.1	0.1367479674796748	123	HPLVIGSVVLLLLNDHIFRTNYPSSLTGKLSDFCWLLFFPLILAIPLSLGIPGRVRNQKEVVLFSSLSLTGLVFILANTATSFRRFFEQILGSITRSEFRITQDPTDLVALLSFILLWQLWKR
MBL8918970.1	0.1394366197183099	142	HPVALVAMAVLALNDHWGKAAWPGLLTGKLSDVAGLLFFPLALQALWEVLSARGTRRWAPSRTVLVVAAVTTAVGFALVKLSPLAGEVYRSTFGALRWPLDAGVAVVRGAPVPAPAKVMLTQDATDLVALPAILLATLIGWG
MCA2977953.1	0.1405691056910569	123	RPLALAAVATLALNDHVLKPWLHHPLTGKLSDVAGCFVLPLFIAAVLDALGVRSARARLGVGAGVTLVFFTALKSSPRVAAGVSEVLAAGWRLLGEHGGSILADPTDLIALPAIAAAWVWGLA
WP_099162565.1	0.14436974789915966	119	QPVTVLALIVLVFNDHVLKAARPGPVTGKLSDVAGLVLAPPLVAVLVTLVVPRLGARAAAGLALGSVGIGFAVVKTSGYAATAASQAWSAVSGPSLVRADRTDLLALPALALAVWAWRR
MBM4364401.1	0.1450349650349651	143	HPAMLLAVGVLVINDHLLKATFPGWTTGKLSDAAGMVFFPALLVSLVEHAASRLGASWVARPRDVIVAAVLTGSVFGLVKSWPIAGDAYRVGSALLSWPVRAAAQLIARGTTLPPLGRATLVADPTDVLCVPFVAIAVWVAFR
WP_062356462.1	0.14532110091743122	109	HPLTVLSLVVLVVNDHLLKFTWPGPVTGKLSDVAGLILLPAVLDLLIRRPAVSIAITGAGFTLVKASETGAWLASETWSLAWGPSVIRADLTDLLTLPALYVAWYASRH
WP_212228692.1	0.14688073394495416	109	KPLFIISVLTLLINDHILKGLYSNWITGKLSDFAGVFILTVLISFIFPQLKKYACTITAIWFIFWKSPLSDGLIDIINTNPFWRFGRVVDYTDYIALSILPAAKTYIER
WP_184958997.1	0.1477477477477478	111	HPATLASALVLLINDHVLKAAWPGLVTGKLSDVAGLVVAAPLVSLLFARRADLAATVLTGVVFTLVKTTGAGAELASAAWTLVAGPSRVLADPTDLLALPALGLAWWIRKH
MCA9714922.1	0.15344262295081973	122	HVVPLTAMVMVVLNNQWWKYAYNNVWTGKLSDVGGLVFFPLLLVAALEVARGRVLSRRAVILCALATACAFTAVQLWAPATAAYGHGVGGPLWLARTVGAWLHGAAAPMYRPVCSVADPSDL
MBK7579745.1	0.1561971830985916	142	HPLTLVSLALLLLNDHVFKARFPGFVTGKLSDVAGLVCFPLVLYAACELALGARPPGERARRWLAVGAVVVTGVAFAWIKLSPLGAEVFRVGLGLVQWPFVALLEVLRGRSLPGVHRVALARDAGDLLALPALLAPLWVVRL
MBP9088704.1	0.15698529411764706	136	HPMALISLGLLVLNDWVLKPSAGFRALGSGAGGWLTGKLSDAAGLVLGPLVIAAMLGTLAHWLGSPAARQRRNYTTAALAIAAIVVPFVACKISPAAAAQCAHALSLFGRPAHVVPDPTDLFMLPFAAVAWWVMQP
WP_173528064.1	0.15783783783783786	111	HPASVVAVIVLLLNDHLLKQAWPGFVTGKLSDVAGLVVAPPLLALLLLRRADLFATVLTGVLFTLMKTTAAGAEIASQAWSALAGPSRVLADPTDLIALPALALAWWIRRR
AHM59258.1	0.1622222222222222	108	APLFLVGLFCLLINDFILKYEFSNALTGKLSDFAGLFIFPFFFSAYKPKKAIVIYLATAIIFVFWKSPQSQGLIDAFNDFGIELHRTVDYSDLLALIVLPLSFKYFRN
MBC7464362.1	0.1626829268292683	123	ETSVLFAVAITFLNDHYFKYQYPGFIVGKLSDFAGIYYAPFFMYALISFFKNPVKNHLRLQPYFFLASVLIVDFLFVVLKVTDLRIWFVDFFSRYFFRIKIVQDWTDLFALAMNCPTYLVARK
MCB0961787.1	0.16407766990291262	103	SPVFLVATAVLLLNDHVFKERFGGVVTGKLSDIAGVVVVGVVAAVVLDARRGMVLTAVAFSALKVVPGVAEAVAPVLGGVTRRDATDLIAVAVLVPLGMHLTR
WP_204488822.1	0.16535211267605637	142	HPLVLGAVGLLLLNDHWFKAAWPSWWTGKLSDVAGLAMFPLLLQALWEQVATRRDAAFHPSRRVLVVCVVLTALCFAAIKLFPLAAMGWRWGLGALQWPFRGLLALLSGRSLPEVSPVRHTMDVTDLLTLPAVLVSLGLGWR
GDX81409.1	0.16595588235294115	136	HPAALSALLVMVVNDHWAKAAHPGLVTGKLSDFAGVCFFPFLLVAIAELAGLRGRERLSRAAGLATAFVFVLVETSTLAGNAYAWGVGAMQWPVWALLSGVRGETSPVWGAVPHVVDAADLIALPMAGVAWGVARV
WP_222954385.1	0.1665546218487395	119	HPVTVLALLVLVVNDHLLKAAHPGWLTGKLSDVAGLVLAPPLVATLAALTVPRLPARAAAGLGLGLVGAGFAVVKSSGYAAALASAAWSLVSGPALVRADRTDLLTLPALAVAGWTWRR
MBO9594801.1	0.16675925925925927	108	HPAFLLSVLLLLLNDWLLKPVFHNDLTGKLSDFAGLFAFPFFLSAFFPAHKKTMHIATAVLFVWWKSEWSQPFIDGLNALQIPADRVVDTTDLVTLISVLFSYFVFTN
WP_156186702.1	0.16731707317073172	123	HPVSVVALVVLLLNDHVLKDAYGTWWTGKLSDVAGLVLAPALLAVVVAAVRACRGPRPVPAHPGVLPTVVVGAGFAVVKATAVGAALASAAWTAVAGPSVVLRDPTDLLTLPALGVAWWVARA
WP_203737132.1	0.17017391304347826	115	HPVTVAALALLIVNDHVLKAACPGWVTGKLSDAAGMVVAPPLLAALAGLVAPRRRVTVGAILAVGVGFTFVKMWSYGAELASSAWSLVTPSLVRADPTDLLALPFLAVAWWTAHR
WP_232395859.1	0.17074074074074075	108	GKLFLISVSLLLVNDFYLKYQFHNYLTGKLSDFVGLFAFPYFVSLLFKSKVKTTYILTGILFIFWKSSSSQFAIDFLNNIGIGINRVVDYSDLIALLILPLSYRYRTK
MBT8493616.1	0.17284722222222218	144	HPAVPIAIAVLVINDHLLKDAFSSWWTGKLSDVAGMVFFPLILAGLLDVGAHLFGRGLSERGRRRLVIAAVVMTGVVFAAIQVSPPIATVYRYGLGAIQWPVHAVVSFASGGGIPGLHPVAHTADPSDILAMPALLIPLAIGLR
NBC07322.1	0.17834862385321104	109	TPAFLLALALLLLNDFWWKDAYGNFLTGKLSDFAGLFAFGLFWMALFPQRKKTAGLMAGLWFVFWKSPYSQPLIDHWNATTGLGYERVVDYSDLWALSMLPLAYIFTLR
MBA2557804.1	0.1785416666666667	144	HPALVLAIGLLILNDQVLKQAWPSWWTGKISDFCGLLFFPLVLQALWEVLQGMRRPWRLWWPSLRTLRIATLATGAVFAAVQLWPPASEGYRVILGWLQWPFGLVAALFGGAPVPVPHRVALTPDPTDLIALPALVAAYLVGRT
MBX3207483.1	0.1797887323943662	142	RPLAIVAVLVLYVNDHVLKQAWPGLVTGKLSDIAGMIFFPLLLHTLAWTFVPWARRDARLFDRMLVAICVATAIAFALTKTLPIANDAYRVTWGAMLWPLRALRAIFRGAALPGFARVVLVRDPTDLVAVPFVALAWLTGRS
RPI60854.1	0.17990825688073395	109	SPAFIAALALLVLNDFALKPLFHNALTGKLSDFAGLFALTLFVATLWPQHRRLAASAIAAAFTLWKTSYAEPLIDALNSVSPFALGRAVDFTDLLALPMVPLAAWLAPR
MBD3401932.1	0.18	116	HPVFLVALTLLILNDHLLKALWPSILTGKLSDFAGLFVFTVCIACLSRHITRSHHNLIILHLAVASLWIAWKLAPVERIFLPLETLTGLPMPSRVKDASDLLALAILPVSYRYIRA
WP_093621772.1	0.1805084745762712	118	HPVTMAALAVLVINDHVLKAAHPGWVTGKLSDAAGMLLAPPLLAALTGLIAPRLPLRPVAVTAIVTVGAGFTFVKLWGYGAELASATWSLVTPSLIRADPADLIVLPLLAGSWWTLRR
WP_214104646.1	0.18137614678899086	109	HPGTVVAVVVLLVNDHFLKAAWPGVVTGKLSDVAGLVVAPALVNLVVREARVALLVVGAGFAVVKSTEGGAEVASQAWSLVWGPSRVLADPTDLLTLPALWLAWWIWTH
NMB68823.1	0.18169491525423734	118	HPAAWAAVALLLLNDHVFKRYFPSALTGKLSDFAGLLFFPLLLSALIGLLEKRPRRAAVWGFALTGLVFAALKLSPPAASWASAALGRLLGANVWITPDPTDLPALVMLIPAGLLWRG
MBL8715099.1	0.18187500000000004	112	HPLPLGCVALLVINDHVLKGRSIVPAVVTGKLSDFAGLFFFPVLLVTVARAWKLRWVTPPRAALATMLAFAAVKLATPVNALYAALLGPAVMDPSDLLALPCALAAALWMRE
WP_192274078.1	0.1834862385321101	109	HPAFVSALVVLVVNDHLLKAAFHNAVTGKLSDFAGVFTFAYFLGVLAGRRLVLVHLAVALAFAWWKSPASQPFIDAWNTGPWFDITRVVDPTDLLALLVLPASLTLLRR
WP_136927659.1	0.1835555555555556	135	HPWSWLAGAALVLNVFWLRRRHPGVVSGKLSDLAICFLLPVFLVAVAEWLLALARLCGARVGPRVGRRGIWVSCGVTVAYFALLKTWPAFTGVHRALLGVLDMPFGGGRAFRNLADPTDLVALVMVPLSAWHLMR
MBX2924303.1	0.1855963302752294	109	NPFFITGLALLILNDLYLKQQYGNFLTGKLSDFAGLLAFPMFIAAVFPRSKQWICLVTGAGFIFWKSPLSNPVIDAINLLPFVTIGRVIDYADYTALPVLWVSHHLIHR
MBK8264465.1	0.1858620689655173	116	TPAWLVALATLGVNDHLLKGAGILPGGLTGKLSDFAGMLVAPALLAALMRVRSRRGLLLSHVAVGAVFSAINVSGEAAAGWSALMGLFGAPWKITVDPSDLMALPALLLSWKALTP
WP_198169090.1	0.18605504587155963	109	QPLTVLALVVLVVNDHVLKHAWPGFVTGKLSDVAGLVLFPALLDLLVGRAKISIAVTGVGFTLVKTTATGAWLASEAWTAVWGPSRVLADPTDLLALPALWAAWWAYRH
WP_188125530.1	0.18720338983050844	118	HPVSMAALVLLVVNDHVWKAVHPGWVTGKLSDVAGMVLAPPLLAAVTGLIAPRAKFRWVAPGAILTVGVGFAMVKTMGYAAALASDAWSLVTPSLVRVDPADLLALPFLGVAWWVARR
MCA9693128.1	0.18846153846153849	117	TPTWIVAAIVLGINDHLLKGADLLPDVVTGKLSDIAGMFVAPALLAALVGARRSASAGACYLAVGVVFTAINLSPEAATLWAETLAHLGVGWVTTCDPTDVLVALPSLLLAWWRLGP
MCB9594217.1	0.19	109	HPLFLVALATLALNDHVLKATGAWPALSGKLSDFAGLLVAPLVLAWLCRASSRRAFLACHVAVGAGFAALQVPAIAEALERALPVHLWPDATDLIALPALAVSFLVLGR
TNE90033.1	0.19007462686567167	134	HPVPLAGLALMVANDHWWRWSWPGVVTGKLSDVGVMLFFPLFLQGVVELFQSRPLQPSRRVLLGATAFTAVGFTLLQLWPAFANAYAWGVGALQFPLWWALDRWTEVRPVAVTMDPSDILTVPVAGLALWAGWS
WP_162907277.1	0.19134453781512606	119	HPLSVAGLVVLVLNDHVLKAAWPGVVTGKLSDAAGMLMFPPLLAVLVAVALPRARARVLAVVALVATGAVFGVVKASGRAAEVASHAWSVVNGPSTVLADPTDLLALPVLALSWLAWRR
MBN2361941.1	0.19210144927536232	138	HPLPLAALALLAINDHLLKGSGLLPGWLTGKLSDLAGLFFFPLLLTAVVDVVLFGWNVIARRTLFDASLRTGKLVAAALLTTALFLGIKLSPAIAGRYLWLVDRIDILDLLRPGRIVQDPTDLVALPMVAAAVWFGRS
WP_161480790.1	0.19229357798165142	109	HPLTVLALVVLVVNDHLLKHTWPGVVTGKLSDVAGLILLPAVLDLVLRRPWLSIAVTGVGFTLVKASETGAWLASEAWSLAWGPSVILADPTDLLTLPALYVAWLASRH
WP_056093072.1	0.19240000000000004	125	HWSTCAALVVLVVNDHVAKAAFGTWWTGKLSDLAWLVVAPPLVATALAGAAHVAGYRGLTARVGSGVALAVTGAAFVVVKTNAAAAEAASSVLSSLAGPSVVLADRWDLVVLPVALTFAYARARV
WP_214319352.1	0.19675675675675683	111	HPATLVAVIVLLLNDHLLKQAWPGFVTGKLSDVAGLVVAPALLALLFARRADLVALLVTGVLFTLVKTTQTGAEVASHLWTLVAGPSRVLADPTDLLALPVLGLSWWIRGR
WP_024769524.1	0.19749999999999998	108	RILFLVSIFLLLINDLYLKFEYHNYLTGKLSDFAGLFAFPYFFSCFFPKKIKPIYILSGILFVFWKSEFSQPMFDFAHSYGIGIDRTVDYWDLIALPILLASFRYWNS
RYZ89479.1	0.19765217391304352	115	HPMVLAALVLLLLNDHVFKQSSYAGFLTGKISDFAGLFFFPFFVADVLQLKRNEGFGLICVMTGLGFMALKLSTEFRDAYVFFHQSLGVHSKVVLDASDLWALLVLPLAVWFECT
MCB9548551.1	0.19767241379310344	116	HPAWWLALALLAANDHLFKGAGVLPPALTGKLSDFAGLLVAPALLAVLVRARTQRGWLAAHAAVGAGFAAINLAPAAARAWEAAFAWTPLPWAITVDPTDLVALPMLAVSAVVLGR
WP_230615534.1	0.19803418803418804	117	HPATVGAAVVLAVNDHLLKAAFPGVVTGKLSDVAGLVLAPALLALCLGLLGWNGSRAAAFAVAVTGVGFTLAKATDTGAAVASHAWAAVVGPSLVRADPTDLLALPALALSWFVHLR
MBL8092957.1	0.19845528455284556	123	HPITLLAIGVQLLNDHVLRRVDPSPIWGKLGDVTMLIYAPLLFAALVAFVLPIRGQQGLRRVGLAGLAVVAVWFILGKTVPDVLVATNALASLLTSRPSHLILDPTDLLALPALGVAWWIWEH
WP_121396579.1	0.1985714285714286	119	HPATVAALVLLVTNDHLLKAAFPGPVTGKLSDIAGLVLAPPLVAVLLALLAPRLPARAAAGLGLGLVAAGFTAVKSSGYAAAVASAAWSAVSGPSLVRADGTDLFALPALALAWWSWSR
MBA3780392.1	0.19956521739130437	115	SPGFVLALALLALNDHVLKQAWPGWFTGKLSDVAGLVVAPLLLAVLLAALRLARPVPVAVALTGVGFTLVKASSTGAAVASDLWSLTGFPTTMRADVTDLLALPSLYVAWRLHRS
WP_183218490.1	0.2038135593220339	118	HPVTLAALLLMAVNDHVLKAAYPGWVTGKLSDAAGMVLAPPLLAAVTGLIAPRAPFRWVAPGAILTVGVGFLLVKAMGYGAELASSAWSLVTPTLIRADPTDLLALPFLGVAWWVARR
WP_199693995.1	0.20413793103448274	116	HPLWLGALALLVLNDHALKGSGLLPGWLTGKLSDFAGLLVAPAVLAALLRVSSRRGFLGAHLATGAVFSAIKLAPAAARAVEALMALTPLPWRITVDPTDLIALPMLFLSYRVLGS
WP_207620898.1	0.20559633027522933	109	HPVTVVATIVLLINDHVLKALWPGLVTGKLSDVAGLLVAPPLLALVRVPALGATIATGTGFVLVKTTATGAALASQAWTLFAGPSRMLADPTDLVALPALGLAWLVSRR
MBA2544672.1	0.20850746268656714	134	SPIALAAIALLVLNDHVLKAAMPGVLTGKLSDVAGMVFFPLVLAAALEWCVRSRHLVLGTAIATGVVFAAIKTIPLAADAYRIGLGALQWPFRAIKAGVLGDAMPGLAHVRLTIDPTDLIAVPAVFVAVWLVRE
WP_076451012.1	0.21045871559633028	109	NYIFILGILILFLNDHIFKFKYPNFITGKLSDVLGILIFPLLLTYIFPKLKEYSIVIAAAIFSFWKSEYSQSLLDFYNKISPIQTSRIVDYSDLLVLLLLPIPYYLIRN
WP_144216596.1	0.21165048543689322	103	QPVFICSLMILILNDWFFKSIFHNFITGKLSDFAGLFAFPFFWSVLFPKRIKEIHLGTLLFFVFWKSHLSDAFVAFTQTCRVVDFSDNIALISIFISYRSLQK
WP_199907711.1	0.21226086956521736	115	APVSVLALVVLALNDHVLKQAYPGVLTGKLSDVAGLVVAPLLLAVLLAALGLRHPAPTAIALTGVGFVVAKTSAAGAAATSAVWSLSGVPTLIRPDVTDLLALPALGVAWWVDRQ
WP_211365581.1	0.2156896551724138	116	HPLWLGSLALLALNDHVLKGAGILPGAITGKLSDFAGLVVAPALLAALLRLGSRRSLVLAHLATGAVFAAIKLSPAAARAFEALAALTPFPWQITVDPTDLMALPALALAFRVLVP
WP_002975892.1	0.21572649572649574	117	QIYIIPLSLLWIANDSIFKVCYPGAITGKISDLIGILLTPLILTGIISLFVSRTKLNLIFWISLLFTNLLFITINISQTTNESFYRLIGSNENRNLADKSDLFVLPLSFLTFYLSKQ
HDV36356.1	0.21601694915254238	118	QPASLMAVALLVINDHFLKAAMPSWLTGKLSDFAGLFFFPFVLAAGLSPLRLKARATGAIAVFITGVWFTLMKISPDVNGFTKQLFTILTGLPSEIVLDPTDLLALVSLWPAWQLWAR
GIG53321.1	0.21680672268907566	119	HPASVAGIAVLVLNDHVLKAEFGSWWTGKLSDIAGLIFFPALLAAVASLAVPRASARLLMPAAIAVTGIGFTVVKATDMGAATASAVLTAITWPSTVLRDPTDLVALAALAVAAWTAHA
EAS19566.1	0.21703703703703703	108	RILFLTSIFLLLINDLYLKFEYHNYLTGKLSDFVGLFAFPYFFSSFFPKKIKSIYILSGILFVFWKSEFSQPIFDFAHSNGIGINRTVDYSDLMALLILPISYFYWNS
PZC49205.1	0.21731707317073173	123	HPVIIGVILLMLANDHVFKDLWGTWWTGKLSDVTWVAFTPLIFALPLAWLVPQRFRHHERTVALLAFGSVGLWYGLFNTVDPVHGVTLRLLSLLTGWTVAMERDWTDVLTLPGLLIGWWVWRR
MBI3203721.1	0.21754385964912282	114	RPAPVLALAVLALNDHLLKGAGLLPGALTGKLSDFAGLFLFPVFLFVVLRVGSSASRQRLALASAALTAVGFAAVKLHPGTNAVVLATWGPMLLDPTDLVALPMVAAAALWLRR
TNE54518.1	0.22018348623853212	109	HPLFLCALTLMILNDHWWKPSFHNELTGKLSDFAGILVLGLFLRSMPRISRTTSVIVTAILFIFWKSPFSQGLIDWWNSFAFFPVWRSIDYTDLFALSFLPIVYFLPPQ
MBO6939888.1	0.22081081081081086	111	HPAWWSALALLALNDHVLKGAGVLPGALTGKLSDFAGLIVAPVLVAALVGARTRRARVLVFAAVAAPFAAINLSPTLASMWDAAVGWSTTTDPTDLVALVVAPLAIALAGT
WP_061290881.1	0.2218348623853211	109	HPLTVLALVVLVVNDHLLKFTWPGVVTGKLSDVAGLIVAPALLDLVLRNAKVSIAVTGVGFTLVKATETGAWLASEAWSLVWGPSVILADLTDLLALPALCAAWWAARN
TXI51585.1	0.22221238938053098	113	HPAFLCALALLIANDAWFKALFHNALTGKLSDFAGVFAFAYFWATLLGGRGARVEAAVHIAVGIAFAWWKSAWSQPAIDAWNALGVWPVTRVVDLSDLMALAVLPLSWRLARA
MCA2959111.1	0.22269841269841273	126	RVSCLAALVVVALNDHVFKEMPAVPRAFANKASDFGGLYFFPFLCYDIMTVLMASASPFCKRPRLFLCVLVATGLVFLGAKIPGWSHFIVVEVARVVSPFPVFAVADLTDTVALVVLPLAWWVFRC
MAT24021.1	0.22441441441441445	111	HPLWWVALIALALNDHLLKGSAAPAALTGKLSDFAGLLVAPPLFAYLLARAQVPRARPLGWAAVVGVFAGINLSPGFARLVEGALGWQIWVDPTDLVALPMAALAWRLFAA
WP_026712427.1	0.22614678899082571	109	KNLFLIGILILILNDFYLKYSFPNVITGKLSDFSGLFIFPYFISIFFEKNANKIYLLTAIFFTFWKFEISQPFIDWISFFSNIAFYRTVDKTDLIALIVLPFSYQYFKR
WP_124745372.1	0.2264864864864865	111	NLLFLPALTILLLNDFYWKETYSNGLTGKLSDVFGLVVFVLFFSALLASKFRIVLYLTTALLFVWWKSTRSESFIDAWNQTITFYPLERTVDYSDLWCLLVLIPLYFYHPE
WP_162944594.1	0.22651376146788993	109	HPLFLVSLFVLLANDLSWKSAYPNWLTGKLSDVAGLVVLPGFLTVFFPAHKTFHLLFSALFFVWWKSSLSGPVIHFFNEQLSLPIGRTVDYTDLFALAILPLAGRIKPV
MBR9846974.1	0.22660550458715592	109	NFVFLFGITLLFLNDQFFKFKFSNFLTGKISDICGVIIFPMLLAYIFPKLKEYSIVLSSLVFIFWKSEYSQGLIEFYNSISPIETSRVIDYTDLLALLFIPIPYYLIKN
WP_100790291.1	0.22735042735042743	117	QFYSFFLSILWITNDSILKIVYPGLVTGKISDLIGILLTPLVLTGIFSTFLKKHHLNIVFWTSLVFTDLLFLCINLSQNFNNAFYQLIGSKETMNLADRSDLFLLPLSLVTIYLSKQ
WP_155454294.1	0.22770642201834862	109	SWPFLFFLSTLLLNDWLLKYAFPGTVTGKLSDFAGIAVVGTLAMSIWPKRLLTVSFVIAAGFIWWKAPLSQIAIDALNRLMPGRIGRTVDYTDLVALCVLAVCPHLSSC
MCA9707220.1	0.22887931034482756	116	HPLWLGSLAVLVLNDHVLKGAGALPEALTGKLSDFAGLVVAPALLAALCRVQTRRGWWLAHLAVGVVFSAIQLSTSAAAGWSTLMGAVGFPWLITMDPTDLWALPALGLSAWALRP
RMG11865.1	0.22903225806451613	124	APLPLLAVGVLALNDHVLKGSGLLPGWVTGKLSDLAGLFFFPLFLSALVGLVTRRPATRRRLVLACLFTGLGFALLQLSAPVAAAYLWVHRALFPFLGPLDVTQDATDLVALSMLPLAYLYGRR
MBL7936845.1	0.22981651376146786	109	ANVFLTCLLILLVNDFYLKSEFPGLITGKLSDFAGLFAFPYFVAVLLPKNRQTIYILTGVLFIFWKLSLSDWIINVFNSLEIISIHRVKDLTDLTALVILPISFKYFER
NUT35152.1	0.2298290598290598	117	HPVTVAALAVLLLNDHVLKAAHPGWVTGKLSDVAGLLVAAPLVALVLSAAGRGFRATAGVAVALTGTLFTLVKISGYAAGVASAAWTAVAGTSRVLADPTDLLALPALLLAYHVGMR
MCE2469667.1	0.22991935483870965	124	HPATVAAIALLLVNDILFKQFWPHPWVTGKISDFAWMVFAPPLLAFLLGFAASRSAAGRRAAFLAAYAGLPLLYAAFNTFAPVHDWILRGLLFISDGTAGSPLDVADSLVIPIGLGAALAVWRR
WP_163608325.1	0.23037037037037036	108	NPVFLTSLLLLILNDWVFKDYFHNAVTGKLSDFAGLFAFPFLFSLLFPRFTRHIHIFTVLLFIWWKSEFSQAFIDSANYWGIPLYRTVDYTDLIALVSVLLSYHLLKK
OGO70489.1	0.23106557377049178	122	HPVSILAALTLLLNAWVLQPAWPSWWTGKFGDVAWLIFAPSLAGLGLAVILPGRWRVTHRQAGILSLVSVGVLFGALKAVPPLNEAAVRLAASMGYPVKLRLDPTDLLALPGLMIAAKIWLG
WP_196928354.1	0.23142857142857143	119	HPATLIALVLLPVNDHVLKAAFPGLVTGKLSDVAGLVLAPPLVAVLLTLLVPRLPARSAALAGLVAVGAGFAVVKSSGYAAELASSAWTVLAGPSLVRADWTDLLTLPALGLAWWSWTR
MAS34693.1	0.23243902439024386	123	HPLSILAIGLLLFNDHWLRWNHPSWLTGKLGDFTWLLFAPFVAALVFAWLIPRRVNQHEQIVGRVSFMTTGLWFGLAKTVPAVHTLTSIAWETLIGWQGSLRMDASDLLTLPALLIGWLIWQS
MBL8118409.1	0.234	125	HPVSMGAVVVLLLNDHWLRWAHPSWVTGKLGDAAWLIFSPLIAALVVAWIVPRGLTGKWHERVVGWVSFGGIGAWFALAKTVPFVHGWTLDALEGVTGWRGMLLMDASDLLTLPALCIGWWVWQR
WP_056591288.1	0.23435483870967738	124	HWSTCAALVLLVVNDHVLKAAYGTWWTGKVSDVAWLLVAPPLLATALGGAAHVAGVRRATARACALAGLVLAGAAFVVVKSSVAGAEAASSVLSALAGPSVVLADATDLLVLPALAVAWAVARG
MBL8512530.1	0.23688073394495412	109	TWPFLLSLSVLLVNDWYLKAAFPGVVTGKLSDFAGIAVVALLLLAAAPRHRRPLFWGIALAFLWWKSPASEPFIRAINGVGLVRIGRTVDYTDLIALLVVPLCQRVVTL
WP_114339532.1	0.2384426229508197	122	NGWVFSSIALFGLNNFYLKAAYGNWLTGKLSDLLVCFFLPLFICAVLQWFHVHFKLRIVIGLFVTGAVLSLVKLNTDASELLKTSLTLIGQPLGLGASSNQVDPTDLIALPVLGITYWFANK
RMG93710.1	0.23982758620689656	116	HPLWLGALAVLATNDHLLKGSGLLPGVVTGKISDFAGLVVAPVLLAAILGVRTRRAFVVCHMAVGIVFAAIQLSEAAAAAMTFATGLVGHPWVITRDPTDLAALPALALSAHVFWQ
WP_163266358.1	0.24074074074074078	108	NPLFICSVLLLLLNDFYFKYAYANWLTGKISDFAGLFAFPYFISCFLPRYKKNIHAFTVLLFIFWKSIYSQPVIQFINEIGIPVSRVVDYTDNIALVCVGLSFLVFSK
MBX3239198.1	0.24110091743119266	109	NPYFSIGLFLLIINDSFLKWQFHNAFTGKLSDFAGLFIFPMFLAFLFPRLKTKAVIITALFFVLWKSPFSTGIIKLLNLNPFFHFHREIDYSDYTALLILPFTGYLMRH
RMH45202.1	0.2431297709923664	131	HPVPLAALALLAVNDHALKGSGLLPAWVTGKLSDAMGFVFFPLLSTAVADTAALAVARLGAPVDFSLRRWKLALAIAGTLGLMVAIKLCPAAAAAVAAALGAAGFHAAVVVDPTDLFTAPAAVVAWWVGAA
WP_078349962.1	0.2440740740740741	108	NPFFVAAVITLLLNDWYFKYAFHNALTGKLSDIAGLFALPFFLSTFWLRGKHGIYIGTALVFILWKSPLAQPLIDSINGIGIPVNRVVDLSDCWALLVLPVSYYAFHQ
MBP1616869.1	0.24706422018348623	109	NPYFIVGLFVLLLNDFYLKHEYGNFITGKLSDFAGLLIFPMFVAVIAPKFKKHIALIVGIMFFIWKLPLFTPALEVINQSLKITLYRVVDYSDYAALLILPLSHYLINR
WP_155960722.1	0.24712962962962962	108	SKGFILCLMILLLNDFFLKYHFHNRLTGKLSDFVGLFIFPLFMCIFFEKRKLIYILTAIGFIIWKSPFSTLVIHFWNDFAFWQINRVIDYTDLVALLVLPISYYYKPK
NMM86005.1	0.24883720930232558	129	RPLVLISVAAVLINDHVLKDAFGNVLTGKLSDIAGVFLFPILLLSVLEVARRTLVGAAAIAWSVAITGIGFAAVKLIPVVGDAYEYTIGFLRWAAKGFSGDFAPILVYRDPSDLWVLPILIASYFVITR
MBJ81165.1	0.2503623188405797	138	HPLVLLMLALWLLNDHVFKAMFGNAFTGKLSDIAGLVVFPLIFVGAYEMLCALRRIQPKHARTILWAGLGLSAALMIGINLFDVCAQACRIGLGLMQWPFRSLWALSIMPVNQVSLTMDPSDLWTLPALIIPYALNDF
WP_051366867.1	0.2503636363636363	110	HPATLLALGLLILNDHVLKARFPGPVTGKLSDVAGLIVAPALLAAVFRLAAGPSVLVVGTLFTIVKISGYAAGTVAAVWSAFAGPAVIVADPTDLLALPALVYAYSLGRR
WP_206079567.1	0.25137931034482763	116	HPLWLGSLALLALNDHVLKGAGILPGAITGKLSDFAGLVVAPALLAALLRLSSRRGLFLAHLATGAVFAAINLSPAVARAFEALAALTPFPWQITVDPTDLVALPALALAWQVLLP
WP_118950197.1	0.2555963302752294	109	NPWLLLSLAVLLLNDHYGKARYHNVLTGKLSDIAGLVLLPLLLAYLFPRLKHYAVLPAALFFICWKLPLSERFIAAYNRVALIPIERIVDYTDLWALLVLPFVFMLIAR
MSP60271.1	0.2557657657657658	111	HPLWIASLAVLVVNDHFLKGAGLAPGWLTGKLSDLAGYLLFPMLLAALLRVRTRRGAAFAHLASVALLLALELSPALCALLHRTLGVRLWADPTDLVALASIALSWRLLVP
WP_155355150.1	0.2564220183486238	109	HPLTVASVFGLLCNDHLFKALWPGVVTGKLSDLAGLVVAPPLLNLVIRVPYLSLLLTGVLFTLVKTTAVGAAAATQAWTLVWGPAEVLADPTDLLALPALGVAWWIWKH
MBS1538491.1	0.256605504587156	109	SLGFLTGLFLLLLNDFYLKSHFGNWWTGKLSDFAGLFIFPIFLTVLFPKYKKQIYCCTALLFMFWKSPFSQIFIDTFDAIPGFTISRTVDISDNIALLILPFSYLYLEA
WP_203907730.1	0.2568067226890757	119	HPLSVAGLALLLINDHLLKDAWPGVITGKLSDIAGMLMFPPVLAVMLAILLPAVSGRFLAGFAVIATGVCFAVLKVSPVVAELASRAWSVPNGPSAVLADSTDLVALPVLALTWAVWRR
WP_202025794.1	0.25736434108527134	129	SPWALVSVAIILINDHVLKDAFGNTMTGKLSDIAGVFLFPLLLLSVLEVPRRSLVGRAAIAWSIAVTGIGFAAVKMVAPVGDAYEWVIGFLRWAAAGLRGNLLPILVVRDPSDLWVLPILLASYLVIRG
MBL8971143.1	0.2573913043478261	115	TATWLVALAVLALNDHVLKGAGVLPGALTGKLSDFAGMIVAPVLLAVLLRVRSRRGLLACHAAVGAVFAGINLSPELAAAWSQLMGLVWPWHITVDPTDLVAIPALALGWRALVP
MBK8997826.1	0.25804347826086954	138	HPVALVAIGTLVLNDHVLKRAYPGLITGKLSDFAGLVFFPLFLLSLLELGLGARARRRAVVLGAVLLTGVVFAWVKTSVLGAETYRVGLGLLQWPFGAARALASGLPLPGLWRVAFARDATDLVALPALGIPLWIALG
MBR9859418.1	0.26146788990825687	109	SPLFITALVLLFINDFFLKSAFPGVLTGKLSDFAGLFIFPLFLFYIIGKRKKEIFILTAVTFAFWKSPLSQGFIEAWNSLGILSIGRVIDFTDLIALSILPFAYHYRPK
WP_118456461.1	0.26155963302752294	109	NPIFISSLLILLINDFFLKYAFHNWITGKLSDIFGIIVFALFLTAFTSKFKKSIFIITAFAFSFWKTSYSQPIIEFWNTLKIIQFDRTIDYTDIICVLVLIPLYQYSPS
WP_188495236.1	0.26201834862385326	109	SIGFILSLVILLLNDFYLKSLYGNWLTGKLSDFAGLFIFPLFWTILFPKLKDKIYFASAILFIYWKTVYSEPLIEIINQYSIINLNRVVDLTDLLALLILPFSYSYHQK
KAA3647090.1	0.26360655737704913	122	SPLSLFSIGLLLLNDHLLKAYYPSALTGKISDFAGLFFFPILLTVFLSIPLERLKLRHKQIAFIAYAITLVWFSLIKTSPQINLLTIDLLSSMLGYATSIVLDPTDLIALLSLWPSWKLLQS
WP_002979207.1	0.2636885245901639	122	TKYSFLAIIIWILNDSYFKSIFHNGITGKISDIIGLFVTPLLLSAIVLTFCNFKKYKVEESIILFVSMFVVALMFILLNLNQKTNDVITEILWFFIPSKGTADQTDIYCLIVYIPMLLIFYK
WP_185112969.1	0.265137614678899	109	TPYFICGLLVLVLNDFYLKHEYGNFMTGKLSDFAGLLIFPLFIATILPKTKKYISLITGIGFFIWKLPLFTPVIDLINQVPFISIYRVIDYSDYIALLILPISHYLINR
MBA3805470.1	0.2665137614678899	109	SLPFLLGLFLLLFNDFYLKGHFHNALTGKLSDFAGLFVFPLFFVAFSPRLRRSIYIMTVLLFVFWKSPFSQPLIDVWNGLPLFKVWRAVDYTDLLALLVLPLSYFHSKR
WP_205271485.1	0.26675213675213677	117	FIYSSLLSILWILNDSVLKIFYPGLITGKISDVIGILLTPLILTGIISLFQKRANLYRLLSVSLFFTISLFLFINLSQSINDSFYKFIGSNETMNLADKSDLLLLPLSILTIYRFKQ
WP_068219004.1	0.2670642201834863	109	NVVFLGGLLLLVINDHLLKEAFGNSITGKLSDFAGVLILPLFLKYLTGWRTSSLIAFTVIFFAWWKSSFSTPAIELFNAWTPLNYGRVVDYTDLYAFTILPLAAWVMQR
WP_187964232.1	0.26712962962962966	108	NPLFILSLALLILNDWVLKSTLGNAFTGKLSDVAGLFAFAYFFSALHSKYKTPIHWITAILFIVWKTPIVEPLIGFLNGSGIPVSRTVDYSDYFTLPAIVLSWYVFSS
HHK71217.1	0.26794326241134747	141	SPLPIISLLGMIINDHYLKPEYHNFLTGILSDFFVLLFFPSLLTATFDTFLYFLNFLLRTITCGKIFVPYYLTKRKVWSSVIISGVILTVINTSKTFNMLYIKLLTVLDVFDFFGNFKYTMDKTDLLALLILPVSLWWGLR
WP_158269313.1	0.2684259259259259	108	NPVYLFCLSVLLVNDFYLKTAWGNAFTGKLSDVTGLVVFSGFLAFFFGFGRTLILIIAAAFLIWKSELSEPFIQWFNQLSPLTIDRVVDFSDGFALFVLPLYRHYSLR
HAN77051.1	0.2707894736842106	114	HPLFIVSLLILILNDFVLKAYYPNVITGKLSDFAGLFIFPIMILLLFKDANSKRFQIIIFTVVAISFIIWKVLPIDSFLEKINTLIPFAPSRTKDFSDLIALIVLPLSYMFNNS
GDX79410.1	0.27166666666666667	108	HPVTLAAAALVLCNDFLLRGAAPGWLTGKLSDVGWLILVPVGLAAAFSWMGVRERRARGASLLLALATFTTLQLWAPLGAYFSSAHVADAGDLLALPALVLAMLIWRT
MBK6608971.1	0.2737704918032787	122	SRLSLFFILLWIANDSLLKSLFHNEVTGKLSDITGLFITPLFLTAITRYLASILKFRFKEISLLIFYMLLTSLLFIAINIDQNLNDLIVKSIWFFYDAKGTADNTDILCLAVFIPLLGLFLR
MBX3270787.1	0.2738333333333333	120	HPLFWGALALLVVNDHLLKGSGLLPGWLTGKLSDFAGLIVAPIALGALLGRLLGARTRHARAFAFALVGGWFAGANLFAPVAAATSALGAWLGLSWRFWVDPTDLVALAAMPVAWRLGQP
MBK9601527.1	0.27770491803278685	122	HPLVLFSISVLLINDHFLKIYSSSWLTGKLSDFAGVFFFPILLSAILNIICKSLNLKQSHIAMTAFGFTVFWFSLIKTIPFFSHLTENLLSKLLSYPSQVICDPTDLIALIMLLPAWRLRTI
WP_020537522.1	0.2788990825688073	109	NYVFLVALLVLVLNDHFWKAIYANDLTGKLSDFAGLILLPLCLAYVFPRLKERAILWSALFFLFWKTPLATPFIEWYNLIAPIPISRVVDYTDYIALLILPLPWWMIRK
WP_115374269.1	0.28027777777777774	108	DPLFLIGLGTLLVNDFYAKYEFANEITGKLSDIAGLFIFPYFFSALLPRFNLLIYLLTGILFTFWKLPVSQPLFNFWNNIGIEFYRTIDYSDLLTLIILPLSFNYFNS
MBN1120012.1	0.2850420168067227	119	HPVMLCAIGLMLLNDHLLRLNWPSWWTGKLSDVAWLAFFPLVLAAVLSLIFPRREKAVEIGAITLTGFVFTLGKTIPAIHALIVAALEMVLPYPIGLRLDPTDLIALPALLIGWWVWEQ
MCB0711005.1	0.28568807339449537	109	SVGFLLGLTLLILNDHLLKGVYGSWWTGKLSDVAGIFAFTLFSLTLFPRRPKLMGILVAVLFLLWKLPISDTFIESWNSIGLLRVGRVVDPTDLVALLMVPAALYYAQH
MBU0763530.1	0.28642201834862385	109	SRIFIAALLLLIINDLALKAIFHNWLTGKLSDFTGLFVFTGFFIAVLPRYRSHIMIITALLFAYWKSPCSEYLIYSWNQLPLFNVARIPDYSDLWALAAIQPAYVLSFR
MBX2889400.1	0.28678899082568804	109	VPAFLLALALLLLNDWVWKTEYGNWFTGKLSDFAGLFVFPIFWTAIFPKHKHLIFTAVAVFFIFWKSPFSQCLIGGWNTLGMWQIGRVVDYSDLLALSVLPLAFRFCNR
WP_210151572.1	0.2875925925925926	108	SFPFILCLGLLILNDFYLKTTYHNHVTGKLSDLCGLFIFPIFWSVLLPRYRSAIFIATALFFVYWKSTYSQPFIDFFSETFFVIERTVDLTDLFVLPVLFAAWISLNK
MBP7228206.1	0.28855932203389834	118	HPLAQLGIALVLLNALWLQPHLRNWWSGKLGDLGWMMSAPLLLAAVLSLLLKRRKLIGVLSVGLVAGLWIAVKLLPSVNAAAQMAWLNLTGWPLKLQLDHSDLLVLPGLAAPLWIWFR
RZK68926.1	0.2932710280373832	107	SPLFICCLVLLILNDFFLKALFHNVITGKLSDFCGLFIFPIFWSAIFPKAKQWVFILTGMFFIYWKSEYSSGLIEMVNTAFNIHRTVDPSDLIALPVLLLAWFYIKD
PKO16956.1	0.2942063492063492	126	HPAIIISILILLVNDHLLKHTMPSWFTGKLSDFAGLFFFPFLLASGLFSLFSPIHNKKKLSTKTWLLISFTISSVLFAAMKTIPIVNHLMVTGLSMLINTPVQIILDPGDLIALVSFIPGWLIFKN
MCC6501137.1	0.2960655737704918	122	HPLSLLSIALLLLNDHVFKTVSPSWLTGKLSDFAGLFFFPFIVAAVLSVLLSKFNFTPRVVGQTSFALVAIWFLLLKTFPSVNSLTTQFASSLVGYQTRFSLDWTDLIGLIAMLPAWRLWNQ
WP_002973701.1	0.29675213675213674	117	LFYLTIISILWITNDSILKIYYPGWITGKISDIIGILLTPLIITGLISLFFKKQNLKIIFWSSFLLSNFIFLFINLSQSNNNSFYKLIGSNETMNLADKSDLLFLPFSIFTIYIFKH
RHA38159.1	0.30370689655172417	116	HPVTLVALAVLVLNDHVLKAAYGTWWTGKLSDVAWLVLAPPLLATVVALTARRRIGAGWSVAAAGAVFVVVKVTAFGAAAASAILSLVAGRSVVLADPTDLLALPALGLALLAAAR
KXK57180.1	0.30425	120	HPASLAAIILLILNDHLLKGAFPGWVTGKLSDFAGIFFFPFLLALLVGAIWKRSNPRTVGVIVFAATTTWFFAAKATPFGHQLAGQFASGVIGASVSITLDPTDLLALLALFPAWLLWSR
WP_154281116.1	0.30462962962962964	108	HPIFLLSIILLLTNDFFLKAYFHNELTGKLSDFAGLFAFPFFWSAVFPKRINFIHLSTVIIFLFWKSGHSQPLINFINLFGFQTFRTVDYTDYIAFISVLASYITFFK
WP_074662228.1	0.3053211009174312	109	SIWFIFGLVTLLLNDFVLKEVYGNWLTGKLSDFAGLFIFPLFWTTLFPKYKKKIFILTVIAFVLWKSSYSQILINTWNNIGLWNINRTVDYSDIFALLILPLAYHIEAL
SHL76569.1	0.30825688073394497	109	NYVFLGCLAILFLNDHFFKFEYTSWLTGKLSDIVGIILLPMLLTYLFPKLKQNSVFLAGLLFAFWKSPFSESCIQFYNLISPISIHRVVDYSDILVVLLLPIPYYLILN
WP_113648841.1	0.3119266055045872	109	NFVFLFCLVILLLNDHFFKYQFANALTGKLSDVVGIILLPLLLAFVFPRLKQQAVWISGLLFVFWKLPYSQSLIDFYNQYTFIQTSRIVDLTDLYVLLLLPIPYYLIKR
WP_194778631.1	0.31201834862385325	109	HPVFIICLLILISNDFYLKANFGNGLTGKLSDFAGLIVFSIFIAFLVPITKKWISLVTGILFIIWKTPFVTPFIEIFNKTFPFQIQRVVDYSDFWALLCLPIAHILLNK
MBN1371706.1	0.31237704918032794	122	HPISWMSIGLLLVNDHLLKGLFPGVITGKLSDFAGLFFFPFLVALGLAMLTSRWKLNPRRLGGLAFLVTGLLFVLIKVFPPINLAAETWLSAVYGRPIAVAPDPGDLLALLALVPAWRLWLC
MCA9706924.1	0.3172413793103448	116	HPAWLGSLAVLALNDHVLKGSGLLPAALTGKLSDVAGLLVAPVLLAMLLRVRRFGPWLGCHLAVGAVFAAIQLSSDAAAGWSAVMGAVGFPWVITMDATDLLALPALALSLWGFVP
MBM4251995.1	0.3214876033057851	121	DYFSLLALFVIVVNDFMLKSSPYAGLVSGKLSDFAGMYFLPFLITDLLMMFSSSMRQAGNAMVGAMLLAAAAVIAIKLSPVVGGYCADGFAWAGIKARFVADATDLFSLAMLPLAYLRFLA
WP_100342688.1	0.3254629629629629	108	HPAFILAVFLLLLNDWLLKQTFGNSLTGKLSDVTGLFAFPFFFAALFTRFTKTAYLLTLVGFLFWKTPFVQPLILVLNNLGLPVHRVVDYTDYLALIVLPLSYYTFSK
WP_157541432.1	0.3263888888888889	108	SIPFIICLTVLMVNDFYLKETYHNTFTGKLSDICGLFIFPIFWSAVFTRHRLVVFLLTGLLFIYWKSEYSSGFIHFFSTYFFTIQRVVDYTDLIALPVLLLAWLRISD
MBI1945973.1	0.32772727272727276	132	TGWVVLAIALLTLNDHVLKAAWPGVVTGKLSDLAGLAFFPVLLAAGWELVTRALIGRRGAVAFVVATGLVFAATKTLPAAALAWGYALGLLQWPVRALLHGGAALAPAHVVVDPTDLLALPALLAPLLLLRA
MBN2718263.1	0.32869918699186984	123	TPLCAAAVGLFALNNVYLKWAYPSVLTGKLSDFLAAFFLPLFISGLLHVVGLKRHRLRLMTGVFLIAVLFVLVKTHTGVSPILDATLTAVTAPLGVALVSNTVDPTDLMALVMLPVAFGYGAY
OXA68422.1	0.32999999999999996	103	QPVFLVSLLILLLNDLILKTVFHNYFTGKLSDFAGLLVFPFFWSVLFPKRTKEIHIAVALFFIFWKSPFSESFVNLFGFYRIVDFSDNIALVSILVSFWLLKQ
NNE12877.1	0.33105769230769233	104	SPLFAASIAVLLINDHVLKAAWPGLVTGKLSDVAGVVMVAIALTAVIGSARIALTTTAVGFAALKTVPAVAVWAAPVLGGVTRTDPTDLIALLALVPLSWTLCL
MBN1372124.1	0.33201680672268913	119	HPLSLAAAVLILVNDFFLRPVAPSWWTGKLSDVGALVVWPLLFAAALALILPRCWKHSSALAGWLALGLTLAGYLLLKLSPATNTILLAMSGQRLRAVADPSDLLLLPILLLPAWLWFR
WP_091210905.1	0.3348623853211009	109	NWIFIPGLLLLALNDHYLKQHFTSWLTGKVSDFTGLLIFPMFLLFLFPRLSKWSVIVTGLFFVFWKTPFSAAFIQFYNKIALIPITRTVDYSDYIALLVLPLSWHLIQH
MCB9753143.1	0.34551724137931034	116	TPVWLAALAILIVNDHLLKGAEMLPAPITGKLSDLAGMIVAPALLAALLRVRARGSLVACHVAVGVVFAAINLSPAAAALWSGLMGAVAIPWAITVDPTDLVALPLLALSYALMLP
WP_120257080.1	0.3494392523364486	107	SPLFIFFLVLLIINDFFLKAVFHNTFTGKLSDFSGLFIFPIFWSAIFPKQKLTVFISTAVLFVFWKSEYSSVIIQFMKPYFGIGRTVDLSDLIALPMILLAWFYTKR
WP_210646878.1	0.3550925925925926	108	RGIFIISIIILIVNDIFLKSYYSNFFTGKLSDVAGLFAFPYFLSLLFPEKVKLNYLGTAILFILWKSEIIQPILVFFQSIGIGLNRTIDYSDLVTLLILPISYLYWNS
NUN12184.1	0.3618421052631579	114	HPLWVVSLCLLVVNDHWFKQVYPGWLSGKISDFVGLIVAPWVLCALFGVRRRGTAAGVHVAVGVIFSAINLSTGAAGIMSMVTGWVGFPWSITVDWTDLVGLPMLGVSWIYLLP
OMQ12700.1	0.36514563106796116	103	HPVFLVSLFILLLNDFILKTVFHNYLTGKLSDFAGLLAFSFFWSVLFPKRIKEIHIAVALFFVFWKSPFSEAFVNFFGLYRVVDFLDNMALVSILVSFWLLKR
MBI5932272.1	0.3669672131147541	122	HPLTLLSIAVLLLNDHILKVIAPSWLTGKISDFAGLFFFPFIVAAGLSLALAKFNLSRERIGQIAFGLVAVWFVLLKTSPLVNSLTAQLASLFISAPTRLILDPTDLVALVVMWLAWVFWQN
MCB0510528.1	0.3752293577981652	109	NYFFLIALFTLLINDFFLKQAFPGWLTGKLSDFAGLFFLPLFIAVFFPNKIKVILVISASFFLFWKSPLSTPLLSWINKFSVVSFTRVIDYSDWLALSSLALAYWVYKE
MBI9051699.1	0.3820325203252033	123	QPYTLLVLVIYAFNEFILQRYAPSWISGKLSDFAWLFIAPVILTLLLAWILPARLQKQSNSIAFLAYGITGLFFIGLKIVPPVHDFIMQSWMVIFRVPASVVMDATDLLALLMLSVSWYCLQG
MBN2436298.1	0.3864655172413793	116	FLVLFISILLLIVNDSILKFNNLLPEVITGKLSDFAYVLVYPALVIWVLKITRPVPAIIFSMVTVLPFIIINISPGFSNYIQNFFVFGTYKIRLWPDPTDCMALVLLPISCYIGIR
WP_229944612.1	0.38898148148148154	108	NPFFIISLLVLVLNDLWLKQYFSNTITGKLSDFAGLFVFPFFWSYFFPRFTKEIHILTAIFFLWFKSAWFSPILGWLHSFGIPVYRVIDYTDYMALLSIPLSYFIFSR
MAT42302.1	0.39641666666666675	120	HPVSLLAIVLVVLNDGWLKTTYPSWWTGKLSDVGMVVLIPWITIFFLTLVFPKRWLRIVPVLGFSLPVIVFGLGKTLPLINSLVYQTMAVILPFRIHFVLDPSDLLSFLFLPISVYVWRQ
SOE22232.1	0.3993577981651376	109	ILFFLVALTILLLNDFYFKTTFHNAFTGKLSDFAGLLIFPWFWSLFFPKMAKPIYFATALFFVFWKLDASTSIINLLNETIGASFYRVLDLSDIFALTILPVSFLLFQK
WP_144331555.1	0.4007207207207206	111	NRVFLLALFFLLLNDFFLKAVSPSFLSGKLSDLWGIIVFVFFFTFLFGNRLKTVIFLSTALLFCWWKSALSTGFIDSWNQLFGFYPIQRTIDYTDLFCLVILVPAYFYKPV
WP_172284135.1	0.4045871559633027	109	NYIFVVCLLILFLNDHFFKYEFANFLTGKLSDVVGIIILPLLLSYIFPRLTIYSIWIGALLFLFWKSGYSEGAINWYNQYALIPVTRVVDYSDLLALLFLPIPYFIIQR
MBU1222088.1	0.4108256880733944	109	SWGFLLSLFILILNDFLLKGIFGNWITGKLSDFAGLFIFPLALTAIFPRYIKVIHILTAVSFCLFKSPLANPVISAWNSLGILNIGRVIDYTDLIALPMIAVSCVYAGS
MBE2246313.1	0.46935779816513756	109	SYVFLIALFVLLLNDFFLKYFFPGWITGKLSDFSGLIVFSLFWATLFPSLSKTVFVLTGIGFILWKSSLSQPFIDIWNQYSWLSLSRVVDYTDLLALFVLPFAYYFHLS
MBB1575037.1	0.4776146788990826	109	NYVFVVSIILLFINDHFLKLYFHNWFTGKFSDFLGMIIFPLFLAYIFPRLRTFSVFVSFILFIFWKSPFSEGFIDFYNQISPIAVARVVDYTDFIAFVFLVIPFLLIKY
