# Supplementary material for: The lipocone superfamily, a unifying theme in metabolism of lipids, peptidoglycan and exopolysaccharides, inter-organismal conflicts and immunity
Source: eLife. 2025 Sep 9;14:RP108061. doi: 10.7554/eLife.108061 (PMC12419801; doi:10.7554/eLife.108061)
Supplement: Figure 1—source data 1. [file elife-108061-fig1-data1.zip › hydrophobicity_raw_data/Skillet-4.tsv]

id	Hydrophobicity_score	length	sequence
MBN2414691.1	-0.10008130081300809	123	KPDRKAGNKVYTLLGVAGISLAMIAKWVYRPWIQAGGIDDLHMADWLPDFFILPGTVFLLLSRYRKRPYTVVAGCALFTVADELVQLGTGATFDPADITAILAGAACCLLVLRLRKEKLKGIA
WP_051286572.1	-0.089375	128	SPRPYEDVKWYWIAFVLLTILTITFENLSYRAYISENNINDYGFSANSPNFFPIIAMQIFYFIEKKYNPEEFFKWCLTVAGFVIGYEILQKFIPARTFDLKDIIATVLASIIGYFLLKKLHTPAYKNK
WP_008638392.1	-0.07750000000000001	128	AKIKPKKGKLYLTISISSLTTALLLTMFYRPFIYENKINDFGFSDTIGSLVSVIGFCFFVWGLKAYSNNDKNKQIIIATIIYAFGWEFFGYLRIYGTFDYKDIIAAVISGIMTFLLKEFIEKKWDEKN
MBX3044688.1	-0.058174603174603136	126	EDKYTPFKRKTLFIGIVSFFLTEIARSFYGPYIYKNDIFDYYLADTLGNSLGTVTAIFMVLSLSGKSTKKDWKIMAIIISGLVGYECLNFITGYPFDFRDVLATLIFGGISIAVYFQLLQKYKKNH
WP_070109212.1	-0.044480000000000006	125	MQNKIKKIYLIIAVINTILGFISKSSYRNYIYNNNINDFGIADSAPNFFYIIGAVFFILYVSQKIDKKAIKSTILACSAGTLIYELEQYYTSMTFDIKDIIATILGAIICYYICEYLNKKYNLEC
MCA9293428.1	-0.04390243902439023	123	MTTFRVKNGLVGGAALVATELGREFYRPYIYEHKLHDFGIADTLGNSLGTVATVFIILAIVGRNTLWDYKFMGILVGGLCVYELLQGPMGGAIDPKDIAATLVAGAFCAGLYWKMHGRQRESA
WP_163915877.1	-0.03991869918699188	123	MMTTDSKKQTLRIVGVIAALLGFASKLVYRPWVIENQMDDFGLQGFAPSFFYVLGACLLIAGFSNKNIPKNMALAALGAAVYELEQNYTSRVFDYLDLIATGVGLGLALLISEVILKDKAAEE
MCB8925539.1	-0.017380952380952355	126	KWSFSKKRLLNLAIGLTALLLTELARTFYRPFIYENGINDFHIADTLGNSLGTVATVFVFVGLLGRDRLEDLFLIRTVTISVFVYELAHPLLGKPIDPFDMVATVLAGFFCEGLYRLLYKSEQPVR
MCB1036710.1	0.0024603174603174713	126	KGDWDRLKKWTLGIGIFAYMVTELARSFYRPYIYANGIHDFHIADTIGNSAGTVTAIFMILTLSKAGRAKANQLILMVFCGLIAYEVLSATSGHRIDVWDLAATVLFSGLSWWAHHGILVPRFGKK
WP_072895800.1	0.007293233082706772	133	MRIDLQFRLSAIGMIGLAALSATHELRDRMTEPEPLLALSLGVMPNLAAAFGMPLILVSFTTPAAGLPDASACHRAFRRVLAFTTLGLCGWELAQTTNPRFVFDVADLIATGLGSALAYLAFTWQLRRERAAH
NBS94727.1	0.013455882352941177	136	SREIRLNLAHRLSAIGLMGLAALSATHWLRDHLDAPGPVQSFALGIMPNLAAAFAMPLILASFTTQTSSTQTAKSARLRYLRVLMFTTLGLCGWEFIQARSSRFVFDIDDLLATALGSALAYVAFSWNARRFDALE
MBK7234062.1	0.013955223880597036	134	MKTSKSLYYWFAIFALCFIAYQQVQDNIRPNYIGNNLSVKYLLGIAPNFFPAIGIPALFVILIPQMKQTSKWLNEKKHITANIISLTGLLSWEFLQTKTTRGHFDWNDVLWTLIGALVFQLIWTITPNIYKGKY
WP_119430924.1	0.01768595041322316	121	MNDKDKQAFILYGSIAAVLGFASKLLYRPWIVSNALNDYGVQGFAPSFFYVAGACLLVVGFGSKNQVKDMLYAAAGATVYEVSQYFTSMTFDFKDLLAIAAGLGVALLLRKTILQRSCQNL
WP_143814499.1	0.02666666666666668	126	MADKRIQQKNYILLFIVSIIIFIIFRFPYREFIYENNIYDLYIADVAPNFWAVAMYFFFKKSFKKSPSNIRLALGSLLGLVVYEIWIQKYIYNAIFDYRDIIASLVAAILTYFLCEYLDKKLHKTN
WP_046310845.1	0.02731707317073173	123	LIRMDDQKKHLILAGIVAAILGFVCKLLYRPWVLENGIEDWGFQGFGPSCFYALGACLLLSGFSSKSNGSSILFAALGAMAYEIEQQYTSRTFDYKDLLATAAGLLVAILLRMYILTNRATEA
WP_173109723.1	0.027520000000000024	125	AHSRASQRLFRWGLVGVLVAFTAFEELHLRPQLRHHHLTRFGQVLADSLPNFIAPLLLVALYITLFQKQTRPEITRACGSAVAGLVLYEFAQRWMANRVFDVQDIVATLLGGLVAWVVLQVGCPT
WP_224485080.1	0.028661417322834663	127	GWKLTWYKIINFAIGLSSLLIYEFIGRPIYRPYVYRNDINDFHLADTLGNTFGTLTTLFILIAIFSHERDKGNYLIKLGTLSIIVYELAHPLLGKPIDVWDIAATFITGIFSYFLYNAIFKNRSGER
MCB1050481.1	0.0358730158730159	126	VGEWLPLKKSTFAVGISAYFLTEVARSFYRPYIYANRINDYHIADTLGNSFGTVTAIFMLLTMIRSDHMKPHQIILMTFIGLIGYEVLSASESHRIDVWDLGATVVFTLLSTALYYGILVPKANRH
MCA6362102.1	0.036535433070866166	127	NWKFTKYKAINFAIGISALLIYEFVGRPIYRPYIYNNKINDFHIADTLGNTFGTLPTIFFLVAILSNNTTKGNYLIKLGTFSVVVFELVHPLLGKPIDIWDIIATILAGLVSYLIYNGIFKDKLNEQ
MCE2759094.1	0.03694029850746271	134	MKFKLEYYWFLIFALCFTAFNQIQDNFRPNYSGDDSIIKYLLGVAPNFFPAIGIPALFVVIIPYLLNKKNSDSWFYKKRHLSANLISIIGLVGWEFAQMSGKLRFDWNDILWTFIGALLFQLIWLFSPQKYKEL
HAP36905.1	0.04032786885245903	122	DEPVDKLSRIYGMLFFAALLLGFASTLLYRKYISSNHIYDFGLADSLPNFFAVFGFSYLMLFHYQKKVGKTSPHYFFISALSMIAYEISQRYESGTFDIRDIIASIIGSVVAYGVYVILNKK
WP_224928740.1	0.04060869565217392	115	MNEINKNHFIAGLLAVLAGFAAKTIYRPFAYEHQVNDFGLSDGAPSFFYVIGFSQLLLVKKFRHPRLVILMVIAGSLAYEFWQMRNQALDFIDLGMSLLGGIGSFVLLKIFQNDK
MCA2990280.1	0.04145038167938934	131	ANAARALRVRAMLVLAVILPVHLILDAAYRPWARQQPFSDWGLSSSFTQVTAVVGIAAVMVFSEREHWWNDRPSEVLLLLVPLIGMVGYECLQAWLPWTTFDRMDLVWSVVGGGLAAGIKRVVYDPVARTS
MBP3850801.1	0.041484375000000004	128	SDKQRRAKRIYGTVGIALTVLCFILTYFYRPYAYSHHLNDFHLADSYTSIFGVPIIVCVTQAFFRKESEKWSIPKNIVYAVLFFFLWEVASGFLAKRMDWVDIIASAISGCYTYILYLLFGFKHIGDI
WP_154201456.1	0.04764227642276419	123	MSEKSLNKKILLIYGIIASVMGFFTKLILRPLVHQYEINDFGFNGYGPNLFMAIGMTMFAAYFTKKKPIVTMASVSLGILAYETEQIWTSKTFDYADIIATLLGFGLSVLILNVTSKKSRIKL
MBN2557589.1	0.05230158730158732	126	QTNFTKKKKALLLLFAVSFFITEAGRSFYRPFIYENSISDFHIADTLGTSFGTFTAVFFILLLQGRDKLSDMIYVGVATTLVMAYELLALPGNEFFDPRDLYSALICGLIAGAVYFFIFLKRKWKY
NJN64339.1	0.06542635658914729	129	SSRQEPARLVARATIASAAFVAAAITKLWIRPWVVASNLPDAGITGWLPSFAYPLGVLVAGGALAVRHAALDRRWNLVSASFVVGALLYEFAQLAIFPARRFDLADVLATLAGGVVGLALDRWLRKPAH
PID92906.1	0.06719999999999998	125	MKIIGKTYLILSVSVVLLGLLLSWFYRPYIYSNNLNDFGLADTIGSLVSVIGFCCFVWGFKSYSNREKNKQIILATLVYSFGWEFAGLLGIYGTFDPKDIVAALLSGLLTFVIKEIVDRKPSKNQ
WP_147861121.1	0.07096774193548387	124	MVKKKKYLIICVFTITLGVVLTVFYRPYIYNNNIYDFGFADVIGSLVSVIGFCTFIWTNKDYSSKIKNSHILIATFIYAILWEALGYFGLYGTFDQKDILASIFSGFLTFVIKTYIEKKYSNKN
WP_110829909.1	0.0723387096774194	124	MNRRSLKIIGLVLILAFTAYEELSLRPYLLKHKVQPEFIGGSLPNFLAVLIVAFLFSVLKDGTVKGSALRVSIQGTAAMVLYEVAQLWMPQRTFDWLDIAASLLAGLVSFFLLSIIDHSDVKKP
MBN2012182.1	0.07380952380952378	126	NNKLTSLNGRTLIIALAAFAITELGRSFYRPYIYQHKIEDCFIADTIGNSFGTVTAIFMILTLSGKGTNKDWHIVFIIIAGLIAYEFLNLTGKTSIDVNDMIATVIFGMISALIYFVLLRKYGEKS
WP_173119002.1	0.07782258064516133	124	LHSRATQRLFRWGLVLGLLAFTAFEELSLRPSLRRHHVTRFGQALADSLPNFLAPLLLGALYVTLFQKQTRQEVTRACLSVVAGLVLYEFAQLWMADRVFDVQDIVATLLGGLVAWLILRVGCT
WP_026947313.1	0.08086614173228349	127	MKQLGPKKIKAIILLVAVVIIHLLLDLYYRPMAYSKNINDFGLKDSFTQISSVIGISLLMVLFEKENFTKGKSGRVFLTLVPVVAMISYEFVQLLLPPLRFDTQDLIFTLVGGVFTWFIQGVLGKTH
NRA49670.1	0.08244444444444443	135	MRWKKEYWYYLIFAFCFAGFQFLEESIRANYNGNSPFIRYLLGIIPNFLPAIGIPALFVVLIPETFEKATHPYLTNKRHLLSLLISEIGLIAWEFQQIIAPKGTFDWNDVLWTIIGGGIFYLIWLAIPLEQPEPS
CDK41220.1	0.0865354330708661	127	KESMSNIRIVFIITGATFLVLTHLDDTYYRDWVYSNQIADFGLANYLPSITGTITAIFLLIGLSKESFKKAPSSAFGLMVGCVIYEVMQPTLGTGVFDWLDLVAVVIAGCIVVSALKISNKKMVNTA
WP_116001002.1	0.0892857142857143	126	MQYTYFRLLAIASAALTAWITSIADSSYRSWSYQHDINDFGFANYSPSIFGTITTILLLIGIFYKSPKDLGTNAGYITLGCMAYELLQPILGTGIFDWQDIAAVAITGGLLSYGLKRLQPKLYLNA
WP_232149650.1	0.09085106382978725	141	MSSRRSVAGWLTVVFVAGQLGILAIKELREQGSPLVEQYAVFGYAPNLIAALTLPWLVLALAVKRIGQADDAYAWRCLWHERRAITAALLLPTAGLLAWEFLQPFRPNRTFDWLDVWATLAGAGLWLAIVLLARGISGRQV
PTM02751.1	0.0980952380952381	126	IKTIDSKRIIYFVIAVLVFFLTEIGRNIYRPFIYTNQIDDYGIADSIGNSGGIIVQIFFMLAILNSPRKKVFRVIGFVVIGYMLYEILQPYLPRGVFDWKDIYGTLIGGVISLCVLFFIKKGVKNK
MBX2921629.1	0.09896825396825396	126	KFRPFSKTKYLWMIIVLLSVIAITLKSIYRQYVYANQINDYGIAASSPNFFAGLIIVFLYFTQYQKLTLKKHTMFTIAGLVGYELIQGSVFKNNFFDYKDILASIFGAFTGYLIGMKFKSGPFFNC
MBZ2186650.1	0.09919354838709678	124	MRRSLKCSLVGVAALACLTIVQELRAGLPGNFLLGVLPNALAAMIIPFVFISIYPQERPGEAEGRIWRWFLGAALGACVGLIGWEFLQQSARRLFFDWNDIIATIMGFAIAVLTGARVMPRQRR
WP_087937702.1	0.10090909090909092	121	MQKKYLLLFLLSAVLFLLLRFPYREFVYSYQVFDYYIADTSPNLFALLLYVFYHKWRHPNKESSLFLILGALGGLIFYEIVIQPMILIQTFDEKDIVASALGSIICSVICMKVEDQKLGDF
MBU8921823.1	0.10094488188976379	127	FKVFDRLRAIYIILFIACFALTEIGRYIYRPWVYANGIRDFWIADTMGNHLGVMTQIFFGMSILNPGRKKALRLATFFTTGYIVYEMAQIWLPKGTFDWKDVFGTLAGGIAAIVLLLLLHKCCPADR
NJN42077.1	0.103739837398374	123	TWRFTRERIINLSIGFSAVLIYEFIARPFYRPYIYKNNINDFHLADTIGNSLGTIATVFVLIGFIGQGRSQHLFLIKTIAISVAVYEIAHPLLGKPIDPWDILATILTGGFCLVLYKFIHPIK
MBQ6576667.1	0.10411764705882355	119	LEQSPRRRKYFLLGMIVCCVTGLVLSFTYRPFIYAKRINDFHLADTLGNIVAVPAAAFFFYALHKKASLSIAGVLALDFLTWCLYEAVISRTFDWWDILASFIMCFVTYPILRCMDKIR
WP_074351599.1	0.10499999999999997	124	MKKRRLYYKLFFIFLISTFVMSTIYRSYIYGNNINDYGLADIFPNIGAVITASFLFMAKAQYEEYKDELIVILGSVLGFIAYEFIQIKLPIGTFDWKDIIGTIIGGIITFLIHKFLMIKFDLKD
MCE3008970.1	0.10659420289855073	138	PNPTRRLKIYLFGIFCLCFALYPYLSDEIRANYRGNVPVIIYLLGVAPNFFAAIGVSAFLVGAKLEMTKPQKAHTWHARNLHIWAALLSSAGLIGWEFLQIVSRRAIFDWNDILWTLIGAVVFLLLWYAAPFKHKIPR
MBK6772558.1	0.10751824817518246	137	MSKRQSYFWLGLFAFGTIAFTLVQDNIRPNYHGQSDLLKYLLGIAPNYFAGLGLTSFFVVMITHINSTSKKPSKSVWLNGKSHISSIIISIAGLSLWEFIQTFSTRGYFDWHDLIWTIIGASTFYFIWLIVNKKNIA
WP_027454213.1	0.11	125	KNKRKKLKLIYGFIAFLLLILCVLLSYVYRPYVYSHHINDYHIADCYTSFLGVPIIVFLTQVLRKEKWSIPTNIFYATVFLIGWEIVDGFLAKQYDWIDIIACIFSGVILYVIHRITCFKSIHEY
NLM42857.1	0.11611570247933885	121	MNNKFLIVGILSIVLGFIAKFPYRKFIYEKNIFDFGLADSFPSFIYIVGIIFIIFSCSKNENEKKVIKSILLMTSGALLYEFEQLFSNMTFDVKDVIATILGGLFSLALYRFIYKITIKKL
MBM3780869.1	0.12051470588235294	136	MPRPRLTVSTRASLVALSALALLGLAHWMRPRHLVSAELLVYLLGVLPNLAAVIAITFVLLAGWIDQHPTASPGDMRRRCRAFALFATAGLIVWEVGQLFSRSLRFDYHDIAATLLGLGASWTLNAWVIRGAPGPH
HCL13382.1	0.12089430894308945	123	MDNRAIYLIMFTLSALLSLAIKLNREDYTGIHGGLDVLLGSVMSYLYIVILVSGYVTFAHSVTNRKLSNCIISITCGALLWEIHQAFIPEMYFDWKDMVATLMAFTALILIQHYKPAGNSEHG
MBN3035594.1	0.12188976377952755	127	VTTIDTLRIMYFLIFLIAWLFTEAGRNYYRPYIYDHDLHDFGFADTIGNLGGIIVEIFFGLALVNATRKKGLRVITFLVTLCILYESFQQYLPHKVFDWKDIIATLIGGSVALILFLNMPRMVGRNQ
MBN9382073.1	0.12208333333333336	120	MEKKDKRPVYALMLIIIVGFTLYEELSLRHSLYKKHVALWIADCLPNFLAILLLAFGYMVFKRPGTDREIGRSIFFLVVGLVLYEFVQLAMPHRVFDVKDIFASILGGVFAYFTIWMIRS
NDV61934.1	0.1236220472440945	127	WRTVDVRRVSYVVIMILSFIVTEIGRHSYRPIIYRNEINDFGLADSIGNMGGIVVQVFFALVLFNSHLKQGFKLIVFLVVGYIFYEILQPVLPKGTFDWKDVYGTILGGAFAAILFFVIQKYFRRNR
WP_166566069.1	0.12368	125	NWKFSKYKLINFLVGITALMIYEFAGRPYYRPWVYANSINDFHIADTLGNSLGAIAAIFIPVALLTNSPMHGRPLIKLLVISIIIYEIAQPMFGKPIDLWDISASVLTGLLSYSLFSAIFKKEGV
NNF34105.1	0.1275	124	KNDYSDLKKWTLGLGLMAWFITEMVRSFIRPYVYQNDIFDFYVSDTIGNSTGTMTAIFMILTLVGKGHEKDFWLILMVVIGLIGYEFMSLASGFDIYDIYATLIFGLISFGWYFLLLQKQEKVT
WP_089778132.1	0.12983870967741937	124	MKKRTILIISFSLIFLFTAYNELSLRSYLYKHSIKPHFLAESLPNFLAVILFSFLFSIIEYKKAIATPLRQSIKTTISMVIYEFAQFLIPGRTFDIQDIAASILGGIFSYLFLLLISTYCKPDQ
MBK8506076.1	0.13133858267716536	127	NWKFTRERLINLTIGFSAVLIYEFLARPIYRPYIYANNINDFHLADTIGNSLGTIATIFVLIGFIGQGRIQHLFLIKTITISVALYEIAHPLLGKPIDIWDIVATLLTGALCLMLYKIIHPLTLDNK
WP_051725645.1	0.13157024793388428	121	MKKYFLLIGFTISLLGFVAKFPYRQFIYQNHISDFGLADSVPSFLFVIGMTFIIFSLSEMKKKKVAIRTIALVTAGALLYEFEQLSLNMIFDVKDVASTILGGFASFMLYKSILKKQVLRI
WP_126781118.1	0.13290322580645159	124	MRNRRTVFLIIGISFIVLTSLADTLYRDWSYANDIADFGLADYLPSITGTVAAVFTLLGISKDLKQKTISNAVAGVVGCVIYEIVQPFLGTGVFDWQDLVAVIFTGAVCSYVLTLGLGMSGNTQ
WP_188313623.1	0.13319672131147542	122	MKKKAVLFLVPFIVVSYLLHNDYRAYSYKNHITDFGLADVGYNLFAVTLMALLSWTGAFKFSKNKFLDILIITGTYVFVEIVSYFIPLFGVFDIKDVIALLFSGTLTLCLFRFFDKEAFEKS
WP_187002995.1	0.13484375	128	KFISLKESKNVWLIIIALTIIAILFKSIYRQYITENHIQDFRISDTSPNFFAGLIIMFFYFTQNVYNKNKFIKNAFFALVGLIGYELVQGNVLTYRTFDFSDIVASIIGVILAYFLCIELNNRTTLLP
MAN60183.1	0.14154471544715444	123	NWSLTTYKVVNLAIGATALLSYELLGRPLYRPYIYRNGINDFHIADTLGNTLGTAATLFFLIGLLSRGTKKGNFLLILGTFSVVVFELLHPLLGKPIDIWDILATVLTGALSYLLYNALFRKE
WP_075593596.1	0.1460833333333333	120	MLFREQKFYIASFIICGAFAIIVKLTRSNIFGINSFLDTFLGSSPSFFYLFGILSLIPIVKPKIDIKTFKKSVLMFTAGALTYEIEQYWTSMFFDLGDIIATLLAALLMFSLHKNKRKAV
NWF50631.1	0.1467716535433071	127	LFIIDNKRIAFFLIFVIMFFITEIGRRIYRPYIYSNDIFDYWIADTIGNLTGTIAIIFFDFAGVNPKHRQGRIFLIIITLGLIVYELLQYFSPRSILDWRDMIATLIAGLISWGIYEFLLKKYPEDE
WP_025142694.1	0.1469047619047619	126	MNAISKRKKVHLILLVLALAATACMELGFRAYLFKHYGHDSILAGSIPNFIAVVLITLIYTVVKGENESSLKMSSMGCCIMVFYELAQPLIAGRTFDVFDIVASLMGGLFVFCLLTIVDHYFKSSP
NQT62161.1	0.14692913385826775	127	IFQPSRVRVNFLILGGLAFVLTELFRLRLRSLIRSLEITDFGFTDTIGNSGGIIVQIFLSLAIINPTKIQSYRLAGFFSGGFILYEFAQPYLPKGTFDWYDVLATGVGYCIALILLRLVWNKYDLNQ
HEY69147.1	0.14784615384615388	130	MKRTIQFQVLRLLLFVGSMGISGFVKSVYRPWAYQHEVPDLGFAGWAPSFFYILGLGMLLATLIQIVPGLRRLKFQTMIGAGLGALGYEISQAIRSDRTFSWPDVLATIGGIVAALLIEKVVTMLEAKSL
MBU0692857.1	0.15228346456692915	127	LLKLSRIRFIYAGAFALLFILTEVGRYIYRPFIYREGIYDFGVADTMGNSLGTLTQIFLYLALANPTKIQSYRIIGLVTIGYIVYEFAQPILPKGTFDWGDVFATLSAGLISLAIVKIFQLVSPDPE
WP_093326299.1	0.15254098360655738	122	MLKRPYDRQDYLLLFIFSGILGLAAKFIRRINHVECDLVRILLGSFPSFFAVIGIAFLSLAYTKVKHQKGIFFCFLGSLIYEFEQVWSSRVFDIYDIIALLLGYLFALAVYNYGKPNISNTL
MBR2359102.1	0.15581967213114759	122	IRLSERERLACLFISIFLAVLAGVMSQTYRPYIYSHQLYDFHLADSLTNLFAVPAGVCLCIALAKELEYKAVGYVFAVCLGLVFYEFVGLTFDYWDIVATILSGGLTLIPLHIYIKSSTDGE
MBC8004591.1	0.15934426229508197	122	SWRLSIYKLINFGIGMAALLIYEFIGRPYYRPYIYSNKINDFHLADTLGNSLGTIAIIFIIVSLFSDEKTKGKSMIVMGTVVAVLMEFIHPLLGKPIDILDIFASLVTGIVSFVIFKNMFKN
MBN2883156.1	0.16190476190476188	126	QTEFTKKKKVLLILFAVCFFISEAGRLYYRPYIYENGFFDLYIADTLGSSFGTLTAIFFILLLQSRDRIFDMVYIAGVTIIVMIYEFTMLPGNEVFDPKDLYATLIVSAIAAAVYYFIFLRRTWVE
WP_189420799.1	0.16370078740157484	127	QKINIYQRTIFVSIGVGALVLTAIGDSLYRPWIYSNNYFDFGLANYLPSITGTITAIFLLCGVSKSFPKNIVNSSSGVIIGCALYEVLQPILRTGVFDWQDLAAVLVTGMVVLLVFKNLLKNHRIIG
WP_164157126.1	0.16816176470588237	136	RPPRQVPLSLRYGLIAIAGLALLSSADWLRGQRLQLAPPGNWLLGVAPNFAAAIAITFVLLGGWTDRAGAAAFPVARMRFIMAALVSLAGLIGWEFIQRSSNRFVFDPADMLATLVGIGVSLLLFLSVTPRHLGQP
WP_228409022.1	0.16976190476190475	126	KFRALSQTKYLWIILILLSIIAILFKSTYRQYVYTNHINDFGIADSSPNFFAGLILVFFYFIQEQKMTFGKHALFTVIGLIGYELIQGSIFKNNIFDYKDIIASILGAATAYLIGSAFRSGPIFNS
WP_155847429.1	0.1712977099236642	131	MQLSTLYGLVGIGGLMLLSGVHWIRDQSMALEPIGAYLVGVAPNFAAAIAICFVVLSIWASQRRHTTVESMRNRFLACAALSGFGLIGWELFQRTSRRLVFDLHDMLATLIGIGTAALIFFIVTPKTTERN
MCC5928090.1	0.17527559055118114	127	KSRITIHQPSYLLWGLLALAITELIRKFIRPYVWQHDIIDFGLLGCMPSFLYAFGIILGILGLRNWRNRDFVVAVLMSLLGVFYEFAQIFRGPPHTFDVWDVMATLSGGIMAFAFHKLSQSYRRWLW
WP_118975839.1	0.1755645161290323	124	MKQSTAIRLSLLIVLMMSVAMELGFRAFLFRTWGKHSIIAGSLPNFVAVILIALASKVIKGDKPGNSPLKMSLMAVLAMVFYEGAQLFIQGRTFDWFDVLASVLGGVFVYLLLSLIESYAKPDR
WP_221858439.1	0.176	125	MKKKSFILILTCILILLLMDNIYRPYIYSRGIFDFFIADSFPSLMGPIILSAYMACTDTSIYKNKIDEILFIITPSIGLIIAEFISPIISRHVSFDIMDVVFAALGGVIVYFIKKNLYDKWYNTI
MBE0638924.1	0.17625	128	IFIIDAKRVAFFLIFVFMFVITEIGRFKYRPYIYSNDIFDFWIADTIGNFTGTIAIIYFDLAGINPKYKPGRIFLILITIGLIIYELIQSILPGTNTCDWRDIIATLLAGLISWGLYEMMYKKYPEIE
MBS9767370.1	0.17957983193277316	119	KSVYFYSKKNALWIGIALALISLLLTWFYRPYIYENQIFDFHFADTIGSWFCIPSATFFFYGIRKKQFAKILNIVLFAYIIYEILTALPYHGTFDSWDILAMVLSYSICLGCYFYGKKK
MCA9735319.1	0.18214285714285713	126	KARLTLLKKWTLFIAMTAFFVTELGRSFYRPFIYENKISDYFIADTIGNSFGTMTAIFFALTISGRDAISDWKIIIMVVLGLVFYELFNVTGDVAIDLNDVIATLLFGAISAGIYFMLFRKYGEQI
WP_157634741.1	0.1840983606557377	122	MKITRLLIGISCAVLTALIQLWIRPSLRGINSYLDIILGSLPNFLAVLGFSFILIHFKKAKQKTSSSMMAAFLGIIAHEIFTQSTPSGSFGGMFDWYDIIASALGGMFAYLIEKHFLRIQNS
MBY0482090.1	0.18588235294117644	119	MKSIKLLVVLTTLMWVAVRFFLRPLIVKYNLFDFWFTESYPSFGLVFGFTLMKYSFFNNRDKLLILCCGATLGGLLYEILGQGYFDFGTFSYSDVVYTLIGGVASYLTLKHFERQLNNA
QNK63390.1	0.18725806451612906	124	MKRRPVQLTVFLIILLFTAYYELYFRSYLYKHAIKPSFIADSLSNFIAVLLLSFLFTFIKDKEDNITLFRTATTATMSMVLYEFVQIFIPGRVFDIQDILASVLGGIFAYLLLIGINICCKLDQ
NVK56624.1	0.18731707317073168	123	MNNRFIYLVLFVVSVIVSLTIKMQREQLWGIAHSTDIILGSVLSYCYVIGLVAGCVTFANTMNKVKLNKAVFGITCGALLWEVNQAFLDTLYFDWNDVIATLLACLTLVFIQYLKPLESANPP
NJL11791.1	0.18757812500000004	128	MNKRRTVILRGGLALLIVLLAILFKKIIRPYWYAHFSWGLPLAGFLPSFLYALGGTCILLAFEPYLSHSRRVVVGSFTLGAVLYEILQGAGLFSARTFDPSDIVATLVGAYLGYRWCKPLPANSTLDF
PLW97873.1	0.18866141732283462	127	IRTIDTFRVTYFILFIVFFLLTEAGRTLYRPYIYENNINDFGIADSMGNLGGIFVQLFFGLALLNSSKTKGIRLICFFIIGYVLYETSQLILPKGVFDWKDIYGTLIGGIIGLLLFLLLQKLIKRNK
MBE1299347.1	0.19073770491803282	122	MKLENYWLFALGALFMGLVFVGQVYYRPWVVENALDDFGLANYWPSLFGCFCAIFFATSFVKKRELIRCSFWTGVGCAVYEILQPMLGTGVFDWADLVAVCLAGTACSLGLLVKSRMSQSIS
DAO23838.1	0.19119658119658123	117	SKARITKRRSALFISGFLVLLCILITQTYRPFIYENHLNDLHFADTITSWICIPAASLFFWGVSHARFLKCLVGSLIGFLIYECIGLTFDWFDIMALFSSAVITYSIYTFYKKKHFF
WP_132433631.1	0.1937190082644628	121	MNRFFYVLIGLSLGGISLILHFFYRPYIYGNGLNDFYFSDVFPSLFATPATVFFYFGWSRRQILTNEIIISIYSGLVAYELFSLIGVHKTFDFLDIIALTISMIFLLLLPESLKKKKNQRE
MBT4728515.1	0.1974015748031496	127	LRVIDQRRIAYILLAIAFFFITETLRGIYRPYIYTNDINDFGFADTIGNLGGIIVQIFFALAIVNAEIKKSFIIITLLIIGYIVYEIMQPILPKGVYDIKDIYATLIGGAIAILIFLYLQFNKKYNK
WP_008672356.1	0.20048387096774192	124	MRKKHRLLHLIVGCLFIIIMLLFRTYYRPWVYTNHLFDFYLADTYTNLFGECVVFFILVSLFSPNEMYKPIKLLLYSSCGLMIYELLGLIVEGGLCDYKDIIATFVGALLSYAINRMIISNANQ
WP_212212204.1	0.20619047619047623	126	TKTKFITHVGYFIAAIILFLAGIVLNYTYRKFIYSNHLNDFHIADTLGSIIGIPTYTCYRLGIEKKQVGLSKIIIQGVVFFILYEFLGYFGFHGVFDPLDMVSAIVSGVITYLIFRYVIQYRVVHK
WP_034965835.1	0.20838983050847454	118	MTKNLPFIYLVLAACVAMAVSFYRTVLFQIYGFDSVIVGCLPNFTAVLLISLIFNLAKKSKKDSNPLKVSVMGTGTMVFYELIQTFIQGRTFDWFDIFASLIGGVFVYTILLMARQKN
NCT10532.1	0.2119834710743801	121	MRNIYTILVVITSLLFIVFRFPYRTFIYRYDLFDFYIADTSPNFLAVLMFVFFKKRQKNKHNNFQICFFSFVGLVIYEFFIQIHIYPGATIDLLDVISSLLASVISYFICNYFDSKIVIHK
NVK49583.1	0.21198412698412697	126	IKTIDRLRVIYFGIAVFFFFLTEIGRNIYRPFIYSNHIDDFGIADSIGNLGGVIVQIFFTLAILNSPGKKAFHVIGFIVIGYILYEIVQPYLPRGVFDWKDIYGTVIGGLISIIFLGIVWKTIPNK
MBP6795896.1	0.21280991735537194	121	RLKSSSQQWQAAAIGLIFVCIGFMAKVFYREYIYSHHINDFGMADWLPSFFYVIGFSYLLMVSQVIAPLLITVIVTIASILFEIKQCFTSGKFDWPDILASLAGGIITVLLYTLINNRKRY
WP_005945081.1	0.21403508771929824	114	MRKKLYYMGSGFFFILGIVLSNTYRPYIYENHIFDFHLADTIGNLVAVPSLSLLLLAMRKYESLSKAILYSIFVFTLYEIIPFGTFDFYDLIATYISGLLTYLIFLLFKRVNKR
GGI49055.1	0.21586206896551727	116	MLLAATVIFTIYGETTLRPYWLKNHIDTYTLADWFPNLLAPMILVLLYTLIKEVNDKAVLFRATCSFVAGLIIYEIVQLFIPSRTFDHKDIIASVVGGAIIYGVVLGVFKLFPPLP
MBU3839254.1	0.22133333333333335	120	MNDLKLKFIISGILIAAIGLVLSHTYRPYVYENHINDFHLADIIGSVVCVPAAVLCAYGIDSRYSIKQYTIGAAIVYIAYEFLGLFHIHGTFDVYDIIAIIIRSLVIYRLCLFFGVSSGR
MBN2704618.1	0.22479338842975208	121	MIKKQSVWFSAGVANALIALSVIPIRTTTIGQTSAGKYLLGSAPSFFGILALLMLLLSTIKPKSSSTFWITVIIVTAGTFAHEILQYWTGKTFDYIDLAAIFCGFLAFCSIHFITRRLSKT
MBK7709836.1	0.22658119658119658	117	MPKKNLLYGSAGFLAVALGFLGKSVYRDFIVSNQINDFGIEGFLPSYFYVAGFSLLLMIRPVRFPVLIISIVTLASLLFEIKQSVSSGHIDFIDIAASIAGGLTAFLIFKLIDNRTI
WP_199118158.1	0.22696000000000002	125	MTHRYRLYLFSFAIILAFTTFEELKLRPYLFKNHLFQFGIAGSLPNFLAPLVLLFGSLVLLMSRPDRLLLRTTLSFVVGMIIYELVQPFIPGRVFDINDIIASILGGLFGYGWVLAIKKLSPLKE
WP_134436109.1	0.2277966101694916	118	MKKIYLYVSIFFFILGGILSHTYRVYIYSNDIFDFHLADTIGNLVGVPSAACFFIAISKKEINLKKFILEIVLAFCVFECMGLLGLHGVFDWYDIIATIISGVITYFVLKKINKFPQL
WP_105053508.1	0.22874999999999998	120	MQFKSKTFYIYSFSICLFLALLVKFFRESLYGINLPIDMFLGSAPSFLYLFGLISAIPIFYKNIEFSSFQKSWFALTCGALIYEFEQYWTSRVFDYNDVIATLLGLVLIVIIHRANNTNT
MBL8814451.1	0.22885245901639342	122	SYPTARRRLVASGIMVSGFILTVVVKLIRNHTEIGLPMRLMDSMPNVVCGAVVPFAVFIGNRAIRMFEFLAFCGFIVLGLSAYEIVQVWLPKRTFQLNDIVASVVGGVLSMLLGWLFFRRNA
WP_126617412.1	0.2292	125	MKFKSYYFFFFILFFSIAFILNNYYRPYIYTNNINDFGLADMASNLFFIPIGCVFFWMLSKTMTKKTKELDVIISFVLLSLHEALSYFIPFLGVFDFKDILALFIGAVIAFYIQKNTTTNALKHS
RZK10184.1	0.233728813559322	118	MKKTLYIIYLVIACLAVAMQLGFRNILFRRYGYDSIFVGCFPNFIAVVLLSLIFNLVKSGKKDSTPLKISLMGTAAMVFYEFVQPLIQGRTFDWLDIFASLVGGLFVYIVLSITDQIK
NDD64191.1	0.23975806451612908	124	MLVGIGALATLSLVDWARRGHFINGEVTAFLIGVMPNVAAAIAIPFVILGIRVEQRKELSSAAVRWSFAVLSLVAGVGLILWEVLQQASRALVFDPNDIGATLIGLLLGWVVFNRLTPKFPPAV
WP_164112819.1	0.24016393442622952	122	MRKYYILLSLTFLWGGYWLSSIYRPYAYECDLQDFGLADAGNNLVFVPGVYFLILSVRNRPLVSYFKDIVLVWGLYVFIEVLQYSCFVSGTFDWLDITALTIGAVLTFYSTRILHGADLTIS
MBW2124082.1	0.2448031496062992	127	LFRWTRLRSAYLSAFLLSFAITEIGRYVYRPFVSAAGLNDLGIADTMGNHLGAVTLVFFILTVMNATWQEGLIVIAVVTIGYVGYEFVQQYLPGSTFDLKDMVASIVGGALSLVVFVVVYRVAHTRD
WP_199141131.1	0.24837398373983738	123	MTKKRIYLITLLVILAFTAVEELWLRPYLFKTHRMAFGIAGSFPNFLAPIILLFGTLVLVPHRANRLLAIVVAFVVGLVVYEFAQPYIEGRVFDVNDITASVLGGVVGYAWVMAINKLTSIKE
WP_005945068.1	0.26529411764705885	119	MYLSKRTRLVFFIVCVSLLLVISVINFAYRPYIYENGIYDFYFADTFTNIWGVPIATCLGMALTQKLVYKEIYYSMAVCLGLICYEVIGLTFDYKDIIATFIGALLSYAINKMVIRYSC
WP_143371312.1	0.268515625	128	MLLNKNRRITLIAIFIAVLVFTAFMELGLRAYLFTKLGNDSVLAGSMPNFVAVVLITFIYAIIKERNKQDSVLKISLMGCLIMVFYELIQPLIAGRTFDWFDILASFLGGIFCYCVLNLVNYCTKAIS
WP_159454141.1	0.2703225806451613	124	MNKRSIYIILLAIILLFTLYEELKLRPYLLKHHITTFYIADSLPNFLAVVVFFLGYMVIRFPVAEQKVASLIFAFVAGLTLYEVFQLWMPGRTFDVKDVIASVLGGVFCYLVSLIVNKMSGAKA
WP_017444040.1	0.27448275862068966	116	MLCFRKKYFYLGLLAFISCLLADGLYRDWIIRNDFNDYGLSGFLPSVTGTVAAIFLYLGLFQNNNAQLLHSAVGLWIGCLIYEVLQPTVGTGVFDIADLIAIFITGIVSCLFVYNR
MBE1300336.1	0.27696000000000004	125	YVPNNKSRLTVHVILALLCLFLGMMTQYLRTLIDANVPVLIVYALNSLPSFFYVFGLLSICLLATKNTEKLSTNSTFLVAGALGYEVSQLFIEGTFDVLDLAAILLGACLFWFLFLRAKSLNRVS
WP_232769146.1	0.2823275862068966	116	MSFRGNKFYIASFIICTILAIIVQQMRTDLFGINNLLDTFLGSAPSFLYLFGILSVIPMVQPNIKKLNKSVLIVTAGALTYEIEQYWTSMFFDLSDIIATILAALLMIFLHKIIAR
WP_230201867.1	0.2969791666666666	96	MNRVILAYRPYIYENHIYDFHLADVIGNLVAVPSLVLLLLALNRYTLPKAVLYSVSVWIIYEILPMGVFDYYDLLATLISGLITYCALRYITIWRS
PRO73939.1	0.30113207547169807	106	MIVCFIFQTLYRSFILNNQIYDFGIADSSVSFWGPLCAMFYFYYRDATANTLSIAITAVLGASIYECIQPFFKLGYFDWLDIIASCLAGLLFPLIVNIIVKTGMTD
TAL71186.1	0.32512	125	MNKGDRKLIDLLISLIFFVITSIGLLLRSLQFDSNLLRFIVNSLGNIGGVIVCSFLFIWWVKESSLKKRELVIFSVGVGLIIYEFLQIVIPWQTFDVKDIIGTLIGVIIASIMNLLIVVLRSIKL
WP_027634467.1	0.35758333333333336	120	MKKRRLLIVLLVMLIFINKALYYIYRSFIYSNNIFDYGIADSFSNFMAVLINTVLSIILYEKTKIHLGLAVFSITLGFIIYEILQGLIVTYGTFDIKDIIATLLGGIASYLLFSKASLLS
MCB9028320.1	0.3900806451612903	124	MSGNKNIDLILFIVFLILTTVGVALMRSLPLHNKIIGFISDTAANIGGVLVASSLFIWLKGYRTYKLRIRIILAVCFGFIVYELIQIFLPWATFDVNDMLGTLLGALIAIGINLMVVVFCFNKR
