# Supplementary material for: The lipocone superfamily, a unifying theme in metabolism of lipids, peptidoglycan and exopolysaccharides, inter-organismal conflicts and immunity
Source: eLife. 2025 Sep 9;14:RP108061. doi: 10.7554/eLife.108061 (PMC12419801; doi:10.7554/eLife.108061)
Supplement: Figure 1—source data 1. [file elife-108061-fig1-data1.zip › hydrophobicity_raw_data/Skillet-DUF2809.tsv]

id	Hydrophobicity_score	length	sequence
MBS3053098.1	-0.11611111111111111	108	LLEGLYSTAMIGGKLVSEHYNGNTEWFTKAYLNDITLPFGLYFLGKLLTTESKHRELFFASYTFLCCSAFETLQGLGLYKGTFDPRDFIAYAAGTSLAFALDKLTLRK
MBI2146410.1	-0.053518518518518514	108	LIEGLYSGVMLGGATIAQHYNGDAEWFTKGYLHDITLPFGLYFFSKLIGSPIGKNKGFNAAYVFLACSAGEAAQGFGLYSGTFDPKDFLAYAAGAGLAVAVDRLTFKK
WP_028454507.1	0.0698275862068966	116	PRHALLAAALLGTEIAIGSLFDDRFIRPYLGDVLVIPLLYCLIRSAWQGAQSSLPWLLLALGLLVEGAQWLRLADLLARPDPSLLRTVIGTHADPLDVLAYLAGTLAIVALRRTRR
WP_112383127.1	0.12950413223140497	121	LASFFLIAGTITAGLALRLLPLGLPPPVTKHGGSLLWAAMVYWIVSTVRPRWPRPATTLVACAVTTGIELSQLLHWPPLDAFRRTPVGALLLGRVFAATDLAVYAFAVVIASQLDNHLRPK
WP_150241004.1	0.14295081967213116	122	LVAGVAALLTVAAGLGVRAGAARAGLGPEVAKYAGDALYTVLVQTLVVLAAPRVRPPVAAGVALAFSWAVEFAQLSGVPAELSRRSAVARLVLGSTFNAPDLIWYAVGAGCAWAVHGWLRGR
WP_093223655.1	0.14644067796610175	118	LPYAFATLAFLTIEAAIVLFVHDRFVRPHVGDALAVVLVYLALRTVTRLPRTGAVLAAFAIACAAELGQAYDLVGRLGLARSTVARVVLGTGFDPWDFLAYLAGAAIASAGDPRASAP
WP_112882388.1	0.1475	120	VAYACAAALFIMLGLASRRGDEFPGWMADHAGDALWAGMIYWGCRLCWPRSKPRLAAAGSSILCVAVECSQLYQAEWINAIRATVLGALVLGHGFLGIDLIRYGAGIAAAWGMDCALLAI
HIE95745.1	0.15247933884297524	121	LHYLVCTVAVMALGLASRRYSKDVPVFVAEYAGDTLWALMVFFGVSTVAPFARISQRARVAIAFSFTVEISQLYHSPWLEAVRRTAIGGLVPGFGFVWTDLVCYAAGVSIGAMIDYPAYSK
WP_194115574.1	0.1540336134453782	119	PHHALLTLLLLGGEIIIGRYLHGGIIRAYGGDVLVIPLLYCAARTFWHPIRPLLLPVGLLGLGALTELLQALQLADRLRLSNPSLPRTLIGSHADPLDLLAYLLGALLILLAQHYWRRR
MBY0491620.1	0.16220338983050844	118	TQAAAIAIATIVAGLAVHRLAAPSAARDIAGDALWAAMMFWWVTVLWPNGSASTRAAVALAVSWAVEFSQLWHAPWLEQLRATRLGPLVLGSGFDSRDLVSYAAGVVLAWGIAKRTGL
MCB9553808.1	0.16273504273504275	117	RRLLLAALAALAAGAFVLVYTGPGRVPLRHTGGDVAAGALVYALVGLARPRAATLARAALAFVIAAAVECAQLLALVGPDAPRWLHLTLGSTFDPADLVAYALGIGLAALATGRRGA
MBZ0154473.1	0.16798319327731095	119	RRALAALAVTIAAGLASRRWPLPGLLAEHAGDALYATAVFFVLACGWPSTRPRTLAAVALALAFAVECAQLLPWPWLVAWRQTRVGALLLGQGFQVADLCAQVAGVALALAGWWRLSRP
WP_162907364.1	0.17145299145299148	117	TAAVVANVVCLCIAYGIRVFDDGALAAWSGTALYTSVVYGVIVFARPTIRPLAAFAGATGFSWFMELSQLTPVPGYLSARSILARQVFGAQFDPNDLPWYPAGALLMMAAHTVYRRV
MBK6766768.1	0.17838095238095242	105	TACVICGALLLAAGGRYHGPGEILVHSYVSNIAFSFAAYFLIFLARIRVIERRWRAAGVALSVAMISELLQGIRLLDGVFDPWDFAANGLGVALALVTDRFVERV
MBQ7982925.1	0.18090909090909094	121	AGYLLAACLLLVTEVLIARYVQDAFLRPYGGDVLVTVLLCCLVRAAVPERERIPYLPLYVFVFAAAVELSQAAGLASHLPAGAAWDVLRIALGSTFSYADLLCYAVGCVLFAAAERYFVRK
WP_233245088.1	0.18220338983050846	118	RIYGRAAAVVLAIEIGIAVFVDDALIRPYFGDALAVVLVYLGARWLLPLRPVTAAAGALALAVAIELAQYFHMLAVLGLEHNRLARTILGGVFDPVDLVAYASGAAAALIVERVRGER
KAB8144834.1	0.19272727272727275	121	IAVALAALSVGALGLLTRSALVPRGSLAGQYGGDALWATLVYLLARWLWPHAPVARAAAGAAALAAAVELSQLYHAPWLDAVRQTTLGHLVLGQGFLWSDMACYAAGVALGACAELGLRRA
WP_151674425.1	0.1945299145299145	117	KKYSTIFILILVTEIAIAVFHFHKWIRYYVGDLLIIPLLYCLVRMITKLSKMKAALLVLTIAIASEISQYYKLNEYLNITNRVLLLFIGNSYDIIDILAYILGILPIILIEKHRSNE
OZD55655.1	0.19516949152542373	118	LTASLALAAVIAAGLAVHAFAPAGDLGDIAGDALYAAATYLAVVLVAPRAARRVVAAIAATWCIAVELFQATGIPRELAAHVTPLALVLGTGFDPRDLVVYVLAVAAVCGLDHAVRPG
NLN34181.1	0.19830508474576267	118	KKYFLYFLGLLIVEILIALFVENPTIRGAIGDVLVVILIYCFIQAFFQINKKKTIIGVGIFALLVEISQAFQVVEKLNLQNSKFFATVLGTTFDLNDVWAYLAGCAVVWMLEFYDDES
MBR5620068.1	0.19949999999999998	120	LPYLCVLPVLCALGLLVRHWHAVSPNFFNTFFPDAAWTMAVYCGFGLLCCKDARVHFPAALGVSFAVECLQLWRPPFLQALRATVLGGLVLGSGFLWSDLVCYTVGALLCAAAETAVRKN
WP_125995282.1	0.19950413223140495	121	WLSAILILGTLAAGLAIRTLPLGLQPAIIKHGGSILWAMMIYWIVSTARPRWPRDRAGLAAIVVTTAIELSQRYHSPALDVFRETRMGALLLGRVFAIGDVLAYAVAIGPAVAIDRYLAAM
NOT35527.1	0.20024793388429754	121	VTFVVLAVGTIALGLGVHAYGSGLGSSARDVVGDALWAMMIAWWIGALAPSGSLRVRSAVAFAICVGVELSQLLRTPELDALRSTPVGQLVLGSGFDARDLVAYAVGVLGAVGLELAVHSR
WP_230647965.1	0.20025862068965514	116	WAAAAAAAAVLAAGLVLRAAGGAAAAYSGAALYTALVYALAVLAAPRTAPRAAAAAALGWSWAVECLQLTGLPARLSQHSTAARLVLGSTFDARDLALYAVGALCCGLLHTAARAG
WP_203982793.1	0.20085470085470086	117	VLALSAALGTVAAALVLRAVVAGPVAKYGGDALYTVLLYTLAVTAAPRIRPATAAALSLLASWAVEFAQLTGVPAQLSAQSPLARLVLGSTFNPPDLAWYAAGAALAWAVHTAATRP
MBR1821702.1	0.20593220338983054	118	LWFVVGFATVVGLEVLIGRYVHDRFIRPYVGDVLAVVAVYLLARICLPRDDAWLPLWVFLFAAAVECMQGLGWANLPLVRDSRVLRIALGSTFDLADIVCYAVGCGLIALARCAIQKH
WP_051858144.1	0.20658119658119659	117	LAAAGAAVATVGAGLGLRAVAAGSLAKYGGDALYTVLLLALVVLVAPRVTPLTAAASALAVSWGVEFLQLSEVTGELSRRSEVARLVLGSTFNPPDLFWYAVGAAAGWLVHTAVGPC
GHE32890.1	0.20888888888888893	117	LPAALAAAATVAAGLTIRAVAGGGFGEPVGDALYTVLVHTLIVLARPRVPPARAALGALALSWAVEFFQLTPVPAALSAAIPAAGLVLGSTFGADDLCAYAAGAVLAGAAHTWARHM
WP_205086079.1	0.20923076923076925	117	AVAAVAAVVTVGAGLAERAGADGAFAKYAGSALYTVLVCALVAFCAPRARPLVVAVTALAVSWAVEFAQLTGVPAELSAHSTAARLVLGSTFNAPDLLWYAVGAAGAWAVLRAAARA
WP_135088084.1	0.2130508474576271	118	GRYALLALAVFALEAAIALFVRDRLVRPLVGDALAVVLVYLALRAATRLRPAAAIALALVTAFVIEAGQLLGLIDLLGLSDNTVARVVLGAQFDPLDLTAYCLGAAGIAAAEAVAAKR
WP_083325815.1	0.21389830508474578	118	RGYFLLASLLFGVEAAIAAFAHDALLRPYGGDLLATVMLYCLLRSFWAAPAAHTIWAALLISYGIEAAQAAHLLAHLGLAHSAAARLVLGSQFEWGDVLAYTLGALLVAGVERRRATR
CAB3736716.1	0.22101694915254236	118	PRAFAALLAVTALEALIATLGAPYPLLRGFVGDVVAVGWAYLAYRSVIRADVLPLAVAALLTGYAVELGQYLARHFGWRLEQPLLRIVLGSVPDWWDMLAYTLGFGLVLALAAWNRRR
WP_013583228.1	0.22338983050847458	118	PAAAVALAGVVILGLTVARGLPASDATDIAGDALYAVAAYTGLVLVWPRARRAVLGMVAAAWCVGVEFLQLTGMPLALADRFPPAALVLGSGFDPRDLAVYVLAVAAAAAVDAGVSAL
MBK7929053.1	0.22516666666666668	120	RLWLLLLAAVIAAGLLSRTLHTGQPLLDKYLGDALYAAMVYVLIRLTALTTRVALATALLMTAIELFQLTAIPAALYRNGPLPVRLFARLLGTHFSPNDLLAYAAGIAAIATADRALSSP
MBA3314179.1	0.2265289256198347	121	LVWLGLFGLAACLGISSRRFTADLPPFVSAYAGDTLWATAVFLGLGLLLPTASTRRVAALAMIASLVVEISQLYKARWIDAIRRTKLGGLMLGFDFVWSDLLCYAAGVGLGILIERSVRGT
RYD89130.1	0.23127118644067796	118	KYYFGLAVLLFALEVYIGWHVRDAIIRPYGGDYLVVMLVYCAVKAFFRCDVIKTAVGVLIFSYMVEAAQYFHLIDVLGLQRSSTARVLMGTRFQWADLLAYTLGIITTTLIEGWVAKY
MBV9930267.1	0.23347457627118642	118	KRYAAAAAILLGIEVWIALAVHDRFVRPFLGDTLAVILVYLLLRAATRLSVPAAAIAAMAIAFLIELGQLVGLLHMLGLARNPLARVVLGTGFDPKDFLAYLAGGVAAAGMEAVRNRL
WP_229685892.1	0.23839285714285713	112	MTIVLGLASRRYANALPPFVADHAGDMLWAMMVYWGCRMLLYRRYGIAILAALLFCYGIEFSQLYQAEWIRQLRDTTIGGLVLGHGFLVVDLIRYTVGVGLAAALDWLARYM
MBC7798156.1	0.2386776859504132	121	QTYFTLAVTIIALGLASRQYASQLPKWNVEYVGDVLYGLMIFTLIKLLSPALSIRLTAIIAAAFCLIIELSQLYNAPWFDSIKKTTVGALIFGKGFSYNDLACYAAGILIGVAIVNVLHRT
RYY26540.1	0.24305084745762712	118	RGYALLALALFLIEVIIALFVRDRFIRPYLGDTIAVILVYAGLRAIFRIEMLPAAATALLIAVVIEFGQYFHLLDHLGLADNRLARTVLGTGFSLEDFVAYAAGALIVFAAERLRAKP
KQO00603.1	0.2434710743801653	121	IYYAAAFLLAMALGFSSRYFASQLPSFVVAHFGDILWASMVYFGFRMLQVRRPLLLSLACSAAFSYGIEFSQLYQADWIRNVRHTTLGGLVLGQGFSGIDLVRYSIGLLLSYAIDYFACKR
MBA3463996.1	0.2444444444444445	108	RRDVVLAALAAGLGLATLLYHGPGRWFFRGHVGDVAATMFVLAVLGVTRWTLRTRALVTLGIATAIELGQNVWSGGLILGSVFDPWDLAAYLVGVIIGVTYHLAHDVP
WP_221416242.1	0.2444954128440367	109	MLFAVEVAIALYVRDRFVRPYLGDVLAVILVYCGLRAVLPIRPLPAALSAFAIGAAIEIGQAVHVLDLLGVQNRVIRVVLGGSFEWLDFLAYAAGAGIALVVDQRVLSR
WP_203686645.1	0.24803418803418803	117	AVAAVAAVATVAAGLAVRAGADGAFAKYAGSALYTVLLCALVAFCAPRARSAVVAAMALAVSWAVEFAQLTGVPAELSAHSAAARLVLGSTFNAPDLLWYAVGAAAAWSVHAGATRL
MBM3974147.1	0.24879310344827593	116	ALALATTIALGLLSRRFPLPGVFAEHTGDALWTVAAFWLGVFAVPAAAGGRLAAAAWLLSAAVEASQLLDWPWLLSLRGTAVGALLLGHGAKAADLVAYAVGAVLACAADATFRRA
MBL0170627.1	0.24958677685950412	121	MMYLVLVGATMALGLVVHWRGDMLGVDIRDVTGDALWAMMIAWGMGAWLPVTALRIRSAAALTICLAVEFSQLIHTPALDAARATTVGHLVLGNAFDVRDLVSYACGVGVAMLLERVFMVR
MBS1830169.1	0.2501680672268908	119	GRWWGLLAGIIAAGLLSRVVHTGFAVFDKYLGDALYAAMVYALLRLSGRVERVALWAAVAMVGIELFQLTGLAAGWVRSEWLVVRVCARLLGTQFGVWDLVAYGVGIAVMRMGDEAGPG
PTQ94107.1	0.25059322033898307	118	PRFFSWTLVLFAVEAMIAAFAHDDFVRPVLGDFFVVMLIYCAIKSFFKIPYGWLGLGVLLFAYAVETSQYYHLIYNLELQNSTTAKLILGTGFSWGDIKAYTWGIFVMMVLEWSQTGK
WP_111490920.1	0.2530769230769231	117	AAAAGAALLTVAAGLAVRSVVGGEFAARSGTALYTVLVYTLVVVAAPRARPVMVAGVALGVSWAVEFLQLSGVPAELSARSWPARMVLGSTFDPADLPWYAVGAALGWLAHVAVRAI
WP_211229264.1	0.2554310344827586	116	WWYAIAAAVTIGCGLASRQWPAIPAWVGDLLWATMVFFIVSAAAPGMPRAGRALLTIAVSFLVEFSQLYRAGWIDRIRDTTPGHLVLGQGFAWTDLVAYVAGVLVAVLVDLGLRTR
WP_160906657.1	0.25905982905982905	117	KRYFAIAVLLFLCEVYIAAFVNDTFIRPVFGDYLVVILVYCFIKSFFNMPVHVTALGTLLFSYLMEWFQYIHLNRVLGLENSKWAHLLMGSFFQWADIIAYTAGILTVVLVENRRRK
KYF74242.1	0.2592561983471075	121	ILLALLIVAVVPVGLIARFHGGPAWLRNSAGAVLYEVVWIAAAQFVWISARTHRLALAVLAATCAIELLQLSDAPWLWAARSTVPGRLLLGGNGGFDLMDFPLYGLGCALGHALCRPLRAS
HBI85749.1	0.25974789915966384	119	TGMAIASAVLLGIEILIGMCAGGWVRSYLGDVLIVTLLYTLARTFLPEKPRYGLLLPAAILLFSFGVEFLQLWGFCDKLGITNRFLRICIGTGYSNLDLLCYAAGILPCVICEIILRRK
RKY08790.1	0.260327868852459	122	LAIILSLCVITPAGFACKFYAGPGGGWFNDYGGGVAYEIFWCLVVFFFWPEKKAAVKIAVWVFIVTCLLETLQLWHPPFLRQIRSTFPGKALLGTTFAWWDFPHYVIGTFLGWLWMRALGRN
MBL8142043.1	0.26088495575221243	113	PVVVAICLAVGALHLFTGPDYRGPLRAFVTGYLIDLALPFSLVLLLGVGLDRSPRLQLPAVRGTAVFIVGAAVEVLQYLGVPLFGRTFDPLDLLMYATGAVAALAFERAVFPL
MCA9299187.1	0.2620338983050848	118	IVAASMSLLTIGAGLWIRSGSVPPTLAKPIGVALWSALVFWLLVLLRPRSSIWIVVVVASCLGVAVEILQRTPFPAWMASQIPASRWVLGRHFHASDLPWYPMGALGAGVLDLAQRRL
MBL8982526.1	0.26214876033057855	121	RALLVVWCVVVAAGLASRRWPRAQPAVVAAYAGDVLWAVMVYVLLALAWPRVAARTLAGVALAVAWSVELSQLVHTTWLDALRSTRAGALVLGQGFLWSDLACYALGIALAWLVDRRVSGP
WP_189274040.1	0.26264957264957267	117	AGRLVAAVAVLGSGLVVPGLLPAAAGALLGGALYTALLHTLLMAAAPRLRPWTAGAAALAVSWAVELFQLTGVPESLAVRSRLARLALGTTFDASDLLGYTLGALAAVAAHLAARRL
WP_224076484.1	0.26380165289256197	121	ILFIGAAVLCMALGLASRRFDEILPSFVSQHGGDAIWAMMIYFGFRFLLVKKSVSTALGMAILFCFSIEVSQLYQGDWINEVRNTVLGSLVLGHGFLTVDLFRYAVGIAVGALLEKIVLSR
WP_203704809.1	0.2652845528455285	123	LLMLAAMAGFLAVALAIRAIRVGALDSTGVLEQYSGTALYGSMCYVGLLAVWPRLRPLPTGVIALTWCWAMELFQLTGVPAELSDRSLLSRLVLGIQFDLIDVLWYPVGIAPLIALHHALRCR
WP_019490915.1	0.266271186440678	118	KKYFFFALVLFLIEVCIAIFVDDIFIRPFIGDVLVVILIYCFIKAFWNIQSSIAAVSVFTFACIIEILQYFNFVDKLGLQNNRILAIALGSTFDWKDLIAYAIGAITVLWFENKTNKK
WP_150223597.1	0.26694214876033057	121	FAYAGMAAVVMGLGLLSRKIPDVLPDVLNIYAGDALWALMIFLGTGFVFHTMKTSWAGLISLAFCYLIECSQLYHADWIDQIRDTTLGGLVLGYGFLWSDLGAYTIGIGIGVVIDITCRDF
NVL92267.1	0.26926229508196725	122	LYIVPSLLLVASLGLLFKFYSGPAGWWFNNYGAGVVYEVFWILVGFFLFPGKKAANRIPFSVFGITCGLEILQLSHPWPLEKIRSYPLGSALIGTTFTWWDFPHYAIGCVIGWLIFRKLAKT
MBX3564703.1	0.27016949152542374	118	RGYALLALALFLVEVLIALFVRDNFVRPYLGDTIAVILVYAGLRTAFRIGRIPAAATAFLVAVAIEFGQYFRILDWIGLADNRIARIVLGTGFAVEDFFAYAAGALIVLAVEAVRSKP
WP_116065409.1	0.27099999999999996	120	LYLAAAAMLIVLGLGVRKYSSELPSLISAHAGDALWAAMVYCGFRALLIKRSRLMAFLAALSFSFAIEFSQLYQADWINGIRATTLGALILGHGFLAVDLIRYLVGCAVAFGIDGLRAGR
MCB0738609.1	0.2716528925619835	121	KKSLVLILSLIIIGIASRDLHLLFPTLLTRFTPDILWAAMVFALVSAVFPKSILRQRVVFALVLAYLVEISQLYQSGWVNEIRATELGGLLLGHNFAWSDIICYSLGVPLGVYLYSKIVAK
MCC3271778.1	0.27222222222222225	117	AALAGAAVVVLMLGLFVRTGLPGVPGDAAGGFLYAALIYLLLAFALPGAKRLRMAAAAVALCLLIELFQLTPYPARLGESWPPLRLVLGTTFNAWDLPAYLAGAGAACLADELIART
WP_185949776.1	0.2722522522522522	111	VLLGGVALAVGAFVLFYRGPGQPFIRGYVSDVGATMLVYAFLGLLWRTTAARRTLATAAIAAAVEFYQIVGMTPPGIGGVLVGAFPDPWDLVAYAIGVVAALAWERRLVRS
WP_104543371.1	0.2726050420168067	119	ALYLLLAGAVFAIEVAIGAGRLGGPWVRGSLGDMLAVILVYCGLRGVLAPAPRWACVLAVASGCLIESLQAIHLADRLGLRPGSVAYIALGNTATAHDLLMYMIGGGLAYMGDVLSWRA
WP_233404439.1	0.27301724137931044	116	LALAAAALVVVAVGLAVSRGTGLVADLAGGALYAALVVVLVALVRPRAPSWAVGAAALAICVAVELLQLTDLPRDVVAQMPVLRYVLGTTFVATDLAAYAAGALAAAGADGALRRH
WP_174224519.1	0.2731404958677686	121	VAYSVAVFVVMALGLGSRAFADVLPVFVAEHFGDALWACMIYFGFRTFYAHKKISFALWWSLSFCFAIEGSQLYQADWINYLRATTMGALVLGKGFLTADLVRYTAGVAVSSLLDLAWPWR
WP_119928501.1	0.27345454545454545	110	VSVLLAALVTVAAGLGVRALLDGGVAKYGGDLLYAVLVHWVILFCRPRWRPPVVGGLAAAVCWVIEFAQLGEIPAVLRPVLGSTFNAPDLFWYLVGAALATAAHAFWARR
WP_104418902.1	0.27728813559322035	118	PRYFLLTVVLFLVEVAIALFVRDAWVRPYGGDFLVVILIYCFLRTFVARPPLTLAVVTLVFSFAVEFAQLFRIVEVLGLKGNRLAETVIGTGFSLGDLVAYSLGVIVAYALDRRYGDR
NLD48105.1	0.2782203389830508	118	VKYLIAFFALLIIELIIGFFINDAYIRPYIGDVLVVILMYTFIRGIVKKQIKFLPVYLFLFAAIVEFAQYYRLVYLLNLQDNKVISTIIGTSFDLKDILCYLISTIMLIKWERVEKYT
WP_190279730.1	0.2797345132743363	113	PFVLSLAVVVAALHVLIGPDYHGPARPFVSGYLMDLVLPFFLVLLLGADERLARLPHSPGVRALLTFLVGVVTEVAQAAGLPLFGRTFDPMDLLMYAIGAIAAMAVEGLLLTP
WP_232885869.1	0.2798305084745763	118	RFNFVCSIILFVMLAILATLGSKWGLIRSLGGDVLATMWIYYSLAAIVKAKPFMLTCISFLAGAGVELCQLLAVKADYQFESHLLRVVFGSTPDWWDLVAYAMGALICLGWNTRGHIS
WP_223102909.1	0.28032520325203253	123	VAAVVTGVVALAIAFGVRAVFGGALYSNGALQQNTGTALYASAVYAAVVFVAPRCPPVVAGLVAAAWCWGVEALQLTGVPHELSRYNIMLRLIFGDAFDWLDVLWYPAGILPLVLLEVLVRPR
GIF94580.1	0.2817094017094018	117	LAALAAAVAVLAIALLIRALADGPLEQHSGTALYASLIYAGVFLLWPRATPPVAGAVAIAFCWLVELSQLTGVPAYLSERSLLARLALGVAYDPLDMLWYPVGVLPLVAAHLLLRRR
MBE6564747.1	0.28194915254237285	118	FWYAILFVLLLAAETAIALFVRDAFVRPYVGDALVTLLIGCFCRTLSPGKPRLLPLYVFLFAAAVELLQLFDLVALPGLQDNALLSTLIGRTFSPADLVCYAVGCTALFALDRLLSSR
MBC8047186.1	0.2827966101694915	118	RKYLLPAILLLLTEIFIAYYVYNKLIRNYIGDVLVVMLIYSFIKSFWDMPIFKAALYVLLFAYSIEFLQYLQLLKFLELEDSKIAAVILGRNFTWIDMGAYTVGICLIIITEKILLKR
WP_150028272.1	0.28313559322033893	118	IRYLTMFLFLLLTELFIGIFVHDRFIRPYAGDVLVVILIYTFLRALFPHGVKNLVWYVLLFAVCVEILQYFHIGRLLGLEHNRAAMIILGSTFDVKDILCYAAGCLIILVWEQPGRKK
NHF58136.1	0.28330508474576277	118	KKYLLFFILLFLIEAGIAYFLKSGFIRYTVGDFLVVILLYCFLKGFLKGNSRAIALVTLGIAYTVEFLQATNFLGVLGLKQHQWAHLVFGNSFSIQDLVAYTLGILLVIYLENRSPDH
WP_128655596.1	0.28487603305785125	121	LLYLLVIIVVILLGLGSRRYAEHLPPFVGVHVGDALWAAMIYFGFRFLRPQSGLRHAAALSLLFCFAIELSQLYQAEWINDIRSTTLGGLILGRGFLVVDLVRYTAGIACVALLDWCVRLR
WP_218778708.1	0.28513274336283184	113	AALGAAAVVVVAAGLAAHRLGWGPVADGCYTALLYLLIAVALPRVRPIAVGASAVLLSAAVELFQLTPVPAELSARFTLARLALGTSFDALDLLWYLAGGVIAAAADAVLRAR
WP_186816562.1	0.28803418803418807	117	RRLLVSGAVLVAVGLAVSTAGSGPLADALGDALYAALVWVLLALVLPRWGAPAVTLTAITVCWGIELAQLTGLPAAATAAWAPARYVLGTTFTPSDLVAYAVGAVAAGVAARGRGVG
WP_055443044.1	0.29033898305084743	118	KTYLIASIILFIVEVLIAIFLKDGFIRHTFGDYLAVILLYCMFKSCITTKPFYIAIVVLIISYGIEFLQLTNFLEITNLDNNKLAKIILGSTFSLSDLIAYTLGFISILIFEFKTQKH
WP_203750925.1	0.2916239316239316	117	AVLAGVAALVVVAGVAVARLGDGPWADPAGDALYAALVYLLVLLVAPRVSPWVAAGVATAFCTAVELLQLTGVPAVLVGHVPVLRYALGTTFNAVDLVVYAAAATVAALVDRAATRH
WP_228469047.1	0.29223140495867767	121	LIYFIAVILTMVAGLASRHFGALLPDFVREHFGDALWAGMIYFGVRMVWINHSRELALVVSLVFSWAVECSQMIQTPGLNEVRSTVLGALILGHGFLVMDLLRYAVGILCVYGIDRYFLRN
MBT3424093.1	0.29413223140495864	121	LTYIVILLFAGILGYSSRYFADNLPVFIADYAGDTFWAFAVYFFLKSIFPKSKTIKVALISILFSILIEFSQFYHAQWIDSIRETFIGGLVLGFGFHWEDLVCYTAGVLLALSADLILHKN
WP_207071220.1	0.296140350877193	114	CIGVMILLTIAAIHAFRLGSYLSGNAYKYYYSFASDIMIPFAAYFSLWMNEIQFRFLRKWYIKVIICFSVMTFSETMQYFGIYFFGSTFDWIDILMYALGSLTAALFDKQILER
WP_199732079.1	0.2978632478632479	117	LRTLLAGGAVVTAGLLVSRYGSGPVGDALGDALYAALVLLLVAFVVPRRALAVQAAVALAVCWAVEVAQATGGPESAVRAWPPLRYLLGTTFAWADLVWYAVGVLATWWLMLGTSRG
RPD48561.1	0.2984297520661157	121	LAYATLSLLTIALGLASRRYQAALPAWVGAYVGDALWALLVFWLVGFGWPQWSRRRVAAVALVFAFLIEASQLYQAPWLNALRVTTPGRLVLGQGFLWSDLLCYTLGVLVGVGLEQIGQRS
WP_129462075.1	0.29949152542372875	118	RSAFLIFILLFLTETAIALWVRDAFIRPYLGDVLVILLIYYFVKSFLPLPTAVVATATLLFAFLIEYLQYINCISLLGLEKNKIAHTVLGASFAWEDIGCYVAGFLLIFPIENYRNKK
WP_144886105.1	0.3000877192982456	114	YLIVAISLFVGLLHFVTGPGYQGPFKQFVHGYLIDLLLPLNLYLLLQLSLRKKLSVLHSRAIAAVATFSFGVFVELLQLNNIHLFGNTYDPLDIFMYGAGVGLGLLLDLTITSR
GIG84617.1	0.3005454545454545	110	APVAVAAVVTIAAGLLIRTFLDGPFAKYAGDALYTVLLYLLVLLVIPAARPSRVAPISLAVSWLIEFSQLLDLPAIARPILGSTFNAPDLLWYAVGAGAAWVIHAGVRQA
WP_184189063.1	0.30210084033613444	119	LKYFLLTIFIFLTEVLIATKLKDFFFVRAYLGDVIVVILIYTFIRSFAKMNDQKLILGILAFSCLVEFAQYFNIAEKLGFREGSLMYIVIGNSFSWIDILCYAAGCFLLYLFVKIKSSE
MBK9714460.1	0.30508196721311476	122	LKVLLLLLAAATVGLVSRLLPIGVRLWDKYVGDMVYAAAFYLVVSLIWRDWSIAPKLLITAIYVVAIEAFQLTPVPTQLGQSRQIVVKLFAYVVLGSKFSWWDLLAYGVGIAAVVSVDRWIR
RMG62491.1	0.30799999999999994	120	KKTALLIVLVTVMGLASKFAFHNHYLNNYLAGVWYVVFWILVGGWLFPGRRRAGTIALTVFLATSVLECLQLVNPPPLAWARSFLLGKILLGTSFAWWDFPHYLLGAAVGYGLLVGLQRR
WP_010263970.1	0.30847457627118635	118	LLAAPAALATIALALSVRALWPATDFAKYAGDALYTVLLACLCLLLAPALAARRAAAVALALSWAVELVQLWPYVAGLSARHTLARYAIGSTFNAPDLLWYVVGAALSAAVLAPLTGR
MCD9185465.1	0.3088034188034188	117	KKYIFVTIVLFLTEVFIALFVNDQFVRPFVGDVLVVILIYCFLRIFLNFSTWKIASGVLVFAFVIETLQYFDFVKKIGFENNRLISTALGRTFSGFDLLAYAVGFGLIIAAERYFSK
SDC26682.1	0.30905982905982904	117	LPLAAAAAVTTAAGLAVATAGSGTLADAAGDVLYAVLVYLVLAFCVPGQRRAVLTVVAFGLCAVIELSQLTGVPAALAGAWEPLRFVLGTTFNAVDLVAYALGAVLGALVHRLLGRR
WP_137261503.1	0.31000000000000005	121	WLYAVLIIITIPSGLATRCQQQYLPPLIDKYGGDVLAATCIFFGCRLLCIKWTLPKVACLSYLVSVLIEIQQLYQAPWAVQFRNITLVGILLGHGFLWSDMVCYAVGTLIGWLIGAGLEFL
MBE2187091.1	0.3111764705882353	119	LRYAWAALLVVAAGLASRRMAGASPWAQMPGDVLWATLVFVLVGFVRPAWSTARVAAVALAVAFAVEASQAVHLPWLDAVRGTVLGRLVVGTSFYAPDLLAYAVGVMLGALVEIGLMPR
WP_103606159.1	0.31222222222222223	117	LAFLVAAGVILAVEIYIAVCVKGGFVRHYLGDVLAVILLYAFVRAIFSAPPSNLALKIFAFAAALELVQYFGVVQILGVENKILKVIIGGTFDFTDLLCYAVGCVLASAYEKFESKI
MBC7970082.1	0.31239669421487604	121	LVLLVSMSIIVPIGYVIRFAQTPTWAWLNDAIGSLAYEIFWVLLAAFLSPRTPLRAIAVGVCLITCGLEWLQLWHPPFLESVRATLPGRLVLGNTFSWFDFPPYVVGSVLGWLWARSAQRV
WP_184177983.1	0.3128813559322034	118	KNYFGWALLLLAMEVLIALFVRDPLVRPYLGDVLVVILLYCFFKAFLRVPVYPLAWCVLFFAGTLEFLQYLRLVEKLGLEKSTLARTLLGTSFAWLDLLAYLAGTFLILLVEKWRENV
MBN9384957.1	0.3132203389830508	118	IRYFLLSLFIFGIEIFIAACMNDPIIRPYGGDFLVVILLYCMVRTILDTPVLPTALAVLFFAYLIETLQYFRLADHLGLKAHSLPRIILGDYFTWTDILSYTLGIICVILLERWTGRN
NUO78726.1	0.31719298245614036	114	AVIICIMALIAAIHIFRAGSYLHGELFNFYYGYFSDFILPFGGYFLICAAEQQSPFLRPWEMKLAIAFLVPSIAETCQYFGIPVLGSTFDLLDYFMYALGATLAAIFDMHVFSR
MCA0347764.1	0.3177118644067796	118	QNYFIAFCLLLFTEIFIALYVNDSFIRPYFGDYLVVILIYCFVMSILVFSKWKTAFYVLFFAFVVEFLQYLDCIKELGLQNNKFAKIIIGTSFSWHDVLCYILGYFTIVGFEILKKSK
WP_091502336.1	0.31932203389830516	118	GTAVLLAVGVVVAGLLVHGVLPDTAATDIAGDALYALLIHLLVVACAPGLRPMLVGAVAAGWCVAIELLQLSSLPGGAARIFPPAMLVLGTVFDARDLVVYIVTVAAAVAADAAWQHR
MBE7386140.1	0.31942148760330585	121	RKLLLSIGFIVPFGLFTKFYRGVGQAWLNDTFGGIPYEIFWILLAAWVWPRVRPGAIAFGVFVSTCLLEFLQLWQPAWLQAIRATLPGRLVLGNSFTWGDFPYYAIGCVLGWLWLRWLQLN
WP_150031856.1	0.3199152542372881	118	KGYFLLAAVIFITEVCIAVFLHDRIVRPYIGDVLVVVLIYCFVRTFFNFSKAAVAIGVLLFAFMVEFAQAFLLVNKLGLGHSRIARIILGTSFSWTDMLTYIAGIAIVSGVEYYRERK
NQY06666.1	0.32191304347826083	115	KKYFLLFLLLLAIEILIAVFVTGFIRQTIGDVLVPILIFFSLKIFIPKSNNLRLIQYIFLFCILVEVLQLFNLPERLHIDNQIVTVILGKTFDWWDIVAYGAGCSILIFFRHKIK
MBL8985506.1	0.322212389380531	113	PVVVAICLGVGALHLVTGPHYRGPFRPFVTGYLIDLLLPFSLVLLLGVGLEQWPRLGLPVVRATAVFLVGAAIELLQYLGVAAFGRTFDPLDLVMYATGAIAALAFERLFFPP
MBI1764280.1	0.3229752066115703	121	AAYAASSLLVICLGLLSRSKHIPLPTFIAAYAGDTLWALLVFLGFGWLFPAHSAIRVAWYAGVFSLAIELSQLYHAPWLDELRANRWAALVLGQGFLWSDLVCYAVGIALGVVLEQSVTRI
MBT3229628.1	0.32298245614035087	114	IFVVLLELVLASISLFRLGQVFDGDLYNLYYGYFGDIQIPFGAYFLLSINEESIPFLRSWLVKFGIVFLVMASSEVAQFFGIELFGVTFDPYDILAYGIGASLAAIVDVKVFTR
WP_009194305.1	0.3253719008264463	121	ILYATALLLIIALGLASRKYAQALPPFLAEHAGDALWAAMVYVGIRLLLPARPLLFAAVASLLFSFAIELSQLYQADWIVALRHTTPGALVLGRGFLPLDLLRYAVGVLGAFGVDWGVRVT
HAT4315177.1	0.327603305785124	121	KKYFILTILTMILGLLSRKFMSYMPSLISPYLGDILWATMVYFGFRFLFPKLNTNTSFLIAIIFSFGIEFSQIYQAQWINNIRATTLGGLVLGHGFLWSDLLCYTIGILIGSFIDKLDFIK
WP_117176036.1	0.32788135593220336	118	KTYTLFFISILVIEILIAKFLTQGFIRYTFGDYLVVILMYCFFKSFIKGNHFYIAMGVLAFSFAIEFLQLVNILKPLNLQNSHSAKLILGSTFQFSDLVAYTLGIITVLIVELKPIKS
WP_094411528.1	0.3287288135593221	118	KTYFFLTVFLFIIEVLIALYIRDNFIRPYFGDVLVVILIYCFIRSFFRWPVVPVAVGVLLFAFAVEALQYLNIVERLGLKDSKLAKVVIGNSFAWEDMLCYLAGAVIIIGSEKFLYLK
PPC78677.1	0.32932203389830517	118	RNCFFLAIFWFLVEVAIARYIHDQFIRPFIGDVLVIVLLFYIAKTFLALRDRMLVIGAVLFAYAIETGQYFHLVSLLGLEHYRLARIVIGSTFDVMDLLAYTLGGALILLVRRFRATD
MCB9778560.1	0.3307894736842105	114	ALPALVAALSLLGGLGLFRFGTGFVRGFGGDVLIVVLLVSLLATPRVGTARLRLLAVGLFAVGTECFQALHLVGPDSHWLLHLTIGSTFDPLDLLAYGVGLVVAAGLERAWRLS
NRA29907.1	0.33256410256410257	117	KPYALVTGLLFIGLVLIALVAEGVLRTHGGDLVVVMWMYVGLRMLTLWPVLISAGLVLAIAFFIEAGQAFGLAQWLRAPDGAATRLVLGHRFDPYDLLAYGLGVTIAASTDFLISRP
WP_202924267.1	0.33384615384615385	117	RALLLVAAVVVVAGLLVATRATGPVADPAGDALYAALVYLLVLLVAPRLAPWQAGAVATAVCAVVELAQLTGGPAALVQAVPVSRFVVGTTFVPVDLLAYALGAGFATLVDASTLRM
QPQ30568.1	0.33404958677685953	121	IAYLIAIVITILLGLFSRKWSSLLPSFVAQNAGDMLWAMMVYFGFRLLLVSKSTLTAFWLSFFFSFGIEFSQLYHEDWINQIRGTTLGALILGKGFLAEDLVRYTVGIIVASVLDKVTLKF
MBN1760206.1	0.3365289256198347	121	KWTLLSLLLLVPAGLATKQYHGPIRFWVNNSLGGVFYVIFWSLLLSLVAPRLRVLQNVVVVFTATCAIELLQLWHPPVLEIFRHTIPGALLFGTTFTWSDVPHYATGALLALVFLHALSRL
WP_105214366.1	0.3369827586206896	116	KRYFIPFLLVLVCEIAIAIFHFHRFVRGFLGDVLVIPLLYFLLRAFLTITHKSTIYVVLGFAFIVEILQLFKLSEIMNINSEVLETILGNTFDWKDLLAYGLGAFCIHLVHVVTAD
PHR11101.1	0.3374358974358974	117	KNYLIAFTVLLFGEIAIAYFQFHPFIRGFVGDVLVILLLYSFLKIFIQNNNHKTAVFVLAFAYFVELLQLFGLPEKLNIKSEIMLIILGSVFDLWDLAAYTIGFFLILLIEKLSNKN
WP_129019978.1	0.3381034482758621	116	KHYLLAALCTIILGLSLRKVSLVPLWIGDALYAVMIYFGARVIFYGIATSTAAIIALCWCYAVECLQLVQQPWLSHIRQTLPGRLILGQGFLWSDLVAYAAGIVFVYLIDQFILKK
NJN60145.1	0.3399122807017544	114	PRSFGIFLVVFVIEVAIALWLDDPFVRPLVGDTLVVILVFYFVRSFIQTRTRWLVLATLAFAWAVEFSQYFRLVEWLGLADNRLAVTVIGSVFDWRDLVAYTIGAAILLAVVRD
MBT4798802.1	0.3402459016393442	122	LACLALIVLVMGAGLASRTYPVSHVSEFIAAYAGDTLWALMVFLVVGLGFPRLRTSIVAAVAIAVAFTVETSQLYQSDWVNQVRATRPGALLLGVGFLWSDFVCYTVGILIGYTGESLCLNL
WP_006273839.1	0.34059322033898304	118	WGYALAAILVFVIEVLIALFVRDGFVRPYLGDVLAVVLVYLFLRAVTRLGVITALIATLAFALAIELGQLFGLMDVLGLRGNRLAHFTIGGSFDPKDLLCYAAGGILIALAETLSRKR
MBQ2061822.1	0.3411111111111111	117	LVYLLVFLALTGVEVVIGAFFHDDFVRPYVGDALIVVVLWALVRCVAPRGLRWLPGAIFAFACAVEALQAIHLVDRLGITSPLLRTLMGTSFAWGDILAYAVGCGLLWGLELLIRRR
MCD7943095.1	0.34190082644628095	121	WIYLAVTFAIMVLGLASRKYGDVLPEFIAEYSGDTLWAAMVYWGIRFLFPSISIVKSLVISLLFSYCIEISQLYQADWANIVRSTTLGVLIFGHGFLWSDMICYTVGVLLSAVIDSRKVIL
MCA9149139.1	0.34206611570247936	121	LYALIAIPLVIALGLASRKYGVYLPELLADYAGDTLWAWLVYLLVSLLCASRTLRARASTALTVAFLVEFSQLYHAPWIDAIRGTSLGGLALGLGFLWTDLVCYTVGVGLGMVAETMMFRA
WP_001093463.1	0.34231404958677686	121	VVYALFTIVVIILGLSSRKFAFALPHLLNGYLGDALWALMIFTGFGFLFPKTETKKLAFISLMFCYGIEASQLYHAEWIDSMRATTLGGLVLGYVFLWSDLVAYTIGVGVGVLCEVIFRKT
WP_222428677.1	0.342457627118644	118	KKYIYITLLLFLIEVLIATFFKDKFIRPILGDVLVVILLFSFCRIFYHGNSIKLIIGVLIFAFIIEILQYFQFASLLGLENNKIAKIVLGSTFDWLDLLAYSIGALLCFPLDNKLTIN
WP_104734499.1	0.34262711864406775	118	KTYFISFIILFIAEVLIESFLKNGFIRHTFGDFLVVILLYCFIKSFFNLKTTLVAFGVLLFAYGVEFLQMTSMLEALNLQNNQFAKIVLGTTFHISDLVAYTIGVMFVILIEISIDKK
WP_221323631.1	0.34268292682926826	123	LVALGSAAGCVLLAFGVRLLTGSPLLSSGLVEQASGTALYAAGVFCGVLVLWPRLAVRWVALLAAGWCWAVEFLQLTGVPAELSARSVVARLVLGVSFDPADLGWYLVGVAVAAAFLGRLRRT
WP_198485942.1	0.34347457627118644	118	PPAFVALLAVTVVEVLIATLGKPYPLLRGFVGDVVAVGWAYLVYRSFIRAGVLPLAVAALLTGYAVEFGQYLARLFGWRLEQPVLRILLGSVPDWWDVLAYTLGFFLVLLLAGVRRRW
WP_130059614.1	0.34584745762711866	118	IIYASCFFVILIIEIIIGVYIHDAFIRPYIGDVLVVILICCFIRIFILRSLRRLPVYVFVFACFIELFQYFQLADRLELSNNGFARIVLGATFDWKDILCYAVGCSLFGLVEYVERKI
MBN2801956.1	0.34694915254237285	118	LIYLLIAAGLFLIETYIAIWVHDGFVRPYLGDFIVPLFLYCLFRGLFTGSKYIWIFSSFGICYVIEILQGFQIVEKLGLSNFKLAVILIGTSFSIEDLAAYTAGAGTIVLFEKMKMSK
NER38162.1	0.34942148760330577	121	LALLASILFIVPLGLAMKFYRGPGQEWLNNSFGGVPYEIFFVLLVVFIWPQLAAVRAAVAVCLVTCLLECLQLWHPPFLQAIRATLLGRLLLGNTFQWTDFPYYFIGSFLGWAWVRGIQHQ
WP_136736879.1	0.3501652892561984	121	MTYAVFALLTLTSGLLSRSHFFEFPTFVTLYVGDALWALLVFWLISLFFPANKNTAAATMALIFAISIEVSQLYQQDWINSLRQTTFGALVLGFGFKWSDIVAYVIGITLGFLLRCFIEKR
WP_149160567.1	0.35076923076923083	117	LIAALAAFGCLGLGLALQILDRTPVVDVLGSVLYAALIGCLVLVAAPTLRPWAVGAIAYGVSAAVELLQLTGLPAVVVAAVPPARLVLGSSFDPWDLVAYAGGAALAYVVAARAQVR
WP_184833570.1	0.35162393162393163	117	IRPAVAAVVVLLLGLAVRALTAGAFAKYAGVALYAALIYALVVCLAPRIRPLAAAPIALAICWLAEFAQLSPYPAELSARSTLARLVLGSTFNPPDLAWYAVGIITVAGLHLAWLRW
RMZ49683.1	0.3520338983050847	118	KAYFFWFLILFIIEACIAFFIKEGFIRHTFGDVLVVIMLYCLIKSFVKAKPIYTVITVLIVSFGIEFLQLTHILQWLHIENNKALKLILGSTFDINDLLAYLFGIIVVLLIEYKYSKA
WP_212692928.1	0.3537068965517241	116	KYYLLTFLILLITEFFIAIYIHDMFIRPYIGDVLIVILMYTFIRGIHQKKIKFLPIYLLLVAIVVEIAQYFNLAVNFQGNILMSTIIGRTFDIKDIYCYLVGTVIILMWEKIELYK
MBQ0083003.1	0.35387931034482756	116	LCYIVAVALLIPIGLLSRRVSWIPVETGDALWAMMVFCLLRAVFVKRDLRYVAIGALAFSFADEFAQMISWRWLVQVRSTTLGHLILGQGFAWVDLVAYTFGIGFAYILAIKIIEN
WP_042333764.1	0.3563025210084033	119	FKYLMLVTIVMICGLSARRFSSLLPLWINLYLGDILWGLMIFFLFGLLFRARSTRVVAASALIFSYAVEISQLYHSQWIDSLRHTSIGGLVLGRGFLWSDLISYTLGIDFGLLIERRLN
MBQ2704859.1	0.35649572649572653	117	LPYIIITVIIFITEVLIALYVHDDIIRPYVGDVLVTALLCTLVRSIYIKPIPKLWLWVFAFSIFVEITQYFHLVDLLGIKNRIIRTIMGTHFVFMDIVCYFVGCLAFFLIEEFVRKR
MBI4784696.1	0.35733333333333334	120	LALLLSLVAIVPLGYWVRFAPLGASGLQDALGSVAYEIFWILLGVFLFPLVSPARVAITVGLATCAIEFLQLWQPPFLQALRATIPGRLVLGNTFSWADFPAYLTGSLVGWQWVKKLHGL
KAF0095800.1	0.35768595041322315	121	ILYSLLILIVVLLGLGTRQIPQLWPHFVVLYGGDTLWALCVFLGLGWLCPRATPERNALIAFAFSLAIELSQLYHAPWLDALRANPIGGLVLGYGFLWSDLVCYAVGIAAGWLVERLIFNK
HDP98872.1	0.35793388429752065	121	RRTILSILIIVPLGFATKFYRGPAAGWVNNSLGGVLYEMFWCLLLFLFFSRAKLWKIVSIVFGITCLLELLQLWKPPLLELIRSSFIGRTLIGNSFVYSDFFYYIIGCGIGWLWLWALQQK
WP_166874312.1	0.358034188034188	117	PRTLLAGVLVTAAGLLVHFTLAGAAADFTADALYAVLAYLVVALLAPRMPPAALAGIAYGLCALIELGQLTGLPAALAVLFPPARLLLGTTFAPLDLLAYAVGVAGALLAERLLARR
WP_156366507.1	0.35818965517241375	116	AAIVVAVLVGVGLFVHFALPDTHASDVAADALYAAAVYAALVVLVPRWPRMVVAAIAAGWCVAVELFQLTGIPEQWGVVFTPAMLVFGTVFEPRDLVVYIVTIAVAVLADVLVSRR
MBN2003538.1	0.3582352941176471	119	TKHLWIAVAIFAAEILIATVFSNLNFVRSYLGDFLVVMLLYHLVKVFRDVPPLALAALVFIFACCIEIAQYFHLADVLGLRRGSLGSTLIGTSFSWGDILAYFLGSLTSCLADSYFFFK
WP_225948599.1	0.3582644628099173	121	INYLLAMIVTIILGLSSRKFSALLPEWIAENAGDMLWAGMVYFGFRLCFIKRGLLWAVGSSILFSFAIEFSQLYQAEWIVNLRNTVLGALVLGKGFLAVDLVRYIFGIAIAYCLDYCVLYR
PYI37165.1	0.35846153846153844	117	SALLIAAVLTVALGLAIHFFVPGDLASLIADALYTVLVYLVLAFILPKAQRLWIALAAFAVSAAIELAQLTGVPEQLAVSFPPSRLIFGTTFSALDLVAYEVGAAAVYLADRALSRT
WP_130736226.1	0.359322033898305	118	KHYFIATILLFLIEVGIALYIHDDFIRPYLGDVLVVILIYCFIQSFFTFSVKATAVFVLLLSFSIEFLQYIHIVEKLGLQKYAIARTVLGTSFSWMDLLCYTIGVIFILLIEKKKITS
MCD7926485.1	0.35991150442477876	113	WFYLCCGVGIFIIETLIAMYVHDAIIRPYIGDILVVVLVYCFLRIFIDRPLRLLPLWVFLFACAIEFMQYFRMADVLGFQHNTIARIVLGSVFDWKDIMCYTVGCLPLFFIKK
ANF30323.1	0.36068376068376057	117	IALALTAAALIAAGLVVARTTDSAGWTFVGDALYAAMLYAVVGAVFPRRAPVVVGAIAFGVSAAVEFFQLTGIPAHLATVVPGAALVLGTTFQGSDLVAYALGAGLAIAADLVIRRA
MBE5888394.1	0.3608474576271186	118	LFYIIATIILIVVEVLIALFVHDKFVRPYVGDVLVVVVIYTFIRCFIPEKIKLLPLYVFIFAAGVELLQYIQIVKILGLQNNPFFATLIGTTFDVKDIVCYGVGCILLGGYEVWNFQR
WP_061065978.1	0.36105263157894746	114	AKNGIKSLVCFITLVVIALYVRDSFIRPTFGDVLVVVWLYYSLASLFSMPVNWLVSLVVLIAFAVELGQLLQVVVWLGIESSSPLAVILGATFDWKDLLAYCIGGLLCCWIEKK
HHX62735.1	0.36272727272727273	121	FIRLIVIIATIMMGLGLRYFAGDLPRWVNLYVGDFLWSVMIFFIFTLIFRKKSTFKIMVLSLIYCYLIEISQIYQAPWINNIRQTTVGHLMLGRGFLWSDLVSYTIGIMAGGALDFSCFGK
MBQ7522555.1	0.36410256410256403	117	IVYILLTILLFAVEVYIAKYVNDDIIRPYGGDTLVVILLYTFVRIFIPEKYPLLSVYIFIFAVFVECMQYIHIVDILNIQNYALRIAIGNGFSVWDIVAYAIGCAMTGIYEYMIYRN
WP_085369501.1	0.364957264957265	117	GRLAVAAACILVAGLAVHAFADGPVGGFAGDALYAALIAVIVAFAVPRAARWVAPVVALAFCWAIEVLQLTPLPRAIEVVVPGSYFVFGSTFQWIDLVAYAVGVAVVAAVSRPAAGS
WP_143372356.1	0.3649586776859504	121	LIYLVIALLTIITGLLARHRQDLFPDMVNLYLGDVLYAFMMYYFYSFLLPHTKSLHRAVIALVTCYAIEAFQLYEAPWATALRATLFGRLVLGSGFLWSDLLAYFIGIVLAFWPDRFWLAK
WP_013598287.1	0.36593220338983046	118	PKYFFFTLILAVAVYFLANNTETIVLQQYIKNIAFILFLYCFVRSFFRFNAPQVLGFSLFACFLLKLLQATNFFGWIGILDQHFLQILIGNVYSWWDILSYTIGFLVLIAIDPELKKN
OIO72858.1	0.36636363636363634	121	FLYALFIAITVALGLLSRSSLVSLPEFLTTYAGDTLWALMVFWIFCVLFHGQSTRAIASYTIVFCFMIEISQLYHEPWIDELRHTGMIGLIIGYVFKFSDLICYSTGVLIGMVIDHFISRR
WP_147136520.1	0.36641025641025643	117	QTYIIFTLLLFITEVVIACFVKTSFIRHTFGDYLVVILLYCFIKCFITKHNNTIALCVLAFSFFVELLQLIRIVDIFKIKSNIVKIIIGTTFEVSDLIAYTLGICTVLIFENRNVIW
MBN2390668.1	0.3668067226890756	119	AKYLLITLSLFIVEVLIATTFSHSRFIRSYLGDYLVVILLYCLVKSFYDAPPLALATSIFIFACGIEIAQYFRLTDILGLRPGSVPSILLGTNFSWFDILMYFAGSLTAYFASIGYSYP
MBQ8170648.1	0.3670689655172414	116	LIWAAAFLILLGTEVCIALFVHDSFVRPYLGDVLAVITVYCGARIVFPHRFTWLSAAVMALAIGVELIQLTELSSFFGKDSFISVLMGATFDWHDILCYCTGGVLCAATDLLLFIR
HEG44456.1	0.36721311475409835	122	WLVFIALAVVTPLGFACKGYFGHVPVWFNHYGGGVLYEVFFCLLAFLFWYNRRYITPIAIWVLAITCSLEFLQLWHPDFLNAARATLPGKMLLGTTFVWWDLPHYVIGCGLGWLIMNSIYKR
MBD9698004.1	0.3681896551724138	116	ARLAVVVVLLVPVGLAARLLPGTAGDVAGGLLYAAMLVVLCALVAPRARSVTLGAVAAALGVGIELLQLTGLPAALAETLPPARYVLGSTFVAADLVVAIIGAALAAAAESLVPRL
WP_114937235.1	0.3693220338983051	118	KTYAILTLLLFIIEVFIGVYIHDDLIRPFGGDLLVVILIYCFVKTVIDISWIKAAIGALFFSYIVEISQYFNLLKHLGLQNSKLAAILLGQSFSSGDILCYTVGIFIVIIAELFYRQA
KAA3611053.1	0.3700877192982456	114	IIGIIISLTIAAVHAFRIGSYLDGDLYILYYSYASDIIIPFGFYFLLVISETEVRFLQRWFIKAFIVFGAATFTEIMQAFDYYFLGVTYDPVDILMFAIGTLTAVFFDKFIFER
WP_082353070.1	0.37016528925619835	121	ALYISLFLMTILLGLLSRASFVELPSLLALYAGDVLWAMMVFWLFCCVQPAARTRVIVCLALAFSFSIEFSQLYQAQWLNDIRHTRFGALVLGFGFKLSDLVCYSVGIFSAAGLDWWCFRR
WP_158437685.1	0.37043859649122807	114	LVAGLVVLALGLLSTRLLDGVAGDVVGGGLYALLVYLAIAFGLPRISAIADAITTFVVCALIELWQLTGMPAQLAEAFPPAALLFGTTFTLADLPPYAVGALAGVAIDRLLRRI
WP_116093052.1	0.3717647058823529	119	PKYFLLTILIFLVEVLIATVLKDNFFIRAYLGDVIVVILLYTFVKSFVIINETKLIIGIFAFSCLVEFAQFFHIADKLGFQPGSLMYIVIGNSFSWIDILCYGVGCLILYIFTKFKPEN
PLS83161.1	0.3739669421487603	121	LVVTLLACLVLVLGLLSRRSLPFVPGLIQAYSGDVLWALLVYLLVRWLRPTQPVMLSGIYAGMFALGIELSQLYHAPWLDAIRQTPVGGLILGFGFLWSDLVCYTCGIAIGCVGESSLRYV
WP_015121977.1	0.37462809917355366	121	LALLASMVIIVPFGYIVRFSQGLNPAWLHDALGSVAYEIFWVLFFAFLLPKVSPWRIAVGVCIATCAIEFLQLWKPPFLEAARKTIPGRLVLGNTFVWADFPVYFIGSFVGWIWLYVIKSY
WP_188764084.1	0.37491525423728816	118	LKPFIAFLLLFLVEVGIALWVDDTLIRPFFGDFLAVIALFFVLKTFLNLSDLNLAFTAVGVAYFLEFLQYCNFLKGVGLEKYKIIVIVLGSSFDWRDVFAYTLGIFAVFLFDKETLGL
MBQ9110345.1	0.37538461538461537	117	APYFAAFLALLLVEILIGRFASGWIRSYAGDVLVLPLLFCLIRIFTNCLPRTLPLWLFALGCFTELLQLLRFSEILGFAEGSLPAVILGTRADWADILCYALGTLLTMLVLRLKGDF
WP_167201175.1	0.3754545454545454	121	GLYVLAVLVAILLGIGSREYASVLPHFIAKHFGDALWAAMIYFGLRVLLVRMSSLQTILISLGICVVIECSQLYQATWINGIRNTLLGGLILGRGFLYADLVRYSVGALSAYGLDRLILIP
WP_226639013.1	0.3762809917355372	121	VVYACLCLITTLLGLSTRVFQEYLPAFLRLYIGDTLWALMIFLGFSSIYKTASTIRIIVISILFCYVIECSQLYQAEWIVQLREITLGGLILGYGFLWSDLIAYTVGIAVGGLVELTFKKN
WP_173281525.1	0.3773728813559322	118	KYYLGLAHFLFLVELAIAFTLKTGFIRHTFSDYLVVILLYAIIRGCTNMSVWASSLVVLIIAFGIEFLQLTPFLAYFNLQDSYTAKLIFGSTFQFTDLVAYTLGIVTVLVVEKSITRY
NES87516.1	0.37811475409836065	122	ILACISLILVTPLGILSKNYTGIAQEWVHNYAGDILIEIFLCLLLFIFISRKNAIPKIVLIVFLFSAVIEFTQLIKTPFLNQMRSYFLGRLILGTTFAWEDFPYYILGCILGWGWLIMLEKI
WP_208308187.1	0.37834710743801653	121	PIYLLILFFTLVLGLSSRVFSSSLPTWIAAYAGDTLWALLVFWLVGLLRPNWPSERVAAVALGFAFGIEISQLYQAPWLNAVRATTLGSLVLGHSFLWSDLVCYSVGILVGYLLERRELLS
RYZ55727.1	0.3784297520661156	121	ITYGLLASVVIGIGLTVRKMAPWMPDWINFWIGDAIWAVMIYLMLAFLLPGWRPLKLALFALLCCFAVECSQLYQAAWINAIRSTRFGALVLGHGFLFSDLLAYTAGITIVTITEVWTMKK
QLK47952.1	0.3798245614035088	114	VKNGLKSLVCFIALVIIALYVRDSFIRPTVGDVLVVVWLYYSLASLFSMPVNWLVSLVVLIAFAVELGQLLQVAVWLGIESSSPLAVILGATFDWKDLLAYSIGGLLCWWIEKK
NOZ56964.1	0.38049180327868853	122	LRIALALVLVTPLGFGFKFYRGPGHVWFNDYGAGLLYEVFWILVFLFFWPTKRALRRISAWVLVVTCALETLQLWHPPFLELIRSTFLGRALIGTSFVWWDFPHYVVGTALGYALGLLLLSG
MCB9809050.1	0.38161016949152543	118	YRYIGVSSLLFLGLLAIAVFGTGPIVRGRLGDVLTVMLLFSCIKIIRPNWNALWIALGVFVCAVILELLQLTSFHENFQHIPYVVEYLLGAHFDWHDFIAYAVGILGILCINDLFLEA
NJL84105.1	0.3826229508196721	122	WLVFFSLLLVVPLGLFSKTYNGPGDRWLNHFGGGVIYEIFWCLFFFGLFPGKKSISLIPLWVFAITALLELLQLWQPPFLQTLRATWLGRTLLGTTFSAWDFPHYLLGCAIASLWLRLIWQT
GBF80082.1	0.38303278688524595	122	FLISVSILIVIPLGLFSKFYQGLAQEWVNNYSAGIWYEIFWCLFAFYFFKNQKYLKLIPIYVFIITCILEILQLWHPPILELVRSYLIGKLLLGTTFSWWDFPHYLIGCSLGWLWLRKIANL
GGA79581.1	0.383388429752066	121	FSYLFAILVAIFLGLASRKWGHVLPSFLAENAGDALWAMMVYFGFRFLMTGRSLFLAIFLAFLTSFSIEFSQLYQAEWINHIRHTTLGGLVLGKGFLFVDLVRYSIGIIVGGLLDRYGIMR
WP_123258849.1	0.38396694214876037	121	LFYFVITILMMLFGLSSRKFSNHLPDFIAVHAGDMIWAMMVYFGFRFLFIRKSLLLAGVLSILFSFGIEGSQLYQADWLNQLRDTTIGALILGKGFLFMDLIRYSSGILLACIVDTFFVWR
WP_085774926.1	0.3840677966101695	118	KIHIILAIFSFALMVIIERFINDSFIRPYMGDVIVAIFIYCLFKIFFSWSARSTAIISLTFCYLVEILQYINIISILNLEKYHLARIIIGTSFSWYDILCYTTGVLIIVSIDLRYSES
WP_157509428.1	0.3841880341880342	117	PALLVVGILTIAAGHLVHFTMTDAAGQLAADALYAVLAYLVIALAFPVLRRALVAVIAFAACALIELFQLTDVPLLLAEAFPPARLVLGTTFAPLDLVAYAVGVVAACILDGLARRT
WP_216117099.1	0.3846280991735537	121	ILYFLLVIGVMILGIYSRKYGQYLPGFINEYSGDILWALMVYLGFGFLAYKTSIKYIALSSLIFSYAIEISQLYQEQWINTIRDTTLGSLVLGHGFLFSDLICYTIGILIGVAFEYFYSVS
TLV00393.1	0.3853333333333333	120	LGYGLLTAGVMLAGFLSRRLLGHYPFVKLYVGDALWAMMVFFGFAFIFRKWPTWKVAAAALGFSVCIELSQLYHGPWIDSIRQMPLGGLVLGFTFVWSDLVCYAAGVGFGVIVEVYLIVK
WP_103192632.1	0.3874137931034483	116	LKYFIAFVLVLGTELVIATTSGFIRHTFGDFLAVIGVYFLFKSFFNIEPIKLGIGVLALAFTIELLQLTPFLEHIGLSEYRMARIAFGSTFSYCDLIAYSLGILSIIKIDLILIKF
MCC3528760.1	0.3879338842975206	121	VALLISIAVIIPLGYAVRFSRGPAPEWFNDFFGTVAYEIFWILLTVFLWPQASLVWVAIGVCIAICGLEFLQLWQPPFLQAARATLPGRLVLGNSFTWWDFPSYFIGSFLGWVWVRWLRRS
RKE89811.1	0.3881512605042017	119	YKNFLIAVLIFIVEVLIATKLKDWFFVRAYLGDVFVVMLMFYFIKAFFDFNSTKLVIGIFIFSCLIEFAQYFHFGELLGFKDNRIMMIVLGNSFSWIDILCYFAGCVVLFLIESKFYRP
NEP62657.1	0.38827868852459013	122	LLVLLSLLIITPLGFLSKSYNGPFHWWVNDYSGDILYEIFWCLFFFLLIPTKKAVNQIPLWVFGITCIIEFIQLWQNPALAEIRATLIGKLFLGTTFAWWDFPHYFLGCFLGWLWIRQISAL
WP_227117302.1	0.3884745762711865	118	MGYLAAFVILFLIEAAIALWVHDRFIRPYIGDVLVVVLVYVFVRIFFPSGARHLVLYVFLFAVCVEVLQYFRLVELLGLQAFRAARIILGSVFDLKDIACYGVGCLGLALFEQLGRKG
MBQ8928159.1	0.38857142857142857	119	LFYAAMLLALFVCEVLIAVYGGGIVWLRSYGGDVLVMPLIYCLIRLFTDRLPRAMPALVFGIGLIAEITQYFHLSDLLGFPRGSLMSILLGTSASWWDVLSYAIGILPICLFTFLKRRR
WP_051400603.1	0.3889830508474576	118	IGYLTAFIILFLIEAAIALWVHDRFVRPYIGDVLVVVLVYVFVRIFFPSGIRHLVLYVFLFAACVEVLQYFHLVEILGLQEFRAARIILGSVFDLKDIACYGVGCLGLWMFERLGRSH
QDQ03456.1	0.390495867768595	121	IAYFIVIVITILFGLASRKWSHLLLSFVAQNAGDILWAMMVYFGFRCLLVCKSTRTAIWLSFVFSFGIEFSQLYQGVWMNEIRGTSLGALILGKGFLAVDLIRYTAGIIIATVLDKIALKF
WP_131555918.1	0.3917699115044248	113	SKFLFIFIAILIIEILIAKYLHDAYIRPFGGDVLVVVLIYAFLRIFLKTNYKKLALGVLIFSFAIECLQGLHYVNWLGLADNKFWSTVLGTYFTFYDLLAYFVGYLICLLLKD
WP_089912608.1	0.391864406779661	118	WKFFVLTVLLFITEVLIAVYVHDSFIRPYFGDFLVVILLYCFVSTFLQAPVKPLAIGVLLFAYLIETLQYFNLVKHLGLQHSRLANIVIGNHFEWTDIVAYTLGVLLILLLDKLIPAR
WP_077850044.1	0.3920512820512821	117	YRHLGIFIILIIVEIYIGVFVHDNIIRPFVGDALIVSVLYFFIRSFINKPRFLAVYVFLFACLIEVGQYFNLVSLLHMENYKIARIIIGSTFDFNDIFSYFIGTIFIFLYEVVEDSV
WP_223091043.1	0.3945762711864407	118	LKYFLAAFALFITEFLIARFIDGGFIRNVLGDYLVVFLIYYFLLSFYKWQKIKLAVFVLLVAYLIEILQYVQILKILGIPKSTFTDMILGSSFDWLDMLAYTLAFLSIVFMQRILQKK
WP_039986050.1	0.395	114	AKNGLKSLVCFIVLVVIALFVRDSFIRPTFGDVLVVVWLYYSLASLFSMPVNWLVSLVVLIAFAVELGQLLQVAVWLGIESSSPLAVILGATFDWKDLLAYCIGGLLCWWIEKK
WP_039983077.1	0.3957017543859649	114	MNNLIKSCAILVSMVVIALYVRDSFIRPTFGDVLVVMWLYYLIASVIHMPAKWLSILVISLAFFIEFAQLIQVIAWFDIAPSSPVAIIFGATFDWKDLLAYCVGGFICWWLERK
WP_217387813.1	0.396923076923077	117	LAAAALVPPVVAAGLASRFLGAGLPADLSGGVFYAVLIYLLLTVLRPRAAALSIAAAALVLCVLIELLQLTGIPADLARAFPPVRLVLGTGFAPLDLLAYAIGSALALGADVLAGRI
MBR5825858.1	0.40008474576271186	118	LTYMLLFLLFLAIEVLIALFVRDNFIRPYVGDVLVTVVICLLLRAVTPFETRLLPLLVFIFSALVEIGQYFDFVALLGLSDNRFFSVLLGRTFSLADIICYGAGCIIFFLCEELIKRK
TSE03898.1	0.40084745762711865	118	KKYFALTILVFLIEVCIAMYIDDAIIRPYFGDTLVVLLLYYGVRSFFGIHPKTVAIGALLFCYLVEIMQYFQIVTILGLQESKLARIIIGSSFSWFDMIAYTLGFILILWLEKINVFS
WP_166256817.1	0.40173553719008265	121	IGYLIAVVLTILFGLASRKFSQLLPVFVAENAGDALWAMMVYFSFRFLLVRKSLPTAITLSLLFSYSIEFSQLYQAGWINHLRSTLLGSLILGKGFLAVDLFRYAAGIIFATILDQVMLTL
NEO26474.1	0.40196721311475414	122	RIAGLALILLIPIGLYSKVYSGIGSQWVNYSLGGVLYEMAWCWFFYWFFPTRQAVWRIPLIVFIVTSGVECLQLWHVEWLTAIRTTFLGKMLLGTTFAAADFLYYGVGCLLGGITLWGGRQW
WP_160845004.1	0.40406779661016956	118	STYLISASILLAIEILIALFCHDSIIRPFVGDFLVVILLYCLVKSFVQTDDYIAALGVLLFSYLIEILQLFDILNILGLKNSPTARILMETSFSWIDMLMYTWGMLVIWSAERMLYNL
WP_190895676.1	0.4041803278688525	122	IFIILSVLIVVPMGFFFKYYTGPAHQWFNDYGGDILYEIFWCLFGFWFFRSRAAIIQIPILVFIITCILEFLQLWHPPLLEEIRTTFIGKLLLGTTFVWWDFPHYALGCVLGWLWLRQLHKI
ODT40214.1	0.4043220338983052	118	RVALAAVVLIVAAGLAVHFALPDTDVTDIAGDALYVAAVYAFVVVLAPRWPPAIVGALVLAWTVGIELFQLTGLPAAWGSHFTPFMLVLGTVFDARDLLVYAVAAVLVTAVDLVVAAR
MBR6198260.1	0.40448275862068966	116	LTSLIAIAILIPFGLLSRHIDWLTEEVGDALWAMMVFCIWRIILVRRNLNTVAIVSLIHSYLTEFSQLITWQWLTTFRTTFIGHMMLGQGFLWIDLVALTIGIVCIYLVYKAIEPS
WP_013498049.1	0.40487179487179487	117	LIYTALFAVMLITEILIGLYAKGFIRAYIGDVLVMPTMYFFVRIFTDKFPRTLPLILFIFACAVEVSQYFELYKVLGFARGSLPAILIGTGFAWEDILAYGVGSLLNMTALICLNSA
MBC8154056.1	0.4058333333333333	120	VIYGILTLATLLLGLASRRFSGDLPFVRAYLGDALWALMVFFGIALVFNRWPTRTVVLATLLFSFGIEFSQLYHAPWVDGLRHTRLGGLVLGFGFLWTDLLCYTVGIGVGMVSDGVLLAG
WP_229598457.1	0.4064406779661017	118	KPYLIVALILLITEIAIALFVDDSFVRPIGGDFLVVILLYATVRGVSGFGSFSVLIGVLLFSYLIEFLQYLDFVTRLGLEDVQIARVVLGTYFSWIDVIAYTAGALFVLIVETKLKPI
MCB0458632.1	0.40681415929203546	113	MFICLFLTEVLIAKFVTQPFIRYWFGDFLVVIMIYYFVKTFIKAKPLYIAVFVLIFSFSIEFLQMSNLLEVMNLKNNKIANLILGNTFSVSDLFAYFLGIVSVLILELKLFNK
TYR81276.1	0.4072727272727273	121	FVYTVIMAAVMSLGLLSRKATHILPDFLNAYLGDALWALMIFIGFGIVLRSAATKIVATAAISFCYLIEASQLYHAGWIDTIRETALGGLILGYGFLWRDLAAYGIGIGIGIIAEQLYWMI
WP_159499672.1	0.40745762711864403	118	ATALAFAVGLVAAGVGVHAFAPDTAVSDIAGDLLYALLIYALVVVLVPRLPALGAGAIMLVWCVGVEAFQLTGLPVAWAAAFPPIVLVLGTVFDARDLAVYAVAAVGAACVDAFACGR
MBS5081508.1	0.40762711864406775	118	LIFAGLFAVLFLTEVWIALFVHDQIIRPYMGDVLVVIVVYCFVRIFLPDGLRKLPLYVFLFAVFVEALQYLHLVELLGLENNTLARVILGSVFDWKDIVSYAVGCLLLAVFEFIRYSH
WP_073242717.1	0.41042372881355926	118	HIYFIYFLALLGIEILIAVFLKSGFIRHTFGDYLVVILMFYFFKSFVKANDITIGIVTLLIAYVIEFLQLTSMLSYFGLEHSKWANLIFGNYFSIQDLLAYTLGVLTVTSLEIKKRFL
WP_093278910.1	0.41050847457627115	118	KKHFFLSVILFALLSYIALFVHDQFVRPFLGDVLVVVWLYFSIKCLLTMKPSKLAFVVLLFAYAIETAQYFHFVTLLGLEHIRAARIILGATFDWLDMLAYTIGWACVVIIERYWIGL
WP_150275874.1	0.4109917355371901	121	LGYGLAVLLVMLSGLAARGFGSHLPPFVASHFGDALWAAMIYFVFRILFTRQKRRLALMLGFGFSYLIEFSQLYQAAWIAGLRSTALGGLMLGQGFLWIDLLRYAAGLLLACALDAVVWRL
WP_160427037.1	0.4115384615384615	117	MLAAAAAAATLALGLALQAFRFSVWTDAAGGALYTLLVGMLVLLAAPRLPAWTVAAIALGWSVAIELLQLTPIPGAIVAAFPPAHLVVGNAWDPWDLCSAAAGALLVWPIAAALRTA
WP_208232769.1	0.4120338983050848	118	SIYFLWFLLLLATEIAIALFLKTGFIRHTFGDFLVVILIYCFIKSFWNTKPLTAGIFVLLIAYAIEFLQLSNFLEHLNLSNSTAATLIFGNTFQFGDLLAYTLGISTILFIEHKFNSH
WP_219981649.1	0.41367521367521365	117	SAAGLLAAVIVAGLTVHGLLADTAATDIAADALYAAAAYLAVVVLAARLPPPAIGGIAAVWCIGVELFQLTGLPLAWGSEFAPAMLLLGTVFDARDLVVYVVTIIGVTVLDSALGLL
WP_214452322.1	0.4148760330578512	121	IIYSLAIGITILLGLLSRSSFVAPSSFVHLYVGDALWACLIYWGVCFLRPSLQVAAQALFALVFCFCIEFSQLYQAQWINDIRHTTLGGLILGFGFKVSDLFAYLIGVLLGAYLNICLVKK
NLK87397.1	0.41596638655462187	119	IVYIILTIICFAICALIVAFFSKARFIRGFAGDVVIIALLYFLIKVFIDAKPLRLALFTLASAFTVEFLQYFRIIDLLGLEKSKIARIVIGSVFDPMDLLAYFIGAVLVYIIDSALVEK
MAP54607.1	0.4173504273504274	117	KKYLVLFLSLLAVEICIAVFTFHWFIRGFLGDVLVILLIYCFVRIFLKGSAFKIALTTLVFAIGVELLQWIDFTEKLNITSPVFKTMLGSVFDPWDILAYLLGFFIVVISEKSFLKF
WP_125013474.1	0.4174137931034482	116	IYYFLFICFIIIVGLVSRKIDFIPLAVGDILYAMMIYFMIRFLFIKSKPISVAFLSLLLCFAIEFSQLYQARWIVEIRSTTLGHLVLGQGFLLSDLLAYTFGILLSFISEKYLPKR
HHO51757.1	0.4174358974358975	117	IVPLLAALLTAGAGLGARAVLTGAVANVGGVALWSVLVACLILAVRPSLPGGQLFALTLGISVAVELFQLTGVPLALYRIHRLSALVLGTSFQWADLPAYLLGSLAAGLGQGLSLRA
WP_209549387.1	0.41842105263157897	114	IHYLITILTIILLGIFSRQIPIVPLCVGDILYAIMIYFIIRLLFLKTSKHKAALIAISICFAIEFSQLYQADWITAIRNTVAGHYVLGQGFLLIDLVAYPFGIFIAFILDRFTK
MBI9036945.1	0.4187603305785124	121	IIYLVLIILSSLLGIGSRFFAEVLPDFIANYAGDTFWAMAVYFLVRFIFPGKNKIQSSIISFAFSVCIELSQFYHVPWLDNIRKTIIGGLILGFGFMWSDLICYAAGIIIGLLLDNLLLTS
WP_062616202.1	0.41940170940170934	117	MYYFITAITLFVICVLIVMFFSHQSMIRGFLGDVIVVGLIYCVLQTFLKTKPLPLCLAVLLFAYSVEFLQYLNVVEILGLEGNRMARIVIGTTFDFNDLIAYTIGALLVIFIERKLQ
WP_158612703.1	0.4196581196581196	117	TLTAIAAATTVALGVVAKLVVPGLAGDLLGSALYTVLLALLLAFVAPRLPVLVTAGTAAVASLGVELLQLTGLPAAAAATFPPAAWVLGTTFAATDLLGYLAGGVTGLVLLRALRRA
PTM03947.1	0.4210084033613445	119	LSYFLIFTAVIALGLLSRGSYVPAIIYPYLGDVLYAVMMYFLLAFLYPQKSAQFLFLVSLSICFGIEFSQLYQADWIVDLRKQKLVALILGSGFLWSDVLAYIVGASASLIILRKFFNS
WP_106596867.1	0.42135593220338974	118	EAYLTAALVIFFVEVFIALYVHDDFVRPWGGDVLVVVLLYCFVRGVTRLNVLSAALVVLVFSWLIEILQYLQIVRILGLEGNAFARTIIGTTFSWSDIVAYTLGIVLVIGVEVMMSKR
WP_155061880.1	0.4215	120	RIYFFMVVLTIGLGLASRKFIFVFPDSIAPYIGDTLWAMMVYFGFQFLPPNGTLIKSLLLAFIFSYLIEFSQLYQADWINQIRASTLGGLVLGYGFLIQDLVSYAIGILIGFCLDYHLYY
WP_205958132.1	0.4228571428571429	119	LTYFFYILLVICLGLASRTRFIPEFIYPYLGDFFYAVMFYFIIAFLLNDQSPKLIIIISVSICYLIEFQQLLSYDWLVAFRNTTIGSLTLGHGFLWSDMVSYTVGGVTAYVIEKRILLL
WP_020380616.1	0.42369747899159665	119	MIYVILSLFFLGLCFLILQSFHTNRWIRGFIGDMIIVMLIYCFFQSIKDFNPFRLFVFIIGFSFSVEILQYFKIVSLLGFQENYITKIVFGSVSDPLDLIAYFIGAVFILYLDKSILQK
WP_102159973.1	0.4246153846153847	117	LLLAAAGLCVVPLGLAARFLLEGGAGNVAGGVLYAVLIYLLVAFVAPGWRPLRAAVVAACLCFAVELFQLTPVPGNLAEIFPPIALVLGTTFVVADLPAYAAGAAAVAAVDTVFLRA
MBG7609603.1	0.42543859649122806	114	LIVILIQLVIASIHAFRLGQIFDGPMYNLYYSYFSDLILPFGTYFLLAINDSSIPILRPWYVKVGVVFLTATFAEICQLLGYEVLGVTFDVIDILMYGIGALIAAFVDVKILTA
MBN9630747.1	0.42854700854700856	117	LAMLLAAVVVIATGLAVHGLAGGWAGGFVADALYAVLMVVLVAIVAPRAPSVAVGAMGLAVCVAVELFQLTGVPARLSATIPGAELVLGSTFQATDLLAYALGAALATLADLLVRTR
WP_121196897.1	0.43008849557522133	113	LAYAICIIGTIVLGLLSRKVTIVPLWVGDVLWATMVFYMVRFIFINWPLNKVIIASLLFCYAIEFSQLYQAGWINHIRQTLFGKLVLGSTFLWGDTLSYTVGVAIGVLSVRKV
WP_196991181.1	0.43024793388429755	121	LIYLLTFAFFIWLALATRHHKTWFTLLIVKYGGDVLWAGAFLFLLRAVFINASLLKLALCCYLLGVIDELSQLINTPWANEIRSTTLGRLMFGVGFLWSDLLCYVAGTLLAFLLILLIEKD
MBY0486476.1	0.43067796610169495	118	TSYLLTAMVLLITEIIIALYANDQFIRPVLGDYLAVILLFYLFAAFLKISIIKISLLTLLISYLIEGLQYIHILELLHLDDIKILCIVFGTSFSWTDMLAYTLGTLTVLLIHNYKRMH
WP_115480201.1	0.43127118644067797	118	ISYAIAFSTLFIIEILIAIFVHDTFIRPYIGDVLVVVVLYMGVRIFIPNGCRLLAVYIFLFATLVEYLQYFKLIQLLGMENNTFLRVIIGSVFDEKDILCYGVGCILLGIYEWIKISL
WP_225906541.1	0.43449152542372876	118	RTAFLFSILLFVVLVVLATCGAGWGWVRSFSGDVLAVMWVYCTLASAVKARPQLLAGIAFLLGVAIELAQYLAASFDIRISNPVLRIVLGATPDWWDVLAYALGAVLVLAIAMLGRFR
MBR2086672.1	0.43449152542372876	118	VYYLLLSILLLGTEIYIGACTHGWVRTSLGDILVIPLIYCLVRIFLPTALPRTMPLLMCGVGFAAEIGQYFKLYQILGFAPDSLGAIILGTGFTWDDLLSYLAGMVLIYLGMSVRGFL
MBL8021849.1	0.43512605042016805	119	LVYLLISLFVLGLCITIVLLFSKQPFVRGFVGDTLIVVLLYCLAKTLCDVSSWKLAMAVLIFSFTIEGIQFLRLAELLGISKEPLVRLTIGAYFDPLDLLAYLLGTASIYLVDLSLILP
WP_008080801.1	0.43582608695652175	115	ARNFIVSVSYLVLLVVIALFVRDSFIRPTLGDLLVVVWLYYALASVVLMPVYALASLVVVIAYLVELGQYLQITSWLAIDSSSLLHVILGATFDWRDLVAYSVGGLVCYWWEGKR
WP_184038018.1	0.4382352941176471	119	AIYLLLALLVFLIEFAIAKGWIGGMFIRGSVGDILVIILIHCVFRGISQVSVSGAAITACALGFLVEGLQAIHLAELLGWPKGSVAYIVLGNTFSISDLAMYVIGAILAYTLDQTLLQK
MBQ1397195.1	0.4403418803418804	117	WLALCCFAALLAVEILIGRFGHGFLRAYVGDVLVIPLIYCFVRIFYVRRCIWLPAAVGGLGILAEVLQYFNLCGLLGIPKGSLLGVLLGSSADFGDIVCYAVGVALIYAAEWALVKV
RNC81216.1	0.44110169491525425	118	LSAAMMAVLTLGAGFASRSGILDPALAKLAGVALWCAFVYWIIAVLLIRISVWIACIAAIVTGWCVEFLQLTPFPAWLASEFPLSKWVLGQVFHLPDLASYVVGAALAAVVHRLIRMH
WP_186987819.1	0.44179487179487176	117	IRYVIATLVLLLIEVAIAFWSVHPFIRGFLGDVLVVLLLYTFLTSFLSFSSERIAFTVLLFAFGIEFLQLADLTEALNIQNPVLKIVVGSVFDPWDLLAYLTGFFIIILIEKLFRKN
MBE6889077.1	0.4432758620689655	116	LLYAAVFAVLLCVEVCIALFVHDDFVRPYIGDVLVVVVVYCAARIAFPCRFWLISAAVFLFAAVVELVQLTALSSLFPEGGFIATVLGSIFDLKDLLCYAAGSVLCLLWDIFIVRK
MBE1364052.1	0.44338983050847464	118	LIAAALLAVTIGIGLLVHAALPDTAATDIAGDALYAVAAYLAVVLLAPGLPALAVGAIAAAWCVAVELFQLTGLPLVWGVHFRPAMLLLGTVFDPRDLLVYLLTIALATALDLTLTRA
WP_015593380.1	0.4452100840336134	119	IAYLIAVFMTILLGLASRKYSQHLLLYLAENAGDVLWAMMVYFGFRFLLVRNRLFIAIWLSFIFSFGIEFIQLYQEDWINQIRGTLLGALGKGFLIVDLYRYSTGIIIATVLDWLTIML
WP_113675058.1	0.44577586206896547	116	IIYIITTIIIIILGLLSREIKGIPLFMGDIFWAMMVFFILAFIFFNKNSSFIFILSIIITYIIEITQLYHRPWIDNFRKTSIGHILLGQGFLWSDLAAYLAGIIIGYFIKKFIDNK
WP_093060677.1	0.44691666666666663	120	IYYLIAILISIAFGLASRSFDALPHFIVIHAGDILWAMMIYFLFRLVFLHKSLHTAFILSIVFCFLIEFSQLYQADWINTLRGTLFGGLILGKGYLFIDLVRYSFGIVLVYVVDKLNYPR
WP_012158856.1	0.44818181818181824	121	IIYFVFIVAVMILGLGSRYYADYLPKWTYLYFGDVLWALMIFLIFGFLFKRKHTLWIGVASFLFSFAIEFSQLYQASWINGIRGTTIGGLVLGHGFLWSDLFAYTMGIGTGILLEKRLFTN
WP_205174731.1	0.4493388429752066	121	IAYFIIVVIIILLGLASRKYSPLLPLFAAQHAGDMLWSMMIYFGFRFFLLRTSLLTAIWLSFLLCFGIEFSQLYQEDWINQIRETLLGALVLGKGFLAVDLIRYTAGIIMAATLDKVILIF
MBL86093.1	0.44940677966101694	118	KYYLAIAHFLLLIELAIAFIIKTGFIRYTFGDYLVVILLYAIFRGCTNMSVRASALVVLFIAYGIELLQLTPFLAYFNLESSTAANLIFGSTFQFGDLVAYTLGIFTVLIIEYYNGNY
WP_133531474.1	0.4499152542372882	118	RNYFLSFLLLFVIEVLIALYVHDDFIRPYFGDFLVVLLLYCFLMGFIKSNKYIIAVIVLIFAFLIEFAQFLNVIKLFGLQNNTLARTVIGTSFSNHDLLIYFLAFIIVIGFEYVSTKK
WP_207977704.1	0.4504999999999999	120	ITYIFLVLVFICLGLTSRMTNAFPSEITVHLGDVFWASMVFFLFRLILKQRSILITAFFSVMFSFGIEISQLFQSDWINSIRNTLIGGLILGRGFLWLDLLRYSLGILISIVIELFIKKY
WP_119974224.1	0.4513675213675214	117	LTLALTGLAVIATGLAVNAVVTGVTGDLLGGALYAVLVCLAVAFMAPRRHPIMIGAVGFMLCALVELFQLTGIPSAIADVFAQAALVLGTTFVPLDFAAYLVGAGCAAAGLALSRAS
MBO4398395.1	0.45146551724137934	116	IISLISIIILIPVGLYSRQITWIPKETGDALWAMMIFCIWRIIFIKKELYLIAFISIIHSSLVEFSQLINWPWLVAVRSTFIGHMALGQGFLWIDLLAYYIGIGIIYLMFKAIEHN
WP_168914379.1	0.45161016949152544	118	IAAIILLAGVVVTGLAVHGLLPDTAATDIAGDALYAAAAYLALVVIAARLPVLATGGIAAAWCVGVELFQLTGLPSVWGASFAPATLVFGTVFDGRDLVVYVVTIATLTALDWALGFV
MBR5980070.1	0.45247863247863246	117	LLFAVSAVILLVIEIIIGLYVHDAFVRPYLGDTLVVILIWCVLRIIFPTGKPWLSAAVFLFAVGVEITQIFPLCDLLGIRNGLIRTLMGTSFAWWDIVAYLAGCLVTAAGDLILTKR
MCB0647256.1	0.457457627118644	118	PKSLLIAILLFVIEVLIALYVKDSFIRPFVGDLLVVMLIYYFLKAFIQVPPHLLAMAVLLFSFLIEILQYFNFVDLIGLQDFKIARIVLGTSFDWLDLVAYTVGVFFILIMEKAIPIK
MBQ0151960.1	0.45831932773109235	119	LKYLTLSLFLFLVEFLIATIWKHIFFVRAYLGDVIVVILLYTLVKSFVVVENKKLILGLFVFSCIIEFAQYFHIATKLGFQPGSLMYIVIGNSFSWIDILCYGMGCIILWIINLVQNKN
NQT27470.1	0.46140495867768594	121	VRFLLTLFLLIPIGIATKRYTGVGESWIQFYFGGVIYEIFWCVFFAFLISSASALRIVVWVLVVTCVLEFLQLWHPPFLEWIRATFLGRALIGTTFSWLDFPHYFLGCILGFFWTGWTRRR
RDL48737.1	0.46432203389830506	118	RTAFVFSILLLVILVLLATLGASWGWVRGFSGDVLAVIWVYCTLGSIVKARPQLLASVAFLLGVTIELTQYLAAMLDIRIANSILRIVIGATPDWWDVLAYGLGAVVVLGLATLKRFW
MBP7173332.1	0.46639344262295074	122	LKYFMFTMVLFLTEVAIATVFKDIVWLRAYFGDVLVVMLIYTFIQTFFSFSTIQRNRLIVGIFIFACCIEFLQYFHFGELLGFKANSLAMIVLGNSFSWIDILCYAIGCFIVYILNRVYLPK
WP_083558583.1	0.4670689655172413	116	IYYFSLFLFIIFLGICSRKTTFAPLWIGDFLYAVMIYFLVRIFLPFKNAFSIALLSLLICYSIEFLQLYQGEWMIELRKTLFGRYVLGQGFLWEDILAYTFGIITIFVFEKITFNY
MCB0009005.1	0.4709166666666666	120	KRYLPILLLLLALGLPTRTIPNLLPGWYVAYAGDFLWAMMVFFLFCLVFRLPTATAFFVALATTYLIEVTQLFHPAWLETLRSYRLFGLVFGYSFLWSDIVAYTLGIGLGAALDYLLTGA
MBN2519435.1	0.47159663865546214	119	ITTLILIIIIVPIGFYSKFYSGPCKLWINNSLSGVFYELFWCLLIFLFIKKPFQIAILVFLVTCSLEFLQLWHPVFLEKVRSYFIGKILLGNSFVWTDFIYYFFGCFIAYWIMTLVKGR
WP_106231591.1	0.4726050420168067	119	LSYMGLALFSFILGLLIVVFFSNYYFIRGVLGDLLIVVFTYSLIKSFYQVDSKLLSFIVILTFFMVEGFQYLNLIKYIGLSENKIAKIVLGATFDPIDLLFYLLGGLLVYYIDIKLIDS
MBO4846317.1	0.4776271186440677	118	SFYIISALILFLTECLIALFVHDRIVRPYIGDLLVVILICMVVRSFIPKGIYKLPLYVFIFAVIVEILQFVDVVGLLRVSDMAVARTIIGTNFSWIDIIMYAIGCVITWIFQVFICKD
MBE9031725.1	0.4783478260869566	115	QRAFAISLIVLALEVLIALFFRDRFVRYFLGDVLVVVLIGYIIRAFWAIRLPIIAFGSLIFAYGVELAQYFNVLGWLGWQDIAIAQLLLGTTFDWTDLIAYTIGAGLILWLDRWR
RKZ53530.1	0.479504132231405	121	IVYAVLLVIVIAFGLASRHYSDILPYFIATYAGDTLWALMVFLLIGFVFPAFSTLKVATMALIFSFSIELTQLYHAPWIDELRQYRLVALVIGHGFLWTDWLCYSVGVMIGVVGERVLGIA
WP_159601767.1	0.4822222222222222	117	VLAVVAASGCLALGLALQLLDRTPLIDVLGSMLYVVFFGLLTVLLWPRLSPIVTTAIALALAVAIELLQLTPVPAAIVDAAPVSRLLFGSAFDAMDLAAYLGGAVLLWALLVLLRRS
WP_103640593.1	0.48264957264957264	117	LFFLVVAIVILTIEIYIAAFVKGGFVRHYLGDVLVTAMLYAFGRAIFKTAPKILAFEIFAFSLFIEILQYFKVLEILDIHNLIIRIVFGGTFDVSDIVCYALGCLLAYLIDVICFLQ
WP_100788265.1	0.4840336134453781	119	LIYVGFLFFFLSLCFIIVRFFDSNRLIRGFLGDLVIVMVLYSFFKSIADFDSVKLSIFIISFSFLLETLQYFKIILLLGFKENYLTKIIFGSVFDPFDLLAYLIGVFLIFSIDTRIILK
HHT96568.1	0.4854310344827586	116	VQYFMLICIIIILGLVSRKISFVPLFVGDILWAIMILFIIQFLFIDIELKVLFLVSLMICYMVEISQLYQVDWLNYIRMTTPGRLVLGQGFLWSDIISYTVGITIVTFIKAARLKQ
WP_204346419.1	0.48567796610169484	118	TLFFASSLMLLSIEICIAAFLTEGFIRHTFGDFLVVILMYCMIRTFIHIKPIYIASVVLAFSFLIEFLQLFDFLDYLNLQNHRLAHIILGSTFSFSDLIAYILGVITIFLIDTKISIT
WP_186558798.1	0.48779661016949155	118	KTYLLITTLLFIIEALIAIYLKTGFIRYTIGDFLVVILIYCCFKSFLKVDSIKLAIAVFLFALCIELLQLLNILSLLGMEHNQTAILLLGSTFHVSDVAAYFLGVITFLIIDINLISN
PKO14384.1	0.4887394957983193	119	KRFLFLFVLICLVEVFIALFINDRFIRPFVGDILVIVLLYVFIRIFYIKGHPVNIALCIFFFACLVELGQYFGLVSLLKLPETSVAAIMLGTTFDWLDILAYATGVIIIIGVNKLTPHI
MBR6682043.1	0.49127118644067796	118	VIYAFISIVLLLTEVFIALFVHDRIIRPYVGDILVTILLCAVIRIFIPNNIRFLPIYVFIFSIFVEVGQYFNYVKLLGLSNIKFFSVLMGTSFSWIDIVCYAVGCLIFFIIETTVKRN
MBO4219596.1	0.49145299145299143	117	LLFAVSAVILLVIEIIIGLYVHDSFVRPYLGDTLVVILIWCVLRIIFTTGKPWLSAAVFLFAVAVEISQIFPLCDLLGIRNGLIRTLMGTSFAWGDIVAYLAGSLITAAGDLILTIR
WP_224469834.1	0.495593220338983	118	KSYLVGFLFLLIIEILIAVYIQDDFIRPYLGDFLVVILLYCFVMGISKISIFKGLLIVLIFSFAVEFFQLINIAKVLQYQPPEFVMIILGSSFSVWDLVAYLLGLLSCLFLEYQNLNS
WP_074607873.1	0.5004310344827586	116	LIYALFVLIVIALGLLSRKTTLVPLIVGDALYAVMMFLIICFLFIRFSFRNIALISLSICYLIEFGQLYTALWMEQIRNTTPGALVLGRGFLWSDMAAYTAGTAICLFVFYKVRPL
WP_148401732.1	0.5009482758620689	116	VKYVLIICFIILLGLLSRRISIVPLFVGDILWAVMIFYIVRFFFIHKSLKGVFLISLLFCYFIEVSQLYQAGWINNLRNTTIGGLILGHGFLWSDILAYTFGVTIAAIFELLKHKL
MBR2328038.1	0.5022033898305085	118	AFYGVLTAALFVIELIITLFVRDSFIRPYGGDILFAAFMCAFIRIFFPKKLTLLPLYVFLFSTAVEILQYFDFVKLLGLHKILFFVILLGRSFSVFDIVCYAIGCLLFFFAELLAKRF
WP_115880947.1	0.5070689655172413	116	YRNFIFFKVLLILELLIAIYCKHPLIRGLFGDYLVVIMIYYFFRSFLLLKPFYTAFMVLIISFFIEILQLINITRILNIQNNIIKIVMGTSFSWLDLVAYCLGILTVLIFEKLTSS
RBM03975.1	0.5073504273504273	117	LTLGIIAIAMVPVGLGARYLADGLAADLSGGVLYAALFYVLLAFIFVRRSPWLPASLAFLWCFGIEFLQLTGLPALMASMLPAAHLVFGSGFAALDLAAYALGILLSAALDFWLGKH
WP_135850881.1	0.5104273504273504	117	VGLVLIAVLIVGLGLLGRFVLPGAAGDVAGGLLYAALVYVVAAIVGPAASVGRLALVALAVVLGLELFQLTGVPAAISDAFGPARLVLGSTFVVSDLVVGAAGVALMATTDAVLAGP
WP_041494927.1	0.5129661016949152	118	ATYVLGTLVFFLIEVFIAVYVFDDIVRPYLGDLLVVILLYCFTMAITHLRIITALTIVLCFSFVVEFLQGIQLIEMLGWQNSRLARTIIGTSFSYWDLLMYTAGALLILSIEWFISTR
MBQ7045817.1	0.5156779661016949	118	YIFVFLTLFIFIIEILIALFVRDAFLRPYVGDMLVTVLICSFIRIFFPQKIKYLPIFVFLFALAVEIGQYFDFVTLLGLSNIRFFKILLGATFSIADIFCYLFGCITFYALEKFLLKK
WP_128762085.1	0.5182300884955752	113	SNYSIGFVILLSIEIAIATYLKTGFIRANLGDFLVVILLYCLLMGCSSISVKTGLLVTLVISFIIEFLQLVNLPQYQHAATLVFGSHFSWLDLLMYVFGIGFILWVEIVSPPL
CAA6804757.1	0.5278151260504201	119	SLYIILAILLFITEVIIATALKEHVFIRAYFGDFLVVILLFCIAKAIYAFNALYLAIAVFAFATLIEIAQFFHIADALGLAEGGIARIVLGTSFSVHDLLMYAIGCVAAYILDRFLINP
MBN1997907.1	0.5297520661157025	121	KWTIIFIALIVPIGLATKFYSGPGGEWILYYLGGILYVVFWSLVVFLIFPNVATWKICLLVFLATGGVEFLQLWHPDFLEAIRNNFLGRTLLGTTFVWRDFFYYFIGFLISFMLLELLLKI
MBM3213217.1	0.5390082644628099	121	WLIILSIVILIPVGFGFKFYYGPGAWWFNNYGAGIIYEVFWCLVGALFWHRTSSFVIVSLVFIITTFIEFLQLWHPEFLEVIRSTFIGRTLIGTSFSWWDLPHYIIGCFIGWFWIGAIRRI
WP_092019581.1	0.5625862068965517	116	ILYICLIGFIILCGLLSRRVSMIPLFTGDLLYALMMYFIIRFLWLHSSIRFVAFISLLICWLIEFGQLSQAGWLVSIRQNLLGRLILGQGFLWSDLIAYLAGVISGILIDRLIHLK
MBC8591729.1	0.5653389830508473	118	LIYLLCFLVLLIIEFFIGAYVHDAFVRPYIGDVLVVLLIYFFIRIFIPRSLVWLPVYVFSFACFIEVLQYFQFADMLGLSGNVFARIVLGSTFDWLDIVCYAIGCLLLWIAEWTSRRM
EDM34807.1	0.5760344827586208	116	LYYGLLIVLTIILGLLSRQMSFVPLATGDVLWAIMMFLIIRFLFVGSSLKFVAFVALLVCYLVELSQLYHAAWIDKIRANTLGALVLGRGFLWTDLIAYTIGVSLGLLIAYVLIPD
