# Supplementary material for: The lipocone superfamily, a unifying theme in metabolism of lipids, peptidoglycan and exopolysaccharides, inter-organismal conflicts and immunity
Source: eLife. 2025 Sep 9;14:RP108061. doi: 10.7554/eLife.108061 (PMC12419801; doi:10.7554/eLife.108061)
Supplement: Figure 1—source data 1. [file elife-108061-fig1-data1.zip › hydrophobicity_raw_data/VanZ1.tsv]

id	Hydrophobicity_score	length	sequence
UCE89991.1	-0.18569999999999992	100	RKDSRMRLEPFDNKELNVENATDWVINLVGFMPLGIWIVYSRRPRRSLLVATVVCAALSLGIENLLCYLDERSPSIDDFILNTLGGALGAYFGHYLFLRR
WP_176618723.1	-0.09831858407079644	113	PTPVDRPVDGTLNEVIRWAHRHGVPRAIGYHQVEFTSNIALFVPMGYLASVWWRNSWVGLLTGCLISCCVELSQTLFLPHRVGSGLDVLANTTGAGVGAVIVYIAERRLRSRR
MCD7754740.1	-0.09685534591194964	159	KWGRRLFLCYCLALVYLLFIRDRAPLDGVPYWEQVQDNCSLRPFRTISSFWDILSRRDYYLEKFGNQNRYRLQASYAVCNLAGNVVLFLPMGIFLPALFPAQRKLRRCLQTALGILLAVELVQLFSLLGTCDVDDVLLNAAGVAMGWGLWRLGRALRKK
NIO83714.1	-0.0799333333333333	150	FGLAIYHWALNKEEVFKSYQTWLDHXETKNRIPGKQNLIIPARYRIFRKSILEQPKESFRSIRKDVVLNILGFIPLGFFCLAYLSRSTHLTRYALFILIIVTGTGLSLTIELLQVYLPMRVSSLTDLICNSSGTAIGVIIYGMGSYLKNK
WP_187087548.1	-0.07553956834532372	139	VLLAAWVALVLVATLEGSAPASGSQFHFEMTPGQGAWEPNGHIGAELHPEERDMILHLQIANTLMTLPAGSLTVLAFPRWSRLRALSACWGLCLAIELAQATGDRVGDIDDVLCNSLGALAGVGLAHVCLHLTRHHRAR
CCX90118.1	-0.0753061224489796	98	VPFQSFREAREQPELYRSMLMNVLLFFPIGLSLPFVLGKWKLSVPVTVVLACLSSAGIEYLQYRYSLGRCEVDDVIMNTLGALLGCSARWISHSWKRK
MBQ6535564.1	-0.07329545454545454	88	IPFSREMDISYPGNLLLFIPFGWLVPLIWKKWDRLPRVALAALALSFLIEASQLLNNRFSDVDDLIINTAGALLGYALFCRTSRPKDR
MBQ8548140.1	-0.07008620689655172	116	YGRTAEMGYRYNLKPFAEIRRGLEHVEQVGYRYVLVNIAGNIAAFMPFGFLLPFVTGRKMHTGKIFCYSFLLSLCAESLQLVSRTGAYDVDDLILNTVGGVLGYWCYVVIIGRRRK
MBQ1705752.1	-0.06724137931034477	87	RIDTQFRINPVPLRTIRAFWHRGTFEQNLINLAGNVGIFLPMGLLPPLLWERWRRLWKTALLCLSVSCGIECLQLFLSRSVDVDDVI
WP_207300936.1	-0.0652777777777778	108	RFEPGGKRILNLVPFRNMVEMIFASKNLARACWNIGVNVALFIPFGYLTGKDRGGKEKSFVDVALMGFVFSMAIEVIQYVLPTGRSADIDDVILNTLGTCLGYAVWKV
PZN36548.1	-0.06215384615384614	130	AGAVFAPLEIDGERIAAARATTGPFDGRGHNLIPLRTITTILGDGNHPNIRRQLGGNAAAFVPLGFLLPLHHPRFRSGRAAVTAGFLASLLVEVLQVAGDVAYGYPWKAFDVDDLILNTAGAAIGWALWW
WP_117942177.1	-0.06180451127819548	133	KYANAFLCIVAIGLIIKFTLWGRNPGTRELQLIPFDELMTMEDNEEAIRTMVMNVVLFLPFGLTLPYVFDHIKNKRRKWLLCIWIGFLVSVSVESIQYVFTLGRAETDDVICNTLGCALGVLAEVVAEGIKKR
MCC6389911.1	-0.05768595041322317	121	KESPGMDLHIPQEYAVLDKIALEPFWEEFNFTRSYWSSAGKNIIGFVPFGFVFYALTCQLLPRRRAVTITVFLGTLVSLTIEVGQIFLPMRDSGTTDLFTNTFGTYLGVLCFRHLYPLAER
TMI78714.1	-0.05444444444444441	126	EYYKNYFAHHYNREVISDGWKHANLKPFSTIYLLYKSKRLREEYKYDNIGGNIIGFMPLGILLPALFFSFRSVWRIALISFCISLLFETTQLLTGLGSFDVDDVILNTTGGIVGYIVYLGLKKFLR
WP_227077173.1	-0.05314285714285714	70	VPIGGLLELCLKRIKWKQAASIGLGISVVIELSQLILCRGWFEWDDMIHNTLGCVCGYLIVKKLYVLKRK
RHR47116.1	-0.047999999999999966	115	FSEEWGRSILGGDYRYNLVPFREIRRYLKYRGTIGSWRVFLNLAGNVVGFMPFGALLPALKEKPAGFWRTALFSLELSLFIELSQLVLQAGNCDVDDLMLNTLGGCLGYALHRLV
MBN8688587.1	-0.04490066225165563	151	LAWLGFMLYGALLTKNILFKHGNYRYYKAYFKNEYPRYSVKRGWKEANTVPFHTINRYYRNGYIPTENARYNLYGNLLGFIPFGIFFPLLLRRMRHLLLTVPAGFALSFMYEYTQVKTGLGYFDVDDLLLNTGGVLAGYLLFWVTSKLWRR
MBQ7714105.1	-0.039842519685039324	127	FALLLTPRNLIRDFWYWLRWRTPPREAGWAYYAPVLDAGRWRILWKLRRLRNREALANALLFVPFGALVPSAWRCVGWRAVPLGLALSAAVELLQLPLGRSADVRDVLMNTLGVAAGYLCYCVARRR
WP_215549012.1	-0.036881720430107484	93	TVPVGDSDRSELHLMPGEDIRDALSGGSLWQVAGNVLLLAPIGVLLPFRLRRARSLRMVAGCALVLSVLVESLQFLIHAGRVTSADDVLLNTI
WP_192703613.1	-0.03643312101910825	157	NIVLPAVFTVYLYLLAKAILFKLGPLELDYLIDRFKHNWENPRDIIKRYEASGNIIPFKEIAQDLKQPIDFLQFPPDNLIGNIEVFIPFGLMAPLFFHRCCRSWAGMLMTSLLWSGSFEMIQLLLSIGTFDVDDMILNVTGGMIGYTVFRICNLSRK
MBP3798650.1	-0.034711538461538474	104	RGAELRPFREYYALFRYQNHFFWFKQIALNILLFVPLGVLLPVKDERFKKLWKTALAGLLFSSFIEVMQYITGRGFTETDDVINNTLGAVVGYLIFTFIKTRIR
HJA71180.1	-0.033529411764705884	102	FSREPGSRKGVDLQLFGTWGNEILPHEYLVENILMFIPFGLLIPFAFPWAEKKKNCILSAFLFSICLELMQLVTERGFCQIDDVWTNTLGAWIGWMISRAIK
MBQ6864907.1	-0.030952380952380933	147	AFFVYITLVLHLTLMPFRIPVPQWGDRDFLKTVNLTPFADIAEGADFAWGGTLLNVAMLMPFGWLLAAERTGKPDIPFGKEPERKWKGGFIKTILWSALFSLSIELTQLLYVWADSTSSRRCDITDFITNTAGGALGYIAWKIVCRI
WP_167279762.1	-0.024375000000000004	112	LFKYGTVNLTFLWQQFHRTIEYPDYMEYGLQRANFTPFKSIEQNIQRLSVHNDQINLIGNIVIFMPCGVFVRLWSKRTLSSFLVAFVLSFSLSLGLECSQLLFAMGSFDVDD
MBD5137519.1	-0.02180851063829789	94	RSAEPQIELHLFWCIKETWQYKDMEDWYLIIGNILLFIPLGIIVPAFFEKMGSCWKMITAGFGGSLCIETAQLALHKGLFELDDLFHNTLGCYL
MBQ7069888.1	-0.021441441441441448	111	TVSNRSTNSERSYRFVPFMHYFSSLSGRETLWLNAFFFLPLGLSLPYLLPDKIQRKALTTILIAAAFSTCIEAVQFIFKLGLCETDDVIMNTLGAAIGTLSYVATQRINAR
MBR3646225.1	-0.020315789473684225	95	NRELQLIPFYTFTTVSYNNEAIRGLLMNTVLFLPFGLTIPHLLEIKEKNNKARWCMSVLSGLGISILVECLQFVFGIGRAETDDVICNTLGCALG
WP_020618217.1	-0.02029411764705881	136	LPMPPTRHNEPPQQVMQLIPFIFIQDILRETNVDFSKPSQYINLLRERAVLQNLFNVMLTIPFGMFMRYYFRLRWFSCLAAAFALSLFFEVTQVTGIYGYFDHPYRLFDIDDIMTNTLGGMVGYLIAQVLSVKLPR
WP_062518020.1	-0.019193548387096738	124	TLFPLPEPGRLDCTGVGLTDRWELDPFAQLRNVARAISHRGLADAFDGWMVRYAFLNVLLFIPFGLFLHQVTRWRGVRIVGIAAATSAAIELTQGTGVYGMYPCPYRTLDLGDVLLNTIGGAIG
WP_019631560.1	-0.017346938775510197	98	HGQAGGNTDPGRSLRFYWDRPAKDAFWQVGGNLALLAPLGVLGPIASVRLRGPIRITLLGAALSLVIETAQGLAVQGRAFDVDDVILNTLGVLLAYLV
MBR3367073.1	-0.017345679012345634	162	VLVWGAFLLYAAAFMSFTLLGRTPVEQAVFEPKPFTALRRTFYLEMPAAEIAKQFLKEGPRAIRDNVTLLQTESLKGLVLNVLLFIPMGAMLPGAVPWLSGRVKAPATRHRPAKRGFPWKALFVCAMASFLVECVQYVTRLGAFDADDLLCNLLGAVIGCCV
WP_159847637.1	-0.01655555555555555	90	GRSVNLVPLRDLAEQLADDRVIEQFGGNLLVFAALGFLLPVRRPWFARSYRILLAGAAASIAVETAQFALAIGRHSSVDDVLLNAAGACL
NQV05925.1	-0.016528925619834697	121	DETPNFANLVPLREHSEALGCLLTGCDTAADAARFLFKDVAGNVVVFIPVGFVFAGLMGEMPLRRRFWTALAMGAALSLFIEAIQIAIPTRATDVDDLLFNALGAAIGAGLFVWSRRARPS
MBQ9375212.1	-0.016201550387596925	129	KKIYSAILYVYSYNVLITTLFMRDKSDKRYFKLIPFTAIYNLIKEPKVINNWEFIFNTLLFVPIGLLLPCVFEKCKRFRTTLLVGFCTTLIIETIQIAAKIGVFETDDIITNTLGAVIGFGIYKVIHKR
MBS7182009.1	-0.012268041237113378	97	RNIDLIPFNKEGGFVYIVFYATINLLIFLPLGVLLPELFKKMRKLRNTVWVGFGVSLFIEIAQYMLACGDSQTEDIIMNTLGCFVGYKLWNAFDKKR
MBR5536782.1	-0.011923076923076908	78	INLTPGATVRAMMEKGSRGQKILNLAGNVLIFLPMGFLPPLLWKRLRHLWSAVPLCAGASLLIECLQLFLGRSVDVDD
SEG31719.1	-0.011702127659574455	94	TNLRPGASIRAYLDQPDTRDTIKQIGGNILLGVPFGILLPTLFPRTRGLVRVVVVTALVMLVVETTQGAIVEGRAFDIDDVILNTAGALLGYLA
WP_185177614.1	-0.01169014084507043	142	CLIILPMPPSVHNSPPKADAIFQWVPLRFIADILGETGASVDQPLTYWRVLTERALWQELFNVLLFVPFGLFLRHYFRTDWRKCLYGSLGLSLFFELTQVSGLYGIFDYPYRQFDVDDLLSNTAGGLLGYLVAEWFSAHLPR
WP_009139656.1	-0.009860139860139873	143	LTYGTFALYIAAVLHITGAGTIHDGLLRGFGSRNQYNLVPFVNGADPTQLLLNAALFVPFGCFFGRALGRRAPHDFLTKKRASACKRTAMNLAKTAAGSFAFSLAIETSQLLSNRTFDIDDLVMNTLGGCIGFAIALAAARLM
WP_078495704.1	-0.007894736842105208	95	HNNLHPGDSIRDYLGQPRTRDAFRQLGGNLLLAVPFGLLLPVLAPRVRGAVRVSLLTAAMMLLVELVQGTLLTGRAFDVDDAILNSAGALLGYLL
WP_214408237.1	-0.005855855855855831	111	VMTMLPGGRAGEVPGRVSLLPLADLVTMDRGQVVGNLLVLAALGFCAPVRFAALASVPRVLVLAACCSASIEVAQYALQLDRVSSVDDVLLNTTGAGLAALASRRRWRATR
WP_199920949.1	-0.005795454545454543	88	SNVRPGASIDAYLDGTSVKDAAKQLGGNLLLGVPFGVLLPVLLPQTRGLLRVAVPTALVMTLVELIQGALVAGRAFDVDDVILNTTGA
MBO5910607.1	-0.0056666666666666645	150	TLFAIYASGVLWLTLVNRFGMDVSRTRWEPFYVIRLLANCYLKLKKMPAYVCKNALKNSKRLFDSIHATPIEDLLLNIILFMPLGFLLPYIWPKLNGWKTVLLACCISTTIETTQYLAHWGCLDIDDIVNNTLGACIGYGCFKLYKYLAR
MBR2422160.1	-0.003913043478260833	115	LWATLLSRDTRGAYEAHWIPLYSYRVLFSGENPEILRSNLMNAVLFYPAGLLCCSLCRKSLRSRRGMLRTVLQLMLLSLTIELSQYWLHCGFCEIDDVLHNTLGAGLGFASFRAF
SEH47685.1	-0.0020535714285714484	112	YTYGEYFRKNSNFVPFRTIAEFVRYYRADDVIYGDLSFDNLWGNLAVFMPAGVFFPALWKKQRSFKVFALTIAAVIIGVEAGQFLTMRGSCDIDDFILNISGAFIGFAFSKL
WP_144101769.1	-0.0020212765957446943	94	DEQVGLSISLMPFSDLSRDKIRGNYMNILLFYPLGIFSGSRWNRKRIILIGTFLSLIIEMSQYFWDLGYAEADDVINNTIGMALGVSVMLVFEK
WP_220242904.1	-0.0018999999999999772	100	ENLNLVPFAGIVDEARNANGRLGLINNAGNIALFVPLGFLATVVTRRKAAVIAALAGFSAAIEIVQYFVGRSADVDDLLLNTLGAALGVLLAATARSRRK
WP_072984658.1	-0.0017088607594937019	158	FIIYSFILFLMCAYFLIILPLPKTRDVLSMQRPGTQYTQFKPFNFISDIARETKVNFDNPKTYLRMLKERAFYQALFNFFLLMPLGVYLRYHFKRNFKQTTIIVFFTSLFFEVTQITALYGYYNAPYRVFDVDDLILNTAGGILGYFIAQNITRKLPH
HIS31523.1	-0.0015702479338842788	121	FAEGFGRAIEDRGYRYNLEPMKEIMRFWNNRETLGTSAVLLNLAGNVLAFVPFGAILPVLNRHTRGFFRIGLLSLEFSFLMECFQLMFRVGSFDVDDMILNTLGGITGFLLFAICNGVRRR
UCE03751.1	-0.0014285714285714203	140	RRASRALLVTYCLFVTYTTLLPFRFSLDRATLAANLDRISWHPLHNVYGLPAPAFDLVGNIIFFMPLGVLAYLAQRRRTGSDRARIARATAWGLALSLAVETLQLLTPGRSPATSDLLTNTLGALLGAVVTAAAWRWKRS
WP_013771048.1	-0.0010588235294117212	85	GHPERRTLKLVPFVATARAGASTASEVAANVALLVPLGVYLGLLQPWRRLPWVAGVAAGTSLALEAVQYALAVGSSDVTDVVANT
MBO5543635.1	-0.0004854368932038818	103	YYVKQALLNIALFAPFGWLLSAVGDAGRAASGHQPGAGEKSEGAAMWKAVGRTVLLCFLSSVFIEAVQFFSGRGSLDVDDLINNSLGGLIGAASYALLGHKLP
MBZ5676646.1	0.0006666666666667093	90	QPTRDWVKDVLINVAGFMPFGFTLSALLRCSGWKRSGVFTVLGGLVLSLTIEGLQAYLPTRDSDLTDVLTNTLGTWLGVVLHQQWIRWSP
MBR6536886.1	0.0043965517241379756	116	YGRTAEMGIRYNLTPFLEIRRGLENVDTVGYRYVTVNILGNIVAFMPFGFLLPLVSERKVHVIKAGFMTFLLSLAAETIQLLSRTGAFDVDDLILNTIGGVAGYVCYAVLFGRRRK
QNM08804.1	0.0050724637681159816	69	PFGVLLPVIFHKRIGWKRSFLYGFLISLTIELCQLVLRRGLFEWDDMIHNAFGCMLGCKTMEFIYRKLK
NLV73604.1	0.0059090909090909445	88	LDQVREYNFIPFHYEDGHNIGFHFSEVIDNMLIFIPVGVYLCLVSKKMPLLGKAGFVFALSLALECSQYVLAVGRFDITDLITNTAGG
WP_078877030.1	0.006020408163265341	98	TLTPSPASADIAGSNLRPGHSLRQYAEDYTFLAACKQVGGNILMGVPFGLILPVLVSRKLRMIRVVLLAAVVMVLIELVQGAVIEGRAFDVDDVIMNT
HEU33940.1	0.006124031007751945	129	TAAGILFLLCALLIFYETTIPFRFDLTPSGLRHRWERSEWIPFLDTDGSWLSLADAVGNVLLFVPFGFFLQHWRLVRRSREPGDNVSARPSLLAALFCSAAIEILQLALDRRITSVNDLMTNFTGAYIG
MBA2298752.1	0.007052631578947387	95	LTPLEDIIDAFTPPLERSQLLKVVGNVVLFVPLGAVLHVRGLDLKKAVLAGFVISAGIEATQLLVPGRTTSFDDVLLNTLGVAVGSAIAAVAPRR
MBQ2694205.1	0.007867647058823531	136	QLNFTSGLVLGYENGDFFRFVSQGVERSINLVPFKTVMQFFSAEDARFSQEVWNVKRIINLFGNVFLFVPLGFLLPIAYKKAEKFSKMFLIGSAYVLFIEITQYFIYRATDIDDYILNMFGIVMGFSAYKLMKKRL
RKJ75568.1	0.008247422680412415	97	YLFGVFHVTGSGTLFDALRWKLEFRPEEVNLLPFSDPNLNTVFCVLNVLLFLPLGMLVPALWGRCGSVWRILAYGCGLSLTVELSQLLNRRRTDIDD
MBQ8928697.1	0.008403361344537808	119	TARILLLPYAYIVLRLTLLGRPVEQRRHAFRPFFEITQILEGNMRRFYAGQILGNLLMLVPLGILLPCAFSCMRRLPRTAAAAMLVSCSIEAAQYLTGRGLCETDDVLHNTLGACAGYV
NOS71959.1	0.009000000000000015	120	PFQFTSHPGRNTTNVKRHVEWIPFTRLCPNHGLFCPRDTGLNLAMFLPFGALAALISTTGVGRMRPIVRAAAFGFSLSLLIETTQYFIPVRYPSTTDLLLNTVGAGLGGLIVFTISRTMP
WP_211301208.1	0.009009900990099037	101	LARVTLTPVPGAVGTVHHNLHPGESLRFYLDAPARDAIRQVGGNVLLGTPFGVLLPLLLPGVRGTVKTLLATATAMLLVEIVQGTIVTGRAFDIDDVILNT
WP_228496564.1	0.009411764705882382	85	SAEAHQLSQVRLNPLETFEHARVWWGPWLNLFGNIALFAPVGFIAYRGSVPKAVLVGLVCSLGIEVAQYMFAWGYSDTDDVLCNT
GGZ46963.1	0.01084337349397593	83	VHPGQSIRAYLDHGTVREAARQLGGNLLLGVPFGVLLPVLVPQARGLARVAVCTTVVMTLVELVQGALVTGRAFDIDDVILNT
MCB5936377.1	0.011454545454545469	110	SEVQRFNLVPFNKIKEIKNAIMYDNVDYVIIEVFGNIAIFVIIGFLTPLLWKKYEKMKNTVGISFLISLFIETTQIFLPRATDVDDLIMNTLGGLIGYILYLLVKKGIPH
WP_199546188.1	0.011578947368421067	95	HTNLRPGDSIRDYLSQPAFRDTVKQLGGNIMLGVPFGVLLPVIAPKARGVLRVLAATTLVMLCVEVVQGLVITGRAFDIDDVLLNTSGALLGYLL
MBS6518104.1	0.011818181818181816	121	LWAAYLEQLLWLVYLNRAPGSRKSLDLGLFDTISRSAQGNSYVAENVLLFLPFGILFPLLFRFHNRKKYRFPVCLLSAFLCSAGIETVQYITARGYSQLDDVITNVAGTAAGYAVFYLAER
MBQ5866679.1	0.014861111111111115	144	REAIQLLFLVNLLVIHRMTFHPFEKLNGQVQPLIFDIATAWPFRMNLIPFVNLLDYDSKRDLLLNLIGNTAMFIPTGIMTPLIYKKRNSFSKTVLTGFLVSLIIEIIQLPFAVRASDVDDLILNTLGCAIGYGILSLCRLCKRK
MCB2223376.1	0.016559139784946265	93	FVPLRDHARALGCVLRWCGDAAASLRFVVVDVAGNVAVFVPLGAAAAAVLTGSTRRRLWGSVAAGASLSLCVEAAQWFIPTRATDVDDLVFNT
MBK6855591.1	0.016690140845070416	142	LVSAVYGLSLWTYTLLPLPASDDFECREAITRPEQVLDIIRAHPHHTLLDLARNPMVMQIALNVALFVPLGVLLRVRARRGVFTAALVGLAMSLAIEVTQHTGLWGIYDCAYRYFDISDLISNPTGAVVGSVLAAMVAGRRP
MBQ8622055.1	0.01669421487603306	121	IWFTLVSWTTVLNRASEQVGQEASWIPFYSYFMALQGHNPEALRSNFMNMVLFYPAGLLSDTLVPRQWKKWRKIAVVSCVCCALSVSIEMAQCFHHLGLAETDDVIHNTLGAVIGAWVCTI
WP_074716841.1	0.016880733944954127	109	RHFSYNVKPFKEIKRFYEYRNKIGMEYFILNVFGNIVAFVPFGFFLPEINKKFSNVFVVVAAGLLFSLGVELLQLHYHIGSFDVDDIFLNTSGTFAGYIIFKTYAIIRK
WP_227567909.1	0.01741666666666665	120	QALLIAALAGYLALVARMTLRPEPAEPETFDVVREVIAWLADRGAPVTYDGVEAVSNVLMFVPFGVLVGLLLDGTRQRAAIVVGAACATSTAIELAQRAFLPSRVPTVQDVVLNTAGAAV
WP_233533732.1	0.018131868131868196	91	VHDNLRPGNSLRHYLRHATVPDAVRQVGGNVLLGAPFGLLLPVLWPKARGLFRVLLATAALMLLVELVQGALLTGRAFDVDDIILNTGGAV
MBQ8237182.1	0.01845588235294118	136	ILFSCSVALIIYATLCQRTEGSNLTQPVLMPFHSYHTAFNGGSREIFRTNFMNTVLFFPAGLLGSSLLPRRWRSGGKILLTAFVFAIVSIGIEYAQYRFGLGLAETDDVLHNTLGSLAGAFTCGFPAPRLKSLGKR
MBQ7417069.1	0.018750000000000027	104	SCQLDLFWSYREWMKGRPGFAREILLNIALFVPLGYFLSHVLDSCKVKRYGLVAGLLALAVSSAVEVIQYMDGLGLGELDDVFNNVLGACLGIGVYKLLSRFCK
MBD4657061.1	0.019552238805970183	67	GIFLPLLCDRYRNWKNVLLFGFLVSLSIELMQMYTLRTTDINDLLTNCLGACLGYFAVDALLRRKPG
NUP44882.1	0.020105263157894737	95	LPGGEADTAPRRVNLVPFRDLLDILASGPVTATIQIGGNLLVFAALGFLAPVRFAALASAPRVLALGAGCSTLIEVAQYVLRLDRVSSVDDVLVN
WP_232316032.1	0.020413223140495873	121	IALTTLKPFYRIGYLWVPEKQRVRQLELVPLDEFSSGSWFAPLFEYAGNTAFFLPFGLLVFGLTQSVRKTVAAGFALSAVLEATQYALALGRSDIDDLLFNTLGALLGAVLARWAGPRWQR
WP_221247479.1	0.020625000000000004	144	SLLWAAALVYFCAIWTYTLFPLPDPDDLICVGKNTDVWQAVRDVQGARDRGHPFTDPAGLQLALNVLLFIPLGAFVRILGGRGLPTALVTGAAVSVFIETTQLTGMWGVYECAYRLFDVDDMVTNTAGAVLGSVLSLAVPRRLR
MBO5597843.1	0.020999999999999967	90	TTYLDAAGEPDNTIRQDILNNIWLFVPLGAALYDPKHRLRWFWAVLLSVGIEVLQYFFGIGLCELDDVFSNGLGALIGYVAAHGLGVFKR
WP_184511288.1	0.021937499999999988	160	LLAVAGGLYACALVAFTTFPLPDDPQRYCRLGRRIDYWQTRPLASLDDVIARYEATGLTSTLTSGVFLQVAFNVLFFVPLGVLVATALPRRRGGGGRGLATAAAAGLAVSLLIEATQGTGLWGLYPCPYRLADVDDLLTNTTGAIVGWLIGRLVARTVGR
MBQ7871192.1	0.022372881355932177	118	VGVIIYTTAGSRRSAADLRAMYVPFHSYREAANSGNREILRSNLMNVLLFYPAGLVAINLFPGRKFVWRRICAVAFLFTVFSGMIEFTQYSYALGNAEIDDVLHNGTGALAGALTGTA
MBR0377503.1	0.022485549132948	173	LILYIFTVLWYTVLNRAETFEILQSELFWSFRKFLAGDPRLGIEIAGNIIMFMPFGFLLCELFCKWPLARTSSQSIYPMASPASNLPAKRIYVRKNSQFVVSSTFSPSDIPMKRSSGKLRKWLLIPLLALSFSLLIESLQLTLVRGLAEADDLFTNTLGAILGICSYEVLRKL
RHP38800.1	0.02276923076923075	130	AFSLLLIIKMTLWDRSVGFREVELRPFYTLTTISYNNEALRTLLMNVILFLPFGLTIPYVAEVIKIRKNKFRWILCMVSGFLLSVAIESFQYYFCLGRAETDDVICNTLGCVLGVMANVISYRKRKQFTK
WP_166629121.1	0.02280000000000001	100	SEDLTHTNLRPGDSISTYLEQPAFRETVRQIGGNILLGVPFGVLLPTLVPRARGLLRVALLTALVMLMVEAAQGVLVTGRAFDIDDVILNTTGALLGYLL
MBE5807192.1	0.0234814814814815	135	RDLPRAFTIGYLAAVAEIIGLRIGLRAPKWLGGTIRLTPMYTTLEAWHGGAGRFLYHVGGNALWFVPLGALLSRTQGHASWLRALAAGAAYSVALELMQYVLGTGMTDIDDVLLNALGALAGFGLGRLSQKARKR
WP_093715481.1	0.023859649122807015	114	VAIVCMVAFAVALAKVTLVPSPSSDALIHTNLKPGDSIRAYLDQPNVRDTVKQIGGNILLGVPFGILLPVLFPKARGLLRVAVLTALVMLLVETTQGAIVEGRAFDIDDVILNT
MBR4941587.1	0.023888888888888928	126	TFFPMDRADGKIQPLIFDRSRILPFRLNLKPFVYLFDYPSKMEAVLNLVGNVTMFVPLGIVWPSVFKKLNGPVKVLGAGMGFSLCIELFQLLFCERATDIYDLILNTAGFAMGYGIYLLVKLICRK
WP_104328227.1	0.023894736842105278	95	VVPGSLAPTAVESIANVLLFVPVAFLAGVRWRRPVVAGLGASAMSAGIELIQAVVPAIGRACDTSDGITNTIGAAIGSLLAHAVLYRQRRRTHAR
WP_165250098.1	0.024126984126984163	126	RSLTVTALVAYLFVLLAVTLAYKHPHYRPVSERLSLTPFQSIARDIPRGGRGLWVNIIGNVLVFTPLGAAFVVLERPRPRLGHAVLAGAALSSAIEVLQYQSGRRFTDVDDVILNTLGAGLGFVAA
MBS5088037.1	0.024222222222222246	135	QGVWTAIFTFYTYMVLFRTWIARKRWEDPLDKIFGGWGLYTEKGNLTTEAIENVMLLFPFTFLLGILLRKRWKKYSPGSAFRYLALSGFFMSLTIETVQLLLKRGTFQFSDLFYNTTGGILGGAFYLTIRRLRFK
WP_085911068.1	0.024428571428571442	140	RELAVAVAVPVYGLAVMTYTLLPLPEVDAAFCAARSSADGLQLRPFQFVADIARIAGRQEATGVRAWLANSAVQQIVLNVVLFVPLGWLLRGPGRRSTGTAVLAGFGLSLLVETTQYTGNWFLFPCSYRVADVDDLIANT
MBH0780688.1	0.02454545454545454	88	RSLNLVPLRDLTEVLAENRTVEQLGGNLLVFAALGFLLPVRHPWFAHSHRILLTGAAASIAVETAQFALAIGRHTSVDDVLLNAVGAW
WP_160090513.1	0.025504587155963297	109	LAAIVYALVLAAVVFWPTPVDGGRTDELRQILDRPRREGLELLDYTRIEAAANVLLFVPLGLLAALHLPARRAWLAVLLGMLTSTAVEAVQLLLLAQRHADLHDVLANT
MBO6195397.1	0.026636363636363635	110	SIDLSKNSINIIPLKIIYDTIAELKKGNIDYLIISLLGNIVMFIPIGYFIKILWNCNNKKTILLGFLISLFIETSQLFIGRETDIDDLLLNTFGVIIGIVLYKLIKKTKK
PVC65411.1	0.026862745098039237	102	PFREILDASAHADLDLSDVRAVNLVGNVLLLVPFGAAAAFLWSGRRRVLKTALAGAVFSLIVEVAQYVLSLGRVSSVDDVLLNTAGAALGAFLVRRWTGRTR
WP_117494916.1	0.02698412698412699	126	FIYLFLGIIFNSTVFGRKIKLKREYKLMIFWSWKEYLESHKIKIVQDNILNIIMLMPLGVALPIVMNKKAKMWQACLAGVCISSVIEISQLVFKVGCFEWDDIIHNTIGVLMGTIIMNRIGFMKKR
WP_227615998.1	0.027547169811320736	106	FGSTVFARQPKDYREYKLELFWSWKEVFHGHQELLKENLLNILLLSPAGFLLPSLFHKKLPWWFGLLVGLIISAGIEIGQLVLCRGLFEWDDMVHNSLGCMLGLLF
WP_093785027.1	0.027787610619469022	113	ALVGMVAFAVALAKVTLVPSPSSDALVHTNLRPGASIRAYVEQPEVRDSVKQIGGNVLLGVPFGILLPALFPRSRGLLRVSLLTALVMVMVETAQGFFVEGRAFDIDDVILNT
BBJ55801.1	0.027849462365591424	93	ATMVAFAAVLARLTLEPSPASEALTHNNLHPGRSLHAYLSRPELRDAVKQIGGNLLLGVPFGVLLPMVAPRTRGLVRVGVLTALVMLLVELVQ
MCD8088734.1	0.028157894736842114	152	ISHYLLIIYTAFILMVTLMSRESGENATYEFVPFWSWRAIYNGKIKLLWECIWNVILFIPFGCILGAVICGNTRSRTGDKSTEKVGEEDSVRTNKTVLLEIFVIGFLLSAIIETSQLLFRLGLFEWDDMIHNVIGSLLGGTMAWLICRSKNK
MBQ7992467.1	0.028476190476190495	105	IVCILFLSRWNTDDDRCLYSRFFLPENCLRSFRGHDTRTYCTMLNIVLIIPLGFFLPLLYKKYDSLGKIALVGFLVSLSIEIAQMFGTGATDINDLITNTVGACF
MBL7741095.1	0.028499999999999987	140	CMMVLAKFILFKKSPAYYRNYFAREYKSYTISKGWRDANLKPFSTIRLFSSKRVSSEYSYKNIGGNIIGFIPLGILLPLLLPFWRSFLRTSGTLFFISLSFEMIQLIAGIGVFDVDDIILNTAGGIAGYMLYATVRRTIR
WP_112449703.1	0.028861788617886207	123	PLDVPWAAAPNLTPLDGIRADLSAGPLEAARRIGGALALLAPIGVLLPLVSGRVELSPLAAWSSLARTAAAGALVSVGVEMLQTVVPGQVVDVDSVLLNTLGVVLAHVAVVPALRGRLRRSRA
MBQ8580087.1	0.029108280254777116	157	RKLKLALFAAYCLLMLVLLFGRALPDLSQDGYWETLRSNMNLKPFETISNFWEILRHPEYYTEKMGAERYAVERRHAIINLAGNVIMFVPLGFFPPAIWTKLRALWKMLLLSAGVIIAIEAAQLFSLRGSCDTDDLILNLLGVAIGYGLFRLVKAIV
WP_154865132.1	0.02999999999999998	100	HYRALNLDPFHDALNHPIRTREIIDNVIIFIPYGILMAMMRDKRSFFSKIFPIFLTSLCFETLQYVFAIGSTDVNDVITNTLGGLLGIFIFWIFKKVFRR
WP_022388279.1	0.030384615384615378	130	FLVFYTCMLLFRTLFCRSVWGNPLENVIGIWGLHYNGQLYTENFENLILFMPFIIFLFWAREEKDHTKDKRIQEVLLNSFEISFCFSLGIETCQLFLKIGTFQLTDLFFNTLGGMLGGVIYWGFERTRKR
MBF0968533.1	0.031104651162790695	172	ALPLAWILYLTGLLIFVLLPIPSDPQAACAAILHWDNYMPFGSLNAVADQIRDGETLRGTLYALSIVLNIALFMPLGALAEMTWRIRRSRKTSEDLPDDGGRLTRAIPTQRVLVWLLIGTLLSCLIEFTQYTGLFGLVPCTYRVVDIDDVITNALGTYLGVRLLPFMARNSR
TMI89360.1	0.031523178807947055	151	FLLWVLFISCLLILTKYILFKRSPQYYKNYFSHHYTRQIIKDGWKRANLKPFSTIFLFYRSKRLREEYKYNNIGGNIIGFVPLGILIPALFLSVRSIWKIGLISFCISLSFETTQLLTGLGSFDVDDMILNTAGGIAGYIVYVGLKKLMQR
MBS4924345.1	0.03192592592592593	135	RKILTSLFAVYIFAVLWLTLLDRQWGERQAELVPFWEVRNLLENISIKYLRDFWLVQIFGNIAMFIPLGVLLPYLCGITKFKKVFLMSLAFSAGIEITQYITGRGLCEFDDVFNNTLGACVGFTSWRLKMRYNKK
SCY49198.1	0.034250000000000023	80	NIIGNITMFIPVGIAWPVCFRRLDTIRKNIFAGAGVTLLIEVTQLFWLGRHTDVDDLILNTISVAIGACIVFLIRRKQKK
WP_168122430.1	0.03429824561403512	114	IHYPGNRTYNLIPFDSIKQFINNKDHYSDHTWFMNLIGNFLMLMPLGVILPVISKRCRAYSIFIATLIGINLIIEISQYYSGYGSLDIDDVMMNSSGGILVYLIMQALLSNLKK
MBS1858191.1	0.03443298969072165	97	IVDQIFLEPFWDAIDIPDMLRNVVAFVPLGFFLCGYFSCGRRGKANALAVTVLGGLLSLAIEVVQSHLPTRQSDTMDVITNTVGVCLGVVAWRFVEK
HIT64549.1	0.0346153846153846	78	IENIIMFLPFGFLLPQAIRWSQRFWRCVGAGLLCSLILEIMQFLTERGHAQTDDVVTNALGTALGYGIYRIWKWQRAR
WP_219082453.1	0.03521008403361348	119	IAYTLLPIPDSQWCAANPSPPRNLKPLSFVGDLLDYYRANGVRSLLRSFVFLQVVFNVVLFLPFGGLWRRYFGGRVATATLLGFCASVAIEVTQTTGALGLLPCAYRVGDVDDVLLNST
WP_192168611.1	0.03531250000000004	96	TIDRLGLDPWQGYDLVEFTANIALFVPLGVLLLLWWRHRGWLHAAGVAFATSLTIEILQQVLRPERFASVNDVVANTAGGAIGGLLVVAGRRLRQR
SHE97216.1	0.03550387596899228	129	DKSQFINNTSLTRRLGINLIPFYDYYSSVKAFGIETINIYFIRSIIGNILLLIPFTLYLCSYVSKIRTIKNTLLVSFIISLSIELLQLVENYLNKSPYRTVNVDDLILNTLGGILGYFTFKVLYKTKLK
MBU2074046.1	0.03588235294117649	136	VYGLSLWTYTLLPLPDRGEFRCRVPQSDLLGTIGLMGFPDDGVRVFLRDPAVQQVLLNVLLFVPLGVFVRLVLRRGVVVATLTGLAVSFAIEMTQRTGVWGFYDCAYRKFDVDDLLVNTLGALAGALLSWPVLRRR
WP_215666360.1	0.036	155	RELVICVFAAYCAGLASQTIMPHWNCGIDMAGKLYIDIFWDNELASVNLIPFKTILDQLSGNNSIVGEADIHKVSVLNLLANLLLFSPIGLFLPLLWKKFRKIKNVILAGVLVSTSVEMIQFFIGRSSDIDDVFLNTLGVCVGYGLYKIIMKLKK
WP_161743001.1	0.03625850340136055	147	VIAIIIVTYFTAVVAVTFFPIPIHERLPGGNGWHEHDAVINLKPLASIMDLWRDDPLREFLKNVIGNVLLFLPFGMIASCWRINKNKWITLCFGVLISCDIEIVQLFLSDAHLIMQRTADVDDVLLNVTGFALGQAITPIVLKRVSK
MBZ5667059.1	0.036489361702127694	94	KADWRYVNDVLLNVAGFVPLGFIVCAYLACTKSRQTAVLQTILAGGILSFVIEVLQAYIPRRGSGTTDIITNSLGSALGALLAQPSVVHRVLRR
MBR0484599.1	0.03710344827586206	145	YLVGVLYLVLGERLLHGESSRFHRVVNIPYWKQVKQHIQPIPFRTILLYASRLKKSNPLRRHAFVNLTGNLILFFPMGIFLPYFFPKQRNLFRCSAVLILMICCVEITQVFTLLGACDIDDLILNYAGALCGFLCFQIFRFIRRK
MBX3029569.1	0.037187500000000026	128	LVASVLVILRVTLPSADPPNDLDPWTWMPFEDLIRAWPNDRARGIILGQMGANVLLFVPFGCALLLRERRVPLWRVTLVSAAFSVGIEVLQGMASNGRAADITDVLMNTLGGVCGWILGRAIVALGQR
WP_106482910.1	0.03811188811188813	143	EELHRFVFVFYVCLLVSLTVLRHIYYPWQLQLYVNRPLSQINLTPFVETLKLRQAPAQLDYWYNLYGNILWFIPFGWLKSGLAKKPHSAFKVICQGALLSLGIESAQFILGTGLADIDDLIFNTIGAIIGVILYQSVNRLKKR
WP_225802520.1	0.03869565217391307	138	VTLTAFAGMVAFAGVLARLTLDASPASAPLTHDNLTPGRSIGNYLNQPGFVETVKQVGGNIVLGVPFGILLPLLSRKTRGLLRVTLVTAATMLLVELVQGALVTGRAFDIDDVLLNTTGALLGYMLVGRRLGRAVRPR
MBQ0146460.1	0.03909677419354841	155	QIIIAACLAIFVVCIFCVTNTSRYLVPHRANMEPFWSYKEVMRGNYIIAKEVLLNIALFAPVGFMFAALSGGVTASKSTETTGTREDDTAASSDESAAIRRILIAAFGGLILSAIVEASQYIFHIGLADFDDLFNNTFGAFLGGAFYCFIEPRLP
MBE5811146.1	0.03923076923076925	143	EIALGLFVMYIAALLTMALEGTWASPAAMLQSARERISAGDGLRLTPFETIRQQLSTLNTDDSRTQLLGNTLLFLPWGFFLPLLWRKFRHFFPVAGMCLGLTCFIEGTQLFICRTVDVDDLILNFLGSLCGAGLWRIVRRLRK
WP_159430650.1	0.04033898305084748	118	LAYVLIVIMITIFSREPGSRKGIDLQLFATWGASTQAKAYVIENIFMFIPFGMLRAIRKKKNSKTKEIFIYITASCLIEGIQLITGRGYCQLDDVIMNILGGILGYIFIKFLNTIWRK
WP_229855751.1	0.040446428571428605	112	TAVADVGAVAGTAPWLWMILTLRPAPNVVDLVPFDDLARLFQHSAETAFTQAGGSLLVFAALGAALPARWARLARLTRVAGVAAGASLTVELLQYDLRLGRVSSVDDVLLNT
MBR5219586.1	0.04097222222222223	144	RELQLLWVYLCTVVVLRLTFFPFSRVDGQIQPLVFDPGRMVPPRINVLPFVYLFDYPTVREILLNVIGNSVLFLPYGIVFPIVFRRLDTPGKIIAAGIGTSLGIELLQLPFFDRVSDIDDLILNTVGYLAGYAILHCVRNRRQK
WP_118523540.1	0.04104	125	YYYFLLGVYETVVWIQAFFSRESGSRTGIDWQLFETWGRTWQSRAYMVENVIMFLPLGVLLPLAERRCAKWWKMLLISMLLSMMIEGMQLVTERGYCQLDDVVMNTLGGCLGYGVMRIIDAVHRR
MBQ7678091.1	0.0410576923076923	104	PFTEIRRYMSRVDVIGSARVLINLAGNIVVFIPFGFLLPAMWPKGEKHHPIAAVLVTITFSTVVELLQYLTRSGIADVDDVILNSIGGFVGYLLYRAVEAMHRK
WP_051456711.1	0.041595744680851095	94	FWEITELIKGNESLLFDIIANTIMLFPLGIFAPLCFRKSDKPKKIALIGLIVSVSIEIAQLVTTRGLFEIDDIFHNTLGAFLGAYIGCPLAKRI
WP_166543444.1	0.041734693877551035	98	PYEPMNMTPFVDVFEGRGDFVRQVALNVVMTAPFGFLLPLCRRAGFGKTVLWCLLMSLSIELIQPLMSGGRSSDITDIITNTAGGAIGYGLHVLFRPV
WP_201868797.1	0.04184713375796182	157	RTLSVCVFGYYALTAFCMTIVPLPRDRAGMCVRYADVADPQLVPGNTFGDIWKEAGHRVTFGDLVLHNPAVAGALLNLLLLLPLGVFLRCHAGRGLRQTAATGLGVSLFFELTQYTGLWGVYPCPYRLFDVDDLILNASGAALGWLVAGPVARALPS
MBT8213812.1	0.04189473684210523	95	PVETVNLDRKVHGPGLSVVLKDPIGNTVLFLPLGFLAAFGWQDMRDPKRILMAGAAVSGGIELSQLLFGLGSLGTIDDVIFNTLGALFGWVGWRV
MBO4894799.1	0.041935483870967766	124	LAAVSLAGIVYATLIRSPSHTREIFLMPFHSFIEAKAQKEMYREMLMNVFLFTPLGLTAPFALAKTSALERTGEKRLKSVLVTVLFALAFAVIIEAAQFVFATGRCETDDVLCNTLGAAVGALA
WP_226961746.1	0.04205882352941178	102	PLSMLWVSPANLEPLSTIRSDLARGPEEAGRTLAAGLLRLAPLGVLLPLVGAQLGGGRLMSLARTVFVGTMVSLALECGQTLTPSRVSDIDSVLLNTVGVAL
WP_079516022.1	0.042090909090909116	110	NISEGQTNFEPFSNLKLNLHGAHIEVPIRNLLANVLLFVPFGFFAAWWMKRKKALWWKVTGAGALLSLIIEVCQYVFPLGRATDIDDWMMNTLGALVGVLLFQVGKSLYR
MBE5784720.1	0.04215999999999999	125	REAALLTVLIALLVVLRFTFFPFDRVDGRIQPLVFDASQALPFGINLIPFKNLLDYPERRQILLNIIGNTAMFIPIGVIWPSVFKELDSHKKAIAAGVGFSLVIELLQLPFFSRVTDVDDLILNT
WP_185137745.1	0.0422695035460993	141	LILLPLPSSFHNSPPKANSYFQWIPFNFLSDIARETAVRANEPSTYWHLLKERAFLQVAFNVALTVPFGLFLRYYFRANWVRCLAFSFALSLFFEVTQVTGIYGIYDYPYRLFDVDDLITNTLGGLIGYLAAEWLASHLPR
NLF89971.1	0.04258278145695364	151	VVYLVAAGLVAATVASLTLLKSSFSVGGLWNPQAHNRRSVDLVPFNGFVDAPIWYGPIVNTLGNLALFVPVGFLEVLLWRTFTRPDPSRPAWRRRGVLWATLAGGALSLGIETAQFVFARGYTDVDDLLLNTLGATLGGWAAVRLRAELRR
WP_187532995.1	0.04316239316239317	117	IDVTLLPLPLSREKIMYNLEFQDQTNYIHLTPFTMFVGFQASDIFRNYFLNMVMFMPMGLFLALKYKNNHKFLKPITIVFLTSLTIETLQYFTSKYLGTWRICDIDDLIFNTLGGLL
MCD8508485.1	0.04350877192982455	114	PGGRNYNVDPFFSIYRIAKYSPTWVDPVRILVGNIVLFLPFGFLLPFSTERFKTNGKPVRIFPVVITAMCLSIAIEINQFVFTYRVANIDDVILNTLGALLGVMAYRFIRWRRP
MBQ0079947.1	0.0437391304347826	115	LYISVFKRVPKTEMSINLIPFWSIGAIQSGLIETLYEKIFNVLFFVPYGCLLGTYFRHKTFMKAVVLGVATSVGIELIQLLTHTGTCEIDDVICNTFGCVIGTGTVITCKKIYEK
MBR4538307.1	0.04392307692307693	130	KKLPTLLFVLYIAAVAYATIFSREEGSKTDILLEFESITQAIKEQSFEPMEHLLMNIVLFVPIGFLFVAIYPEKLNKISLVIPLGLMLTVLIETVQMILQMGQCDLEDLVANALGALVGLIAYRQYKKIH
MBR5596277.1	0.044320000000000005	125	RELQLILVYVCIIVVVRYTFFPFHKLDGQIRPLNFSVTKIIPFKINLKPFVHMWDYADKKEAILNLVGNITMFIPLGIIFPIVYKNLNNHAKVIAVGIGFSVVIEILQLLCFERTTDIDDLIMNS
MBQ2854229.1	0.04437500000000002	144	REAQLLLVYICLIVVVRFTFCPFGKVDGQIQPLLFDPAQMFPPRINLVPLKYLLDYLIMGEAVLNTVGNTAMFIPIGIIWPAVFKRLDSHKKVIAAGVGFSLCIEILQLPFLDRVTDIDDLILNSLGFLMGYGIFLLMKKCRKK
WP_216328867.1	0.04458015267175577	131	AALVGLVAFSVLLAKVTLTPSPASEDIVTSNLRPGRSLRQYAEDYTFLAACKQAGGNLLLGVPFGLLLPFFVPRRLRMIRTTLLAAAVMTVVELIQGALVQGRAFDVDDVILNTAGALIGYFVLGRRISHR
WP_230109153.1	0.044867256637168146	113	LPLPAQQRVCSPGGTPIELTPGHSLSDIARETSGLTLSEALTSFAVLQVVMNVILFVPLGAIARRYWHRGIVTSIIIGALLSVLIEATQYTAVWGIYNCAYRLADVDDVIANT
AHI23898.1	0.04488188976377955	127	IAALTLLKTHYRIGHLWSQHRQHVRSLELIPLDMIVYARSWFEPAFEYSGNVAFFVPLGLLLAVLLGGRKHPVRAATLMGFAVSLVIEATQFALAIGRTDIDDLWCNTLGAFLGAWLATKAGTRWQP
WP_078831611.1	0.04522058823529413	136	KTFARSGYYCYLFMVLKLTLFLVPLKRFSFSYWKHHLDDRMHHSQGMNTTLFRIFHDYRDLWNEQIVGNFIMLLPLGIFLPVLYPAFNNFFKTIATAFLFSVSIELLQVLTDHRATDIDDVLLNTSGAIAGFLLFK
WP_195098034.1	0.04530612244897959	98	RSVNLVPLRDLAEVLAGDRVIEQFGGNLLVFAALGFLLPVRRPWFARSYRILLAGAAASIAVETVQFALAIGRHSSVDDVLVNAAGAYLAGRLSRQLW
MBE5764767.1	0.045384615384615384	143	KVLLYLSFFAFVVLLIWGIYFKANQYSSVIKNYKRNLHRDLWGRFTYNLIPFDKLAKTPKSVIKDFILNTIAFLPFGIYLPLLNKKHSLFKGALFCFCFSLCFEVAQLFTRVGSFSSNDLIANTLGYFLGILTFNLTKSKLSK
WP_198351693.1	0.04630434782608698	138	VLLVSFVCMVGFAVLLARATLVPSPGSTDLTHTNLRPGDSISAYLDQPDFKDTIKQIGGNVLLGVPFGVLLPMLMPRARGLVRVAAVTALVMLMVESAQGVLVTGRAFDIDDVLLNTAGALIGYLLAGRRLGRALHPR
HBP13186.1	0.04644859813084115	107	SRDVYMSGTNLVPFREIFRYPIGSENFNRQVFGNIILFMPFGFFAAYYTKMKKLGSITLISFLVSLTIEVVQKYIGRSFDIDDILLNVLGGILGFLVYIGLDAIRKK
WP_062465328.1	0.04672413793103449	116	TVFPLPRPGQVDCAGMTMTSRWQLVPFASILPSLASAFRDGGAGLAGYAFLQTPLNVLLFAPFGFFLHQVTRWRPAAVTLAAAGTSALIEITQGTGVFGIYPCPYRQLDVDDVVLN
MBR0445891.1	0.046803278688524595	122	VAYTTVSSRSDGQQFVCHMTIFHSYREILHGGNPEILRSNFMNILLFYPAGLLGGMVLPRKWPGWLRCILVVLLLAAMSAGIEWMQYRFSLGQCEIDDVLHNTVGALLGVLLSLYARKYAAK
MBQ6480911.1	0.047310344827586226	145	KFDIAVTICYAVVVLVITLGTRLYDPENKIALNPFHEYAMIIRIFQTGFESGGIGRGLRRLWIYRHVIETIILNVLLFVPLGYLLPQCQNQMDSKWKIILVGFLCSLGIECTQLVTRLGWFDASDLLHNSLGALIGWKYYQRILK
MBR5217269.1	0.04755244755244757	143	REIQLLLVYICLLVIARFTFFPFAHLNGRLQPLLFDAARVFPLQINLTPLVHLADYPEKREVILNVVGNTAMFIPVGVIWPAVYRRLDTHRKVIAAGLGFSLCIEILQLPFFGRVSDVDDLILNTLGFLLGYGIYLVCKKRRK
MBS1656375.1	0.04774834437086092	151	HVFLWILLVACMLVLTKNILFKKSFSYYKNYFAREYRHYTIKEGWKKANVKPFYTIKLFYKSRRLDAEYKIDNIGGNIIGFIPLGILFPLLFPRCRKFFRLVLAVFLVSLFFETSQLLFNLGVFDVDDLMLNTVGGIAGYILYRISSWLLK
WP_067500452.1	0.048431372549019615	102	LFILAVGCVMALTAPPGTSLPASEVIDWYTHGEAYRDLLTSHTMPQDKANIIMFLPIGFLGCLLTRRIFRTIFFGAGFSLAIEVWQTFMGRSGDIMDLRNNT
MBQ1311818.1	0.04856060606060607	132	LAFVFYTAMLLNKTLFCRQIWGQPFKNILGVWGFYDNGKLYTENVENILLFVPFQFFLMWTLKKNLWSTDTITAKSYYGKAILISFGTSLGIEMAQLFLKVGAFQLSDLFFNTLGGIIGAAAFQALERKRKR
MBR7186985.1	0.04882882882882886	111	IGLRLGLKPIRLLGGSIHLRPLQTTIRQWRKGRGAFLYHTAGNVAWFLPLGLLLPRLWPRCRWFHALLAGALLSFCVEACQYLLGTGMSDVDDILLNALGAWIGYGMDRRF
WP_166007276.1	0.04906040268456375	149	RNLILFSFVFYLLTAFFLVSLPLPVNRENFIPGQSEIYSQLKPFRFISDITKESEVDWLRITTYKELRHSPAFFQFFFNLVMLLPLGVYYKYYKKNSARLWKAACLGFLVSLFFEVSQITALFGYYQVPYRLFDVDDLFANTLGAVIGY
TKG73077.1	0.0493877551020408	98	PIPGPGGVNLIPGTDLEIALTDNDSFWQVTANVAMMFPLGILLPLRWRWWRSVRRVTLAALLASIGIEALQYLIDAGRVTSTDDVLLNTVGATVGASL
WP_232533929.1	0.04944954128440368	109	RCVAEAGLVAGTLPALWLTLTPRQHSRLVHLVPLSDLIDQVRTMPPVWVAQQDVGNLLVFAALGFFAPVRWAVFARPGRLVLLGAAASALVESLQYVLDIGRVSSVDDV
HIT34453.1	0.049662162162162196	148	RRLYRLLFGVYCLGMALLLFHRPVYSLEEREYWQILTENQNLIPFRTIRVCLELLHAEEAWLRRYATVNFYGNILLFLPWGMLLPRVWRTMESHWRFLLFSAGVILAVEAAQLFSLRGSCDIDDVILNLSGMLLGFWLGKLWRRWRRS
MBQ6231796.1	0.05068702290076339	131	KRIALSLLLPYIFLVFASTVFDRTRDEEVWGVFRPFRSYKEIFKGTELGEYLKGEVALNIIMLAPVGIFVPIIVKRKKVLKAALTALTISTTIEVLQILTKRGYLEFDDIFNNTLGAIIAALFTILVMSVI
WP_129311467.1	0.050884955752212406	113	ALAGMVLFAVVLAKLTLEPKAASAALTHNNLRPGDSIRAYLDRPGFQDTARQFGGNIVLGMPFGLLLPVLVPKARGLVRVGIVAALVMLMVELIQGTVITGRAFDIDDVLLNT
MBE5795806.1	0.051468531468531475	143	EIALGLFIPFMAALLYLALDGDWANPVSMLRSAWTRLQTGDKLRLTPFSTIAKQLGTLHKFNSVTQLLGNTLLFVPWGFCLPLLWERFRRPLRMVGMALLLTCAIECTQLFIDRYFEVDDILLNFAGSMLGAGTWRVLHRRWP
WP_184862519.1	0.052564102564102606	156	RGLSFASFLYYSLAAFCLVIVPLPSREIDVCRVYADFSHPQLVPGNTFNDIWKEAKGSLNPNALILHNPAVWETAFNLALLLPLGMYLRYHFRRGRWTSAAIGLGVACFFELTQLTGLWGIYPCPYRLFDVDDIIVNSLGCLLGWSLAGPITRWLP
WP_217336857.1	0.05275590551181105	127	AGYFALILIVTMWPKPVTEGASEVIIEEVLRASREAGAPESFNFNALQLAANVAMFVPFGALLAMTLTRKVFWIATVSSFLLSSSIEAIQQVFLPERQGDPWDVLMNTMGGAIGATVTVLIRMRTQR
WP_201935729.1	0.05279069767441861	129	LAVVSVLYLGFLGAVTLTPGQGHPDYYDLAERILARMQQYPDLDPLTYRLSPERIEFLANVGLFVPLGVFFQLLAGRRPWWSALIAGVLLTATIETVQGLIPDRVSDPRDVAANSVGVLVGIALAAVLS
MBR2479353.1	0.05284722222222224	144	RELQLLTVYVCIVVVARITCFPFERVNGAVQPLVFDPQRLLPLRVNLVPFVNMLNYPTLGETLRNVVGNTVMFMPLGIVWPSVFKGLNSHKKVVLSGFLSSLFIEIFQLPFYERSSDVDDLILNTLGFVIGYLIYLAIRRVKHK
MBE6917663.1	0.05356687898089172	157	VRLFFVVYCACMLYLLFVRGRAVQSELPYWEQVLQNYNLRPLHTIRNYWDVLARPEHYLDKWGAMAIYREQAKAAIVNLVGNVVLFIPLGVFLPMCFPTLKKFWSVMLTALGALLAVEIGQLLSLRGSCDVDDLILNMAGVLLGFVCWKLVAGRKRK
WP_229913050.1	0.05500000000000002	88	VHSNVRPGDSLRHYLLHATTVDAARQVGGNILLGLPFGVLLPVLVPKARGLFGVLVRTAGVMLLVELVQGALITGRAFDIDDVILNTT
MBR4635944.1	0.05624113475177307	141	VFFIYCAVMLMLLFFRDPYDRAIPYWEQIKSNHNLIPFATIRVQLRCLSSESAVLRRYGYSNFFGNIILFIPLGFLLPWVFPKLRRSWKTLLATAAVITLVEILQLFTLRGYADIDDLMLNLSGAAIGYCLYWICHKKRKK
MBR2258699.1	0.05682692307692308	104	APRTGVWRYNFVPFTEIRRFIRYRKLVGNRAFFINIIGNVLGFMPYGFFLPLVIDERRKGGVVCVSGCLMSFCVECIQLVTQVGSFDVDDILLNSLGTILGYCI
WP_202977323.1	0.05685039370078741	127	RSAVEVAMVWATLPLVAMTLVPGPDAGSTAGAVSLEPLRDLATMPPFQVAGNLAILAPVGLLAPLRFPALASIGRITVLAATGSALIEVAQYALRLDRVSSVDDVLLNTAGAVLAALVSRPCWSGRK
MBR3678756.1	0.05696721311475415	122	IQRLGRSYLNYWDRVQNAVNLIPFHTITQFVGNLSSKRADIAQRAFVNLVGNIVMFIPLGLFLPYYRKKQRKYRSFILTIVLSITVVELLQVFTLLGSCDVDDLIFNTVGASIGFLIFKIIQ
MBR2682773.1	0.056990291262135916	103	PPRLNLVPFAEFFTYGSSRDTLVNILGNCAMFVPTGIVLPIVYPKLDSFAKVVGAGALLSLVIEIVQLPFHTRVTDVNDLMLNTAGVIIGCSLYMLLKSRSHR
WP_082812785.1	0.05701754385964912	114	RAALLVALGAYLALVARMTLRPEPAEPETFDLVRTVIAWLAERGAPITYNGVEAVSNVLMFVPFGVLVGLLLDWRRRWAVVIGAACATSAGIELAQRAFLPSRVPTVQDVVLNT
WP_227879997.1	0.05765957446808511	141	LILLPMPSSVHNAPPAVESYAQWIPFQFLSDIARETRVVPDEPSTYLRLFEERAFLQAVFNVLLTVPFGIFLRYYFRASWRACLIASFGLTLFFEITQVTGIYGIFDYPYRLFDVDDLMLNTAGGMLGYVLSAWLSQRLPR
WP_020668710.1	0.057903225806451644	124	VCDVLLVLAAVCVLYLVTKPMHGQPSATDLEPGKEIGGALDQLPGNADPIWQVVGNALLLMPIGMLAPLRITRLRSVARVVCTGLVLSTAVELTQYLFLVGRVAATDDVILNTIGAGAGALLTR
WP_126961059.1	0.058071428571428566	140	LIVLPFPSTVHNQPPEHSYFQLIPFHFLADIGKETEFRIDQPSTYLHLLKERAFLQVAFNVALTIPFGLFLRYYFRAKWTLCLFFSLGLSLFFEVTQVTGIYGIFDYPYRLFDVDDLMTNTLGGMIGYVAADWLASLLPR
POP36074.1	0.05842519685039371	127	RFLGAAVLAGYLCMLLFITFLSREPGSRDGIDWMPFSTLGSGPRGDAFVLENVLLFVPFGVLLPVVSVKMRRVWSTLCMGCAVSLSIELFQFLTKRGYAQTDDVLTNVLGTILGYAGYAVFCRCKKK
WP_228046748.1	0.05869918699186994	123	YALALAAYVLVPFPQVSPGFCARHGTTPQWAPLRFLDDMVRSPASDGLAAVLRDPALTQILLNVALFVPFGMLVRHLGGRSVPAAALLGAGVSLFVESTQGTGIWFLYPCPYRLFDVDDLLAN
MBP3588135.1	0.058846153846153854	130	ELLLALLVLYCIGLASQTLLQGYARPDFSDLQALIARATQRWETGWGINLTPGYTIRSMLEKGSHGQKVINLAGNVLIFAPLGFLPPLLWRRWRHLWAVVPLSAGVSCLIEFLQLFLGRSVDVDDVILNT
SCK32456.1	0.05918699186991871	123	VAFAAMVGFAVVLSKLTLGPSAASESLTHSNLRPGDSIRDYLSQPQMRDTLKQLGGNVVLGMPFGALLPALVPRTRGLLRVMTATAVVMLLVELVQGALVTGRAFDIDDVILNTTGAMLGYLI
MBQ3940383.1	0.060307692307692326	130	HAGLFMLCCYCGALMSLTGMFEFLPGGTHHLCNPFTGFDMSPPFRGNVYRPIRQNFWLFVPLGFLIPANFPKAFGKFLRTVLLGFAVSLTIELLQGFIHRQQELDDLMINTAGTAAGFGFWFSLLRRETR
WP_234947843.1	0.06049019607843139	102	WSAESHQVRQVRLEPLATFRHYRVWWGPWLNLGGNIALFMPVGWVAYRLLGDVKRATLAGAGFSLVIEVLQYVLAAGYSDVDDILFNTLGAFAGAYLARALR
WP_203937943.1	0.06053435114503818	131	RAAAVVGLVAGTVPFLVMLFTPQPAPRSLALRPLRDVPSWFDGSWLTAAEQVGGNLLALAAVGAFLPVLWRPVATLPRIVLLAAVASAGIEAAQWVADVGRVSSVDDVLVNTLGAALAALATRPWWTDRKR
OLT28817.1	0.06090090090090093	111	YVAFRFTLTPVRDHGQAGANFRPGDSLRFYLDRPTEEALFQIGGNLALLAPMGVLLPLVAKRLRGPLRLAVLTALFSFAVELVQGAFVIGRAFDIDDVILNVAGVVLAYAL
MBR5293311.1	0.061587301587301614	126	PGLRGALGLWIGAVLLATVLGREPSVFQTPSLIPLHSYREVLAGGNRELLRTNFMNVLLFYPGGVLCRSLLYKKRRGGICAVLLLWGASLALELCQYRFGLGKPEIDDVIHNALGALLGWLAFRGF
MBN8879498.1	0.061689189189189156	148	KIICWLLLIANLCVLTSYILFKESPGSVMHVRKTNFRKRGSRFDQKNLQLFATIHRISNSHMNDRYKYWNIGGNILGFVPLGFLLSVLLFRNGRIFKTTLAVFLVSLFFETIQLYTGLGVFDVDDLFLNTLGGLFGSLLSLFVPRSLK
WP_132972016.1	0.06186274509803921	102	LANRYVRWIPFTDYRNGISTVADNMLNLFGFIPFGIILAMTLHKPRSVWALGAICGAMSLSIEAGQLFLAPRTPSMEDLLLNTLGGALGAWLGLKLRARSSH
WP_086820294.1	0.061999999999999986	110	LTLMPGSRAGQVPGRTSLVPFQDLLDVDAGQIIGNLLVFAALGCFGPVLFAELGSLSRVMALAATCSFSIEVAQYVFQLDRVSSVDDVLLNTVGAGLAALVSRRWWRVRS
WP_232275338.1	0.06221428571428571	140	SFVLFSFLLYCISAYYLVILPLPQNLDNCVDLKRGAVFEQWVPFNFVNDFLKETRVDWSNPASYVHLLKERAFLQAFFNVALTIPLGIYMRYYFRRSFVQTVLVAFAVAIFFEVTQRTGLYGLYECPYRLLDVDDLILNT
MBN2176534.1	0.06237037037037038	135	YTAVRALLGAGVATLLWWTLVLSNPDSDGTRSLNLVPFHEISRSLRSDEAGYGVVNLWGNILVFVPVGVLTVLSMRTGRRCAGTLALAAGIGLSIGIEAAQYTIGRSADVDDVILNATGILIGVVGARLTQHIGR
WP_110291265.1	0.0629310344827586	116	GRTISDREYCYNLVLFKEIKRFIVYRKELGIMAVFTNIIGNIICFIPFGCMLPILSTRCRKFALVTLISFELSLVIEVMQLLLKVGSFDVDDMVLNTCGGMLGFVFYHIADRLIRK
WP_040696305.1	0.0632967032967033	91	TGRSVNAVPLRDLIDQLRDDRVVEQLGGNLLVFAALGFLLPMRWAWFANPWRLLLVGAVLSSVVEVSQFVLGIGRHSSVDDVLVNATGALL
WP_198168181.1	0.06336538461538463	104	WMILTPGDPSAPDRAVGLVPFHDLAQVVTGPAGTAFVQVGGNLLVFAALGALLPLRSQKLARLKIVAAVAAAGSLTVELLQYGLELHRVSSVDDILLNTTGAVL
MBA2751266.1	0.06352000000000001	125	RLLALVFLVYLLGLGRVTLGPASTPSRAVEKTAAQVDRATQPGGASPQSTTRDRSVVDTAFNVLLFVPFGALVLGLWPSWRWWAVIGAGGALSVAIELSQRWFFTWRSEQLSDVITNILGTAIGW
GHH83189.1	0.06361702127659577	94	HNNLRPGDSIRAYIDQPGFRDTVKQIGGNLLLGVPFGLLLPVLFPRARGLLRVAVITALVMLLVELVQGALVTGRAFDIDDVILNTAGALIGYL
WP_152053460.1	0.06363636363636363	132	LFARALFIGAYISGLIYATLILSPQADPTPNLEPLRTISACWSMGGETLVVNLLGNLALTAPLGIIGPWFCDQARCGIGLRVLLCGFAVSIAIEATQYACDHRMADVDDVLLNTIGAGMGYGAIRGFETVRR
WP_051309732.1	0.0637012987012987	154	RMIAVGAFLLYCCLAVAVVVFPLPGPTTPPLEQTVQLVPLQWIEDVGTEMRKYGLAPTLLNAVSTQTFQQAMLNVALFVPLGMFLRLVWRKGLRSTVKTGALVSFTVEITQLTANFGTAPMVYRVFDVDDLLTNTAGAFLGWLLAAAVLRRNRK
WP_185011014.1	0.06376068376068379	117	HPQLIPLESLTDVARLQRGTGVGATLANPAVQQLLFNVALFLPLGAFLRHYTRRSAPVVILAGFGVSLFIECTQLTGNWFLFACPYRLFDVDDLITNTSGAALGVLAAPLLRLFDRS
MBD5481356.1	0.06377622377622376	143	HRAYVQMFLIYVIAAATLLFLKSSFRRAFVDRNIWQAEPFTKEHFEMYCNLKPFRSITMYMRAYRNQNMSVRLIALNLLGNLVAAMPCAIFLPVIWPRTQTKWRYFLPTMILSVVIVESIQFLTMVGQADIDDVILNVAGACL
WP_153091070.1	0.06392307692307694	130	RFVLGALLVEYYFLVLCSTVICRASHGERHIELIPFWNYPDIWNRVDYPADLIEVLLNIALFVPIGLLLGGFGFKTKKVLLSGICLSGIIEVSQFAFCKGLCETDDVMHNSVGAFLGYLGFLGILKGKRR
WP_187312253.1	0.06421568627450978	102	TPLRNSYDEYTNFNVSFTIASYHFYANLVGNVLLFVPVPFVLCWLFKIKRSATLIYCCLGLSVFIEAIQYAGKLGVADIDDVILNTSGAAIAILYLRKAGKR
MBO4592210.1	0.06458333333333334	120	PMELKDGHIDTLILDTNRIFPFWVNFTPIVHMFDIYDGWLINIIGNIAMFIPVGVCWPFCFKKLDKGWKAVLAGGGFSLFIEITQLVFYQRCSDIDDLIMNATGVLIGTVIYFAVRNRWH
HCB94895.1	0.06626666666666667	75	NAVMFIPFGFLLPLIWKKHRNMINVVLTGALFSFSIEFCQLFNRRATDIDDLLMNTLGAAIGYCIWKLYSKFIKK
WP_185119623.1	0.06646666666666665	150	RKISWVAFIIYLWLVVDLVIMKRNDMSFQDVWYRIHSAWEARREYGYWDLSFRPFLTIKDALDSYQRYGWDSRAFRTATYNVFFFAPLGLLLPLIMKKPSAWKAMSMALFIILAVEIIQQFTGLGMADIDDVILNMAGSLIGLVFYSIAR
EEG55335.1	0.06658119658119657	117	AYTTLQFAFFSRPPGSRSTISLIPGATWGTTLQSHAYVIENILMTIPLGILLPALWPGKSSLRTLAKCLSITLACSVALETAQFLTQRGHCQTDDVLANVAGAFIGWMLFYIGSKIK
MBR5405928.1	0.06659722222222225	144	REALLLLMYVNLAVLLRFTFYPMSRVNGKIQPLRFDAGAVWPPKVNLLPLVHLTAYDTGRDLLLNLIGNFTMFIPSGILFPVLFPRLRSFGKTVAAGAALSLCIELMQLLFFDRTTDIDDLLLNTAGCAAGYLIYAGLRQLCKK
THJ24971.1	0.06660550458715601	109	TNFVGHPRWGEIRWIPFQDFSLTKNFLIDIIGNIGWFIVFGYFLHYLLAEDSSSMRPIAKVVLITVCISLSIEFFQIFCRHRTPSMTDVLCNTVGAGLGAYFFELSRSR
MBE5958512.1	0.06684615384615387	130	KEIQIVLFVAYCGFIVWMTLLNRHQYEHRIIRLELFWAFREWKAGEPYGKVDSILYLKNILFFMPFGFLIPIKKSWKQVTVTAVLVSVAIELIQVATKYGECEIDDVISNTVGALVGFWIYIILLEVMNK
WP_167985818.1	0.0669642857142857	112	VCMAAFAVALAKVTLVPSPSSDALIHTNLKPGASIHAYLDQPNVRDSVKQIGGNVLLGVPFGVLLPMLFPGARGLLRVVVLTALVMVMIEITQGAMVEGRAFDIDDVILNTA
WP_223722639.1	0.06720430107526884	93	PVPVDSGATGFLHRVEQILPWATYRRIEFGANIVFFVPFGWLLSILLDRSRHLVLPIGIVTTVAIEAIQGELLSQRTASIYDVLANTTGTCVG
MBQ8245350.1	0.0672222222222222	144	REAQLLLVYICIVVIVRFTFCPFGKVDGNIQPLIFYPGNWFPFRINWIPFVKLLDYPDKRDILLNLIGNTAMFIPVGIVWPSIYTELNTHWKVIAAGIGFSLCIEILQLPFYDRVSDIDDLTLNTIGYCTGYAIFLVIKSVKKS
RSK31941.1	0.06725190839694659	131	FRNVLFALSIMAVLFITLYPEDIGPAGEQNVHLIPFRSMAEMIANAEGPGVLLRNIGLNILLFVPFGFLFGARRTIRRRVILKATLSGLLLSVGVEAVQYFLDRTTDVDDVILNTLGAMIGCVGWKMAEHR
HCR40285.1	0.06741935483870967	124	FLFLSEHYGRDILSKEYRYNLEFFKEIKRFIKYRERLGFENFAVNILGNILAFAPFGFLLPMLKKSYRHFFVIAPLSALFSLSIELVQLYTRVGIFDVDDILLNSIGGILGYLAFTILHFIFRR
AUO19542.1	0.06772151898734176	158	RVITVQIFCFLCVGILTTTGVPDIKYIIAHKYSLDLDIINYSKAAMERLSPITSKLIYLFNPAEIHINPYRMYFNDQMSYILNVILFVPFGFLFSVLSIDKSKIGWKRIAVIGFLFSFSIEFMQLFNRRTTDLDDLITNTFGAVLGFIIYMILYKRKR
MBR4576947.1	0.06772151898734177	158	QGILVTGLAAYVFIYIWVAFLSRKPMNAYSVHVAPLEDLKNAFRTDHGFTDVFARLFQEGFAAFQNVRLVRPQDITQFYSNIMFFVPLGYLLPYTFRWFRERVWTRPVGVCFLISFVTENMQLISRRGMYDLDDMISNSLGGLIGQTLYILLAYILTH
WP_205020588.1	0.06793478260869573	92	LKPGRSLRQYAEDYTFLAACKQAGGNILLGTPFGVLLPILVPRRLRMLRMTLLTVLVMAVVELTQGALVAGRAFDIDDVILNTSGALLGYAL
AYG84765.1	0.068	95	HTNLHPGDSIRAYLAQPNWRDAVKQVGGNVVLGMPFGVLLPVLFPRTRGLVRVVLMTAFVMLMVEGAQGLLVTGRAFDIDDVILNSTGAFAGYLL
WP_093187635.1	0.06830357142857142	112	TIDYLDPAEIQLPEGWWEIRPLDFWSLHRDRPYYRSPDIYVNFFGFIPFGVLLMLLFGRRLSIVHIMLLGAALSLSIETLQILLPRHPSVTDLVLNTIGAGVGAALARVAIR
NLZ47315.1	0.06844827586206895	116	GVTMLDRHSSEQAATSLHLFYSYKTAWNSFSKTEWRNIILNICMFIPLGFLLPLFSDKFKRWWKTYLAGFVATLCIELLQLITHRGLFELDDLLNNFCGATIGYGIIMLVMAIFQK
MBR1584272.1	0.06849206349206349	126	ALFLLYVLAVGYITVFSRSERRAAEILLRFDSISEAIRRRSLQPLEHLIMNVVLFLPLGVLFPLIQPRRLGKWRYIIPLGLLTSALIEAVQLILRLGQCDIEDLAANTVGACLGLGAFKLYRRWFK
WP_079128296.1	0.0690217391304348	92	LRPGHSLRQYAEDYTFLAACKQVGGNVLMGAPFGLLLPVLVPRRFRMVRVVALTAVTMIVVELAQGAIVEGRAFDVDDVIMNTSGAFLAYLL
WP_082573320.1	0.0690990990990991	111	MTMLPGNQAGLVTGAVSLEPFRDLETMSEIQVVGNLVLLSALGFFAPLRFRSLASLPRIVVLAACCSALIETAQYTLRLDRVSSVDDVLLNTAGAAVAAVLSWPWWDIAPR
WP_147983100.1	0.06913043478260873	92	LRPGRSLRQYAEDYTFLAACKQAGGNILMGTPFGVLLPILVPRRLRMIRMTVLTVLVMAVVELTQGALVAGRAFDIDDVILNTTGALLGYAV
NUO37321.1	0.06924137931034485	145	RELLLLVVVVYLSGLAAATLTPSHPSRAVAEATPAVDLRPSLASLTCSSSTLPEGSRARGFCVRNARGNVVLFFPLGILLPLVWPRVGFWRGAQIALALSVSIELLQLLSRAWESYRTADVNDVILNVAGAAVGLAVISLVGRAR
WP_132839337.1	0.06944000000000003	125	RSVAEVGIVHGTVPPVWLILLPGDEGRAVVNLVPLRDLLSMDAGQIVGNLLVFAALGSMGPLRFTALASLRRVLALGAGCSILVETAQYVLHLDRVSSVDDVLLNTAGAGLAALASRRWWHAGSG
MBR6230741.1	0.06963636363636365	110	DYDTLNLVPFREIGRFITKRSEIGVWGAFSNLAGNILAFIPLGFLLPAACMFMRKAYRTILAGLLVSMAGEILQYVFAVGVCDIDDMILNTAGTAIGYAVFAAVKKIRRR
MBL7751014.1	0.06993421052631583	152	KIVAGILLVICLAVLGRFVLFKKPLGYYRQYFKSASMRADAIEANKANNNYVLFATIRKFYKSRRLRTEYKVDNIGGNIIGFIPLGFLFPFFMGRNLKGIKTILAVFLISLGFEWIQLKTGIGVFDVDDLFLNTTGGLIGLILYYGASWMFR
MBR6256129.1	0.07042253521126761	142	REIQLLFVYVCIVVIFRFVYFGFHPENGSIPGLKVGLGDDIHDMISIIPFYFLTDRYDGWQMNIIGNITMFIPVGIVWPICFRKLDTIKKTVLAGAGFSLFIEVTQLFCLGRHTDIDDLILNIFGTAIGAWLVFLIRRKQKK
WP_161224219.1	0.0710344827586207	116	MVCALAFMVAFAVVLAQLTLRPSPASEALTHTNLRPGASLRAYLDRPALRDAVKQIGGNLLLGVPFGVLMPVVAPRTRGTLRVLLLTTGVMLLVECAQGVLITGRAFDIDDVILNS
SIQ35149.1	0.07130718954248369	153	RAPMLLLLAVYAYVLVKIILFKYGPVDLRLLGEQLMHIPERAESIRSRFMLTANLKPFESIRQNLQHLQSSHQFVNFAGNIAIFMPLGGFVRQGTRLNALGAAVAAAVASLMLESSQALFMMGTFDVDDIILNGFGGLLGYAVWAAVASLGRK
WP_206505803.1	0.07132231404958683	121	FTTALAGVLTVTLMPGFRGAEASGTCDRGLPGTAFLASESARLNVLLFVPLCFLAVLLFRRPVLVLAGTVLLTSGIELAQGHLPLGRACSYDDVKANALGGIIGLALGCLCRYLFPRDGRR
WP_203184300.1	0.07157024793388427	121	FLALVAFSVVLAKVTLTPSPASEDIVTSNLKPGQSLRQYAEDYTFLAACKQAGGNLLLGAPFGVLLPILVPRRRRMIRMTVLTVLVMAVVELAQGALVAGRAFDIDDVILNTTGALLGYAL
MBQ1734977.1	0.07161764705882355	136	RTLLYAISAFYLLSVLYFTFLRGERADLASISIKPPFYILKAITTGKYRAVTNRSVLNLLMFVPFGYLLSQWLELSDKTVRWWKIMIAGFFTSLLIEVGQLMLRRGAFELDDLVKNTMGAVVGWMVWRTLDKTLRN
WP_183599067.1	0.07213333333333334	150	VAILALLIVYLYILVKVILFKFDTVDVAFLGEQLRRSIEDPGRVIERFRQGNFTPLVSINRNLDRLSNGNDFVNLIGNVAIFAPLGFFIAALSRKRFLRVLLGSFGVSLALECAQMIFAMGRFDVDDLILNTAGGVLGLMLFYITPGRKR
MBQ5896896.1	0.07225352112676058	142	HELQLLLVYVCIMVVMRITFFPFEKIEGKIQPLLFSFDKILPFRINFVPFVNLFDYPEKRSAWLNVIGNTTMFIPIGIIWPTVFKKLDRHKKVILSGIGFSAFVEILQLPFFDRVTDIDDLILNSIGFAVGYLIYLLIKKLR
MBE5926734.1	0.07235772357723576	123	FMFFAENLGRNIISEDYRYNLTPFKEINRFRGMLNGKMWYHAVINLTGNVICFIPIGLVLPLTGYYWKHFHRVFVFAITFSLMIEFTQLVCKVGSFDVDDIILNTIGGIVGYIIYKISRKIYR
WP_198015630.1	0.07244604316546766	139	YVICLAKITLFPVYFFRDEDLRQMKEGVDSYFAFYQLIPLASIRNYLHEGALLQLIGNFLLLSPLSAYIEIFTRRKWKTGKKIALLAFVSVMIEALQFLFNVVSGFPARTADIDDFFLNTSGAVLTLVILVLFRKMLRN
MBN1192094.1	0.07255033557046983	149	KTALCVAAVTYSAWVLAVTVLPLTFGRPGFSMAADPDWRNSVNLVPLRTIRLYLRSSLVDVARVNLLENLALLAPLGCAVPLLWKRADSWLRVALVGALSATAIELLQFARRYVLGMAGRSVDIDDVILNTVGVMLGYALYRIVRALRK
WP_099171198.1	0.07304347826086958	92	LRPGRSLRQYAEDYTFLAACKQAGGNILMGTPFGVLLPILVPRRLRMIRMTVLTVLVMAVVELTQGALVAGRAFDIDDVILNTTGALLGYAL
CDA80032.1	0.07308411214953271	107	NIKNVRIDEINIIPFKIVKDVYISHNLNYFLISFLGNIFIFIPVGFLVSLIWNMKDKNVILIGFLISLSIELTQLFLKRTTDIDDLILNTLGVIIGLLISKRIKNKR
WP_159602893.1	0.07318181818181818	132	RPLRFVAFAYAAVVLWATVGPAPWRTSGNQLEGGILNPDAWTAPVTWTTGYLSEMAFNVAMFVPVGLLAALLIPRRRWPLALLAGFAFTAVIELVQVPEPDRISDPRDLVMNTGGAVLGVLAVLTARMVRRS
WP_025580016.1	0.07375000000000001	120	FLAFYGAVLLQVTLLSREPGSRTAADLIPFSTWGTTAQSRAHEIENMIMFLPVGVFLPMLHRGLREFRTAVLVLTGLSAGIELIQFVTQRGYLQTDDVIMNVLGGVAGYTFWRLIFKWRK
AYW77454.1	0.07375000000000001	152	AAWSVGAVVYLTALIAYTLFPLPDMSAEYCAHRPHEFLLDPTAYFSDMARHLAGQPLQTALASWDVRQMVLNVALFAPLGLLCGDFLEWGALRSLATGFGVSLAIELTQYTGNWGLAPCQYRVADINDLITNTVGTGVGIGIAALTPRLVAS
WP_231486004.1	0.07377358490566037	106	TLPGTDPQVGLYWARAPFSTFGEYDRTGTEIIGNLLMFVPVGALVYFLSRRLLTVLALGGGFSFAIELYQCLDRQGRVTSTDDVLLNLGGAAIGVLMTLSATRWAA
MBS5414606.1	0.07381578947368421	76	VENIIMFIPYGILLPIAFKRIRKIWMCVGSACMISCMLEVMQHMTGRGYTQIDDVMTNTIGAAVGYVVWKIFDKLR
HHW46974.1	0.074	115	FDGVKLNLVPFHTVREFVNTLHTSSSAYLIRHSIINLAGNVVMFIPYGFFLPWIFERCKKYNRTVIYLGITIVLIEIIQLFTLRGSFDVDDLILNMVGVSLGYALFMLKSKARKR
WP_222970123.1	0.07417391304347827	115	IALVCMVGFAVALAKVTLVPSPASDSLVHTNLKPGASIRAYLDQPAIRDSIKQIGGNVLLGVPFGVLLPMLFPRARGLLRVAVVTALVMVMVETAQGMIVEGRAFDIDDVILNTT
WP_206157363.1	0.07420168067226895	119	YVGFMLWMTLFNRTPYPHRVFRPELFWEIRSMLAGEESGKLLTLLFLENILFFIPFGFLYPGKKSICHVCAAGMFTSVSIELMQLLTLLGECELDDVISNTFGAFIGVCLYQVAEKCWK
WP_168908164.1	0.07421052631578953	133	AVSVLLVAYGWILIKVILLKLGTGDIGFLADQLRHSMSEPGLVLERVRRGNLEPFSQIRSDWDGGSSIGRLNLFGNLLIFIPFGMLLRIALRRKALRLLGAAAVSFAASLALECSQALFGIGTFDVDDLILNT
WP_081416136.1	0.07440860215053761	93	WKLGVPHLGDDGARQLKLVPFVASGGHGGSAPAEVVVNVLLFVPFGLYLGYLRASWPWWRTVLTICGASVAMEVAQYVFAVGSCDVTDVITNT
WP_089949258.1	0.07458333333333332	120	YASMLFAATFLPMQTEPPRQAVQPVPFQWVADTVRDGQIAFDQMTLNVLLFVPLGAMLMCWGRLTAGRAALTGGGVSLLIEGSQLLWANRIFDVDDLITNTTGTALGWLGALAAVKVLAR
WP_179294268.1	0.0745925925925926	135	RWRAAGALGGYCAVILSLTTLKAFFQIGYLWNPDNQRARELRLMPLDDLFSGSWFKPAFEYGGNFAFFVPLGVLLYVQVGSKLKATIWGFVFSGLVETIQYVFSLGRTDIDDLFFNTLGAFFGTWLAQLLGKRLH
PFG94300.1	0.07492537313432839	134	RAPVIDGMLAYSVLFVGYLVFSPQQETPLPVRPDLGNDLSMALSAGPGDSLPWVQLAGNVVLLLPLGMLVPQRLAWFDNLGKIALGALAMSCSIELVQFLAISGRVASTDDVVLNTVGATIGGLLIRAPWRSVR
MBR3751401.1	0.07500000000000001	148	FCIMALTLLGPIGPGQAAQPRLVPLQTIVAMTKDIVKNGFLDLDALSNWDGSLLNCVYVISHSARNLVANVVLFVPIGLLLAWHVKRIKLTCAAIISVAIPIAVELWQLLLCRGRTCDVDDVILNFIGIFFGFAVVIIYRNRRKNGKR
SHH57995.1	0.07500000000000004	94	SNLRPGDSLRAYLDQPALRDAVKQIGGNLLLGVPFGILVPVVAPRARGLLRVLLLTATVMLLVEFAQGALVAGRAFDVDDVILNTTGALIGYLL
WP_135254741.1	0.07503184713375799	157	NALVIYSFILYMITAYFLVILPLPDRDEVAKLTIPRYNIKPFQVVMEFIKHTSLDIKNPSTYLPALKESVVIQPVFNIFLTIPFGTYMRYIFKKSLKTTVLLSFCFSLFFELTQLTGLYGYYPRSYRLFDVDDLFLNTLGGIIGYYLTPLISRLFPR
WP_203809982.1	0.07517543859649123	114	MILLPNNGPAGREPRVNLVPLRDLIEVLSGSPLAAALQVVGNLLVFAALGFFGPIRFPALASIRRMLVVGAAGSVLVETLQYVLRLDRVSSIDDVLLNTAGAGLAAWASRRWWR
WP_070791612.1	0.07532051282051284	156	RLLVTFSFVLYIICAYAMTIFPLPSREEVEHMTGPVQNLKPFEFVRYFKEYSPFVLSDKSTWVPALKHWTFIQPFFNFLLTLPFGVYMSYLFKKKFSTTLIYSFLLTLSFELIQRSALFGLYPRPYRLFDVDDLMINTAGALFGYGLGQILKNFLP
WP_171198210.1	0.07535353535353538	99	TLPGWVSFALVEFAANVAMFVPLGVLGTGARPLAGLRRSAAVTVAGCAALSGGIELVQWLGFPDRTGDLRDVFANTLGALIGAAVALWLAASRRHSRHR
WP_176187218.1	0.07540000000000002	100	WMILLPGADPGGPRRRVNLVPLHDIAEVVAAGPPATAVAQIGGNLLVFAALGFLAPVRFAALASVRRVLALGAACSVLVELAQYVLRLDRVSSVDDVLLN
WP_214616062.1	0.07540322580645162	124	SSLAEIGIVYGTVPPVWMIMLPGGHAGEVPGRVSLVPLRDLFSMPTGQIIGNLLVFAALGSPAPIRFAALASVPRILALGAACSALLETGQYVLRLDRVSSVDDVLLNAGGAGLAAPASRRWWR
KAB1141601.1	0.07571428571428572	126	LVKVRRPCLRQRALFPITVTYGPYANLMPWTNQINWIPAPSPDPSITANVILMIPLGMLLPLMSARVGSMGRVTAVTAAVSLSIEVTQLLMYVVCNNARLTDTTDLLVNTLGGYLGCVVLYRAARI
MBN1783171.1	0.07576923076923078	130	WMAVFLVYLAILTLSPFQFSVAHLRQSLKPGIVQQIYEWVYFKDYDLVTNLLLFMPFGFLLRLDAQTHQKSWSWKRAVILGGLISLFIECAQLFLERSTNGMDTVMNMAGSGAGFYMARSMWNKLRRAWH
MBR0280837.1	0.07585714285714287	140	RKLCSVLFVCYLTELICLVLALDLVWNLWYRILYRRPSGETIRFFSGAFNFVPDFFRHMRRNETIGNILAFLPFGVLYPLSKDGVTWKRTISAGFLCSAGIEILQPIVGRAFDVNDLILNTSGALISASVFYALSGFLKK
MBR3817136.1	0.07595744680851066	141	FIVYSAVMLWLLFGQRLGYTDFTDYTDSLRNNINLVPFETVKLFSRLAKYSTDARSVELAFRNLAGNIVLFMPLGLLREIFPRLKKYLPFILTVALLITAVEVLQFFTLLGSCDIDDLILNLCGASAGYFLLLLFEKMQKK
MBR5430563.1	0.07597826086956525	92	GRINLIPLLREIRPVNCSRARNLALCGLNVLLFLPLGLLVPALWRRWDRWYRVAGLGLLFSLVIEGCQLLNYRFADVDDLICNTCGTVLGWA
WP_119247748.1	0.07625954198473285	131	INCFLCIASVGLIIKMTLWGRRPGVRQLQLMPFYTLTTISYNGEAIRTMVMNVVLFLPFGLTLPYVFDHIKNKRREWLLCILIGFLVSVSVESIQYIFALGRAETDDVICNTLGCALGVLAEVVAEGIKKR
OKZ59018.1	0.07627272727272726	110	LLILYITLLRRTPEYNEEIRYHISFLPDVKVWTGNLLNVILYIPLGGTIYNMAASIKGTAFAALLSSVLCEIIQYFTHRGVADINDVLFNLIGACAGALLFRAFRAFKKK
MBF4767955.1	0.07633986928104573	153	AVLVGAAVYGVALWTYTLLPLPDVGDYACQHAQTRLMAFADDIRRAAEQAGYGGLGTPGELLRNQAFLQVVLNVVLFLPFGPFVRLITHRGVAVATGLGLAVSLLIEVTQLTGVWGVYPCAYRLFDVDDLLTNTLGAFLGAVVSYPYAARRHR
WP_093674290.1	0.07635658914728682	129	YLFVLLKIDLFEQGRSWVESHSVNWVPMNRINTLFYLSDHHDPGYQTALLRTFQSFAIFIPMGFLVPALRKKAMEFEQFIGVPLAIALSIEFAQYVLMTGRSDVDDLILNVLGSMLGFALWHLFCEWIP
HHJ99345.1	0.0767763157894737	152	RTIASRLFGVFYGAWVVSVTLLPFEVAPPGSGVGLDPYWRESVNLVPLRTIRLYLESDLGRVAWENLLGNLLLLVPLGALGPWAWRKLDRWGWVLGTGLCVSLGIEALQFSKRFIDALQTTRSVDIDDVILNTAGVALGYALFVVVRAIGRA
MBQ3299548.1	0.07699248120300752	133	RIISTICCVLSVGLILFFTIYKRSHGGELSLIPFISFTKIKEQPEILRSMQMNIFLFIPFGLSTPFALPERLRHKVLLTVPAGMVISACVEACQYFFSLGHCETDDVIMNTIGAFAGATAFLIYTAIKKLINK
WP_107055444.1	0.07702127659574474	94	SNLRPGRSLRQYAEDYTFLAACKQAGGNLLLGVPFGILLPILVPRRLRMLRMVALTVTVMVVIELVQGALVPGRAFDIDDAILNTSGALLGYLL
AJD89630.1	0.0771428571428572	126	PSEILDYLTFNTEIPFYWHTHNFIPLKTIGEYLFIRDDLNFNIRVENLAGNVIGFMPFGFLLPLLLEKFQSFKKVVIATFLLSFGYELIQSIFRLGSFDVDDLLLNTLGGGAGYLILKLLLMVKYK
MBQ4397774.1	0.07726415094339623	106	CDQVFLMPLSSLTPARYSESVFREMVLNVCLFLPLGILLPFAMPDSVEQKGKTAVIAGAMLSVLVEGLQCIFDMGCCETDDVLMNTLGMLLGGCSYVFFRFVRELF
WP_225255050.1	0.07735849056603769	106	YTAGVAAVTLLPIVPRSPEYWAGEPWWTMFRWVPFDVDMPSFTLNVIMFVPFGILVPSLWPAADTVRRIALRAACASLAIESTQFVLGMTLGSRRTVDVNDLIANT
WP_183099326.1	0.07735999999999998	125	LLSGAVYGLALWTYTLLPIPADDTYACVGRQTEPLATIRAIGFRDSDGAMGLVRDPAFLQVALNVLLFVPLGFYVRKLLGRGVVVATVLGFGISLLIEATQTTGVWHLFDCAYRRFDVDDLIVNT
WP_064537786.1	0.07753968253968258	126	AMACAFVCMVAFAVVLARLTLQPSPASVPFVHTNLRPGRSLREYADQPGLRDAVQQIGGNLLLGVPFGILVPVLAPRSRRLPRVLLLTALVMLAVEFAQGALITGRAFDIDDVILNTAGALAGHLL
NLK27460.1	0.07768000000000001	125	YFLFFSEHYGRGSISEEYRYNLELFKEIKRFIKYREILGIENFIVNILGNVLAFTPFGFFLPCLKKKYRRFILVAFLSILFSLMIESLQLYSKVGIFDVDDILMNSIGGMLGYMAFKVVYFVLQR
MBP1533609.1	0.07769230769230769	130	KIINFVLLIISVLVILELTVFSRAHGQSTFYPIPFYSFRAAKQFPEFYRLNIMNGFLFVPFGLSLPVVIPDKVKYKAGAAVICGALFSVTIELVQLHFGLGRCETDDVIMNTLGTALGASAEYISAKLKR
MBQ7300419.1	0.07800000000000001	110	LTIVYARSHIKGINLIPFQDLTPIYKHIPYDMLEGYILNVLLFVPYGYLLPYIKKKPFLKQTVLYSFLLSLCIEYFQFLFKRGIFDIDDLICNTVGGLIGGMIFHIFRNR
WP_023607000.1	0.0780392156862745	102	NMRRINVIPFGDSAKVNGMIDRSELWNNFLIFVPFGGLLGIVAKKSNVWQKIGYLFIFSFMIELMQYLLQIGASDITDILTNVSGGVLGMGVYALLRRQFPN
WP_216413395.1	0.07833333333333332	114	ESTVFTRKSQGYHAYELEVFWSWKSVIKYHSKEMIKENLLNIALLFPFGLVLPFAFYKRLSWWKGLVIGFLLSAVIETLQFVLCRGLFEFDDMIHNGLGCMLGCVLAGFLFQKL
WP_068799427.1	0.07834532374100721	139	LVVAAIPVYGLALLSYTLLPLPGVDDVASFCAGRSLEDVLQPRPFQFVADILRLSARQEVTGPRAWVANSAVQQVVLNVALFAPLGWLLRGPFRRSLGTVVAAGLGVSLLIEVTQLTGNWFLFPCAYRLADVDDLIANT
GGZ31272.1	0.07860655737704919	122	PVVTALWVACTTAVLSLTLWTTGGATDLRCVIDRDVLEPFRHLEGRLNAAMFVPFGFLGVLATRRVALMACLALVLPVSIETVQVLTSPLTGGCDPSDLVANTFGAICGVGLGVVVNRMRRR
WP_087154964.1	0.07864406779661018	118	FSEEWGRNFMGGEYQYNLLPFREIRRYLQHYRQIGGWLVLLNLAGNIFAFVPFGALLPVLPRRKVGFWKTVLLSLDLSLCIEVSQLILRAGSCDVDDIILNTLGGCAGYGLYMLAVWI
WP_217549487.1	0.07872180451127822	133	LALGAWMLLVLVATLYPEQPLGSSHEPINWHPGEQFSSPGVDQFELDLLTRQYLGNAAMFVPLGTLGWLLTRRSFLTFICCAGFSAAIESIQQIMAAGRSADIDDLLCNSGGALVGLTLAAVSWLGIGLFERA
WP_051985849.1	0.07899280575539569	139	IMLPFPATRHNPPLAQSPVQLVPFHFIQDILKETSVVKGEPSTYWRLLKERAFLQVAFNVLLTVPFGMIIRYYFRFGPIRCLLLSFLLSLLFEVTQLTGIFGIFDNAYRVFDIDDLMTNTLGGMIGFLAAEWLSRFLPR
MBE6921053.1	0.07903225806451614	155	LLFLAYAGIMLYFLFFRTRTATDGLTYWEQIQRNCNWIPWKTVGNYLDVLMRPEYYIAKWEAASVYRYQAAVAVINILGNIAMFVPYGAFLPAMWQRLRKAWKVFLAGTLSIFAVEICQLLTLRGRFDIDDVLLNMIGIMLGYGLWRLTHRSSKK
HIR28042.1	0.07909090909090907	77	IENVIMFLPFGSLSPGLCPVLKKGAWCVAAGFFCSMVIETAQRITERGYFQLDDIVMNTLGTFLGWLCWNVFKRLSP
WP_052098850.1	0.0794029850746269	134	REAVLFLIAGYACFMYQVTLYNREPNSRKGVYTELDFGNWSGDYMGFQQRVYSLLNVALFVPWGFLLAAIRGKECMCRKIFMVCSASFLTSFTIETLQLITGRGYFELTDMITNVSGGLLGVLIFCAAWAVYSK
MBE6947220.1	0.0794904458598726	157	LAALFLAYCGFMLYMLFIRNRSAIEGLPYWEQVCNNYNLKWFRTVENYWDVLTRPTYYIDKWGGYEVYCVQVRIAVINLAGNIATFIPFGAFLPAMWPKLCRFWKAVPLGVAAVIVVEILQLFSLRGKCDVDDLLLNTVGILIGYGLWRMVQSIRKR
WP_055491000.1	0.07954545454545456	88	SNLHPGSSLRAYLNHSVTRDAVKQIGGNLMLGVPFGILLPVLAPRARSIVHVVLVTAIVMLLVELTQGALITGRAFDIDDVILNTTGA
WP_191059301.1	0.08019801980198021	101	PGALSRPHRIFFLDREPRLVPFQDIWTRDAWRNVVGFIPLGMVAAIWPGATLFSVLATGLAISGSIEFIQLTVPRRVPSVDDVITNTAGAFCGWLLIFFLR
MBS6347364.1	0.08019801980198023	101	HSYVPMNLVPFLDVLEGRGDFARQVVLNVIMTLPFGFLFPLTGNRRGGLLRTVWFCFLMSLGIELLQPLIHDYRSSDLTDVITNTAGGVLGYGCYAAFRPV
WP_221386242.1	0.08068627450980397	102	PSPVDQPVAGQLASILEFLHSHGIPNWVNYKFVEASANVALFIPLGIVSALAFPKKTWWQIGALGLLVSGCIELGQFLFLHDRIASPSDIVTNTSGAVIGAL
MBQ9872628.1	0.0809433962264151	106	VPFTTIRNALDWQDGGLRVIDYMNLYALIGNVLLFVPFGYLLPKAFPKTAKFYLTIPAGLLASLAIETTQYITKLGCFDVDDLIANTIGAAIGYLLFLLVLRGRKK
WP_183123326.1	0.08127516778523491	149	RAVAAPAFLVYCFALVTYTLLPLPNVDAAYCATHEALRHPVWNPLQFLEDLRQFDTGLLNNPALRQVLFNVAFFVPWGVFLRRLFRRSIGFAIASGFLVSLAIETTQLTGVWFLMECPYRLFDTGDLLSNTVGAGIGALLAPVVRRSGR
WP_076249582.1	0.08144144144144141	111	WSYYQYNLVPFETIRPLLMERERYNTDTWVKNLFGNIVLFIPLGIWIPWLFRRSRTFLTFTSTVVLLLLGVEVTQLITRVGSFDVDDIILNTIGAWIGYAGFKLVLCSQKR
RJQ77605.1	0.08152866242038218	157	RTLSFYSFLFYSLTAFLMTVIPAPDRSTVDVCVKYAEMSHPQLVPGNTFSDIWKEADHRIGLGSLIVQNPATLMTLFNFALLLPLGMYLHYHFRRGFWVTSLIGFAASLFFEFTQYTGIWGIYECPYRLFDVDDLIVNTAGCMLGWRLARPLTRILP
MBP5617096.1	0.08153333333333336	150	TLLALYVGGILWLTLANRLGMEVSRYRFKPFYVVRQMLNCWFGFKKISAATCRAVFRNTKNLFASAHASPVEDLLLNIVLFLPIGFLLPYVWPKFNFWKTALAGLLFSSVIEGVQYLAQWGCCDIDDVINNTLGTCIGYFCYRIYQRFTR
WP_166869229.1	0.08203539823008854	113	DGYRCAGVVLDPLQGFRDVLTDGRAAVEQLVLNVALFVPWGFLVRALWRRGWLVATASGLVLSLGVEFTQLTGVWGALPCAYRFFDTGDLLTNTAGALLGSLVAIPFLRRAPR
NLD76284.1	0.08206896551724138	145	LALVTTAVYGLALWTYTLLPLPANDDFECREPITDLNEILDGVRSHPHATLLDLARNPMVLQVVLNVALFVPLGFLLRVRARRGIVVAGLAGLAASLAIELTQYTGIWGLYHCAYRYFDVGDLIANPAGALIGSVAAAAVVGRTP
WP_222623984.1	0.08231343283582093	134	LLLVAQLAFIAWLSLRPLAATWVTASNLEPLASIRGDLDVGFAEATRRIARELLLYAPLGVLLPLAGGRVDAHRLASLLRTVLASALISCAIELAQSTVSGQVVDVDTVLLNTAGVALAHLAVVPAVRARLRRR
WP_031172400.1	0.08256637168141595	113	AFVCMVAFAVALARITLEPSPASVHLTHSNLHPGRSLRAYVEQARTADAMRQIGGNVLLGVPFGVLVPVLAPRARGVLPVLALTALVMLMVELTQGALITGRAFDIDDVLLNT
MBQ7645946.1	0.08268292682926831	123	VYRHRFDMSIFTSGELFQNGKLFLVPFVHMKWAYSDYPPYFIMSLLENLVMFVPVGICLRRIYGERMTLTKIVVISFAISFAIEFLQYMFGTGESETDDLLINTFSAFLGGGICILTEKYLNN
WP_112880291.1	0.08270072992700733	137	VYLILLPLPPSVHNEPPSVSYAQWVPFHFVLDILKETGVDWERPSTYLRLLKERALLQVVFNVLLTVPFGMFLRYYFRTGWLKCLLLTLGLSLFFEVTQVTGIYGIYDYPYRLFDVDDAMTNTAGGMLGFVAADWLS
WP_019533392.1	0.08270676691729323	133	SNCPPGAGTSGYVQSVPLQFVRDFLKETQFKPGVPSTYWGVLKERAFLQAAFNVLLFVPFGLILRYYFRRKLWISVAWSLLLSLLFEVTQVTGIYGIFECPYRLFDVDDLLLNTSGGLLGWLVAPWLTGFLPR
WP_232698709.1	0.08293103448275863	116	SITERLVDGGNIVPFREIERNIHSIRHDQDWRGFVQFAGNIIAFVPLGILLPLLFKKGFASLFRMMLASFFVSLILEVSQLVLQIGRFDVDDLILNTTGGVLGYIIYVICYRALSR
MBQ8626051.1	0.08303571428571434	112	EGEYRYNLTLFHEIERYVKYGIRTGSWYLFFINVCGNIAVFVPVGVFLPALWKPCKNVFFATLISLELSLFAEITQLVTRVGSFDVDDLLLNTLGGLCGYIVFMIWRTIREK
WP_176556080.1	0.0831932773109244	119	YLAHPDWIPLHLLSLGSGEVEIWRQSRTLGAFLFDTWTFSAVMNYLVCIPIGAFLPSQRLRWRDTVVLGFFLSLLIELTQLTAAWGHYPCAYRKFDMDDLVLNTLGVTLGFAVARRWLR
WP_224959009.1	0.0831967213114754	122	FAVLFTGYLVFYPQPEIADRVEMELGNDLYTALRAAPGDIRPWVQLGGNLMLLIPMATLVPLRVRWFDGFGKIVIGGLLTALTIETIQFFCIPGRVASTDDVVLNTLGAAAGGVVVCASWRR
HCW22476.1	0.08320312500000002	128	RFFDYFCTATYLFVVAKLTFFTRESGSHPRAIDFQLLGTFHPGTPAGQFFYENILLFIPAGIFLPILFPVQRRWYRTLLSGCLCSCTIEFAQLITGRGYCQVDDVLTNSLGTLIGYAIWFLCSLPYRR
WP_051563209.1	0.08323741007194241	139	KELRLLTLYVCILVISRFVYFPMHLKNGHVAPIIFDIHKAYPFKCSFKPFLFLEQKYAGYKVNIVGNIAMFIPVGMALPFCFDKLNNVIKVTFIGMCYTVFIEISQLPLYQRHTDIDDVILNTSGVFIGAIVYFTVKSI
MBQ2287269.1	0.08344537815126049	119	EVYGRTEMQNIYHYNLIPFREIMRFYTYRELVGMEAFVLNLFGNVIAFVPFGFMMPILKMKYRYSKRVIGMTFFLSLTVECIQLLTRVGSFDVDDLILNTLGGVLGFGMFHVMNWIRRR
WP_037334735.1	0.08367187500000003	128	AAVDMTLVLTCFLVLCLVTMPVTGAQGSRLNLEPGTDLRLALNDSANLWQALGNVVMLSPLGALLPLRFRRLRSLGRIALGALAVSVLVEGTQYLIQAGRVTSADDILLNTLGAVAGAAVSKRLWHRL
PWL42576.1	0.0838738738738739	111	WPVFLILYLSTVFHLTGAGALSDALRYGIHRPDQINLIPFSREIDRIAYFQNVLLFLPLGFLVPHISPRWSSFSGTAFTSFGFSLLIELSQLLNNRRTDVDDLILDTLGAV
HAJ74789.1	0.08405228758169936	153	RKFTHMITAAYVLGVLYFTLLSRQPSEDSKMNLVLFYSVIRSLRYPVNTGEIIHHLLAGRFDQVFTTYKPLKAALLNIMLFVPLGYILPLYIKKRRGMFPKIIMISAMCSLCIELTQAVTRFGWFDVDDLFCNITGGAAGYLLYIIAGSLIRS
WP_154614250.1	0.08460176991150441	113	YAAGVVANTVFPIYLDKPARTARWDDSLHLDLLSDYEVADAVMNIGVFVPVGILLALVAPRWSGARVLAVATACSLTIEVSQYVAAQTLAGGHVADVNDLLFDVVGAALGLLA
NUS63523.1	0.08466216216216217	148	SAVVAAGSALYGCGLVAFTLFPLPDVTGEFCTGRSLRDYWQPRPFASLDDIAAAGFSPTSPAFLQVALNVVLFVPLGFLLRYRFRRGVVVSTAIGLLVSLAVEATQGTAVFGLYPCPYRIADVDDLMTNTAGALAGWLLARWVGRRLP
MBO8463860.1	0.08507246376811596	138	RLLGKIGFYIYVVSIFYFVLLSERYGRFSHEEYRYNLVLLQEIKRFITYHHHFTFEELATNLFGNVFAFSPYGMLLPFVRKQQTKLFDVLRETFCFSLVIESMQLIFKVGVFDVDDLLMNTVGGLIGYFCYFMIRRIV
NBH45427.1	0.08564885496183204	131	RKGMLVLFFVYVLSVLYMTVFSRLESHNESVKLEIFGTVAEAIRTGSPEPARHLLLNGAMFVPMGLLLPMAEPKRLAGAGCVLAAGLVLSTSIESAQMIWEIGQCDIDDIISNTLGALTGFIIYGLFFRRY
WP_077612373.1	0.08616541353383457	133	IVIVIKFNGSINELFDRMNSINTNKSKGNWNVNLVPFNSIEVQLEYRYQWWAVKSILGNLIAFIPLGFLLPITHKKCNNFFKTFLVSLMLILAIEVFQLITSLGYFDVDDIIMNMIGSIIGFCLYSVLKKVYK
WP_206184632.1	0.0862015503875969	129	TAVADIGILTGTVPWIWMILTPRGGPTSANLVPLQDLSQVATASWPTVSTQVGGNLLVFAALGALLPVRSPRFASPARVALAAALASASVEALQYGMRLGRHASIDDVIVNAAGAVLAAMITRRWWASR
MBQ0162155.1	0.08635036496350368	137	EAQLLLVLTCIIVIARIVFFPWHHIDGRIGTMKLDLSQLPPQYNLIPIKKLFIHYKGWQMNIIGNITMFIPVGIIWPVCFKKLDTPAKTILAGAGYSLCIELCQLLFYERLTDIDDLILNTIGVTIGAPIYFYIVKR
WP_161920219.1	0.08639455782312924	147	REFGLLLFVLYLTGVASQTIVPEFVIINNKLQAVDLGFNPDRINLEPFNKIIETQILVENGHISYLFIEVFGNICMFIPIGFFLPLLWDKFKNPFLTVFVCLFISFSIETIQLILPRGTDVDDIILNTSGGLIGYILYSVQKSRLKN
WP_178317387.1	0.08643835616438356	146	AIALTLLITYLFSVYAATVFSRPVHADYSYELLPFWSYRAIRGGEKSLIKENFYNVLMLMPVGLLLPAGGVFEFTMKCRHKRSALSAGYEKKNAFYTILAGFLVSLSIELMQLIFKRGLFEFDDMLHNTIGTAIGYGIYLGIRCLW
MBQ6670823.1	0.08663157894736845	95	PDHQYQLIPFITLIRNIKGQNYYYIQQVLVNIVMFLPMGVLFKIKDTKLKYTLAAGFIVSLLIESAQFILKRGVFDVDDLILNTLGTLFGFIIAK
MBQ8793557.1	0.0867716535433071	127	ALVTFSLFTLVQITLLRREVGTNEIQLQPFYTFVMAQSQVEYYRTFFMNALLFVPLGLSMPYVLSKKPRKWTVVVTVVFAAVLSVGIEYLQYRYHLGRCETDDAIANTLGAAIGTLSYLLYMKILKN
WP_100201693.1	0.08703225806451614	155	ALSLFGFLYYGFTALCMTLVPLPVRTPDMCTRFAEIARPEWRPGHTLGDVWKEADQKVSLGALVLHNPAVAGAVFNVLLLLPLGVFVRCHVRRGLVAATAAGLGTSLFFELTQGTGIWGLYPCPYRLLDIDDLLFNTAGAALGWLVAGPVARVLP
MBR2730967.1	0.08717557251908398	131	VLMLIALGGIAYITLLRGARGEREVILQPLQSFIEAKQQREMYRELLMNVLLFVPLGLTLPFALAPAGKVRLRHAGIALAAALVLSVAIESVQYAFALGRCETDDVLSNVVGTAFGVCACLIYCLLSNHRH
WP_088919559.1	0.08720338983050849	118	LVVPEPGHFPDRAWIGALRINDLFHGNLFDVIINFLGFTPFGFLMCAALPRRNRSYSGLQNVCLTILTGFLLSLAIESAQSFIPGRSPHVHDLLLNTLGTAAGAISLLIMLKLWRRIR
WP_142321601.1	0.08736842105263158	76	MPLGFLAPILWDKYKKFKSTVLLGFSISASIELLQLIESLFSGVGRITDIDDMICNVIGSIVGYCIYNIFLKAINK
WP_195683347.1	0.08785714285714287	112	ITMIPTNYNSDTRRILNLVPFENMYDMVFKSGRIGLPLWNIGLNILMFIPFGYLMSQDLKDKPDICMAVVARGFLFSLMIETMQFVVPLGRSADVDDLILNTLGAYFGFLFW
MBE5974646.1	0.08833333333333332	78	IENLMLFIPFGILLPLCFPKARKSLICILSGCLLSIFIETVQYMTQRGNCELDDVIMNTLGTLVGWLVFTGLKKVKYR
MBQ3069433.1	0.08837209302325583	86	SDVYNQMVLNVMLFVPLGMALPSVWPKRRKHPLVMTMLSGVSLSVLVEILQWLLSRGYTELDDVMLNTIGTAVGLLSYAVAAQLRK
SCJ68296.1	0.08867768595041325	121	RCVNIILCICSVFLIIRMTLLGRVSEQRVVELMPFHTFTTMSYNKEASRTLLMNVVLFLPLGLALPYIFKCAKNDRQRWMYCFVTGCCISISVEVLQYCWALGLAETDDVICNSLGCALGI
WP_173761470.1	0.08880341880341881	117	IYIWTVLESTVFTRIPQAYPQYELHIFWSWKAFFVYHDNEMLKENILNCILLMPYGCLLPVALDKRINWKRGLVIGMGTSFVIELLQLITCRGLFEFDDIIHNGFGCMMGAVLGSWC
WP_057771255.1	0.08907142857142862	140	HELLLAVFVIYLLLLFTLTVFRGIYFPWQIDWSQHQQLWQINTIPLRETLKLWQGKSKLDFFYNLFGNIVWFVPFGFLFPRLKQDKRRGAIQTIFLGACLSLSIETLQFFINTGVADVDDLIFNTIGAAVGYWLYRKFSK
EGG31552.1	0.0893846153846154	130	NAPMDVASVMQWMPLNFIQDILKETKVVWGVPSTYTHLLKERAFLQVVFNVILVVPFGMFLRYYARASWVACLAASFGLSLFFEITQVTGIYGFYDHPYRLFDVDDLLMNTLGGMMGLVLADWMKNHLPR
REK56623.1	0.08938650306748465	163	KAATWMLFALYAFIVLFKLLFQRIIVRMVDAANGIEWNRYAATPPDSEGYLNLEVLKRNANFIPFRNTVEYLTGADRYNMDIIIHNTLGNILIFLPLGFFLPLLFKRYGKLSKIIVDSMVISFAIETLQIGLKIGQFDIDDVILNTFGSVLGFLLFKIMKHLL
WP_131445994.1	0.08974789915966386	119	ELQRPRLSWEALGAGGGKVNLLPGSTLLYYLSFRENYLTGAWNIGGNLVGFMPLGILLPLCWARYRRLSAVVGAALLLSGAIEAFQLFSTAGDCDVDDLLLNTAGAAMGFLLLRYVLQR
WP_162642695.1	0.08978571428571429	140	RRFAWMAMAVYALEVVHMLLLNSYRTTQRHYIKDMAPRPNFTPFKSIQLYVSDYHKYNFDTWFFNIFGNMLIFVPLGFLLPILFTGTRKLHRILLCSLLGSLAIELSQLATKLGFFDVDDLILNTAGGVSGFAVWVAVAK
WP_123548822.1	0.08979166666666667	144	LWRTSFVAYLGALVAVTFFPFVIDLDAPPDSPWRPMMNLDALSSLHLRSFWLNIVMTVPLGAYLTGRGLAARGRARPGPAGRRRLRGIVPVAAIALVASVSVELLQLVLHLTIGGNRATDIDDVIANTAGAVVGAVLWRAVLRV
MBP0955642.1	0.08987421383647798	159	KTLLIAAFAVYLGIFANLVFFSRHASEEYRIQMKLFPQIKNSFDADLGFIDLLAVILRDGFEEGMAHIKVFNPMGLAEPYMNVMLFVPMGYLLPYIFPWFRGKVRVRPALACAIMSLAVENIQLITRHGYYDIDDLITNSLGGLIGQWAFIAAGYVITH
RZK38702.1	0.09007352941176466	136	YVKLFAALGYSLLLIYIVFFARRRRHLEERYLNLVPFENSIKDFVRLDTNSNKDLYNYYSNLGGNILLFIPLPFVIFSLFKIKSNKTILLVALGLSAFIEFTQYAFKIGVADIDDILLNVLGAIVGIVSLRICRHI
WP_086015807.1	0.09015873015873017	126	VLLLAFACMVGFAAALAKATLVPQPGSSDLVHTNLHPGDSLRAYLDQPAIRDSVKQIGGNVLLGAPFGVLLPMLVPKARGAVRVVLVTSLVMVLVEIAQGAIVEGRAFDIDDVILNTSGALLGYVL
MBR3078814.1	0.0902325581395349	129	LVSGLLLAEYVFLLLYKTVLSRPSNVSRGHNFHPFWSYSAFQEGSKHLLSDNIMNVVAFVPVGLLLGCVFRSMTWWKVLLIGGVVSVGIEAMQYFYKRGFAETDDVMHNVIGSLVGYGICSLVRYGYER
WP_185132287.1	0.09036231884057969	138	FFLILLPLPKSIHNEPPQAGSYFQLVPFRFVSDILRETAVKADAPSTYWHLLKERAVWQVAFNVVLTVPFGMFLRYYFRANWLRCLLLSLGLSLLFETTQVTGIFGIYDYPYRLFDVDDLLTNTAGGMVGFLVAEWVA
WP_190862524.1	0.09052287581699346	153	HVIIFIMYLIYIYGLFKVVLFKFRAIEPVDLWRRLERGLGDPGAVAERAQSGNLIPFREINRSLHHVSGHSVLNLAGNVMIFAPYGMLLALLANNRITAAGALLRSFGLSLCLEGAQLVLSLGSFDVDDLLLNTSGGIMGFLVAKFCVKLGHK
MBR2265043.1	0.09062068965517245	145	REAALMLMFINLAVIIRLVYFPLFRVDGHVQPLIANLRATGPYRINLTPFVNIADYSNTKELLINIVGNSCMFIPTGILLPILYKKLDSFWKVVLVGMSMSLLIELSQLAWCPTSVTDIDDLILNTLGAIIGYGFYCLFRPRRKR
MBV8514726.1	0.09070588235294119	85	EWSCRYRRDLIANIVGFMPLGFVLCGFFALSRSRPQAILLSTLCGGGLSVFIEFLQYYVPQRGSGWTDVITNTTGSLLGALIARP
HCH29717.1	0.09109489051094893	137	AANTVMFLYLSGVLFVTLMPAIASLPSCFNHPYTPMHMAPFEDALKGRGDFVRQIVLNVVMTVPFGFLYPLCRRMAGKRCGLLRCLLMTLALTLSIELLQPLINGARSADITDVITNTTGGLIGYGFYALFGRRWPR
WP_207495470.1	0.09113475177304962	141	LLFYLYMVALLNLTISKNFGSPNPESPISKVNLVPLVRVYERYIYAKDNADVSHMHTLLQDVIGNMILFLPLGLLLPVLFKRLRKFWIIIMLAACLSTFIEVYQFFLRYAHIYRFSDIDDIFWNITGACIGYKLFKLVGKR
WP_055541311.1	0.09170940170940171	117	LAFAAMVAFGAVLAGLTLQPSPASEALTHSNLRPGSSLELYWHHPSPRDAVKQLGGNILLGVPFGILLPVLAPGTRGLLRVPALTALMMLLVELVQGALVTGRAFDIDDVILNTTGA
WP_202812683.1	0.0917365269461078	167	ALPLAWFLYLSGLVIVTLLPLPSDPAAACAAIVHWDNYVPFGSLAAVVEQVREGEAARAALYALSILLNVALFVPLGALAEATWRIRCASAPVPPPSGRDARVTPLRRVLAWVVIGCAVSCLIEATQYTGLFGVVPCTYRVVDIDDVIMNTLGAYLGVRLLPRVVRR
WP_202079078.1	0.09173913043478263	92	LRPGRSLRQYAEDYTFLAACKQAGGNILMGMPFGVLLPILVPRRLRMIRMTVLTVLVMAVVELTQGALVAGRAFDIDDVILNTTGALLGYAL
WP_129260488.1	0.09173913043478263	92	LRPGRSLRQYAEDYTFLAACKQAGGNILMGMPFGVLLPILVPRRLRMIRMTVLTVLVMAVVELTQGALVAGRAFDIDDVILNTTGALLGYAL
WP_188271424.1	0.09193877551020407	98	WSTGSPVDQTRSCVVNRDLIEPFTTSQGLLNAGLFVPVGLLGVLATRNIAGTLIGGALLTLTIETLQGSLTFLGRGCDTSDLQMNSLGVAAGVLLGWL
WP_136564153.1	0.09201342281879193	149	AVLLSGAIYGLALWTYTLLPMPAAGDYPCVGRQTTPLDTIGAIDWREATTRSGLAALLHDPAFLQVALNVLLFVPLGFFVRRVLRRGVVVATLAGFAVSLAIECTQTTGVWHLYSCPYRLFDVDDLLVNTLGATIGSLVAALFVRRRER
HIR94239.1	0.09212389380530973	113	WSHMDYRYNLELFREIKRFWIYREQLGFWPVFLNIGGNIIGFLPFGALLPVVHRNLQNGFLVTLLGFSASLLVECLQLLLKVGSFDVDDLLLNTVGAAAGYLIYWICNKIRRR
NLN98277.1	0.09218543046357612	151	LLKALLIIYLAIVASITLVPAVEMDNQIHNNLIPMTNIDDYVYDIVHNGVIHWDYLRSPEVGPSGFFYEATRYSFRNLFGNIALFVPLGLLYPLTSKRDHFMSAMLKIILTTGLIEVVQYLFIAGRSADIDDILLNTVGGLIGYGLYRWIR
MBX6313082.1	0.09225806451612906	93	NLVPLRTIARDLNVRGKDFVVNFVGNLAAFLPLGALLRRLWGSRASAQRVALAGMALSLAIELLQFLSGRRVADVDDVLLNTLGALLGYMALA
MBR2122730.1	0.09227272727272727	132	NRVLAIAFLIYIIGLLYIVIVSRIGNKIAWIRVDISEVVRQFSSDRGGDRIMHTLQNIIMFVPLGCFIVAISDGKSSVLKGLAAGVMLSVCIESVQLLFSIGECDIMDILANGAGCAAGELIWKQSRLLAEK
MBI4943410.1	0.0925263157894737	95	DDRAGVNLVPLRGIVGQAHNPDPGLLVVNLVGNVLAFAPAGALAVPALRRGLLAGTVAGTAVSVVIEVVQLGLGRVFDVDDLLLNALGSALGAWC
MBR3419165.1	0.09265151515151515	132	FIAYCLFIVCYTLLCRKAGYEHKADLRFMWAYREMLSLYPGWKKDVGYNLKNILFFVPFGFLFPESSVLRSFFRERQWLTILTAGMLFSVFIEFSQFITRRGLCELDDVLCNGFGALIGFWLCCLFRKVWAS
WP_098513667.1	0.09265151515151518	132	RAIAAPAFLVYAFALVTYTLMPIPRIDAAYCAAHRKLRHPELNPLQFLSDIHQFNTDLLHNPALRQVLFNVAFFVPWGVFIRRLFGRSIGFAILSGFAMSLLIETTQLTGVWFLMKCPYRLFDTGDLLSNTV
WP_007061736.1	0.09290909090909089	110	TQLMPFTFVLDILKETKVQLVKPSTYFHLFKERAFLQAAFNGILLLPLGIYLSYYFKKSLKKIVLISFCVSLFFELTQLSALYGFYNAPYRTFDVDDLMLNTLGGYLGYM
WP_152352407.1	0.0929850746268657	134	RLLGAAAVSVYGVALVAYTLLPLPDPARACGDGGGRLLQLTPFQFVADIVREGRGLGLRDAVTSWAVLQAALNVVLFVPLGLAVRGMLRRGVLAATALGALVSLAIEATQYTGLWGVYDCSYRIADIDDLLLNT
HIS59614.1	0.09304	125	TLFALYIMAVYHVTGAGTIYDAMRKNPDHLMRNVNLIPFSQSISPLGYGLNVVMFVPFGFLVPLIWRKREKFWQVFAAGLGFSLLIELSQLLCYRGTDVDDLIMNTLGAIVGFLLLKAWDKLTKS
HIU43210.1	0.09317829457364343	129	QLAGLALLGAYMAAVFHVTGAGTIFDALSYGVRAGGGEVNLIPFSQEIDMLGYALNVAMTAPLGFLLPQLWPELRRPARTAAAGFAVSLCIELSQLCNHRSTDVDDLLLNTLGALAGYAAFALLSRVIK
MBR9938318.1	0.09319148936170214	141	RKIGKILFLLYMLAVVYLMFFFEKYDRTLADRQYLFNLVPFREIRRFIVYRDVLGTSVVIENLIGNIIGFVPFGYILPLIYKNKRKFWLITLLTAEFSLFIELTQLMLRVGSCDIDDIILNTCGGMLGYGLFFISNRIRRK
WP_152770923.1	0.09326315789473687	95	HSNLRPGRSLEAYLNQPALRDAVKQIGGNILLGVPFGLLLPVLAPGTRGILRVGALTALVMLLVELVQGAAITGRAFDIDDVILNTAGALLGYVL
MBQ7183135.1	0.09348387096774197	155	ILIASGFIILCLFVSKYRPKAAVYPLAAYLLALAWLALLARAPSAQARYNLEIYGALRRGIENGTLTGTGLGSLYEVIQNVLVFVPVGLLTPCISRRTDRWWKAALWGLALSLTVEIIQLVTLRGFFDVDDLIDNTLGAGLGWLIYRASMRRGRK
MBS7060556.1	0.09359154929577466	142	KAVMKLLFIIYMCVLVYVVFFAEAMGRTPQDGYVYNLTPLKEIKRFMKYIWDNDALGRAARLNIFGNIIAFIPFGIYLPYTSESKLGFISTFLYTFSLSLTIELVQLITKVGSCDVDDIILNALGGVIGYILWYIYTKLRKK
WP_075690626.1	0.09405405405405406	111	YRPKNQSYGEINLVPFEMVLYYLSGHVSPLISIYNLAANIGLFIPFGLYYCLIREHPKLRQLIVIAICSISIIEGLQYLTKRGSLDIDDLILNVLGVCLGYLFYPLVKKVL
WP_056469693.1	0.09407407407407407	108	FKYLPVSQFISHLEFNFTRDHWWRSNNFIPFKTITFYLFLADINFDIRISNLAGNIIGFMPFGFLLPLIVKKYDRLKSILKATFILSLTYEILQLLFGLGSFDVDDLI
MBD8926157.1	0.09420634920634921	126	KAIAIICLVICFCFLYATTLFTRQPLESRQFRCLLAQDWKLFAAGVQSERDQVTLNVILFLPFGILWDIIRENKSSLKECAVIGGLISLSVETMQYISARGVFDIEDLLTNIIGMIIGTVIIKVIY
MBR3909098.1	0.09425196850393702	127	ALFVFSIFTLVYTTILKREIGNNEIELRPFYTFILAQSQVEYYRTFFMNALLFVPLGLSMPYVLSKKPRKWTVFVTIAFAAVLSSGIEFLQYYYRLGRCETDDIIANTLGAAIGTLSYCLYMKILKN
MBO5342187.1	0.09454545454545456	132	KVAFVGMFACYLFAVFGVTLLNRSPGDTGLFRLMPFYSYIEAWYQYEDEDWRNLILNIFMLVPFGLLLPYLHKKFRNFAPTLLAGFLFIICIEATQFILKRGILETDDLINNTLGTVIGYAFFRLADYLHKR
WP_084559277.1	0.09470149253731344	134	LARGALVAWIAVMIALTTLKPFYRIGYLWVPEKQRVRQLELVPLDEFSSGSWFAPLFEYAGNTAFFLPFGLLVFGLTQSVRKTVAAGFALSAVLEATQYALALGRSDIDDLLFNTLGALLGAVLARWAGPRWQR
PVE07194.1	0.09475806451612903	124	VALTGFAAVLAELTLTPSPASEDIAGANLSPGHSLRQYAEDYTFLAACKQIGGNLLMGAPFGLILPVLVPRRLRMVRVVTLTVVVMVLVELAQGAVVRGRAFDVDDVILNTGGAVIAYVVVGRV
MBE6659655.1	0.09492753623188407	69	FLPLLYKKYHKIKTVALTGFLFSLAVEFVQMFGWGSSDINDLMTNTAGACVGFMVYCLLSRILPVNLKK
PYO79041.1	0.095	134	RETLLLTFVLYVCGLASATLSPNHPSRVNAETAVGIEVHPNLASLTCSSAIMAKGSNDRFFCLYNAKGNVFLFFPLGILLPLVWRRLHFWSGLGIATALSISIELLQYFSRAWGSYRTADINDVVLNVFGAGVG
WP_092998087.1	0.095177304964539	141	VATAIYLLALVYFVIFSNGRAGLGTMSIRFPLPFYRAIKTHHYGLTTNRSVLNVILFIPFGYLLPTLIIAHRTHCCEGDIKKKQVENVKRLYPSWWIVIGAGLLCSFIIETSQFLFKFGVFELDDLVKNTMGTAIGYLVWK
WP_203966533.1	0.0951818181818182	110	TPDPGAPRRIQLVPLHDLAALAGAPAQTVGVQLVGNLLVFAAAGFFLPVRFARLRSLPRVLLLGALGSVLIETTQYLAELGRVSSVDDVLVNAVGAGLFALLSRPLWSRL
EGX56167.1	0.09524193548387097	124	CAFAFMVAFAVVLAKLTLQPSPASEALTYTNLRPGRSLRAYLDQPELRDAFRQIGGNIVLGVPFGVLVPIIAPRTRGVLRVLLLTATVMLMVEFAQGAMVQGRAFDIDDVILNSSGALIGYLLA
WP_118280771.1	0.0953435114503817	131	ILYMGLLIYFLLFAEAFRENAVDEYRYNLIPFREIMRYIQYHKTIGTGRVLLNLLGNIIGFAPFGFFLPCISRRPIDLWAATLFSMEFSITVEVIQLFSRVGCCDVDDVILNTLGGMLGFLCYRVWRKYRH
WP_225950087.1	0.09536764705882352	136	SLWTYTLLPIPETTTCAGQAAGHLQLRPFQFVADIRREQTGAGLRAFLRNPAVQQAVFNVALFVPLGMFLRHLFRRGFAATVAIGFAVSLFIECTQLTGVWFLFECPYRLADVDDLLTNTVGAAVGFGLAPLLRLL
WP_181611200.1	0.09536912751677855	149	SGLVAAALVLYACAVVAFTLFPLPEIDDPAQFCRAHAALAHPQLRPLASLDDIVYGADREQAFLQVFFNFVLFAPLGFFLKYRYGRGLTHSVVVGLALSLTVEFTQLTGNWGLYPCPYRLFDVDDLITNTAGTAIGWLLAVPLMKVLPS
WP_198035304.1	0.09574468085106384	94	TNLHPGATIRLYLDRPSVREALLQVGGNIVVGVPFGLLLPVVSRRFRGPVRVTLLTALSISVLEGLQHYFVAGRSFDVDDIILAAAGGLVGYVL
WP_158223984.1	0.09588235294117646	153	VLQAILAVYLYFLVKIILFKGHSADVSLLTEQLKIGFQEPARILTRIKQGNLIPLHEITSALNAGTGHSSMNLYGNFLIFVPLGLLLAALGARKGTRSAKNVLAISFFLSLALEMSQAIFSIGSFDVDDLILNTAGGMAGCALYALFAKAGRK
MBP5331415.1	0.0960144927536232	138	QEALQLLMFINLAVMIRFIYFPREYLLDLRIGLQPWNLRYNLIPFVNMCDYARVYDAFRNIAGNIAMFVPTGIILPLAYKNIDTFRKTILAGFLLSLAIELSQLLTRRVTDVDDLILNTAGAAAGYIIYALVRRIISK
WP_124764284.1	0.09613861386138614	101	FSGTNNRFMETANFTPFRDLILNYDGALREIVLNVIMMIPFGIIYPLIKKKRLMKTVLMTLSFSLFIEISQLLNVWWNGLETRIFDVTDLITNTFGGLIGY
HCX06427.1	0.09623076923076923	130	ICGLLLSLEVGFIFVMTLYGRSPGGERKVSFLPFESYVKAFGQGNVEIQLQIIMNVLMFVLLGAMPPLCFKHFEKNKEVVLTAFMISILIETTQGVMHIGMFEVDDMLGNVLGAEIGFGAYYFATWLKKR
WP_173416312.1	0.09632653061224487	147	ELKQFVLYVYIICVLMITVMPLPMTRHHGPKRGHINILPIANTAKQFNAVLARGTHGMMVHALENIVGNVILFLPLGICLPMLWPQYFNFKRVLLTAFLFSLTIELTQLFSRQFGIYRSVDVDDVILNTCGAILGFATIGRLFRQKR
MBD8512855.1	0.0967289719626168	107	LYLTFGTPSGGGSSINFMPLNVTNRADVIDACLNALMFVPGGMLINLIGAKFLHSIAVGAFLSIMIEVMQFVLGSGRTSDLNDIIFNTLGVACGFLLTKRFRKRIEK
WP_051702293.1	0.09706521739130435	92	LRPGRSLRQYAEDYTFLAACKQAGGNLLLGVPFGLLLPFFVQRRLRMIRTTLLAAVVMTVVELIQGALVTGRAFDIDDVILNTTGAVLGYFL
WP_226071100.1	0.09721739130434782	115	CMVAFAVALARVTLVPSPGSTGLVHTNLRPGHSIRTYLDQPERFDTLRQIGGNVLLGVLLPMLFPRVRGLLRVMAFTALLMVMVEVAQGSIVEGRAFDIDDVILNVTGALLGYLA
WP_167195290.1	0.09763157894736846	114	TLEYPEYMRYGLERANFTPFKSIAQNLHGLSYRHEQVNLFGNIAIFLPCGILVGLWTKHDSISFLGAATLSFGLSLALECSQLLLAMGSFDVDDLILNGFGGLLGWWILFVVRR
WP_229748287.1	0.09764705882352938	102	PTPVDQPFGEQLAKALNFLQFHGIPQWFNYNFVEKSANIGLFLPVGFVAALAFPNTRWWQIGAFGMLISGFIELGQLLFLHSRVASPSDVMTNTSGAVIGAL
WP_079178698.1	0.09764705882352942	85	TNLHPGATLKLYLDQPAFRDAVKQIGGNVLLGVPFGILVPVLAPGARGVLRVLLLTAVVMLLVELAQGALVTGRAFDVDDVILNT
HJA36536.1	0.09800000000000006	125	DGSFGRQATFSWQAAAHRVNLRPFHTIVSYWSALRHGRINASIAWINLAGNLLALAPLGMLLPFASRRWGRLGPSLWLGAALIAGVEVLQLATGTGSCDIDDFILNFAGFALARLGACWAAARFP
MCB1055779.1	0.09811475409836065	122	QAQVRGVNLVPLVEVSRAIRSVLASPHPSQHPAFQYLLVQVVGNVVAFVPLGFAAAGLFSFRSPRLGAAARAVATGFGLSLSIELLQLMLATRATDVDDLIFNTTGTVLGAALLLLWTGRPR
WP_179720547.1	0.09814102564102568	156	RTLSFYSFLFYALTAFFMTLIPLPSRRVDVCAEYPQMSHPALVPGNTLGDVWKEAEGRVSVGALVLHNPAVWQALLNVALLVPLGVYLRYHFQRSLLTTAAIGLGVSLFFECTQLTGVWGLYECPYRLADVDDVITNTSGALLGWWFAGPLTRWLP
HIS18039.1	0.09857142857142852	105	EKAASGINLIPFKEMTRYNIGTELFFYNVVGNIVLFIPFGYFVSDYLKAKKIHHILIVSILISLTAETIQYKIGRAFDVDDIILNVIGAILGFMFYISIQAIKNH
WP_184967025.1	0.09877192982456143	114	VAFACMVAFAVVLARLTLQPSPASVPLTHSNLHPGRSLNAYLQQGQFRDTVKQIGGNVLLGVPFGVLVPVLAPRARGVLRVLALTALVMLMVELAQGALVTGRAFDIDDVILNT
MBO7667676.1	0.09903508771929827	114	AVLALFALYLAVTLRLTEAGALFDGLRRGFALRPWQINLVPFSREMDISYPGNVLLFLPLGVLVPLLWKKWDRPGRVAGAALALSFLIEASQLLTDRFSDVDDLIINTAGALLG
MBQ2984857.1	0.09923611111111112	144	REAQLILVYICLIVVARFTFFPFEKLNGKIQPLILDAANIIPFRINMIPFVNITDYEKLFEAKLNIIGNTAMFIPIGIIWPIVYSELNTPAKAIGAGILFSLCIELLQLPFYDRVTDIDDLILNSLGFIIGYGIYCAVKAIKNR
WP_235093362.1	0.09935897435897435	156	RALSLYGGVYYALTAFCMTIVPLPKPSVDVCTAYPAFAHPQLTPGVALTDIWKEAHHHATLDALVLHNPAFWSNTFNVLLLLPLGVFVRIHFRRGLTAATAAGFTTSLFFELTQYTGLWGLYACPYRLFDVDDLIANTAGAALGWAVAGPLARALP
MBC7550282.1	0.09954887218045115	133	RAVLAAALAGYTVFLALVLGWPTPVDAPARGALREILKRLHDAGVSEWVSYAKIEFGANIALFVPVGLLVALALRRRQRWLAVLAGFGLSFAAELAQGLLRAQRVSSLRDVVANTLGTLIGVVIATLIARRTR
GGU97691.1	0.09959016393442623	122	HRVSVALGWLWAAGVVGLTFGTRSGGGQAMNLKLLDGSNPADTWDFFLNVLMFVPGGLLLASAGVRLLTAAASGFLGSLAIETTQYLTASGRTADINDLLANTLGCVAGYVTAAAVRGVCRR
CDZ75516.1	0.09967532467532467	154	REFTMSVFVGYIASISLFLFMPNVYLASKGVDLTSENFDFVGDFKDRIVQGGWGINLVPFKTIKSYLKYSEAFHAALNILGNVLIFVPMGFMLPLLYEDLRSYKKTLIFTMIICMLVETIQFFVGRSVDIDDLMLNVVGASIGYLVYKIKGKLF
WP_073183256.1	0.0997452229299363	157	RNIVMFSFVVYMLTAWFMTILPLPSIETVVDMKTIEPNLVPFKFVQDFIEKSGFVISNPKTWLHAIKSPSFYTVAFNVLLTYPFGIYLRKYFKLSLGKTILCGVLLSLFYEITQYTGLYGIYPKAYRLADIDDVMVNTLGTVLGYLTTPIVGRLLPK
WP_106189669.1	0.09991452991452993	117	HLLTRGAVALYLAGVAHFTLFPIDYALGPRGNQSPWYEQIAPIPLLTADPASFTLNIAMLVPFGVLLPLVSTKVLDMRGVALRALAFSAAIETTQLLIYTIARSGRAVDVNDLLANT
RKW46463.1	0.1	130	SRNSIHTNYIKMLNPVPFTFVMDFIKKNPLVLSKPATWFKALKHPTVYVPVFNVLMLIPFGMYLRYYFKCSFKKTMLLTILLSLFFELTQISGLYFIYPGPYRLADIDDIIQNAIGGCIGYALGRLAMIL
HCK44379.1	0.10000000000000002	103	ILGIKERRLLNLVPFKTIFAQLSSHSIRDLANLAVNAVIMMPFALLIKNLSPKTKNITCIIIIAAFTAGIEAVQYFIGRSCDIDDLLLNVGGAAIALIIYNKI
MBO9658983.1	0.10015748031496065	127	RLTGFLLILINMAILTKYILFKQPSDTIHVLKNIDKYPRPGFQHGQRENWVLFASIHKIYYSRMDDMYKFMNIGGNILGFVPLGFLLPLVFFRRWSFVLTLLSVFLISFLFESIQLYSGLGVFDVDD
WP_227782027.1	0.10033613445378152	119	TAVADVAMIHGTLPSLVLTMKPGSHAGEVAGRTSFVPFQDMVTTGPVEIVGNLLLLAALGFFAPIRWSSVSTLPRVLGLAAGCSALIETAQYVLRLDRVTSVDDVILNTTGACVAALLS
WP_203230238.1	0.10053333333333335	75	AGSCGPWALRALRFPALASLLRVLALACVASVLIETAQYVLQLDRVFSIDDVLLNTVGAGLAALASRPWGHGQPA
WP_049717903.1	0.10057377049180327	122	HRVCAALGWLWVAGVVGLTFGTRSGGGRAVNVELLDVSNPADVRDFLLNILMFVPGGLLSASAGLRFAAAAACGFLGSLAIEVTQYLTSSGRTADVNDLLANSLGCVAGYACAVAVRAVFRR
WP_181727263.1	0.10066115702479342	121	ALVGMAAFAVALARATLVPSPGSEDMVHTNLRPGASIDAYMDQPDLADTVRQIGGNVLLGVPFGVLLPMLFPRIRGLVRVTLFTALVMVMVELSQGWIVKGRAFDIDDVLLHMTGALIGYL
WP_143111248.1	0.1007216494845361	97	QYKLELFWSWKRILNGDSGLLKENLLNCILLIPMGMLLPITLSHNVRWWKALLIGIATSAVIETCQLVFCRGLFEWDDMIHNGVGCMIGCVIMEIWR
WP_057893993.1	0.10096385542168676	83	NWRPLVETVKLTEGASMIDFWYQSLGNVLWFMPLGFLWPLVHPQKSNWGRMFFVAVCFSLSIEALQFVLNTGVTDIDDVIFNT
MBR2860249.1	0.10104000000000003	125	TCFPAFRVDGRIQPLLLDTAQLAPRLNFVPFVYLFDYENMLLAMINLVGNILMFVPLGIVWPSVFKKLDAHWKVVLAGVGFTVLIEVFQLPFFERVTDIDDLILNSAGFILGYGIYLLATKKRRR
RHV16293.1	0.10132450331125827	151	EILYCVTLTYMVTLLGYTMLPNIHMGIESSGKFYFICDRWGNGRINFIPFKTIGTFLFQSENANVSHWKDVSDLNLLANIGLFVPYGVIAWFFPWYQKSLKRITGSGVLLSIIIEMEQIFIQRGTDIDDVILNTLGVLIGGTIAMLGSKYV
MBQ1310918.1	0.10134920634920637	126	VLAMLTFYILFVLTITLFSRRSKGHTAYILDVFWSYRAALEEKPELLVQNFWNIVLFIPNGAMLCFLLRPGWKKTAFVSAAFTISIEAAQLFTCRGLFELDDILHNMAGAMIGYFLCRFALKTRKK
WP_073728582.1	0.1014912280701755	114	VAFLGLVAFSVLLAKVTLTPSPASEDLVTSNLRPGRSLRQYAEDYTFLAACKQAGGNLLLGVPFGVLLPIVVPRRLRMIRMTFLTVLVVIAVELVQGALVAGRAFDIDDVILNT
HIZ08674.1	0.10170212765957447	141	KIFCNILFGVYLVVLFYFLFFAEMAGRMEEGRTYRYNLILFKEITRFIKYHDVLGWMPVFQNLIGNILIFLPFGMLVPILSRRYKKFWCVTLLSFELSLAVELIQLITKTGSCDVDDILLNTAGGMIGFACYAWLRRRRRK
PKB29365.1	0.10175182481751828	137	AVLVAVPVYGLAVLGYTLLPLPQVDAAFCAGRTAADSLQTRPFAFVGDVTRIAARQDSTGVRAWLANAAVQQVVLNVALFAPLGWFLRGVFRRSLPVTVAAGLAVSLLVEATQYTGNWFLFPCAYRLADVDDLIANT
MBE5865262.1	0.10181102362204722	127	ELVMGLFVVFMFGLLFLTFEDNGISWMKSETPGKAWERLQTGVGVNFVPFKTIRSYLKYSSGSENTFVNIAGNVLMFVPWGLGLPLLWRKCRSAWKIMLASVMLPIFIEFCQLFIGRSVDIDDVILN
MBR6360495.1	0.10181102362204725	127	IINACLAAVALGGIFYITLYHRYSGERELILMPFSSFAEAKEQREMYREMLMNVFLFVPLGLTLPSALPSRESKRFRSALLTAAAAAVLSFAVEAAQYFLAMGRAETDDILCNLLGAVLGMAAYIIF
WP_232402746.1	0.10183908045977011	87	PGQGYHLIEFTANIALFVPLGILILLWRTDWGWWQATAVAFCVSATIEVLQDVLRPDRVASVNDVIANTAGGAVGALLVVAARRRVP
WP_108993249.1	0.10186666666666667	150	LLYLIFAFYIYALFKIVLFKGHSIDLMYLGEQLRASLQDPFRIADRMGQGNLVPLHEIKRALELGTNHGYLNVYGNIAIFVPFGILLGMMKNRRGGALAATAKNAFVLSLFLELLQVTFAIGSFDVDDILLNTFGGVNGYLVYRLYFRCR
MBS4932638.1	0.10198412698412701	126	IIIFYFVLFSERYGRFAHEDYRYNLELFKEIKRFIIYRHYFSFEEIITNLFGNVFAFSPFGALLPFVRKQKTGFISVLFETFCFSFVIESMQLIFRVGVFDVDDLLMNTIGGVIGYIVYKIARKIY
WP_206320032.1	0.1020967741935484	124	VRFLAILVAFAGMVAFAVVLARLTLEPSAASEDLIYSNLNPGESIRRYLEQPAFQDAVKQIGGNIVLGVPFGVLLPVLLPKARGLLRVAVLTALAMVLVELVQGSLVQGRAFDIDDVILNTTGA
RXZ84878.1	0.10217054263565892	129	NAPMASGYTQLVPFQFVSDIMKETGIVLDQPSTYMRLFKERAVLQVLFNVMLTMPLGMFLRYYARVNWKTGLILSFSMALFFEITQVTAIYGYYDYPYRLFDVDDLMLNTLGGMTGYVVASWLSAVLPR
WP_162287832.1	0.10232758620689654	116	FNLIPFGTIKNAVLNPLNVDYVIQSGGNLVLLLPFGFVLLKFGLTSTIGRTAVACFLISCSIEGFQFVLNLLASGHTDIKASGKSRAVDIDDVILNTLGGYLGAWLCEKISRIAAG
WP_182706077.1	0.10233576642335766	137	RRPPWYVIVLRVLAVLVALGALGVFSYYAARLTLSPVNDRGQAGGNVDPGHSLRFYLDQPTWDAARQIGGNMVLLAPLGVLLPIVSTRLRGPLRLALVGAMASLAIETVQGTVVLGRAFDVDDIILNTAGVVLAYLL
MBO9706213.1	0.10255102040816327	98	NLEPFHFIADIRESLARSGAGPRAALTDTAVLQVAFNVLLFAPLGFFVRALGSRGFLISTVTGLAVSAFVEFTQLTGVWGIYPCAYRVFDVDDLMANT
MBO7474348.1	0.10255319148936172	141	KKAVYTLFAVYVLLALNILFFIRSSLWSYYTYGEYFRENTNFVPFRTVAEFMSYMRDRNSYYHDMSFDNLVGNILIFLPSGVFLPALWKKQRRFRAFALTTAALIIGVEAVQFLTMCGSCDIDDFILNFFGAVIGYTLSRL
WP_021772660.1	0.10272000000000002	125	YLMFFSEMQERGVLVKPDYTYNLVPFREIRRYLLHGRQIGFFGVLLNLWGNILGFLPLGFILPIFSRRCRRHWYNTVISAYLLSFSIEAAQLLLRAGSCDVDDLILNSFGAFLGYLLFQLVQRLR
WP_084106417.1	0.10279069767441862	129	VVAGLLGSACSLAAFTVFPLPEPETLECSGRALEDYWQLDPSASLVDAGRALASSGPLAGPVLQVVLNVALFMPFGFFALLASQWSWARVTLASAAMSLLIEVTQGTGVYGLYPCPYRLFDTSDLIVNT
GFI70840.1	0.1029530201342282	149	TNLAFVFYVCAIAAILLIPRFEIFIKSYFPPKFGCIIAFEFADTENRSINIIPLASISQQIRDWKNGIGESHPFTNLIANLCLMVPMPVFIKLINNKIKGIYCLAITLGIIIFCEISQYFRAGRTCDIDDIILNFFGAVIGMTMFNISK
MBQ4428667.1	0.10319148936170217	141	RELSLIPVYICLIVIARIVYFPKALENGRIGYLRFDASRMPGGIQPVPFARLFEKYGGWLINLIGNIAIFIPVGIAWPLTFKKLNSALKATAAGFALSLFIEVSQLLFYERTSDANDLILNTIGAFIGAAVFFAVRAVRNK
WP_160496827.1	0.10330434782608697	115	GRTTREGFSYNLMPLTTIFSYIFNMNRHNIGTTIINLAGNIGVFMPFGVILPFIFEKLRRYSLFLACFTGSILILEFMQTVLRVGTGDIDDVILNDIGASAGFILYRFCVAKRSR
MBQ8952300.1	0.10335443037974687	158	TIVVYSFILYCMCAFLLTVLPLPSREAVMAMPDHPIRWIPGYDWYVGMKKIGFNSDNLTSLGLWKKFFTSSDFFQILFNIVMTVPLGLYLRYYFRFTLRETILAGFCASLFFEVTQYTALYGYYPKPYRYTEVDDLINNTLGAVIGYAVQPLICKILP
WP_109216825.1	0.103404255319149	141	RLLCRVLFALYIAGLVYFLFFADMLDRVGIERSYHYNVIPFREIRRFIVYADLLGPVAVISNLFGNIAIFMPFGFLVPILGRKKRKFWFTALASFELSLSVECIQLVTKTGCFDVDDIFLNTIGGMLGYLVYALVQRKRDR
MBQ3271656.1	0.10348837209302329	129	YKTGFFLYVGFVLYHTLFPVWNNLPAMFSHTYRPMNMNPFVDIIEGHSNALQEVFLNMLITLPFGAAMNRIYGKGPGECLLLTLIFSLSIELLQPLISTSRISDITDVITNTLGGAAGWYLADFFTRQH
MBQ3379801.1	0.1035211267605634	142	YELSQTAVLLVILIVARFTFFPTFREGGEVGPLIFDPDRMTDFLINIEPFYYIKKLWSNKLNFIINEVGNVLMFIPVGIVWPTVYKKLRAFWKTVLAGAAFSLIIEICQLPFYERTTDIDDIMLNTLGCAIGYCVFAIVRAI
WP_061289030.1	0.10376000000000005	125	LTGAAVTFVLVTQVMPYGGETGHHLNLEPLRHLRVALEHGVVSAPPLTQVLLNILLTVPIGVLLPIVFPERFGRLRVVFAAGLVVSVMTEGVQYLTGRQADLDDVLANTAGAVLGAALVLLVRRR
MBF1661361.1	0.10382978723404256	141	YVGWSWQQXXXPIGSSNSVTNPELYYPRFYVGWSWQQAWDLTAGMGLRRFATTVYAQLFFNIAMFIPLGFFTAGCLRWGLRATALSGFALSSFIELSQLTGNWGLAGFTYRTFDVDDIVNNTAGAVLGAVCIWVVRAIQKR
TYB42809.1	0.10401709401709407	117	LGVFFYFAFRLTLTPVHDRGQAGGNTDPGRSLRFYLDRPTKEAVLQLGGNLVLLAPLGVLLPVIWKSLRGPVRLTLVTGVMSLAIETIQGAFVVGRAFDIDDVILNVAGVVAAYVLF
MBE5997194.1	0.10414062500000006	128	ILIYFLFFAEWYSHGPGIRDIRRYNFTPFAEIRRFFEYRDSLGFDAVFLNLAGNIIGFVPVGFFFPVMDRKFTGFFPTLAAGMFLSTAVEGVQLLTRLGICDVDDLILNTCGTVIGYLCFLLMRKLRR
SDT34573.1	0.10420000000000007	150	RFLILLYACFLVKVILFKFGSSDSGFLWDQLQTSLSDPHLVKDRMESGNLEPFRQMKSDLRYGSVKGYTNLFGNIAIFVPFGFLMGLLTFKRSFPLLAGALLCFGTSLALESAQLLFSIGQFDVDDLILNTSGGLAGLIIVAVLSWMFKS
MBP6590832.1	0.1042105263157895	152	HWLFVFALLLYMAVLTKAILFKKGGFRYYKHYFNSEYKHYSVKKGWAKANTVPFRTINLYKKGLERNNLTAEYNIWGNLLGFVPLGILLPLAIPFFRRWWIMLPAGALVSLGYETVQLLTGLGVWDVDDLLLNTGGATAGYVLFVLGAWFWK
WP_127360024.1	0.1042718446601942	103	YNNVVPGRTIRFYIDHSSISTFLLEIGGNLLLCAPLGILLPLASRRLDGLRQVTLVTGAAMLLVETIQGFLLTGRSFDVDDLILNTAGASLAYTLYASVRRVV
QBI56374.1	0.10431578947368424	95	THTNLEPGWSLRFYLDAPARDAIQQVGGNIVLGAPFGILLPILYPGFRRVVRTVVLTATVMLLVETVQGTLITGRAFDIDDVILNTTGALLGYVL
WP_024726405.1	0.10443037974683542	79	DFILNILCFIPLGLLCPVISKSCGRMKKTVLFGLWFSLAIEISQMFTLYRATDSSDLIANVLGTALGWFCFKTAARLKK
WP_081974184.1	0.10443298969072164	97	WMILLPGVDPGGPRRRVNLVPLHDVAEIVAAGPPATAVAQIVGNMLVFAALGFLLPLRFAALASAWRVLALGAACSVLVEAAQYALRLDRVSSVDDV
WP_118604937.1	0.10443548387096781	124	FWTLFLAYLFVIGYTAFFSREPGSRKAVSLVLFETWGSSFRMHAYFIENIIMFLPLGVFLPVLFHRERSGWRCVLTGFACSCAIELMQHITQRGYMQLDDVMTNTTGTFVGWLAWRGFDRLRGR
MPY93211.1	0.10445161290322581	155	PALVLGATALYLWVVVAITQLPLPATTAQFCRPGRSDRTGWEPRPFSSLVELADAASMVGGVDLLTSSDLRQVVLNVVLFLPLGALLGSQTRLALWAVAVIGLGASAAIELTQGTGLWGVFECPYRLAELSDVLTNGAGAALGWGVGRWGQGWLP
RYY82200.1	0.10458333333333333	144	RRIAAALFVPYLCVLTLLFVVKRPAAFREQLAHFRWTEMGHTVNLLPGRTILYYITLQENYQTGVAQLGGNLAGFVPFGFLLPLFYRPARRALRLAELATALSLLFELFQFATNVGSFDVDDLLLNVSGAVCGFFILRCILQRR
HAM69156.1	0.10470588235294119	136	REAVLLLMYINLAVVFRFTFFPMARVDGHIMPLPFDTELNSPLRINLRPFVHMNDYALRRDFLVNLLGNIAMFIPTGIVMPAIYPQLRSFGKTLLAGAELSLCIELAQLPFYTRASDIDDLLLNTAGVVIGYGIFA
WP_217782355.1	0.10473684210526317	95	THTNLQPGWSLRHYLDAPAREALQQVGGNIALGVPFGVLLPTLFPGSRGVLRTVLMAAAAMLLVEVVQGALITGRAFDIDDVILNTTGALLGYLF
EGG80842.2	0.10474747474747476	99	QLFASYIEVFKEKNVEVLLQIIMNIFMFIPIGFLLPYCFKKFEKNKTVFFTAILFSGIIECTQGIFRMGMFEADDILGNVLGVELGFFLFCLVRKICQK
WP_176921145.1	0.10480916030534354	131	ALLAGASLVYALALVAYTLLPFPEVGEGFCDSRIARAGAQTRPFAWIDDMAAFDVANPLRNPALLQVLMNVALFVPLGMLLRHLGGRSVLVTTLVGAAVSTLIECTQLTGNWFLYPCPYRLFDVDDLIANT
MBR2824097.1	0.10492307692307695	130	LQSVFIAVYFCFIIYMTMAWRETGTSRARFELFWSYRQFLTNKKLRLEILNNIWLFVPFGIAVRIFIQERTPTKSFLWTVLISILFSAGIESVQLAARIGLCEVDDVISNSLGAVVGAILANSFQGREPS
WP_157294322.1	0.10514925373134328	134	FVNVLFALSVMAIMFITLYPKDLGPAGEQNVNLIPFHSMSEMIVNAEGPAVPLRNIGLNILLFVPFGFLFAARRTVRRHLILKGTLLGLLLSGSVEAVQYFLGRTTDVDDVILNTFGTLVGCVAWKTVGCVRKN
MSY85462.1	0.10525179856115108	139	LLSGAVYSIALWTYTLLPLPDRGSFRCKVPQTDLFGTIGLVGLPDDGVRMFLRDQAVQQVLLNVLLFVPLGVLVRLVLRRGVLVSAIAGLAVSLAIEMTQRTGVWGFYGCAYRKFDVDDLLVNTFGAIAGALISLPWKR
WP_197446160.1	0.10563492063492062	126	SFLIVVVSTAYLLALVELTLVRFHQDSPEPNLVPMRTVAACCASGGRTMALNVAGNLALLAPVGVLLPLARPGRVSTAQVVLAASLLSGAIEAAQFAGGRRTADVDDLILNTIGALAAYTTLRVVS
BBF42398.1	0.10600000000000004	65	PFGFLLSLVFEGRNRNTRNSLLLGLATSFIIEFLQLFGGRMFELDDLIMNTLGTEMGYQIWSSIH
MBL1006741.1	0.10601694915254238	118	FIIFCSTVIYRETLPEPHSNFMPFWSYQAIWEGDDMCLVEVLLNVILFIPVGFLACGFRRMNRWWKVALLGCVISCSIEGLQLWLQKGLCELDDVFHNTLGAIVGYGSYRWIASVLSR
MBS6248626.1	0.1062420382165605	157	KTFVVFTFILYCMCAVSLIVFPLPKDPSQIVEIAQTPQLQPFHFVEQIRETTDFSWADRSTWGPTLKARAAYEAYFNVLLTVPLGAYLCYLFRCRWWMTLLIGMATTLLFETSQLTGLFGIYDHPYRLFDVDDLILNTTGTMLGFWLMIPLAWALPS
MBS1509495.1	0.10657894736842106	152	KFFSWIMLAIFMVLLTKVVLFKNSPRYYKNYFKNQYANYHVADGVKKANFVPLTTIKLFYNSRRLNFEYKVENLLGNIVAFMPLGFLLPLLIKRSRRFYKILIAGFLLSVFFECSQLFAGIGVFDVDDIILNTLGSILGYLPFVILKAAFPS
WP_141958525.1	0.10658536585365856	123	AGLVGVVLFAYVISKLTLRPEPGAGKYVHDNTHPGQTLRLYLDQPSVRTALLEIGGNLVLLMPLGVLLPVLSNRFRGPLRILLVVGLISLCIETVQGTMLAGRAFDADDVILNTVGAVLAYLL
WP_084700265.1	0.10659090909090911	132	HSFAEVGMVVGTAPWLWMILTPRGSGRSVEAVPLVGLIDQLGGAPAVAVEQIGGNLLVFAAFGACAPLRWPLRVRTVAALAGAASVVVELTQYALSIGRVTSVDDVLLNTAGATSAALGVRVALVLVKRRQA
MBQ3544697.1	0.10663636363636361	110	DHYRYNLKPFVEINRFYNLFGTDSDLKAILNIYGNIICFIPFGLYFTWILKREKRLFIKIFLMTFIFSLTIETIQLFCKIGIFDVDDLILNTFGGVIGYVLCEIYLGISK
WP_227192639.1	0.10663934426229511	122	IFLITVMAIYVFLLLYITLGNRENSQGEEFCLIPFYSYYEYMHGKTEKFRESMMNILLFYPLGLVARTVSDKKRIIFWGIFLSISIEVSQYIFHLGYAEVDDVIHNSLGVLIGAIVASMVKK
MBQ6061722.1	0.10666666666666667	159	QRILTLGLAVYMVVFAYLVFFSRTAMTHYSVHVAPLQDLRDAFITDHGFSDVIRRIFSDGFTEAFRNVRLVRPEDVIQFYLNIVVFIPLGYLLPYVFRWCRQRVRMRPALVCFLLSFLVENLQLMSRRGLYDLDDIIANTIGGIIGEFLYISFAYMLTH
RFS87492.1	0.10672000000000002	125	AAVTLVIGVLSVFFYYAAKLTLSSVHDQGQAGGNTDPGRSLRFYLDRPAREALIQIGGNVALLMPLGALAPTVFTRLRGPLRITLAGGLVSLTIETMQGLLVTGRAFDIDDVILNTAGVIIAYFL
KFF95042.1	0.10677419354838712	124	TSLAEVGMVHGTVPFVWMTMMPGGEDDTVPARVSLVPLRDLATMGPLGIGGNLLVFAALGFFAPMRFAAMASVPRILALGAGCSVLVETAQYVLRLDRVSSVDDVLVNAAGAVLAALASRRWWR
WP_147960582.1	0.10684782608695655	92	LRPGRSLRQYAEDYTFLAACKQAGGNLLLGAPFGILLPILVPRRLRMIRMTVLTVLVISVVELVQGALVAGRAFDVDDVILNTAGALLGYAL
WP_203951104.1	0.10712418300653595	153	LLAFGLLVYGLALVAYTLFPVPRIDGTWCAANTAMSHPQLDPLRFLDDIARERRTPGLRGLPANPAVQQVVFNVALFVPLGAYVRHYFRRGVVTAVVAGAAVSLLIEVTQFTGNWFLFSCPYRLFDVDDLVANSLGAAVGVMFAPLLHLVYGR
WP_118731598.1	0.1074193548387097	93	RYSLDLTLFETWGRSAVSRAYFIENILMYLPFGILVPACFRKLERPWVCVLTAFASSVLLEWIQLLTHRGYCQLDDVVTNTAGALVGWCLWRL
WP_068902569.1	0.10744186046511633	129	TAAADVGALAGTAPWIWMILTPGTAQGVNLVPLADLARQVGQMPPGAAFVQVGGNLLVLAALGALLPVRSARLASLPAVAGVAAAASTAVELLQYGLRLDRVSSVDDVLLNTAGAVLAALVTRRWWARR
MBR0133308.1	0.10770992366412213	131	MLILFVVYFAILMYFLFFSERYGRNIRSSEYRYNLKPFNEIKRYIRHRDKLKPELFFVNIVGNILVFAPLGYFIPRLSEKLRSFFKVFFICAFISLTIESLQLIIKCGSYDVDDIILNVFGSCLGYIFFCL
WP_058626864.1	0.10780952380952381	105	VGTLTLAPRALIRPFQERAIDAFFLVTERWGGFALAYDSDVVMNVALFVPLGIAVAALLPLRFAPAAVLFGAAVSLAVETAQSFIPGRVPDADDVLHNTMGAGVG
MQY31923.1	0.10781249999999999	96	MVPGEQAGKVPGRISLVPLRDLFAVLGSGPMTATIQIVGNILVFAALGFFAPLRFAELASVPRILALAAGCSVAVEVAQYVLRLDRVSSVDDVLIN
MBP5416516.1	0.10791044776119404	134	RDIAAILLGISVAVILWLTILSRSGQATTQVIIRPFHELKNIGSLRLKDLTTGRGQLVGNIVLFIPVGFLFPVVVNRKKWYAVFASGLVFSLLIECIQLVTKRGCFDLDDILFNVIGEMIGYGCFRVAEVICGK
MBO5520651.1	0.10793103448275863	116	FTVLRRSTSYEAAEFELFWSYKEWLTGNGELGREILANMVMFVPFGFLLSVLLPTLRRRRRIVVVFVAALFFSLTIEALQLFLMRGLFEWDDLVSNTAGALAGAFLYGIAEKLLRK
MBQ8683166.1	0.10809160305343514	131	RWLCTGLVPVCLYLVYAGTLRGRLPGEHQHFFIPFQVLFTTDDFAQVFRETTLNTLLFAPLGAVLPFALPLKKPAQRIWAVAGIALAVSLTVEILQASLRVGHFQTDDLFLNVLGCLIGTSAFLVYRWANK
PXX58091.1	0.108125	128	VALCDVGMVVGTAPWLWMILTPTGTGRSVNLVPLRDLAAQLADDRVIEQCGGNLLVFAALGFLLPVRRVWFARSYRILLMGVAASFAVEIAQFALAIGRHSSVDDVLLNAAGACLAGQLPRHWWASRA
WP_026360566.1	0.10815789473684213	152	AGTAAVILYGCLALAVVLLPLPGPNSRQLEQTIQLNPFQWVTDIGTELHKHELSPTIEHALTSQTFQQLAMNVLLFVPIGLFARTMWRRGIVGAGLIGFAVSLAVEITQVTANFGTAPFVYRIFDVDDLISNTGGALLGWVAAALFLALRRN
WP_073111673.1	0.10820512820512822	78	IENVIMFIPYGILLPIVTGWMKKPWRTVAAGFVVSVLIEAIQYVTKMGYCQLDDVVMNVAGTCLGYGLCRIAQMCCRR
MBC7519195.1	0.10822580645161291	124	IALALYLVIVGCFTLGPSAPRNSDRWISEILRGLSRSDVTSWLTFSRIEFVANVAMFLPIGALALAAFSPTNTGFSRPILRRALSCVLFGVALTIIIETAQQFIPGRVSDPRDLAANSIGTLLG
WP_159740986.1	0.1082312925170068	147	KITGSILLLYILLVFDVTQFPFPWGKEAQLHVLEAHRFRYNVKPLNNLYWNLWVDFQPRYLLENFLNVAIFVPIGFLMGRYLKDQNKPFIKTMVFVMAFTLTIELLQLAGMYYGFNVRIFDIDDLIMNTLGGLIGYGLWILVVRSRK
MTD60829.1	0.1082677165354331	127	KLAVFFMLFLYGTVLAVQTFFSRTPGTRRSVELGLLGTWGTTWQAHAYVIENVILFLPLGILLPLADRRLAQWKRIFLISAGCSVMIEVLQYITARGYSQLDDVVTNTLGGCLGYIIYKTLIRLKRK
WP_057571022.1	0.10836879432624112	141	QKLGWVLFILYLCFLAYFMFFSESFGRTDTDRGYQYNLVPFKEITRYFRHYDVLGPTLFMINMIGNVAAFMPFGFFLPIISRRSKKWYNTVMFGFVFSLVLETLQLVFKVGSFDVDDMFLNTLGAAAGYLCYRLVQWTRCK
WP_235910719.1	0.10857142857142861	84	YNLVPGTTIAAQLASSNGSLALGNLAGNVLVFVPIGLLGVLGTRCRPGTVVAAGGGLSVAIELSQYVTGRSADVDDVLLNTLGT
MBL7747189.1	0.10886792452830188	106	KNANWKLFSTIKLFYYGRMNENTKYKNLGGNIIGFVPLGILFPWLFRRLRKGWRTILAVFMVSLLFETTQLYTGLGVFDVDDLLLNTIGGLAGYLLYFIAAKFFAR
KXO16925.1	0.10891891891891888	148	RKLYIALLSAYILAMAFIMFMPSKLMQEKGVKLAHISGDFMGSLQERLQEPNLGINLKAFHTIKSYLKYSDAFNIGINILGNIVIFMPLGYLISKLNKKRNFLKTFLACLTLSVFIEFIQIFIGRSVDVDDVILNSLGGIIGAIIAFL
MBK0865816.1	0.10936305732484078	157	SALSFYTFAYYGIATCCLVIMPLPSGSVDVCTKYAKMREPQLIPGSTFGDVWKEADHQFTLSALILTNPAVYKTVFNIALIVPLGMFLRYLLRWGLLPTTLAGLGTSLLFEITQYTGLFGIYPCPYRLADVDDLIVNTSGAVIGWLLAGPIVRRLSH
MBR3033197.1	0.10940740740740744	135	LFLFYVISVFLLTLLIREPEVQIRAILNPFRKYIDLGRDIKNGWGDAALKGVWKALKKDELRITEIILNVLLFMPLGYLLPAIEERMRSWWKILLLGFFFSLAIELTQLVTHMGCFDCSDLVHNTIGGVLGFLVF
MBP0968113.1	0.10953125000000002	128	AVKTLMYVHLALVLYVTLMPLLVSVQFWREMPYLPMNSQPFIDVKLRRGDYMRQIGLNTLLLMPYGFLRPLTKKGYRFFGTVILTFFFSLTIELLQPFTARTPDVTDLITNTAGGAAGCILSAWLRPL
WP_083428589.1	0.10975206611570246	121	VTLSPTPINMGREDDIRRLLTMLHDNGVPEWFGYSKLEFTANIAMFIPLGLLVGLALPWRGVWLGLLIAPMISAAVEVAQAVLLAQRTASVLDVLANSLGGWIGVLMAVILRVLVHSRDRK
MBR6101891.1	0.10977099236641225	131	ALNVIIFLGIAVTIVFYTISNRTEKTNRYVRLIPFKRLFTAKHPAYKTIWLNAFLFFPFGLSLPYILPEKIMLKRRILITVIAAAVFSLCIELSQLIFKLGYFETDDVIMNSFGAAIGTLSYAAAVKLRKR
MBB5067587.1	0.10991803278688525	122	FAVMFTAYLVFYPQPEIAERVRMEIGNDLYTALRAAPGDVRPWVQLAGNLVLLLPMATLVPLRVRWFDNLGKIVIGGLMTALTIETVQFFFIPGRVASTDDVVLNTLGASMGGLVVCARWWR
WP_030316217.1	0.11008333333333337	120	RSVAEVGIVYGTVPPVWLILLPGDEGRAVVNLVPLRDLLTMDAGQIVGNLLVFAALGSLGPLRFTALASLRRVLALGAGCSILVETAQYVLHLDRVSSVDDVLLNTAGAGLAALASRRWW
WP_170220828.1	0.11008849557522128	113	IIVCFLVTVPVPGRPPTDLHLRLGTDLVAALTPAGSPWQVVGNLVLLAPLGALIPLRVRASRSLIKLALAALVVSTIVEVGQYLLHTGRVTSTDDIVLNTLGAVAGARLARRW
WP_052337130.1	0.1102325581395349	129	VYGLAIWTYTLLPVPEAGSYTCVGAQLEPLRTIRDARRYSSGTTAELLRNPVVLQVLLNVVLFVPFGFFVRAVLRRGFVVATALGLAVSLLIETTQRTGLWGIYDCAYRVFDVDDLILNTTGATLGSLV
ONI83734.1	0.11034013605442174	147	RAVVLYGLLAYGLVALALIFLPFPSPSEVCSGEEMLSTTPFQWVTDIRNNMAANGRSGVGAAVTSTAFLQQALNIALFMPLGVVLRKSYGRGPLAVVMTGLGISLAVEVVQYTGNLGAYPCPYRIADVDDLISNTTGSLLGWMIAPA
WP_136830769.1	0.11059210526315788	152	SIVLALFIFYMYGIVRIILFKFRWRDTDFLMHQLERNFWNPDILINHLQRGNFIPFKTIFININNLSGWHDLSNLLGNIVALIPFGIFLVLLSKNKGTKFKGVLAFSLSLSLCLESLQVVFTIGSFDVDDLILNTAGGLLGYCAIKLYDKSR
WP_223397192.1	0.11066225165562917	151	RMLWTTAGFIYATAIVAFTVFPLPEFTPGYCAAHATEPLFDPLRFPRELIDLIQTQGAMAVASDWLVWEFTLNMVLFIPFGLIVRRVFEWPRGVVLAAALGTSVLIELTQLTGNWGLAPCPYRFADTTDLVTNTTGAVIGMGLEKITPRLL
MBC7587178.1	0.11072164948453607	97	IPFHTTWSCLSGQRTLWDAVANIGGNLLGFVPMGIMLPILFRQLNSGKKVVAAIFIVSACFELTQFITGVGYCDIDDLIQNTLGGAMGFLMYKKWIK
RPE46240.1	0.11085106382978725	94	TNLHPGTTIKLYLDQPSVRDTVKQIGGNVMLGLPFGILVPVLAPNARGILRVLALTAIVMLLVEMAQGALVNGRAFDVDDVILNTSGALIGWLL
WP_106428947.1	0.11094736842105263	95	HTNLRPGASIRDYLEQPEVFAVVQQLGGNILLGAPFGVLLPVMAPQLRGFLKVTLCTAVVMLLVETVQGVWVTGRAFDVDDVLLNATGALLGYLL
WP_082867601.1	0.1109917355371901	121	FLLYQLQQTLHQPNRIFDRPGNYTLFKEILREIHSMSISNPFSSTNLIGNILAFIPLGIFIPKLFTRRGASFANVFILSFSLSLCFEVTQLLLCIGTFDVDDLILNTSGGMVGCGALRLFM
WP_028544165.1	0.11104477611940301	134	FSNCLREGSLWSYMQTKPFTFINDIRKETVINWSSPASYIYLLKERAFLQALFNVVLTVPLGVYLRYYFRRGWMSTLMLSLVVSLFFETTQLTGLYGFYECPYRLFDVDDLLLNTLGGMIGFVAAPILTYFLPR
NUP16028.1	0.11119047619047623	126	AMLCAFAFMVAFAVVLAKLTLQPSPASEALTHTNLRPGSSPRAYLDQPELRDAVRQIGGNLLLGVPFGILVPVLAPKARGVLRVLLLTATVMLLVEFAQGALVTGRAFDIDDVILNTTGALIGYLL
WP_156037501.1	0.11120000000000002	125	DAIAEVGAVAGTLPWLLLVLTPRDGEGAVQLVPLVDLAELAAADPRTIVEQLVGNLMLFAAAGFFTPIRFRIGPGAVALGAAAGCLAVEAAQYLFGTGRVASVDDVLLNTLGAVLAALASRPWWR
MBQ2922643.1	0.11128787878787881	132	FALYIFFLLYFLIFSEIYGRSGVMQDYHYNITPFQEIERFWKYREQLGLMSYINLFGNVLIFVPFGFMEPLASKKRSFWATLVDGCLVSLSVEIFQFITKVGRFDVDDLMLNTTGVALGYVCFLVWNAIRRK
MBT9688487.1	0.11168000000000002	125	LLLWFLVAVYFAMMLSITLFSREPGSRTGVDVKLFETWGNQRLPDRYFVENILLFLPFGVLLPAAVPSLRKGWCCVYAAFSTSMMLETVQLLTERGYCQLDDVVTNTLGAAIGYLVFALVRKCWR
WP_227752294.1	0.11170542635658912	129	ACIMLFIYAWTVLESTVFARSPQANPQYELRIFWSWKVIFRYHEWKLLKENILNCLLLMPCGCLLPIAMGKKIVWKRGLMIGVFFSMIIELLQLITRRGLFEFDDIIHNGIGCMMGAVLGSWCRLRMLK
HIR48681.1	0.11172932330827066	133	VILPLPSREEVANMTGRTIQLIPFSFIGDIARETNFNILDPSTYISTLSHPSVYTMLFNVVMTIPFGMYLRYYYKCSLKKTFMLTLLLSLFFEFTQVTGLYGIYPRPYRLCDVDDLITNTLGGIIGYFIMGIV
MBR3327986.1	0.11174825174825176	143	REILSLAMLVNVAIILRFTMFPFALVDGKVQPLPFDASQAYPPRLNYVPFAELLTYDSMHDTLINLIGNCAMFIPSGILLPILYPRLDSFARVVGAGACMSIAIEIIQLPFHTRVSDVNDLLLNTLGVAIGYGVYALVKQLAR
KPZ32372.1	0.11181102362204721	127	TYTGNFHIQKEMINLIPFTTIENTFQQTLPTMPTIIQILGNVLLLCPLSFFMLYFKITSTAGKTLLVIFLTSCGIELLQFAQTTMITGFESISLPPKRSTDIDDIILNTLSGLIGILLAYAVPSVRK
WP_158879476.1	0.1118954248366013	153	RVTATGALILYGCLAVAVVLLPLPGPHTRRLEQTVQLVPFQWITDVGTELHRHDLAAGFENAFRTLAFEQAAMNVLLFVPLGIFARLLWRRGFTGATAIGFAASLAIEITQLTANFGTAPFVYRIFDVDDMITNTTGAALGWTAAALFLALRR
WP_224748625.1	0.1119083969465649	131	ALWTFTILPLPDPSTISCSPGVRPQLVPLASLRDLELGRNGVRDPALLQLVLNVALFVPFGMLVRHLAPGVRARTVVALGFATSLLIELTQLTGVWGVYPCAYRLFDVDDLLTNTVGAVVGVALAPLLAKV
BAC19651.1	0.11200000000000003	135	SAVMVSLTMLKAFFVIGLLWRTEAHRNRSLELVPFNEYAETGTWFAPLFGYGGNFAFFVPFGVLLYVLLRNSRRTPRRRNTVVRVVVAGALFSLAIEICQYVFALGYSDIDDLIFNTLGALTGAVIAKLAGPRFH
MBF1131885.1	0.11201492537313434	134	LPLPNRESIHSRYTDMLNLVPFAFVIDFIKNSPFALSNSTSWIMALKHPSFYVPAFNVLMLIPFGIYMRYYFKCSFKKTMLLTALLSLFFELTQLSGLYFIYSGPYRLGDIDDIIQNTTGGCLGYLIGWFPVKI
WP_107499128.1	0.11203252032520326	123	GWVTLRPLDVPWVSAPNLHPFAGIRADLALGPRTAARQIGGALTLLAPLGFLLPAVGGRLHVSPWGSLLRTVTVAALLSLGIELFQTGVPGQVVDVDSLLLNTLGVALTHLVVVPAVRARLRR
WP_211169343.1	0.11214814814814818	135	VMLAGAALVYGLALLAYVLLPLPHADAAFCTRDAWLVEPQLRPLQFLRDIRNEQAGSGFHALMASPAVQQVAFNVVLFLPFGALVRYLGKRSVILTTAAGAVVSLLIEVTQLTGIWGAYPCPYRLFDVDDLLANS
WP_034306264.1	0.11227642276422763	123	GVWWMTLRPVPYDPDTAGFVRRILETLAAWPPTAWVTFDVVEFSANVVMFVPLGLLVLAWGGRPWHGILGGLVLSGAIETTQLLFLPTRVADMRDVVANTAGAALGVLLGALIARAVRSHSER
WP_086802404.1	0.11254385964912282	114	LAFLAMVAFGVVLAGLTLQPSPASEALTHSNLQPGASLELYWHHPDPRDALKQVGGNVLLGLPFGILLPVLAPGARGLLRVPALTALMMLLVELVQGALVTGRAFDIDDVILNT
HBD66300.1	0.11288732394366195	142	KAVMKLLFIIYMCVLVYIVFFAEAMGRTPQDGYVYNLTPLKEIKRFMRYIWDNDALGSAARLNIFGNIIAFIPFGIYLPYTSESKLGFISTFLYTFSLSLTIELVQLITKVGSCDVDDIILNTLGGVIGYILWYIYTKLRKK
SNU08904.1	0.11311111111111112	135	LTVYASIAFVTRLVFFPLFDYQNDKVFIYTTKTVTNRLNLIPFKSIIYKYDDWEINLFGNIAMFVPVGLSFPFCYKKLDNIGKVVLAGACYSLLIELSQMFVFGRGTDIEDLITNTLGALVGAILYFAAIAIIQK
MBR3474974.1	0.11317829457364344	129	IKWFLTLWYLCILALVVFGNRSPLIHASNIHPFEALHEALTSADRHAAIQLALNILAFVPLGLLLVWHAQGIKKGKRLYLLAILFPSLIECTQYVARLGAMDIDDLLANSLGAIWGLCLGECYTNLKSR
WP_225963021.1	0.11318181818181818	110	VAFQFTLSPVRDRGQAGANFTPGDSLRFYLDRPAGEALVQIGGNLALFAPLGVLLPLVAKRLRGPLRLAVLTGLFSLAIELVQGAFVLGRAFDIDDVILNVAGVVLAYLL
WP_061774870.1	0.11333333333333336	153	NYAFIFYLLCAYALTILPLPTVDQVRAMTGPVENLHLFDFVHDFITYSGFVLTQPRTWLHAAKSPQFIQPFFNLLLTLPFGMFLRYQYKKRFVTSLVLAFCLTLSFELIQRSALFGLYPRPYRLFDVDDLLLNTCGAMLGWLISGPLGKILPK
MBP3633658.1	0.11339449541284406	109	RQGEYRAVNLHLFRTWREAWNNYTVDHWANVLLNIVLFFPIGFLLPPLAKVFKKWYITLPVCLGVSLLLETIQYLLSCGVFDVDDLFTNTLGALIGYLLCMSVLSIKKS
WP_004825717.1	0.11352941176470585	102	VNLIPFRTIKSYIKYSGFLHSLINILGNVLIFLPLGYIIPIIYNRYKNFTKFIYLTISISIFIEFIQFFIGRSVDIDDLILNTLGGILGYLYYKKHSKKLDK
HIV22782.1	0.11368794326241136	141	RTAGGVLFLIYMILLIYLLFFAESYGRARGLEEYHYNLVPFREIRRYLCYPEALGTYAVVTNLAGNVIGFLPFGAILPVLKRNLRSFWKILLLSFELSGMIEVTQLLTRVGSFDVDDIILNTLGGVLGYGIFSACNHLRRK
WP_127760974.1	0.11374233128834356	163	KVGTWVLFGLYSFILLWNLIFIRILDRIINSSNPNYFNRYFWFPEDSNKFFDIEVWKLNSNIIPFQNTYEYMVGSDRFNLDIILHNTLGNILIFVPLGIFLPILFKKYKTFSKVCISSILITTTIEVLQFSLQIGQFDIDDIILNTTGGIMGYFILKSITKIL
WP_154242256.1	0.113758865248227	141	LKRLLFVFYIALLVSLTVLRHIYYPWQIQLHFQRPLSQINLTPFVETFKLRQAPAQLDYWYNFYGNIAWFIPFGLLHRSLTQRKGAWLLTIIEGALLSLCIESAQFILGTGMADIDDFMFNTFGTVIGVLLYQVLQSAKRK
WP_118253968.1	0.11395161290322582	124	RLQSGMLISYIIFIIYETLMFREQGNIRSNLKLFSYAQTFLTDQRIRKDVINNIWLFVPFGAGFYAIFRKKRVWIVSLFLSILIELIQYFTGLGIAELDDIFGNTFGGIIGVLIAYGLLNRRQK
WP_188779925.1	0.113968253968254	126	MATAAGVLWVVALWAYTVLPVPSGDPCRNPVRPQLRPFAFLGDLTAAPGPGLLRDPALLQVALNVALFVPLGVGVALLVRRRRVAVGALVGLGVSLSVELVQLTGTLGVFDCAYRLFDVDDLIANT
HIS87064.1	0.11422764227642276	123	IYLYAIFILYIITLIKLTLFDSDYGRVGLNFFDWSKENFEVYVRNNNLIPFKTIIEYITRQDRVAIINLLGNLIAFAPMGLFLPLLFKKQNKLKNFIFTNIAIILVIEVLQFLSLSGSFDIDD
RMF86568.1	0.11429752066115703	121	WLLLIYVLFVLYNTLLPFDFVLRRDFARQNWEQISWSPFFDQMGRRVSRTDIAGNVLLFLPFGFLAWGAWPRPSRGRGALITITGAGAALSMTIEGLQLFLVHRHTGLHDVISNTAGTLLG
WP_166004102.1	0.11436507936507938	126	AMACAFVLMVAFSVVLARLTLEPSPASEALTHSNLRPGDSLRAYFNESTPRDAVRQVGGNLLLGVPFGVLVPVLAPRARGIVRVLLLTALVMLMVELAQGAVVTGRAFDIDDVILNTTGALVGYLL
WP_204590175.1	0.11455357142857145	112	EKLRYNANFVPFATISDYITAYQNQTLNTDIIVRNLGGNLIAFTPFGLFLPLLFKKLRKIGPFLIVFISILTGIEVTQLLTVRGSFDVDDFILNIPSALLGWGIFHLGSKVW
WP_217309914.1	0.11471698113207547	106	QSTISLVPFREIFVSFSSPQVALSDVTLLNLGGNAALLLPFGALIPMRCKRFARTGRVAALAGLLSVSVEIAQYVLSVGRVSSVDDVLLNTVGAVVGALLTRRWWR
WP_164715173.1	0.11482758620689656	145	RERLLLAFSTYCLWILFFLLIANTNLENGGVTLGIDTATEDWRINLVPFATMRSFRDYASFQGFFLNVWGNVLIAIPLGFATPILFRRFRGLLSCLSLYGAAFLAIETLQYFVGRSADIDDWILNMCGILIGYGIAKAQRRFDPR
WP_165071867.1	0.11499999999999999	126	RTPIIAALILYVSFLLYLTLGNVLGRGSEGRTGTSLTPFKGMARSAWHGGREFWLNDVGNVAVFMPIGAAVLALAPKRGTIRQAALAGFALSALIECLQYASGRGVLDVDDLILNTLGAVLGFYAA
MBI4730271.1	0.11505050505050501	99	LLTTLLPGSPSVFHQRNNLVPFRTISQQLTSAVGMRAALTQIGGNLALLAPLGFLLGLLKVSFRRAVAGMALLSVAIETLQVAVVPNRAGDIDDLLLNM
MBA9057601.1	0.11514492753623191	138	RRHVLPLPVRMLAMLCAFVLMVGFAVVLAKITLEPSPASVSLVHSNLRPGRSIRAYLDQPDLRDTVKQIGGNILLGVPFGILVPVLAPGARGIWRVLLLTATVMLLVEMAQGALVTGRAFDVDDVILNTSGALLGHLL
MBR3646268.1	0.1152112676056338	142	RHMGKVCFAIYVTVALHFLFFSDYLDRTMLSDEWRYNLTPFAEIRRFWVCREQLGLSTYLNIVGNVVCFIPFGFLLPVMTKKKFFHNVFFVVLCTALFSFGIEMIQMLTRVGAFDVDDIILNSIGGLVGYICMVIMKKTYKN
WP_209369184.1	0.11528925619834714	121	GYSIFLLILLFFRPGGQVYDHVNVIPFKTITFYLDGETRPLIAFYNLAANIGLFIPFGIYYRCKREEAKLTNLAGIAIASITFIEFFQHITHRGSMDIDDVILNTTGILLGYLVFPLFRKV
WP_234470967.1	0.11531746031746036	126	AMLCAFVFMVAFAAVLAKITLEPSPASASLAHSNLHPGRSLKAYLDQPDLRDAVKQIGGNLLLGVPFGILLPVLAPGARGFWRVMLSTATVMLLVEMAQGSLVTGRVFDVDDVILNTSGALAGYLL
NUU24311.1	0.11542857142857144	105	GVLGGTLPWVWMILTPRDAPGGVNLVPFRDIVQTLAGPPSAAVVQVAANLVVFVPLGFCLPLRVPRLAGVRRMLALGAAVSAALEAAQYAFDLGRVASVDDVVMN
MBQ3920172.1	0.11548780487804881	82	YDGWLINIIGNIAMFIPFGIVLPICFRKLDNIKKTVIAGICVTIFIELSQLLSPERHTDIDDIILNTSGVLIGACVIFAIRK
WP_011872936.1	0.11606299212598427	127	RSLSEVLAVAGTAPWLWMVLTPKAGDRAVSPVPLRDLLELLGARPVAIAVQLTLNLLVLAAFGAALPVRFAAMAGPARVAVAAACAAASIELAQYALHLGRVTSVDDVLVNTACAVFGALLTRRWWK
MBR3494663.1	0.11617834394904458	157	ILCTALGVYLAALAYLVFFSRSASEDYQVHIAPFADLRNAVRIDYGVFGLLRSLLTEGLSGAAAHVKIVRAEDITQVYMNVMLMVPMGYLLPYIFPWFRAKARIRPVMACFAAALLTENLQLIFRRGFYDMDDLIANTLGGLVGQSLFRSVAYVVTH
MBQ3793266.1	0.11625000000000002	144	REIALSMFVLFMAALIILVLEGDYAKPSTMLVRARYRLQNNVHINLELFKTIRRYLIHPSINGIGINLLGNTFMFMPWGFGLCALWKKNQTLRRVMLFSLGFPIVIEFIQLFINRNVDIDDVLLNFLGSVLGALIYKFLRRKFP
MBC8089019.1	0.1165686274509804	102	MAPFRFSTRPLHGLSTEWTPFDLVMNVAMFVPLGFLFRVTRPRGASSAWWLAIVLGALLSTTIESAQLFEATRYSSLLDILTNTAGAAIGSVLFTRLSHRLR
WP_166052361.1	0.11703448275862068	145	RAFVLYGLLAYGLVALALIFLPFPDDPARVCQGEQMLSTVPFQWWTDMNNNMAANERSGVAAMVRSQAFLQQLFNVALFVPLGVVLRKAYGKGPLAVIAIALGVSLAVEVVQYTGNFGYYACPYRIADVDDLISNTFGGLLGWMV
MCD8340723.1	0.11708571428571429	175	RELMLCLFVSYLVGLASQTIFPTWLIANYEGEPYFYFYLRGVGVHLIRSSSGGIRVECAFNGCGPLDNVNLIPLKTILSQLSGQIPVSGNEVVETSILNLLGNVLLFSPIGFFLPMLWAKYKRPKQVLWTGLRITLAVEILQYIIGRSTDIDDVILNTLGVMLGYLFYRLLRRLW
MBP5279088.1	0.11718309859154928	142	VTFFSRSAAQDYLLHISFYQDLAESIKIDVGVLGLIRLIFTEGPAEALSHIKVVNFDDLSQVYLNVVMFIPLGYLLPYVFDFYRTHIRTKVVFTSFLLTMIIENLQLITKRGFYDTDDIISNTLGGFIGAQLYILFAYVLTH
MAJ09509.1	0.11721088435374155	147	KLAWAGLVVTLCMVIFVTHFPIPDDFEAYCEFPWRARRNIDVLHTWNQLNLHIERRGEIDLVRIITSGTAVQFGLNLFMLAPCAFFLRAGWRHGLWTALAIGFGTSLAIETSQLTGIFGIMPCAYRTFATEDLWANTLSAVMGWFAF
WP_163945729.1	0.11745222929936304	157	RKWIVGILSFYVLVAGYLMLLSSDRWSRRTFMINWKEKMMSYGYTKSTEAFQNLKPFHTLSDYLIHHDHYRATTMIYNLLGNVAVFMPLGLLLPLLFSSMQNAHRLVFIVFISSMGIECVQYIWSLGSFDVDDLMLNTLGGVVGYGVYRAFIALMQR
HIW50144.1	0.11745283018867923	106	LAYILAILYLTLITRESGAEHRIQMHVFNWLNSSAQSNNISTFSHTFSNFVMFIPLGIVFPFITENTEKKFVAGASFGMLLSVLIETGQLLFHSGLCDIDDILANT
MBO5628974.1	0.11751937984496125	129	ILTARLLLIELMIVIYCSTVIFRKAGDVRGYDLHPFWSYGAIEDGRVELLAENIMNVVVFVPIGILLGVGCLKWPWWKAIGTGCLLSVSIEAMQLVLKRGFCEVDDVMHNTVGCMIGYVLVKGARCMVH
WP_101879519.1	0.11752	125	ISSSLMIIYVVVVGHLTLFSRESGIVDRVDLTFFSLLEESWDYAIQLIENVLLFLPAGILCPWMWKQIRNWKRSFLLGFAGSLLIETLQMLTGRGLFQLDDLITNAAGMMAGYGIYQIAKKLWKR
MBO5609064.1	0.11753623188405796	138	HEVKLLTVYVCLVVVSRFVYFPLGLENGHIKPLVFDSEKITPIWYNLVPIKHMFDHYDGWLVNIIGNIAMFIPVGACWPFCFKRLNTVWKSILAGFGLTLFIELSQLVFYDRCSDIDDLIMNGTGAIIGSILYFIFRR
WP_126826342.1	0.11754966887417219	151	KAVILYSFLFYLVCAYFMTILPLPDREAVAQYTRMKIQLQPFLFIKEFMRDSYLKINDPQTYMASLKQSVFLQPAFNVLLLFPFGVYLRYYFRWSLKRTMFASFLFSLFFELTQLSGLYGIYPRPYRLFDVDDLFLNTLGGTIGYLMAPLC
WP_165009869.1	0.11762962962962964	135	RLLATATVAYIAVVVALTTLKSFYRIGYLWEPARQRARELHLVPLDSLGQGSWFAPLFDYGGNLAFFIPVGVLFFMWRERIGPAIAWAAALSLSIEVSQYLFSLGRSDIDDLLFNTLGGAIGAVFAKWCGPRFYR
HGQ52720.1	0.11768115942028987	138	QRAVKIIFAGYIFVVMIITQFPIKLPFKIDITKVQYNLVPFYFLIKRIEALREASRAGYNIILFLPFGFLLPIIRKDCPLKKVTYYCFSFSLCIEVLQLISMIVTNNSGRCFDIDDIIANTIGGIVGFYFCIISKRLL
WP_116199426.1	0.11780303030303031	132	VTTAAVVFYACMALAVVFLPLPGPNSRRLEQTVQLEPFQWIADIHTELVKHGLSAADWFTTQTFQQAAMNVLLFVPLGFFARVLWRRGLVGAVAIGFAASLAVEITQLTANFGTAPFAYRIFDVDDLMTNTF
MBD5392778.1	0.1178523489932886	149	RYVVSVIFVIYLLLLFKIVLFKYTSVSEVLERWIENEQRGYRSLNFIPFMTVNDFIKIGKRGQILRGISNILGNILIFCPLGYFLPFLYRKFRKLRLIFLTGLMLSLFFEICQYVCYLGSADIDDIILNVSGACAGYGCFKVIDGWVKR
ESE31164.1	0.11804195804195806	143	GIFQIVMLAYLICVISVTFDKIPLETFDIKNLFNFTLDKFDRSPYKSMINLKIFDGPFRRDQLLNIIMAIPFGMLIPFIKKRSILKNMILCLCFGLAIETGQLMVNIIGNGFFRTIDIDDVICNFAGGAIGLVIFYITASIMR
MBR4731716.1	0.11805309734513274	113	RVAWWCVFFCYCFIVLSATLFMRYPKAKNDQVYPLFYSYYESLILGDMGSWRNILYNYAMFMPLGFLLPLGWKKMQSSRWILFTGFFCSLLIECTQLLTRRGMFEADDLLGNT
MBQ5564913.1	0.11820143884892088	139	KILSILFVCYITALIQLVLFLDIVRDMNYWLIHHMDSGRIESYFHFSGSYNFNINFWNHIDGEKIGNIIIFLPFGILYPLCNEKISYKKTLLIGFLMTALIEILQPFFDRSFDLNDIILNTIGVFISATVFFISKKLKK
WP_044971010.1	0.11826388888888889	144	KIRRAVFLVYLAVTIKLIIFKYPWEHLKEIMDTWEKGIILEGLETANFTLFKTVRMYIIYHDRLNSFENLAGNVGIFVPFGILLPWTDPIYRSWWRVLCNAFLFVTGIEVFQLFSAFGAFDVDDILLNCFGAMLGYLMFRLLER
WP_004851584.1	0.11865671641791047	134	NSMVWFLLGVYLAVMFVTVFLSREPGSRQGIDMTLFGTWGETPQAHAFVIENILLFVPFGILYPLAVSTTDRKPDLRKKIGWEKFTVLLGFLISVGIETVQLITERGYCQLDDVVMNTLGALVGYVVFASLKFW
MBS4879350.1	0.11873684210526321	95	NLIPFSEVPQGLPGSLLQPVLNVVLFVPFGILLPLLWDKYRVCWRTVLFGGGLSLCIELMQLFNFRTTDLDDLLCNTLGALVGYALFRLFSQRKH
MBP3453520.1	0.11878571428571427	140	VILGVYILANLHETLLFRAVRPNYQAEWELLWSYRESLAFPDGLMSLLRGTVEVVRPALLEEIILNILLYIPLGYLLPFVFGKLKPWQVVAIAFGCSALTEVIQLVGKIGWFEFDDMLNNTMGCVIGLVMYRYIIKRGRN
MBR3158552.1	0.11880952380952384	126	VSSALLGWYLTLIAAFTIFARRPRDVGQRFNLDVFNTIAERLTPGRGSEYEVILNFVMLVPLGMLLPCIKDCGFKHVAIAALCLATIIESLQLILSVGTFELVDVVENTSGAILGYSFYALLHRLR
MBE6890788.1	0.11883561643835618	146	HETGIHLFFLYLVGLASQTIIPALEIRVHGIGIVNQGLKGEINLIPGKVFVDTWNECINNHYWMYFIINFLGNICIFIPIGFLICLLWQKQSLFKTAMIGFGISLFIEICQLPQARSTDIDDLWLNTSGSIIGFFIYKLSEKILKK
WP_123046382.1	0.11923076923076925	130	ACYSVVVMLVTLSPAPLDRGYGRSVNRVLGVLHNHGVPQWFGYDKLEFSANILMFIPIGVLVTFLLPVRAWWLAVLLCPAMSVGIELTQAVALDARVATGRDVAANSFGALLGIVAAVAVTALVHRRDEK
WP_190053751.1	0.11925619834710746	121	ALYGLWASSTVGPLTLTTWAGSGLATGECTINPDVLEAFTGTQGQLNVLLLMPFGLFAALATRRPLFSAATGIVFIATVETSQAVAPFISRLCDSDDLATNTAGVLMGTIMGAVICRRIHS
WP_202638896.1	0.11927152317880799	151	VAAAMVLYACGVAAFALFPLPEVTPGFCQARETLLRPRWELGASVRDILRESAGGLGGLPAGRAALRIVFDVLLFAPLGFLLWYRYRAGLARTALAGLAGSALVETSQLTGLWGLYPCAYRLFDADDLVINTAGAVLGWAVAVPLARGLPS
MBT9785939.1	0.11956834532374101	139	QKICWVLFISYLVVLTYFMFFSDGFGRSGHEEYAYNLILFKEIKRFYKYRELLGMRSFLLNTVGNVICFMPFGFILPIISRRGKKWYNTFLLSFLMSFGIETIQLIFKVGSFDVDDMFLNTLGGIAGYICVCMAKGVRR
WP_078957952.1	0.11968253968253968	126	AMVCAFVLMVAFSVVLARLTLEPSPASESLTHSNLRPGNSLRAYVEQPVARDAVKQMGGNLLLGVPFGVLVPVLAPRARGIGRVLLLTAFVMLLVELAQGAVVTGRAFDIDDVILNTTGALAGYLL
WP_230883953.1	0.11972972972972976	111	ILTPGTARGVTLVPLADLARQLAHLPPGAAFVQVGGNLLVFAALGALLPVRSARLASLSAVAGVAAAASATVEILQYGLRLGRVSSVDDVILNTAGAVLAALATRRWWARR
WP_107421422.1	0.11986394557823132	147	RFLSLSAFGHYVLTAACMTVVPLPSRTVDVCAAYAETASPQLVPGNTLGDIWKEAHHRIGLGPLLLHNPAVAGAVFNLLLLLPLGVFLRYHFRRGLAATACAGAGLSLAFELTQFTGVLGLYPCPYRLFDVDDLLINTSGAVLGWAL
MBR1709825.1	0.1200763358778626	131	KKSVSAVLCAYIFLLLVSTVLTRQVNDSQMSILRPFWTYSVIAQGGWKAMRLEQEIAFNILMMIPIGALCPVLFKDHTILRTLATGVICSLLIEVLQYVSKRGYFEFDDILHNTVGVLIGLAFYKGIRYAF
WP_081850196.1	0.120078125	128	RIITFTLFVIYIFCVFYITLLNREPTYRRRVLTPLWEYHKLLHEDSHYWFQQITCNIVMLVPFGVFTGYRFKKMTIIQGAVLGGAFSSLIEITQYFTRRGLLEFDDVLNNTFGAVIGFVFTKLIIAYR
WP_072367772.1	0.12014184397163122	141	IVLACLFMYTNVLLYLTVFPNRFSAPRDQVSVNLMPLQSIYQNLHAYHHGYPNLVFLNLAGNILLFVPLGFFLYQAFRTLRWQKAILAGFFLSTIIEILQWIFSQSGMITRSSDIDDILLNTLGTALGCMLYRMYQRRKEK
WP_009744210.1	0.12026143790849672	153	RLLPLLWALYVPGLLIFTLLPLPRDPARACASIIHWDNYVPFGSLAAVVQQFQDGQTLRAVLYGLSIGLNVLLFVPLGALGEATRRGDGARGARSLWAWAGLGCALSCLIEFAQWTGLFGVVPCTYRVVDIDDVITNTLGTCLGAWLLPRLAR
WP_052032315.1	0.12031746031746036	126	AMVCAFAFMVAFAVVLAKLTLQPSPASEALTHTNLRPGRSLRAYLGRPELRDAVRQIGGNLLLGVPFGILVPVLAPRTRGILRVLLLTATVMLLVEFAQGALVRGRAFDIDDVILNTTGALVGYLL
MBY0491636.1	0.12036144578313253	83	IWTWSDLVMNVLMFVPFGFVHQLTRPRGAPADWRRVLLLGAGLSAAIETAQLFAPDRFSSLLDVATNTAGALLGALLFARVSR
HIY38964.1	0.12038461538461541	104	LLLGYLFGMLHVTGAGTLSDALWYGLEWNPAQVNLLPFSQGIDPTGHLLNIVLFLPLGVLLPAFCRKWDSVRCVAACGLLVSLVIELSQLLNNRRTDVDDLLLN
TYL54095.1	0.12068181818181821	132	RPLRFVALAYAALVLWVTVGPTPWRTSSGSQLDGGILNPESWTATTTWTTGYLSEMAFNVALFIPVGVLAALLIPRRRWALALLAGLAFTTVIELIQVPEPHRISDPRDLVMNTAGAVFGVLLVLAGRMVRR
WP_207676246.1	0.12070312500000002	128	VLFVLYILAILVVTLITRQTRTETVLQTELFASVKSFLLEGDVEELNHMILNVVMFMPLGYLFVQMHPRKLGDAAQVLGIGVMLSTIIESCQLIFRLGNCDVDDILANTFGALLGLVLYKIVHHSSRK
MBQ7591032.1	0.12085937500000002	128	EVFLWLFGVSLTVILSQTLTVDGSPSFFVPKLRTDGEYLNLIPLRSLRRLKNTGTASESRFFMVNILGNIAVFVPLGAFFAAAFGRKIPVTALFCAAVSLTVELAQLFMPRAADIDDIILNTAGGVIG
WP_189211690.1	0.1208783783783784	148	AVLAFGMLVYALALWTYTLLPVPDTTPEWCARNAVRVPQLDPLRFIADFQEERIGSGLGATLRNPALQQVVFNVALFVPMGMFGRHMLHRGLPTVIAMGALTSLFIEFTQLTAVWGLFACPYRLFDVDDLIANTAGAAIGYALAPLLR
WP_204133255.1	0.12109890109890113	91	VPFHTAGEIRWGAGPGGLLHDRALWQVLLNVALFVPFGVFVRHLLGWSPWRTVVAGLVTSSLVELTQVTGNWFIYPCAYRLFDTDDLLANT
MBQ9719960.1	0.12110236220472442	127	ALFLVYTLAIGYVTIFSRDGKNDTSIFLFRFDAFEKAIRTRSLEPIYDILLNVALFVPMGFLMPFVLPEKLDKWSYALMTGLMFTTVIEATQMLLRLGQADLTDIVTNALGAVIGFFFYRLTRRFYP
MBQ3637122.1	0.12114754098360654	122	VFALALTGVWTATGSGTLYDLLRFQPPVPRAQINLVPFSRTVDPAGYFLNIVMLVPAGFLIPLLMGERGSFFKTCLSGFLISALAEISQLFNHRSTDVDDLLTNTLGAALGWTLFLLWKKLR
WP_235038119.1	0.12119266055045876	109	LSALYLCGVWHLTLRARPYGDEIAGLVERVVAWLARRDATSWITFDVVEFGANVAMFAPLGVFAVLWFGARRWWLAPPLGLALSGIIEGAQYLFLDTRIADVRDLVANT
CDE99445.1	0.12133333333333332	120	ITYILFLFELVTSRDVYMNGTNLVPFREMFRYPVGSENFNRQVIGNILLFMPFGFFATYYTKIKKISSISFMSILVSLTIEVVQKYIGRSFDVDDIILNVVGGILGFLVYIGLDAIRKKL
WP_028562335.1	0.12136054421768709	147	RILLFLYLCMLVKVILFKFHPVDLPYMLQQFKISWDNPMHIIGRMQRGNLVPFDEITRTLDNSTKHGLINLFGNIAIFVPFGILQGILGARKGITAMEVVMLAFAVSLCLESSQAIFSMGTFDVDDLILNTSGGLTGFVMYTLYTKL
HIT07766.1	0.1213986013986014	143	HEAGVWIFALCLLGLLSQTIIPELMSLLRGRPGAGSRVNLEFFLVFRQTWDEVFRNGNVSYFFINFLGNILIFAPIGFFPPLLWQRMQRLWKTALFGCGLSVFIELTQLLLPRGTDVDDVWLNTLGAVLGYLLWKVVKKAAPK
WP_106402105.1	0.12147058823529414	136	AALIGLAAMAVFAYWAYVFTLTPVPDPRGWAVGNTEPGRTLRFYLDRPSVKEAAIAIGGNLLLLSPMGVLLPMVSRRMRGPLRLTLLAALVSLGIEAVQGTAVSGRTFDVDDIILNTAGVLLAYLTVGRLVARLVH
AGS35978.1	0.12156862745098046	102	VEPTTWWAPWLNTLGNVALFIPVGVMAVFVRDLFFRRPGRKPRLWRTVSYGGVVGLLLSLAVEVAQYVFALGYSDVDDLLFNTLGAVLGAWLAHLLPRPLRR
OMG46852.1	0.12159420289855073	138	AFLIMLPFPATRHNPPLAQSAVQLVPFHFIQDILKETSVVKGEPSTYWRLLKERAFLQVAFNVLLTVPFGMIMRYYFRFGPIRCLLLSFLLSLFFEVTQLTGIFGIFDNAYRVFDIDDLMTNTLGGMIGFLAAEWLSR
WP_158103332.1	0.12175324675324675	154	RALVLYAFLAYATVAFSLVFLPFPDPATVCKAGQDSTQFVPFQFLTDMQSELAKHGRSGFLAGLTSKSVLSFAFNVALFAPLGVFLRRAFGRGLGTTAAAGFGVSLAFEITQVTGNFGIYRCAYRLMDVDDLIANTGGTLLGFALAPLVVVLPK
WP_231062899.1	0.12179245283018872	106	RYNLEPFREIYRCIRYWDVLGPLNASMNLIGNVVAFMPFGFILPMLCLSNRRWYIVFLLGLLCSLCIESLQLVTRRGSFDVDDLMLNTLGSMAGYWCFLIAARLRR
WP_145007837.1	0.12180000000000002	150	VVWTAAGFTYAAGLVAFTVFPLPRFEPGYCAAHSTHPLLDPLRFPREVLEVLEVRGPLAVAGDWVVWEFALNMVLFVPFGLIVRRVLEWPRPAVFGAAVAVTVLIELTQGTGNWGLAPCPYRFADVTDLFTNSFGALIGIGLERLMPRLM
CDE17496.1	0.12188405797101455	138	RIILYIAFGIYCLVLVKYLFIDGRSGTESSVGLYFRQSNLIPLKTVIDYIQKVNDGKLNADIAVRGIIGNLIVLFPLGCFLPCLSKRFQKYTSTLFTAFCVVLAVELLQPLLRVGYFDIDDFILNLSGASLGYLTVRI
WP_097184328.1	0.12196261682242991	107	VLFAVLVGASTLGPSPAELIQLVTETARTDAGISSVSFERVELVANVLLFVPIGLLLAAALPRTPAWQVWALCSGASLLVEVVQTVLPDRQPTVTDVLANSAGAAVG
WP_107584043.1	0.1220945945945946	148	RTPSRALLTAYLGVLFYIVFFAWNHGASFHEVGEDGRNYNLTPLLSIYRIGFFSASYVDPLIILGGNILLFFPYGFLLTDILHRKNDRTRTAVFLIVLSTAAALSVFIEVNQYYFTYRVANIDDVILNTSGAFIGYCVWRITSRIVRR
QTV80599.1	0.12226804123711343	97	YGSDLGRGLERLLAWLAQQPSTAWVTFDRLEFAANVAMFVPFGIFGVLWFGVHRWWLAPILGALTSAGIEFLQWQFLDTRVADPRDIVANTAGAVIG
WP_126299018.1	0.12226950354609933	141	QKLQYLALVSTMGMIVALTTLKIFYRIGKLWRPERQHARALELVPFDMFFSGKHWFYPLFETLGNISMFVPFGLMLYMVLPRSRPRRILTVVIAGFLFSLAIEVAQYVFSVGRTDIDDLICNTIGAYVGALFAHWFGPRWH
WP_211366750.1	0.1224193548387097	124	RSLAEVGIVYGTVPWVWMTMMPGSRAGEVPGRVSLVPLADLLAMDRGQVVGNLLVFAALGFFAPLRFAALASVARVLALAAGCSVLVETAQYALQLDRVSSVDDVLLNAAGAAAAALASRRWWR
WP_168121348.1	0.1224761904761905	105	NWTPFDTIKRYVKYRDHFTMEAWVKNLFGNLVLFIPIGIFLPLLNTRFARSLSLVAVCIVIIFFVEMLQMLFKVGSFDIDDILLNTIGAWFGLLLTRRLLMKKRR
WP_086740240.1	0.12253968253968253	126	AMVCAFVLMVAFSVVLARLTLEPSPASESLTHSNLRPGSSLRAYVEQPVGRDAVKQMGGNLLLGVPFGVLVPVLAPRARGIGRVLLLTALVMLLVELAQGAVVTGRAFDIDDVILNTTGALAGYLL
MBR5094874.1	0.1227049180327869	122	RRRVPALLAAYAFFLLSLAVLARESAAERQYALRLFWSYADLEKQGLQILANIGVFVPLGLLLGLEFGWKGLPLGAGFSVAIELLQLLTARGLFEFDDMVHNTLGTLIGVALAVLIVRRRGK
WP_173016309.1	0.12274336283185844	113	QWLPVVYCVFLILYITLLRRAPGYNESIRLRLKLWPNAGVWAGNLLNLILYVPYGVTSWQWKREGKKIVVAGFALSVFCEVLQYLTGRGMADVNDVLFNTLGAAVGVWLARRI
MBR6027686.1	0.12275362318840584	138	LTLWAVLAAYLVIYSYLTLFYRSRFEIPRMLLKPFRSYRQAFSFTNGFRIRRLGLARQILLNVLVYVPLGLMLPCLLRARKHPYWLTALLGLGLSVATEALQYFTRRGYCETDDLINNTCGCLLGLALFALTRLLIRR
KPI25577.1	0.12276119402985076	134	LLLAAHLVFVAWVALRPLNVPWVVPANLHPFDGIRADLRLGWPEAARRIGEGLALLAPLGFLLPLVHGRLRVSPLASLIRTVTAGALLSLGIELLQTGVPGQVADVDSMLLNTLGVALAHVAVVPPARAWLRRR
MBQ3016677.1	0.12284722222222226	144	RTMSILIFSLYIFLLVWLISLKCNMKVTITDTYYLFKGMSAADKLQIAKKSFLSLLNKNTWKAVWAHPRQDILNVVAFLPFGLYLGYFIKSRKLPKAIVASFVLSLCFEAMQLITHIGYFDSLDLVTNTLGGTLGCLLYKLIYR
MBR5490278.1	0.12298611111111117	144	HEGALLLVYVCFIVLARITFFPLMRVDGALQPLIFDLEKAWPFRINIIPLKFIFDYPALWEILANIIGNVAMFIPVGIIWPSVFKKLDRPWKVISAGVGLSLFIEIMQLPFYERASDIDDLILNGLGFLIGYGIYLLHRRGRKK
NUO57330.1	0.12306451612903227	124	LAGMFVGTLPWTWMALTPLHGPERISLRPLVDLFAQVRGDGAEAFVQIFANLVFLLPLGALAPMRWRWAASLPRIVLLAAVYSGAIEIAQYALHLGRISSLDDVLQNTAGAALGALLTRRWWRR
APT89726.1	0.1231081081081081	148	ACLVSYAAVILALTTLKAYFAIGYLWDPANQRVRELRLIPFEHFFTSSTWFGPVFDAVGNLAFFVPFGWLVAVAAERLAFDAAARGSRFAAPGPVRTAAVAGLAFSLCIEITQYICALGRTDVDDLIFNTLGAALGAWIAGLGGRRWR
WP_141932241.1	0.12322033898305083	118	LTLRPVPYEPEVQGIVDLVVAWFARYDVTAWLTLDRVEFLSNVGLFVPFGALAVLWGARWWIAVVCGLAASGIIELVQLSLLAERVPDIRDLVANTTGAAVGAALTILIVRAVRRRSR
MBQ8524475.1	0.12333333333333334	108	RLNERVNLQPFHTIKSYRSAYLKGSVSSTTYFINIYGNILLFMPLGAILMRIFNVPCRIIKCMAALSAAVLSAELIQLIFGIGRCDIDDIILNLGGAVLSCFLHSILK
WP_196202742.1	0.12336734693877555	98	MLPGERAGAVPGRVSLVPLRDLFTILADGGPVTATGQVVGNLLVFAALGFLAPLRFAALASVPRILALAAGCSVLVEVAQYVLRLDRVSSVDDVLLNT
WP_210049767.1	0.12343065693430658	137	LTGLIAFTIFPLPSSEQCTGQMTRLVLSPWRVLQEIQQILASEGVMAALASWTLWEAVLNVILFVPFGLIACRVFEAPRPAVFVAAVTASLAIEATQYTGNWGLAPCPYRVADITDLLTNSSGAALGILLERITPRL
WP_227757003.1	0.12351724137931035	145	AALVVVPVYGLAVWTYTLLPLPDPDDLVCQDPSFRPFGSFQAIRAAGVDSLADLATNWPLASAVLNVLLFVPLGVILRWRYRRGAVVAGLVGLGVSLLVETTQLTGIWGVYPCAYRYFDVDDLITNTTGALIGSLLSWFVLRHRP
WP_138186587.1	0.12354430379746835	158	ALVLYSMLLYFISAYYLVILPLPQNVHNCVDRAGAVFEQLRPFQFVRDIVKESSVEWSHPTTYVQLLKERAFFQAAFNVVLTLPIGVYMRYYFQRSFLQTTVIAFLVSLFFEITQRTGLYGFYDCPYRLFDVDDLILNTLGGCIGFLLAPVFTYLLPR
SDP81223.1	0.12368421052631581	133	QAAGDVAVVLFCLPVAYLVLSPTYGAPSQVSLHPGAELVSVLDGVRRGDTAAVVQLAANTVLMLPLGVLLPLRFRWARSVARIASMAVTASLVVEFAQYFLAVGRVTSTDDVILNTLGAVLGAWAARVWWKRR
MBQ1435813.1	0.12371428571428572	140	FVLLVICIAVRFTFFPTFREDGAVGPLLFDAYRMKEHIISLEPFYYIKKLWYGGKVNFFINEVGNVLLFIPVGVVWPSVYKKLRAFWKTLIAGAAFSAIIEICQLPFYERTTDIDDVILNTLGCAIGYTIYALVRLIMRS
HHU02788.1	0.12380434782608693	92	SINWIPAFNAKETLLNFLAFSPIGLYLGMLLKDKEKKSAWLKSVLFISLLSLLFEVTQYILALGTSDITDLITNTLGGMAGFAFYFAIRKRM
WP_006835377.1	0.12402684563758387	149	NRFLFYSFILYLLFVTQLTTGGINIPPHRMMEPRMQLIPFYFIGDLYTMYQGHGLDWFFKNSLKLTSYNLLLLVPMGVYLSLLLKIRNSKHALLIIFLSSLVIETGQLAFSYLGIIEGRVFNVDDLILNTTGGFIGYFLTNSLKRRKSK
WP_161358123.1	0.12409836065573773	122	GVVALVLFALVLARVTFTPQPESEQLVTGNTDPGSSIRSYLDRPEIRDAVKQVGGNLVLCMPLGILLPVVSGRLRGPIRILVTVGIVMLLVEAVQGWFIVGRAFDIDDVILNAFGAFLAYIF
WP_027084845.1	0.12418300653594772	153	KFAVWTMFIVYSLVVLKLLFIGGIYQVRVNDLNQYAWIFHKRAGWGSYNIEPFSTLRQYIFHSDRYNPGIIERNLTGNIALFVPFGLLAPMLFASLRAWIRFWPFALAISIAIEAIQYYTRSGVGDIDDVILYAIGCYAGYGMFSAARFTKNR
MBR1780683.1	0.12432258064516132	155	REALLLLFAAYCTGLASQTILPRWSAGIDSGSGLPFLDISLHNDLASVNLIPFRTILRQLRLLTHPSGDIRTFAVVNLAGNLLVFSPFGILLPLLWPRFRRVGPLLLTGMLISAGIEGIQLFVGRSTDVDDVIFNALGVLIGYGLYRLFAAAREK
MBP7630316.1	0.12434482758620691	145	AALLTTTVYGLALWTYTLLPLPDSRDFTCREPITRVSTLVDGIRAYPHDTLLDLARNPMVLQIVLNVVLFVPLGVLLRVRARRGVLVAGSVGLAVSLLIELTQYTGIWGLYPCAYRYFDVGDLIANPTGAVVGSILAALVVGRTP
WP_227161364.1	0.12445652173913042	92	HYRLELFWSWKAVFNGNRNLLKENLLNCALLIPMGLLLPIMLNRKISWWKGMLMGVVVSAVIETCQLALCRGLFEWDDMIHNGIGCMIGCMI
WP_144363029.1	0.1245	120	FIIYAVVVAYLTLFSRQSGLVDRVDLTFFSLLEESSDYMIQLIENVLLFLPAGILMPCIWKKQQSWKISLLTGAGLSLVIETVQRITGRGLFQIDDLITNMTGMMAGYGIFIFLKKYGKS
QNG37160.1	0.12462585034013608	147	AVSTAVGLYACGLVAFTLFPLPDEPPGACSRSATWQLVPLGSVEDALARASGSDPLGFLTHPAVLQVLLNVVLFVPLGVLARWRFGIGLLPAVLLGAAVSLGIETTQGTAVLGAYPCPYRVADVDDLLTNTLGALIGGLLAAPARRL
HIR81890.1	0.12464968152866245	157	RTAIVYSFVLYLMCAYFLVILPLPDVETVSGLTSARVQLIPFREVADLLHNAGVDPCRPATWYRLVWNRDFFQIVANVAMFTPLGIYLRYYFGCSLKKTLLFSLLLSLFFELTQLTGLYGYYPRPYRLADVDDLITNTCGGLLGYALAPLAMRLLPS
QGR00339.1	0.1246808510638298	141	MFAIYVYVLCKVVLFKFGSIDMTFLWQQLKISLVNPDYISRRIHHGNLTPFKEISRTMNELSSHDLFYLVGNIAIFMPYGILLGLLSKNKKISFIGAFIRSFGLSLCLESAQAVFSIGSFDVDDLILNSSGGLIGFFAFKI
MBR1709357.1	0.12476190476190478	126	KYTNYIILAAYLAANMYLTILSRPTRIYHHMELMPFWSYVGALKRAELREEILLNIILYIPFGYLVHYAFPKLKWWTVVCMGFLLSAFTETVQLFFKLGLCEVDDLISNTLGTLVGVGLYKGYKRL
MBZ5634660.1	0.12477777777777778	90	SYYKSILINVAGFVPFGFLWYGYLSLSFPQQKTRTVWTTVILGTTMSLTMEILQGFLPTRSSGMTDIVTNTAGTTLGVVVYRLSEGVVHK
MBQ8780533.1	0.12484375000000002	128	RKVMQVIFTVYILALLRFTVFKYASLTRLPDAFFLLDERECNLIPFKAIYEMIKGLSELRLIENIAGNILLFVPFGVLFPMASSFEDETPIYGIITSLLIEAAQYGFAMGAADVDDFILNTAGLLIGY
HCW81006.1	0.1250704225352113	142	VLACALSVYAVEAIGTFLFPIVYDPHVMKTGPLKYNYIPFNSIAGYFSRFSAPAAWKQIFRKTLIFLPVGLLPPLISEKYRYKKELFPLIFITSLCIEMAQFAECMITQIPYRVIDIDDIILNFIGGVLGYLLFLLIRTVSR
WP_166871107.1	0.125188679245283	106	TMAYLIFVGWVTLNPEPDDPRAFGPLDRLLLFFSRDDRTSWITFDLVEFAANIAMFVPVGVFLVLLFGRRWWWIVTLGGLGLSVGIELIQIVLPSRFPDPRDVFAN
WP_051725963.1	0.12525	120	NLTAEDIRRMFAFSVNLIPSKGIIDILQNHPSALYQILGNAFMLTPLTFVMLYFKWVKSIKQAIWYSFLCTVGIELVQFLQTCTVFLFSIGESRGTDIDDIILNTMGAVVGAGCYILWSK
PZR23026.1	0.1253103448275862	145	LFLICVNLAVLTRFILFKHPGASLHRLKPTGKTWRHPGRRGGENWVLFSTISQIYNGHSDERYKWENLGGNIIGFMPLGFLFPLTIFRRHRLLLTIIAVFGISLLFEVTQLYTGLGVFDVDDLLLNTVGGLLGFIMYLITMSFVR
MBS6834880.1	0.1253284671532847	137	LVYTLMYGCLAGIVRFTLMPVLTALPFCLDHPYIPMHMAPFEDVILRHGDYVRQIVLNIALFVPFGVLLPLCRSCRGRRCSFWRCLLLTLALSVGIEVVQPLLHAFRSSDITDVITNTTGGVLGYALWAIVHACRKK
WP_216518859.1	0.12550000000000003	160	RIFILYSFLLYLIVAYYLIILPLPQTRDIKSLQRPGTQHYNLVPFSFIHDILRETSVVFNKPSTYKYLLTERAFLQAVFNAILLLPLGVYLRYYFKKDLKKTIATTFFVSLFFEVTQLTGLYGIYNAPYRLFDVDDLFLNTLGGYIGYVITPMFTFFLPN
RVU97592.1	0.1256172839506173	162	VMVVYSFILYCMCAYLLTVLPMPDFDTVAAMETHPIGWIPYRDLYEALLESGLTFSDPQSFANGEAWRRFLTSGDMFQMLANIVLLMPLGFYLRYYFRLSLRKTLLIGFLASLFFELTQLSGLYGLYAKPYRFTEMDDLINNTLGSGLGYALEPLIVRFLPS
WP_027631712.1	0.12563291139240504	158	LVIYSFILFLMSAFFLVILPLPSTRDVASLQKPGTQHYQLVPFQFVKDFIRETKVEVSHPLTYIKALKEPEFLQAAFNAILLLPLGVYLRYHFNKGLKATVIITFLTSLFFEITQGTALYGYYNAPYRLFDVDDLILNTLGGFLGYIIAPLFTFFLPK
WP_100012421.1	0.1256969696969697	165	MAWVFFSLYSSVILFQLLGQRIIIRIRDYIFTDQFDEQIFNRYFFYPSDSHSFFDLEVWQMNTNIIPFQNTFGYLTGWDRYNTDIILHNTLGNVLIFLPLGIFLPHLFKRYQRLLHIMRSGLVISLSIEVLQFVWQVGQFDIDDVLLNTIGAVLGYGILKFCYKI
WP_037829804.1	0.12570093457943926	107	TLTTWSGSGVLTGECAINPSVLQAFAGVQGQLNVLLFVPFGVCAVLTTGRPFASLATGVVLVAAVETSQAVVPFISRLCDSDDLVTNSAGVCAGVMLGVVVRRRMPG
MBR3243711.1	0.12571428571428572	112	VRWVFLFAYLLFIVYMTMYYREPQGSRNRLELFYSYRWMLTDDGLRQQVINNILLFIPLGTILSNLISSKLPTGKATIISVLICMGCSVVIEAVQWKFGIGLAEVDDLISNT
WP_073260534.1	0.1258139534883721	129	WSFAEVGLVVGTAPWLWMILTPSGSGRSIEAVPLVGLLSQLSGEPAVAVEQIGGNLLVFAALGFCAPLRWDLRVTTVAALACAGSLAVEALQYALAIGRVTSVDDVLLNTVGATAAALSVHIMKRRQAR
WP_187303809.1	0.12581560283687945	141	FSALFALYLQCLFKFTMLPILVPLPGEELSMTDAVPWTQFIPFHWLFNGELNMRQIVGNFVLLIPLAFFIRRILGQQKRQHIQLKTFLCCAAVSAGIEVGQLLINVLTNYPNGVMDIDDFILNCAGAAAGVLLFGLLENRR
MBS3975027.1	0.12583892617449666	149	EMLFATCAAYGIALVSQTLLPRSFYGIGDLEMYLETITSGYRSFNLIPMNTVWAYLFTQNDRVSDWGSVAFLNLTANVALFVPLGLLAPLASERLRRFRSVLIFGVKASLAIEVSQFLIGRSADIDDVILNVVGVGIGYGAWALIQRMR
WP_198953327.1	0.12584070796460178	113	RSVAEVAMVHGTLPWVWMIMLPGPGAGVAPRRVSLLPLRDIHAILTHGTPVTATVQIVGNLLVFAALGRFAPIRFRALASVPRMLALGAACSVLVETAQYVLWLDRVSSVDDV
MBK0867439.1	0.12601503759398502	133	VLVPLPPVAPGFCEVFGELEPQWRPLAGFDGLRRPQHWMELTGLLADGSVQQFGFNVLLFVPLGMFGRYLGRLSLPWTVLAGFAASLLVEVTQITGIWFLYPCPYRLFDVDDLLANTTGALAGAVAAPLLRLL
MBQ6116437.1	0.12632352941176472	136	QEAKLLTVYCCIAVIARLVYFPWHLENGRIGTLVFDPERIRPLWINAVPFVRLFDRYEGWQRNLFGNIAMFIPVGLVWPFCFMKLDSIGKTVLAGAAFSLLIELSQLLFYQRGTDIDDLITNTAGALIGAVIYFLI
WP_187974611.1	0.12637096774193549	124	LAYVGVILALTLCKRWYRIGYLWRPENQEHRSLELIPFEQIWTSTTWFSPIFDLVGNVLLFLPLGFLLSCRIQWSLRKIIMVGAAFSLAIEISQFILGAGRTDTDDFLLNTVGTALGALFHQRF
MBP3540095.1	0.1266666666666667	84	SIWQIMLNFLMYAPLGIILAQACKGKKRTHLRLALILTGVSVTNELLQYIFALGVADIDDLLANVLGGLWGSSLYMLWEKIRGK
WP_079138890.1	0.126734693877551	98	MTMLPGGEAGAAPRRVNLVPLRDLISIIAAGPGTATVQIVGNLLVFAALGFFAPLRFAHLASLPRILALGAACSTLVETAQYVLSLDRVSSVDDVLVN
HIQ74168.1	0.12673913043478258	138	QKMGWVLFILYLALLVYFLFFAEFFGRTGADLREEYAYNLEPFKEIMRFWNYRDQLGMGAFLLNVVGNVVAFMPCGFFLPIVSRRSKKWYNTIFISAGFSLGVEVTQLISRVGSFDVDDIMLNTAGGILGYITYRIVQ
HIU78322.1	0.1268055555555556	144	QKGCWILFIIYIIGLSYFTFFAEALGRGIPETDSAVRNFNLIPFTEIRRFWVYRKELGLGAFLLNIVGNVVAFMPCGFLLPAISRRCRRPQGTLIVGLLISFIIECTQLAFAVGSFDVDDMLLNTLGAVAGFYLNRFVHRVRVK
WP_179110523.1	0.1270588235294118	153	LGLIGALLVYCSALVAYTMFPLPDPSTLTDAWCARRVSFNPDPMDGVRRVARATQGLPHRQALLDHTVLELVFNVVLFVPLGWFGRRILEWKVLTTLAVGVGVCLLIELTQYTGIYGIFPCAYRLADVVDLVTNTTGTVVGIALAMLFPRLFP
MBX3256833.1	0.12712230215827333	139	WRAAATLYGVTLFYIVFLARRRQGSVLFTRNEWNITPVKTKWHYISNWHALHGSVKYGFIENILGNILLFIPFSFFLFFLLHIRQLKKNLLLSGAASAGIEIVQFITGKGVADIDDVILNMLGAVTGFAVAAFIYSRQK
WP_125713296.1	0.12720279720279717	143	HELKVFGFTFYLLMLLFLTVFRDFYYPWQIKLHLHRSLSRINLIPIVETMKLTRGLSKLDFFYNFFGNILWFIPFGFGCQALTEKSRSFFKITMMGLALSVSIEVMQFFLYTGVSDIDDVIFNTVGAMIGYGLYSAFSYKNKK
WP_179387130.1	0.12721804511278192	133	RSAGVACVVVLMAIAVATVGKPFIDIPGVIDASAHARRSLDLQMFNGFNNPHPWWGPWTNTFGNIALFMPLGACLVVMGQNSRRVRFGRGGTILLAMALSLGIEITQYVFSLGFSDVDDLVFNTLGASVGAFL
WP_136953206.1	0.1272611464968153	157	YGLVIYSFMLYLIVAYFLVILPLPDREEVAKFTTARYSLQPFQFVRAFIEETSLIINQPATYLSALKESVVIQPVFNIFLTIPFGIYMRYLFKKDLKTTFLLSFGFSLFFELTQLSGLYGYYPRSYRLFDVDDLFLNTLGGLIGYGMTPLVEKLFPR
WP_129044751.1	0.12731092436974786	119	YFPWQFHFEWHRSLSYINTEPLIETFKLSHGISKVDFYYNLFGNILWFIPVGIFLPYLWSKNMKFYHIVIYGALISLSIETLQFFLATGVSDIDDVITNTIGAIVGYILYRAVHSITKK
CVI66422.1	0.1273643410852713	129	IAGVLLSIYIGVVIGLTLLNRTSSEDHRTILKFLWSYGAWIQGNKQALWEIVGNIVMLIPYGILLPILEQKFRKFRWILLASFGFTLFIELSQYFTCRGWFELDDLFHNTVGGVVGFQFFQITRKIYKR
WP_187100914.1	0.12753333333333333	150	LLYVIFAFYIYALFKIVLFKGYSIDLMYLGGQLRASLQDPFRIADRMGQGNLIPLHEIKRAMEAGTNHGYLNVFGNIAIFVPFGMLLGMMKNRRGGALAATAKNAFVLSLFLELLQVTFAIGSFDVDDILLNTFGGVNGYLVYRLYFRCR
MBR2742329.1	0.127536231884058	138	LWQLAALFTVCLVVRFTFFPTFRDGGYVQPLVFDPDRMKDYLINLEPLYYIKKLWGNKINFIINEIGNILLFIPVGIVWPAAFPRLRAFWKTLIAGAAFSCLIEICQLPFFDRTTDIDDVILNTVGCAIGYALYAIFS
SCK41751.1	0.12756302521008403	119	LGLVAFAAVLARLTLTPSPASESIAGANLRPGHSLRQYAEDYTFLAACKQLGGNLLLGAPFGLLLPLLVPRRLRMLRMVLLTAAVMSLVELVQGAIVPGRAFDVDDVILNTSGAFLAYL
WP_105686085.1	0.12757009345794396	107	WPEPFLAALDPWIRKATAGFPGLTLVRVEFIANVAMFIPLGLFLAMLLPRHRHLVVPIGFLSTCLIETVQGLFLSDRSATVADVIANTAGACVGLLAIEVVDALRRR
NLG04479.1	0.12757142857142856	140	FWSYIFFLFLVVAVKFTGNNIDNIIARWNIISSGREAGERNLNLIPFSTIRPYLKHFSRSYAYTNIVGNLIVFIPIGYLVPVVYQKRKTFFKAMSTCFLIIISIEVFQYVTCLGFCDIDDVILNMLSSAIGHIVYRSIHK
WP_206698986.1	0.1278205128205128	156	KWVLALFGLYVAACSYLLLLSPDRWHRRRFTLEWKERMLRHGAPEYTYIFQNTKPMRTLFDYVFHYEHYSAYTIAYNLLGNIALFMPLGLLLPLLFASFRNRHRVFFTALFASLAIEFLQFWLALGSFDVDDLLLNVLGGLCGYGLFRAGAAFVYR
MBS6642559.1	0.12788732394366198	142	QKFGWIFFILYLISLTYFMFFAESFGRSAQEQTRYAYNLQLFKEIKRFYIYREQLGFKAFFLNIFGNVIAFIPFGFFLPVVSRRGRRWYNTFLLAFSLSLCIETTQLIFKVGSFDVDDLLLNTIGGIVGFICYRIIQKARVR
WP_074461632.1	0.12789473684210526	133	YELKLLTIYACLVVIARYVYFPFELENGHIPPVIFDIHRAYPFKCNFKILLFLEQKYVGYKINILGNIAMFIPVGMALPFCYKKLSNIIKVTLIGLCWTVFIEISQLPLYQRRTDIDDVLLNTLGVLIGAIIY
WP_206093914.1	0.12797468354430383	158	SLVLYSMLLYFISAFYLVILPLPAQTHNCVERSSAVFEQLRPFQFIRDIVKESRVEWSHPSTYVYLLQERAFFQAAFNMVLTLPLGVYLRYYFRRSFLQTTVIALLVSLFFEVTQRTGLYGIYDCPYRLFDVDDLLLNTLGGMTGFLLAPLITYFLPR
MBU5452460.1	0.128062015503876	129	LWLLLARTPNEAGVSFPLYLHTHFNPVPFQTIRRFSRLLRPPVRPYLVRIALRNLLGNVVLFIPLGYFLPEICNSLRKFWLTFLSVAVIITTIELTQLLCMVGTCDIDDLLLNLLGASLGYGLYRLTRR
HIU66620.1	0.12815286624203825	157	RTLIVYSFALYMMTTYFLVILPLPDREEVAAMTGSRTQLIPFQFVRDFIRESSFDLSEPSTWIGTLKEGVFLQPFCNLLMFVPLGIYLRYYFRLGLKKTVLFSFLWSLFFELTQLTGLYGIYPRSYRLFDVDDLMVNTLGGVCGYFAAALCMKLLPS
MBR3078432.1	0.12818897637795276	127	RLVSGLILVEYIVLLFSTTVFSRDYRESPKFNMTPFWSYTEIINGKQNLIPEILMNVVVFAPVGLFLGFTFSELKWKGILVVAVCISLLIEILQFILHRGFSELDDVMHNTIGCMVGYGAYKLVRKL
WP_211763967.1	0.12823529411764706	153	GLSFASFLYYSLAAFCLVIVPLPSRQVDVCVKYADFRNPQLVPGNTFSDIWKEAKGSVSLNALVLHNPAVWETGFNLLLLLPLGMYLRYHFRRGFWTSAAIGLGVACFFEFTQLTGLWGIYPCPYRLFDVDDIIVNSLGCVLGWFLAGPVTRW
NCE60871.1	0.12838028169014087	142	ELIHITFCLYAIALVGVTLFPIVIPPNSEPYMMNYVNWDIRNICNYGDMRSLVVNIAGNILMFIPLMPLIRLTWPQKKVSLTKAGIISLGVSSVIEGLQYLENIFAISDFPIRITDISDLALNFIGGIFGYGLFEFWRKHIK
PYV44499.1	0.12846774193548388	124	WRTLWLLWTAVILCVTTMPWSNFKGHSHWANIGWIPFYDPPLTLFDILANLLLFVPFGFCYVRFRQSRQRAATWLRPVLLAGLLSASVEFFQVFCHNRISSTTDLCSNIIGAAIGTALALKGRK
NEB95264.1	0.1284873949579832	119	MLLAFIFMVAFAIALARVTLEPSPASEALTHSNMHPGNSLKAYFDYGTVRESLKQIGGNVLLGVPFGVLVPVLAPRARGVLQVLGLTALVMLMVELTQGALITGRAFDIDDVILNTTGA
HBN56939.1	0.12854838709677424	124	HTVFLLLYVCVLAGICSVTGLPNIKYNSFDPTLNLVPMTDLLNSPEQYLMNILMFLPVGFLLPLLWDQYKDLKQVLIFSCFLTLFIEIAQVFTFRTTDIDDLLTNLSGAVIGYLLVSLPAKKRN
WP_023508386.1	0.1285810810810811	148	KLLLISFLFVYVLILLKDSVVGDRSISTLFTHWHERKEMRFINWVPLNIITTLFYFSDHHDQRLWQSLLESFITFSAFLPLGYLLPAVKTKPIEFEQFIAIPVGLSLLIEAGQYILGTGRCDIDDLILNVLGAITGFVIWHLLSEWVP
EEM83594.1	0.12858156028368797	141	VVAVTLFPLPIGFPSNLENLNRSVNIIPFASIIKDINQIGSAYDGDALFMIGLIVRNVGGNILLLMPLGFLAPILWDKYKKFKNTILLGFSISASIELLQLIQSLFSGVGRITDIDDVICNVLGSIFGYCIYKILLKLSTK
NCB27115.1	0.1285987261146497	157	RGVQYLFFSSYVFVNLYETLLFRMVTPDAQYELGFLWSYREALGVHIGSGNEVRILITDSGLLKEIILNILLYIPLGYLLPVTWPKLAEKADSKSRSTLFRWITNMPWKIVLIGLLCSTVTEITQLVFHLGLFEFDDILNNTIGCAIGMMIYWFFMK
WP_221341437.1	0.12865079365079365	126	SAVADVGIVIGTAPWIWMILTPSSRRNTVEPVPFQVLIDLAAGPWQTAFVQVGGNLLVFAALGGLLPVRSARFTSLARIALIAALASTTVECLQYGLRLGRDSATDDVLVNTAGAVLAAVITRRWW
MBQ1822887.1	0.12868852459016397	122	RPISYSPDMSFKEYAEHATNFVPFHMIRNYMIALKNNRIEPYLVFANIIGNIVIFIPLPMLLSGLTGRILRWIKLFGIGLLTLICLEIIQLLTRRGACDVDDVLLNMTGILLGYLIVRIYAR
MBQ3278630.1	0.12881889763779528	127	LVMFALYMGYLFYNLLVPTYFYRRFSFSADRVNLIPFRALKEWLAHPFNFFGNVLLFMPLGFFEVLLYPADSRKRQLAKAAAAGASLSLFVEFAQCFNYRVPDVDDILLNTLGSVLGALLCMLQQKL
WP_202585075.1	0.12884615384615386	156	KNLVGYSFILYMLCAYFLVILPLPTRAEVAQLTTPYYNLVPFKFLEDIQQHSGLSLSNPRTYIGALKSPSVFTVLFNILLTLPLGVYGKKYFRLSFWKTMLLGFSVSLFFELTQLSGLYGIYPRPYRLFDVDDLLMNTLGAVVGYGVGKVMNPLLP
MBO5488976.1	0.12884892086330937	139	ILLIYFLFFSEEYGRDTIYSEYKMNLQLFAEIRRYLVYRDIIGWKLFAINIIGNVVVFIPFGFLLPVMYREQRRTKVFRGHYLRSFFFVTFLGFTLSFGVETIQLVTKIGCFDVDDMLLNTVGVMLGYMCYYLSKKMIR
HIY58458.1	0.12890322580645164	155	GFLVYSFIFYLLCAYFLVILPLPAKSEVAQLTTQKIQLQPFANVGRFLSETVLDVRNPSTYLPSLKQGVVLEPLFNIVLTIPFGVYLRYYFNVSFKKTILFSFCLSLFFELTQLTGLYFIYPRPYRLADVDDLINNTLGGVIGYSLAPIAEKILP
WP_100209233.1	0.128962962962963	135	RWALIVLFVAYLCVVGSIVFAPVHVDSGEAGGSLREFLERGHAQGWLPGLITYESVERAANVVMFFPSGVLLGLLLPRRAYPYIMVGGYAVSLGIESIQHMMPNRTADVSDVLMNGTGTLLGVLAVRAGAAVWGR
MBQ6753303.1	0.12905511811023623	127	TRFVYFPLHHVDGHIGLLYFDSERILPFRLNFRVFSVRDYHYRGWLGNYIGNVLMFVPVGLIWPYCFEKLNRLWKVFLAGFAFSLLIELSQLLFYNRTTDIDDLIQNTFGVLIGAAIYFLAVFIQKR
MBQ9118859.1	0.12906250000000002	128	KELLVILLGMYAIFMWVLAVQGRIRMPERIVRTNLLWFGSNMDDNTANLLNVVFFLPFGAMILLLQDREKGWRRILMTACYSFLMSFSIELQQYMLQCGYVELVDLETNTVGGVLGALCMIAVQKRLA
MBQ8681691.1	0.12913385826771656	127	KEVFMLLFILYVMCLFEVVTLQDHNYGLSNYIPFKEIFRYEMGSYLFVRNIIGNILLFLPYGYFAADYLKSKKVLPVCFLTFLVTITIELVQLNIGRTFDIDDVILNTLGGMLGYFLYRGIEKIKVK
WP_057584531.1	0.12925373134328358	134	LLLAAHLVFVAWVTLRPLNVPWVMPANLHPFDGIRADLRLGWPEAASRIGTGLGLFAPLGFLLPLVHGRLRVSPLASLVRTVTAGALLSLAVELLQTGVPGQVADVDSMLLNTVGVALAHVAVVPAVRGRLRRR
MBR5667514.1	0.129281045751634	153	KEALWFAFAMYVLMLLSITIVPSWKFLPDSNGVTRLYVFTSLEKPHINLIPFHSIRQFLFGNDARVDNFRSAGVMNLIGNALLYCPFGVIGVLAFGEKERIIRKLFLNGLVLCLAVEIVQYFVGRSPDIDDVVLNMLGLIIGLCIGRFIQKLL
SCX31889.1	0.12935185185185188	108	SYDISLIPFISFENAKTNTELYRSMFMNLLLFMPLGLCMPFALPKKVKIKGLLTIGAGMVLSIAIEAIQFFFSLGRCETDDVIMNTTGVIIGTSVYLFFFLVQTIKRK
AFV02175.1	0.12935714285714286	140	IVIVYIFVYYLTGVLDFTGIYTILRDIVHNSFGIITPKGLNIPPDEINLIPFRWLTEGVRPYIENILLFIPLGFMLPCIWKKYEVLWKTALSGITFSLIIELSQLFNRNRVTDIDDLLMNTLGALIGWVIFRLLKEHLSK
MCC8061279.1	0.1293571428571429	140	RLGWILFLVYLGLLIYLMFFAESLGRDPGRREYAYNLELFKEIRRFYRYRHQLGMEAFLLNVFGNVIGFMPCGFFLPVISRGKMRCRSMILLCFGFSLCIETAQLILRVGSFDVDDLLLNTLGGALGYLAYRLVGWWYRR
WP_074312598.1	0.12938053097345137	113	SAVSALLLTAYGGLLGWLTLSPHSVAPLSWENRLQLHPLRTTAEFLAVGGWPMLVNVVGNLGAFMPLGLLWPVVRRGRTSVWRVGCLSAALSLLIETIQYGSGRRIADVDDLL
NNE72471.1	0.12940789473684214	152	PAVLAFGSVAMACGLVAFTMFPLPNPAGLDCDLRSNLDYWSIEPLESFRDVRAVFGRDGAGALLSSTFLQVAFNVLLFVPIGFLIHQQTRWSAVRVVGLGFALSALVELTQGTAVFGLYDCPYRVAEFDDLLTNTAGAAIGLVISRMAFHWF
WP_118585853.1	0.12944000000000003	125	LLLTYVLAVLAVTLLWRKGGTDSRLQMQLFTGVGEALQKHSLQPVWHMLQNVALFVPVGLLFPLIHPAFDHPGYAVMNGLMLSVWIETIQMITASGTCDVNDILTNTLGTAMGYGTFWIGRGMRK
WP_206966051.1	0.12944444444444447	126	VLLVGFVFMVGFAVALAKVTLEPSKASVDLTHTNMRPGDSIRMYLDQPAFRDTVKQIGGNLLLGVPFGVLLPVLIPKARGLLRVVLVTAVVMFCVEAAQGLLVEGRAFDVDDVILNTLGALIGYLL
WP_146040170.1	0.1294805194805195	77	VENVLLFIPYGILGPWAIERLRRFWSCVLLGAVTSLTIETLQLVTERGYFQIDDILTNTLGTAVGFLVWRLFFRGKR
OLT05791.1	0.1295161290322581	124	RSLTEVGIVYGTVPWVWMTMLPGRRAGEVPGRVSLVPLLDLPTMSTAQVVGNLLVFAALGLFGPVRFAALASSPRILVLAASCSVVVETAQYVLALDRVSSVDDVLLNAAGAGLAALASRRWWR
WP_233819455.1	0.12952702702702704	148	SAVVAAGSALYGCGLVAFTLFPLPDVTAEFCTSRPLRDYWQTRPFASLDDIAAAGFSPTSPAFLQVALNVVLFVPLGFLLRYRFGRGVVASTAIGSLVSLAVEATQGTAVFGLYPCPYRIADVDDLMVNTAGALVGWLLARWVGRLLP
WP_204026847.1	0.1295762711864407	118	TAPWLWMILTPGSGQSVQLIPLVDLGEQIARMPPEAVFVQIVGNLLVFSALGAMLPVRSARFASITAVAAVAATASLSVEILQYVLRIERVSSVDDVILNTTGAVLAGLVTRRWWARR
WP_168615214.1	0.12972222222222224	144	LIIYSCGVFALTLLPLPQYAQVVCSSNPVRLVPFHSFATVAQAADRYGVLRTVRSQDFWQIVLNVVLMVPLGFIARAVFKRGVVPSTGCAFAASAFIECSQLTGLWGLYDCAYRIFDVDDLMTNTFGGLIGAICAVVWIAARKR
MBB1545184.1	0.12978260869565214	138	ALIIYSFILYLECCFFLVNLPLPEIGSVHTRYVDMINLQPFKFVLDFIKDNPLKISEQATYLRAIKHGTFYVPAFNILMLVPFGIYLRYYFKCSLKKTIALTALLSLIFELIQLSGLFFIYSGPYRLCDIDDIIQNTL
WP_051620544.1	0.12993548387096773	155	VLPVLFAIYLYLLIKVILFKFGPIEVDYLMDRLQKNWHNPNDILQRFHAAGNITLFKEIARDLNHTPDLLQFPPGNLVGNIEAFIPLGILAPMVFSGLRRTWMGMFLVSFFLSFGFEVIQLLLSIGTFDVDDILLNVTGGMLGYAVLRLFAVRRR
WP_164410857.1	0.12999999999999995	117	PALTRLVAALYATGALHFTLFPIIVDRAQNLSPWTGQVQPIPFLGLLGMDVSFPLNVLLFLPFGILLPLMTRRELGPGRVSLRALAVSAAIELTQLGMYILFRNGRGADIDDIITNT
MBR3082731.1	0.12999999999999998	142	RELLLLTVYICFIVIARFVYFPLHHINGKIDTLKIGLEQNLFASVNLKAFTFITDIYDGSLINVIGNILMFVPVGIFYPICFKKLDNLLKTVIACFGLSLYIELTQLLCFERHTDVDDLILNTSGALIGASIVFLLRRIKSK
CDD04677.1	0.12999999999999998	124	RFILGALLADYYFLVLCSTVICRNGGRERQMVLMPFWKYPDIWNKVDYPADLLEVLLNIALFMPVGLLLGGMGMKIKRVFLSGVVLSGIIEVSQFVLCRGLCETDDVIHNTLGCVIGYFLVRSV
WP_116479730.1	0.1301910828025478	157	IMTLIVLAIYSILIFSFLSLKIGNWFVEKSDNEIVVNSEKEEGESFSEYAKRVTNLVPFRTIKGYITRLKNKDILPIYAFQFFVLNLMAAFPYGLLLPVAFKKLRNFWGTVGCVFVIAAMKEIFKLFITVGRCDIDAVILNVVGGMFGFMIFMLIYK
WP_133349238.1	0.13022727272727275	132	ILVVMMVPLVFIAFWPSPVDQPMQSQLAEFLSFLHRSGMPSWFNYKFVEASANVALFVPFGVVSALAFPKKRWWQVGAFGLLISCCMELGQLLFLHNRFASPVDLVTNTSGAVIGALLASVAVKRLEVHRPR
RLV79835.1	0.13023622047244093	127	VLLLAFVCMVGFAAALAKATLVPSPGSVDLVHTNLHPGRSLRAYVDQPAFQDTVKQIGGNVLLGAPFGVLLPMLVPKARGAVRVVVVTALVMVAVETVQGLIVEGRAFDIDDVILNTSGALIGYVVA
RHQ63393.1	0.13024000000000002	125	LKCMVFIFYLVMLIQIALLSREAGSRTTTDLIPFSTWGTSAQSRAYEYENILMFLPMGFLLPAFFKRCRRLYYAGLALVMLSCVIELTQFITQRGYLQTDDVIMNTIGGVVGYFIWKASSRILGK
MBO6047751.1	0.1302985074626866	134	RKFRNRVFIAYMIALCVITIMSRGGVVPNERMQLYLPLYFINAIKYRYINFGVHDSFLNLLLFIPFGYLFPHFKKSPDYKWRLFLRTVVVGFLVSLSIEIIQLVTYTGCFQLDDLLKNTMGAAVGCLIYLLLER
WP_073008313.1	0.13037499999999996	160	RIFILYSFLLYLIVAYYLVILPLPKTRDVKSLQSADTEYYNLIPFRFIYNILKESKVVWNSPSTYKYIFTERAFLQAAFNGVLLTPLGIYLRYYFKKDLKRNLLITFLVSLFFEVTQITALYGIYNAPYRIFDIDDLFLNTLGGYIGYLITPMFTFFLPN
WP_046178354.1	0.1303846153846154	130	ILFKHVPSLNSLQMMDKSQLVLRWESANLIPFQSIRLFLAPSNLTPAIRIQNLAGNVLLFVPLGLLLPLWFRRCRRLLYVTGAAAVLSLFYEVVQLLFGFGSFDVDDLLLNTMGGMIGYGLFFLFKKRRK
OQA47024.1	0.13063829787234044	94	LLVDVLGNIAVFVPFGMALAAATFPRRRRGQRGRHFGGRWWGRVLLAGFLFSLSIEVAQLSLKSRATDIDDIILNTLGAVIGAAFVRLFSVLLR
WP_093155547.1	0.13064102564102567	156	RTLSFYSFLFYALTAFFMTLIPLPSRVVDVCAKYPQMAQPALTPGNTFGDIWKEAGGEVSFGALVLHNPAVWQATLNVALLVPLGAYLRYHFKRGFLTTAAIGLGVSLFFELTQYTGVWGLYACPYRLADVDDIITNTSGAMLGWWLAGPVTRWLP
WP_055174657.1	0.1306896551724138	87	SDAPVWWGPWLNTVGNVALFIPLGVFVALAWNEGTGRSLLRAGGVGALTSAVIETAQYVFAVGYSDVDDLVCNTVGAVMGAWGARRV
MBO5373779.1	0.13074380165289257	121	FLFFAESMGRAFSEREYHYNLLPFKEISRFWTYRKSLGFVSVALNLAGNVLAFIPFGAFLPGLYARCRRFLSTAVLCFEFSLCVEVIQLVWKVGSFDVDDILLNTLGGILGYMGYSIYCKL
WP_200965476.1	0.1307547169811321	159	IIVFSFIFYFMAALFLTMLPMPDTRHNCTDVTITQPYSLKPFQFIEDIKRETRVEWTNPSTYAYLLKERAFLQAFFNFLLLMPLGVYLRYYFGTRRAWWKALPLIAGVTLFYEVTQATGIYGFFDCPYRVFDVDDLILNTAGGLLGFFLAPIILALFPS
WP_164995875.1	0.13076433121019113	157	RSVVLFSFIIYMITAWFMTILPLPDIEEVTKMPTIVPNFKPFLFVETFLERTNFSLTNTSTWLASLKSSSFYTVAFNVLLTVPFGIYLRKYFKVSFCKTLLFGCLLSCFYEITQYTGLYGIYPKAYRYADIDDVIVNTFGAGLGYLVTPIIEKLLPN
WP_120790047.1	0.1308208955223881	134	HPVLAPLTLAYLALVAWVTLGPQPLDHQRQDWLVEALREGRELAASRWPGLAAQLTYDHVEFAANIAMFAPIGLFLVLLLGRRFWWAAVLLCVAMTGFIETAQRFIPGRVSDVRDIVSNSVGGAIGVIVALIVT
MBQ7595436.1	0.1308547008547008	117	AMLVWMALIVRAQNDKRELILEPLRSVKVVLNTYNTFDMFKQIADNIIVFIPLGMLLPAAAGKEPSSKSFWFTICAGLLVSLIIETLQYAFSLGYSEVDDLIFNTLGTMIGAGIFAL
WP_176953936.1	0.131	80	IIGNLLVFAPLGFLAPLRFARLTSLQRVLALGAGCSILVETAQYVLRLDRVSSVDDVLLNTAGAALAALMSRRWWHTARS
MBE5874340.1	0.13115702479338842	121	WARVLYIMYLSIILCITLFSRESGSRDGFDLELFSTWGINDRNNAYVIENILLFIPYGFISAWAFKWGRKLIPCAAFGFFSSVVIECVQYATKRGYFQIDDILTNLLGSVIGYFVFRLLRR
PKO20593.1	0.13127659574468087	94	HLLIDLAGNIVVFVPLGAALAVATWPPRSRPAGRRRFDPRWWLTVAAAGFVLSLGIEVAQFFIPTRVTDVDDVILNTLGTLAGAAVVSLAAQWY
WP_220187020.1	0.13132812500000005	128	RSLAEVGIVYGTVWFVWMTMLPGSRPGEVPGRVSLVPLADLPTMGWPGIVGNLLGFAALGCFGPLRFRALASFPRILALAAACSVLVETAQYVLQLDRVSSVDDVLVNTAGAGLAALASRRWWLRTAA
MBO6015273.1	0.13137096774193552	124	PIPILRGIMDNWDVDMVRRGVYSANLRPFKTVRMYVRYFHQINGFDNLFGNIFAFLPFGMLLPLAFEDCSNVGYVLLHSFWLSLGIEIFQLISHFGEFDVDDIILNCLGALLGYICYRIGQFLL
WP_186811454.1	0.13147058823529414	136	TLLPLPTGDRAAWCAAHVADHNGDPLQMLRDIRAVRAEIGSRATLRSVVFLQVAFNVLLFVPFGVLVRVLLRWGVALTTIAALATSLVIEATQYTGVFGLIGCSYRVGDVDDVITNTAGAFLGAVLAPLVLHVVPS
WP_073271647.1	0.13149122807017546	114	YRSGAERMISLVPLSEIYDMLFQRESIEVFIWNVGINLMLFVPFGFFLSLRTDYKYREVSPLRVAAIGLMLSFFIETFQFVFPMGRMADIDDLIVNTLGAYLGYVLWRKLSMIR
WP_007865128.1	0.13151724137931034	145	LKWFIFCSYFMSVLYITIFSRPTGSEMKAKLGLFRPFRESFSLHYTWPETFRIFVTEGMSSAIHLRSNEMFPSMLLNIIMFIPMGNLIPYLVKKAKIKYACVIAGIVSLAIEMIQYFSMRGCFETDDLITNILGAFIGYILYKCI
WP_075736082.1	0.1315217391304348	138	LRYASTACYLGVVLSLTTLKAFFQIGYLWLPENQRVRQLRLIPLDDLFSGSWFKPLFEYGGNLALFIPLGALLFMFLGKAQSVAKATLVAAGISLGIELTQFAFALGRTDVDDLAFNTLGAWLGALMAARVGPRWFPR
WP_100573380.1	0.1316058394160584	137	RTWPAVAARVVVLIVGFVCMVAFAVVLAKATLVPSPASVRFTHTNLHPGDSIRAYLAQPDWKDAVKQVGGNVVLGMPFGVLLPVLFPRTRGVARVVLMTAFVMLTVETAQGLLVTGRAFDIDDVILNSTGAFAGYLL
WP_052332864.1	0.1316541353383459	133	AVSVLLLGYGWVLVKVILFKLGTGDIGFLAEQLRQSLSDPGLILGRIRRGNLEPFGQIRSDWDGGSSIGRLNLFGNILIFIPFGMLLTLALRRSPLRLLGAAAISFAASLALECAQALLGIGTFDVDDLILNT
CDA52610.1	0.13173228346456692	127	KELLSLSFIIYILLLFELVTSTDFESYSNNFIPFKEMFRYSLTSKLFYRNVIGNILLFVPFGYFVSYYCKLPSVKYNLLITVITSTSIETIQSAIGRSFDIDDIILNVIGGVCGYVIFLITKKLLRK
WP_083973997.1	0.13174242424242424	132	ASLAEVGIVYGTLPWVWMTMLPGAQAGPNAPTRVSLVPLRDLIATVEAGPGSAIVQVGGNLLVFAALGFFGPVRFAALASVQRVAALAAACSTAIEVLQYVLQLDRVSSVDDVLVNTAGAALAALASRRWWR
MBQ3569413.1	0.1318181818181818	132	FVCYMTGLVCLTVGLDLMRACWFELIYHMDSGTEIHFFSGEFDLVPDFFNHLSRENIGNFAMFLPFGILHPLSRARPTWKNSIITGFFVVVAIEVMQPIFGRSFDMNDIILNMLGIVVSASLFTVFKYALKK
WP_215153136.1	0.13182539682539682	126	AMLCAFAFMVAFAVVLAKLTLQPSPASEALTHTNLRPGRSLRAYLGQPELRDAVRQIGGNLLLGVPFGVLVPVLAPRTRGILRVLLLTATVMLLVEFAQGALLRGRAFDIDDVILNTTGALIGYLL
MBQ9037689.1	0.13184210526315793	152	MFVIYLLVLLYTAFFSRTASDDYKVHVALYQDLANSIKIDYGILQFIKAIFTDGFQDAMTHVRIHLDDINQVYLNMVMFVPMGYLLPYIFDYFRKKVHYRPVLACLIFSVLIENIQLITRLGFYDVDDIFSNVIGGFIGQRLYIVVAYVLTH
MBR4983505.1	0.13184397163120565	141	RELQLILVYICFIVIARFVFFPFSKVDGKIQPLIFDDKLFTAKINLIPLVHMFDYAIKREAIINFVGNVTMFIPVGIVYPVVYKGLNTYWKVIVAGVGLSLCIEMVQLPLDRTVDIDDLIMNSLGYVLGYGIYLLVGKIKK
APW62368.1	0.13184615384615386	130	SLSIAAFSTYLFLLLAMVWAHQHPGYRPVEHRYNLAPFRSIIRDVPSGGRGLWLNIIGNVVVFTPIGLAVRAFRGPRSLIPAAFASAALSALIEIVQFQSGRRYSDVDDVILNTLGGVLGYAAAVAIVSL
MBQ7922676.1	0.1319607843137255	153	KWVAGLWFLGYLYLLMRFTLFEPAYNREIHLLWKVSKAERIRYLQENVNPIPLGSLMLFWRAMRYGYLPWSVCLVNILGNLAVFAPMPCFLAGFLRRKRIWIALLLTGVTVILVETLQIVTMCGSADVDDFLLNMLGAVISSCFVKGLRRKSR
WP_006862798.1	0.13202898550724637	138	STVLFILYLFLLTYFLFFAESFDRMYTEREYAYNLEPFKEIHRFWTYREELGFLAVFTNLAGNVICFMPFGAILPVLNRKARNFFVITFLSFEFSLLVECAQLISRVGSFDVDDLMLNTIGGVLGFLIFTICNQVRRK
WP_022860584.1	0.13216216216216217	111	THHLSPQLNPFEFVHDIRADGLTAVLQLVLNVVFFVPWGFFMGRTFRWPLRVALPVGFLTSLCIETAQLTGLFHLYPCAYRLFDVDDLLTNTMGALIGFGIAAAFTKAYPH
WP_087159791.1	0.1321774193548387	124	IHFLIIVYAGVLLKLAFFSREPGSRTGISLLPFETWGTTEIAHAFFIENILMFIPFGVLLPLASARFRKPAVCILSGLLCSTCLELMQLITQRGFCQLDDIMTNTLGTAMGFVLFSAGRRLKDR
WP_079427454.1	0.13218750000000004	160	RAAVLYSFLLYLISAYYLVILPLPKTTDVLSLQRAGTKYTQLIPFNFIADILKETKVDISKPLTYLHLFRERAFLQVAFNGILLLPIGAYLHYYFKRNLRQTILIAFCVSLFFELTQLSGLYGIYNRPYRIFDVDDLIMNTFGGFLGYILSAILMKVLPN
WP_022376888.1	0.13229729729729728	148	LTVCFICYMILLVYFLFFSEEYGRNEPYTTYQYNLELFREIKRYLMYREQIGMVYFAINLLGNVVVFMPFGFLVPVLYREQRKGVHFKGHYFRSGLFVTFLGFAFSLVVETIQLVTKVGCFDVDDLCLNTFGVILGYICYYLSKKIIR
GHH57169.1	0.13239130434782612	138	RKPPLSTFGRVLAMMLAFVGTVVFAVVLARLTLEPSAASVPLTHNNLRPGDSIRAYLAHPMAPDTVKQLGGNIVMGIPFGVLLPVLVPRTRGLVRVAAATALVMILVELVQGALITGRAFDVDDVLLNTAGALMGYLL
TGY97922.1	0.13241134751773048	141	RICSKIMFGVYIICLTYFLFFAESTGRTFEGRTYHYNLELFKEIRRFIVYRHTLGTQAVLLNLVGNIVAFVPFGFFLPILYPKCRNFLYTVFFSFEVSLAVETVQLVSKVGSFDVDDMLLNTIGGALGCLIFYWMNRIRRN
WP_136372856.1	0.13243902439024394	164	SIVYGYLLVKIILFKFGTPNPSFLLSQLGRLAEDPAGWIGRGLRWGNLVPGETIRQNLEHISSSTDRLNLFGNIALFVPMGILFPLVLRGWRQLRGHNGGLQRAGAWSGLLLIAIIGFAVSLALETSQLVFSIGTFDVDDLILNTGGAILGYLPILLLKLVAGK
WP_161833982.1	0.1325179856115108	139	EMKYFLLYAYTVFLAAVTVFPMPFARYNNLRTRGVNLVPIKNTWLEVKAMLRVDNQTVTLHALQNIVGNIILFIPMGLLLPLVFSNIQRFRRVVLTGMTVSVIIESTQWVSRLCGIYRFVDIDDVLLNTLGTAIGCRIA
WP_154524366.1	0.13254237288135592	118	QRVSGVLFFLYLAVLIYFLFFADEYGRTPSVEMRYNLVPFVEIRRFLVYRKILGFRAVFLNVYGNIIGLLPFGFFLPSMHRYFRRVYRTVSVSFLFSCGVELTQLVTRRGSCDVDDVI
WP_119382825.1	0.13259615384615384	104	LYLGLVAWITLSPEPYDRRLDGFLFRALRALHRHDGTSWITYSFVEGAANVAMFLPVGMFLVLLLGRSRWWLAIALGVGLSALIETAQMFLPTRVSDVRDLLHN
WP_067879368.1	0.13262295081967213	122	RPLRFAAIVLTMGVLWATVGPAPWSTSGHEIEGGVLNPDAWTSDATWSTGYFSEIAFNVAMFVPIGAVAALLMHRRHWPLALAAGIALTTFIELVQLFLPDRVSDPRDLVLNTLGASLGVVL
WP_223193071.1	0.13270270270270274	111	MHRLGYPRLRFGINFMPLKTISDTFLSPSRNEVINLVGNILVFMPYGIFLQLLPRSRMISHIRVFCRSLGLSLLLECLQVVFSIGSFDVDDLILNTFGGLLGFGIFKLYSK
WP_073880726.1	0.1327173913043478	92	LRPGRSLRQYAEDYTFLAACKQAGGNLLLGVPFGLLLPFLVPRRLRMLSMTLLTAAAMILVELVQGALVTGRAFDIDDVILNTSGALLGYFL
WP_171678043.1	0.1328378378378379	148	LLAFSSLIYGFALVAYVLFPVPTIDDTWCAAHEALTRPQLNPFQFVHDIAKERRGFGVSAFLANPAVQQLVFNVFLFVPLGAYLRHYTKRRPVVIVLIGLGISLLIELTQLTGNWFLFECPYRLFDVDDLLTNTAGTAIGLLFAPVLR
MYR61124.1	0.13289855072463766	138	LTRWLLVACLFLIFAATLTPTQSLNSGGPRFISWVPGQGLWDDGFHSMGAMEHEMALRLQLANSLMFVPFGILLTFVTRQPRLGRSVALCLTLSVMIEATQYAMNAGRTADIDDVMFNTLGGLLGSVLAFIPRYVLRS
WP_100365064.1	0.13294117647058826	153	RMLGAVALSIYGVALVAYTLLPLPSPEQACAADQSRLVNLIPFHFIDDIARENPGASPLGLATSRASLQVVLNVALFVPLGVFVRRYFHRGTLTTTIVGFAGSVLIELTQYTGLFGLYACSYRVADVDDVLANTLGAVLGGLVAPAVLWWMPR
MBO7360868.1	0.13303278688524597	122	ETALLLFFISVGAVLAMTLTSGDIPGRIEFSKDLSSLNISLEPFRIFRVIAGKEGADRFSYAAVNLAGNIAVFIPVGFFFGAAFGKGVFPSLAFGAALSLFIELFQLLTPRHSDIDDLILNS
WP_177180141.1	0.13316901408450701	142	WWLGLGLGAYALVVVALTMFKGYFTIGRLWRTEVHHTRALELVPFDELVRAPTAFTTIFGYLGNIGLFFPLGVLVFSLLRHRGVRHPLRRTVFISAAASLTIEVTQYILANGYSDIDDLMCNTFGGFLGALLARKAGLRWHR
MBR3610088.1	0.13319148936170214	141	RELQLLLVYICIMVIARMTFFPFAKIEGKVQPLLLDSHRIFSPRINLVPFVNLFSYENLRDALLNLIGNTAMFIPVGIIWPAVFKKLDSHKKVIASGFCFSLIIELLQLLFFDRVSDIDDLFLNTFGFAIGYGIFLLCKKI
WP_107656876.1	0.13328125	128	VALCEVGMVVGTAPWLWMILTPKGSGRSLNLVPLRDLADQLSDGRVIEQFGGNLLVFAALGFLLPVRFAWFTRSYRVLLVGACASIVVEAVQFALAIGRHSSVDDVLLNATGAYLAAQLSRHWWALRA
WP_206581103.1	0.1333333333333333	147	LFRLVFWIYISVLFIVVVLKFDGSLYTMAAKVNTIRENRSHGYWNYNLEPFYSLKVQFRYITHRWALENILGNIIPFIPFGILLPTAYKKCRKWWKVFGITILTILGMEVTQLVTMFGIFDVDDIMLNTAAAMIGYAVFSCFQKGYK
WP_073033192.1	0.13347826086956524	138	SRVYQLLFLAYTTVLIWELFLGKYRSHGGPRRYNLTPLKTIESYIENYESFGVSIVLINLAGNIVAFMPLGFLLPLIFKRTRRLIAIIGIALLTSITAEICQYIFNVGGLDIDDVLLNTFGGVLGYLVYQSSRKLLPH
WP_220243548.1	0.13386206896551725	145	AIAALGFLVYCCALITYTLMPTPVVDAAFCASHESLRHPVVNPLQFLSDMKQFHTGLLSNPALRQVLFNIALFVPWGVFMRRLYRKGPAFAIATGFLVSLFIETTQLTGVWSLVDCPYRLFDTGDLLSNTIGATVGALAAPVLGR
RZI94008.1	0.1339449541284404	109	WAVAWVTLRARPYGSDIASALDRLLAWFAQRESTAWITFERVEFAANVAMFVPLGIFAVLWFGVRGWWTAPLLGLATSATIEFAQATFLDSRVADARDLVSNTLGSIVG
MBQ3123616.1	0.13394736842105262	114	YTYAIERINLVPFATLVDYVEQWQIGHVNKRSIVVNIVGNIVLLLPLGALLPPLWNRKVSLKSLILIGIVASLLIEISQFAFNRGVCDIDDVILNVLGVILGYIILKGFCKVKK
WP_006835702.1	0.13398437500000004	128	IFLITLSPLVPGVALEGNTNFQPFDNLRLNLIYRNHLEVPIRNLLANIVLFIPFAFFYAWWIGSRKWVLLKTTLAGSILSIMVEMIQFSLPLGRSTDIDDWMMNTCGALLGGLLFKLSIKIYRLYKRN
WP_073738895.1	0.13406249999999997	128	RTWGSVLLQVTFLVLAFVAMVGFSVVLAKVTLTPSPASEELVKSNLRPGRSLRQYAEDYTFLAACKQAGGNLVLGMPFGVLLPILVPRRLRMIRMVLLTVLVIAIVELVQGALVAGRAFDVDDVILNT
WP_127795199.1	0.1340625	96	ERVLKLIPFVASGGAGASRPGEVAANVLVFVPFGVYASFVAPRWSWRRLTAVAAAVSIALEAAQWVLAVGRSDATDVVANAAGALLGIGLVALAHR
WP_235824817.1	0.1340833333333333	120	FIAGSFLFRPSNQEYQTYNLVPFKTISSYLSGEVSFLIAFYNLAANVLLFVPFGIFTMIIARKSPVNNIKRFGLPIIMITMIEVLQFLTKRGSLDVDDLILNVFGVYAGYGLSRSIKKVL
MBR0511186.1	0.13415384615384615	130	KGLCVLTMLLYLYCVFNITLIERTEGVRRHVLRPLWEISTMIRSGDYRYWSCQICGNLIMLFPLGFMLPMLFERFRNIKAAAAAGFVLSLFIEFSQYFTGRGLFESDDIIHNTLGACLGCIIYGIIFERL
WP_137295195.1	0.13416058394160585	137	AVLLSGAVYGLSLWTYTLLPMPAPDSYRCRGRQLEPFGSISRIWTDVGAPDHTFQVGQVALNVLLFVPLGYYLRVIVRRGVVTAALVGLATSLLIELTQTTGVWNLYDCPYRLLDVDDLLVNTVGAVGGSLLSFVVL
WP_212960134.1	0.13434426229508198	122	ILFKTIPLTSLFADRFFDLRSINLVPLRTIIGYLQEPVDIEKALVNIGGNIGIFVPLGLFVFYIGGPKSFGRQISFLFLTTLFLEVAQYALALGSSDVDDILLNAAGGAIGIRIGQAMKRTF
KAF0190927.1	0.13434782608695653	92	YKDRIVELIPFVHERYTTNTAIDWLVNLLGFVPFGAMLVWLFPARIGIRGASACAFLLSLTIESTQYFLPWRYPGVDDLALNSAGGYLGAWL
WP_222719805.1	0.1343918918918919	148	AVLAFGLLVYALALWTYTLLPVPDTTPAWCAENAVSHPQLRPLQFLRDIRADQVGRGIRATLHNPAVQQFVFNVALFVPLGMFGRQLFRRGPVAVIGIAAVVSLFIEFTQLTAVWGLFGCPYRLFDVDDLFANTAGGAIGYLLAPVLR
WP_189246238.1	0.13461038961038962	154	SGFVTAMLVLYACGVVAFTLFPLPEVTPDFCVIRQSLATPRWQPLSSIQDVIRENAGRDLPAALYSRSVLQIVFNVALFVPLGFFLRYRQGLGVARTLAISLAGSLTIELTQLTGLWGLYPCAYRLFDVDDLIINTVGAGLGWTLAGPAARLLP
WP_086788783.1	0.13476562500000003	128	PPVGPEFCQYYDWVHPQLRPLYALSEWPQVRTWRDLPRLLTSGSFRSWLLNVAFFVPLGVFTRHLFRRGLFACVLLGLGISLLIELTQLTGVWWIYPCAFRVFDVDDLITNTLGTGIGVLFAPLLRLV
MBP2014364.1	0.1347887323943662	142	AVWTLLAIYIWVIMKIVLFKMHPADPMFLWQRLKISLENPRLIAQDIERGNLIPFHEIYAALKDRTDQRLLNFVGNIAVFVPFGMLLPFVLKSNRLAQTRTVFYAFAFSLLLEGWQAVLSIGSFDVDDLILNAFGGWLGCIL
WP_204056728.1	0.13480916030534354	131	TAFADVAVVAGTAPWIWMILTPGTARGVDLVPLVDLADQIVSMPPVAAFVQIGGNLLDFAALGAALPVRSPRFASLTAVAAVAATASLTVEILQYALRIGRVSSVDDVILNTAGAVLAALATRRWWARPPG
WP_148991063.1	0.13482456140350882	114	LFTLISIGGIFLITLSPLVPGVALEGNTNFRPFDNLRLNLVYRTHLDIPIRNLLANIVLFIPFGFFYSWWIRNRKWRLIKTTLAGSLLSVTVEVIQYLVPLGRSTDIDDWMMNT
MBO5334289.1	0.13482456140350882	114	VLFLIWIFCVVYMTVFSRGDKSEINLIPFRFIFEPFRTGNEEFFRTGWMNILLFVPGGMWLSYGTKKQTKAKCILQVIFLMLASILIETLQWYYKLGTVETDDVICNTLGAIIG
MBR5219806.1	0.13492857142857143	140	IRFSIFYLYLYLVMCVTILPIDFTFDPKWKYHSSINFTYVHMKPFHDLISGYSGAIKQIFLNIVMTVPFGFLYPTMKKKIDMSKVIGSTFLFSFLIEMIQLIMTVFLLHYRSCDVTDIITNMIGGIIGFAVYCSVKKKYK
WP_078787523.1	0.13496855345911946	159	TVIVYSFILYCMCTFLLTVLPLPSREAVLAMPKHGIGWIPYEDMVQGMKKCGISFSNLFDAGAWKAFFKCSDFLQVLCNIVMTIPLGLYLRYYFKFTFRETVLMGFCASLFFEVTQYTGLYGIYPKAYRFTEMDDLINNTLGAAIGFLIEPLIAFFLPK
MBC7279174.1	0.135	128	TSLAEVAIVYGTVPFVLLTMVPGPMAGQVDGSVSLVPFEDLPTMTTVGVVGNLLIFAAAGFFGPIRFRALRSVRRVLALGIAGSVTIETLQYTLRLDRVSSVDDVILNAGGATVAAILSWPWWRQRTA
WP_110899880.1	0.1351798561151079	139	NKILGLLFILYLGKVMDLTLFPLPLNQKEVQNAAIHFSLENASIDYYNLIPFRNGISLKNLKEPLLNVLMMVPMGVFLPVFFKRFRKVEKTVAGTFMISLMIECAELLLTLSFGVILWHFDVTDLITNTLGGFFGYCLY
MBO2505162.1	0.13520000000000001	100	DVRRSINIVPFDMISEQGFTINVWGNVLMFIPLGVYFADNMKQFRFWKVLGGIIGTSLAIEVLQYIFKCGASDIDDLILNTIGGLLGIFIYLLLKSISKS
PWT95194.1	0.13528985507246374	138	KAFILCTFYVYVFAVLILTGYFDLFRKISEHGWLHNLVQRVDRSENINLIPFNTIKIYRFSQKQIWGNLLMLMPLGFYIPMLRKTRVNYLRVFLTAVAVSTSIELLQLLTNFRSSDVDDIIMNTTGAVLGFFIFNILS
WP_146812501.1	0.1354285714285714	140	KNLFWFVFIAYSLICINKLFLSPRRLANIKFPEHYLPSYNLIPFKNTFEYATQFPDRIEVWLYPLFYKVLLFIPFGFLLPFLFRNMQKTKNTVLLAIIVSATIKTLQYITHLGEFDVNDMILNPIGALIGFYTFILLRKI
WP_162564376.1	0.1354368932038835	103	RSLVAPARGAFLGLLADIAPLEAWFPGGDAERALNTAMFVPFGAALAMILSRRAWPIAILAGLAASTFVECLQASIPGRVPDLRDVVWNTVGAAIGAVAVTAV
WP_160396715.1	0.1354966887417219	151	AVLFMAYMYILAKIILFKFGEVNIRFLWRQGRAALANTDRLSYQLERANLDPFRTIAGNMESHAAYEYIQLYGNIGLFIPLGLFLAYFAHRKLGFLTYGAVLALSFAVSLLLECTQLLCNIGLFDVDDLILNTAGGVLGCILYHPFAPRVK
WP_077686982.1	0.13550335570469796	149	VIGAAMVAVFAVALLAYTLLPFPDKEWCSTHRLPGRNLDPLEVVRDNLDYLREHGARRLLRSFVFLQAALNVLLFVPFGALARRYFGIRAGWTILLGFATSVLIEAAQGTGAFGLLPCRYRVADIDDVILNTLGTVIGAVAAPLLLFFV
WP_022755594.1	0.13553191489361702	141	REIQLLAVYICIIFICRFVYFPLEHDIYGIAPLVFVKKLMFPPRINLIPFNFLTDVYPGWQINIIGNILMFVPVGIVWPICFKELDNIKKTVLAGFGFTLLIELSQLPFFDRCSDVDDLILNTTGAAIGAVIYFGIQRIKR
WP_132280290.1	0.13555555555555554	117	FRWGVPSTLQLIPIVSSYDVLINSAHISTPIRILGFNIVLFIPFGFFLGWKLSYHKNPQIKTILFGALLSSFVEVTQFLLPLDRTANIDDIILNTVGTFIGVYALIKLQKKFPNVFK
HIZ11659.1	0.1356349206349206	126	FDAVMDMTLFKYVPITQIFSADRYRVNSLNLIPFADWNVDRGGMFRDILLNVLLFFPFGFLIQMRLRKSKIRWVSILIPFVCSVVIEVLQYVLQLGVSDVTDIISNTFGAFLGACAYRLFHIIFKR
WP_109687708.1	0.13589041095890414	146	IFVFSALYVYLGAVVSLVFFPFPFQQSYLEHLRSLPYQPQNNIVPFKEIIQIWEYDTGLDFLKQIGGNILMLCPFGFLVPLVLQRPKFSKVLLLGFLFSVLLETAQLVLDTIINYNYRTADVDDLICNTLGVLVGYLAWRLLEKPF
KFI92002.1	0.136	140	LAAYGTVLYFIGLLCLTLYPMPDDPAAYCATHHLSPQLDPLRFIADIRTDGANAVMQILMNIVFFLPLGYITRRVFRWRMRAALPFAFAASLAVETLQLTGVLGIYPCAYRFFDVDDLLANTLGAALGFGAATLVDRLFP
MBE7000641.1	0.13607999999999998	125	VFYPFETVNGQIQPLLFEPEAIWPPWINLVPLVNLLDYETKRELVLNLVGNFLMFVPSGILFPSLYPKLRSFGRTALAGFLMSLSIELLQLPFAVRASDVDDLILNSLGVVLGYGIHALVNAMVR
HAL88877.1	0.13611650485436896	103	SLLYFRFERNINLHPFAYMFSDYKNSLLNVLLFIPLGFGLTVLWKRYRSFFRTALFGFGFSLAIELLQLFARRATDVNDLMTNTLGAGLGWCLGRLLLRRFPS
MBQ6367764.1	0.13613496932515337	163	RVMVVYSFVLYCMCAFFLTVLPLPSREAVAASEAPPIGWIPFRNLYLCMKEIGFDFSNLSTLKSRSLWWRLLKSNDLFLLVANTVMMVPLGFYLRYYFRFDLKKAILCGFLVSLFFELTQLSGLYGFYPKPYRYTDVDDLITNTLGTAIGYCISPYFTFILPS
MBQ7437655.1	0.13618320610687024	131	NLMLLVISLIYVCGLVYMVRFRGNRTRLSGVSFRIPMPFWRAIRNRHYGLSTNRSVLNMLLFVPFGYLLPQMKQLKWYHVAGLGFITSLMIETCQLVFRFGVFELDDLVKNTMGAALGWLLYAGLEQIYKN
GHJ40216.1	0.1363698630136986	146	ALSLSGFLYYAITAVCMTVVPLPARTADMCRAFAPVARPQWIPGNTFGDIWKESHHKVTLNALVLDNPAVAGAVFNLLLLLPLGIFMRYHFRRGMAAAVVAGFGVSLFFELTQGTGLWGIYPCPYRLFDVDDLLTNTGGAAVGWLL
HIT06117.1	0.1365151515151515	132	GIYIAALIYFCFFSEAYGRNIISEDYRYNLRPFHEIYRFFTYRNIVGFRAFAMNLFGNILIFMPFGCLLPAVSVRCRKWAFAVSRAFCLSLMIETAQLLLKVGSFDVDDLILNTLGGLLGYAVFWTADRIRR
WP_230190952.1	0.13651898734177217	158	FILYSLLLYGMTAFFLVVLPLPQTSDTCRAYGPDASFAQLVPFEFVRDFLRETNVSWARPDTYLSVLRERAFLQAAYNFILLLPLGVYLRYYFRRQWISTVLITFGVSLFFEVTQRTGIYGIYPCPYRIFDVDDLMLNTAGGAVGYWVAPMFTFFMPR
WP_204092503.1	0.13657142857142857	140	VTTAAVVFYACLALAVVLLPLPDADGRRLEQTVQLRPFQWIADIHTELVKHGLSAAHWFTTQTFQQAAMNVLLFVPLGVFARILWRRGLVGSLAVGATVSLAIEITQLTANFGTAPFAYRIFDVDDLINNTVGAGVGWIF
WP_169303881.1	0.13664062499999996	128	LAVYVFGVALVVLWPTPVDAAAQGFIQEVLSALHRAGLPDWLDYNLVESGANVVMFVPLGFLAALLLPSGLRWLTPAGAMVFSAAIEWCQQSFLPDRYASLQDVWVNTLGAALGTVLAYAWLERRNRR
MBQ9867131.1	0.1367948717948718	156	VIVVYSFILYFMCAFLLTVLPLPSVEEVLKMPDHPIGWIPYVGLRHGIVESGLSISDPASWKRFLKCDDFLQCFYNVVMTIPLGIYMRYYFKCSFFKTMLIGFLASFFFEATQYSALFGIYPKPYRYTEVDDLINNTMGAVIGFIIEPLFARFIPS
WP_106317411.1	0.13681481481481483	135	RSLAEVGVVYGTVPWIWMILLPNGGAGEPRARLNLVPLRDLVEVLADGPLTATVQIVGNLLVFASFGFFGPMRFAALASVPRILALAAAGSILVETLQYVLRLDRVSSVDDVLLNAAGAALAALLSRRWWHPAAS
WP_190917227.1	0.13685714285714287	140	FLVLLPLPPSRHNAPPASGSYMQLTPFMFIRDILRESGIDLSRPSEYVRLLRERAVLQAVFNVLLTVPFGIFMRYYFHWPWFGCFAASAGLALLFEVTQVTGIYGYYDYPYRLFDVDDLMLNTLGGMVGFLLAALVLSRF
WP_171978885.1	0.13699999999999996	140	REIMTAAIPFGFMLIYLVTVFPFPFFNPYQHVVTGLERSHNVIPFKSIVDSLNHFYYMVPIRNLGGNILLFLPFGFALLLRFSKMKIWKGTMIGFLVSLLMELCQLKMGYRSFDVDDLILNTTGTMSGMAAFKGTAKILK
WP_172812400.1	0.13699999999999998	120	WVLVLAAVFCITVGKAYVDGPLWNASVQSLREIRLIPLQEFYQPTVWYGPWLNFLGNVALFVPVGLLARRRAVPVGVGLSVAIELTQFATATGYTDIDDLIFNTLGAALGGWLAGRLTRR
WP_191282381.1	0.137	130	LAAVYLGVIGMITLGPTLWRTLPNRGDYDVLSPSVWIAPETWVRLGSPEFVANILLFVPLGLLVRLAVPRAGWVGAVVAGGAVSIAIEVLQMWSPRVSDPRDVVANTLGAAAGALIGVVVSAVARRTQRS
WP_106015204.1	0.13700680272108842	147	TFWSALSFTYASGLIAYTLFPLPQECTRSGHIVVLDPTEYFRDMAHHFAGMSPAQMATSWDVLQMVFNVALFVPLGVILRDFLELRPGRAILTGFLVSLLVETTQYTGNFGLFCQYRVADVNDLITNTLGTAVGVAIAALIPNFVAS
MBO6310752.1	0.13710743801652892	121	KKPSLGLLIGYAVLLLTETVLIRKPFIGEHIKLELFWSWKQWNVQKNQILTNVVMFIPIGVLASFLWKWRGLWFATGLSLLVEVLQLVTSRGLLEFDDVLHNMIGAVVGAGIVMVVGKKLK
HJC27853.1	0.13715686274509803	102	GRSVEWVPFAQFRDAQSWFGPLFDALGNLAFFVPLGVLLFILVEHRARPVLVVVACGAVISAAVETLQYVLALGNSDVTDLLVNTAGALVGAVIARRCGRRL
QGK69436.1	0.13730769230769233	130	LSALDAALVLSVIAVTHLVWGARTPVAPTEVRVVPGSDLLVAVQAEPGAIWPWIQLLGNLFLLFTVGFVAPMRCRWLRDPRRVAVGAAVAACVIETVQYVALTGRVVSADDVLLNTSGAVLGACCARPWW
WP_197079714.1	0.13743362831858405	113	TVGKPFFELYPLWSSRAHRVRKLELIPFEDFFTSTPWWGSITNLIFNVALFVPFGLLVVMLLEFEPFPRRRTLWIAGGVSLAIETAQYVFRLGFSDIDDLILNVVGAWIGATI
MBP5361493.1	0.13753846153846153	130	MVYICAVFTLTFIVRETMILRNPDSRGVILIPFREFDAFLHQPNHRFWFMQIFLNVLMLVPFGFLFPLISERFKSLPLTVFSGFVLSSSIEIMQYITGRGVTEIDDVINNTAGAFVGYLMYALVREYMKK
WP_026571919.1	0.13758928571428572	112	FFRPAGQVYDNYNLIPFKTIMFYLYGETSPFIAFYNLAANIGLFIPFGIYYCCKREEAKLRYLAGMAIASVSLIEILQFLTHRGSMDIDDLILNTSGILLGYLIYPLFSKVF
ANU75233.1	0.13768	125	LAAAVFAGYLCMLLFITFLSREPGSRDGIDWIPFGTLGSGPRGDAFVLENVLLFLPFGVLLPSVSIKMRRFWKVLGMGCASSLLIEFCQYFTRRGYAQLDDVLTNVLGTALGYIFYIIFRRWIKK
MBQ7438099.1	0.13772058823529415	136	KWARPLAVPWLAALVYVAFLTRTPYAVPRALLDPFHALKLFLKADNVTLLKCLRYLEGAGLNILLFVPFGYLLPLLWRRADRWWKVVLCGFVLSLGIELIQLVTHLGMFDLDDLMNNSLGAFLGWGCFCLALRREP
GGP03725.1	0.13775193798449614	129	TALADVGIVVGTAPWIWMILTPGSGQEGISLWPAQDLGWVATESSQTVLVQVGGNLLVFAALGALLPVRSPRWASAARVAAVAATASIVLETLQYVLRLGRFSSADDVLINTMGAVLAALVTRRWWARR
WP_090243487.1	0.13810457516339872	153	RFFFALLFITYLVILVTITLLPDGDVGYEPGNNLVPGTSIDDYIYDVYHNGILNTDYIRSGETDGVATLYHYLTYPARNLFGNILLFVPLGLLYPLCRKNKTGWIQIMAVVLGSTILIEILQHFFLSSRSADVDDIILNFIGGMLGYFLYKWV
MBF0578661.1	0.1382165605095541	157	RIVVVYSLLLYMMTVIFLTSLPLPSYEYVANLKMARAQLVPFNFVHDIFKNISGSFDSLDFWIAAVKTKAFKEYVANIAMCVPFGMYLRYYFKKSIPKCIFYTFLFSLFIETTQLTGLWGIYPRNYRLFDVDDLMSNTLGGFLGALIVSPFLRWLPN
WP_042180563.1	0.1383116883116883	154	IMLAVGFVIYALAIVTYTLLPLPQLDATWCAQHEAFRHPQVNVTQFIVDIRKEQRVPGLGGYLRNPAVQQAVFNIALFVPLGMYLRQFFARGVVTTVAIGFGVSLLVEFTQLTGNWFLFPCPYRIFDVDDLLTNTLGTALGVLFAPLLRPLAGR
BCJ37117.1	0.13837209302325582	129	LLVALFVVYLALLCWLVLWKLEPPHIGDGSLRHLKLVPFSADGGLDPNSPQEVAANLLMFVPFGLYLRLLAPARPWWQAAVVVAAASVALETTQYVLAIGWSDVTDVITNTAGGAAGIALTALARRRLH
WP_083753143.1	0.1383766233766234	154	ILLAVGFVIYALAIATYTLLPLPELTDAWCARHEAFRTPQLNVTQFIVDIRTEQRVPGLRGYLHNPAVQQSVFNIALFVPLGMYLRQFFGRGVLTSIAIGFGVSLLVELTQLTGNWFLFPCPYRIFDVDDLIANTLGTAVGVLLAPMLRPFAGR
WP_118702404.1	0.1384	125	AGLLLLVFLGIVYGSTVFTRSVGTRQYELIPFWSWWEVIVHHDQSLLQEDLLNCILLMPMGVLLPLMRKKKVHPWQAFLAGSCVSACIEISQLIFLRGLFEWDDMIHNAFGCMVGCILCNMVVRR
GHF68392.1	0.13842105263157897	133	LLVLHGALVAWLMLRPRDVPWVTPPNLHPLATVRADLRLGWPGALRPLAEGLGLLAPLGVLLPLAHGRLRVSPVASLARTVAAGALASVAVALLQTGVPGRVVDVDMLLLNTAGVAVAHLAVVPAARFLLHRR
MCD8223108.1	0.13846666666666668	150	FLIGSVVGRTVLSRTVVGRVRCHRWALVCVWITYITVLLIQAFFSREPGSRTGIDLALFETWGRSAQSHAYVVENVLMFVPLGILLPLIFAGQRSLLVCGLTGCVCSTALECLQFVTQRGHCQLDDVVMNTLGAVLGWVLYRTGQFVLRK
RJQ82839.1	0.1384732824427481	131	LSFAVLVYGLALLTYTLLPLPETPLLRCSTQQLVPFQFVGDFLELRPKYGVLGNPALRQFLFNVALFVPLGMFARHLFRRGVLTTTLVGFGASLFIECTQRTGNWFLYPCAYRLFDVDDLLANTAGAPVGW
MBR2489065.1	0.1384955752212389	113	FDPDRSSFRRYLKESTNFIPFATVKLFIKGYVHHNLSWADTAVNLLGNFAFFMPVPFFLCILKNERISYFKMLILLFLCISCVEFLQVVFMTGSCDIDDLILNLSGAMLFYFV
NFG97793.1	0.13852564102564108	156	RSFMHVAFIFYIISAFYLVILPLPPQDYVPKFIVRPQLQPFNFIGDFIREYKSLINSGYKPIFAALKNRGFWQVSFNIILLTPLGFFLKYAYKKSFKKTLMIVFCTSLFFEVTQLTGIFGIYKYAYRLFDVDDLILNTSGGIMGYYLVPIVGNILP
PSL51572.1	0.13858108108108108	148	TAVVAAAGALYGCGLLAFTLFPLPDVTSGFCTGRTARDYWQPRPFASLDDIAAAGFSPTSPAFLQVALNVVLFVPLGFLLCYRLRRGVVAATAIGLLVSLAVETTQGTAVFGLYPCPYRIADVDDLMTNTAGTVVGWLLARWVGRWLP
WP_061982938.1	0.13880794701986757	151	RVLLVLGFLVYAMSLWTYTLLPIPQTTAAWCAEHAASHLQPRPFQFLADIRREQSGSGLRAFLRNPAVQQAVFNVALFVPLGMFVRHLFRRSFPATVAIGFAVSLFIECTQLTGVWFLFECPYRLADVDDLLTNTLGAAVGFGLAPLLRLL
WP_121484692.1	0.13881889763779529	127	LLACLIGVIAFSPVTPTAPENTWVGRILADWHRAGGPEWVDYLFVEFCANIAMFVPVGAVAWWWRPPLPFAALTGLAASCLIESVQGLFLPGRVADPRDLLSNTLGALLGAGLCVVVVWWSARLRRR
WP_169393689.1	0.1389403973509934	151	ALLAATTLVYALGVVAYTLLPLPDVDPGFCTSRIAAAGAQLHPLQFLTDIRTDQVRTGVRGLLGNPAVQQVGFNVALFVPLGALLRHLGRRSVVVATLVGFAISLFIELTQLTGNWFLYPCPYRLFDVDDLIANTAGALVGALVAPVLQRV
NMA51276.1	0.13894736842105262	114	FYDLVTRVDINTYSGVNLIPFAEIFRYSFESKMFYYNVMGNIIMFIPFGFIVATYLKPKKIWPHLTIGFIVSLTIESVQRNIGRSFDIDDILLNTIGCVIGYILYLLFIRIYKK
WP_104913466.1	0.13894736842105265	133	AILLAYSTLILSVTLSPTQMDVNYQNAVLRLIEVLHRNGVPTWFGYGEVEFLANVAMFVPFGFIVAILLPQRLSALTVLVGPAFSALIENVQREFLSERVASLYDVYANSAGAIIGFFLAATLRAIVHSRDRK
TFF12875.1	0.13904255319148945	94	VPFHSLADVRRDTAGLGLGATLRSTAVLQVVFNVVLFVPWGVLVRRYLGRGVLVTTLSGLLVSLLVETTQYTGIFGIIPCSYRVADVDDVLTNT
WP_160426924.1	0.13904761904761903	84	STGYLSEIAFNVVMFIPVGVLASALLPRRRAWLPLLIGVAFTTCIELVQIPLTDRISDPRDLVANTVGAIVGVAAVALTRLVRK
WP_231887970.1	0.1390769230769231	130	NAPMNVASVMQWIPLNFIQDILKETKVVWREPSTYMLLFKERAFLQVVFNVFLVVPFGMFLRYYVRSTWITCLVASVGLSLFFEVTQVTGIYGFYDYPYRLFDVDDLLLNTMGGMVGFLLAGWMKNHLPR
MBQ5545179.1	0.1390909090909091	110	TYNFNILPGHMVADMILSVMNGSISLKMALVNIFGNFAALMPTAFFLPQLFQRQRRFKTFALTVGVMVALIECTQFITLSGTFDIDDWILNVGGACLMFRLLEAPKGRQW
WP_069567799.1	0.13942148760330583	121	RVALGLLWFWAACVVYATFGTPSGGGQALNLKPLDLTNAADIKDAVLNVLLFAPAGVLLALLPVRWYQATLFGFLGSLAIEVTQYVTRSGRSADINDLTNNTLGALIGFSCTAAVLALARR
MBE6986391.1	0.13964539007092197	141	RQGLLALLLVYSAVMLWLLLDRDRVAQGVDYWDQVGANMNLRPFHTIKLYIDLLTDVNNTDNMIAAVVNLFGNVAMFIPLGIFLPALWKPMQRWWTCLPCITLVMTVVELVQLVTLRGCCDVDDLILNVLGGALGYAVWKA
HIR61803.1	0.13967213114754098	122	KGMLLTFAVYLCAVYSATGLPDAGNFAFRPRLQLVPVLGVMKDTPQYLMDSLLNVVMFIPFGVFAPLLWRKLRSVKRTALAGLCFSFAIEMAQMFSGRLTDVDDLITNTLGAVIGCLIARLL
HIZ08123.1	0.13968253968253969	126	RKCSSLAFAIYLFLVAHITLLGRRPSAEPIWHFQLFWSYMAGSRELIAQNILNVIMFVPFGIFLYDLSPRPTTLRRILVTALLSSLVIELVQLIGKLGEFEFDDILHNTAGALIGYAVAKWLCQKL
MBR2836028.1	0.13975806451612902	124	MIFSFYLCFVLTMTIFDRVQSSDFHYELDLFWSYRAIMRGSKTMVEQNILNILMFIPIGAILPVLIKKYNWTVPPLALSLSICIELAQLLTRTGLFELDDIINNTLGALIGYALYLVLAKCRER
WP_042220173.1	0.13979999999999998	150	CSTASVTLYACLGVAVVLLPLPGPNTPRLEQAVQLVPFQWVADIQEELAKHGLSAAHALSTQTFTQMLMNIALFAPLGLFARVLWRRGLLGATALGFGVSLLVEITQLTANFGTAPFAYRIFDVDDLITNTVGASAGWLAGALVLRALHS
WP_147421133.1	0.1398260869565217	115	KASIALTAVYVVFILYETLMFRETGDARTNFVLFSYADRFFTEQSVRVGVINNIWLFIPLGTGLYRNIRKKWVHLIPFLLSIAIETTQYITGLGIAEFDDVFGNTVGGWIGMVAA
PVW03558.1	0.13990825688073394	109	FAAALAVGMVALLTLAPRSIVSPARGQFMRLMDASLAPLVDAIPYGDAERVLNVLMFVPLGATIALLLHRRAWPLAVVAGFGLSAAVEYAQASIPGRVPDLDDVFWNTL
WP_010296781.1	0.13992700729927007	137	KFIYGFIIIVYTLILLDILIFKYLDNPLQLITGNHPDYRGMNLILFKDIWDAKCSVGYNKNSIIGNILLFVPLPILYNIVIKDNWKKSLLLSFEISVIVELTQYIFRIGALDINDVFLNTLGGLLGIIIYKFAKKYF
WP_185000952.1	0.13999999999999996	154	RALVLYAFLAYAAIAISLVFLPFPDPVKVCTGVQQTTQFTPFQFIADIQAELAKHNRSGLLAGLTSKSMLSFAFNIALFAPLGVFLRRAFGKGLRTTAAAGLGVSLAFELTQLTGNWGLYPCAYRLFDVDDLIANTGGTLLGFALAPLVIVLPK
HIU40693.1	0.14000000000000004	100	FIPFREIFRYDLDSKLFIRNVLGNVLLFVPFGIFVTYYVKVNKVYIPIILSLIVSCAIEFAQSLIGRTADIDDVILNVLGGIIGYLIFKFGGKLYDKLPR
MBQ6156617.1	0.14007633587786258	131	VYAARLFSLLYIVLLFSTTVIFRETHLEPECKFQPFWHYRDIRQGINVEVLLPDVVLNVLVFIPVGLALCLSFNKHRWLIPLIGFCISVAIELLQYFFLKGCTDVDDVIHNTLGCLLGCGIYWAAAALCRK
WP_109773435.1	0.14018181818181819	110	SYGGGRVNLVPFASIASELGNANPRLAVANILGNALLFVPVGLLLPTATGWRWSRSAVAVVVLVVAIELLQLLTGRSADIDDVILNSLGGVLAAVPGAWIARRASALPPR
WP_075828626.1	0.14025	120	PRAAWTAFGVALVPVAFLTLVPTGGDAEACVVTWQLPTPGNVEMVSNIALFVPPALLAVAASRRPWLVLAGGVLGSVTIELLQTLLPALGRSCDTNDVLANTIGAAIGVALATLALRRAR
NLJ30589.1	0.14029411764705882	136	YLTLVASVTLFPIPVSSDLAGHYRYNTVNFVPFRSIVQTIQTNLQVPKQIFLQIFGNIILFFPLGILLQVVGKRKKGRNLLIAVGMAVFIEAFQGIYGWVLYGAPYRTVDIDDVILNTLGYWIGFGFYGILPKKWK
MBE6960761.1	0.14037735849056604	159	KHGMQIAFVLYAGLMIWLLFFQSVRIPDYGTADYWQQVCSGWNLKPFRTVGNFMDVLLRKAYYIEKWGSTNVYAYEARHAVINLGGNVGMLIPLGFFLPAVFSKLQKFWKTLAVSAGIICAVEVLQLFSLLGHCDIDDLILNLIGVAIGYGIFAIIRKM
MBQ9664126.1	0.14037735849056604	106	FLILYILFIGYMTFAYRETGASQGQFELFWSYKQIFSSETIREEIINNIWLFVPLGAVLYDPGHKNRWIWAITLSLLIETLQYVTGAGLSEFDDLVSNSVGAFIGY
MCB1037527.1	0.14043478260869566	92	HPAFRYFLVQVVGNVLAFVPIGASLGVLLDRGRVGDSLVRALAASALMSLCIELVQLALPSRATDVDDLLLNVLGAAIGSLFAVSWLHRSNR
WP_059192710.1	0.14052631578947372	133	LLVAHLAFVAWFTLRPLDVPWVMPPNLTPFAGIRADLALGWPGAARRIAEGLALLAPLGVLLPTAHGRLGASPLGSLIRTAAAGSLVSLGILLLQTGVPGRVPDVDSLLLNTAGVMLAHAAVVPAGRSWLRRR
WP_017933710.1	0.1406730769230769	104	LLLASVVVVLGLTLSPGISSGTRSANLRPGHDIWLELHNLNPRVGLINIFGNVAMFVPIGFLLVTAVGDGIARAVLGGALLSTTIECCQYQIGRAADIDDVLLN
WP_214408124.1	0.14074074074074075	135	VVLVVATAVYAMALVAYVILPLPADAAAACTRFAGASVPQLQPFRFVEDARREAGGTGAAALLGNPAVLQVLFNVALFVPLGALLRYSRRVPVPLAGLAGLAVSLLVEFTQLTGNWFLHPCPYRLFDVDDLIANT
WP_170252551.1	0.1408666666666667	150	KYFFRASLCIYLVVLCWVLFFQVGTTDRDTYFVNPDDHLLPFHSTIEMLKKAFAYRYAPHGDQFRDIFLINIMGNLVLLLPWGFLAPLVLGKLHNVKRVAISGFLISFSAEVIQFTFSLGIADVDDLIYNTIGAVMGFYLLQIAKYMLFK
WP_126957976.1	0.14087248322147655	149	RLILLLVSIVYFYLLVKIILFKFGTPNPPFLMEQLRRAIEDPERLKRGLEFGNLIPGDTIRQNMHHLSYSTDYLNLFGNIALFVPAGILIRLGLGRGFLMTLLIGFMISLGLETSQLVFSIGTFDVDDMILNTSGGVLGYAMIRAAQAL
WP_055589487.1	0.14090225563909775	133	AVHLALVGWFALRPLPVDWVYDANLHPLASIHRALAAGGAADYRHLAVGVLLMAPLGVLLPLAGGRVGAGWLPSLLRTVGAAALLSTGLEFVQNYVPGHVLDVDDILLNLLGVTLAHLAVVPAARAWMRHRPR
HIR07366.1	0.14095541401273887	157	RALVVYSFIFYLMCVYFLAILPLPSIEEVARETKPWAQLEPFAGLKSALRAGGFKANDPQTWLRVLTTDSFFHLAANVAMLFPLGIYLRYYFRQSFFGTVRWGFLVSLSIELLQLTGLLFIYPRPYRLFDVDDLIANTLGAALGYLVAPLPMKILPS
WP_095755313.1	0.14115702479338846	121	FAVMVAFAVVLARLTLQPSPASEALTHTNMRPGRSLRAYLDQPALRDAVKQIGGNLLLGVPFGILVPVLAPRARGILRVLLLTAFVMLLVEFAQGALVTGRAFDIDDVILNTTGALVGYLL
HIY11140.1	0.14121019108280256	157	RAAVVYSMVLYLLCTYFLVILPLPSVEEAAARTDAWYNLKPFVVQWRYLRTVRPDLTTLSAWKAMARSQVWQEPALNVLMLIPFGVYLRYYFGRSWWQTVLASLALSAFFELTQLSGLYRIYPRPYRLCDVTDLITNTTGGLVGFWLAPLFSFFLPS
WP_188984562.1	0.14130136986301367	146	TLSFYSFLFYALTAFCMTLIPLPAPSVDVCAEYPEKSHPQLVPGNTFADIWKEADGRVSLGALVIHNPAVLETLLNVLLLVPLGMYLRYHFRRSFLVASVIGLGVSLFFEFTQLTGVWGMYPCPYRLFDVDDLIVNTGGAMLGWAV
NBH14264.1	0.1415	140	RICSKLMFGVYIICLTYFLFFAESTGRTFESRTYHYNLELFKEIGRFIKYRHVLGTRAVLLNLVGNIVAFFPFGFFLPILHRKCRSFFYTVFFSFEFSLAVETIQLVSKVGSFDVDDLLLNTLGGALGCLIFFWMNRIRR
MBS6952142.1	0.14157480314960633	127	RHLVVFLLIVYVYTVIQLAFFSRPPGSRSTVSLIPGETWGTSIQSHAYVIENILMTIPLGIFLRTLWQGRGTARSLAGCLSVSLACSIAMETSQLLTQRGHCQIDDVLTNVAGALVGWTIAHIGLKI
QNF69316.1	0.14193103448275862	145	ALLAGASLVYALALVAYTLLPFPTVDEGFCDSRIARAGAQTQPFAWIDDMAAFDVANPLRNPALLQVLMNVALFVPLGMFLRHLGGRSVLVATLAGLGVSALIECTQLTGDWFLYPCPYRLFDVDDLIANTVGAFVGGLAAPLLR
SCK27290.1	0.14201492537313434	134	VLLIAYLTVAGWLALRPLPVPWVAPPNLQPFATIRSDLAEGSLDALRGLARDVALLAPLGVLLPLASGRAERPLAVVCARTVCVGALVSSAMLLLQSGVPGHSVNVDSVLLNTAGVALSCLLVFPLVRAWLRRR
WP_166134508.1	0.14203252032520325	123	LTFAYLGFVGWMTLTPQTSTGSSLMTRVADRVVRELHAYEPTSALSAADIEFAANVAMFVPVGMFFLLLLGRRQWWLAVLAGLVLTMGIEAAQQEIPGRVSDPRDVVSNGAGTAIGVVLAWVL
WP_038093306.1	0.1420689655172414	145	RIFAFSAMYFYIVSVLCVVFFPLPIQQSYLEHLRSLPELPQNNFVPFRDIISVVTHDRLPDAMKQIGGNVLLFCPFGFLLPIAAPRLNFTTVLLRCIVFSILLELVQLILDTVLHYNYRTCDVDDVLLNTVGVAIGYLICTFLDK
MBE6916309.1	0.14217391304347826	115	LLVYICIVVVARFTFFPFSKVNGEIQPLIFESSKAFPFWINWIPFVNLFDYPEMRNILINVIGNTAMFIPLGIVWTSVYKGLDTHWKVISAGVGVSLCIEILQLPFYDRVSDVED
MBP3635661.1	0.14219354838709677	155	RVLIIYSFIFYMITLYFLVILPLPDKDDVIYKENMIRLIPFSFIKDFIKETSFSITSPKTYIKSLTEPCFYTVIFNIFMTIPFGMYLRYYFKCNLKKTIIYSFILSLFFEFTQITGLYHIYKYQYRIFDVDDLILNTIGGVLGFYIMGLIRKTLP
MCC8022742.1	0.1422302158273381	139	RNLVYAVFLVYCTLVVSVTFFPMPIDGSGFDTNYNFIPFSEIVGSIQERDFYALRNVAGNVIMFIPLGILLPFLWPKKKFWQYLLIIAAATVGIELMQGVVNLCVGVRYRSVDIDDVILNTAGGVLGYLVYRITPSRLK
WP_117562392.1	0.1422368421052632	76	EVLNNIWLFIPFGALLRSLKKKQQVLLLAIGLSFFIEGLQYFFGLGLCELDDVIGNSLGAWLGWFCFYEGMKLRGK
MCA4133073.1	0.14227848101265825	79	GFTEATGNVLLFVPVGFLATLAYRSRSWWENAALGLMASACIEIGQWLFLPQRYPSIEDLILNTSGTIAGIFLVYVQRR
WP_022888561.1	0.14239130434782607	92	AWTAQVTWTTGYLAEIAFNVALFIPVGALAALLLPRRVWPLALLAGLAFTTVIELIQVPEPDRISDPRDLVMNTAGAMLGVVLVQAARGVRR
WP_042393038.1	0.1424342105263158	152	LTVFKPFVAIGLLWGYKSGRVRVVSLVPFNDAMVGESFQSMLFGYGGNFIFFVPFGLLVYALLRGGGWRWSSGLSGLGGRGSGRAGVHRLRRGGRFPLLKTTLLGALCSIAIEITQYIFSLGYTDIDDILFNTLGAFIGAFIAKVAGPRANG
WP_015944805.1	0.14257575757575758	132	QLSFIDYNLIPFQFLKGGFDKIQYFLSPEHTYSINIIASTLIDMYKNFACNILLFCPLGFLLPMLYEINNRLKRIIVISFASSVSIEVLQLIIIITTITPGRAFDIDDIIANTIGGIIGFYFFVICNKFYKK
KMQ67592.1	0.1427619047619047	105	GREASDCSYLQLTPFNTIRIFFTDSHVGEKDFIVNIIGNVFVFSPFGWLGLCIRKLNNFFFITLLFIITITLIELTQSYTGRGVADVDDVFLNTIGMIIGFVTFK
HJC06311.1	0.14276595744680853	141	QKLGWVLFLMYLCLLAYFMFFSESFGRTDTDRGYAYNLVPLKEITRYFRYYRTLGMPLFLINIVGNMVAFMPFGFFLPIISRRSRKWYNTVSFGLIFSLILETLQLIFKVGSFDVDDMLLNTVGAGLGFLVYRTVQRTRVK
WP_186564487.1	0.14277777777777778	126	WSIWHWRAAFQGTEPLFPSVDYRLQLQTIQLIPFREISGALFGPWRFFMLLGNVVMFVPLGFFPPLLWRGAHWYRSVLTGLCASTGVETTQFLIGRGSDVDDIILNTLGALAGYGLFLLLRRLAPR
WP_083958914.1	0.14279999999999998	100	YGYRYINLIPYHDLARTVQGDIEWREILFNILAFLPFGFFLRRNRLVMALLAGVSLSLAFETVQFILAIGMFDITDIIHNTLGTMIGYYLGKEVWTCLKR
RSN69146.1	0.14287878787878794	132	HLLALRAAVAVTALVLLGGFCYVAFRLTLTPVRDEGQAGANFRPGDSLRFYLDRPTKEAVLQLGGNLALLAPIGVLVPLVAKRLRGPVRLAVLTALFSFAVELVQGAFVVGRAFDIDDVILNVAGVVLAYLL
WP_148409251.1	0.14307086614173228	127	YCINGLFIVYLAGILTVTLFTREVQNEARVQLILLNDLWEADHLGKAAVRDILNLVLFIPAGFLVCWHSQGKWRAAKGTIAAFLISLGIESAQFLGKTGTFDVDDILFNMLGGAAGAFILLAFKHAF
MBK8089053.1	0.14319727891156464	147	FILWIALFCCLLILSKFILFKKSPGYYKQYFAHGYHAYSVKKGWKHANTKPFSSIRLFAESKYVTSEYSYKNIGGNIVGFIPLGLLLPFLIPVCRNFFALTGMVLLISLSFELVQLLAGLGSFDVDDLILNTTGGIAGYILYKLIGR
WP_158319338.1	0.14320512820512823	156	ILAFSVLVYALALLAYTMLPLPAEPADMCVSGGKAPQTRLFGFLSNIERHGGYHGPASLLNNWAIAQVLLNVVLFIPLGMFVRHARRHRRAAGGLAGAAVAGFLVSLLVECTQVTGGWFVYPCAYRQFDVDDLLVNTFGALCGAFAAPLVAVVSSR
EFM44892.1	0.14328124999999997	128	ALSAWIGVMVALTTLKTFFQIGYLWKPENQRVRELHLVPLDEFSGNSWFAPLFEYAGNTAFFIPFGLLVFTLCRSVKVSTAWGFALSLTLETAQYAFALGRTDIDDLLFNTLGALIGAAIAYWCGQRF
MBQ8683165.1	0.14330827067669175	133	RWICRGALLVAVALIVGKTLMNRTVEYNLYFPQWNPLHSVILYWDQPQQWRAMFMNILLFAPLGGCLPYLLPGGPGRRVWGTVAVGAAISLAIEVVQQLTLIGCLQTEDWLLNTLGTLVGAVAYYAYTALSKR
HIU42992.1	0.14331081081081085	148	REGLLLCFVLFCIGLASQTVLPELYTDQTGLHAVTVFSQGWDGRQWGMNFKPFFTISEYFTRGNAELFLVNILGNVGIFAPLGFFPPLLWKRWRKWYKTTLLGLGVSVIIECLQVFTFRSVDVDDVILNTLGALLGYLCFALLRFLYR
WP_225253509.1	0.1434862385321101	109	AMVAGTVPWLVMAFTPQPAAGGVTAVPLRDLAVQLAGDPGTVLAQVTGNLLVFAAFGFAAPVRFRSLRPPLVGVLACAGSLAVEIGQYALDIGRVSSADDVLLNTLGAM
WP_181038934.1	0.1436144578313253	83	IRAGHLEVAANVALFVPLGLLIVRMVPARRWWLAAVAGMAASCTIEAVQFLALDQRQASLRDIASNTLGALLGALAVVWVRRR
RKI82998.1	0.1436241610738255	149	RNWWKLFFAIYILVVIKVIIFKYPYEELLKIAASWRRGVIFEGLGTANFKPFKTIKMYIDYSYKLNSVENLAGNVLVFVPFGFLFPHVAKDGERFLVMLLNAFVFVLGIEMFQLFSAFGAFDVDDLLLNCVGASLGFGIYRLMQFWRGK
WP_227281235.1	0.14363636363636367	154	LVAAVYTAALLALTLLKARLSFGAVWTTEAHHQRSIDLELFDGFIAPTVWWAPWLNTLGNVALFLPFGVLIAARMRAITGYRRRPHSPLVGPGASWWMVVLAATACAAVASLSIETIQYVFAIGYSDIDDLAGNTLGAAIGAAGYLAVRSRRLR
MBS1433325.1	0.14366412213740462	131	AVRTVFFIYLVCVLGVTLLPVLANLPKLAGNHYALMELEPFRDLRNGYGNAARQLSLNVVMTVPFGFLWPLVRRKRGLCRAVLAALLLSLCIELLQPLLTTNRTSDITDVIANTAGGLVGYLLFLPFGSRL
QBJ93668.1	0.14369747899159666	119	MLLAFIFMVAFAIALARITLEPSPASEALTHSNLRPGNSLKAYFDYGTVRDTLKQIGGNVLLGVPFGVLVPVLAPRARGVLQVLFLTALVMLMVELTQGALITGRAFDIDDVILNTTGA
MBE6153325.1	0.1437903225806451	124	LISLSFIIYILSLFYLVTFQDVNYGTSNYTPFKEMFRYDVGSNLFIKNVLGNILLFTPLGFYAGYYTKSKKVIPIFIIVALSSATVEFTQLNIGRTFDIDDIILNTVGGLLGSLLYKFGNHLPK
WP_050741824.1	0.14395522388059698	134	EKWFRTALWFYIYLIFSYTVLCRSGNDYFDYKLIPLWSYRKIWMTHSVGLALQVFMNCLMFIPVGLLTPFAYENYLGRDEVRTRKMVIIIGFAVSAAVEFLQLVTQTGLFEWDDILHNTIGAITGYGIYLIIRH
MBQ6281689.1	0.14400000000000002	145	WLLPSLFALWLTVLLRITVFRPGCLTHGLFSGRVEWVPFVYLATLIRVGNWRYFAYLFVGNLIWFVPAGIFVRLHDARRRGKNAAGPTGRSRNGPCRAAAFGFALSLGIELSQFVLGSGVTEVEDLILNTTGAVLGWLAAGFGRK
WP_179097347.1	0.14408695652173914	115	SRAARTERMMNLVPFKTISNYITGFHHYNLDTWVINLFGNVAAFVPFGFLVPLVFPGVRSYLQIITRFFLALLAVESIQWLFHVGSFDVDDILLNIIGGLIGFAMLQRVRRLNKR
WP_215077408.1	0.144375	128	GNFHVVEKRIEEVLQQRERYGIWNISIEPFRSISASVHSFIRDPSLGVVTQFFIGNILIFIPLGFLLPLLYKRYSFTKVMLTSLGIIVSIELIQFATCLGIADIDDVILNMFGSGLGYLIFILTEKLF
WP_204094596.1	0.14447154471544715	123	LLAIAVFGVLTVTLCPGHLAPPENVNLVPFAGIVDEAVNVSAPIGVLNNAGNVLLFVPLGFLAAFATRRRAAIVPVLAGFSAAIEAAQYFVGRSADVDDVLLNTLGAALGVALTAVVRSRARK
CDC92902.1	0.14447368421052637	76	IENIIMLIPFGILAPIVLKQMRKMRFCVLTGFLLSCGVEISQLITQRGYCQLDDVVTNTAGTLIGWTIWKGFGKII
MBO5265578.1	0.14453125	128	QIYLKTAFALYILSVFWLTLFNREPKTRRHKLNEPFWEYIGLVQGDRQWYFFGQIFGNILMLIPLGIFLPLLFKSYRNALKVTMTGMLFSVIIEVTQYITGLGLCEFDDVFNNTLGALIGYDIYMIFN
WP_158225849.1	0.14456375838926175	149	LLWTAAGFVYAAAIVAFTVFPLPAFSADFCASRRSALVLDPLRFPRELIELIQTKGLLSASSDWLIWELVLNIVLFVPFGVLARRVLEWPRIAVFIAAVGASLLIESTQYTGNWGFAPCPYRFADPTDLATNTCGALIGIGLERIAPRI
WP_054354449.1	0.14465116279069767	129	KYLFRFLFLFSIAVILYATLYRETGQGDIQLQLFWTIKRAWREHSGNHWYLILGNIALFMPFGFFFTIILRKPDWKKAAIIGFVFSSVIEVTQVLTDRGLGELDDVLHNTWGSLMGYCAAVILGYLFGR
WP_161845843.1	0.14480519480519483	154	REGALLLFGAIVSGVLVMTLLPDFVVEPAATTDGMWGDVRLLVCRYGPFYRVNLVPFHMLSDYRWELQKGGWAFTLLNLGGNLAVFVPFGLFPALLWRGARWQRAAKTGFITSVFIEIGQYFVVRSTDIDDVILNTLGAMLGYGLFVLLRWRTP
MBQ4220752.1	0.14482517482517485	143	RLKRLIVFIVYIAFVITFTFIVRETLILRYSGKHEIVLVPFRQYDYFLHGTTHMQWFWQIFLNIILFVPFGFLFPMIFRELLNRIKVPEVSTVFIGCIFSLAIEAMQYITGRGLADIDDLINNTLGTILGYLIYRAGKRRYKK
MBR6607560.1	0.14489655172413793	145	REAAILCFVAFLAGLAAATVVPRLELYEGSFRLALGQMGGLNLIPFKVIPETVWQVTVNHNSDYFWINFVGNIVMFLPIGFGLALLWNGWTAKKMAVTGLCVTLFIELNQLWQKRGCDVDDLWLNLLGVMLGYLAFRVIERRMPH
WP_181793380.1	0.14492063492063495	126	AMLCAFVFMVAFAAVLAKVTLEPSPASASLTHNNLHPGRSLRAYLDQPELRDTVKQIGGNLLLGVPFGVLLPVLATGARGFWRVMLLTATVMLLVEMAQGFLVTGRVFDVDDVILNTSGALAGYLL
MBC8571990.1	0.14503546099290776	141	QIVSAGLFLLYLICLTYFLFFAESLGRSYAEREYTYNLHLFKEIARFWNYREELGMAAVLANIVGNVVCFVPFGAFLPVLNRKARNFFMILALSFEFSLLVECTQLISKVGSFDVDDLFLNTLGGVIGFFIFTVCNRMRRK
WP_215701164.1	0.14503875968992255	129	IELALFIAYCFFILWYTVLSREPTGRRIIVFELFWSYKKWFLGEYHGQAEAIQNIENILFFIPYGFLFPSNRKKWRRVVFCAALFSVLIELIQYTFMLGWCEVDDVISNTIGAGIGMWLFLIARNLHQK
WP_146145360.1	0.1450427350427351	117	PVPVDRGVHSLLRSILERLAAAGAPAWVDYAHLEFGANIVMFVPVGVLIALLLPRWEWWLVPIIGLALSLAIEFGQAMLLPERFATPLDVLANTAGATIGALVVTTLRLALRRRSNR
MBQ9006911.1	0.14509433962264146	159	SFVLVGVFIVYLAAVAYLVFFSRSAAEDYRIHAKPFASLRGSVQMDYGILDLLRSLFVEGVPETIKHIHVISPYDLAQVYLNVMLFVPMGYLLPYVFRWFRDKVQIRPTVACMLISFLIENVQLVTRRGFYDVDDLLANTFGGYVGQVLYIAVAYVVTH
PID84566.1	0.14525000000000002	160	VVLYSKFVLHFEFWEIGNENLQWEYFINVVPFHTIQEYTTFTPPAQLIDAWGWEKAYDFWHDDAIENAIKEIGGNIVSFIPLGIFLGIFQTIFEKFSWKKVFFFAIIGIIFLEVSQLLFVFIFYKLNLPGIQFEGRFDVDDILLNSTGFLIGYLLYTLLY
MBE5960864.1	0.14525641025641026	156	IGLNYAMLLYLLCVTALVFFPLPTVEEAANLHGHHAQLIPFHFIVDIAKESPLVLTEPATYLRAAFDHTVLQVVFNVIMTIPFGMYLRYYCGCQAKKVVVLSFLLSLFIEVTQLTGIYGVYQGSYRFCDVDDLMTNTLGGYLGYSLIVHIESRIPS
MCC6617555.1	0.1452845528455285	123	VLSVLAILAATLLTDSPRLGPPDPVHVKLIPFVDLFRALTGEAWLRLTLFEMAANVLLFLPFGMALRWRNPGMSVRQVVLVACLLSVGVEIAQGVFTHDRWPNVTDVIMNTLGGGIGALLVRP
WP_051359962.1	0.14535714285714285	140	LKWFLLVLYLAALIYIVFFVGRRHELELIWSNELINYIPLKQTIQWFQSLGNTPNKEWKEFYSNLIGNILLFIPFPFFLRELFNITKKSLILKLGIASSILIEILQFLWKIGVPDIDDVLLNVSGVLIGNFLWKSIIKSR
HHX55782.1	0.14539823008849556	113	ICILFGRESFDIYGSYYQTIYWNKNLVPFRTINQYLHEINDWYAFKNIIGNIVIFLPTGYILCYKKKFFITSMKIAAIVIIAIELIQLFSLKGMCDIDDLILNLLGVSIGYTL
WP_127604279.1	0.14541984732824428	131	QLVLGAILIGYIVFVLELTMFGRGTSHYLQMDLRPLSSYMEAWHKHSLRDLQNGIFNILMFVPMGVLLPWIHPKFRTFKWLILVAAGATLSIETYQTLTGSGLFEMDDIINNTLGGIIGYQLNRLVTSIIR
NLW71096.1	0.14557251908396948	131	KRTYLVFGLYLFILIWLVMFKFSFDLRDISRLRNINLIPFRYAEQTSPLSHKKEVFENILIFIPMGIYALILRPKAPLWKNMLIGLYVSLAFETAQYIFALGASDITDLMTNTAGGILGIGIFLLMKKIFK
WP_154274047.1	0.1455944055944056	143	FVIPLLILYFLFLKEKGKKQTKEHIVISFIFCYYLIGILTMTGIGKNLGFSPRFEGIDFQNITSEIILNVFLFMPLGIFLPFMYESFNTMKKVFLTAFLVSLSIELFQMFGRGATSINDLITNTLGACLGYFICKVIRKYYKK
WP_197026405.1	0.14566666666666664	120	VKIVFLIFYIIFIGIMTIAFREAGDHRAVFELFKSYKEFLISPATRQNILNNIWLFVPLGAALYDPKHRFGWVWALALSVLIETVQYVTGIGLCEMDDVFSNVLGALIGYGAAYSKKRLI
WP_060626140.1	0.14567567567567566	148	LLLAAVFIVYMYFLIRIIVFKGAPFSLQSLWEQAERMLEHPERIFKRQGNYVPFKEISQEIKHLSLSDPFSSLNLVGNLLAFIPFGAFVPMLLPQKVRLFQKVFILSFALSLSFEVTQLVLYIGTFDVDDLILNTCGGVFGYAMYSLL
RDC48552.1	0.14579999999999999	100	NLIPLKVPINTLLTRGVMYFLYQNVGNLVLFMPFGFFACAKTSGNTKKVVFASVALTLFIESTQGFIPYRFCEIDDVWLNTLGGFLGSYVYIKFVNYFRN
WP_118210486.1	0.14581560283687944	141	RLIAGVLFTVYFAVLFYFLFFSEEMGRTYSERAYHYNLVPFKEIMRFIRYRKALGTYAVVLNLAGNIIAFMPFGTFLPIYYERCRKMWYTVLYSFELSLVVEILQLVFKVGSLDVDDLILNTIGGLFGFLIYDLVKKLTRK
SFK94125.1	0.14582608695652177	115	SRNTRTERMMNLIPFKTISNYITGFHHYNLDTWVINLFGNVAAFVPFGFLVPLVFPGVRSYLQIISRFLLALLAVESIQWVFHVGSFDVDDILLNVIGGLIGFAILQRVRNLYKR
SDP88425.1	0.14593495934959352	123	GLVYGTLPWVWLLLLPGENAGSPGKLSLVPLNDLFDLAAKGERFQIIGNMLVFAALGFFGPLRFAALQSVWRVLALAAGCSAFLEITQFAARLDRVSSVDDVLLNATGAALAAVLSWPWWRAK
HHU84992.1	0.14609375000000002	128	LILVIIFVFFAALIYRIDKPQERILRLRPFQFLIDMKYSLEYLRLALLNTLVFIPFGLCIPELIEKKYSPIKVIIITVSTAFLISLTVEIAQYVFNLGVSEFDDLMLNTFGAALGTIPFIVTQKWRRK
WP_146904729.1	0.14618644067796613	118	LFTLAYLGLVAWMTLRPEVYGDRTSNLLWRALGFFSRHDETAWITFDRVEFASNVIMFLPMGALVVLLLPRRFWWLGVLVGFAASWGIESYQSAYLDGRVSDVRDLVSNTLGATIGAA
WP_205472631.1	0.1463448275862069	145	AVLLTAAIYALALWTYTLLPVPPAGDYACQGAQLDPLGSLRLVRGPGEAGWGSVLRQPAFLQIALNVLLFVPLGWFVRVVLKRGVVVATVLGLAASLLIEVTQRTGVWGLYDCPYRLFDVDDLLVNTVGAAVGSLLSALVVRRRR
MCD8053389.1	0.14635036496350368	137	SHAWRRLWRIYILLLFVFVVIKFNGSLEGLSERIEMYSQPGYRNYNLIPLRTIRMQLRYVQADWARLNLLGNVLAFLPFGFLLPLAYGKRMNSPQRVFFVGLISVAVIELFQLITKLGSFDVDDILLNMLGILGGYW
AZV57952.1	0.14635658914728683	129	NLIWNFIFAVYIFGVLHFTGAGTLYNIKMYGLKINPNEVNLIPFSGNTDVVEYVLNIILFIPLGFLIPLIWTSWNKWKSVIIGSSFSILIELSQLFNTRRTDIDDFILNTLGAIVGYCLYKMINRVKKK
MBQ7002172.1	0.14636363636363633	143	RELELILVYICIIVVARFTFFPFSKVDGHIQPLLFDSASVWPPRINLRPVVYLFDYPTLREALLNFIGNFAMFIPIGIIWPLVFRKLDTPGKVISAGVGFSLCIEILQLPFFDRVSDVDDLLLNTLGYLTGYGIYLMVKWIAK
MBR5683492.1	0.14664062500000002	128	LCWLLMPIYLFFVIKLTLKGRHSAYRVMVIQPFWEYRKLYSSTRKYYWVKQIFNNIIMLLPWGLMLSFITEKVRSVKRMIIAGLSLSVCIEMTQLVTRRGIFELDDLFNNTLGALLGFGVYLLVEKFI
WP_180870361.1	0.14666666666666667	132	QNVTVYSCFVYLLVLCWLVFTPVGPQMPDSYKLLMYFHGVPYNLRPLQNIDPEFVANIFMTFPLGCYVYCWRPRLKSWNLLLIALTPGLIIESTQFISDLLVGNHRVADIDDVITNTLGVLIGYGIFWLLSK
NND01543.1	0.14666666666666667	99	PVDEVNLSPVVSGPSLSTVLRDPVGNVLLFVPLGLLAPFALHVRRWSKAVWIGAAISGVIELTQLLVAWGSLGTIDDVIFNTLGAVTGYGLWRGAVRLR
MBQ5335499.1	0.14671328671328668	143	REALLLLMYVNLAVLLRITFFPMERLNGQIQPLLFDAARILPPRVNLIPFVHILRFDTKRDMLLNLIGNTAMFVPGGIILPALYPRLRSFLRTAAAGAGISLCIELLQLLFFDRATDIDDLILNTAGCMIGYLIYAAVRLCLR
MCC8126272.1	0.1467716535433071	127	RWALVSVWVTYLIVLLIQAFFSREPGSRTGIDLHLFETWGTTVQAHAYVVENVLMFVPFGVLLPQIFERQRSVFVCTLTGCVCSMALEFFQLMTQRGHCQLDDVVMNTLGTALGWVLYRIGRMILTK
MAS56113.1	0.14703448275862072	145	ATLLSAAVYGLALWTYTLLPMPESGRYLCKTSNLEPLGSIDGLWSGDPGGGVSGLLRDPVFLQLALNVLLFVPLGFFVRVIAKRGFVVAGVLGLGVSLLIETTQLTGVWTLYDCPYRLFDVDDLLVNTGGAVVGSLLSAIVVRRR
WP_031549825.1	0.1470921985815603	141	KIGWILFVLYLAALLYLMFFSEMEQRGVGAKTEYTYNLTPFVEISRYLFSGKQIGLRGVLLNLYGNILGFMPFGFILGVISSRCREHWYNAVICTYLLSFSIEMIQLVLRAGSCDVDDIILNTLGGTLGYAVFCFVQHRRK
TGV31118.1	0.14710526315789474	152	VGYIVFALYLFLVVKILLFKFGSLDRELLTAQWEIVRSDPGAILERFHTRANLVPFHEIQSYLQAIQQNGSGHSLVNFAGNIVAFMPFGFLLPLLFAKKASGMGKVVWLSFLLSLLLETTQLVMSCGTFDVDDLLLNTTGGLSGYVMYRLVR
MBQ8909724.1	0.1471052631578948	114	YREILKNNISLKPFYTIDNYLNVIKNYPESSYFTQCIIELAGNILLFIPAGWLLPRLFKAMRKFFPFLLTCVLSIVFVESLQLFTLLGRFDVDDIILNISGMLIGYIIYAITAK
WP_162355816.1	0.14715231788079472	151	FTIGILLVLYIAATIEIIVFKFGRIDAAYLIHQLKYALQHAGYVNERIHAGNQEPFREIKRSLRGRTLYDLLCLFGNMAIFMPLGSFAGLLSGSGGRPMLRALTVSFGFSLMLETSQAVLNVGVFDVDDLLLNTAGGLLGCFVFRLYAAYW
MBE6588926.1	0.14720338983050849	118	FEKGFGRDALLENGENTRAYYLQNFVNLIPFHSIGEVYIMGLAHGYVSPYYVLLNLFGNLCVFMPISFFLPMLFKAQKKWYVFLPTLILSVVCVELVQFCFMVGSCDVDDVILNVSGA
WP_187116870.1	0.14724770642201834	109	RGSDYGSYILHPFYSYKKAWYEWSMPGCLHITLNIGLFIPFGFLLPVWSEKLRKFWKVAGIGLLSTFTIEMIQFFTNRGIFDVDDLINNIIGVLIGYGLSMIWIGLLHK
WP_028529063.1	0.14726415094339626	106	RYNLILFKEIKRFWVYREQLGMQAVLLNLVGNVVGFLPFGFILPILSKKRPNLLLTGVMGCLLSLSVETLQLIGKVGSFDVDDLLLNTAGAVLGYLLFSICNVIRR
MCB0986830.1	0.1473103448275862	145	ATLVATTVYGLALWTYTLLPLPIDLDYRCRRPIADVRSLWYGILAHPHATALDLARNPMVLQLVLNVALFVPLGVLLRVKARRGVFVAAVAGLGVSLMIETTQYTGIWGLYPCAYRYFDVGDLITNPVGAVVGSVMAALVVGREP
WP_053737520.1	0.1473109243697479	119	ASMLFAATFLPLQTVPPRQAVQPVPFQWVADTLRDGQIAFDQMTLNVLLFVPLGAMLLFWGGRTIGQAALIGYGVSLVIEGSQLAWANRIFDVDDLITNTTGTALGWLGALAVVKVYAR
MBN2880161.1	0.14731543624161073	149	IILSFIWVAYMCVMLLMTIPSASYDNCMTFAEKLNDAPPWNIRPFSLLPQQFHNMLSGQSGAARQFLGNIILFIPAGFFPPMLFPKFRKWYGIIIPGLIWSLFIEVSQLILNLANMGNRSFDLDDITLNVLGAMIGYIVYKIFFAKKHR
WP_135224978.1	0.14736486486486491	148	GWLRALAFGVYVAVLLRVTVFKLPVALWRDRFGPEWFAARWRWSVNLVPFRTIAGYLAGEPSPGVAIQNLAGNVLLFVPWGVLWAWCWPRRAQARHVAVSALIASGVLETAEFLLGTGSWDVDDLLLNVVGALLGYGAARAAGFGLKR
MBZ5501219.1	0.1473684210526316	133	ILIAAAIGIVFLTLFPFRFSLQTELPANASPFLLGVREKNAGTLDNFLNILLFVPFGFGLAEVIRKWGRSRTAPLALSLVAGAAASYSVEFLQLYIPGRDSGWLDVFTNTAGSVAGAALFELCGSVLLRPLSR
CCX59733.1	0.14741935483870966	124	QKWSLFFCVVYLTVLLKLALFSRESGSRMGIDLELFGTWNSSLISQAYFIENIIMFIPFGFLFPLADYRFQDWRFCVGGGCVFSMCLELVQLVTQRGFCQLDDVITNTVGTIVGWVSYRMIKRL
MBQ8825203.1	0.14751937984496125	129	ICKIAFFPYIFCVLWITLINRESKDIRYNLNLFWEYREFLFGPYRLFFLNQIICNILMLMPLGFMLPVISRKVRKVKYIFVIACSFSIFIEIIQLITGRGLCEFDDVFNNTLGAIIGYFIYNKFKVKFK
MBO4939141.1	0.14751999999999998	125	KTAVWSLAAVWLVMVIYLTVMRREPSDTQESAWIPFYSYYLAFTGVNRELLRSGLMNVLLFYPAGVLAVSLMGKESGIRKRAILAAAGCCVLSMLIEISQYVWGLGLAETDDVIHNTVGSFLGML
WP_053373723.1	0.14769911504424776	113	YRGRYFGEGYSYNLVPLFTIKKYIIYHDHFNFDTWFKNLFGNIVLFIPIGLFLPLFNKKYRHVLALAAASILLITIVELTQMLTRVGSFDIDDIILNTFGAMIGLLITRSALR
WP_094235047.1	0.1477083333333333	144	SFTAYLCVVLGLTLLPFYYSPEVVQHRIQEAGDPSEAFSFIPFTSTISTFEQSTKFGMDIIFKLVGGNIILLFPLGIYAPILWRNLRTWKRALLVGLVGSMMIESLQFLLGYSTGYYYRTVDIDDVIYNSLGCLFGYLIYKLIR
WP_081472439.1	0.14776470588235294	85	YNPFDSIQTYISNFHSYNLDVWLKNTIGNILLFIPFGVMYPIITFKFRKLIPTLTLMMIFSFKIEVLQYMTRLGVFDIDDVILQT
WP_227841163.1	0.14793103448275863	145	KEIIVNLFILYLFILISLVILPIDTNESYFSGFTIYEKMNINLLPFKDFLEGEYKNTNLLKNNLVGNTLLLFPFTLYLCLIKSSVRNIKKAIAVTFLISLSIEIIQLIMNCLSIVPQLRAVDIDDLIMNTLGGFIAYITFKLSYR
CDB90291.1	0.14793650793650795	126	RFAGSTLFIIYFFVLCNIVYFSREPGSRIGVDMRLFSTWGTTNQEHAYVIENVILFIPFGILFPACLPEKVSVLTIFTGAICSVSIEYIQYRTGCGYCQLDDVVTNILGTIIGYIVFMVCHRRLYK
MBQ3149754.1	0.14793893129770988	131	RASKGFIIFYAFVLLYCFVLQRSPQTQSGVNLIPFNMIMTYISSSTSLYERLFYFTGNFLCFFPFGFLFKVFKKDRDILKTVLLPIVLSLLIEVSQFLLKNGNLDVDDVLLNSLGFYVGYFICIAFDKIRQ
WP_133901899.1	0.1479861111111111	144	VAFGFLVYGFALVAYTLLPLPPLDAAWCTAHTRFTHAQLDPFAIMSDIRQYPGVLTNPAVQQGAFNVVLFLPLGAYLRLYLRRRGVPTIVLAGFLVSLLIECTQRSGNWFLFPCPYRLFDVDDLVANTLGTALGILGAPLLRRL
MCC6093503.1	0.1481060606060606	132	RKLYPIVAVVYGIALFYYTFLSRMELATTTEAVVATSTPVQQHWWVNAAYEIFRMKTSSYREAFILNIMLFVPMGYLVHTKHTCRTILICSAVSICIEILQEVTGFGMFDWNDWIANSIGAVIGVVMVRMYR
WP_150923764.1	0.1481739130434783	115	LALIAFWPTHVDRDAGPFLDAIERIFPWATYRRIEFSANVALFVPFGMLLTLLMRSWPLALCSGVAASLAIEFVQEIALPGRTASALDLLANAVGTGAGIAIALLIARVAASRRR
WP_079047832.1	0.14834710743801657	121	FAVMVVFAVALARLTLQPSPASESLIHTNLHPGRSLRTYLDQPALRDAVRQVGGNLLLGVPFGVLAPVLAPRTRGFLQVLLLTGIVMLMVEFAQGALITGRAFDIDDVILNTSGALIGYLL
WP_171609417.1	0.14842105263157893	152	RILFLVLIGWMLILTKFILFKESVNYYKHYFSAQSFRDHATKEALKYANTVPFKTITETFTSHNKSMTYKVLNLGGNILGFIPLGLVFPILFMALRSFVKTIIAVLFVSLIFELIQRYTGLGIFDVDDLLLNLTGGIAGYILYKVIRPVLKS
MBM3146487.1	0.14843971631205677	141	ARLGLIVVLATVLAYTMPRWNRTGLLPDEQTWNLIPLRTIRAQVAALGYDTRESLLQLAGNFLFFLPVGLLLPLGWRHLRSFGRALLVGLAITLAVELAQLLITRTLPVWPRWADIDDVLLNLGGVAAGWLLWRAFAGGRR
WP_208254268.1	0.14850877192982456	114	HANLHWFQTFDDMRHWARRDGGKLMLGNPALEVRVLNVALFVPLGMFLRHLFGRGVMMTVLIGFLVSLAIELTQLTAVWGLFPCSWRSFDVDDLWSNTLGALVGALAAPVLRLV
WP_212613123.1	0.1485483870967742	124	SSLAEVGMVYGTVPWVWMTMLPGSRAGEVPGRVSPVPLLDLLTMSTSQVVGNLLVFAALGFFVPLRFAALASAPRILALAASCSALVETAQYVLQLDRVSSVDDVLLNAAGAGLAALASRRWWR
WP_199716088.1	0.14855555555555558	90	FVDYELADAVQNVIVFLPVGVLVALAAVKPSLARATALGALFSLLIETTQYVSARLWHGGHVADVNDLIFNVVGAMAGYGLVASAKRVYR
MCA0351554.1	0.14856060606060606	132	RHFYGWLGLLYTLAVFGLAWHNWTGSTTQPSLQLHIGATIRAAIQQGGRVALINIVGNVAAFAPSSWLLAFWRPKLRLWQIGLIGIGISCTVELGQYWLGYRVVDIDDVVLNSLGFCLAGSVARASQRLIQR
WP_138296587.1	0.14858585858585857	99	IHFSPNISLIPFIDAGDTGVQYLPNVLLFIPFGFFLPLLWKRFDSWGRALLFGAGMSLAIEMAQLFCWRATDIDDWIMNTLGALIGFAVFRGLRKTAPR
HCS04625.1	0.14861313868613138	137	IIFVIYMCLLIYVVFFAESMGRTSQTRHIYNLEPFKEIKRFWKYILDNDSLGRIARLNIIGNVVAFIPFGIFLPVLSHRRIKLIATTLYSFSLSLAIELTQLITMVGSCDVDDLILNCLGGLTGHIIYAVWYKIIRR
AQQ55083.1	0.14863247863247864	117	VNLVPFQTIQHVFIYPISETHHIIQSGGNLLLLVPFAFILRLFGFTASVVKTTAVVFFISIGIESFQFVLNLLASGHAGIAPESKTRTIDIDDVILNTLGGYLGALLYSFYSKKMKR
HIY84462.1	0.14865384615384616	156	RTLAVYSFVFYLMCAYFLVLLPLPADRTAFVPYAAVPQLEPLHFLRAFLAETDASLSDPSTWLDAVRDPYVYEALFNVLLLVPLGMYLRYYFRRTWWQTLLIGCAVTLSFELSQLTGLWGLYEHPYRLFDVDDLLTNALGAMTGFWLAGPLMRALP
MBD5540667.1	0.14871794871794872	156	WGAIVCFAIYFCGFLYFTFFSREAEQETFAMLQPLRAYKLAFTFDSGFLHVIKQIFTEGPRVGFDSIHIESTETLEGIILNILLFVPFGYMLPCIFRKMQKALWGVVLIGFVCSLLTETVQLVTNLGWFDLDDLLNNTIGCIVGVVFYGVFLRERK
MBR5447962.1	0.14878260869565216	115	YWEQLGHSVNLVPFSTVSEYLTYLFDGGDMVRQAIINLGGNVIMFIPLGVFLPLLWEKPRRFLPHLLATAAIITSVELIQLLTLRGTLDIDDLILNIVGSAVGYIAYILCVKLRK
MBO5222761.1	0.14886363636363636	132	TLFYGYVCAIIYLTLLPIPNSWGLEQFDGDYGNFIPFRDLKMGYRGAVKDIILNVVMMLPFGILFPQIRKNRLITTVSAGFLMSVLIECLQLVATVFGSPYHSFDVTDIISNTTGALLGYILFRITTHCIAK
MCC8167827.1	0.14889763779527562	127	VLFYFLFFSESMGRNGEATFEVNLVPLREIRRFWELLSYPQWRFAAFLNLAGNIVIFMPFGGFAALLVHPKEKWYLITLLSLELSLLVELIQLAARTGCFDVDDLILNTLGGLMGYIAYKLWKRFYP
WP_090110173.1	0.14891304347826087	138	VFIILLPLPPSIHNAPPDAGSYFQWIPFHFLTDIVRETGVKPGRPSTYPHLLGERAVLQVAFNVLLTIPFGLFLRYYFSAHWIRCLLLSLGLSLLFETTQVTGIFGIFDYPYRLFDVDDLITNTAGGMLGYVLAEWFA
MCB0980839.1	0.14892617449664433	149	LAAGAAAIYGVTIIAYTLLPLPDPGWCATHGSKEHYFTPLHSIGEIRRAVDGLSTREALRSFAVLQVAMNVVLFLPWGAFVRRLFGRRLLVAGLSGMIVSILIEASQGTGLWGIYDCAYRVADIDDVITNSLGAFLGAVAAPLVLWWLP
WP_161336581.1	0.14905982905982906	117	AMLVAFAFMVAFAVVLARITLQPSPASVPLTHSNLHPGRSLNAYIQQGQFRDTVKQIGGNVLLGVPFGVLVPVLAPRARGVLRVLALTALVMLMVELAQGALVTGRAFDIDDVILNT
WP_084233712.1	0.1491549295774648	142	RALLGAGFALYGGIMAYLLFWARGARTGTPFWEYARATTNLVPFRTIRAYVRALETGRISPIIPLYNLAGNFFLFIPLGFFLPAFFRRAEKTPGFILCAAALFLAVETLQLVTRRGSFDVDDIILNLAGALTGYVLYRMFRK
MBE5962350.1	0.1492207792207792	77	IENVIMFIPFGMLVPAVWDKMRAFHRCLLAAFISTVAIETMQLITQRGYCQLDDVVMNTLGGAIGYGIFYLFHKVAK
WP_052113620.1	0.14923076923076925	117	TLLAYTGAVLMITLWPSPPDVGSSPVVERLLAWVHDAGVPEGFDLAALELTANVAMFVPLGLLLASSARVRAPWLAVAAGLALSATVETVQIVLPGRVPTAQDVVANTAGAALGASV
MBR3357146.1	0.14924528301886794	159	QVILIAVFAIYVAEVLYLTLFSRGASDDYRIHAALFQDLASSFHIDLGFLDFFRLLFKEGFSSAASHVSIDKYYNIAQVYLNIALFIPMGYLLPYIFRWFREKVHIRPVVACLLISFAIENVQLITRRGFYDLDDLVTNTLGGFIGQQMYITVAYVLSH
WP_186307504.1	0.1492561983471075	121	AGGGGLELVPGHSIGDILRETEGMSLLRTLTSRATLQVVLNVALFVPFGVIARRYWHRGPAVSILLGALLSLAIETTQLTGVWGLFECAYRVADVDDLIANTAGAAIGVLIAPVVLAWMPS
WP_063754410.1	0.14927927927927928	111	RMALALLWFWAAGVIYFTFGTPSGGGQTVNLKPLDVTNKADIVDAVLNVLMFAPGGILLALLPMRWHQAALSGFLGSLAIEATQYLTHSGRSTDINDLIGNTLGALAGFAC
WP_129724336.1	0.14932432432432433	148	RELLRCMFFIYLFAVISVTIFPLTIVITEDTSNEIKRRAYVNFIPFNFIRDYANIRSAKLFIKNVVGNIILFIPFGLFLPAIWEKCRNFPTCLLLGASTSICIEFLQWLLAICNLNMARVTDIDDVILNTTGVVCGFFLYKFIMHINK
EEK83855.1	0.1493283582089552	134	VVAVTLFPLPIRFPSNIENLNRSVNIIPFASIIKDINQIGSAYDGDALFMIGLIVRNVGGNILLLMPLGFLAPILWDKYKKFKNTILLGFSISTSIELLQLIQSLFSGVGRITDIDDVICNVIGCILGYFIYKI
HIT94699.1	0.14944444444444444	126	RLMLMMMAVYLCGVCSATGLPTMERMRFAPRFNFIPLADFTEEPVAYLMNTVLNILLFVPFGFFAPLLWRKLRSAVRTAGAGLCLSLFVETAQMFSGRLTDIDDLVVNTAGALIGYWLAKFVYKKI
WP_229819179.1	0.1494805194805195	77	ANAAMFVPLAIFWYAAAKRSSGRRVLVGGLSLSVGIEIVQLIMNAGRVVDIDDVLFNTTGALVGVLVAGASARWGGK
WP_042215469.1	0.14952702702702705	148	CAVALLGSASALAAFTLFPLPEPGTLDCSTAGMTDRWVLDPFAQLTQVVHAVERRGILSALDGWMVRFAVLNVLLFVPFGLFLHQVARWRVGRIAFVSAGTSLAIELTQGTGVFGMYPCPYRTLDLGDVLLNTAGGTLGALASVLLAR
MCC2230651.1	0.14953642384105964	151	RIFAAVCFFVYLVILIRLIIFKNPLEQALREAGGWNMDAVRCHLETANLKPGHTIRLYLRYWERLGYIAFANLVYNVIAFIPFGIAVPVIRDRGHSFWLTFLSGTLFSAAIELTQLITLIGECDVDDVILNSAGVLAGWILYRIGSGILRR
NNH75409.1	0.14955223880597016	134	TVAEAGMLIGTLPWVWMILTPIDGERTLLLVPLRDLVETLSDTPWRAIVQVVPNMIVFAPLGFFLPLRFPWFAGVWRMVAVGAALSAALEAAQYVLDLGRFSSVDDVLMNAAGAGIGALIAKLYLSSSRRRFGR
WP_186937746.1	0.1496341463414634	82	AAVMGCALNAVLFVPLGFLLPLAFRPRMRAAEALAFGFAFSLAVELSQLLNNRATDVDDLIMNTLGALAGFALFKAGSRLRH
WP_165230144.1	0.14975206611570252	121	VTLAYLAFVGWVTLTPGDAAPTSSELVLRVLARLQRYEQLDWLTYDRAERLANVGLFVPVGLFLVLLFGSRLWWLALAVGIALTSAIETAQREIPGRVPDGTDVVNNTLGTVVGIVLCLVL
MBO5197964.1	0.1499047619047619	105	RYNLELLKEIRRFITYRHELGMENLIINIIGNVAAFMPFGFCLPVISKRYSGFFRILFLSAGFSFAAEIVQLFGKVGSFDVDDILLNTIGGVLGYIGYRIIRAVF
MBP3521451.1	0.15006993006993008	143	FLLFLYTAGLFALTLTPAGFWDAVLQGKPPHLPPAFRGSVNLIPIRQSWALLRYYVRNGLWDAVWVNFPGNVIMFLPFGLFSGLLSDRPRWWKSTLVTFGVSLFIECFQLLVSRGTDVDDLILNTIGGLLGHGCFLLLRRMDP
WP_010964147.1	0.15007142857142852	140	FGLFIIYIIALFKIILFKSISFLQIFKGYNKSRSINLIPFKSIIQFIDTYKEMGSFRAFANLAGNLIVFMPFGYLVPTLNKRFSRIRSTVIASFGLSLFFEVTQYVLEIGSSDIDDIILNTLGAVAGYSVLTCLRKISSK
WP_161225817.1	0.15008695652173917	115	PGIPCALTGAALAAVVSATLYPISPDAPASATCFIERSIATETFTAQGLLNVLLFIPLAALATWLTRRPIPVALTCVALSATIEVVQALTPGMGRACDSTDLWTNSLGAFAGALI
MBQ8625774.1	0.15013986013986014	143	REAQLILVYVCIIVVARFTFFPFFKVNGEIQPLIFEVAKAFPFRINLIPFVNLFDYPSMKDILINVIGNTTMFMPIGVIYPMVYKKLNTAPKVLLAGIGLSLCIEILQLPFYDRVTDIDDLLLNSIGFSIGYFVYVMVKKIGR
MBE6857488.1	0.15016806722689077	119	LIFSVYLFAVLWITLIDRESGRQRAMLTPFWELASVLKGQERGFYIRQIAGNLAMLMPMGFMMPIIVKKDIRIVTATAFMFSLAIEITQYVTGRGLMEFDDLFHNTIGAVMGYALYKYI
WP_208334600.1	0.1501973684210526	152	KKILCYSFGIYICLVIGITIFPIPIQPEEIQLNITYNLGQLNNFIPLKTTYENLIVDMKNNALMASLKQIIGNIIMFIPVGFYAPILKKHIKLKEITIAGLIFSICIELTQFIINTIIGYNYRSVDIDDIILNVLGAIIGYLIFKVIYPMIK
WP_235736963.1	0.15020833333333336	144	TVMLSAAVYGLALWAYTMLPLPESGYSCVGKQLTPGATIREIQPLRGEGWATIVHDPAFLQVALNLVLFVPLGYYVRRVLGRGIVTATFVGLGVSLMIEVTQASGLLFLYPCAYRLFDVDDLTVNTLGAAVGSVLALALVRRRP
MBQ9939351.1	0.15034722222222224	144	RECAMLLFLLFMAGLFSQTIIPKIEITASGIGIVQNGEGGINWVPFKIFADSVREFKAGNRSYFIINLLGNIGMFAPIGFFTALLWRKVGFGKAVLITFAISLFIELCQLPQPRWTDIDDLWMNTLGGAVGYGLYRLLGMAFPK
WP_219781358.1	0.15037499999999998	160	RNLILYSFLLYLIVAYYLIILPLPQTTDVRSLQSDGTKYYQLIPFNFIFDFLKETNVIFAKPSTYINILKERSFLQAAFNGILLTPLGIYLRYYFRKDLKSTLLISFSVSLFFEITQITGLYGIYNAPYRLFDVDDLILNTFGGYIGYLIAPIFTFFLPK
WP_173596290.1	0.15039473684210525	152	VGYIVFALYLFLVVKILLFKFGSLDRELLTAQWEIVRSDPGAILERFHTRANLVPFHEIQSYLHAIQQHRSGHSLVNFAGNIVAFMPFGFLLPLLFAKKASGMGKVVWLSFLLSLLLETTQLVMSCGTFDVDDLLLNTSGGFLGYVMYRLVR
WP_213139177.1	0.15044776119402986	67	LGFSIPLRFKVNRFWKVTLLGFFTSCLVEVIQLFTSIRSFDVDDLILNTLGAMIGFVLYRLFDKVRP
WP_223106096.1	0.15046875000000004	128	LSLAEVGMVHGTVPFLWMTLMPGPGAGVVPGRVSLVPLRDLVTMGWPGIVGNLLVFAALGFFGPLRFPGLASVSRVLLLAGACSALVEVTQYVCRLDRVSSVDDVLLNAAGAGLAALASRHWWRRKSG
WP_187247875.1	0.15060240963855423	83	YLDQPDIKEAIRQLGGNLVLFAPLGILLPVVFSRLRGPLRLALVCGLISFMVELTQGFAVQGRAFDIDDVILNTAGVVLAYLL
MBD5087546.1	0.15072463768115943	138	PVVVGIFVVYLAVLAYFLFFSERYGRGETGEYHYNLIPLQEIKRFIKYRDVIGWEGFIVNIFGNVLAFAPFGFLLPIVSKQNRTFFCVVLYSFEFSLFIELIQLSFQVGTFDVDDLLMNTMGGMLGYLFFLTQKKRLK
MBR4333738.1	0.15073170731707317	123	KLLLSAIFTAYVCGMFCFTLAGRSTDQRQINLIPLWTYRYTSDPQYRWQGYMNVFLFLPFGFMLGFAAKRDFLQSLLIGFAFSVGIESAQYFFCLGMCEFDDVFHNSLGTALGYGYWKALSWV
WP_234320383.1	0.15074380165289258	121	ALVCMVAFAVALARATLVPSPGSSDLVHTNLRPGASINAYLDQPDTGDTIRQIGGNVLLGVPFGILLPVLFPRIRGLLRVTLFTALVMVMVEIAQGWIVEGRAFDIDDVILNVTGALLGYL
MBS1481494.1	0.15076923076923077	104	RCLNLCPLTELFSAMFEKAGILGSQITLNVLLFVPLGFLLPLVFPDKFNRFWKVALCALCTTFSIEAIQYFIGRSADIDDILANTFGGMLGFCLLRLCESIFSR
WP_079044798.1	0.1508421052631579	95	GRFSLVPLRDLATMGVLGIVGNLLVLASLGFFAPMRFAAVASVPRVLALGAGCSVLVETAQYVLRLDRVSSVDDVLVNTAGCVLAALASRRWWRR
WP_186346047.1	0.1508496732026144	153	RALGAAAVSVYGTSLLAYTFLPLPDSRGDWCATASASPQWRPFQFITDIADAAAGTGPLQLLSSRVTLQVLFNVVLFVPWGLMVRGFWGRSAAFAAWSGLLASVVIESTQLTGVWGTYHCAYRVGDVDDLITNGLGALVGAVLTPWVLWWMPR
NLG21421.1	0.15097902097902097	143	AVLSAAAVVYLMALWSYTIVPLPAVEDLICDGPLRAQLVPFRFLQDIDASGGVAGLLRDPALRQVVLNVAFFVPLGVFARHLMRWRPLWCVAAGLGTSLLIELTQLTGNWFAYPCAYRLFDTDDLLANTLGAAIGVGLAPLAR
WP_127180773.1	0.15101449275362322	138	SLFRLCLAVVLVATLVPTEPIGSGVRNVWLTPGDGLVGPGVADLFPQERRMVLALTIANAAMFVPLGVLWYGIAKGAPALTAVTGCSLLSVGIEAVQFLMNAGRIVDIDDVLFNTAGAMIGALVAATAHALSRRNVRA
MCD7838139.1	0.15105263157894736	95	VGEPWVYYRFFVQQGRWNVLFRDFLWNYPGNIIGFLPLGGWLVWRDRRCPLWKAAGVGLVLSLTIEGSQYVFGVGSASVSDLMTNTLGAWLGGWL
MBD5554797.1	0.1511382113821138	123	AVLTACLADYIYMVVGITMLSRRESYSDIVNLELFSTFQKTFSGMKNVYENFILLMPCAVLLYALAGVFRRAPAAFLTGLSASLAIETVQMQTHLGRFELDDILMNTAGFMVGYFLCAMVHKM
HCY89066.1	0.15117241379310342	145	LFIGWGLLVIKFILFKHQTYVYVNYFRDAFPDYNLQKGWASANMVPFRNIINIIQNSDLYTFRFGNITGNIMGFVPAGFLCSLIFMHKSQPKQSLVVCGTASALFEITQWFLGIGIMDIDDLILNLMGTFLGATIGVFCQKFFHN
WP_066367266.1	0.1512418300653595	153	LTLISFTAYLYLLVKVILFKGGHVDVHILLQQFQRTLQDPGRIFLRPYNLVPFNEIKRDLHHLSLSTPFLNINLTGNVLAFIPLGLFLSIVFRNVQWSVAKVLMCSLLLSLCFESTQLLLAIGTFDVDDLLLNTLGGLAGYILYKMFSGPARR
HJC57807.1	0.15130434782608698	138	LFVLYLVLAVRLLIFKYPPDVLTETAALWQRETVLEGLRTANFTLFKTIRMYIRYSDRLNSFENLAGNVAAFVPFGLLLPWMDERYAAFFRMLGNALLFTAGIELFQLLSGFGAFDVDDILLNAAGAALGWLVFRAAK
MBO5071574.1	0.15136054421768708	147	LTVCFICYMILLVYFLFFSEEYGRDEVYTTYQYNLKLFHELRRYLAYKDQIGNLFFLINVVGNVAAFMPFGFLLPVMYREQRRESTHNGHYFRSFLFVTLLGFLFSLVVETIQLVTKVGCFDVDDLMLNTLGVVLGYLIYYFSKKII
WP_217303452.1	0.15144067796610164	118	IQLVPLKFVVDILSETKVQLIKPSTYFHLFKERAFLQAVFNGVLLLPLGIYLSYYFKNNIKKTILISFCVSLFFELTQLSGLYGFYNAPYRIFDVDDLMLNTLGGYLGYMIAPVFMKL
MBQ6402957.1	0.15152671755725186	131	KVWLVMLAAAYAACVLYITLFSRDNSLARIIIRSPFHSYRQWIFGTGEEGKAIFRNVALFIPFGYLSSALLRSERKIRTILFTAAVGAGFSLFIEATQYYLGRGMADIDDLFNNTLGAILGALLFLMAAKL
NGN64765.1	0.1515447154471545	123	GIVYGTVPVVWLILLPGDEGGAVVNLVPLRDLLTMNTGQIVGNLLVFAALGSLAPLRFAALASVRRVLALGAGCSILVESAQYALHLDRVSSVDDVLLNTAGAGLAALTSRHWWRAASSPLPA
QUA54033.1	0.15161016949152542	118	LMVLYGVFILYMTIIYRSENTGGINLVPFWSYRQIFNDKELTMEILKNILLFIPFASVLYNVFQTEKILIPVFILSFLIETVQLIWHKGLCEIDDVISNTIGGLIGWGLAKQIKRQFH
WP_024464432.1	0.1516666666666667	108	HVTPQPNPLRFIADIRTDRLYGLLQLVMNVVLFIPLGFALARWARWKTWSVVVGGFLVSLAIELSQLTGFWHLYPCAYRQFDVNDLMTNTLGAFLGVVLARLFSRISP
MUV05987.1	0.1516666666666667	162	KSILLASFLFYGMSAYFLVILPLPAVRDNCQVLGPLSSYMQTNPFQFIHDIKRESAVVWSDWRSYRQLIQVPAFYQLFFNVLLLFPLGVYARYVWQRKRDVWKVALLGFFTSLFFEVTQLTGLYGLYKCPYRLFDVDDLLANTTGALFGFFIAPLFLMLVPS
WP_202372237.1	0.15169230769230768	130	RALLVGLFSVYLALLVWVVVWKLEPPYIGAGEPRAIKLVPFVQTREAGASAPLETLANLLLFVPFGAYLGLLRPRRSVGSLATIAATSLAMETAQHVLVVGMPDSTDVIMNVAGGAVGLAGVALVRRALR
MBE5833130.1	0.1517424242424242	132	KRAIILMAVYACFIFQIAFYRRFGLEKSVIHTRIYFGFKKYDGTMDEKQVVYSFLNVIFFIPWGVLIASAMNNNFRRVIMTVVYSFLTSLLIEVMQYVTMTGATEVTDLVTNVTGGFIGCLLFMIADQLYEK
MBQ1423786.1	0.1517605633802817	142	QKTCWVIFIFYLIGITYYTIFAESLGRGPSAESEARYNLILFNEIRRFWVYREQLGFRAFFLNVVGNVLAFVPCGFLLPAISRRCRWIYGSAAVGLMISFIIECTQLIFRVGSFDVDDLMLNTLGVIVGFFINRFIQRYRYK
MUK02271.1	0.15196969696969698	132	LCALWLLAVALVVLWPSPVDAAGGEWLRRGLRFLYTHGLPTSVTYNAVEFTANIVMFVPFGLFWFILAPRGWRWAGPLAGMALSTLIEVTQLLLLPQRVATPYDVLANTSGALTGTVLGWLLLRSRRRPEKR
MBE5790091.1	0.15197452229299363	157	KRLLCAGFLLYLLIFAYIVFFSRTAAEDYQVHVAVLEDLSNSVQTDHGFSDVLRTLFTEGIGAALERVRIVRLQDILQFYMNMMLFVPMGYLLPYVSSWFRARVDRWPVLACFLFSVAVENLQLVTKLGFYDLDDLISNTLGGLIGQCLFISVAYVV
MBL0160915.1	0.15204819277108433	83	DDIVINIGGFIPFGFALSAFLASIGRVHRVRAWAIFGGLCVSLAIETLQVYLPTRNSDLTDVLTNTLGASLGAAIYALWRRRM
WP_158597666.1	0.1520754716981132	106	RAARTLDLTPAETVNLFLAPSTTGWAQALGNLVLLVPLGAMIPLRFAAFRTTGQVAAVVFLISLVIELLQLVFPLGRVTSVDDLLLNTAGGTVGALLTRRWWPARK
SDC04353.1	0.15208333333333332	120	WITMLPGSGAGVVPERVSLVPLRDLTAIVAAGPLSATMQIGGNMLVFAALGFFAPLRFGRLASIPRVMALVAGCSVLVEVSQYVLQLDRVSSVDDVLVNTAGGVLAALVSRFWWRSVHRR
WP_010622630.1	0.15210526315789472	152	LMEYSFVLYMMCAYFLVNFPLPPREYVAKLTTATMNLIPFHFVSDIIKSSPLKITEPSTYLKALTNSAVIQPIFNIFLTMPFGIYMRSYFKKGLKTTILLSFLLSLFFELTQLSGLYGLYPRPYRLFDVDDLMMNTLGGFVGFYVTRFVMRW
WP_141583184.1	0.1521951219512195	123	LSFMAMVAFGAVLAGLTLQPSPASEALTHSNLRPGSSLELYWHHPSARDAVKQLGGNVLLGVPFGILLPVLAPGARGWLRVPTLTALMMLLVELVQGAVVTGRAFDIDDVILNTTGALLGYLV
HIX68086.1	0.15227941176470589	136	KNFLAVMFFVYFLVLTWIIVFKMCTSWDAAAGLGNVRSINLIPLKGSMIVNGKLSISEIMQNVIAFLPFGVYLRALSEDRNIMKEVGAIALTSVIYETLQYILAIGRTDITDVIANTIGGAAGILVCSLIEKLCRK
WP_014676614.1	0.15230769230769234	117	AILVAFACMVAFAVALARITLQPSPASVPLTHSNLHPGRSLRAYLEQASLRDALRQLGGNVLLGVPFGVLVPVLAPRARGVLQVLALTALVMLMVELVQGALVTGRAFDIDDVILNT
NQX11380.1	0.15234375	128	LYTILLAAITLSPEPVDAPYGQQIGFIVATVRRLGWSTFGYAHLQGLSNVALFVPFGVIAGVLFRVRDWWVGIVLGVVSSAFIETAQFLFFRNRFATLDDVVTNSIGTVIGVAIGVVAHVVQRRREKR
WP_148927229.1	0.15237037037037038	135	QFALLAAFTVYATGVLHFVVFPIEVNIGEFANKTPWYRTIQWIPILTMDAKTFLLNVVLFVPFGLGLPLLCSSYKRMRHAAKASIYASIAFEMIQLAIRIVAGNGRMTDMNDLIANTLGGVLGYIVYRKLIAMKP
WP_173222065.1	0.15238095238095242	147	VPALYAVYMYAVFKIILFKFSSMDIPFLWHQLLRNLGNLGYIKDRWETANVVPFASISSNIQSLSNHDLINLLGNIAIFMPYGIFLVWMDQKHQISLLGVFMRALGLSLCLECSQLVLSIGSFDVDDLILNVSGGLLGYMIFRKSSR
OQB24683.1	0.152406015037594	133	HAADYIFLGCCAMLSQVVFGWATVSPVPKEHFVNLDLFKTFREAYYEGNKISSIQIMLNILMFLPFGFLLPVVFPKKMNSFSRICAVVLTVTVMIEAMQYFIGRVADVSDVVTNFAGGLCGFSIYVMLYMRYK
TDP97334.1	0.1524832214765101	149	ALLAFVFVVYLFAIWTYALLPAPDTTAQWCAQHATGDPQWKPFQFIDDIRTQRERGITALLHNRALPQVVFNVALFVPFGMFGRHLLRRGPVTVVLGGFLMSLFVEFTQLTGVFGLFRCPYRIFDVDDLITNTLGTLVGVLIAPLLRLF
MBQ8929804.1	0.15255474452554743	137	LTVWLCIVVIARFVYFPLHPENGRLGSLVLSAKDDSPVMFNLVPLVHLFDIYDERLINLFGNIAMFIPMGFIWPFCFRKLKGVGSVVLAGVGFSLLIELSQLLAPDRNTDIDDLITNTVGALIGALLYVALSRCFGK
MBQ8201013.1	0.15260563380281694	142	LAVGSFAAFMAAVLYMTLKGQWSAPLEMLQAAAARLETGNRIRLRLFQTIGPQLKRLPSTDSITQLLGNTLLFIPWGFCLPLLWRRFRTPLRMIGMSLALTCFIEFTQLFIGRYVELDDILLNALGSLLGAGGWWCLYRWFP
MBD5082176.1	0.15270270270270273	148	LLRLCFICYIFALVALVWVPEDFWDLVWSFIESGEMPQTGFRFFSGNYTSRNLILQCLKGDFAGVWREKYPIAANVLMFVPLGFLLPLVFEKVKPLGAVFVCLGATCLIEIVQPVVGRTGDLDDVIANFLGGVLGAVMAAVVSRVLKR
WP_215632194.1	0.15276595744680851	141	KFGSFVLLTLYIAVLIYVCFFSEDYGRDVITSYYRYNLIPFKEIRRFYIYRDVVGIRAFLANLFGNVLAFMPYGFFMPILRPKLRRMHRMFLAAFLLSLTIEITQLLTRVGSFDVDDLILNTAGGIAGYLLFYIMNKIRSK
AIG81047.1	0.15279999999999996	150	LTTAAVLLYATMTLAVTFLPLPGPGVKRLSQTVQLQPFQWVADIHTELLKHGLPMADWFTTQTFQQATMNVLLFVPLGFFARTLWKRGLVGTTLIGLAASLLIEITQLTANFGTAPYVYRIFDVDDLLNNTGGAMLGWIAGALLLSLVRK
CUQ14975.1	0.1528368794326241	141	RVVGRILFLVYLLALVYFLFFAEEYGRRNFFELDYRYNLVPFQEIRRFWIYREKVGFLAAFLNLAGNVIGFLPFGFIVPVMHKKMESFWKVSLLGFMFSLCVETIQLITKVGCFDVDDLMLNTLGAMIGCGAFLICNKFRR
HIZ60427.1	0.15297709923664124	131	KVLAIFCLLVELAGIAYFTLGFREIGTSHRYELEMFWSYKEWIFGGNVELGMEVINNIALFFPLGFLLNDALKKASFWKVLMLSMFLSIAVESTQLVYKIGLFELDDIFNNTMGAMAGWCLFHILRSPVRN
WP_045748482.1	0.15300884955752217	113	TSLAEVAMVYGTVPWVWMILLPNGAATTDRDPRVNLVPLRDLADVLAAGPLTATVQIVANLLVFASLGFFAPVRFAALASAWRMLALGAGLSILVETLQFTLRLDRVSSVDDV
WP_092990827.1	0.15301369863013697	146	KKINIVSLLGFLICVWMYAFIFRSEINGTGVIIDPLWAFRQIFRRMASGYKEGGIAEAVRRISWVRDTVASLLLNILFLVPFGYLVPCTFRHVQSWREVLTLAILFSLGIETIQYFTQRGWFDIADLIYNSGGALIGYSLYRRLLH
WP_010494320.1	0.15307692307692308	156	IVLYSFLLYLLCALYLVILPLPDTRHTCTGTTGSFNQWVPFQFVRDFLRETGLQWNNPATYLKVFGERAFLQVAFNVLLLVPLGVFLRYYFRRRILRTTVTTFLVSLFFEVTQGTGLYGIYDCPYRLFDVDDLMLNTAGGLVGYAIAPWLTAFMPK
MBQ2800692.1	0.15312056737588658	141	KALAWIIFTIYIIMLFYFMFFSERYGRTIIHSDYNYNLELLREIKRFWNYRELLGLESVVVNLAGNVAGFIPFGIMIPFLSKKRRNFFLVTLLTLEFSLLIEVTQLVTKAGSFDVDDLLLNTLGGSIGYMVFGIVNSFCKR
MBZ5690210.1	0.15317073170731707	82	KTSRHYAHEMATNIAGFVPLGLVVCSYLAWTRTRWKAILITISFCAMLSFTIEVLQYCIPTRGSGITDIITNTFGATLGAVL
WP_061142732.1	0.15325757575757576	132	RFLWQAALVGYSTSLSVLLFFRPKGQVYSYNLIPFSTILSYASNEMDGFVSFYNLSANVGLFIPFGLYLLSREGKEPTALTKFLHPFTLIFIIEISQFVLRRGSLDVDDLILNMSGVYLGYLLYPLFSRVVK
WP_092530165.1	0.1532638888888889	144	IVSGLVTLYACLAVAVVLLPLPGPGTSPLPQPVQLVPLRWVADVAREAGRYGDPLATSALQQLAMNVLLFVPLGIIARTLLRRGARGTLLLGFAASLAIEVTQLTGNFGMVRPYRIFDVDDLMSNTTGALLGWVLATLYLLLRR
MBD5554688.1	0.15327102803738324	107	RYNLVPFKEIGRFIHYRESLGWRTVFLNIVGNVAAFLPFGTFLPIFSTRCRRLLNTALYSFELSLLVELLQLVFKVGTFDVDDLMLNTLGGIIGFLIYVAVVHVAKK
MBN1628287.1	0.1532867132867133	143	HTLGVVFLACYACWIASQAFFPLPAWEGFGFSIGRVNLIPLRHFVDSFHHLSAGQIIRQHGGNFLLLVPFTLVGPALWPRLRAWKWALAVGVGGSLTIELVQLVLCVAVDDNYRTVDIDDVIVNTAGALVGYALSLGIRARLR
HJA19169.1	0.1533571428571429	140	RAFGKVLFLLYVGFLIYFLFVAEWYGRTEIAEDYRYNLELFKEIRRFITYREQLGTFAVLANLAGNILIFVPYGFFISMASRSRGFFKTLLCSMSLSLAVEIVQLFTRVGSFDVDDILLNTIGGVSGYILFVICNGIRRK
MBO5229162.1	0.15338235294117647	136	RECGLVLLVMSFAGIFATTLWSGENVGVSEINLVPFRTIFKYIKALGNGADSFRIIAICVIGNIVIFMPLGFFPALLFEKTTWKTSLVVGGGTSLLVEITQYFVGRSSDIDDLILNTFGALCGYGVFCLLKRCMPK
WP_169972716.1	0.15341463414634146	123	FTIAYVIGLVYATLIISPQRNPTPNMEPLRTISACWEMGGETMVVNLLGNLALLAPLGIIWPWFWEGLKRWNLAGVTFAGFVVSAAIEGTQYACGHRMADVDDVLLNTLGAALGYGAIRGFAM
CCY88741.1	0.15344	125	LFIIYVLLLFELLTGTENSYGSGINNIPFKEIMRYEFGSKMFIYNVLGNILIFVPFGYFISRYVKPKKILPIIVDALITSVTVETVQLKIGRSFDIDDIILNIVGAIIGYFVYIAFDAIYKHLPK
WP_062721940.1	0.1535042735042735	117	LLVAHLAFVAWLTLRPLDVPWVMPANLQPFAGIRADLALGWQEAARRIVEGLALLAPLGVLIPMVHGRTDASPIGSLVRTSAAGALISLAIELLQTGVPGQTVDVDSLLLNTVGVGL
MBO4687403.1	0.15357142857142858	140	QTLGVLLGFYIIGVLIITLLVRTYDTEIRTICNPFAKYINLARAVSSRGTSGLPSQKDSIREIILNILLFVPLGFLVPVRIEKMRHLWKILLLACLFSLSIEIAQLILHMGWFDTSDIVHNTLGACIGYVIWCKWLRSVR
OCN00558.1	0.15361111111111111	108	LIVYAVLMLDLLFRPELLFDGNRLMNRSYNLIPFRTMMEYASPGVSRSVVVINLLGNIAVFIPYGLYLQTLRKTKRLRAGLLIVLGTSVLIELIQFSLGVGVCDIDDV
WP_118659076.1	0.15365853658536585	123	KMSVFLTAAYVVFILYETLMFRETGDARTNFVLFSYADRFLTEQAVRVGVINNIWLFAPLGAGLYRIIQKKWVLLVPFLMSVAIETTQYITGLGIAEFDDVFGNTMGGWIGVLTAWAWLSRRK
WP_118658563.1	0.15379032258064515	124	ILFLLYLFAILLVTLVTRRPRADVVLQTEMFASVKEFMVKGTVEDLNHMVLNIVMFMPLGYLFVQMHPQKLGDPAKVVGVGIMLSSVIETCQLIFRLGNCDMDDILANTIGIFLGWALFKIVHR
MBR3950070.1	0.15388489208633097	139	FLVYVALQVVIRFTFFPFSKIDGQIQPLPFDPVQAFPFRINLLPFVYLFDYPTSREALINLIGNTAMFVPIGILWPAIFRELNTHTRAITVGIGFSLCIELLQLPFHTRVSDIDDLILNSLGYLLGYAIYWLYRWIRRK
WP_186878507.1	0.15389261744966448	149	RELALLLFVMFAAGLAALTLFPAGFWRRAHWLAALRGERPLFPRWADLHRILQLVPLREIRRAVRGPWVMFLVVANVVIFLPVGFFPALLGRRPRWWKALATGLIASGTIETIQYFIGRSADVDDVLLNTAGVLGGYGLFCLARALFPR
WP_144870112.1	0.1538931297709924	131	WTLMLLYCGYLYVLLKVILFKFGAVDASFLLKQLARAMQHPDMIQNGLESANFTPFLTIRLNIRRISDPHHMINFLGNLVIFMPNGIFLGLLTKRKAVGALVASLAVSLALECSQLLFSLGSFDVDDLILN
WP_122962442.1	0.15394736842105264	152	VGYIVFALYLFLVVKILLFKFGSLDRELLAAQWEIVRSDPGAILERFHTRANLVPFHEIQSYLHAIQQHRSGHSLVNFAGNIVAFMPLGFLLPLLFAKKASGMGKVVWLSFLLSLLLETTQLVMSCGTFDVDDLLLNTSGGFLGYVMYRLVR
WP_109092527.1	0.15398692810457523	153	RMIGWLAVCVYGSALVVYTFVPLPSDGAAWCAEHAARANTNPFQFVDDIRRKTAGMSLTQSARSPVVLQVVFNVVLFVPFGAILRRYFGRGVVFTTAAGLLTSLAIESLQYTGLLGIYPCAIRVADVDDVITNTLGALIGALLAPAFLWWMPS
OKZ91683.1	0.15400000000000003	140	RAVCSVLFVLYIICIVYFLIFSDMFGRGGYDERRYNLHPLQEIQRFITYGDQMSPMSVFLNLYGNIIAFIPFGMLLRWARNKNTTFVQALLYSLGFTLVIETVQYITKLGVFDIDDIIMNTLGGVIGYCIYYVTAKLIRR
MCD7736260.1	0.15401709401709404	117	IVGTCLFILYMAGLIYFLFLSENFGHGGAGEYDCNICPFREIARYIRYRNVLGTRAVLTNLVGNVIGFMPFGALVPLMARGTRKAWRISLLSFEISALVEVSQLIFHVGCFDVDDMI
WP_162356545.1	0.15403973509933777	151	TLAAGALILYAAFLLKLILFKQIPLMETPSHFAGLSRDMIQQNLAYSNWTPFATVKRYLMVAETRPGLMIPNLIGNFAGFIPFGILVPMLFKKCRSGWRMLLLSFTFSMLLECIQLSLVLGVFDVDDILLNTAGGAVGYVLYWLGKKTVKK
WP_207930571.1	0.15406504065040652	123	LALLCMVAFAVALARVTLVPSPASTELIHTNLEPGSSIRAYLDQPDRFATLQQIGGNVLLGVPFGVLLPMLFPRIRGLLRVPAFTALVMVMVETAQGLIVEGRAFDVDDVILNTSGALVGYLL
MBR0410336.1	0.15412280701754386	114	FVKWALVAGYIFFILTQTILFRSTHPEPIFKPLFWELQNGYWSDIWQNTLLFMPLGFLIGGWKGVVGGFLVSCSIETVQYFTRLGFCEFDDVLNNTIGAGLGAILLHTVRKCLK
NCB33599.1	0.15428571428571425	133	KLIFCTVFYCYLCMVLYKTLMPIIVSLPKIFHHTYQPMNMSPFIDILEGHDNARQDIILNIVMMIPFGFLFPIITDRRVGRTVAAAFLLSLCIELFQPLISTYRVADISDVIDNTLGGLIGYLIYYPFSIRLK
WP_142232023.1	0.1542857142857143	133	LLAAYLAFVAWFTLRPLDVPWVMPANWRPLDGIRADFALGWVEGVRRVGEGLALLAPLGVLLPMAGGRLCVSGLGSLIRAMAATALVSLAVEMLQTAVPGQVVDIDSLLLNTVGAGLAHAAVVPAGRSWLRRR
MBR3764713.1	0.1543661971830986	142	EAVMALFAVFMAGVLCMALDGKWAAPGDMLDMAVKRLQSMDRIRLRPFQTIGPQLRALPGVTAAVQLLGNILLFVPWGFCLPLLWPRFRRTLRMAGMALLLTCSIEFTQLFIDRFVEVDDVLLNFLGAMGGAGLWWLIQRCW
SCW66002.1	0.1543939393939394	132	ALFYVYLMCVIKLTLFPITILTDMPSNIKESVCVIPFRDGLNRTDVENIIMFLPFGVGIPFLLRKKQLVTTAVCALLFSILIEGGQFVEAGLSHWFSMRIIDSSDVICNTLGGCIGYFIIKIIAIIYVKGRK
HCT92777.1	0.1544186046511628	129	HFIWVVLFLLMLAGIFVITGFGSVWDIGRYDEWIRRDEVNTVLFGSQGRMTYILNVFLFVPLGFMLPLIWKEFRSIGRTVLAGAAFSLAIEGSQLFNRRTTDVDDLLMNTLGTVWGFFLWECMRRVMKK
MBV9988107.1	0.15445205479452057	146	QEFYWFLLYAYFVCLAAFTIVPLRFTRYNNVHTRGLNLVPIKNTWHELSAILAVHNDHMVGFAMQNIIGNIALFIPLGILLPLSDRRNRRWLRAFLICLSISVMIESIQWISRQLGFYRSVDIDDVILNALGGLTGYLLFKTVSSL
MTR81587.1	0.1544736842105263	114	FFRILFAIYILVVIQITFFSREPGSRNGCMNLELFSTWGYSVVTHAFFIENILMTVPFGILAPLCFRRLRPMWKCVVLGGVCSVLTELSQYVTKRGYCEVDDMLTNTIGVLCGC
SEB82716.1	0.15449275362318843	138	RRHVLPLPVRMLAMLGAFVFMVAFAVVLAKITLAPSPASVSLAHSNLHPGRSIRAYLDQPELRDAAKQIGGNILLGVPFGVLVPVLAPGARGIWRVLLLTATVMLLVEMAQGALVTGRAFDVDDVILNTTGALVGYLL
OON98411.1	0.15450381679389308	131	FYLICLYIITVFRPNMSLTGLSNKSLDTINLTPAVELWKFVKYGYLNLFIYNFVGNIAWFIPLGILLPIHGGKFENFWTTVKCGFYTSLSIEILQFIYNTGISDIDDLIINTLGTIVGFGMYQAYKSVQQK
WP_186814686.1	0.15455357142857146	112	RAATVAFVLYLVVLAGAAFLPLPFGQVERGDGARYDLTLERPDLLGGWEAQRNVLMTIPFGVLLPLVVRWRYEALVLACVGVTFLIETVQLLVSASVGWAWRAFDVNDVLLN
ROO89190.1	0.15462121212121216	132	RILRFFTGVITLAALVVFCYWAYRFTLTPVPDPNGWAVGNGEPGKTLRFYLDRPSIKEAVHAIGGNLALLAPLGVMLPILFKSLRGPLRLTIVGAVLSFGIEIVQHFAVSGRTFDVDDIILNSVGVLLAYLL
WP_220342445.1	0.15470588235294122	119	GIVYGTAPWVWLTMEPGNPAETGTVSLVPLRDVVTMPPYQVVGNLLVFAVLGLLIPVRFRALASVPRVMVVAAFCSLLIEVTQYVVQLGRVASVDDILLNSVGAGLAALVSRPWWRRSR
WP_051764621.1	0.15471074380165295	121	PLTMALWASSAAAILSLTLWPSGGEAAPQCVINKDVLEPFGTVQGQLNAAMFAPFGLLGILATRRLALTATLCVLFPALIETVQGLTPFISRLCDTSDLVANAAGAVCGLAVGLLANKAFS
WP_190232864.1	0.1547457627118644	118	VLVAVHLSVVSWLALRPLSVVWVAPGNLEPFATIAVDLRHGPGEALRSVGGGMLRLAPLGILLPLLSRDLGGNRLGSFGRTVLTGAMVALALEYCQSMVPSRVADIDSVILDIAGIAL
WP_030172422.1	0.1547933884297521	121	FVFMVAFAVVLARLTLQPSPSSTSLVHTNLHPGRSLRATLDQPGLREAVKQIGGNLLLGVPFGVLVPVVAPGARGPLRVLLLTVTVMLMVEFAQGALITGRAFDIDDVILNTTGALVGYLL
HIV96778.1	0.1549586776859504	121	VVFLFWLGVIAFATIMDRTPSGEFVAPQLLPLHSYRTVLAGANTELLRSNFMNVVLFYPAGLLACELLPKKWSRAKRIILVTALFVLLSSGIEACQYYFALGQVEADDVLHNGLGALIGAA
WP_181149878.1	0.15496062992125986	127	LGLFIPLWFLGLCIAVLPASPQPDPSIPGGTFNWIPFLAHRERDLGIELVANFGLFAPLGLMLAFYWRTYSVGKTMLLSLGISCSIEITQLLLNNNRAADITDIITNTAGATIAAVAGWFVVRKVSR
MBM7671746.1	0.15496350364963507	137	VLYMVGLASQTILPKWGMDFISQTGEFYIDSKDEINIFPLYTIYRHLFYVNMGDWGSNALLSIIANILLFSPFGFFIPLLWHRYDSLQKICLFGLIVTGSLEIVQLFIKQRADIDDVIFNTIGVILGYGVYLSYRKI
MBP3312887.1	0.15503816793893133	131	AVAILGAAVCLLAIVRLTLWRPGSEAPGACDLRLFWSYGRWLTEYNTLDVILQVYFNIELYIPLGLCLHSALSRRFKRWLPVLIGLGLSTFTEVMQWVCGSGLCELDDVWHNTLGALIGVGLSGAIDALVR
CDD06841.1	0.1550757575757576	132	KLTEGILIFYAVMLVWIILFKMDVSVENFGRMRSINLVPFSQSVIVNDKLDVSEIIQNVLVFVPLGVLVYTIWQEKSRRFKLCCMVFTSIVLEVMQYILGVGASDITDVITNTIGGVAGLGVALGLSKLFPK
HAE44266.1	0.15516129032258066	124	ALFILYVLMVGYITIFSRTEGHSREIILQFDSIEEALKMRSIEPLQHLWLNILMFVPIGVLFSLIQPDRLAKLIFAIPLGLLLSTVIETTQMLLQRGQCDIEDIFANTLGAFIGLLLVRIFRRR
MBO7184913.1	0.15521739130434783	115	SAHIPMQLKPFTTIGWFVRVLGSHADQVSRFVAWKNLLGNVIMFIPLGFFVPLLWEKTRNFLKHLGWMFAIILAVELLQYVTGLGTCDVDDLILNILGTSFGWLAWKLCPKIVKS
MBQ7940636.1	0.15530612244897957	147	TVMVTLFLLYSGIMLCMLFGRSTHNSGADYWHSVWENINIIPLKTTIDFFRDLFDPSDCGQFRHACINLFGNIAVFVPLGIFLPCIWEFQRRFCVFFCTASVIILAVECLQLFTLRGICDVDDFLLNLLGISVGFALYLWSRRLRKS
MBO6162908.1	0.15532258064516127	124	RINLILLGLYFLAIAYMTLFLRSGGESRIEWEIFWAYKQFFRDPVLRKEILDNIWLFVPLGTILYRLWPRKLTLLMPVVLSAVIEAVQYFRGTGLAEFDDLFSNSLGGVLGFSLGYVVYSICRR
MBR3099252.1	0.15532894736842107	152	RPLLVLMFCVYGAAVLYLTLLSRTANPGKQHGIVFFRAAQWIFNIHYGVWETVKILLGPDWRLSRRHVLALMELRDVILNILLFVPMGYMLPAVFQKICRWWRAALIALGVSALIEALQGVLNLGWVEPDDLMHNTVGAAAGFAVWTRMLKR
HIS56702.1	0.15546153846153843	130	TVRLGTLSFYMAMVAGVTLLNRDPMPYHQWNFSLFWSHDAVREGSAGSLLQIVGNIVMFLPWGFLIPYIWKEMRSFSCVLLASLGFTLMIECVQFITKRGLFELDDIVHNTIGGILGYGIFMIWIKWKDR
MBS5778251.1	0.15547770700636945	157	KSLIIYSFVLYLICAYFLVILPLPSIEEVQNLTTKTTQLIPFSFVIDFIKETSFNIKIPSTYVKTLSESCFYVPIYNIFLTLPFGMYLRYYFKCNLKQTCLYTFLLSLFFELTQLTGLYFIYPRGYRLFDVDDLMLNTLGGLLGYVIAKPFTKILPN
MBR0205857.1	0.15553459119496857	159	QLVLYAVFLIYVAAFLVIVFFSRTATDAYQVHVAPFQDLYNAVETDRGLADILETVFREGIVEGLSHVEVIRPEDIAQVYLNVMLFVPMGYLLPYVFGWFRAKARIRPVVACFILSLATENLQLIFRRGFYDLDDLLSNTVGGLIGQMLFISIAYVVTH
WP_123184897.1	0.15557971014492755	138	AAYLTVLYGLGIVCFTLYPLPSGDSGPGITYGIQPQFMPFNSIDNIRQDGLKAVFQLGFNVVFFMPLGFIAARFFRMRFVPTVLLGLAVSALVETAQLTGLFGVYDYAYRCCDTDDLITNTLGALIGWLCARVLGPVR
WP_179608109.1	0.15562500000000004	112	SRVPGSERSLNLIPFASIANYLVGPANVQRFAFANIAGNILAFVPLGAYVLYLRRRARIGSTMLIVAAASVTVEILQWVFAVGTSDVDDVILNCVGGLLGVLAVAGLRRGLR
WP_204649300.1	0.1556390977443609	133	TALYFIIIICMCVTRFNIIMTIIEGPITHIDAVNLLPFHSIRENLEYGRKPISWDMLDNMVMFVPIGIIYCYYQKKFMVVKAIALSFSTTLLIECAQFVLKTGVADIDDLIINTFGGLIGILLYVLLRELSKR
MBQ4428534.1	0.15568345323741006	139	YAIIALFAVYIAALFIVLLARTPYDELVSYQSLIKPAPFETIISQLRYARYSHNGNLVRYGVSNLLGNAVLFLPMGIFLPCIFKKLRRVYKTVPLIMGMVVLVELLQLATKRGFADIDDLILNTVGAAVGYFTYCLVKH
MBO4864154.1	0.15576576576576576	111	AGYAFLVLAETVFIRKPFTGEHLKLELFWSWRAWGKQRGQVIANVIMFIPIGVLAGSLWRWKGLWFAAGMSVVIEISQLVSGRGLCELDDVIHNCLGATIGIGIVVLARRL
MBQ6381819.1	0.15577235772357725	123	TAFFIYLAMVIYSAILNRDIDSTSFGVSLIPFHSYKMIAEGNRDKIREVIMNVAFFYPIGFLYCLIDTKKINQKKWPIIAMSAALSLLIELVQFIFKLGFVETDDIIHNTLGCIFGILGYILL
WP_051999209.1	0.15585526315789472	152	RIIFKSIMLIYIVGVVGYTIFPILIDREIGGGGATIFQLGVNIIPFAAMGDIYTQMGDGGRNHALYQVIGNIIMFIPLGCLYPLCSKCRVSWKRMFWISLSASLFIELSQLAQNIVFQTAFRSADIDDVILNVSGGFIGYALFRLCKPLFKK
WP_187022746.1	0.15598591549295776	142	EAGLWCFLLFMAGLASITIIPRSAEGGLTGFVGLKGFSRINLIPFRIIMDSWKALSDGNWIYPMINIAGNIVMFMPAGFFTALLWKGESLKKAAFAGFFFSLTVEICQLPQARGTDIDDLWLNTLGAVLGYGVFWLIKRYRP
HIU66162.1	0.15600000000000003	100	RPFDTILGFWRIAEENHQYLWAFSNIFGNMLIYVPFGYCLPLLFRKMQKWQRTCLVVFLSSLLLESFQYLLYLGSADVDDLILNTLGGAAGYLVWYGIMK
WP_206586846.1	0.15602150537634407	93	GVQFSYMSERNINLSPFREFYTSAENVDPPQIILNILIFVPLGLYTGILFSKLHFFTKTALFFLVSFFIELFQYILKIGAFDITDIINNTAGG
MBP5683646.1	0.156171875	128	KELFFLFFVVYILCLFQLVTAQDVSGDHGVNITLFKELTRYKLGSHLFYRNVIGNIMLFIPFGFLTSYFLDLDKKRYNLLFTVLIAVTIELIQLKIGRAFDVDDIILNVVGSFIGYLLYRLIDRIFEN
RUQ09192.1	0.1562937062937063	143	RSLLAFGTLVYALALVSYTLLPLPDDVSALCPGPSPQLVPFTFLQDIAKEGGLTGPRSLFANPAAAQVLFNVILFMPLGALVRHAVLRRRWLAGLLLGTVVGFGVSLLVECTQLTGDWFLYPCAYRLFDVDDLLANTAGALLG
MBQ1547455.1	0.15638461538461534	130	FLLIFLFVVYMMIMIYVTGIGTVFDIGQYGSIIRRREINLIPFKELIENRYFDFLNIIMFMPLGFLVPTIWKKKRKAWKVVLIGLMTSFLIEFCQLFNYRATDIDDIIYNTLGAACGYFIWKLTRRFLRK
WP_207340800.1	0.15639175257731958	97	TVLRWLDERGIPLRFEVVEPAANVVMFVPFGVLVGLLLGLRRWWAVVLLGLATSATIETVQRVLPDRFSTVQDVVMNTLGAAVGVAVIAWVAPRAGR
GGV70007.1	0.15639639639639638	111	GVFTAAAIAVTLLPSGGGAGVSGFCDTGSLLPALTSVSAWLNVLLFAPLGYCATKTFNRPATIAILLGLASAGVELIQAEGDFGRSCSVTDLAANSLGALLGVVLAWRRPR
WP_125510652.1	0.15666666666666662	123	PALIPSVFVAYLVVVLGVTLFLAGSGSASHECTVNRQVAEPFHTTQGLLNGLMTVPLGFLGLLASRRRLLTLAGVLIGPCLIELSQGTVNAFSRICDSSDAEMNILGGLVGMGCAWLVARRWS
HHM01829.1	0.15676470588235292	136	RGVFLAALSAFVAYNTFLPFRFYTAWSKIRRQIGEIEPIPFRHGHQWVSLTDILGNILLFIPIGAAAWYFFYGKKGEKSKAVVWSLGYGFALSIFIEITQIFLRYRVTSIHDVLMNSLGALLGAFIAAHLYICHGR
MBW3086510.1	0.15677631578947368	152	RLLGAALVSVYAASLATYTLLPLPDVTEAWCDAHGKTPQWELFHFVTDISTRTAGLSWRKAMVHPVVLQVVFNVIFFVPWGIFARRWAHLSILGCTASGLGATVLIETTQATGLWGMYPCAYRLGDVDDLFLNTSGAVIGAVLAPAFLWWMP
MBQ9461810.1	0.1567857142857143	84	TLRGMIFNVFGNIGIFIPVGIFIPALFKTNFSQTVLRGFFISLIIETVQLPLPRTSDVDDLILNTAGAAIGYGIYYLYKRLSQK
MBD5508182.1	0.1568055555555556	144	RETALTIFVLFTVALLALAFEGTYGTPSAMLESMRHRVTSGERINLVPFRTISTFFRHFMPDIFLVNIVGNIVMFMPWGFGIVLLWKKNQSVRRVLFLCFFITALIEMGQLFIGRSVDVDDLILNFAGGCAGAALCAGIKRRFP
MBO4799667.1	0.1569718309859155	142	REIRLLLFYICIIVIARFVYFPLHPVDGHLGTMVFDPDRLVPPWLNLTPLTFTHQRYDGWKTNVFGNVAMFIPVGIILPICFKKLKNVFTVTLAGFGLSLFIELSQLLLYDHSTDIDDLILNSTGALIGAIIYFLVVIIRRR
RKI70680.1	0.15698795180722894	166	RETALVLFVMFCAGLAALTLFPADLWSGPAYFLLHPNTWGTLLREWDPLSYYPTWEETASQFAYLPNMLTPFEEISRALDRKSYWLLFMLLGNVVMFMPIGFFPALLWRRWRWWKSLLAGSFASSAIESIQFFIGRSTDIDDVILNTTGALAGFWVFCLLRAIWPS
WP_122961004.1	0.15710691823899373	159	RATFSVTFALYLILVIKVLLFKFSWMNAAKVFPSIAHSLSQPQLIWESLANRGNLIPFHEIMKYMDNLLAGGDMHSNVNFIGNVIAFLPFGFLLPFLQKEKNRSLVTVTILAFLFSLCMEGTQLLASIGTFDVDDLLLNTAGGMIGYGIFQGFRSIFQH
WP_066266719.1	0.1571264367816092	87	RNVGGNILLLMPLGFLAPILWSRFRSLKSVLLLGLLVSISIESLQLVEMAAGIGSGRAADIDDVICNTTGACIGYYIFTGVNDLWNR
MBP5609684.1	0.15715517241379307	116	IWIILFKMSMFNEIFRLDRIRSINLIPFHYDEETAYHKSEVMMNMIIFAPLGIYLKMLKTGSFKTILFGFGISILFETLQFIFGIGASDITDVITNTAGTAAGVGSYGILNLFFKN
WP_087115048.1	0.15718749999999998	128	LLFQLTVFRGEYSITNVYIELRPLSEVNWQPFTETFKLTQGTSLFDFYYNLYGNIFWFIPLGFCVAYLSQNNHPFLRTFFIGLFCSIAIETMQFLFRTGIADVDDVMFNTTGALIGFVLYEVYFLLKK
MBD5137184.1	0.15719424460431652	139	ISRLLFIAYILSVIYFMFIAEGFGRNDTGAGYRYNVEPFAEIKRFYRVLKNGYNFKAFLNLIGNIAAFVPFGMFLPMIKSKKTGLINTVIISFLFSACIETIQLYFKLGVFDVDDIVLNTLGGFIGYLLYLIGKAWCKR
WP_203653320.1	0.15726618705035975	139	PALWTCLLLSLAAIGALTLGSALDSGFTGAQGVNLEPFTEIDRGFNNRGTASWLNVVGNVAMFVPLGFAVACLARGGFWARTCIAMLVGGLLSTGIEAAQYSLGRVADIDDIILNTTGALAGGVLGALISVVVLRARRR
HBN56597.1	0.15729927007299274	137	LVSRIFFGAYLIVLIYLMFFAEEWGRSMLEGDYRYNLAPFREIRRYLVYHRQIGFKRVLWNLAGNVVVFMPFGALVPALGEKKIGFFKVALLSFELTLFIEVSQLILRVGSCDVDDMILNTMGGCIGYGLYRLWTCL
WP_157902888.1	0.1573134328358209	134	QAVLRITASVYAAAVLSITVFPLTVTWGKYANQAPWYSQINFIPLITLDTTAIPNVIMFFPLGVLLPLISQVNRVRRATAVSALVSLCIEVTQLLCYVIFNNGRSCDINDVLANTLGGMIGYAVVRATLNRRAS
MBR4434606.1	0.15746268656716422	134	LLVCYLVGLVCLTLLFDIVSDVWYRLLYRQDPGPGYSNSWIYDFSLRFRPNAETLFNLLMFLPFGALFPLSCKKRSWKTTVLAGFILVCSIELLQPFFSRAFALTDIVMNTLGVVVSATLFFAVAGLCSKSDRN
WP_159435471.1	0.15747899159663867	119	KIFGWAVFAVYLCVLLEITVFRHDFLENPPFTNGSIKLVPFAGYADILSRRRYLSFIYLFGGNIAWFIPFGFLLPYLAGRAKPPQTAAIYGFLLSLAIELSQFAFGTGQSEVDDLLLNT
MBQ2914897.1	0.15750000000000003	148	HRLSIVLFGLYAWLLVWVIALKCNLIAPITDNYYKFGDWTWQQKWQFVGESFKALFVENEWGNVFLDARQDLLNIAVYVPFGLYVAYFAKKRKLLWVAVLSFVTSACFEMFQLISLIGCFGAIDLVTNTLGGLIGWALFKLVQKSVTK
WP_166064861.1	0.15753623188405796	138	QVLNTLLFFYLCIVIDLTQFPLPATRAAVEYTMQRVGPFNHSSYNLMPFFVQDLNFLLQDNKLALNVIMTIPFGFLVGLKTRRMRKTLFFGACFTVALELTQLLTRYFQMSYRIFDVDDLILNFMGVAVGYGIYFVFR
MBQ8503446.1	0.15755102040816327	147	KKASEIIFIIYALIMLWLLFGQRWGFDNSTSYSEQLRQNINLVPFETIRLFLNMAENSASGYMTRYAFRNLIGNVVMFIPLGLLPCISKKLNSFIKYIITVIVIIVIIEVIQLFTLLGSCDIDDLMLNVAGAIIGYWIVRITDKKIP
WP_157337611.1	0.15762589928057555	139	YLVILPLPASIHNEPPQAASYVQLVPFHFVLDILKETAVDPQQPATYLHLLKERAFLQVVFNVLLTVPFGIFLRYYFRVRWAACLLLSFSLALFFEITQVTGLYGIYDYPYRLFDIDDLLTNTTGGMAGFVAAAWISAV
WP_162602538.1	0.15767605633802817	142	MLGAAIYGLALWCYTMLPLPDEGYACVGRQLTPGATIHEIDPVRGQGWATLFRDPAFLQVALNLVLFLPLGYYVRRVLGRGVVVATLVGLGVSLTIEVTQASGLWFLYPCAYRLFDVDDLIVNTAGAAIGSVLAVLLVRRHP
WP_213585581.1	0.15768749999999998	160	RSIMLYSLLLYAMAAYYLVILPLPETTDTCSLQPPGTKHMQLMPFNFVKDFMRETGLQWSLPMTYIGVWKERAFLQAAFNFLLLFPLGIYLRYYFNRSWLQTLSLSFLVSAFFELTQLSGLYGIYNCPYRLFDVDDLLLNTSGAMAGYVIAPLMTGFLPN
WP_226732717.1	0.1577777777777778	126	AMLASLVGLVLFSVVLARLTLEPSQASADLVRSNVHPGNSIRAYLEDASAGSAAKQLGGNLLLGVPFGILLPVLVPQTRGVLRVAVPTAVVMVLVELIQGALVTGRAFDVDDALLNTAGALLGYLF
WP_203926299.1	0.15781250000000002	128	RRWSGIGAVVLTVPWVCMILAPMPGASVLHPWPFQELPGYLAASPTEFVVQVGGNLAAFAGLGALAPVRWPLRWWQVAALAAVCSVTVEGLQYLLDLGRVASVDDVLLNTGGAVLAALASHRWWRIRA
WP_043078646.1	0.15785714285714286	126	FAEIGAVAGTVPWLWMILTPTGGTRRIQWMPLGDLISLRAADVATVIEQVGGNLLVFAAAGYLLPIRFRIGPWGIIGLAAAGSATVEFLQYVLAIGRVSSIDDVILNAAGAGLAALLSRPCWRRRP
WP_195626616.1	0.15790697674418602	129	KYLYVFLFLLSIAVILYATLYRESGQGDIRLQLFWTIKRAWRDHSGYYWYLILGNIALFMPFGFFLTAILRKPDWKKTALTGFAFSAAIEVTQVLLDKGLGELDDVLHNTWGSLMGYCAAVILGFLFGR
WP_158538312.1	0.15790849673202617	153	ESLAVLFVFCFQLLLAITLFPVSFGVDVKALSDVKKSINVIPIYSLIKKAFVTQEENHRNAIFILKYIIRNSGGSIFLFLPLGILAPILYQKYRSLKRVILTGFLLAIGIEVVQLIQILFMGGTHRFDVDDIVFNLVGAALGYWLVCAVKKYR
WP_083983225.1	0.15795620437956207	137	HRAPWYVTVLRVFGVLVALAALGVFFYYAFRLTLTPVQDNGQAGGNTDPGDSLRFYMDRPTKEALLQLGGNLALLAPLGVLLPWVSVKMRGPLRLAVVGALVSLAIEIVQGLVVMGRAFDVDDVILNTLGVVLAYLL
WP_218420969.1	0.15801587301587303	126	TTLLIEYMFLILGSTVIYRTSGDTYMYKLTPFWSYVAIADGQKELIEENLLNVALGIPFGFLLSFICTKNALLKSFLFGAAFSACIELSQLFFKRGLCEFDDLFHNTLGSVVGYGIGMLMIVGIRK
MBR4208958.1	0.15815602836879436	141	RIVGWTCFLLYLGALTYFMFFADNWGRRQLSDVYSYNFVPFREIGRYLRYWKQIGFTRVVLNLAGNIVGFMPFGFFVPLLFRFHRDIPFIAGISFCFSAAIEFIQLVSRVGCCDVDDVILNTLGGLLGYALFIVLRDYRRK
NDG96113.1	0.15818181818181817	154	PAVVSAAMVLYGCALVAFTLFPLPDFSGDYCDAHADVNHWQLVPFQSLADIVEFAESNGWLATLISDVRLQVIMNVAFFVPLGFFLAYRGRRSLGATALIGLVISLAIELTQGTGLWGLAPCPYRLADVDDLLTNTTGALLGWLIGRAAIRLLP
MBQ3287388.1	0.15821138211382116	123	TGLALFALYLAFTLHVTGAGTLFDGLTYGFAPRAYQINLIPFSREMDISYPGNLLLFIPFGWLVPLIWKKWDRLPRVAGAALALSFLIEASQLLNNRFSDVDDLIINTAGALLGYTLFCSTAR
HCG47286.1	0.15825688073394498	109	LWPLGGFRRASLWYVPWLNTFGNMLLFMPFGATALAVGKTLGKAARPSLRRLSFGVGGTVFLGFLLSLGIEAAQYIFAIGFSDIDDVIFNTLGAAVGAGVYAHLDKGRR
WP_157635509.1	0.15832167832167832	143	YACALVAFTTFPLPQEDAGFCRSRNRFDYWQLVPGAALHDIGGALDASGLHALTGGTVLQVLFNVVFFVPLGFLVAYWARRRLVVALGLGLLVSLVIELAQGTALWGAYRCPYRVADVDDLVTNTMGAGLGWLVGRGLSFVLP
HHT38821.1	0.15833333333333335	108	QDPISNSISSYNLVPFKELLRYDIGTAKFYKNIVGNLLIFVPFGLFVSCYIKKKRLGVVAVLSLVSSVTIELAQRLIVGRVFDVDDIILNVTGGIIGYFLYVIVYAVI
WP_166761234.1	0.15838235294117647	136	LWRTSFVAYLGALVAITFFPFVTGLEPVWQTSWRDSVNLEPLGSVHLRSFWLNIVMTVPLGAFLTGRVVTGRGRLRGVARVTAIALVASVSVELLQLVLHETVGGNRSTDVDDVLANTSGALLGAVLWRLVGLVAR
MBE7170912.1	0.15845637583892616	149	LTITGLFVVYIGLLIKYILFRRSPEFIRSSLQEMGEPGALKNNLARANFTLFKTTSYFLSGYAKRGIAFENLVGNFVGFMPLGLLAPLLFENLRNIRNMLAFSFLTSFAFELAQLVTGLGIFDVDDLLLNTAGGVIGYFVFALFNRHSP
SEF16236.1	0.15851063829787237	94	TNLHPGATLRIYLDQPAFRDAVKQIGGNILLGVPFGVLVPVLAPRARSVLRVLLLTAIVMLLVELAQGALVTGRAFDVDDVILNTTGALVGWVL
WP_208322378.1	0.1585148514851485	101	GIVCGTLPWVWLTLRPAGGAAHGTVSLVPLRDLSSMPPYQIVGNLLVFAALGFFAPVRFSALACIPRTVAVAAVCSVLIETAQYVAQQGRVSSVDDVLLNT
WP_012198642.1	0.15853503184713377	157	ILYSFLLYLLVAYYLVILPLPHVRDVKSLQSPDTKYFNLIPFKFVSNIIKETGVNIKAPSTYKYLLTERAFLQVAFNAILLTPLGIYLRYYFKKNIKQTLVITFLVSLFFEITQLTALYGIYNAPYRIFDVDDLFLNTFGGYLGYIIAPAFTFFLPN
WP_058083162.1	0.1585470085470086	117	AILVAFACMVAFAVALARITLQPSPASVPLTHSNLHPGRSLQAYLEQASLRDALRQLGGNVLLGVPFGVLVPVLAPRARGVLQVLALTALVMLMVELVQGALVTGRAFDIDDVILNT
MBD5383831.1	0.1587581699346405	153	NEILRLLLVAWITAIFFLCLIPNDLTTKFWRLLSYGYWEERMSPVGFHNQPFTPLPSLIVYIINDYHIGKGMIFDMIFNVILFMPLGVALPIIWRKANLWKTTLVGFVITFLIEVVVQPHIERDPTCDDLLCNTLGALFGYLPFMLIRKIFPK
WP_211143846.1	0.15880503144654087	159	RIFILYSFLLYLIAAYYLVILPLPKTRDIKSLQRPGTQYYSLVPFRFISNIFKETSVVLTKPSTYKYLLTERAFLQAVFNGILLTPLGIYLRYYFKKDLKKTLAITFLVSLFFEITQLTALYGIYNAPYRIFDIDDLFLNTLSGYIGYLITPIFAFFLP
WP_189762901.1	0.1588617886178862	123	VGFVCMVAFAVVLAKATLVPSPASVRFTHTNLHPGSSIRAYLAQPDWRDAVKQVGGNVVLGMPFGVLLPVLFPRTRGLVRVVLVTAFVMLTVEVAQGLLVTGRAFDIDDVILNSTGAFAGYLL
WP_084542696.1	0.1588815789473684	152	LAGSLAISLYGAALVSYTLLPLPDPQTLQCRAGSRDPQLTPLRFVSDISAEYAGHGSLRGLLTSFTFLQVAFNVLLFVPWGIILRRHLRRGFIFTVATGFLASLLIETTQGTGMWGLYPCAYRLADVDDLLTNTAGALLGALVAPLVLWWMP
WP_209043844.1	0.1588888888888889	117	VLLIFYTLFIAFMTLTPQQLDTSPEGPIGRVLDFFASHRLTEWLTYGRVEKLANVAMFVPFGFLLAFHLGRRRWWIGWAVGAAFTCVIEGTQATLLSPTRYATVSDLITNTLGAGIG
WP_133377457.1	0.1588965517241379	145	RLLYYCFILYVSVVAQLTLGAILFPPAEDPFIQVQLEPFYFVKEWSTYTNYESWSFYNNARLTFYNFLLLMPGGFFLAFLFKVKRWKGAFLLFGASLTIETLQLILSYSGLIRTRGFNTDDLIMNTAGGLIVFLIFKAIRGRKIK
WP_009319829.1	0.1589	100	YRFQTEISHINPIPFSAGIDMVGYILNIILFIPFGFLIPLIWKKMRSLHLTALAGFSFSILIEISQLLNNRRTDIDDLIMNTLGAIIGFLIYKSFKKLMP
WP_013494938.1	0.1589041095890411	146	LQAAVALLYVGVLLRVTVLKFPQLLMNQDWQPQSLMLQWRFAVNPVPFRTIAGYLAGEPSAGIAVQNLAGNVLIFVPWGVLWVWCRAHRARAAVVVGTALVASFVLEVAEFLLRVGSFDVDDLLLNGLGAFLGYGAARFPWRRRFR
MBO4384315.1	0.158921568627451	102	AYRFRELILIPYYRPVAINRTVVEELVMNVVAFIPLGMYLSMLEFPKKIWARILAGFGLSLAFETAQYVFAIGTSDVTDLINNTLGTAIGVLLFIPIKKLLK
WP_042406198.1	0.15894117647058822	85	QIRLNPLETFEYARVWWGPWLNFFGNIALFLPVGAVLYGGSVRKAALWGAVCSLGIETAQFVWALGYSDADDVLCNTAGAWLGAV
OQR61922.1	0.15898305084745765	118	LFLAAHLVFVAWVALRPLNVPWVVPANLHPFDGIRADLRLGWPEAARRMGEGLGLLAPLGFLLPLAHGRIRVSRLASLIRTVTAGALLSLGIELLQTGVPGQVADVDSMLLNTLGVAL
MBR5616896.1	0.15903225806451612	124	KSILYFLFSCYLSVIYVLVGLPNVTYIRPELNLNLIPLVGIIGDWKNSILNVVLFIPLGIMLPILWNEFRKQKNTLICGFCASLAIELMQILTFRATDVNDLITNTLGAYLGFTCTKAFLPKHR
PLS79911.1	0.15907407407407406	108	YVPPQRLRLMPFATIMQQLGKGGVVFLVNVPGNMVAFAPLGMLVPLCAARLRSLIRILLVGAVISLGVELLQLGFTERVADIDDVLLNVVGTALGYGSYQLYADWSAR
WP_098459585.1	0.15908450704225355	142	VTLVLVACYAVALWSYTLIPLPESKHFSCMSAQLHPFQFVADIAEDGRTPWRNRALLQAVFNVVLFAPLGYFLRVLAKRGWIVATASGAVISLLIELTQKTGVWGFYRCAYRVFDVDDLMLNTVGALVGSLVAIPVVLVLQR
MCB0888307.1	0.1590909090909091	121	LLVGYSITLGIILLNPSPALPADVVDRAQEALASWLGAQDWFGGKRVEFALNSLMFVPVGLLVPMVATRLNWRDVTVIALLASAGVEIYQGLFLIDRSAEFADVVANTLGCAVGAIIVDTV
MBS5719208.1	0.15919999999999995	125	LMLSMIIYVLMLFQVVTSQDVVNWSSNNFIPFKEMLRYRFGSRLFIKNVLGNLILFLPYGFFASYTLKPEKGKLIVFLTLLASLTIECVQMMIGRVFDVDDILLNTLGGYIGYLCYHYGHKFSTK
HCJ40659.1	0.15923076923076926	130	VNTTMYVYLSCVLLVTLMPIITSLPFIFNHPYNMYLVPFDDYLNGRGDTVRQIVLNVIMTVPFGFLFPLTQKEKNRTFQRTLLFTFLLSLSIELIQPLIDGGRSCDITDLITNSVGGIIGFIIYVIFKPV
MBQ3517539.1	0.1593846153846154	130	LLYLMFAGYLFMVFGVTLLGRYNNQSDFFRLMPFYSYIEAWHRFEDASWRNLILNIFMMVPFGLLLPYLHKTFLKFGPTACTGLTFSLLIEVSQLVLRRGIFETDDLINNTLGTLIGYGFYRLADFIHKR
WP_056548799.1	0.15941176470588236	153	RVLGVAAVSVYGAAVVAYTQLPLPDSRGSRCPTPGLSPQWQPFSFVSDIAEVASASGTLGLLTSRTVLQVFFNVLLFVPWGVILRGFAGRSVLVATLTGLAASLVIEATQATGMWGFYECPYRLGDVDDLILNTSGALLGALVAPVVLWWMPR
MBO5219092.1	0.15951388888888893	144	REAQLLLVYFCLIVIARFTFFPFGTVNGSIRPLLFDPARMLPPRINLIPFVYLFDYPTRSEALLNLIGNTAMFLPVGIIWPTVFRALNTPSRVIAAGAGFTLAIELLQLPFFDRVTDIDDLILNLTGYMLGWCIVMLVRACRKK
MBQ3090880.1	0.15957627118644072	118	DEYAQSLKENCNLIPFRTIESYLRLVASASSLALRRHAFINLAGNVIMFLPLGFFLPALWSSQRRLPTLLLTVTVVIVCVEILQLVSLLGSGDVDDLILNLLGAAFGWLIFRLTARWR
SDU57363.1	0.1596	150	LTMAAVLLYGTMTLAVTFLPLPGPGVKRLSQTVQLNPFQWVADIHTELLKHGLPMADWFTTQTFQQATMNVLLFVPLGFFARTLWKRGLVGTTLIGFAASLLIEVTQLTANFGTAPYVYRIFDVDDLLNNTGGAMLGWIAGALLLSLVRK
WP_070372814.1	0.16	124	FYLYLIFLYTFLSRTGKGDMDYNLTPFWSYQHIFSTHEFRIVLEVLFNCLMFIPVGILVPWAYENFLHEDEVKKRNTVLLFGLIVSVSVECLQLFTRTGLFEWDDIFHNMIGLMLGYGIYLFLK
MBQ7717850.1	0.16006993006993003	143	REAVLLLMYINIAVIIRFVFFPKAMVNGQVQPIVYDPETAFPFRINLVPFMHLFNYNSVGEIIWNVVGNMVLFIPCGIVLPIAYKRLDNFWKVVAAGALISLCIEIIQLPFASRASDIDDLIINTLGVAVGYGIYAAVKRLKR
WP_074761781.1	0.16016129032258064	124	HCALILLAAWGALVIAMTVAFRESGVESRMQLEPFRSYWTFGEHSYFMESFAANLLNVALFVPVGFLIGAGFRHIGWKKVVQWGCLLSIVIEISQYVLRKGYCETDDVIHNTLGCLIGYGVYLI
MBR2284174.1	0.16019230769230777	104	ENRGVVLQPFREFEAMMSGMHFFWFKQIFLNVLLFVPLGFLLPMIHTRFRNPILTVATGCVFSCFIEITQYITGRGLTEVDDVITNTIGAAVGVAMYHIVSKIY
MBO6255245.1	0.16032520325203256	123	YVSRLLLVEYSFLLYCTTIFFRAAKDHYEYNYRLFWSYEQYRYEVQSVMNVLVFIPVGMLIGLSFRKLAWWKALLGGCLLSVSIELLQLISRRGFSELDDVMHNTIGCVIGYALVMIPLSIVR
WP_099156137.1	0.16040650406504064	123	RAVFYGLWASSTVGPAALTSWAGGGVMTYQCTVNPDVISAFTGTQGQLNVLLFVPYGLFATLATMRPFFAAASGILFTAAIETAQATVPFVSRLCDSDDLVTNAVGVLAGMTAGALICRHIRS
PRR82472.1	0.16044444444444442	135	HFAWVYIFFIYLMLVFICTGTGNIHEFTRYKGMSETITRLTEINLVPFSSTSGGIVTHAANSVMFMPFGFLLPFIWRQFRSSLKVACTGLFFSLAIELSQLLNMRATDIDDLIMNTLGAFLGWMVFYLFKNKDRK
MBA2569918.1	0.16044776119402984	134	RTLSQALFMLVLVAIASLTLLVGPDRDASIELLPIVPLLQQLSDPVSQAVAARNLVGNVLLFIPFGFMAPLAWDRLDSWVRIAVVASTTSACIEAMQFLLRRGFAADVNDVLVNVGGAMLGFAALWVGRGLGRR
WP_231429942.1	0.16046511627906979	86	TWTTGYLAEIAFNVALFIPVGALAALLIARRLWPLAMLAGLGFATVIELIQLPEPDRISDPRDLVMNTAGTVVGVVLVQTARMVRR
WP_201791080.1	0.16055172413793106	145	LFVWFAALVYFWAIWSYTLLPLPSPETITCAGTNLDPLRFVDDVRGALGPPRATLTDPAVLQLALNVLLFVPLGFFIRLLGNRGIPTAAVVGLCVSAVIETTQLTGVWGLYPCAYRVFDVDDLLMNTLGAVCGSVIAVLIPRERR
WP_139209844.1	0.16056818181818186	88	GARLDARNVVLNVVMTLPLGALLPLVLRVRNVAGVALAGLAVSGGIEAAQWAGSVLVGMDRTADVNDVLANVTGTLLGYASFRVAAGV
MBR4776877.1	0.16057553956834533	139	LFAVYLAFLIYFLFFSDLFGRTIVHDEYRYNITPFLEIKRFWRVLTEGDCIPFLVNVCGNVILFIPFGYMFGVFIEGRETSPVLGYIDTFVAAFLLCLTVETCQLMTRVGVFDVDDLMLNVSGAVLGYAAFRISRRMKK
MBR5547932.1	0.1606666666666667	135	IWLMFAVYIVGNLYFTLLSRVPGSGTQLDLQPFQTYAKLFEWREAGFENATGFAAAFLKDTSPFVGVFLNVLLYCPLGYLLHILLPKLKLRYIVLIGCLCSVATEATQYFFKMGWCETDDVIHNTLGTAAGIWLW
HHV06444.1	0.1606944444444445	144	ETVIVALALFIAFLSTQTFENHAIRIDGFAPRYNLTLFKTIGKLIEKGRSYDGQETYHLHINIIYINLLGNLLIFAPVGFLSAFLFKEAKWYKSLLAGFSLSFTIEIVQLFLITRSFDIDDLFLNSLGTLIGYLFFKLVTLIPP
WP_156784521.1	0.16073170731707326	123	VYFLFFAESFGRGDPGINGQNLIPFHEIGRYLRYWRKIGVWLVILNLAGNIAAFVPFGLILPMLMQRKARGGRVILAGFFTSCLVEFIQLVTDLGTCDVDDIILNTLGVIVGLICYEIAHGIR
MBO7673772.1	0.1608333333333333	144	RELLSLLMLVNVVAILRFTMFPFDTVGGHVQPLPFDLALAFPPRLNLVPFAEFFTYDSTRDMLVNVVGNCVMFVPTGIVLPIVYPKLDSLAKVVGVCALISLAIELVQLPFHTRVTDVNDLMLNVAGGAIGYGLYALFRGIARR
MBR5947268.1	0.16084033613445375	119	FFVFAFILFIVYETIIRRHVTMRAKFNLWPFLSYFRAGNKKQILSNILVFIPFGFLLNWSKRIPFKKALFACCLVSLSIEIAQLIFHTGVFETDDVINNALGGSIGYWYFELLSMLKRR
WP_112769867.1	0.16090277777777778	144	SALAFVVYATVMVALTMLKAFYRIGYLWDPARQHQRGLSLAVLREIREGSSWFAPLFGYVGNVGFFVPFGVLLFVFIYRRHLAQRSSDQPRPWRWVLAVTLLSAAASVAMETAQYVFSLGFSDIDDVLMNTLGGLLGAVIAKTF
WP_229312420.1	0.16092857142857145	140	VRVLVTLTALAGMVAFAVVLARLTLEASPASVPLTHSNLTPGRSIENYLNQPGFVDTVKQLGGNIALGVPFGILLPLLSLKARGFLRVALITAVTMLLVELVQGALVTGRAFDIDDVLLNTTGALLGYMLVGRRLGRIVR
WP_085210790.1	0.1609756097560976	123	RAALYGLWAASATGPILLTSWSGSGVLTYECALNTDVASALTSTQGQLNLVLFAPYGLCAALASRRPLFAAVTGVVFTLTVETVQATIPLVSRLCDTDDLLTNTLGTCTGALLAALLLRWMPA
WP_016312517.1	0.16101449275362317	138	IFLVMLPLPASRHNLPLSGGALQLIPFHFIHDIMKETSIVPGEPSTYWRLLQERAVWQVLLNVALTVPFGMMLRYYFRSGPIASLILSFLLSLFIEVTQLTGIYGIYDHPYRVFDVDDLMTNTLGGMLGFLLAEWLSR
RHC56509.1	0.16103174603174608	126	KPICSTLFTSYLIMLFIITIFEREPGSRTGISFKFFDTLGGPRANAYVIENVLLFIPFGIFIPLKWKQLRNPFVCSILGFCLSCIIEMIQLITERGHLQIDDIVTNTLGTLIGGIVFRMYSIIMLK
MBD5526793.1	0.16104166666666664	144	REAALAVFVLFTMALLVLAFEGDYSRPSVMVRNAGQRIRSGERINLIPFRTIGTFFRHFIPDVFLVNIVGNILMFMPWGFGLVLLWKRNQSIGRILLLCFLLTVMIETVQLFIGRSVDVDDLILNFFGGCMGAALCMGLKKKLK
MBQ7499943.1	0.16105633802816904	142	RPVRIFILIGYTVLLFRLTVFRSGFDVSVFTNGGLFANGKLFPVPFVHMKWAFADYHPYFIRQLLENIVMFIPIGVYLRLIFGKKMTIGRIVLIGFLLSLAIESMQYAFGTGESETDDLIVNTLSAFIGGEICIICENHLKN
WP_136142280.1	0.16114754098360656	122	GVVVLVTLGKPFIEIPGLIEGSAHRTRSLDLRFFNGFDNPPVWYGPWTNTLGNIALFFPLGAVLTVLGRVSRRVSFGVAFTAVALAAMSIGIEVAQYVFGLGFSDIDDVACNTIGGALGGVL
WP_203672028.1	0.16117187500000005	128	VAVAVALCVYVAGIFANTVLPIYLDKPARDVPWHVFLHLTPLQGTDPADMARNVLVFLPLGVLLPLVARTRSVVRVLLAGFVLSLLMETAQLVNALVASGGHVADVNDLLANTLGAPLGYGLLRLAER
WP_126018092.1	0.1612	150	LLRVLLGAYVYLLMKIILFKGGGIDIAFLRQQFEMSLYDPMHVAMRMKQGNLIPFHEIRRTLDDMTDKGLLNLVGNISIFLPFGVLTGFLNSQKRLTVLTVVALSFALSSALEISQAVFSIGQFDVDDIILNTYGGLVGCILYGLFTSIL
MBQ1704965.1	0.1612403100775194	129	LTVALAVIYGILVVWLILFKMATPSEFAEMRHERALNLIPFHYDEETSNHLSEVLDNVLVFIPLGIYLRMLGRRSGTAILLCAGFSLALEILQYLFGIGAADITDLITNTFGAAVGVGVYWLMEKLFKK
WP_146358303.1	0.16124999999999998	144	RAYVLYALLAYGIVALALIFLPFPDPATVCRGELMVQTTPFQWVTDMRHNMAFYGRSGIGAVLRSSAFLQQAFNVALFVPLGMVLRKAYGRGPISVLAIGLGISLAVEIVQQSGNFGYYPCPYRIADVDDLISNSLGAVLGWML
MBQ9718699.1	0.1612727272727273	110	FPGGGFRDSSLHLFRGWREAWNGFTTQLWLNVILNVAMFVPLGILLPLLTKNYRRWYLTLAEGFGTSLVIESVQYITARGLFDVDDLFNNTLGAMIGYGLLMVCLTLFGK
WP_167957057.1	0.16131782945736436	129	ERGGLFLLGIYLIVVLSVTVSPVYGFSLQADLQNMNIIPLKVIGEGQNNSLNLLGNIVMFLPIGLMLPMVSRKMQHGIRAIRTGAELSILIEAIQLFLKRGTDIDDVILNTLGTAIGYLIAVLLLKQFP
WP_199043822.1	0.161328125	128	HSLAEVGMVAGSIPLLFLGLTPREGAVAVQLVPLVDLADLAVSEPRVIVEQLAGNVLVFAAAGFFAPIRFRIGLGTIALGAAVASTALEASQYAFLAGRVVSTDDALLNTLGAVLAALASRPWWRVSR
WP_005287799.1	0.16142857142857145	140	RAAAGALAAYSGVVIALTMLKAFFRIGYLWDPANQMRRGVSLVPFSDLVEAKSWFGPLFGYGGNIAFFVPVGVLAFILFERARRPVLTATLFGAGFSLLIEVSQYVFGLGYSDIDDFLMNTLGAFIGAKIAQWFGPRLHK
HCN39126.1	0.16152317880794703	151	WMIICATLTIYAAGIMVFTLFPLKNQEPFTCSRDPLRTTPFQSFAEVLDMSSSQGFTSILMSSQFLQIVCNVLLFMPLGFLARAVFKRSLLVSTLITAGLSLAIELTQLTGIWGVYDCAYRIFDVDDLITNTAGGLLGATLALAWVTARRR
WP_137293411.1	0.16157024793388433	121	LTFAYLGFVGWVTLTPASTAPTGSDLVLRVLDRLQRREELSWLTYDRAELLANIALFVPVGVFLLLLVGTRFWWVAGIGGFLMTSAIETAQRSIPGRVPDERDLLANTVGALIGIAVGLVL
WP_027724793.1	0.16160377358490569	106	VNLVPFKGIIDVIHNNPSPLFEIIGNAVMLTPLAFTMLYFKWAKSNKQAIVYSLLCSIGIEFVQFFQSIFALVFEMVRGRSSDVDDVILNTLGAVIGVGCYILWAK
MBR5747483.1	0.16164383561643833	73	NVLMFVPIGFLVCSISTRFRLIKALLAGLFVSETIECAQLIWKRGTFDVNDLLNNTLGAVVGGIIACLLVRRK
MBR1761104.1	0.16166666666666665	96	KLTLFWSYAAIASGKKYLMAEVILNVFLLLPVGFLLPVVWKRAGLRHVLAAGAALSAVIEGAQLLAKRGWFEFDDIFHNTLGAVLGYILYRACEKI
WP_210480621.1	0.16167938931297712	131	AALLLVAYLVEILVVTLTPSPVDRPYRASLARFIAELHERGVPEWVGYAQIEFAGNVLLFLPAGFLAALMLRRRDWWLVAVLAPAFSALLECNQALFLRDRVPSAMDVVANGLGAALGAAISLLVRLIVHR
WP_078767151.1	0.16171428571428575	140	ALAWLSFLLYLILIVYVMFLSEEFGRTIKGSHFRYNLKLGKEIKRFWYNRDYLGFKASFINIFGNIITFIPFGFILPMLTKKKIYKNIIAVTILAAVFSFTIEITQFHYRIGAFDVDDIALNTLGGFLGCITYHICNTIR
MBQ7799324.1	0.16172661870503593	139	RKVMIGLFVVYITLALSVTLFPIPFQETYSSGYEYNFIPFKSIADSLNAGLRPTLTSVLGNVILTIPFGFLITLLKGNKKFLNVLLWIVSFSLAIELAQFVIGVGIGYRYRNVDIDDLILNTTGGITGYAIYKITPRKI
WP_162550172.1	0.16175925925925924	108	PNMVNLMPLIGTIRDHRNIDDIGWWNYWSNIFGNIVLFLPLPTLLAGVTGLRSRRVLFGCGVAVSVLIETLQYVFHVGVTDIDDVIFNSIGAGLGLVVWELLFRKIMR
WP_167736761.1	0.16197080291970806	137	AVLLSGAVYGLSLWTYTLLPMPAADSYRCLGRQLEPLGSISRIWTDVGAADHTFQVGQVALNVLLFVPLGYYLRVIVRRGVVTAALVGLATSLLIEVTQDTGVWHLYDCPYRLFDVDDLIVNTLGAVCGSLLSYVVL
WP_174604548.1	0.16201923076923078	104	KLAEPSIGTAADRHLKLIPFVATSTAGASRPIEVIGNVVVFVPFGLLLGLLAPARLRLSAAAMALTSCGFELAQFVLAVGITDTTDVLTNTAGGVLGLAIVRLA
MBQ2252541.1	0.16211538461538458	104	HTNLIPFAVIAKTADELNRGNLSALLINVIGNIAVFVPIGFFPTLLWELKLRQVLPVGFLTSLFIEVTQLFLPRYTDADDLILNTFGAFIGYLLCCGAYKVFPR
WP_013018542.1	0.16232142857142853	112	RSLAEVGIVYGTVPWVWMIMLPGSQVGTVSDRVHLVPVLDLLEIFEDGPLRATGQIVGNLLVFTALGFFAPIRFAALASLPRILLLAAGCSVLVEVAQYVLRLDRVTSVDDV
MBE6997925.1	0.16239436619718312	142	ELALLPMYLYLAVVWRFVMFPLFSENGRIAPLVFDPAALRPVRLNLVPVVHILRFATRRDMLLNLLGNVALFLPAGALFPALYPKLDRFWKVLCAGMGLSLFIELAQLPFAARGTDVDDLLLNTLGTALGCGLFALIRRIRR
MBQ6042393.1	0.1624031007751938	129	CGFLMFSYICCVLYLTLMPFLISIPFWNPAAYVPMNMEPFVDVKLHRGDYLRQIALNTAMLMPFGFLYPMMKPKRGFFETVFCGFLFSLMIELLQPLPDIGRRSDVTDLITNTAGTAAGYIVYLFFRPV
MBQ7714328.1	0.16241134751773048	141	AISVIFVLYLAILVNFTVFDGNFGRERADGAALETYADYFGKRVNLIPFKMIYRQTKGLISGTYRPVFYITNIAGNLAAFAPTAFFLPALFKKCRKFGFFFLTVSALIVAIEALQFFLKVGSMDIDDYILNIIGASAAFAL
HBK03328.1	0.16241666666666668	120	VLLTVYLSVLYVVIGVPDWRYITWDPTVNLVPFQDFTPENLRGMALNAAMFAPLGFLLPAYFDRYRSFVPTLDAGILTSLTVELIQLFTFRATDADDLIMNTLGVIVGFLLSKLILGHRP
MBP5153847.1	0.16249999999999998	144	RELALLLMYVNLFVLIRITFFPAALSDGRVQPLIFDPEKVFPLRVNFVPFVRLLDFRYRWMMLLNVLGNVALFIPTGILMPLLWPRLDRFPRTVAAGLGLSLCIELLQLPFYARVSDIDDLIMNTLGAAAGYGILVLARRLLKK
WP_073940370.1	0.16256410256410259	117	LLVAHLAFVAWLTLRPLDVPWVMPANLRPLDGIRADLALGWPEATRQLGEGLALLAPLGVLLPMAGGRLTESPLVSFVRTTAAGVLISLAIELLQTGVPGRVVNVDSLLLNTAGVAL
WP_055176658.1	0.1627007299270073	137	IIFVIYMCLLIYVVFFAESMGRTSQTRHIYNLEPFKEIKRFWKYILDNDSLGRIARLNIIGNVVAFIPFGIFLPVLSHRRIKLIATTLYSFSLSLAIELTQLITMVGSCDVDDLILNCLGGLTGYIIYAVWYKIIRR
AYV31699.1	0.1627731092436975	119	AGTVLFSLALARLTLEPSAASVDLVHSNVRPGHSIDAYLHGTSTTEAVRQLGGNLLLGLPFGVLLPVLLPPARGLVRVAVVTLCLMTLVELIQGALVTGRVFDIDDVILNTAGALLGYL
WP_229695040.1	0.16277777777777777	126	TILCAFVFMVAFAVILARLTLEPSPASVALTHTNFHPGRSLRAYLDQPEMRDAIKQIGGNLLLGVPFGILMPVIAPRTRGVLRVVFLTATVMLMVEVAQGALITGRAFDVDDVILNTTGALIGYLL
WP_206098686.1	0.16284552845528455	123	WDRLTAFLHQPDLIHTRTVNLTPFQEIKRDWHSLSLHRPRTAIHLAGNIVAFIPFGILIAGMVRASIFTGINVLFLSFLLSLGYEATQLLTGIGIFDVDDLMLNTLGGMIGYLVYSVPLVLYR
HJD02400.1	0.16285714285714284	140	RALGKVLFILYVGFLIYFLFVAEWYGRTEISEEYRYNLELFKEIRRFITYREQLGTFVVAANLLGNILIFMPYGFFISMAGETRGFIKTFFYSMFLSLGVETVQLVTKVGSFDVDDILLNTIGGVLGYLVFVICNRIRRN
MBO4515820.1	0.16287878787878787	132	RILWWCVFACYCFVVLCATIFMRFPSEMPERAYPLFYSYQEAWITGSESSWRNIILNFCMFMPLGFLLPLGWKRLQRGLWILLAGFGFSLMIECVQLLSRRGMFEPDDLLGNTVGALIGYGFFLLWDELRKN
WP_203763046.1	0.16288888888888892	135	TALAEVGIVYGTVPWVWMILLPNGGAGHDHARVNLVPLRDLTTILAGSPVTATVQIAGNLLVFAALGFFGPMRYAVLASVPRVLALGAAGSIVVELLQYALRLDRVSSVDDVLLNAAGAALAALLSRRWWAGRPP
MBR6580920.1	0.1630232558139535	129	QPVLICVLMIYFFVVMYITLFNREIGVRRSMLEPFFEIKSMIDTKRYQYWLGQIFGNLIMLFPLGVLLPMISDWFEKTKRTALAGLTVSLFIELTQFITGRGLCELDDIVHNTIGAIAGILVYKKISLF
MBX6371410.1	0.16318518518518518	135	AAAVMLYAVYVQQLYQYLLTPTLPLLDHKRPMNLVPFRTIHTYLVDTGTPLEHRAYELAGNLLVFAPVALLLALILRRFRIAPILLVSAGLSLAVETLQYALGTWRSADIDDVICNVSGAVVSYVLIAAILHFSR
WP_207299497.1	0.16325396825396823	126	YNLVLFQSLGNYWTHMKNHGLINLWAWEYFPEDLGVFFRNIFTVSFINLGGNILLFMPLGFFFGRFFRRQKGMRTLLTSFFVSAGIELAQFIGLSSRIADVDDVILNVVGGMFGFGLYILYDKWKK
CDA14607.1	0.16328571428571428	140	RALGKVLFILYVLFLIYFLLFSDWYGRTGIADEYQYNFQLFKEIKRFWEYRKELGFFAVFTNLCGNVLIFVPYGFFIAVASRFRGFFKTVCSGCLLSLGVEVFQLFTKVGSFDVDDLFLNTVGCAVGYILFVICNGIRRK
WP_212692701.1	0.1632911392405063	158	LITYSLCLYCLTAYYMVILPLPKSSDVLSLYPAGRQMYQLVPFKFIQDILKDTQVIYNKPATYIHLFKEKAFLQAAFNVLLLAPLGIYLRYYFRKSWIKTVIIGFTVSLFFELTQLTGLYGFYNAPYRLFDVDDLILNTTGCLLGYVIAPLFTFFLPS
WP_123225759.1	0.1634920634920635	126	VLLGLYLVFVARLTLADPSAGQSVFSLADSLATRYSGGELDWSETEVLANVALFVPIGFLLTVVLGRPVMSIVLCVLGSACIELAQQQWLPSRVPTIADVQHNSLGGLIGSLVAWPLLWLSRPLKQ
WP_066020421.1	0.16354166666666664	144	KSIVTVLSVIYIAALLKIILFKNVTLAQMFGEYKKMRSVNLIPFKSIFESFAASKGMGAFWTASNVFGNLIVFIPFGYLVPMMWKKAMKFKNILMLSAGLSLFFETFQYITGTGSSDIDDIMLNTMGAIIGYILLGYLKKFIKK
MBR2820460.1	0.1636842105263158	133	REKLHMLMYINLLVIFSFTFSPLVLDTGRIFDFRVNFIPFLYLTDYDNSTHMYLNVAGNILMFIPTGILLPVLYKRLDKAYKVVGTGFLISLAIEILQLPFADRASDVDDLLMNTFGVIIGYVLFRFVRSFLR
WP_105969626.1	0.16373015873015875	126	TVLCAFVFMVAFAVILARLTLEPSPASVALTHTNLHPGRSLRAYLDQPEMRDAARQIGGNVLLGVPFGLLVPVILPKARGVLRVLFLTATVMLMVELAQGTLITGRAFDIDDVILNTTGALIGYLF
WP_069164940.1	0.1637903225806452	124	VAVCEVGMVVGTVPWLWMILTPKGSGRSVNFLLLRDLTEQAGGSRVIEQFGGNLLVFAALGALLPVRWAWFGQSYRVLLVAGGASIVVEAAQFGLAIGRHSSVDDVLLNAFGACLAAQFSRRWW
WP_115482054.1	0.16380281690140847	142	RRLGWIAFVIYLIFLIYFMFFAEGFGRVNSQNREYSYNIVPFREIKRFIRYSNLLGGKAVLINLVGNVVGFMPIGFIPPIITKRCRSICFMTLLGLECSLLIEISQLIFKVGSFDVDDLILNTLGAAAGYLVFAICNLLRRK
MCC2683648.1	0.1638562091503268	153	FTVQALFAVYMCALFKIILLKFGPADIEFMWWRLKQNVIHPEYIATRLEAGNLIPLKEISRAIEVMSGPSQLNLLGNIAIFVPLGVFIGILAKAGKPTLAGVFWRSLGVSLGLEIAEVLFSIGTFDVDDLILNSAGGSIGFIVYASWTSLWRR
WP_132253996.1	0.16388429752066117	121	FSDYYGRTQIIDEYTYNIIPFKEIRRFIVYRQNMTFLYWVTNLFGNILAFVPLGFYLPILSKYYKSFVKVVVCSFVVSLLIELLQLHFRVGIFDVDDMILNTLGGAIGYILYYVAAKVYTK
WP_046679668.1	0.16395348837209303	129	NTPMSVSSYMQWIPLNFIRDIMAETAVVWSEPSTYVRLIKERAFLQVVFNVFLVVPFGMFMRYYFRLGWLKCLLASFGLSLFFEVTQVTGIYGIYDYPYRLFDVDDLLLNTTGGMIGAVLSEWLLRHVP
HIR52757.1	0.163960396039604	101	INLIPFRQFADVMRAADPMYAAINIAGNIVMFMPIGFCVPLLWREFPLWRTALVGAGFSLGVEVLQYPQGRSSDIDDLILNTLGVMAGYGLWRLFVYLFPK
MBR3311108.1	0.1640251572327044	159	QVILIIVFSVYVMEVLYLTLFSRNAADDYRVHAELFKDFASSFHIDLGFLDFFRVLFREGFSAAVSHVRIDAYYNITQVYMNIALFVPMGYLLPYIFKWFREKVTIRPVTACFLISFAIENIQLITRRGFYDVDDLVTNTLGGLIGQMMFIAVAYVLTH
WP_190026112.1	0.1640650406504065	123	VGFVCMVAFAVVLAKATLVPSPASVRFTHTNLHPGSSIRAYLAQPDWRDAVKQVGGNVVLGMPFGVLLPVLFPRARGLVRVVLMTAFVMLTVEVAQGLLVTGRAFDIDDVILNSTGAFAGYLL
WP_013919377.1	0.16409090909090912	132	LVAYTLLLLYTMFLGLDRPLRRMYLPDLQYNLVPLRTVGDFLFHIGEHEPLSMIINIFGNIIVFIPFGLLLPAIFRSCRRKPAVFAVSFLAPLLVIELMQMLLRVGTFDVDDLLLNSIGAGIGYKLYKTARR
WP_223165845.1	0.1640944881889764	127	RSVAEVGMVHGTVPGVWMILLPGEEPGVVRGALTLVPLRDLLEMNTGQIVGNLLVFAALGFFVPLRFAALASISRILALAAGFSALLEIAQYLWLDRVSSVDDVLLNAAGAGLAAMASRHWWRARSG
WP_187443065.1	0.16411764705882353	136	VAYFSTPFYFNRYFWVPEGAGYFNLDSWVRNANVLPFHSLYEYTTRWDHFNVDIILTNTFGNILLYIPLGFFLPLFIMKGSRMMKVVKQAAILIFLVNLAQYVLHLGRFDVDDVILGTVGALIGYLIYRPFMRLSK
WP_181313644.1	0.16412499999999997	160	HKAGWLFFGIYSAVVLWQLLIFRLIDRIVNRDSFNSYFRIYNEEGFFSAETWSLNSNIVPFKNTYLYITESQNFNLDIVLHNILGNIVVFVPLGIFLVMLFKRFHSASKVAMLGFIITVSIELAQFFLRVGQFDVDDIILNTIGAILGYYVFKSFTKTWR
HJB83074.1	0.16421874999999997	128	AASAVFLIYLWGVFHFTGAGTIWEPVRYGMSGGAFRQEEINLIPFSLGIDPVGYGLNVVLFLPFGFLLPFLWKETDSLRKTAAGGFMLSLLIELSQLLNNRSTDVDDLILNTAGAVLGYGAFRMLDLI
MBP5416477.1	0.16430656934306567	137	HILGTLFMFYVIAVLIITLFVRTYDLEIKTILDPFMKYRALAKDFSKSGWKCFLNHNGFASEIFLNILLFVPLGFLVPKLQENFQKGWKMLLLGLAFSLFIEISQLVLHMGCFDISDLVHNTLGSGIGYAVWHKWMR
WP_055151472.1	0.164375	128	IYLGVFGLYYACVLHFTGAGTVYDIKLYGIDFSSNQLNLIPFSQEIDTVIYLLNLVLLMPCGFLLPLIVKKFDSFKRILLVNLGISLSIELSQLFNNRKTDIDDIILNVAGAIIGYIVYRLVAKLFPK
CKG39539.1	0.16440298507462683	134	VVAVTLFPLPIGFPSNIENLNRSVNIIPFASIIKDINQIGSAYDGDALFMIGIIVRNVGGNILLLMPLGFLAPILWDKYKKFKNTILLGFSISTSIELLQLIQSLFSGVGRVTDIDDVICNVIGCILGYFIYKI
WP_021952674.1	0.16440789473684211	152	HICVSGIFALYLGILFIVIVLKFPTGLVSNTIKGWMKGAEVARLTPQLIPFKTIIPYIQQARAITDWFVKNLACNIIMFMPYGFLYPFVMEKSIQKNCRRTILSACILSVCIEIFQYISAFGHCDIDDVILNTVGAAIGYGLYLIAVKIINR
RKW24701.1	0.16442748091603054	131	KHILRGYLVIYLLVLIWGIVFKLDLPSKVVFFQERRLNLIPFSEIMKAGMLWDVILNFLVFIPFGLLTTSLSSPGKERKGLLSACIVSLIFEASQYTFAIGACDTTDILTNTLGAGAGILLFKVLIRICRK
MBQ6420355.1	0.1644285714285714	140	KIRCVLFVSYIAEVVCLVFFFSSIRYFWGVLFLHNKPENIINVLFKKRASNFIPDFYRHINKETVLNVVLFLPFGVLYPLAKSGVNWRQTVLAGLICTACIEALQPVLGRAFDVNDVILNAIGVFISATLFFLFMRVIKR
NLI67073.1	0.16443609022556388	133	FLHFVMLPYILFVLTITIIPLPNIFQPKNEQFWQSVNWLPFRDIIHGYAYAKREALLNVLMMVPFGFFLPFMTKKNVWKTVIITFCFSLSIETIQLLTVLFNRIDARTFDVTDLITNTLGGLCGYIIHRFVHK
HET92097.1	0.16450381679389317	131	LWWLAAGGVAAWLLWMTLRPNPSVAADLSPLTDRAAARGISHRLLIGLTGNVVVFVPLGATLALALQGSLRRRALGATLLGAALSLVIELAQAALPSRVSALDDWLLNTAGTAIGATIGCGLVYQITHRMK
WP_130436461.1	0.16452991452991456	117	FAEMLGRTGAHRGYTYNLEPFREIRRFIRYAHVLGFPAVFMNLAGNVLAFMPLGFMTPVLWKRLRSFWLVALISLAASLCIETVQLAFQVGSFDVDDILLNTIGGMLGYGAYRLFLR
WP_201249374.1	0.1645762711864407	118	DNLGLKNNFIPFKIFNDAKNMDSLSFGLSIILKQVVGNTILFLPMGFVLPIIFSNMQTKKIIFIGFLTSLSIEIFQGLAGLWIGYNYRAADIDDLIFNMLGTAFGFLIWKLLYKVFKN
WP_127199442.1	0.1646052631578947	152	MLTAMFAAYLYIVVKIILFKFHSIDLHFIKHQLSQHLHSPNLIKDQLIFNANFIPFHEIMEYFKHADFHSLINFIGNIVIFIPFGILLPLIFKRMSNPLSKVLILSFTFSLGLETAQLMLAIGTFDVDDLILNTFGGVLGYGVYSLGNKKVR
WP_121193456.1	0.16463414634146342	123	AVTAAVACVYGGGVVANTVFPIFIGKPGSGVPWWDQLNLTPLQGTDVKDMLQNVVVFLPFGVLLPLLARVRSVLLVLVGGFLSSLGIELVQLVQSTTGNGGHVADVNDLLANTVGAPGGYAVY
MBD9217857.1	0.1646969696969697	132	RVLVYTVFSVYMLGVLWVTVLPVLSMLGIHHAYAPMNLEPFRDLRLGYGNAERQVFLNVLMTVPFGILWPVVRRGKAGVFRTVGAAFLLSLCIELIQPLLPTARMSDITDLICNTAGGLIGYGLYRPWKKAL
WP_182436440.1	0.1648026315789474	152	KEIINIIFYSYLAGLLSQTILPIINIGIVDGKVFIDIATYGNGRINIIPFRTIMEYVKGINDTRGIETVSISKINLIANIGLFIPFGLLFPVCVRKIDNKYTILIGTLLSLFIEVIQIFIKRGTDIDDVILNTIGVLVGWLIFIFVLRPRYK
WP_136532341.1	0.16484375	128	HSLAEVGAVVGSVPLLFLGLTSREGANALQLVPFVDLADLAGAGPRRIVEQLAGNLFVFAAAGFFLPVRFRLGLGAIAVGAVVAAVTLEALQFTLLTGRVVSVDDALMNAFGGVLAALASRPWWRRSR
NYI65511.1	0.16487179487179487	117	RVLVAVTIAYTVFIGLVTLTPQQLDRGPGGLIGLLLDVLAAHRVTSWLTVDRVEKLANVGMFVPFGLLVALTAGRRRWWVGLLAGAAYSCLIEGTQATVLAATRVADVSDLITNTIG
MCA9866688.1	0.1648854961832061	131	RIPGRWVVVVSLLALATILYLRLIPFSFVWPGHVPFDRITWQPLNLRDAPLNVLLFVPFGFGISGVLARRGRRSGIGSRALLGGLALSVMLETTQMFIPERVPSLADVMANGIGALLGYGFYRAWEMGFGR
WP_170290211.1	0.16499999999999998	114	IVVWPSPVDRDSAHVLEAVLRRLQGIGAPGWIDYAFIENLANILLFIPFGLLGAAWLSEHRIWWAAVWGIAASCVVESAQAVLLPSRFATIYDVTANSLGAALGCLAIYAWRSR
WP_215018226.1	0.16500000000000004	128	IVGWLTLRPLDVPWAAAANLTPLEGIGATLAQGPLEAARQIGAGLALLAPLGVLLPLVSGRLAPSALSAWSSLARTAAAGALVSVSIEMLQTAVPGQVVNVDSVLLNTLGVLLAHVAVVPALRARMRR
MBQ7740745.1	0.16503448275862068	145	REAAIMLFFMFVFMIFCQTAIPASFKYGDFRLIVFHKADFSNYKYFPRLMTGWLMWKLEMKDYEAITINILGNVLIFIPVGFLAPIIWKNLKMKSVLIGFLLSCFVEFIQLFTERQSDYNDIIMNTAGAFAGYLLFLLIKLIHKK
WP_216435130.1	0.1650806451612903	124	RKWFWVLIIIYLTVLLNVAFFSREPGTRNQVSLTLFETWGNTMQCHAYFVENIIMFLPFGILFPMGFKKFQSGCFCVDMAFLFSLCLEIIQYETQRGYAQIDDVVTNTAGALAGWLFWRICKFV
WP_138159499.1	0.1651006711409396	149	REFILSLFAGYVAVMCLFLFMPNAFLAHKGIDLSSENFDFVGDFKDRISQGNWGVNLVPFKTIRSYIRYSGFFHSFTNIFGNILIFIPMGFMIPVLYKDMRDLKKILIFLSLISILIETVQFFVGRSVDIDDFILNVLGGSIGYLIYKL
GFE23553.1	0.16515873015873017	126	LLVLAFAAMVAFAAALARVTLTPSAASVPLTHPNLRPGDSIRGYLGQPHLADTVKQLGGNVVLGVPFGVLLPVLEPRARGLLRVGAATTLVMLLVELVQGALITGRAFDIDDVILNCAGALIGYLL
WP_119662862.1	0.16520000000000004	150	LAGAALFAVYGMALVAYTLLPWPEPDWCDVHESPSAQWRPFHSLDDILTDTAGLSLLARLESAAVLQVVFNVVLFVPWGLFVRRFFGRGAGLTVLSGAAVSVLVEITQGTGVFGLAGCAYRVADIDDVLANTAGAVIGTLLAPVLLRWMP
WP_185257811.1	0.16525773195876287	97	RTRVDLMPFATMSVRAAGNVYAAENILLFIPFGFLYRLLPFTANKLGKCFRSGIILSVFIEMVQFITGRGYLQTDDVILNAFGCIIGYIIGNQLIKL
WP_172806299.1	0.16525925925925927	135	RAASTLVVVAYVVGGLTLLLWPQHVDPWFGLDETAPATAPLRWLGVPQSQWWTIIEIGSNVALFVPFGFALALVLTRRPVVRTVLAGLATSVAFELLQAVLPIDRTPSVGDVVANTCGAALGALLGVGVVRWTRR
EST33339.1	0.16527999999999998	125	VRVLAMLVAFAGMVAFAGVLSRLTLEPSAASAAIAHTNLEPGSSIQAYLSQPAFRDTVKQLGGNIALGVPFGVLLPVLIPRARGFLRVTLATAVVMLLVELVQGALINGRAFDVDDVILNSTGAF
QTE71732.1	0.16529411764705884	119	ILQGFTLVLWLAATAFLTFFERSPVMDVRYNLIPFQEDSIYNVKSNVLLFIPLVPALCALFSRLKVRTALIAGILASLAVELVQLVSHRGICDIDDLLENSLGVLIGAAFLLLIRKLRK
HIQ58264.1	0.16535211267605635	142	EIGVWIFLAYLAGLFYQTVLPELAAAIQGAEQQAGRVNLQLFLVFRQTWDEVFQNGNPAYFFINFLGNILVFVPLGLMTPLLWERFRRFWKVLLLGAGVSLGIETLQLLLPRGTDVDDVWLNTLGAALGYGLWRLGCAMYRR
WP_009496557.1	0.16537037037037042	162	KTALLVSFIFYSLSAYFLVIFPMPFSFQNCGEVPPGKILVQTRPFQFIRDIQREVNFHWTVPSTYANLLSAPSFYVRFFNVLLLVPLGVYIRYFFKNREKWQYAALMGFGVSLFFEITQRTAVFDLFACPYRVFDVDDLLANTAGAALCFLIAPLFLMFIPS
MBR5109331.1	0.16544117647058823	136	LLLAVFVIAALYITVFMRSAGSHDISLLPFDSFTAAHRSLSRSRCVAANFLMFIPFGLTMPFVLQRPLILGNGVRHPATTAVAAAAGLSVAIELTQYIFQLGYCEVDDVIFNTLGTAFGTLSFTAAVRFRAGAKRN
MBQ2487150.1	0.16546099290780142	141	REAFLLLMYINLAIIIRFSFFPRDLVNGHIQPLIFDAKVAFPFRINIIPLVNLFQYDSVRDVIWNVVGNTAMFIPTGIILPIIYRKMDHFGKVIAAGAFISLCIELMQLPFATRVTDIDDLILNTLGVMIGYEIYSLVKKI
ONK15498.1	0.1654761904761905	126	RWLAMVCMVAFAVALARVTLVPSPGATELVHTNLRPGHSIRTYLDQPDWQDTVRQIGGNVLLGVPWGVLLPMLFPRVRGLVRVMAFTALVMIMVEIAQGWIVAGRAFDVDDVFLNMTGALLGYVLA
GIN05656.1	0.16560606060606065	132	AALAAWIVLLAFVLLAPSSAGPDWVIAHLAQALQGLGLPEVVTHPRRVESILNVAAFVPLSLLGSLLWPRPSWRDWTAVGFVASFLVEVVQAVALDARQATHADVVANTLGMLIGALLGHLVARILGARPRK
WP_210834818.1	0.16561904761904764	105	LPWVWMILTPRPAPRQVDAVPLRDLVDLLTGPPTTAVVQVVGNLLVFAALGFFAPVRLAALAGVGRLFLLGAAGSVLVESLQYALDLGRVSSADDVLLNATGAAL
WP_014445937.1	0.16572519083969467	131	RLLAGWAAGWYAVAILGATMLPMRLSWGGGELEANRLILEPVVSMRPTDFLLNIVMTVPLAAVLHVVFGVRDQRRVVLTGFLLSLAIELTQAALVLTLHGNRWADVNDLISNTSGAYLGFLLFHRLMRSAR
WP_172214033.1	0.16577235772357723	123	LTFAYLGFVGWMTLTPQSGAGTSLMTRVADRVVRELQAYEPTSGLSASDIEFAANVAMFVPVGVFFLLLLGRRQWAAAVLIGLVLTLGIEIAQQEIPGRVSDARDVVSNGLGTAIGVVLGWVL
HJA12426.1	0.1657857142857143	140	RALGKVLFLLYVGFLVYFLCLAEWYGRTGVVEEYRYNLELFKEIRRFITYREQLGMFAVAANLFGNILIFVPYGFFISIAAKSRGFFRALFAGMGLSLCVEVVQLITKVGSFDVDDILLNTTGSVLGYLLFVICNRIRRK
MBS5451795.1	0.1659090909090909	154	KSLCVYLFVFYLICAYYMVILPLPADRHADYGRVPYLVPFGFVRSMVASAGINLSDPQTWLAALRKPAVYTVLFNVALTVPLGFFAGLVCKARWWQATLAGFALSLFFEVTQISGLYGIYDHPYRQFDVNDLITNTAGALLGFWCYLPARRLLP
WP_207723265.1	0.16592857142857143	140	RALGKVLFILYVLFLIYFLLFSDWYGRTGIAEEYQYNFQLFKEIKRFWEYRKELGFFAVFTNLCGNVLIFVPYGFFIAVASRFRGFFKTVCSGCLLSLGVEVFQLFTKVGSFDVDDLFLNTVGCAVGYILFVICNGIRRK
MBS4879632.1	0.16595588235294118	136	LKMFLGLYGVILLILLFGIRYSAGQAEIGFSSDYIKNNSNWIPFTTIRNNLNTHSWKILIGNLLLFLPIGALCPMIWKAQRKKRYFFGTMLIMSFLIERIQVITGLGSFDIDDMICYLIGSVFGFMLWVMIERRNK
WP_129802003.1	0.16597014925373138	134	LLVAHLAFVAWFTLRPLDVPWVMPANLRPLAGIRADLALGWPEAARSIGAGLALLAPLGVLLPLAGGRLAVSPLGSLVRTVAAGALISLGIELLQTGVPGQDVDVDSILLNTVGVALAHILVVPAGRHWLRRRP
MBR4971393.1	0.16601351351351354	148	KKWSKLLFALYCVLMLWLLFGQRIGQTGNGSYWQRLEKHLVFTPLETIHRFLWVLRHSSNATQIRHAVVNLGGNVIMFVPLGFFAPCLWKKMQTFGWYFLTMALTIASIELLQLFTLLGTCDVDDLILNLVGTSVGFVLWKISAKIIR
WP_056787751.1	0.16601626016260165	123	VAFLGLVAFSFVLAKITLTPSPASEDLVTSNLQPGRSLRQYAEDYTFLAACKQAGGNLLLGVPFGILLPIMVPRRLRMVRMALLTVLVMAVIELVQGALVAGRAFDIDDVILNTSGALLGYIV
MBD9225130.1	0.1660606060606061	132	RLAVNTLFYLYMAGVLWVTVLPVLSMIGVHHPYQPMVLEPFRDLRLGYGNAPRQLLLNALMTVPLGFLWPLVRRRSGLLRAVGAAFLLSLCIELVQPLLPTARTADITDLICNTAGGLVGYVLYLPWKRALR
MBD8926424.1	0.1661654135338346	133	AVGIFVLYIILLLYFLFFSENLGRTGRIEYRYNFVPFKEIKRFLFNVKILGLKNVIINLGGNIVMFMPLGYFLPRIAKYKKGIVYTTFECFEFSFLVEIFQLYTKKGCCDVDDIILNTLGGFLGYIVYYICLR
MBR4619129.1	0.16619047619047617	126	IMLSMIIYVLMLFQVVTGQDVVNWSSNNFIPFKEIFRYKIGSRLFFKNVLGNLIMFVPFGLFTSYTLKNDYNAKLIVFLTVLASLSIECVQLTIGRVFDVDDIILNTIGGYFGYYLYKGICHFKNR
WP_108831017.1	0.16619718309859158	142	RERLLLAFSTYCLWLLFFLLIDNERLEMGGVLLGIDTDLADWKLNLVPFATIKAFWRYGSFTGMFLNIFGNILIAVPLGFLSPVLFRRLKDLRPLFLLYGGVFLLVETLQFFTGRSADIDDWLLNMLGITLGYVLSKRQRRF
MBO9367561.1	0.1663309352517986	139	ILSGFWLYLTLLISLAFFPMPAESLPWRRNLRYLMRELRWFPFSYLFDPRTTPRLILAEILGNIAATVPFGFYLPLLWPRARRHMGRWIWLPGLCIEGGQFLLGLLHAPYRTIDITDVLLNALGVAVGYGILWTINRPR
WP_189018502.1	0.16648648648648648	148	RFLGAAGLSVYGVALVAYTLLPLPDPTLLKCGPGGSTFQPVPFQFLDDIQRETSGLGITGTLTSRATLQVVFNVVLFIPWGVIARRYLSWNIAVSTLTGGIVSGLIEATQFTGLWGIYDCAYRLADVDDLITNTLGALIGAVIAPLVL
WP_206097805.1	0.16651006711409397	149	NWVVRAFFASYMYALSKIIVLKFGPTDVEFLWVRLMRNSTNPECIAARLHAGNLIPLKEISRASDSMSGHSLLNLFGNVGIFVPLGIFLGVLAKSGKLTLAGSFWSSLGVSLVLECTQVLFSIGTFDVDDLILNSIGGSIGFVVYALCA
WP_157000361.1	0.16651515151515153	132	RPLRFAAVLYAAGVLWLTIGPAPWSTDGHEVAGGILSPAAWTSPITWSTGYFAEIAFNVMLFIPVGVLAALLLHRRRWPLALFAGFAFTAGIELVQLVLPDRVSDPRDLVLNTIGSTVGVGLVMAARGVRRS
WP_228814921.1	0.16656565656565658	99	LLVPLRDLVQTLSDTPTRAVVQIVPNLIVFLPLGFFLPLRVPRLANVWTMVALGAALSASLELAQYVFRLGRFSSVDDVLMNAAGAGIGALLSAAYAKR
WP_076229158.1	0.16657534246575342	146	LFVLYVYALFKFILFKFGAIDMTFLRQQLKQSLGNPDDITVRLQKGNLIPFKEISRSIHVLSIHDLINMIGNIAIFMPFGIFLGFMLRNKKISLIGAFTLSLGLSLILESAQALFSIGSFDVDDLILNSSGGLIGFIACKVCAKFM
WP_165449889.1	0.16664596273291926	161	REGTLLIFVLFCAGLAALTVFPSNLWSYVLEPDRWPEGTTFWSFYPTMEDLMSRLQHLPEELPRLLTPFPGGIAYHFHSYWSAFLFLGNVGMFLPIGFFTALLWRRGNLWRSTLVGFLASLSIETIQLFIDRGTDLDDLILNTVGAAVGYLLYWLLRAAVP
MBQ7874187.1	0.16670000000000001	100	SLNLVPFRTIAAYLSSADFKTALINLGGNFVCLMPLGVLLPLISEKQNRAGVFLITCAAAVAAVELLQFATLAGSCDIDDLILNVGGAFAVFCIVKIKKV
PKM77180.1	0.16676470588235295	136	HEAGLIIFLLYLTGLASQAIVPHPKSIGFFAGWVNLVPFQILVDAWREAAVNHDFEPLIISLAGNIGIFIPMGFFIPLLWRRTWKQTVLTTFLASLTIELCQLFQARCSDIDDLWMNTLGGLIGWGVYLLLHRPKP
WP_012160189.1	0.16678082191780824	146	EIGVIIFILYLVGLASQTIIPKFELGRNSIEIVGRIGFDYNRINTIPFNKIKEVLSLVRLGNFNYLWIEVLGNIGVFSVIGFMLPLLWTKLENIKTVLLCFSISVCIETVQLILPRATDVDDLIMNTLGGLIGYIGYMIFKRLFPK
HAM31046.1	0.16682539682539685	126	IVTLAVYIISVFHFTQAGTLYDLLSHIENIGTPVINIEPFSQGISKVGYMLNIALFIPFGILVPRLCRQFDYWFFTIPLGTLFSFFIEMTQLLNDRITDIDDLIMNTIGVVIGYSAYCIYKYVKRK
WP_212912002.1	0.16682926829268294	123	VAFAAMVGFAVVLAKVTLVPSPASVPLTHSNLHPGSSIRTYVDQPAFRETVKQIGGNIVLGVPFGLLLPVLFPKAHGLLRVAGITAAVMLLVELAQGSLVAGRAFDIDDVILNTAGSLVGYLI
MYL53186.1	0.16683333333333333	120	IIKMTIFPLEIGVPHKYGINHNFTPFTSMQSMLNHSYFMVPLRNIVGNIILFMPLGFVLSLKYGRLKSVKRVGIVGLLSSLFIEVSQLFLPIRAFDIDDIILNTLGAILGYLVLKTFEKI
SFQ32906.1	0.1668888888888889	135	KIAEVCFCLYLIVLIYYLLFAERDYLAKGYNVIPFAEITRYIRYHASLGARLVVVNLGGNVIGFLPFGYLLPQMSSRFRRGMFVGGCCFLFSFCVEAMQLVLKVGCFDVDDILMNTVGSMLGYGLYLGVNAIRRK
RUR78725.1	0.16696000000000003	125	TLFAISILVILVATLYPFDFTFPENFSIKYLTYSFHNHSSLKDKVENVLLFMPLGFFCTSLLQKKRTKLLVEILIVIFLSALLSTAVEILQAFLPIRTSTPDDVINNTIGGFAGWLFFNWFISRR
WP_103104810.1	0.16709677419354838	155	LKYAVFALYLYLVIKILLLKFGSMELELIYGQWQQSVSNPSSIWERLQYRGNLVPFHEIEQYLVAIRESGSVHSLINLLGNVIAFMPFGFMVPLLFSKKLQSLGKVVLLSFLFSLGLETTQLVTNCGIFDVDDILLNTTGGALGYGMYMSYRLMF
WP_125649280.1	0.1671337579617834	157	RGITIYSFVFYLLCAYFLIILPLPKIADVAKLTTQRYNLVPFTAWREFWLTTVFKPRDPGTWSRAIRQPGFIQPVFNVVLTIPFGVYLRYYFKQSFPKIILWGFGLSLFFELTQLSGLYGIYPRPYRLFDVDDLILNTTGALIGAVITPLLVMAFPS
WP_143913018.1	0.1671631205673759	141	YGVALIAYTLLPFPDADWCATNPVPGRNLTPFAFVDDIRTQTAGESWRATLTSFAFLQVAFNVLLFAPWGAFLRRFYGRGVLLSTASGLVVSALIESIQGTGAFGAFGCAYRVADVDDVITNTAGAFVGALIAPLVLFWLP
WP_157465484.1	0.16728682170542636	129	TVTRVLLGVYLVGLARVTLWPELSDNDGFDLVRTILGWLDDHGIALTYSVTEFVANIALFVPFGVLVSLLQPRRPPWAVVALGLATSLAIEVAQLLFLPLRVADVRDLVANTLGTAVGVAVVLASSRTR
MBR5570227.1	0.16729729729729734	148	RYWLIPIFLCYTLLLLQLTVFPIRIFDKENLDKIWQGAGKYVVFYQLIPFASIKNYFLGSALVQLVGNIVLLSPLAVFSEIFLRQRPKAWIVVLGVSAVSLLIEITQLVINLTTQYPNRVADVDDLILNILGIVISVIITRGISKSKK
MBR4304217.1	0.1674	100	FFGNRSINLIPFYYSSPSDFHLRETVLNCLVFAPFSLLLCMLGANFKKAVLTALCVSAAFELSQLIFALGACDLTDLITNTLGGILGAAAYIGLTKLCKN
HIR28508.1	0.16748148148148148	135	IFFTLMYLYINVAIKYTQFPIYNDEFQRSVLGPFSIEKNFNFVPFKDFLNTSSLYNIILAVPFGFLMPFLTKTNFPRILLMGIGFSSILEGIQALVGMAVGYSARTIDVNDLICNTMGAMIGYGLFVIFRKLVKK
MBR2371221.1	0.16749999999999998	144	AVLFSAFVLLVIQLTFFSRHTDVYTDVQNGFTDPREYYLAHYVNLVPFNTISNLYIDNMDGEGISQAYILYNMLGNIFILSPTALLLPALFKRMNNVWLYVITVFLSSCLIETLQLATMRGSCDVDDVILNTAGAMLVMGILKI
MCA1634647.1	0.16755102040816325	147	RELLLTSFFLYLVFVAALTVVPIPMSRFRVPGSSEVNLVPILNSLKCLPPTLTARRNVFLYCLQNMAGNIFLFLPLGFFLPLVSDRFGTIKRVLLVALVLSSSIEVVQFLSRLIGTFRTVDVDDVILNTLGAGVGFLLFTLVKRKKK
WP_170287774.1	0.16758928571428575	112	AYGIVLAGIVFWPRPVDRGMRGQLDQLLGRLHALGFPAWVDYPLVESLANVALFLPAGLLLAAWLGPRWSWLAAVAGLCVSVGIEAAQALLLPERYATPHDVMANGLGAALG
WP_225511938.1	0.16762820512820514	156	RFFVNFSFILYLICAYAMTIFPLPPVSEVAKMTGPEQNLVPFEFVRQFILYSPFSLNEPSTWISALKDSTFIQPFFNLLLTLPFGFYLKYLFKRSFKQTFISSFLLTLSFELIQRSALFGLYPRPYRLFDVDDLMINTLGSLIGYGIAVFFSRFLP
MBQ3393084.1	0.16762820512820517	156	STAVVLLIVYLVGNLSFTILNRETLSDYYVILPSFDNYRRALYLDLGIVGTIKEIMEEGLIEGLRHVHMRSSSALREIILNILLYFPMGYILSFVFPRKHRHIAVITLIGFLCSFATELAQLYWRIGYFHVDDIINNTLGTLAGAIAGCLLATIWR
WP_096624800.1	0.16765432098765432	81	LGNSADRVDFLLNTVMFFPGGILLSILRARLRSVILFGLLASLAIETAQYMTGSGRTADINDLLSNTIGCAFGYLCARMVA
WP_069650101.1	0.1677181208053691	149	RTLSWLIFIVYILALTKVILFKYSMHMIINIVKENNWTRFIRRVQHNSNYLPLKNIYQLFFSKGNTMYIVRNIIGNIIAFIPLGTLLPILKEKMRKINSILIASLSISISFEVIQLLSGIGDFDINDLILNTSGGLIGLSLYNFLCRYF
WP_163203321.1	0.1677564102564103	156	RSFMHVAFIFYIISAFYLVVLPLPPQDFVPKFIIRPQLQPFNFIGDFIKEYRSLISGGYKPIFAVIKNRGFWQVAFNIILLTPLGFFLKYAYNKNFKKTLMIVFCTSLFFELTQLTGIFGIYKYAYRLFDVDDLILNTSGGIIGYYLVPIVSKILP
MBO0841867.1	0.16776	125	RSLAEVGMVYGTVPWVWLTVLPGSHAGQVPGRVSLVPFRDLLDMGTLGIVGNLLVLAALGFFAPIRFLALASLPRVLTLGAACSILIETSQYVFRLDRVSSIDDVLVNTAGAGLAALLSRPWWRR
WP_026895918.1	0.16776978417266186	139	KKIAKIIWCTYILIVVWRLLINSRRLVLDRGHESFNIVPFKQIGEYILRYNRYNFDIWFLNLFGNMIIFMPFGFLLPLIHNKGKDIKENILFTLIFSFCIEGIQYILGIGVFDIDDIILNLIGSIIGFGIYKLFLKILK
HBA37820.1	0.16780645161290322	155	RTLIIYSFILYMMAIYFLVILPLPKLNEVTKPEVYMRLVPFSFIGDFLRESSLKLGDPSTYLKAIKEPCFYVVFFNILMTIPFGIYLRYYFKKDFKSTAISTFLLSLFFELTQLSGLYFIYKYPYRLFDIDDLLLNTLGGIIGYALAGIVSKLLP
PWM43534.1	0.16782051282051286	156	HTAIVYSFVFYLMCAYFLVLLPLPADRTAYVAYAATPQLVPFNFVREFLAETTFSPSDPATWLRVLRDPYIYEAFFNVLLLLPLGAYLRYYFRRRWWQALIIGFLVTLSFETTQLTGLWGIYEHPYRLFDVDDLIQNTLGAMVGFWLAGPAMRTLP
MBE7473279.1	0.1680487804878049	123	TLHPDGYFTPKQVNWIPLSEHGWALTCLIQNSCVSQRRALWFLLIDVIGNVIVFIPVGFGLAGVLHQTSLCSTFRLATLGGFGLSLLIELSQLAIPSRSTDVDDLIFNTLGAAIGALGFVLLR
WP_224845150.1	0.1683216783216783	143	LSLCLYVMILSKLILFKYMTIGDLKGFTFQFNEYDWNSHNFIPFKTIINYVFFTDVNYRTRIDNVMGNIVGFIPFGLILPLISQSFQSYKKIVLVTFSVSLTFEILQLIFRLGSFDVDDLLLNSLGGVLGYALLKGFQSVIKS
MBS4069994.1	0.1683333333333333	132	KRLTYALLLIYLISLVWIIVLKFNLVAYHAGVERSINWIPFPRLFGLPGQGDRHELLLNVLIFVPYGLYSGILWQKWTFPRLIPVFLTSSFLFESSQYFLKYGAFDATDLVNNTLGGILGWITYQGLKKLAK
WP_051540209.1	0.16835443037974687	158	VFAITLIIYFIICKLIKNKRKKPSKYKSVAEFTLVGWSVMFLYVTQIMTFGNGLGERINLQPLQPFYIGAKYGLNNAGLISQILLNIAMCIPLGILIPIVFKKCSNFIKVFIVSFGITFVTELSQLLTERSADIDDIIANTLGGVLGFSIYVICYGIY
WP_233841497.1	0.16836956521739133	92	LQPGRSLRQYAEDYTFLAACKQAGGNLLLGVPFGLLLPFLVPRRLRMISMTLLTAAVMVLVELIQGALVTGRAFDIDDVILNTAGALLAYLL
WP_186982541.1	0.16837209302325581	129	VFLMYFLFFAEIMGRTYIDRDYHYNLTPFREIRRFIVYRRTLGWFAVLSNLLGNVLAFVPFGMILPMLTPKCRNFFHIVLLGVDFSLFVETIQLISKVGSFDVDDLILNTLGAALGYLVYRLIRRYFRR
WP_206318328.1	0.16838235294117648	136	RAAGLLLTAAYLAFTGWLLLRPHYVAWVPSPNLRPFSTIRDDLRLPPVQAARHLLAGLALLAPLGFLLPMAGGRIETSGVASFLRTVFAGLMVSLSVEFTQTMVPGQLFDVDALILNTAGVALAHLVVVPALRRRL
WP_111917822.1	0.16838383838383836	99	RLFGSYIEAFGNKNIEILLQIIMNIVMFVPVGLFLPCCFQKFEKNRFVLLGALILSGTIELIQGITKIGMFEFDDILGNVLGAEIGFGIYWILSRSFRK
ACA55916.1	0.16839743589743594	156	RSFMHVAFVFYIISAFYLVILPLPPHDSIPKFIIKPQLQPFNFIGDFMREYNSLINSGYKTIFAVLKNRGFWQVSFNIILLTPLGFFLKYAYKKSFKQTLIIVFCTSLFFEVTQLTGIFGIYKYAYRLFDVDDLILNTSGGIMGYYLVPIVGNILP
MBQ6836011.1	0.1684397163120567	141	NAAKIAFVLYIALMIWLLFGQRMGNDVQGGYWNELSQNINLTPFETVGKYLNTLKNSENGRISHQAVINLGGNVIMFVPLGFLLPLNWGRAKSLKGCMTACLIIIMCVELIQLFTLLGSFDVDDLILNMAGVWIGYMIYSI
WP_150220549.1	0.16844961240310075	129	CLVAALAATVVPDRPIGSGVPYVAMIPGEGLWGSAADSMFAGERHMILVLQVANAAMFVPLGLFAYTAARAPSPTVIVLGCTALSVTIEAVQLVMNAGRVVDVDDVIFNTAGALIGCLLGSAAWRVTGR
WP_145932460.1	0.16846666666666668	150	RVAATGALLCYACLALAVVFLPLPGPRAHHLAQDVQLVPFQWIADVHRDAAGNGLVDALTTTAFEQMALNVVLFVPLGIFARMLWRRGFAGTVLLGFACSLLVEITQLTANWGTAPFQYRIFDVDDLITNTTGAAVGWVGAALYLLLRAS
WP_057717763.1	0.16847133757961782	157	NLISTYSFIWYLAAAYLLIILPLPTRSSVASLTTAEYNLQPFYFLTQLKALTPFELGDPSTWLAAFKSDTFFQPFFNVLLFMPIGAYLKWRHRWPLWLITLTSFSISLFFETTQLTGLYGYYSRAYRMFDVDDLMMNTLGGIVGAWCLHLIPNQWRN
WP_210060390.1	0.16853333333333334	150	KKIVFVLFAIYLVFLIKVILFKYPLPMIKTILKDFKLSSLRFRIEHGNFMPFKSIFEYLFNSKNIRISVKNLLGNIIAFMPFSFLMPLLTNRISKFKPIIISSFILNLSFECTQLLTGLGEFDVDDIILNVLGAVFGYLFYKIITEFVVK
MBR0162528.1	0.16853658536585367	123	KRGRLAFLIFYLLFITVMTVWYRESGAPKIQLELFWSYRQFVSSKLLRQNILNNIWLFVPLGAALFCPEHRLRWLWAVALSVLIEAVQALTGIGLCEIDDVISNGLGAIIGFGFAEEVFEFIR
WP_073708975.1	0.16854166666666667	144	YVTALIGYTFFPIPKITPYWCSRRPAHRVVLDPTLPFRSIRQQVMQGENWLQILFSHSATGLWLNVLLFVPMGFILVWHYRLSIRAALALGFISSLFIEVAQFSANFGLVECQYRISDINDLLMNTLGAFLGAFLAQSIRALVK
MBE6724603.1	0.16854368932038835	103	PMRRSVNLIPFYADPYAAYLRKIAYRDWIVNVVAFVPFGILADCLFRRRSLWRPVLAGFCLSFLLELTQYIAGLGASDVTDLITNTAGAFAGILLFRLLVKLF
WP_069679317.1	0.16861635220125787	159	RNFILYSFLLYLICSYYFIILPLPSVTDVRSLQAEGTQYTQLIPFNFIIDILKESTVVISKPSTYINILKERAFLQVAFNGILLTPLGIYLRYYFKKDLKKTIIITFCVSLFFELTQLTGLYGIYNAPYRLFDVDDLILNTFGGFLGYLIAPLFTYYLP
WP_228392400.1	0.16868852459016392	122	TFAYLGFVGWMTLTPQASTGTSLMTRVADRVVRELGAYEPTAGLSAADIEFAANVAMFVPVGVFFLLLLGRRQWWLAVLAGLVLTLGIEVAQQEIPGRVSDPRDVVSNGLGTVIGVALGWVL
WP_227240508.1	0.1688	125	SRVIWTLFLAYILVVFHTTFFSREAGSRKTVSLILFETWGRSFHMHAMFIENIIMFIPFGVFLPTLFERFRNWRLCVLTGFLCSCSIEISQYITQRGYMQLDDVVTNTVGALLGWAVWRAVRRWR
HCF36668.1	0.16883211678832122	137	KHGFQFMTILYFLIVFCMCVSRFNVIMTIMGGQLTRVEEINLLPFHSIRENLKYGRSPVSWDMLYNMVMFVPFGVIYCYYQKNFRVYKAVGMSCLTTFFIESAQLVLKTGVVDIDDLIVNTLGSLTGIVVYVILQQI
WP_175494604.1	0.1688888888888889	126	FILIIYIFTVLWFTVFSRRNHFQAPRFDLFWSYKKWLSGDSDIGREILGNIAMFIPFGFLISSALKDRCCSRWKTFTVVVASAVLQSLTVEVLQLVLMRGLFEWDDVFSNTSGALIGMLIFFILEK
MBS6951020.1	0.16902439024390242	123	VGVYAFLVYLWAVFKVTGIGLLADIIRPGIRGGVNLRPFADLGIGFWLNIVMFLPLGIVTPCIWKKCESARYTVRLGFAVSLLIECSQIFNGRATDIDDLIANTSGACLGYVIWFITRKIAGK
WP_184941963.1	0.16903508771929826	114	WIWMILTPGTAGGVNLVPLVDLSDQLSLMSPGGAFVQVGGNLLVFAALGAMLPVRSPRLASPGRVAAVAAAASLTVETLQYLLDLGRVSSVDDVILNTAGAVLAAFVTRRWWAR
WP_067500435.1	0.16920000000000002	125	LFILAVGCIAALTAPLDTSQEIETTRIPFSYVVDTYTHSEIYRELLTLPVFSERWANVVLFLPIGVLGYLLSRRFLRTTAFGAAFSLAIEVWQTVIGRIGDINDLRNNVIGTALGALVALVILRV
WP_217653008.1	0.1692307692307692	143	HIGVNSSFYVYIFMVLTLTGYFILFREVSMHDWWHKMVLRVARKDRVNLELFKVFKIYRITNRQVLGNLVMLFPLGIYLPLLYNKMSGFFKVTCICMLFSVAIELLQLVTSFRSTDIDDVFLNTTGAAFGYITYLVISNYFKS
WP_191565297.1	0.16925925925925928	108	LFIRPEAQNNSYNLVPFETIGYYFSGQVSLIIAFYNLAANIGLFVPYGFLMKIKAMPKQSAFLVAFFVISIIETAQYLTGRGSLDVDDLILNLLGVFTGYAVYPIFEK
WP_075680149.1	0.1693	100	NLIPFVWVKQTYAMGYGKMMKQLLLNIGMFVPFGFFLPFAVKRMRKWNRIFLTAMMFSFAIEFVQYFIGRSADVDDLITNTIGGLIGYVLFYLLFMRKKK
WP_203660357.1	0.16944881889763783	127	RAVAEVGAVYGTLPWLAMTLTPDPGGARRLDLVPLRDLAQLAGAPLDVVVVQLVGNLLVFAAAGALLPLRYAWFRSLPRVLLLGAVGSTVIETLQYVLGLGRVSAVDDVLVNAAGAVLAAALTRPWW
WP_165760999.1	0.16945312500000004	128	IGWQVLAVYVCAVFYFTGTGGLDDIQRFGLSQLSSGSVNLLPLHDGGGAMGMALNALLFVPLGMLLPLLWKDCRRWYRTAGAGFLLSLLIELSQLFNFRATDIDDLLMNTLGTLAGYGVWQLLARRIP
MBQ3406055.1	0.16946564885496182	131	MGVLVYFLFFADWYGHVPGTGSEYSLNLVPFFEIRRFIRARRQLGNVAVFLNLLGNIIGFLPFGFFLPVISRRFHNVFLVTGFGCVVSSCVEYTQYVLRDGCCDVDDVILNTLGAFLGYVMFIALDALRRK
WP_145879809.1	0.16946969696969696	132	LLVAHLGLVAWLMLRPLDVPWVMPANLRPLAGIRADLALGWPEAARRLGEGLALLAPLGVLLPMSGRLDVSPLTSLVRTAATGALISLGIALLQTGVPGRVVDVDSLLLNTVGVILAHLAVVPVGRAWLRRR
WP_218364850.1	0.16956521739130434	138	VWAALICQLVTIAAATLLKSVFVIGHLWRREAHRHRGVELMPLDDFWNAQSVVGSLLNVAGNVALFAPLGFVLVLLLRGRAHPVRTATLLSLALSLGIELAQYVFRLGYSDIDDLLYNTLGAALGAWLVTVSPPIVQR
WP_164763055.1	0.16962121212121214	132	LLWSMAAVYVLLMAELLFLREGDGLRSFNLIPFHTIQEYMNADGGMRRNAVDVNIWGNILLFVPAGIYAMLIGKSGSIWPRLAAVALLSAGVEAGQYILAVGAADIDDVILNSTGGLIGITIYSVLKLGLRK
CCZ57151.1	0.1696815286624204	157	RTLIIYSFILYLITIYFLVILPLPTKEQLLNMKPLKPNLIPFNFITGLIKESPLKINKPSTYLKTILHPSFYTVIFNILMTIPFGIYLKYYYKYNFKKVATLSFFLSLFFEITQVTGLYFIYPRAYRLFDVDDLITNTLGGIIGYYLAFLVEKIIPS
WP_055862238.1	0.16975409836065575	122	RPLRFAALALTLGVLWLTIGPAPWSTSGHEVDGGVLNPAAWTSDVTWSTGYFSEMAFNVAMFVPVGVLAALLIHRRRWPLAFAAGFALTTFIELVQLLLPDRVSDPRDLVMNTLGASIGVVL
MBN2092021.1	0.16975609756097562	123	LRGVYLVYILILTLKPFNFSPDYLYQHFKFEQGLFVALFSQLKIDDIILNILFFMPYGFLTGLLARFNNQPKDKALKKIIFYSLIISALAEICQLFSIRSSSLFDVFMNGLGGCIGGLWSYQI
WP_231849993.1	0.16976000000000002	125	LYGLGLIAYVLIPLPELTPDFCATSGMWPPQWVPFNFLHDMQKEAVGVGLGATLRNPALTQVLLNVSLFVPLGMFVRHMFGRSVAATTVIALACSLLIEVTQVTGIWFLYPCPYRLFDVDDLMAN
OUC14812.1	0.16978723404255322	141	LHWSFWVLIASTIVILVGTLLPFKFSIADWSLKAAIDEFFFSTTTWEDRYNNILLFMPYGFAGMAWLQRGRQQGPFAATDFLQRLSPWLVTVLASTGLSCLVELLQTFLPSRSTSINDVVTNTLGGFLGAGLWWLAKQWLR
MBO5744209.1	0.1697902097902098	143	ELQLLLVYICFVVLARITLFPLETVNGVIQPLVLYPDKIFPFNVNFVPFIHLFEYEQVSSAIINFVGNTAMFIPVGVIYPALYKKLDSHLKIISAGVGLSLFIEIIQLPFFDRVSDVDDLILNSLGYLTGYLIYLGFKALKRK
CDA85856.1	0.16979865771812078	149	HYWIIPVFIIYLLYLLKVTLFPIFIFDQETLEKVKEGVENYQVFYQLKPFASIVNYFREGAMIQLIGNVILLSPLVVFGEIVTRGKWRITRMILLVSSVSLLIELLQLVINYSTGYPYRVADVDDLILNVTGVIITMLVLRAAKKVVSR
CDA59755.1	0.16985401459854016	137	IIFASTIIMLLSQTIICEFYLDNGVHIKKGIHNNNFIPFKIFYDSYISHIKYGNYTYFIISLLGNIVLFIPYGFLLPSLYEIKGKHVVLLGLSLSLFIELSQLFLPRWTDIDDIILNTFGTFIGYQLYKYCVKIYNR
BBF43414.1	0.16999999999999998	129	SKLSFLLLTIYLSILFSVTISPVYGFHLEITKSAINLLPGKVLQSVQDNPLNFVGNIIMFIPIGFLLPAISKRYENGIRACMIGFCLSVIIELIQLFLARGTDIDDVILNTAGTIVGYGCYRMVRKVVP
WP_083582464.1	0.1700806451612903	124	LAALVYIVLVFGSTVFTRGVTDRQCELTLFWSWREMLAYHDRDMLQQILLNCVMLAPVGMLLPAAAARRVRPAAALAVGVLLSGMIEVSQFVFRRGLFELDDIIHNSLGCMIGCMAANAALHFF
CUX32703.1	0.17023809523809524	126	KVICLGLFTAYIYTLLQQSYFSRLPGSRNTVSLILGETWQGSVRSKAYVIENILMMIPFGVLLPSVLKPAQNIFCCIPLGFFFSVSLEYAQFLSQRGHMQVDDVVMNVMGTMIGYLFFVFVKVLRR
WP_030073000.1	0.17024793388429754	121	LFVTSLAGVLTVTLTPGSGGAGQLRVCDLGLPMDAFLASESARLNFLLFVPLSFLAVLLFRRPLTVAVCAVALSCTIELLQAWIALGRACTYDDITSNSAGGIAGALCATGFLWIKQRRTP
RDG34608.1	0.1705042016806723	119	VALMAFAAVLAELTLTPSPASVGMAGSNLQVGHSLRQYAEDYTFLSACKQIGGNLLMGAPFGVLLPLLMPRRLRMLRVVLLTAMVMMLVEMAQGAVIEGRAFDVDDVILNTSGALIAYL
WP_221402059.1	0.1705185185185185	135	TSVAEVGIVYGTVPWVWMIMLPGDQAGVVSGRVSLVPLRDLVTVLGADPLTVTVQVVGNLLVFAALGFFGPMRFAALASVPRVLALAAGCSVLVEVAQYALRLDRVSSVDDVLLNTAGAGLAALASRRWWRTPAS
WP_157554959.1	0.17052631578947372	133	LRWTVTEAGILARTLPWVWMILTPAHGERKVILIPFRDFLATLMEASTNTVVQIGANLILFVPLGFFLPLRFPRFAGVARMFAVGFALSAALEIAQYALDLGRYSSIDDVLMNATGAALGAYLCARSLPYLAK
ERI97586.1	0.1705607476635514	107	RYNLVPFVEIRRFWTYRKIVGTFALFTNVFGNVLGFVPYGFILPVITGKMRNGFFIILSGFFISLTIEVIQLLTKVGCFDVDDMILNTLGAALGYGIYAVCDRIRRK
WP_093629259.1	0.1706086956521739	115	VTRVVAALYATGALHFTLFPIIVDPEQNLSPWTNQVQTIPLLGLLGMDVSFPLNVLLFLPFGILLPLMTRRALGAGRVALRALAVSATIELTQLGMYILFSNGRGADVDDLITNT
WP_154524869.1	0.17063492063492064	126	KIIYLGLFVAYIYTLLQQTYFSRPPGSRNTVSLILGETWQGSVQSRAYVIENILMMIPFGVLLPNVLKPAENIFCCISLGFFFSVNLEYAQFLSQRGHMQVDDVIMNVIGTVIGYLFFVSLKLLCK
WP_100043526.1	0.17079365079365083	126	KVICLGLFIAYIYTLLQQSYFSRLPGSRNTVSLILGETWQGSVRSKAYVIENILMMIPFGVLLPSVLKPAENIFCCIPLGFFFSVSLEYAQFLSQRGHMQVDDVLMNVIGTVIGYLFFVSVKLLRR
WP_170154021.1	0.17091603053435114	131	RLLLAGVTSCYLAGVAMVTVPLQVRTGDFGNLIPWYERAHLVPLAGLDTTTVVLNIVMTVPAGVLLPLLVEVRGVGQVARTGLALSAVIESMQFVTDVLISGGRTADVNDLAANTLGAVLGYLLYRALTRV
MCA0396409.1	0.17092857142857143	140	FLNFCLGFYAGLLFYIFFLARRRPHPSLFKYSGHVNFIPFKDKYWYFRHQMGLPKAMVVEAYKDLFGNILLFVPIPFFLFFLAGRSSLRSTILVAATISFSVELTQFLLSIGTADIDDLILNILGAVVGYFGAKKMKNLV
MBW1930696.1	0.17097826086956525	92	NSGFIKDAVVNFCGFIPLGFVFMMTFVRNRGFYKKRYIVAAVAVCFALSLAIEVLQSWIPSRSSDCLDLVLNTLGALLGAMIFVWGYSRARR
HCY44325.1	0.1710191082802548	157	RTIIIYSFILYLITIYFLVILPLPSIDYVKDLTTPKYNLVPFKAILDFIKETPLVITNPSTYILALKDASFYTIAFNIIMTIPFGIYLRYYFKCSFKKVLVYSFILSLFFEVTQLTGLYFIYPRPYRLFDIDDLLTNTLGGVLGYFTANKLKFLPTR
WP_172244512.1	0.17102564102564105	117	MFFAFGRGDTAADQYTFIFELDNFLKLPNPSELFPPTLMDLVGWGNTAAFIPFGILIPWLYGVKFVRFMLGFFASILVLETVQALTLLGSFDINDALQNSVGAAIGFAAYAIGKRVQ
HDQ44804.1	0.17103174603174606	126	ALFAIYLAYVLILTLKPFDFSAHWIPLFLHNPAGELFGVKVYDLINNVLLFMPLGFLLGVHFGRSRERRASLLIRVTLTGALLSMGIETAQIFLERTTSAIDVMTNTSGTALGCTLASYRIWERSF
MBE5837295.1	0.1711594202898551	138	LYLILLFLSILYFEITILITIIRREPGTSYHSGKIVPYFQWGVINGDVYGQRQFFYNLLNVFLFIPIGFMLKGLEQKASGLKDDAMTALTGFLISFCIELLQIITKRGTFEITDILTNFIGTCLGIIIYELLKRLFRH
WP_069875360.1	0.1711965811965812	117	PYYNLVPFTFVLDLMREADFDIRVPATYQNLLSERSFLQAAFNLLMLIPFGIFLRYYFKCNFKKTILLTLLLSLFFEVTQLTGLYGLYNAPYRLFDADDLFLNTLGGAFGYMFAPLF
WP_041134848.1	0.17121621621621624	74	NLVLFIPYGLFAALATRRPLFAAATGLLFTAAIETAQATMPFISRLCDTDDLITNSLGACIGAALGALVARRLH
MBR6643937.1	0.17127272727272727	110	EETNPTEYVAKHMKIVPFETIGAYIRAIIYGHRDSFIPVVNLLGNFVLLMPLGVYLPLLFKKLKKWSGYIVVVLVCILYIEVTQFLFLRGTFDVDDIILNFSGAMFGFLL
RHQ42176.1	0.17136363636363638	132	FVIYLGLLCYFLFFSEMMGRTYSERSYHYNLMPLKEIKRFIIYRKVLGTKAVCFNLLGNIVAFIPYGMLLPLLAHNQRKFYRIVLLSFDFSLLVELVQLVSKVGSFDVDDLILNTIGGAIGYVGFLLANHIR
WP_125387514.1	0.17139072847682119	151	KLLVGGCGLYFLMLCILCFIPQVPEPGMETPGVQYFGRIVVLLVPFNSFVNIGEITSWIQLVKVFIQNLANIFLLSPLIFQLLCLFPKLRKTKKVVWLSFGMSLSIEVTQILLDLLINANRVFEIDDLWTNTLGGYLAWRAFQLGQKIWKN
MBS44624.1	0.17140845070422536	142	LLAAAVYGLALWTYTLLPTPVDDYACLGARLDPRVALDRATAGTGEGGLSLLTQPGFLQVALNVALFVPLGFFVRRVLRRGVLVAAVLGLATSLAIETTQLTGVWGLFPCAYRLFDTADLVVNTAGAVVGSLASVLVLGRRP
MBA4688418.1	0.17150000000000004	140	KIGTLLFIIYIIFLVYFLFFAESMGRTIYDRKYSYNLILFKEIKRFIKYRRELGMMAVFTNIFGNIICFIPFGCMLPVLSTKMRKLSLVTLVSFELSLVIEVTQLIFKVGSFDVDDLVLNTIGGVIGYLLFDQAVKMYRK
WP_081349247.1	0.17159090909090913	132	KIMTALAMLLYIYCVLHITLLDRNVGTHRHVLRPLWEVRTMLQSGNYTYWSGQIGGNIIMLFPLGFLLPILSGKFKNIMLTTVAGFAFSVLIEFTQYYTGRGLFESDDIMHNTIGAFAGCLFYLIVDRLMSK
WP_208333542.1	0.17166666666666666	108	KYVYNKYGVFGIINLIPFKETISTLTDNHVPIMMPIRNIVGNILLFIPLGLMIPILFEKYNKLSKIFFLGFISSLSIEVVQLFVGDNVSDIDDVIFNTTGAILGLLCY
NLO85029.1	0.17166666666666666	156	TMVVYSFILYMMCIYFLVVLPLPDVEAVSKMTGRTIQLIPFTQFAGMIQKAEIVWTDISTYKRVIGTSEFFQAIANIAMTIPFGIYMRYYFKCRFKKTLILTFLLTLSFEMIQLSGLLGIYPRPYRLADVDDLITNTLGGVIGYLVAPLPMKILPS
WP_023562120.1	0.17170370370370372	135	RRVTTTILLLYAVSVAAVTVLPIRAHPAAYWAAEPWWTVFHWIPGVVDGPSFVLNVIMFIPLGVLLPLLRPRLDAVRRLTAYAAGASFSIELTQFVLGMTLGSRRTVDVNDLIANTAGALVGLLILRLALPSRRR
WP_185638076.1	0.17171232876712328	146	IFKTCLYVYVCGVIKFTIFPLMLDAPLIEDTKIYVTDSYMNLIPFNSIREMFMPGRGYATFQIVANFILFVPLGMLLPLCYPKMTWKSVFAISIFATVGIESAQLIQDLIYQSPFKFVDIDDVILNFSGGVAGFLVFLLCRPLLKK
WP_216531181.1	0.17176470588235293	119	LHRATEIHGYAQNRLQFANFTPFESIRMNMRHLSSAHDVINLFGNIAIFMPNGIFVGLMLRSKFLGFIGSFTTSLGLSLALECSQLVFSMGSFDVDDLILNTAGGVLGYGMFLMLKLIF
GII67401.1	0.17183673469387759	98	IPWLWMILTPGRASGVTLLPFSDLAELATAPPGTVSAQVGGNLLVFASLGALLPVRSSRFAGVWRVTLLAAALSVTVEVAQYVLDLGRVSSTDDVLLN
WP_230443244.1	0.1719083969465649	131	RTAAAVMLVFSVLVVLGVTARGTLAVSDGEFSWRLGESIRGELGSVNRALGLVNVFGNVALLVPVGWMAAVLSDRREVLVGVASALALSVFVELWQMISGSFGDVDDLVLNSLGGLVGATLAVILKPIRRR
MBC8062575.1	0.17196850393700794	127	RELGVIALMYSLIFIITVTIGISIFFMNVQYISENIHYSIESINLIPFKGILDTPLLDGLNISAHNLVNFFGNVSMFIPLGFCTALLSQKEKRKKNTILTGVVVSISVEIIQIFAIRSLDINDIILN
MBR0352869.1	0.17198675496688745	151	KLLLFFVFAVYIGVVAWLVFFSRSASEEYRVHVALFQDLQNAINIDFGILRELSLGEPFIQILKGEDIAQAYMNLMLFVPMGYLLPYVFDWFRARPKIRPFVASVLIALLIENLQLITRRGFYDLDDLIGNSLGALIGQYLFNAVAYVVTH
WP_211026190.1	0.17210526315789473	133	ATRHNLPLSAGTMQLVPFNFIQDILRETSVVKGVPSTYLHLLKERAVLQVLFNVLLTVPFGMLVRYYFRIGPLRCLLLSFLLSLFFEVTQLTGIYGLYDHAYRVFDLDDLMTNTLGGMIGFLAAVWLSGLLPR
WP_028852265.1	0.17210526315789476	152	QVFVLGAFLLYACLAVAAVMLPLPDPSAPRLEQTVQLVPLQWIDDIGAEMHKYGLAPTVANALATQTFQQAALNVLLFVPLGMYLRATWRRGAIGATAIGAVVSLTIEIAQLTANFGTAPFVYRIFDVDDIMNNTVGALLGWVVASAVLALR
WP_168177373.1	0.17222222222222222	99	RLNLIPFKGTAIINGALDKKELLANVAVFVPFGLLLSMNFSKMRFSSKWLLIFLTSFGYEAIQYWLTIGGADITDLINNTLGGFIGLVLYDILELIFRK
MBR0200544.1	0.17222222222222222	144	REAALLLMYVNLAVILRFAFFPMAMVDGRVQPLLFDASALRPFRLNLLPFVNLKFYSSKSDLLLNVIGNVAMFIPSGIILPILYRKLDRLWKVLGVGALMSLGIELLQLPFSVRATDVDDLIQNICGVLIGWGIYALVRRCLGR
WP_185766348.1	0.1722302158273381	139	NIVQFTFAIYVACVISITIFPIPYDKTTINYEAQENYLHNNMIPFTFLSNFSAYQSFGNLLLLLPLGLYVPLLSKRMKSIKRVFLVGILSSLGIELTQFVISMLAGYTYRQADIDDVILNTLGAVVGCVAFHFLVNWCK
WP_043661476.1	0.17228187919463087	149	ALLALAFLVYCMALWTYTLLPFPDATPAWCAEHAANAMQTRPLQFISDIRREQATSTGTLLHNPAVQQAVFNVALFVPLGMFLRHLFRRGWLLTVVVGFAVSLFIECTQLTGVWYLFECPYRLFDVDDLITNTVGTALGVVAAPVLRLV
WP_217528308.1	0.17231404958677687	121	MVLGGYIVALAVIAFWPTPVDAGVAPLLEALSRRLPALSYPRVEFAANVGLFVPFGVLLPMILRSRELVLPIAIVATVAIECGQAAFLTERFPSVLDIIANTTGACVGMLGLELWRRIRRR
WP_149771734.1	0.1723148148148148	108	WLTLLPASHGAAHGGVSEVPIRDLLGMPPYQIVGNLLVFAALGFLAPVRFAALASIPRILALAAAGSILIESAQYAMQLGRVSSVDDVLLNTAGAGLAAVASRRWWRV
SDP33595.1	0.17250000000000001	132	RAWLVAASCVYAVAVWWMTLRPSIYDAEVGGILGRLLDALRKSPATAWITFDVVESLSNVVMFVPLGLLVIAWRGRRWHGILLGLTVSCAIEITQLLFLPTRVADVGDVAANALGATIGVLVGRVLSRRISR
NBI92284.1	0.17251851851851852	135	PFAAAGLSIYGYLLYLYTIAFRPRYSSPQYELTFLWSYKRALNGSAYLWIEIILNYILFLPVGMLAPILIRHGKRRKKKVFALTMLTGFFISLTVELSQLILQRGLMEWDDLLGNVLGTFLGYGIYLGVDTVWQH
TPX03208.1	0.17251908396946566	131	RALLVTLFVVYLALLTWLVMWKLHDPFIGRADMRSIKLVPFLPGDGFGASDPLEILGNVAVFVPFGVYLRLLRPDWRVARIALLAGALSLAFEVAQYVTAVGSSDVTDVIANTAGAILGFVVLAGMRRHGR
MBR0425380.1	0.17255172413793105	145	MVRAIILIWMGVTILLTLGFREFDEKLSYNLNLFQCYRGLENQLSYNWRTYGFGYNAEQFKIITTGICNILLNVLLFMPYGYLMPALFPKRSFCWQKVLLIGIIITLFIEMMQLVSHRGCFDLDDIFHNTLGVLLGYALGHYAIR
WP_106841338.1	0.17257575757575758	132	KWFMLLFYLYVSIASYLLLLSPDRWRRRAFSVEWKQRMIEYGVPQYTHLFQNAKPFQTLSDYIFHYDNYSFGTIMYNLVGNIAVFVPLGFFLPLLFVSFQNMHRVFFLTLGASLVIEMLQFLFALGSIDVDD
WP_044853099.1	0.17264900662251662	151	RVLLVFGFLVYAMALWTYTLLPIPRMTATWCAEHAASHLQLRPFRFLADIRREQAGGGLRAFLRNPAVQQAVFNVALFVPLGMFVRHLFRRGFPATVAIGFAVSLFIECTQLTGVWFLFDCPYRLADVDDLLTNTLGAAVGFGLAPLLRLL
WP_170861208.1	0.17268907563025207	119	IALAVYLLAGASITLGPKPGRLFASGIRAFDGALSPQAIEALANVALFVPIGFLLCLSFPAVPRWLMWGLCVAASAAVELYQYVLPGRDATFRDLVTNGLGAALGVGLSWTLDRVLPRR
WP_188510040.1	0.1726923076923077	130	LLGAGAVSVYLTTLIAYTLLPLPSSTEKVCAPSVELVPFHSLSDIARETAGDGVLGTLTSPATLQVVFNVLLFVPLGVIVRGFLSRGLLTTVGAGLVASALIELTQYTGIWGIYSCSYRLADVDDLIANT
WP_147058013.1	0.17276315789473684	152	EVILALFVLYLVGLASQTIMPKWNMGVDVSTGEFFFDVYMSNQLAHVNTTPFHTITSYMQVNEHTDGWDSISNLNLLGNVFVFSPIGFFIPLLWRRMDSFKVIFFIGLSVTCIIESIQYFIGRSSDIDDVILNTVGVVIGYWAYILYKGIVK
WP_159456351.1	0.17287769784172663	139	LGLFLYYVWILCNMLFFDAAFGRAPRPMRQDFRFYAVDINLEPFKTVRNYLRALEHGRIRGSIVAINLLGNLAAFAPMGFFLPALCRPMRNVFLFTLGVAAMVCCVEVTQIVTMTGSCDIDDLILNTMGALSVWLIVQL
MBR3866968.1	0.17295774647887324	142	RTPLSCALFFCLCYLIFSITDPTVTMLLFRPDSFPVYADVTLVPGADIVDLLINTPNPNLVFNNLAGNVIMFGPVGFLVPLCWPYWRKLHRTAAFGAGLSLVIELCQLCNLRATVTDDLLLNTLGAVLGYLCFALLARLSGR
WP_078380679.1	0.1730065359477124	153	EILLAMFVIYSIGLASQTIIPNWHAGIISDTGEFYFTINTINESASVNLIPFKTLYDNFFQYNANVDDWSSVSLLNISANMLLFLPLGILVPLIWRYWRSFRKVLILGVAVTCCIEIIQSFIGRSMDIDDVILNTVGVMIGYSSIILLEFKRK
MBO2706865.1	0.17305732484076433	157	NLISTYSFIWYLAAAYLLIILPLPTRSSVASLTTAEYNLQPFYFLTQLKALTPFELGDPSTWLAAFKSDTFFQPFFNILLFMPIGAYLKWRHRWPLWLITLTSFSISLFFETTQLTGLYGYYSRAYRMFDVDDLMMNTLGGIVGAGCLYLIPNQWRN
WP_116505605.1	0.1730952380952381	126	IACFAFVALVAFSAVLARLTLTPSPASADIAGSNMRPGHSLRQYAESYTFLGACKQIGGNLLLGAPFGLLLPVLVARKGRMMRVLAVTVLVMALVELAQGAIVEGRAFDVDDVIMNTTGALIAYFL
MBQ8559333.1	0.17310679611650484	103	GEIYPLFYSYKEAWNHFSAREWRNIILNIMMFVPFGFLLPLVSKKFQVFWKTYLAGFLFTFLIEMTQLLLNLGICELDDLMNNTVGTMIGYGLYRLFVLAVKK
MBQ3782385.1	0.17314285714285713	140	RFLLGVLFLGYLAALIYFLFFSEHYGRVESEEYHYNLTVFKEIQRYIQYREQLGWEYFFVNIFGNVLAFVPFGFFLPLFSEKNRSFIYVTVYTFEASLVIELLQLVFRVGTFDVDDLLMNTIGGAIGCILFFMFRGKLKN
MBP6089696.1	0.17317460317460312	126	LKIISYIYFTLLFYLVFLLDYRLNQHFRSSYNTFPFKKTFEFITHYSELQLLDKWGYYSDLIGNVVLFIPFTFAYQQLSNQTYTAKKIVIIVLITSVFIEAMQYLLNIGVMDIDDLILNSLGGWIG
WP_108957242.1	0.17327433628318584	113	LLAAVWAAGLAHFTYFPVVVDRAQNLTPWYHQIQPVPGLGFLSADPSVALNVLLFVPLGVLLPLVTRGRLSAAGTALRCLALSAAIEVSQLLMYALFGNGRAADADDLLANTV
WP_020016625.1	0.17328859060402685	149	HSVAEVGMVAGTAPWLWMILTPQPGEGGLSLVPIQDLAAQFSGATSSAVVQVGGNLLVLAALGFFLPVRFSLVSMPGRFGMPAGPGVPARPRGRTAAVLLRVGGVLAAVAVTVEVLQYVLGLGRVTSVDDVLVNVAGGLLAALCSRRWW
WP_035696793.1	0.17333333333333334	141	SGFLLYCLALWTYTLLPLPSPDEIVCAPAQLRPFQFVHDIFDYPAGSAGELARNPAIMQVALNVMLFVPLGFFVRLIWRRGFAVATAAGFATSLAIETTQLTGVWGLYPCSYRLFDVDDLMANTAGALLGGLLSVALRPWL
WP_087758926.1	0.17333333333333337	105	NLQLFKEIKRFIKYREYIGFEGFVVNIVGNVLAFSPYGFFLPLLNNKYRKFYIITILSIFFSLAVETSQLLLEVGVFDVDDILMNSIGGIVGYIIFVIAYSLYKK
EEQ59567.1	0.17336000000000001	125	RAVFCILCIIYFIMLFIITIFEREPGSRTGISLTLFETMGSPRANAYVIENIILFIPFGFFAMGIWKRKDRLPACIFAGFCLSLAIETIQLLTERGHFQVDDILMNTIGAGIGVLMALIRFRCRR
GFI24918.1	0.17342857142857143	140	GVEILLFAAYLAVLCYFLFFAENLGRAFTEREYHYNLMPLKEIRRFITYRHTLGFWSVSLNLAGNVVAFIPFGVFLPRLFPGCRKFFLTMLFGFEFSLCVELIQLVGKVGSFDVDDILLNTMGGILGFCCYRVSVRLARN
RJL36187.1	0.17347826086956528	92	LEPGASLRFYLDRPGVRAALLQVGGNLVLMAPLGVILPLVAERLRGPLRVGLVAGLLSLAAEVAQGVLVLGRAFDADDVILNTAGAVLAYFL
MBR0091223.1	0.17350746268656717	134	FIKTVMYVYLAFVLFFTLMPIITSLPFVFNHPYEVHLIPFDDYVNGRGDFMRQIILNVVMTVPFGLLFPLTQKRSKRSLAITALATFLLSLTIEVLQPFINDFRSFDVTDLITNTLGGVVGYGCFAIIRPVVDR
WP_112884302.1	0.1735135135135135	148	IIQASFVLYVYILFKIILFKFDSINMTFLWAQLKTSLENPDHIIRQFQSGNLIPFDEISKITQGMSEHGWINLFGNLAIFIPYGFLLGAMLRNKKISCTDGFILSFALSQLLESAQVLFAIGIFDIDDLILNSTGGLIGFIIFKLFAR
MBR4208234.1	0.17352201257861632	159	RCTCVYLFLLYCFAAYFTTMMSFPDISDVMYLDTPYMQLIPFNGFGDYIKEIQLYLLIGGDDLIKNLLLIPYHWEKLFNIILFVPFGFLIRYIFDLNLKKTALYGALLSVFFELTQLSGLFFIYPRPYRMCDTDDLIMNTLGAVTGWSLVILFKRILPR
WP_152330769.1	0.17353383458646618	133	VAFLALVAFSAVLAKLTLTPSPASAGVAGSNMHPGHSLREYVEDYSFLGACKQIIGNLVLGAPFGVLLPVLVPRRLRMIRVVVITLLVMALVELAQGAVVEGRAFDVDDVILNTAGAIVGYVLFGRPLAHLIR
WP_209890176.1	0.17355263157894738	152	RLVGVAVICIYTMTMAGLTVAPAYEIAETCSNRAGGELRPYPFNTLLQLLEVHADGTSLPGLLVSWPVLQLAANVVLFMPLGAVLRGVFRLEVTNSLAIGVMLSVLIEATQYTGAWGLYPCGVRIADIDDVFANSLGALLGAFFAPVLTRLR
WP_231270918.1	0.17355371900826447	121	LTGGYLVFVAWLTLTPQPIGPDDQDLIIRALEALHRRGYAESIDYNRLEFLANIALFVPIGMFLLLLFGAGQWWLAAIGAFLLTSFIETVQQQIPGRVSDDRDLIANTLGGLIGIVVALVL
MBR3397397.1	0.1735537190082645	121	IFALYVFVVLNVTGAGTVFDLKRYGLEIRPEQINVLPFSDPNLNIVTHGLNVILFIPFGLLFPLIRGSKKSFACTLAGGALLSLIIELSQLLNNRSTDIDDLIMNTVGTAAGFALYVLFFR
OLB79602.1	0.17376068376068382	117	FLVVGTLPWLWMILTPDPGGTRRVRLVPLLDLASLRPGEVLVQVVGNLLVFAALGALLPVRWPAGTGTVALVAAGASVAVELLQYALDLGRVSSVDDVLLNTLGAVLAAQASRPAWR
MBS6445291.1	0.17376237623762378	101	NLIPFEAYYSWFTHGVYGALIENLLGNIVTFMPMGFFEMALSKHKKLWKVVLKCFIIVTCLELFQFLSCLGYLDIDDITMNTFGCLLGCLSYYLLVSIRRK
GHG23478.1	0.17387755102040817	147	ATTAAVLLYGCMTLAVVFLPLPGPGTRRLAQTVQLHPFQWIADIHTELLKHGGQWFMTQTFQQACLNVLLFVPLGVFARILWRRGLTGTALIGFTASLFIEVTQLTANFGTAPYVYRIFDVDDLMNNTAGAMVGWVFGALLLTLRRS
MBD5130015.1	0.17390070921985817	141	LLAGYFAALVNIVWFPVFEFIDILTSDPAAILDISRGGYYARNYEIFRCLFVDFKPLRLLHDFEILANVALFVPLGFLLPIAFRRLKWWQVDLICLGTTCVVELVQPIFGRAGDIDDVITNALGGVIGCAAAGLVFKIFGR
CCA57501.1	0.17393700787401573	127	LSLAEVAMVHGTVPFVWMTLMPGGGAGVVPARVSLVPLRDLVTMGPLGIGGNLLVFASLGFFAPIRWTAPASVPRVLALGAGCSVLVETAQYVFRLDRVSSVDDVLVNAAGAALAALASRHWWRTGP
WP_146342303.1	0.17398550724637682	138	ILATYLILLIELTVLRHVYFPWDIRFSSDYNFHSINLEPLIETIKLTNGQSSFDFVYNLYGNILWFVPLGIILPSLKQFKKYTLFKSMLVGISLSIAIECGQFILGSGISDIDDVIFNSLGTLIGCGLYFILNRLLTK
MBQ4465288.1	0.17402515723270442	159	RTWIAFCSMVYMVCMCYLLFLRRLTNGRADGIRRFAQEHGYRQAVRNFIQPIPLRTIRNFYRSWRFALDRSGFDLWNYAFINNAGNVLIFVPLGFILPYFWKAQRNPLVFLFTAVLLIGCVEVTQVLLLLGCCDVDDLILNTAGCVIGYLLYGIFYLMF
WP_170128127.1	0.17406666666666668	150	FLLIIYTTFVLILTLAPYKESVKFDDSYNLTLFKSINNYVKHMQNFGIINLEAFRYLPFEVIRFANSVFTVSFKNILGNLVLFLPLGFLTSFLIKSKKLISVFTYSLLFSTLIEVMQYIFLTSRRADVDDVILNTVGGVLGYLIYKIGGR
MBQ3215232.1	0.1741538461538462	130	RFVLMAALMVWLVAVVRTCLTTRTSGVFQWNLLPLKSYITVLQGGNPELVRSNFMNVLLFYPGGLVSASLWRRSKLWKLTGLFFLLSLLIELTQFVFCLGFAEIDDVIHNTLGGWLGLLTSKQFERLTQK
WP_158568838.1	0.17417910447761192	134	GYFVLLFYIVFWAPWRKGVKLSEAERLRLHPIVDSVKELFNNHGAKWWVHAFYFCSNLFGNIIMFLPFSFVMMWVFNMTNVIKIAILACLLSLAIEVTQYYTGTGVADVDDVLLNTTGAIVGVYLCRFFQNHYK
MBD5469833.1	0.17420634920634917	126	IVHVLFVIYMGVLFRLTLFRSTPQREVNWHLFREHIRLLRHHSWWHFVYFFGGNIAAFIPFGAYLGFREKKIITTVIFGFLLSLFIESMQYVCSVGITELDDLILNTLGAFLGVVAVKALKKKFAK
AHI03396.1	0.17425531914893616	141	WILVALTSYTAVMVALTTLKAFYRIGYLWNPANQRRRGLSLIPFDELRSTHSWFGPVFEFGGNIAFFVPFGILIYVLLYRMGGQHPIRNTVIIGAFASILMETAQYVFALGYTDIDDLMMNTLGALIGAGVAKLCGVRFHK
MBQ1261674.1	0.17428571428571432	84	AKTDPKDGILNILVFIPLGMLLPFFQQKGVWIKTVLICFLLSTGFEVLQILNSIGAFTYIDIINNTVGGMIGALVYLLLRKRGK
MBO4404268.1	0.1743089430894309	123	NELKLLMFYICLIVLARIVYFPWHHINGHIGTLNFDCNRVFPPRLNLVPFVHLFDYYSGWKMNIIGNILMFIPVGIVLPACFKRLDSFLNTFLAGAMISLFIEISQLLFYERCSDVDDFIMNS
OJG14216.1	0.17435897435897438	78	IANIFVFIPIGFLIPFMSRNFEKMGKTVLLGSGLSLAIEISQIFTLYRATDINDLLTNTFGTLLGWCCFKMATKLFHR
WP_129736950.1	0.1743939393939394	132	KLIYRGLLIGYILVVIIATLGRPSYSFDMKASTELFSSYRLAINHFDMREWRNIILNICMFIPLGFLLPLVSSKMKHWWMTYIAGILLTLCIELTQLLTNRGIFEIDDILNNALGCMIGFGLYSLGRYIYQK
WP_123913910.1	0.17443396226415095	106	NLIPFKTICMTFSRPDIPAVMMVQIAGNALMLAPVSFCVQHLKIAKDWRTAMFMTFLVSAGIEGAQLILAFFQSAIPYAEGRATDIDDVILNTFSGLIGCLMFWAV
MBO7336401.1	0.1744755244755245	143	IYKILFAIYGLLGVYLLFVRPTSNSYGSYIQNLRYHLNYIPFVQLIKYAKVIMKGYGWPEVYMNLFGNILFFIPLGLFLPAIKVRFRRFPRFLRMFLIIDLSIEIIQLFTLRGVCDIDDVILNVTGGCIGFLFARPLRHLRRR
WP_131848870.1	0.17454545454545456	143	RALHLTFIVYITMLLKEIFFPIKILPPEYATPTGLNNFVPLESITRTFGSEVPNVALLQIGGNLLLLFPFGFYVSILWRKVNSAGKAFLMGMGVSLFIECLQLTLTNMIGQDYRRFDIDDLFLNVIGYMVGYFILKLSVPVVK
MBR3474818.1	0.17456521739130437	138	FLWTGFAFYLLCLALLLFQRRLQPEQSFNLIPLRTIRGYLLILGRDDAAAASLLPYAATNFLGNILAFLPLGLFLPLLFPRQRRFWRFMLTAALCIAFVELLQLLSRRGALDVDDLLLNWPGAILGWLLWKLAQRREK
NUW43750.1	0.1746031746031746	126	TALADVGIPAGTLPWLWMILTPATGQEGVSLVPFTDLVTLADAPAGAVLTQVGGNLLVFAALGALLPVRGPRLASVPRVAAVAAAASVTVEVLQYVLRLGRYSSVDDVLVNTAGAVLAALVTRRWW
WP_176930654.1	0.17465648854961835	131	DSLAEVAIVYGTLPWLWMTMLPDSAPQRVNLVPLHDLFAVLASGPATATVQVGGNLLVFAAFGFFAPLRFAALASVRRVLALAAAFSALIEIAQYVLRLGRVSSVDDVLLNAVGAALAALASRRWWHRRAG
EKP94315.1	0.17472972972972972	148	GWLRALAFGVYLAVLLRVTVFKFPAPLWRNGLDPELLVARWRWSVNLIPFRTIAGYLAGEPSPGVAMQNLAGNVLIFVPWGLLWVWCWPRRASARLVTASALVASGILETAEFFLGTGSWDVDDLLLNVLGALLGYGAARVARLGFRR
WP_101651505.1	0.1747368421052631	133	KKLIKRLFLFAVLFILSLTLIADPTRTRAHVYNFIPLHTITYIIMHKSLFVILKNMIGNVILFLPFGFLLPLRWSKVNTIYKAVLIGSLFSIFIEMAQIIYAYRMTDIDDVLLNTLGTAIGYKIYQSSIKKYK
WP_026990914.1	0.17478571428571427	140	NKYLKVVVYLYFLILIYITFFSGQRHSDDLYENNISFKLLESKWDYLNNFDDLYANQKRFVLIEVLGNLMLFMPFTASIFVLVKKKISVLVLIAILLGVIISVESFQYLFHLGVFDIDDIVLNFTGGMIGLTVFNLFFRK
MBR1633749.1	0.1748148148148148	108	GSYNIQPFREIGRYIEYADMFSWQIVAVNLLGNILVFLPFGFLIPSLLPANDKKHPLAITGLSLLFSAVVEVLQYLTAVGAADVDDVILNTIGGFLGYLCYVSWRILR
GFI16652.1	0.1748322147651007	149	KKYVRLIFFIYLLVVIKVIIFKYPLEQLREIASTWEKGVILEGLDTANFTLFKTIRMYIDYSYKLNSFENLVGNVVVFIPFGFLLPYVIKHGRNFFVMLIHAFLFVTGIEVFQLFSAFGAFDVDDILLNCFGAVLGYLVYLGYESLKRR
MBR6917735.1	0.17485915492957746	142	KALIIIFALYVLLLLNFTIFDDYFGRSVNASESGFTLSEYFEHKANLVPFRMIVRQTKALVNGRYSVGFFIINILGNLAALAPFALFLPALFKKCKKWPRFLIVMTAIIFTIETLQFFTRTGSLDIDDYILNLSGAAAAFAL
MBR5231476.1	0.17488188976377952	127	TMLPLPSRESFAAMRPVSELIQLIPFQNFLDIKAQSLARDIAILVFNVFLTVPLGFFLRYLFGFNLKKTVWYGFLTALLYEITQLTGLFFIYPRPYRIFDVDDLTINTLGAFIGYYCAPLLSPVLPS
MBE6692737.1	0.17495999999999998	125	TTIFKICSVVCLMLSLCLVLYATVYGRHEARGISLIPFRSLKEAKTQPEIYRTMLMNLALFVPFGLSLTSCITRRFSIKQRTFLTLIFAFILSSLIEASQYIFALGIFQTDDIICNTCGALLGTL
WP_069328442.1	0.17496350364963503	137	RKVSFILLCIYTPLLLYWMFFGFGREYDPQAAYRYNIVPFHTITDFALMRVGGRIDQWINLFGNIAVFVPFGVCIPLLKSYTWRAFMIRFALGILIIEIVQMISKRGTFDIDDLILNSIGATIGWCLWRYISTFRQR
MBQ3756096.1	0.1749645390070922	141	REAALLLMYVNLAVLLRFVIYPFFTVNGQVQPLIINTRSIQPVRINLIPFAKLFDYDSKREAAINILGNAGMFIPTGIILPILYRHIHGFWKAVLAAAGVSFAIEMIQLLLPGSVSDIDDLILNTAGAAIGYGFYNLARSF
MBQ8134095.1	0.174965034965035	143	HEVGLLLFVMFCVGVASQTFIPKIEYGNTTNFIINQNVFGEINLIPAKIFSDTYHEWILNHDSLYLIINFIGNICLFLPIGFFISLLWENESMKKTVLISFIMTLSIELLQLPQARGTDIDDLWINVLGAVLGYFIYKILSKV
WP_148930587.1	0.17496598639455782	147	KLFWFALFLIYGYGLVKVILFKYGTVDAAVLGRQLQLAVDNPEHALHRLSFGNFTPLESITRNLQRLSNRNDAVNLFGNIAIFAPLGAFVGLLTRMKWLGAILVAFLVSLSLECAQIVFSMGTFDVDDLILNTLGGLLGYAGYRLFT
WP_225254866.1	0.175	120	RPLVAALFLLWVGIVVALTLTPSDPVPVPPHYLEQIGHPRLVLSLLTAAPSDAEQVANILLYVPVGFLARLVWRRTVPAALIGLVLTVAIETCQYSIIGRAGSITDIRNNTAGAVIGALL
MBQ3665609.1	0.17503597122302156	139	VSRLLFIIYMAATLYILLMSESFGRTVTENYRYNLNPFSEIKRFYYLIGTDSNTKAMINIFGNIICFLPFGLYEAVELENKKFLIIKVTLLTFFFSLCVETVQLYFRIGIFDVDDLILNTAGGFLGGVVYRILWIFWKR
WP_018560732.1	0.17508064516129032	124	LAFVAMVAFGAVLARATLAPSYASEGLAHANLQPGASLRQYYERYTVAGAVRQVGGNVLLGMPFGVLLPVLAPKARGALRVVVTTGLVMVLVELAQGAVVQGRAFDVDDVIMNTAGALLGYLLF
WP_185036625.1	0.17514925373134327	134	IARLALVLSLGVVVAATLIPSQEIGTGDHSVWLVPGEGILFNNTLEGMERSMYLRQQVANAAMFLPLGICFRFAFPSVTLVKTVLAGCGLSLFIEIVQWFMNAGRVVDIDDVIVNTAGAFFGAVLCTLAKKLIR
WP_216460228.1	0.17518796992481203	133	TWNMVLFLVYFGVVLYLTVFMRIGAEVDASIVTTPFDDLTRAIQTGNPAMVQHMLLNVALFIPFGYLIPAMNPEKLRKCSFAFLGGIMCSTVIEGVQMVFSLGQSDIDDIIANSIGAVIGYLAVRFVWQFQKN
MCC2164040.1	0.17528000000000005	125	ALLITYVLALLYITIFSRAGEHQASVHLELFAGFSEAFRTHNMESIQHFFANIGMFVPFGVLFVLTLTKKRCSYHSAVLTGAMFSTFIETFQMIAQIGQCDVDDIVANTLGTQIGYLIGVLFFRR
WP_089800626.1	0.1753333333333333	120	LAAVGAVTLTPGRTHDGSLGVVRTVLAWLDERGVPLRFEVVEPLANVVMFVPFGVLVGLLVGLRRWWAVVLLGLATSAAIETVQRVLPDRFSTVQDVVMNTLGAAVGVAVLAWVVARAGR
WP_125651372.1	0.17535433070866138	127	IMITTAAISYLFILVAFTQFPLNQLQGPRPQFWGQQSGMITLNPLRTFSYGNYQIGGNLIMLAPLSFFYAYFTEKGQSWWANAKFCCLISVTIECSQLLLNYFYLSSRCFDTGDILVNTLGATLGWL
WP_075133631.1	0.175390625	128	RSVAEVGVVHGTVPWVWMILLPGGDEATSRVSLVPLVDLVTIVGDEPVLAVRQIVGNLLVFAAFGALAPLRFAALASIPRVVALAAAGSAAVEIIQYTLALDRVSSVDDVLLNAAGAGVAALVSRRWW
NLV58778.1	0.1754140127388535	157	WIRYVIFTVYVFANLYETLLFRVVTPEPRYELGLLWSYREALSIHRDGGSGIRLLITDYGLLKEIILNILLYIPLGYLLPFTWPALARGRGDTSPESGLSWLVAISHRIVPIGLICSVLTELSQLLFHLGLFEFDDIINNTLGCFLGVGLYWLLMRR
GHD82594.1	0.1755652173913044	115	LAVVAWLTLSPQAPDQRDGPLWQLAVFLDRFQATQWLTFNDLEFMANIALFVPVGLFFVLLVGKRQWWLALGLAVLLTAGIEWVQQFIPSRVSDPRDIVSNSVGATIGVVVTLSV
MBQ2836047.1	0.17557971014492754	138	ILLYAVSICYVVIVIGATFFSRTPSETYNDRMNLNLFSSYVEAYHDIGVVLLNNVLLRNLILNIMLFIPLGFLLPMYSDKLKKMYIVVPIGLLATLTIEFTQHFNDYGTFEIDDALNNTIGTLLGYCLFMILYRLNNK
QNE78896.1	0.1757352941176471	136	RWGRILLRALMLVATIVGLVAFSVVLAHVTLTPSPASEDLVRSNLRPGRSLRQYAEDYTFLAACKQAGGNLLLGMPFGVLLPILVARKLRMIRMVLLTVGVMVIVELVQGALVAGRAFDVDDVILNTTGALIGYLL
SDT65876.1	0.17576158940397354	151	RLAGAALFAIYGMALVAYTLLPWPESDWCAAHEAPPVQWRPFHSIDDIVTDTAGLSLMARLESAAVLQVVFNVVLFVPWGLFLRRFFGRGLGLTVLSGAAVSVLIETTQGTGVFGLAGCVYRVADVDDVLTNTAGTVIGALLAPVLLRWMP
WP_093839711.1	0.1758974358974359	156	SALVGYSFVFYLLAAFLQTVVPLPRESEGLCGAMRYAAGPQLEPLEFVRAVSEAGGGSWAPGGLVGLLPFWTTLLNFVLLLPLGVYLRYYLRQGPAAATVLAFGTSLFFETTQYTGLWYTYPCPYRQFNVDDLLLNTLGAVLGWLLAGPLGRLLPR
MBO5049409.1	0.1759154929577465	142	WRFVFLLYTAVLLFLLFYREKAVLDGSSYTEALKQNFIWKPLYTIKNYMYVILYNPDSPYYRHCLVNIVGNVVMFIPVGVLFPKSSHRARRFFRYMGSSLFFVLLVETVQLFTLRGVFDTGDIILNGIGLTLGFIIYKCFFR
WP_078768299.1	0.17595238095238097	126	AFCVAMALGPSILTRFADAYTRELALEPFRSIKLYFHTGYEEWLRVLVMNMAMFYPLGCAFACFNKQVNIKPWMFFCFSFLLSVAIETVQYIFSLGVSETDDVIFNTLGAVLGYLITFLFYKMFEK
MBR6953781.1	0.17601265822784812	158	RGILYAAFGGYLAAVSYLVFFSRAATRDYQVHIALYQDLGRAVRIDLGFLAFLRVLFTEGFAAAMRHVQVETKDITQVYMNAMLFVPMGYLLPYLFSWFRARARIRPAVACFVVSLLIENLQLAFRRGFYDVDDLVSNTIGGVIGQFLFLAVAYVVTH
WP_151701109.1	0.17601449275362321	138	HEVGIFLLISVLIGVFSQTIVPRHGLMKPTLSNVNFELFRVFRETYNAIKYLGFWQPFYINFLGNIILFIPIGFLLPLLFKRMERFPYTVIVGLCISLFIEITQLPQNRSSDVDDLWLNTLGALIGYIVYLMIKKKFP
WP_120105953.1	0.17629629629629628	162	ATLVVFSFIYYMISALFLVLLPLPSSYDTCAQQAPGTVYYSLMPFTFITDMLQDGTVQWTQPGTYPQILKQKAFWQAAFNVLLLVPFGVYLRYFFREKRHWRRALGLGFLLSLFYEVTQLTGIYGLYKCPYRLFDVDDLMLNSMGALIGYFGAPIVLALFPS
OFS21742.1	0.17631147540983605	122	LAMVGLVTLAKPWIEIPGLINGSAHAIRSLDLQFLDGWETPPIWYGPYTNTFGNILLFVPVGAAFYALTRGTGRAVLLGLATSLSIEVIQYIFALGYSDVDDLLFNTIGAALGGIWFARCDH
WP_125787806.1	0.17631578947368423	114	ALLASLFAVLLVVFVPAPPAGRGSPVSLHLLADVLPVFGDHPDPALFQLAGNVFLLTPLAVLMPVRFEWARPVPRVVLSAFVASVSIECLQVWQGAGRVGSLDDVLCNTAGAAL
WP_056948756.1	0.17632352941176474	136	IFVFYLCLLLSLTVLRHIYYPWQMHLYVNRSLTQINLTPFVETFKLRNAPAQIDYWYNFYGNILWFVPFGWLRGSLTDRKGTWLLTIIEGALFSFGIETAQFILGTGMADIDDLIFNTLGAIIGVTLYKGYRILKH
WP_231952375.1	0.17632352941176474	136	IFVFYLCLLLSLTVLRHIYYPWQMHLYVNRSLTQINLTPFVETFKLRNAPAQIDYWYNFYGNILWFVPFGWLRGSLTDRKGTWLLTIIEGALFSFGIETAQFILGTGMADIDDLIFNTLGAIIGVTLYKGYRILKH
WP_104313718.1	0.17636986301369864	146	LLQWGALLLYGMALWTYTLLPLPIPGTYECLPAQLNPLQFLSDITKYPHGSPGELLRNPAAAQIALNVALFLPLGSFLRLIWRRGVAASVVAGFLVSLAIELTQLTGLWGVTACAYRLFDVDDLLANTIGAALGGLFSILLRTRRN
WP_148940334.1	0.17639705882352943	136	ILTKMILFKYMSFPEIISHFTFKTEGAYWNQNNFIPFKTILYYLFIADINTNIRIENLVGNIIGFMPLGFLLPIISKKFYSLKRVAFAAFFLSSTFEIIQIIFKFGSFDVDDLILNTVGGIAGCLPVFLFLRVYKK
MBR1773784.1	0.17639705882352943	136	LTVYLSIALVTRLVYFPEVITPMDDKVYFYTGKYVVNRLNLRPFIYLKHRYQGWFINMYGNIIMFIPVGMVWPYCFKKLNNVFKVVLAGFGYSLSIELSQLFVFARGTDIDDLILNTFGALIGALLYFYLTPLLRK
GIM72293.1	0.17645161290322584	124	PALAEAGIVAGSLPWALMLFTRQDAPRDVELVPLQDLSSWIPAQVVGNLLVLAAFGFFLPVRFAWAASLGRICVLALVTSTLIEVLQWVSAIGRVSSVDDVIVNTVGAVAAAALSRRWWAGRAP
WP_078711168.1	0.17648648648648646	111	FLCAVLFLDGFFFTRSATHYVNLVPFKTIKEFFATMRDENNLRAFGNLVGNAILFAPMGLLLPLWSKKFHNIFLFTFTIFVMVSGVEIFQHYSNMGTADVDDIILNVAGAL
WP_087156508.1	0.17650793650793653	126	AVCVVFGGYMGALFALTLSGREIGSAKKSFEWEPLWSYREAIFEGSRPLGIEIVSNILLFVPFGILMPIFFRSYEKVKAIVKAAAFLSLAIEVFQGITAIGLFEIDDVINNVLGTLIGIWVWNVGR
NLA80821.1	0.17654205607476636	107	NLEPFKSIKTMFTIGMKYNGPETMHLHISTIYINLLGNVLIFAPVGFLSAFLFKEPKWHKSLLAGLSLSMTIEIVQLFLLTRSFDVDDLILNGFGTLLGYLFFRLLA
MBS4932350.1	0.17656	125	LVAVFLVYLFVVLWLTLIDRQWGERRAMLTPFWELRELLITNRKLYWTQQIGCNILMLMPMGFLLPCLHQKFRKLRIIFLIAIMFSAAIEITQYFTGRGLCEFDDVFHNTLGACIGFIIWKKLSH
WP_173873270.1	0.17658730158730163	126	AVVLAFAAMVVFAALLSRATLEPRAGAEGLTHTNLRPGASLRGYLGQPSPATVLQQLGGNVLLGVPFGVLLPVMAPHMRGFAKVTVCAALVMLLVETVQGLWVTGRAFDVDDVLLNAAGALLGYLC
WP_051259545.1	0.17661417322834647	127	YTVWLLYLLFFISFRNSDSSHFSIKPIPFDTIDEYFIVITYSKIDFFKNIIGNIFLFSPYGFLGILYPKLKKVGWFILTFFVIINIVEFSQFYFKRGFADVDDVILNTTGALVGYFIYRTLFYIKDR
SDQ17915.1	0.17661417322834647	127	ALWIIQLVYLSVVFYFTVISRELSDEYKMELMPLKTIVDILHVDYDSHGQYILRQVLLNIGLLMPVGFILGFLSTWLKNDVCIRKVILFGFLTSLSIETLQLISKTGTFEVDDLIYNTLGCTIGYFV
WP_203741870.1	0.176640625	128	LSLAEVGMVYGTVPMVWLTMMPGPAAGLVDGRVSLVPLRDLATMGTLGIAGNLVIFAALGFFAPTRFAALATAPRILALGAGCSLMVEIGQYVLRLDRVSSVDDVLLNAAGALLAGLASRHWWRTGRR
MBQ2767665.1	0.1766666666666667	90	YRDVQHLSLQLIPFFSWRQAWHSWSASLFEQLFLNIAVFLPFGLLTAIRFPALRRIWRMALTAFSFSLVIEVTQLILRRGVFDVDDLFCN
SFL22944.1	0.17672131147540981	122	RAAGLVLLGCHLLFVGWLTLRPLSVPWVSPANLRPFASIHADLADGPRAALEGIGGGLALLAPLGVLLPMAAGRAASRLGSWARTVFAAAMISLGIELVQPAVPGQVADVDTLLLNTTGVAL
MBN2950792.1	0.17672131147540984	122	MSVFLTLIYVLFILYETLMFREVGEARINLVPFSYAGKFFKEQTIRIGVINNIWLFVPLGTGVYKRFRKKWVLLVLFAMSVAIETTQYITGLGIAEFDDVFGNTLGGWIGILLAKTMISYKK
WP_122790380.1	0.17676767676767677	99	MREINLIPFYYKEEVSFHATEVLENVLIFVPFGIYLCLIFKKLRFSGKLFLIAGMSVLLELCQYVLAVGRSDVTDLITNVSGGLIGVFLYNTIVRLFHN
WP_219835066.1	0.17682119205298016	151	IIRALLAIYLYALFKIILFKFRVIDAAYLREQLMRSLTHPGYVRSRIEGSNLTPFKEIDRTIHELSPYELAYLIGNIALFVPFGVILGLLFASRKLSLLCAFLYSLGLSLVLEGSQAVFAIGSFDVDDLLLNALGGLMGCALFKFWTAATR
WP_223589180.1	0.17685483870967741	124	MCMYSLGLFILLFFRPSNQEYKQINLMPFRTILGFFSGDAHFLVAFYNITANILLFVPYGVAAYLLNKRPSKVKLISFPILSISLIEAAQYFTKRGSMDIDDFILNVLGVGIGYLLHPIIQKVV
MCA5963160.1	0.1768702290076336	131	AVCIAGVFVWLYIVFLSTVFSRDPYPEMKYELMPFWSYVFTIQYRSVSMAEEIFLNVLLLMPMGVLLYAAFGRRVGVMRITAAGLSVSFCIEFLQLVLKRGLFEWDDMIHNTLGVYLGCWICKKIMDVCKK
WP_092541468.1	0.17687500000000003	112	RSLAEVGVVYGTAPWLWMILLPNNGLVEGRARVNLVPLRDLIEVLDGGASTATLQIVGNLLVFAAFGFFGPIRFAMLASVPRILALAAAASILVETLQFVLRLDRVSSVDDV
MBB5978386.1	0.17689075630252105	119	RSIAEVGIVYGTLPTVWLTMLPGSHAGTAPGRVSLIPFHDLMTTSPPQLIGNLLLLAALGAFAPVRFRAFATLPRAIALAAGVSVLIELAQYVFRLDRVSSIDDVLVNTVGAGLAALAS
MBP3351055.1	0.17696000000000003	125	WSTVSFWTYLALVIMITFLSRESGDSTGVDLELGASLRINARNNALVLENVLLFVPYGFCYCWWEKGKGIFFNSFMVGFVTSLIIEGMQLVTGRGIFQLDDIIMNTLGCMLGASIYKLCCVLFRK
HGU26040.1	0.17702702702702705	148	LPFAAFWVYGLALVNAVLFPLHLPEPGVGFTYASRWEQLSRLYHYHGLNLVPFYFGNCWELPRPCAIGILENILMTVPFGVLYPLLRPLPARRIPLLALGVGLGTESAQLLTMLLIGSNYRSVDINDTLFNALGVIFGVGALRLGQKI
EEC56538.1	0.1770440251572327	159	RIVVVYTFWFYVLCMCFLVSLPLPTFEEVSRMTDNMVRLVPFQFLTDIRHEADIAVAGWDLQTLSAVVHTQTFFEVVANIVMMIPFGIYLHYYFRQSWPKVMVLGFCMSLFFEVSQITALFGIYPRPYRYFDVDDLICNTAGAVAGSWITPLCTFFLPK
MBO7514868.1	0.1770476190476191	105	RYNLKPFQEIRRFWNRRHIVGTRSMLLNIFGNVIMFMPLGAFVCAVPKKANFIICFFISAFFSLLIETIQFCFKLGSFDVDDLILNTAGGLLGYLLYAIFRGIVR
MBR2133809.1	0.17706666666666668	150	KDAIIILFFGYCFGLASQTIFPDWSAGIDSSTGKPFFYLTNITDSININLIPFKTITEQLVGKVDIEQQYAKTLGIINLAANFFLFVPIGFFVPLVYVKLKHFKNMALTGLSVCLIIELIQLVIGRSFDVDDIILNIFGILTGWMLIKAL
MBQ8160861.1	0.17711538461538462	156	RIGKWIVFCVYLFGFLYETILFRAVRSHPILVLEPLWSYRAAFSTGGGVRNLLDSLLHGTAQISVTNSGLAREILLNILLCVPLGYLLPFVFPDLQKDRLLSWQVVLIGFLLSVCTETVQYLFRLGTSEVDDVINNTLGCLIGSFFYGLIALRAAK
WP_179912533.1	0.17714285714285719	154	RLLVSAGLAVYGVALVAYTLLPLPSGAAGWCAQHGIDAAQLRPLAFVDDIRRETAGLGLTQTLRSRSVLQVVFNVLLFVPWGVAVRRFFDRGAFVTVVSGFAVSVLVEVTQYTGVFGLVGCSYRIADVDDVLTNTLGAAVGALVAPLVLVWLPR
WP_168574114.1	0.17719696969696966	132	ISLTIFKNSIIFTNPLKNYQYIHKGIFGIINVIPFKETIATLTDGHTPIRIPLINIFGNILVFIPLGFFIPLLFEKYNKASKVFVLGFVSTLCIELTQLFIGNNVCDIDDIIYNTTGAILGLLIFRLFEKII
WP_210053166.1	0.17721854304635765	151	RVLVVSAACVYAVALVAYTLLPLPDPATVCAAEGGRGPQLVPFAFVGDILRETAGLDLAATLASRATLQVVFNVVLFVPFGLLVRRAVGGVGRTTLLGLATSLLVEVTQGTALFGLYPCPYRLADVDDLIANTTGALLGALLARRVLAWLP
TDO42338.1	0.17726562499999998	128	DAFAEVGLVYGTVPMLWLTMMPGPGAGVVPGRVSLIPLADLVTMGPLGVAGNLVVLAALGFFAPIRFAAVASAPRLLALGAAASVLIETSQYVLRLDRVSSVDDVLVNAVGATLFGLASRRWWKPRGG
OJG11733.1	0.17727272727272728	88	PSTFIPAMKQSVFLEPAFNLLLFFPLGIYLRYYFKFDWKKTLISAFLGSLFFELTQLTGLYFIYPRPYRLFDVNDLFHNTLGGMIGYW
MBO4626611.1	0.17728571428571432	140	MTGVTTIYAIALIAVLFGTFDMYYRRSLGATPRYNLVPFRTIGEYLEALGTGELNRMVVLENLLGNLVLFAPVGAIAPFYVRELRKLPWFLLCLFTGLILTEILQRVTGRGCMDIDDVILNSIGAIIVFFMVWNKRAVKL
WP_086673846.1	0.17731707317073173	123	PWAYAGLAAVLAAELSVTVFFPSPGHVSGQCVINRNLSEPFATEQGLLNVAMFLPIGFLGVVAVRRVLPVFLGGALLSVVTELSQALAPWVGRSCDSSDVLTNVLGAGVGALAGWTVVRAVRG
WP_162370710.1	0.17733333333333337	135	LWTGLLMGIYLALLSHLVFFSKSFGRDTVRTRYNLELFKTIGNFIKYREQVRPELFYMNIYGNMAAFMPLGLLLPLVLPKAGRLSGTLFSGLLVSVFIEAVQFICKVGSLDVDDVVLNVLGTLLGWMLYRIGRHI
WP_210530257.1	0.17736363636363633	110	LHPFSFLGYLIHGWRRAPDLGAWLAQGQLLSVAMNFVLCAVIGALLPRHRIGFGTALLLGCGLSLAVELTQLTGIWGLYPCAYRKFDVDDLILNILGVAAGYFAGRGVRR
WP_187366951.1	0.17746478873239438	142	HELLLLIFVLFMAGLASQTVISQNLIQDGIAESGELRVNLTPFHKLTEIQTALQYNNVHYILIEVFGNIAMFAVIGFLLPLLWSEFESFKNIVLISFTISLVIETTQLFLPRATDVDDLIMNTLGGVIGYMIYRIGRRIFPN
MBR1848579.1	0.17746913580246912	162	ATVIFSFIFYMMCAFFLTLLPLPTIQEVLKRKPVPFNNRLFNNIMYVLKQAGFIAGNPGTWFRVANWKAFFRSSMLFQIVANIVMQVPLGFYLKYYFRVNWKKAVGIGFLVSLFYEMTQLSGVWGIYPYAFRCPDVDDLMNNTLGCMIGFWMAPILMKHLPS
EEC58251.1	0.1774814814814815	135	NIVKWIIFIAYIAVMVYFLFFAELLDRMPAESYRYNLEPLREIKRFIAYRDIIGTKAVLLNLFGNIAAFVPFGMALISMSSKKPGFIAAVIYSAAFSAAIELVQLITRVGSCDVDDIILNTLGGAVGYVLYRLIK
WP_213454732.1	0.17752475247524752	101	WMIMLPGGQAGAAPGRMSLVPLRDLLTILTDGGPPTAAVQIVGNLLVFAALGFLAPLRFAALASVPRILALAAGGSVLVEAAQYILRLDRVSSVDDVLLNT
RKI63722.1	0.17759259259259258	108	FVCYLVGLLCLTLFNSIIGDVYYYLFYHAPSGRGHNWFTFEYDFIPDFFINFGSENLGNILMYLPFGILHPLFSKRATWSRTMLAGIITSVAIELVQPVFGRSFDIND
MBR1744077.1	0.17764285714285719	140	RIVAWIGFVIYLIAMVYFLFFCEKMGRVSGVDYRYNLKPFAEIRRCLQYIYTDRYRYSMTLNLFGNVGCFVPLGFVLPFLSSKRWSFIKVTLLSVSASVLIEVMQLITKLGCCDIDDVILNTCGGMLGYILFLLCRGIYR
PAU69801.1	0.17764285714285719	140	FSAYVAVLYALGLIAFTMYPMPDDPTAYCRTHHLGPQLDLLRFIQDAQSGLSGVLQLVMNVVLFLPLGFMLGRWAGWRFWQTAGTGLACSIFIETTQLTGIWGLYPCAYRYFDVDDMLTNTIGAMLGYVLAVLYTKLVPR
MBQ1342827.1	0.17766917293233084	133	LALALLVIYLGLVFYVTGPGTLWDGVAHGFRLRPAKINLIPFIRDIAPYRHWARNLALCGLNVVLFVPLGLLVPAVWPAWDRWPRVAGLGAGFSLLIEACQLLNYRFCDVDDVICNALGAALGWALLQGAKKL
WP_130861110.1	0.17770700636942668	157	RSAIMYTFILYLINMYFFVILPLPPAEEVANYTGPAMQLIPFQFVSDFIKKSNFNITDPGTYWAAVTDSTFFVVLFNMLLFVPLGIYLRYYFKWSWKKTLAASFGVSLFFELTQLSGLYGIYPRPYRLFDVDDLMLNTLGGMEGYWMTPVICHFLPS
WP_232427734.1	0.1777358490566038	159	RAGAWICFALYAFVVLYKLLFQRIITRFVDTTRNPYFFIPSEAEGYFSQTVLKLNANFIPFHNTMEYLTGAHRYDMSVIIHNTLGNILIFLPLGFFLPLLLRRYGKLSKLIVDSMILSFAIETLQYGLRIGQFDVDDILLNTFGSVLGFLLITIMKHLL
MBR3875206.1	0.17790209790209788	143	RLVLAATVMYAWLLIWALVFKLGIPGIMITNYTNLKDMTLEERIMWDIIPFNYRGEGAYQARLIMDTVLNCFVFSPFGIALSYLFKKQNILRDISICLGFSLFIEALQLLTLIGNPATEDLITNTAGYFIGIGIYHLTFKRLS
MBQ8079587.1	0.1779617834394905	157	LLTLCIAYTLAMLYLLFFERVFNHPSMFYNRDPSVPYLKTIWQHLHLRPLVTIRRFAKQLIGHTVSYRKLFFDFAFGNLFGNVLFFIPIGLFVPHYFPDCRRPFYFFATVLALDFTIELTQLLTLTGSFDIDDVILNTAGALLGYACYSAAAFFMHH
WP_008087898.1	0.1780392156862745	153	RRLLQIGLILYLIVIIYLCFQPQPHLFKGIQTPNVFAVGRLKFLLVPFNTLWSLGDVSGGLAKSWVVAQNVMNIFLLYPALFIIHFLSSRWRSARKSLLLGFLMSLTIELTQLLLDQLIDANRVFELDDLLTNTLGALLAFYTYDFVIKRVKH
MBQ7248004.1	0.17818897637795275	127	RLAWSAFGAYVFLILAESVLRRSAAETAAYDLTPFWSYAAIFSGDRSVLPQMIGNVVAFMPFGFLLPAANEKYSFRTTVLFGLGFSVFIEVMQLITKRGFAEFDDIFHNVLGTVIGFGLWKLAHRLF
OUB49467.1	0.17819354838709675	155	KEIISFLFVVYNCMVVAVTLFPLPIGFPSNIENLNRSVNIIPFASIIKDINQIGSAYDGDALFMIGLIVRNVGGNILLLMPLGFLAPILWDKYTKFKNTILLGFTISVSIELLQLIQSLFSGVGRITDIDDVICNVLGSILGYCIYKIFLKMANK
WP_140163808.1	0.17819354838709675	155	KEIISFLFVVYNCMVVAVTLFPLPIGFPSNIENLNRSVNIIPFASIIKDINQIGSAYDGDALFMIGLIVRNVGGNILLLMPLGFLAPILWDKYTKFKNTILLGFTISVSIELLQLIQSLFSGVGRITDIDDVICNVLGSILGYCIYKIFLKMANK
WP_096239714.1	0.17829268292682932	123	LAFVAMVAFAVALARLTLEPSPASKALIHTNLHPGSSLRAYLDQPALRDAVKQIGGNVVLGVPFGVLVPVLIPKARGILRVLLLTAVVMLLVELVQGTLITGRAFDIDDVILNTSGALVGYLL
MBC7550280.1	0.17831325301204826	83	TDPRVEFLANIALFVPFGLLLAAVLRPARWWWAVVAGLGYSLLAEVAQGVWRPQRSGTVSDVIANTLGTLVGAALVVLIARRR
WP_188510982.1	0.17834645669291344	127	AARILLPVYLAVVFYIVFSPADDTTQATGPFAWVFNNLDDLRDSDPWAYGTLEFTANIAMFVPFGVLVPLAFGRPPWWIILALGFATTLTIELVQQSLPSRYSTVSDVVANTLGTAIGLLLVHWAAR
MBQ7765613.1	0.17846153846153845	130	LLYLIFTGYHFMVFGVTLLGRYNNQSDFFRLMPFYSYMEAWYQYEDASWRNLILNIFMMVPFGLLLPYLHKIFLKFGPTAFAGLTFSLLIEVSQLVLRRGIFETDDLINNTLGTLIGYGFYRLADFIHKR
MBR2527176.1	0.1785211267605634	142	RGGTFFLFTVYLLCLTYFLFFAEEYGRVAEPHRLLRYNLIPFAEISRFWRYRAHLGYRAFITNVLGNIACFVPLGFALSVLCPRMRSTLLAALSGFFSSLTIETIQLLTRVGSFDVDDLILNTLGVVCGWWVFSIVNRIRHR
CCZ92504.1	0.17853333333333335	75	VENIIMFIPFGVMLPILFRKFRNGWLCVLAGFICSCSIEIVQHITQIGYLQLDDVVTNTTGTLLGWLAWKVNRKI
WP_229916635.1	0.17869230769230773	130	VRALVALVALAGMVAFAVVLARLTLEASPESVSLTHSNLTPGRSIESYLSRPGFVETVKQLGGNIVLGVPFGILLPLLSRRARGFLRVALLTAATMLLVELVQGALVTGRAFDVDDVLLNTTGALLGYVL
MBW4083389.1	0.17870503597122306	139	ALLLTLLILYSAALVYWMFLGFGRSVHTEGPFRYNLKPLHTLQLYLDLENGVSLPSRLVNILGNIIVFAPYGLLLPLLRKSLHSVLRLVFVSALGILFLETLQMLLRAGSFDIDDVWLNVAGVLSGYSLLKIMHKRRKR
HIT07962.1	0.17872000000000002	125	AAMLLFGLYIAAVLYYTGSGTLFDLLRYGFSLRPGQVNLLPFSRQIDWMGYFLNLLLFVPLGAALPFLCREADDWRRVLCAGASLSLLIELSQLLNNRSADVDDILLNTVGALAGYGLYRLVYRL
MBP1592196.1	0.17876923076923074	130	RIYTASAFLIYLLIVLHITIFSREPEERRIDTELFRSYRLLFVEKNDFYYGQIVCNILMTVPFGILIPLLNPKIRSFMKILLSGLLFSLIIELVQYFTGRGLFEFDDLFNNTVGAIIGYLLFLYFYWRYR
BAD64305.1	0.17878571428571424	140	MLGRLLFAAYMAVLFYITLVAWNYGSSFEPSELAGRNYNYIPFRSIYRIGFFSSTIRDPLFILGGNVLLFVPFGCLLPLSVRCCRQIGKTVIASFLVSSSIELCQLAFTHRVADIDDILLNTAGGAAGYCLFRLAFFIKK
MBR5314118.1	0.17880281690140842	142	KIYASVFIIYSIFMIWLLFGQRAVDLSFDSYFERISQNYNVIPFRTIKEFIEHYQHSSFYFINLAGNVVMFVPLGFLLPATFEQYRHFGKASLESLCILLTVETLQFFTLLGSWDIDDIILNMLGVFIGYLFYYLTSKLIKK
WP_049737097.1	0.17884615384615385	156	KWVMSLFGLYLAITSYLVLLSPDRWQRRAFTIDWKQRMIEYGVPEYTHLFQNTKPLSTLIDYVIHSNRYSAYTLVYNLFGNIALFMPLGMLLPLLFPTFQSIHRIFFTALLASLGIEFLQFLFALGSFDVDDLLLNVVGALLGYGVFKTGAAIMKR
WP_153496170.1	0.17886666666666665	150	VNFSFVLYLICAYAMTIFPLPDPAVVAKLTTPMQNLEPFLFVREFIKYNPLVLQNPHTWLLALKAPSFLQPAFNVLLTLPFGVYLCYLFKVRFRKALLLSFLLTLSFETIQRTALLGLYPRPYRLFDVDDLMLNTIGSLIGFGLAKLVVR
MBE6562924.1	0.17895104895104896	143	HEAGSFIFAVFLVGLASQTVIPKLEFGNVRFNIVTNGIHKTNLIPFNVFRETYIEVMHGNINALLINFLGNILMFAPIGFFLSLLWDMKARKATLIGFSISLFIEITQLFLPRGTDVDDLILNTAGTLLGFLIYKLLSKVLGK
WP_018579618.1	0.17895833333333336	144	RVLNMLFFIYFCGVFEVALLPIPMNDKQVLANQAMELGLQYNTQPFFMDLFHYHYSSYMDYLIPNIIMLIPFGFLMNYKLKEPSFFKIIMLSMAFSLCIEMTQLTMQLTLFTRRVADINDLLANTFGGMIGWSLYIICAPLIEK
MBO5159539.1	0.1789855072463768	138	GGRVLFLIYLAGLCYFLFFAENYGRIFGQENYRYNLVPFREIERFWTYRRELGIHSFYNLAGNILGFVPAGFFIPILWKNRRGFLFTVCITFQMSLLVEILQLIFRVGSFDVDDLLLNTLGGILGYCLLTLIGRWRNH
WP_182113089.1	0.17901408450704226	71	FVPFGILVPLAGLRRAWLAVPLGCASSVAIETGQALFWPTRAATLQDVVMNTLGAAVGVGLLTLARRYARH
MBW7882095.1	0.17904347826086955	115	LYTTLFPFDFAFLVTATGTLPPPVFDWRPFQPDNLRDVIRNLILFVPFGFGVGAYLGLSGRRRKAATGLVFALGAVLSAAIELLQLGLPYRVAGLSDILANSTGALVGQLFYLAA
WP_031559546.1	0.17905797101449272	138	KKIARIVFGAYIVGVLALTFIVRETMGLRMPDNRGVVLEPLREVEAMLYQPNHLFWFMQIFLNLLLFVPFGFLLPIVSERLRNSMLTVFTGVLFSAGIETMQYITGRGLTEIDDVINNTAGVMFGYIAFAIAVYFYKR
WP_172254426.1	0.17907142857142858	140	AYFLVLLPFPDSVHNESPGGSTVQPIPFRFVSDILRESAVVPGQPLTYIRIFTEFAFLQVAFNVLLTIPFGLFVRYYFRASALLCLLASFLLSAFFEITQLTGVFGIFDYPYRFFDVDDLIANTAGGMLGVLAAEWVSRR
MBD9119012.1	0.17907692307692305	130	RLLSGALYIYFCIVLDLTLLPVLCRVPYVSAHRFSVNLYPFRDLLHGWGDSVGQILLNVLLFMPFGVLLPRCTGRGFFITLFQAALCSATIELLQPFFDRTCDITDLITNVAGCACGYLIGLPLAQPLRR
MBB1256590.1	0.1790839694656489	131	LLLVGHLVFVGWLTLRPLAVPWVAPANVELLATIRADIEQGPVSALRGIGGNLLMFAPLGALLPLVSGQRGSRTGSFLRTFAAAGLLSLSLEALRSAVPGQVADVDSVLLHTAGAAVAHLLCYPLVRSLLR
WP_155703147.1	0.17909090909090908	143	WKIIFVVYICLLLFFVVVKFNESIDRIISIKESRSAGYWNYNLIPFQSMTRYLQNMTDSYAYTNILGNIIPFSPLGFLIPIIFRKCRKFVKSILICFISIIGIETFQFFTMLGYFDIDDILLNTIGCLIGYSVYGVLRNYIKR
WP_107838479.1	0.1791304347826087	161	TIITFSFIFYFLAALFLVLLPLPETTNTCAMQRPGTQFFNLRPLQFVQDILYKTDIALKNPASWAAIIKQPAFYQAFFNFLLLMPFGVYLRYFLKERKYWKRAFLLGIGLTLFYEITQVTGIYGIYNCPYRIFDVDDLLLNSTGSLLGFFIAPVIWALFPK
MBR4581504.1	0.17913978494623656	93	FQLIPFYGIVDDAFNCALNVFLFIPFGFFITALWRDFFSCKNAVLTSMGFSLFIETLQILCPRLTDVNDIITNTLGGFLGFCLIRVFTKSDPK
UAC01891.1	0.17917431192660555	109	VYGTVPWVWMILLPNRGGDPDRARVNLVPLRDLVAVVGHGPLSATVQIVGNLLVFAALGFFGPVRFPALASVPRVLGLAGGLSVLVETLQYVLALGRFSSVDDVLLNAA
MBN9662369.1	0.1792	75	WNDILLNWAGFIPLGACLCLLNRRSPVRALLVTTLLGMALSLAIEILQIYLPTRDSDLTDVITNTLGTASGALLC
TMV45653.1	0.17921739130434783	115	TPLQFVRDIVKETRVVPGDPATYLLLFKERAFLQAAFNVLLLVPLGAYCRYYFRFGFIGAVMAAFGLSLFFEVTQVTGLYGIYDCPYRLFDVDDLLLNTIGGMIGFIAAPLLMRL
MBQ6272113.1	0.17921874999999998	128	QDLWIVALGINVGIILWLTILGRTSKVLGNPYFQPFHGFSSAVNNIKRDGLRGNFLGNIALFVPFGVLLPLVDDWFDKWKRTVLIGFVFSVTIEFVQYITCRGYFEIDDIILNLIGTGLGFVVFQLLR
MCC2164828.1	0.17928571428571427	84	VENVFLFMPYGFLLPQIWRGLGKMRISHQMLVCTIIGFFSSLMIECTQLVTQRGFFQVDDIMTNTIGMVCGWTVYQIVRKIIFK
WP_137599869.1	0.17929487179487177	156	KGVLIYSFIFYLLTAFFLTMLPLPSKEVVAQMTSPRIQLIPFANVQAFLRDTFLNWREPSTYLPAMKQSVFLEPLFNIFLTIPFGIYLRYYFRCSLKKTVLLSFCLSLFFEVTQFTGLYFIYPRPYRLADVNDLINNTLGGLIGFALAPLLAKILP
MQA25112.1	0.17930693069306933	101	HLVPLSDLAALARGPADFFVVQVVANLLVFAPLGFFLPVRFAGSAACWKVLAVGAAASLAIETTQLLAAHGRTFSVDDIMLNAVGAGLAALCSRPWWAARR
MCA9929762.1	0.17936507936507937	126	LLILYLTLFPFDFVLSSKPSLAEFATHIDKSGIHDALDFGLNILLFMPFGFLLVRQIPAKHHRRHLLLIIISFCIGLLFSTGIEFVQYWMLLRHATVADVIANTVGSATGAWLFVGNHSRLRRWVK
WP_164311796.1	0.1793650793650794	126	TILCAFVFMVAFAVVLARLTLEPSPASVALTHTNLHPGRSLRAYLDQPEMRDAIRQIGGNLLLGVPFGILMPVIAPRTRGVLRVVFLTAIVMLMVEVAQGAMITGRAFDVDDVILNTTGALIGYLL
WP_090859371.1	0.17936936936936934	111	SRSQADEYSYNLIPFSTIKNYFQYFSHYPLLTWSINIIGNVTVFVPFGILIPLSSKRNMKLVTFIFVFLLGITTLEIMQFITRVGSFDVDDIILNTTGALIGFILLKGFYK
WP_055304524.1	0.17937984496124032	129	IEFIFCCYFVNLLRLTGMFNICLSNFSDSHASPNIVPIINTLKEVMDYGFYVLKQVCLNILLFVPFGLLVGLIKQSGRNILIASLIISVTIEALQYYNGRFADIDDVIWNVSGALIGYLIYLSYQKIKH
MBR3099251.1	0.1794193548387097	155	KPLLVLMFLIYGAAVLYLTLLSRVPEINYNLDIVWFRAARAAIDIDGGLIALLKTVIKEGIESGLDRIHLESLVHLDGVILNVLLFIPLGYLLPAMFRGVNRWWKMLLLGLAVSGLIEAAQGYFHLGWVEPDDLMNNTLGAVIGYTIWAVFLKKR
WP_206074454.1	0.1794202898550725	138	ASVGEVGIAVGTAPWLWMILTPTGGDGGLALVPLRDLVTVLAGSPGEALVQVGGNLLVLSALGLFLPVRFALGTRAAVGRGPAPAVLGEIALAAAGLSLLVELLQRVLDLGRVSSVDDVLLNTVGAVLGAVCSRRWWR
WP_195171009.1	0.17942622950819676	122	PDDMMLYNLRNWSPEAVLRHARRANLTPFHTIGYSLAYRQFNLVNVLFYNILAFIPLGLIASALIKRRWRWLLVPLMGLLVSVSLEAMQLVTTLGEGDIDDVILNFTGAVIGYMLFAIIVRI
WP_180500812.1	0.17945736434108525	129	ATYALWLAFFLLVNNRLLESWGVPLGVDTESSDWQLNLIPFNTIRLFIQHGTPSSIFLNIWGNVLIGIPLGFLTPVLFEKMKKPLPLFLTYGLIFIAIESVQYHIGRSADIDDWLLNMGGIALGYFLSK
MUV07118.1	0.17946564885496183	131	KGLFALTIAVYAYILLQVIVFKFLSPFELLDPSFYGQTRDVSLVPFQEMWQSDVSSSIKRDNVYGNIILFVPAGLLLALYVPWKRAIGYALVMSVSFEVAQYVFGVGYTDIDDVMLNTLGGAIGVGLARIL
MBQ4043010.1	0.17952380952380956	147	KICRDLLIAYVLLMLWLLFGQRIGPGLWESYPQRLAENFNLIPLSTLADFADTLRDGINPALVRHAIINLAGNVVMFVPLGALLPGCFAGLRSFGRCMAVSAGILVAVELIQLFTLLGVCDVDDLILNLPGMALGYLLYAGMGKLRR
RKE23096.1	0.1795384615384616	130	RRGGLLATVVRSLILLAGLVLTVVFAVALARVTLVPEPAARNLVHPNFRLGASLRGYLDQPAVRAAIQQVGGNVLLGAPFGVLLPVLFPRMRSVLAATALTALVMVTVEAAQGFLVVGRAFDVDDVVLNT
MBR3770245.1	0.17959349593495932	123	FFLYVAGILIMTLVMDGRYSSIRSMLAYARNRVRVWEDINLIPFRTITHFLKDAVGRDVFLINIVGNIVMFIPWGFGLGLLWKENRKAVRMIAWSVALPLFIETMQLFVGRSVDIDDWILNFI
HCI66033.1	0.17960937499999996	128	IVFTLFFTYMAEVLKYTQFPICLNMDMEELNRQCVNYIPFHFLSIEDVETFVLNIIITVPFGFLVPILYKCDWRKIIVSGILFGAITEIIQAGVEAFVGVNMHRIDINDVIANFSGVVIGYAGYCLLR
WP_200317291.1	0.17966887417218544	151	SIVVSGAVTLYACLAVAVVLLPLPGPNTPALEQTVQLVPFQWVADIGTELAKYDQPGSAALFTQTFQQVAMNVLLFVPLGIFAKVLWNQRASRAVLWGFGASLLIELTQITANFGTAPMVYRIFDIDDLMTNTSGALLGWVAAALFLTLRH
WP_124220528.1	0.1796946564885496	131	KVIHLATGLYSAILLILLFFRPNYQPRESINLIPFETIQLYLSEYADPLVAFYNLGANVVLFMPFGIYYRFISKSPKLLTLVFYTVLTISIIEASQLLTDRGNMDIDDLLLNLTGFILGYFIFPIVEKVVK
WP_176762408.1	0.17974025974025973	154	QYLSLCGCIFSLMIIVCICFFPFPFQSELIESMIDGNEGLSNNFIPLKSIVFIVKDSIEFKVYGMIFYQIFGNILLFMPLGFSLFCYLKEKNKFFKILCCVLFTSVFVEVGQCFFNTMIEVNYRSVDIDDILLNTLGGILGFRFAYSIIPKFNH
WP_182632892.1	0.17980392156862743	102	GRSIEWMPLALYRDSPTWFGPLFDYLGNMAFFIPIGIVTYILLEHRRRAVGLVVVVGLTLSAAIETLQYVLALGHSDVSDLLFNTAGALVGAVIARLCGRRL
HBC90961.1	0.1798076923076923	156	RFFVNFSFILYLVCAYAMTIFPLPNVEQVAQMTGPKQNLVPLEFVRQFIAYNPLELSDKSTWILALKAPTFIQPFFNLLLTLPFGIYLRYLFKRSFSQSFVLSFLLTLSFEFLQRSALFGLYPRPYRLFDVDDLLLNTAGSLIGFGIACLLVKVLP
WP_164344372.1	0.1798305084745763	118	FLGLVVFSVALAKVTLTPSPASADLVTSNLRPGRSLRQYAEDYTFLAACKQAGGNLLLGMPFGLLLPVLVPRRLRMILLTALVITVVELIQGALVVGRAFDVDDVILNTAGALLGYVL
WP_227161823.1	0.17983739837398371	123	VVILVFYLVLVFASTVFGREPGKAYRYELTLFWSYREIMAGRTKLIAENFWNVMMLLPVGALLPTAYAKMKLSSVTAAAFAVSLTIELTQLITKRGLFEFDDMFHNTLGAIIGYGVYQLIRTL
MBS7183286.1	0.1798648648648649	148	QIATVLFIVYMVALILVLVLKLPTSLGINSIKAAMENHKIVRMEPQLVPFKTTLFYINRMEIINDWFGKNLICNIVAFIPFGMLLPILLKKKRIIKTIMAGIFLSAIIETLQYATGLGQMDIDDVILNGLSTVIGVGCFSLLAHICPK
KPI14353.1	0.17991869918699188	123	LAFAAMVVFAVVLAKLTLQPSPASAALVHSNLHPGRSLRLYLDQPETRDAIRQIGGNLLLGLPFGVLLPVLAPRIRGIVRVGLVTAVVMLLVELVQGALITGRAFDIDDVILNTSGALVGYLI
WP_051250829.1	0.17993243243243245	148	YALIAFYMYGLCKAILFKFSSVDFTFLGQQFQQSLDHPADVVSRIQGGNLIPFYEITRTMQKATNHSLFNLIGNVVIFIPFGFFRGLMSKNKKLSGMSVIVYSFGLSLILESAQAIFAIGRFDVDDLILNSGGGLLGFIIFLLCASFM
WP_066987495.1	0.18000000000000002	119	HRVIAALGWLWVCGVAGLTFGTRSGGGQAVNLALLDTSNPADVHDFILNMIMFVPGGALLAGLRTPLWAAGLCGFLGSLTIETTQYLARTGRTADINDLLSNTLGCLAGFACAALIRLI
WP_146108026.1	0.18014814814814814	135	TAILDGLLVCTAIPILYLVAMPVSGLAGRTMVNLVPGAEMASMVETGTEGDTARVQALGNLVLIFPITALLPLRVPRMRSWRALIMAIVSVSVLIEAAQWLLAVGRATTADDAILNSVGGLLGAAATWYWWRSRR
AIT61450.1	0.18016129032258069	124	YALVILALTTGKSFFRIGYLWDPANQHVRELRLVPFEAWARSETWFGPLFDAVGNVAFFVPLGWLLATLLRSSQAIGAAAVFSVAIEVTQYAFALGRTDVTDVMLNVLGAVIGVGIARLLPHRL
HIQ90228.1	0.18016666666666664	120	DSLWLRNGFNFSGFDNIQDRINLVPFKTIMTFVKEFDSMYSTSQIMLNLFGNVCAFMPMALFLPFLFKRQNKAFQFVITLTLMILGIEFLQLITGSGRFDIDDLILNLFGAVLVYLLFKI
HIR43153.1	0.18022556390977443	133	LYLLGLVCFTLYPLPEGDSGPGITYGLDPIWNPLHFVDDIAADGLPAVAQLVANVALFVPFGFIAGRGLRIGAPASAALGFLASLGIEFAQLTGLFGVYPYAYRTFETTDLATNTLGALCGWLLARASLRVLP
WP_098900818.1	0.18023076923076922	130	INILFLGSILFIVRLTMFPESSLGIGTGKCGINLVPFYTIADLLFHQSFSDFIVNNVGNILLFVPFGFLLSIKFKNINSVPKGFLIGMMCSISIEVVQLFMPNRCTDIDDVILNTLGTGIGYSVFKKINK
WP_215007982.1	0.180234375	128	LGVTTAYLALVAWATLGPAPWRAEGNQAPLGVLNPSIWLERATWTTGSSFEFAANILMFVPVGVLFAMLVGARRWHIALGAAALLTSAIEVAQIPLDDRISDPRDLLANTAGAVIGLALAGMVLVLRS
WP_101631279.1	0.18040650406504066	123	KKAAFIGSVLLILYFTMRSHTFLEIGTQSGGVNTTLFRSIQTEVSRGFYLNTVGNIILFIPYGLALGLIFKENRLIKAAAAGAALSTAIELIQIFMPNRWTDIDDVMLNTFGTLIGCMAAFLF
HBA69385.1	0.1804724409448819	127	KAPFVALLGFYCYLVLGITVLSRKEGAAYAMNLRPFGTWGTDSWHLTLWLENILMLIPLGILLYILWAPFRKIGWSVLAGFLFSLSVECLQLWKRRGKFELDDIMNNVFGMLLGYLLCKGIGRCWGK
WP_144935539.1	0.18050000000000002	160	RSIVLYSLLLYAMAAYYLVILPLPETTNTCSLQPPGTKHMQLMPFYFVVDFLRETGFQWDHPMTYIGVLKERAFQQAAFNFLLLFPLGIYLRYYFHRTWFQTLILSFLASLFFELTQLSGLYGIYNCPYRLFDVDDLLLNTSGAMAGCLIAPIITGFLPN
MBQ8797962.1	0.18050724637681162	138	VAILAFLAYLLLLAYLLFFSSAYGRTMEMGYRYNLEPFLEIKRAIEHVDMVGYRYVITNIAGNIVAFMPFGFLLPLITEYKMHTGKVLVFSFLLTLCAESLQLVSRTGAFDVDDLILNTLGGVLGYWCYKILLGRKGK
MBR6222311.1	0.18051094890510946	137	RRISLVLFFMYLGFLTYLLFFSDGYGRSIHDEYRYNFIPFQEIKRFYYSRDVVGTYAMLTNIAGNVLAFVPFGTLIRWVRGKGKKTTLLFAVVSTFVFSLIIESVQFITKVGVFDVDDLMLNTLGGLLGFCIYRLIA
WP_023438285.1	0.18070063694267519	157	RSFMHIAFVFYIISAFYLVILPLPDRNFVPKHIIHPQLIPFNFIGDFFKEYSNLVARGFSTPSSILKNRGLWQVFFNVLLLTPLGFFLRYFYNINFKKALAISFLTSLFFEVTQLTGIFGIYKYAYRLFDVDDLMLNTIGGVIGYYLVPISKKILPN
WP_130005603.1	0.18070063694267519	157	RSFMHIAFVFYIISAFYLVILPLPDRNFVPKHIIHPQLIPFNFIGDFFKEYSNLVARGFSTPSSILKNRGLWQVFFNVLLLTPLGFFLRYFYNINFKKALAISFLTSLFFEVTQLTGIFGIYKYAYRLFDVDDLMLNTIGGVIGYYLVPISKKILPN
WP_091179509.1	0.18071428571428574	126	RVLAVSAVCVYAVALVAYTFLPLPGGQANCGPSGGARIQLVPFQFLRDIARETAGLGVVGTLTSTVTLQVVFNVALFVPFGLLVRRFGGRSLVMTTALGLLASLAIESTKGTALWGLYDCAYRVAD
WP_120059603.1	0.18072580645161293	124	TSVAQVGLVHGTVPFVWLTMMPGSRAGEVTGSVSMVPLRDLETMDTGQVVGNLLILAALGFCLPVLSSTWASIPRIVVLAAGCSTVIEVLQYVLLLDRVSSVDDVLLNTAGAGLAAIASSPWWR
NLY20428.1	0.18072992700729928	137	KTVLIFGIAVYVYILLSIILFKYISPLELFKSDRIIYNGCNLVLFKDLYNHRASASYNFNSIFGNIILFIPFGIYMTMKNDKVIRNVLYSFMLSLFFESFQYYFKIGSFDVNDLLLNTIGGIVGILFYKCLKGVLKK
KFI86913.1	0.18085106382978727	141	AVSYGCVLYLLALGCFTLYPMPQDAAAYCATHHLTPQLDPLRFIGDIRTDGVTALLQIGMNIVFFVPLGFILGRFLRARLARTALMGFAVSLLIETAQLTGIFHLYPCSYRLFDVDDLIWNTLGALLGYSVAALANHALPR
WP_164877496.1	0.18097014925373137	134	MALVGAAVTYGAAVVAFTMFPLPDLTPAWCEAFAATDPVLRPLTFVSDIRRDTAGMSLVETLTSTAVMQVVLNVVLFVPFGVLGRLLFEWSRTATVVAAGVASLAIEATQYTAVWGIFPCAYRIADVDDLLLNT
WP_098766991.1	0.18098684210526314	152	REGILTIFSLYNIALASQTIIPNWNAGIETDTGEPFLEFSLVNDLSHLNLIPFHTIYDFSFKSNPGVDEWSSVVLVNLVGNLVMFVPIGFLAPIIWKRLNCFRNALILGISVTCFIEFVQYFIGRSSDIDDVFLNTIGVLMGYYIFSFFYSL
WP_148567613.1	0.1809868421052632	152	LFKLIFLVYLGCLLMMTLLPDTSNITYETTYNLIPFTSIDNFFFDIMKNGIINWVFLATKPTDFQDIIMYTFTDSFKNLMGNILLFVPFGLLYPLARKKKVKFFEAFVLILGTTCAIEVLQYLFLTSRRADIDDVILNLIGGLIGYGIYKWI
WP_189861552.1	0.18099009900990096	101	LWVAGVVGLTFGTRSGGGQAMNLKLLDLSNPADTWDLFLNVLMFVPGGLLLASAGVSLLTATTVGFLGSLAIETTQYLTASGRTADVNDLLANTLGCVAGY
WP_056553648.1	0.1810810810810811	111	ALAVAYLTALAFIAFWPSPVDQGVDVLNSWPVRLLESAFGLSRPEGYDVVQVAANVVLFVPLGWLAVALTRARWWQVALLGFLLSSGIEVGQALLRPDRFATVSDVVANTV
HJC51132.1	0.18113636363636362	132	KNFVTVMLFVYFLMLTWIIVFKMSFSLEDLGHIRSLNLIPLKESVIVNGRLHFDEIIQNAVVFIPLGVFIRALSEKKQVLREIGAAALVSVVFETIQFILAVGRTDITDVLANTLGGLAGILICMVIEKICR
CDB67783.1	0.18120567375886526	141	KALMKLLFIIYMCLLIYVVFFAEAMGRTPQGEYVYNLVPLREIKRFWKYIFDNDTLGSIARLNIFGNIIAFVPFGIFLPYLSEGKLKFILTFLYSFGLSLTIELVQLITRVGSCDVDDIILNTIGGVIGYILWSIYRHIKK
WP_166008258.1	0.18126984126984125	126	LLIFGIYLMMMFKVTGAGTLYDISMYGFQWRGEQVNFIPFEGEASLINNLLNVIMLMPFGFMAASFFQGKAKTTKVISSGFSLILLIELSQLLNNRRTDIDDVIMNGAGLIIGLIIWKTCSLINSR
MBN1220444.1	0.18127659574468089	141	WGWGLLTATAMIWLLWMTLSPDNTPNQINLRPMAEHGRALTCLVKGACAPQQAFWFLLVDVIGNIIVFVPLGAGLAGILPRANLGQAICRVTLVGFLFSLTIELTQLAIPTRATDIDDLIFNTVGVTMGALLFILLRPPKP
WP_176097719.1	0.18130081300813006	123	VGFVCMVAFAVALAKVTLVPSPASASLTETNLHPGSSIRLYFDQPDWRDTIKQVGGNVVLGVPFGFLLPVLFPRTRGLVRVVLMTAFVMLTVEIAQGLLVVGRAFDIDDVILNAAGAFFGYLV
MBR2724739.1	0.18130718954248365	153	ISFAFMFVLYLTMLVTFLFFESYFGRDSAQFEGAWTKERFLEYLETSANFIPFKSTSSLIYGYSKGWISLYKPLINIGGNLVAFMPFAFFLPVLFRKMHKAIPFLLFTAGVVIMVETTQLILRCGVCDVDDLILNVSGAGLLFALLHTKPVRR
HJB70028.1	0.18138157894736842	152	RETGLLLFVLCLFGVLAVTLWPVYGERNQGGMWGDFLILCSRPSPWTNVNLIPGRMFLDYWEDLTSGDGFFTVLNFLGNLVVFMPLGFFPALLFRSPSWRCSALVGLGTSVLVEAGQYFVMRTTDIDDVILNTLGALCGFWLYLLLRRLAPK
WP_137603290.1	0.18146067415730344	89	GAIISQTENLGGRSINVIPFSNNGSFSNGFEWLENIFLFLPLGYILTGLYSGSRQLWVILLRAFWVSLSIEFIQFILAKGTADIDDLIT
WP_003773616.1	0.18152866242038215	157	RAVVIYSFIFYLLCAFYLVILPLPDRQTVHTHWKDMIQPIPFSFISDFIRESSMRLSNPSSILMGLKEGVFTQPVFNILMTVPFGIYLRYYFNCDLKKTVILSFILSLFFELTQLTGLYGLYPGPYRLFDVDDLILNTLGGLFGYGIAPLMTYFFPS
WP_066516949.1	0.1815315315315315	111	IVLVCVLVGMALVAFWPTHVDRPVAPELSAVLTFLHHHGVPRWFDYNTVQFSANIILFMPFGALVASMFPRSLWWSSVALGASASFLIEFVQEEFLHGRTADPGDVLSNTI
MBE6561169.1	0.18165217391304345	115	GQRIGQNGGGVNLIPFATAADFLRLLAAGQNVRHAVINLAGNIVMFVPLGLLLPLCSASMRRFGRCMAVCTAGIVCVELMQLLTRLGVCDIDDLILNLIGVAMGYGIWWALFGKR
MBQ6116981.1	0.18179104477611946	134	EWLLLAFVAYCGGMAVLTLLPPEFDLLTVLRKGYDGPFFRRGGTNLHLLQTLRYSLTIFAANVIMFIPFGFFPAVLWRRSRWWKALIIGAAITATIECWQIHIGRSFDVDDLVLNTVGAMLGWLLWLILKKPTR
WP_116190341.1	0.18183006535947716	153	LVRVCLAAYLYLLVKIILFKGGSIDNHSYMMWQLQESLNHPAEILMKMKRGNLIPLHEIRRTLHDMTSHGLVNLIGNIAIFMPFGLLVGMLGSQRRLTVFAAAAISCALSLLLELSEAVLSIGSFDVDDIILNTIGGLAGFTLYWMYTIVLGH
EOS60273.1	0.18185430463576158	151	KVLIVYSFILYMMTVYFLVILPLPSRDAVAASAGIKPQFIPFHFIHDIIEYAKKYHVPLWKNQALFQVLFNILMFVPFGMYLRYYFRCTWKKALLVSFFFTLFLETTQLTGIYGIYPKPFRMFDVDDLMANTSGGMIGYWIMTKIEGILPS
MBP3474792.1	0.18193548387096772	155	RKWLRLFFAIYILLVIRVIIFKYPLEHLRAIVATWQKDVILEGLGTANFIPFKTIKMYIDYSYKLNSVENLLGNILVFVPFGFLFPMVSEESMRLGEGKHFFVMLLNAFVFVLGIEVFQLFSAFGAFDVDDILLNCLGASIGFGCYRLGCFIQRR
WP_109684143.1	0.18195945945945946	148	LSAGTLLTYIGVLVYFFAIWVFTLLPLPDPDTLQCAGRNLRLTQFVEDIRGAVALGHPLTDPAVLQLVFNVALFVPLGFFVRFVARRGVVVAFLVGLGTSVFIEFTQRTGVWGLYPCAYRVFDVDDMLTNTTGALVGSLLALPWHRRR
WP_075819782.1	0.1819745222929936	157	RILIVYSFILYMMTVFFLTSLPLHSREYVANLQIARYNIQPFNFIKGILKEAPMVSDDPKTWIELLHSRTFKEYIANIIMCIPFGMYMRYYFKQNIFVSVILSFAFSLFLETTQLTGLWFIYPRNYRMFDVDDLMANTLGGLIGYILMIPLGLLLPS
MBR7122693.1	0.182	140	RKITALFVVYGILLLWAILFKFNYDPFLKIDWHQKIPLYYRLKKYIIPFKSIDFFIRQGNWIEISAFFLNCVLFIPLGMLLPFYMRKRRAAAVCIVLPVIIELVQVFSYLGGLDTTDMIMNSLGGLIGVGLYGILRPRVK
RCH70739.1	0.18201612903225806	124	IVGFVCMVAFAVLLARATLVPSPASVRLTHTNLHPGASVRAYFAQPDWRDTVKQVGGNIVLGMPFGVLLPVLFPRTRGLVRVVLMTAFVMLTVETAQGLLVTGRAFDIDDVILNSLGAFTGYLL
NBI18484.1	0.18206349206349207	126	RKKRLINILLYSVAVFYILLLLLILFRQRHAVRSVNLIPLRGITAFLTGKDLVTGSMENAWFIRGFALSNILGNIVIFVPLGVYLTLFHKDKAVWKNTLWVVLASVAAEAAQFAFKMGIGDIDDVI
MBQ6386726.1	0.18207142857142858	140	RIGRVLFIIYMAVLVYFLFFADWYDHAPGAQWEYHYNIVPFREILRYIIKARKIGAAAVLLNLAGNVAGFMPFGFFLPVMSPAFRGLLKVTGLGFFVSLEVEIVQLLTRSGRCDVDDIILNTVGAAAGYLLFLLVNRWRK
WP_209696247.1	0.18208333333333335	120	AIVYWTLPLVWMTMLPGSHAGVAPGRVSLIPFRDLLSDSAPQIVGNLLLFAVLGFFVPIRFAVGLRRVLAIAACCSVAIEVSQYVFRLDRVSSVDDVLLNTVGAGLAALASYRWWTCRPR
MBQ2285869.1	0.18210884353741497	147	KNTLTCIFVFYIMVLVDFTLIDDSLGRNIFNIYNWSKEAFDNYLRNNINLIPFATVRLFINAIKNDALPISAVLENLLGNLVAFMPLPFFLTVHFKYFSKWHRVFVAVLLSVILVETLQFVFLTGSSDIDDVILNTGGAMLMYGFLK
NLI53089.1	0.1821153846153846	104	KFNPPYVGNDLFRSLNLIPFNGNSFSEMRFNVLIFIPFGFFCSALLPEHTFFRKVLFAFLASTALEAIQYVLGIGHSDVTDVVMNTLGGIVGIAAYFALAKLFP
PGT19818.1	0.18212903225806454	155	KELIRFLFTIYICMVVSVTLFPLPIGFSSNFEYIDWSINIIPFASIIKDIGQIGSAYDGDVLFMTRLIVRNVGGNILLLMPLGFLAPILWDKYKKVKNTILLGFAISVSIELLQLTESLFSGVGRITDIDDVICNVLGSIFGYCIYNIFLKLATK
WP_205174805.1	0.1821428571428571	126	FLIVSDLGISYDAPRFIFNLSDVHHNYIPFDTIRTYLFNFNHYNLDTWLYNTFGVVFLFIPLGFLLPSAFFNIKSNRTVVLISLSVSMFIEVLQRVTNLGVFDIDDMILNTIGAAVGYWIYKSISK
WP_022860245.1	0.18214285714285713	140	VTAYVSVLYGVGLLTFTQYPMPDDPTLYCFTHHKPPQLNIFAFIPQILYGGMNDILQLLLNVMFFLPMGFMLYRWAKWRWWIAIPFAFGCSVFIETTQLTGVWGLYPCAYRQFDVDDMLTNTLGGALGYGIGTIYTKFVP
NLV31541.1	0.18215384615384614	130	KYLFAAYIGFVIYGTLIPFHVVDSLQGVFRNLEAVRWLPFWDLHRGRIASVPDMVQNVLLFLPIGILGARCLGRRLAPTLATGFGLSLLVEVLQLVTPNRVSSVNDLVFNTLGTAAGFFLCLRLAPLWPR
WP_063602606.1	0.1822047244094488	127	IWNFIFALYIFGVLHFTGAGTLYNIKMYGFKINPNEINLIPFSGNIDIVEYVLNIILFIPLGFLIPLIWTNWNKWKPIIIGSSFSILIELSQLFNTRCTDIDDFILNTLGAIVGYCLYKMLNRVKKK
WP_161359253.1	0.18223880597014927	134	TAVAVGIFAGTAPWVWMVLTPKGHGRAVSAVPLRDLITVLGADPTTVVVQVGANLLMFAALGFLLPVRSASFAGHAGLCRVAAVAAVASTTLEAAQWVLAIGRVSSVDDVLLNTAGAVVAAAISPRRWIGRHAA
MBQ4605268.1	0.18227642276422765	123	FWVVWLAVVLVVTVASRTPDPVKHVPSLMPFSQLYRYFNGANPEIMRTAAMNVLLFIPHGIFASQLYTRRHALAVVVSAGLFISTGIEILQGIGMLGLAETDDVIANTLGSLAGGSIGVWIQR
WP_051684953.1	0.18228346456692918	127	TQTILFLLFTYITFVFFLAILSRPPGSRNDIDLMPLATFSHRLEGNIYTIENIILFMPFGFLLSMLFTENKQLLIYLLCGVTLSITIELAQYLTQRGYLQTDDVLLNVLGCILGHLISRSITDIAKR
WP_202777522.1	0.18232758620689654	116	SVDNVKTFFNTVNLIPIKGIIDVMSSPTAFYQIFGNIIMLAPFAFAMLYFKWTRSYKQTIWYSFICAVGIELIQFFQSSFYSLFEIGLRRSTDIDDIILNTIGALFGIGCYYIWSK
WP_228717561.1	0.18239316239316242	117	LVYSSLVTAYLVLSPQAAVVEPLALNPGNDIAIALAAHPGDARPWIQLLGNMLLLVPLGALAPFRLTWLDKPLKIALAGLVVSCVVESVQFLTVTGRVASTDDIALNTLGALAGGLL
MBO5114098.1	0.1824427480916031	131	RVFAALVLYAFLFVVLSTTVLSRPDYGYYDYNMELFWSYRAAKEQQSEFLAVQIFINMLVLIPAGFLFPLAAWKARFKHTFFFGLFCTGTIEVLQLVLQRGLFEWDDIFHNMLGICAGYGIYWIARRICNH
WP_136709506.1	0.1824427480916031	131	RPLRFFALVYALAVLWLTVGPAPWHGSGNQLDGGILNPDAWTATVTWTTGYLAEMAFNVAMFIPVGVFAALLLPRRRWPFAVVAGFAFTALIELVQVPAADRISDPRDLVMNAGGAVFGVLLVLVARGVRR
WP_138193201.1	0.18248226950354612	141	KVVWGLFGVYTAFLLYMMLLGFGRTLPGGQDLEYRWNLVPFDTIHRYVFHSNAFNTGTWAINLFGNVGVFIPYGLLLPALLKRCRSLLGMLAAFLSGLFVAELLQLVFRVGSFDVDDFILNSLGACCGYAAYAMWRRSRNR
MBO5319330.1	0.1825	124	RLRYALFGVYIFFVLWLTLIDRQYGECRAMLVPFWEFVNVIKGVERSFYIKQILGNLALLMPLGFMLPIMRKVTVKQVFVIALCFSCFIELVQYITGRGLMEFDDVFNNTVGAVLGYKVYDVLR
WP_161219854.1	0.18251908396946567	131	LARTLLFLCLAVILVATLMPTQPLDSGGPRYVSWVPGEGLWGNDLAPMGGMEHEMVLRLQLANALMFVPLGILLIFTGRQPRLGRAIAVCLALSLSIETAQYVMNAGRTVDVDDVLFNTFGGVIGSLLAFV
AWW43400.1	0.1825581395348837	129	RTVTATYIAGVAGVTFFPFQIAYGKLADDMAWYNQINWIPVLTLDVPTAVLNVIMTVPLGVLLPFVSGKVTSPRRALAYGAAFSLAIEVAQILGCVLFNNYRGADVNDVLTNALGCLLGYSLIQLTLKL
MBR3965020.1	0.18258992805755397	139	EGALFLFHLFLIAILSQTLTRDGSIYSLGFSAPELSRDMINVIPFKVFTRLSKMSGEEFKYFLTVNVIGNVLLFVPLGFFHRLAVRSRLWQSALFGLILSCAIELIQTCLPSRATDIDDIILNFLGVAIGAALASLLAR
WP_057305181.1	0.18262068965517242	145	FIAYLIGIVNFVIVKFFGDIQRVIDRVASNKTQKDMGYLNLELIPFRTISSSIDSYIRIGMAPPSINLIANIAVFVPMGYLIPLVVRRPSFIKTIIISFAFILGIEIIQFATYLGSADIDDVLLNIVGCVMGYAVYMIYRTLQNK
MBR3025940.1	0.1826612903225807	124	RIIFSMLFLIYIICVLYITLFSREPTQRRSALTPFWEYRNLLHEESDRWFLQITCNILMLVPFGSFLGYRFKRMAIFQAAVSGSAFSVFIELTQYFTGRGLLELDDVFNNTFGTVIGFVFIKLI
WP_160941526.1	0.1826829268292683	82	AAVMGCALNAVLFVPLGFLLPLAFRPRMRAAGALAFGFAFSLAVELSQLLNNRATDVDDLIMNTLGALAGFALFKAGSRLRH
WP_220093390.1	0.18276923076923077	130	ALSRLGLGIYVPLIAFAVLAPTQDLGSGDNSVWLIPGQGIIFDRTNISSDEFAMYLRLQVANALMFTVLAVLLRFSFPAATSKTIAVGSFAASVCIESFQWLMNAGRVVDIDDVMLNTIGACAGLIICQV
PZM94822.1	0.18279999999999996	125	SLAEAGMVAGTLPWMWVVFSPGPGPRQVHLLPLRDLVGQVGEGIGFVTVQVIGNLLVFAPLGFFAPMRFAALAGLGRVFALAAAGSAVIEILQYHLDLDRVSSVDDVLVNAVGAVLAARLSRRFW
WP_142508133.1	0.18295454545454545	132	KLVLGAVFIGYIIFVLELTVFGRGTSHFLQMNLQPFSGYIDAWKKYSLRDLQNCIFNILMFVPLGIFLPLISSKFKKFKWLLLIVISATLSIETYQTLSGAGIFELDDLMNNSLGGIMGYQFYRLGASIVHH
EDY49437.1	0.18299065420560745	107	WLTLRPLDVPWVTPANLELFAGIRADLELPPPDAALQIGAGLFLLAPLGVLLPMAGGRLTVSPFVSLARTAVAGGLISLAIELLQTGVPGRVLDVDSLLLNTAGVVI
HIV42573.1	0.183	140	RAFGKVLFILYVGFLIYFLFLAEWYGRTEISEEYRYNLELFKEIRRFITYREQLGTFVVAANLLGNILIFVPYGFFVSMAGRTRGFFKTFFFSMFLSLAVETVQLVTRVGSFDVDDILLNTIGGVLGYIAFVLCNGIRRK
CDE13459.1	0.18303278688524588	122	RVAWGLFVLYVAAVLWLTLIDRTSETRRCMLVPLWEWRELFSGARTGYWLGQIGGNLVMLLPLGGFLPYLFRWFRKPWRVICVGALFSVCIELTQYLTGRGLCEVDDVFHNTLGTAVGYWLY
MBD9242458.1	0.18310077519379844	129	RPGNLALLLVSAAVILYATLFSRAEGGGLILTPFAALAAARVQPELYREMLMNVFLFFPLGLTLSNALPRRWNYQRRIGVTVLAGCLLSAGIEYAQYRFALGLAETDDVLCNTLGALLGAASLLVAHAI
WP_086789793.1	0.18320610687022904	131	LSLADVGLVYGTLPWLWITLEPGSGAWRVPGRTSLVPFADILDAVAHGAVLGIVGNMLVLAAVGAFGPVRFAALATLPRIVLFAACCSTAIEVAQYVFQLDRVSSVDDVLLNTLGAAMAALVSRPWWRVRE
HJD41527.1	0.18328571428571427	140	RAFGKVLFILYVGFLIYFLFLAEWYGRTEISEEYRYNLELFKEIRRFITYREQLGMFVVAANLLGNILIFVPYGFFVSMAGRRRGFFKTFFFSMFLSLAVETVQLITRVGSFDVDDILLNTVGGVLGYIVFVLCNGVRRK
WP_157979895.1	0.18329787234042555	94	NWVPFATQTAAADTEIVMNVLLFMPAGFVLPWIARHANRRRVVLVAFVGAAVISSMIEALQTFTPLGTAGDLTDILLNTAGCTLAAIIAASVRH
MBQ6812851.1	0.18330645161290324	124	LGYMLFFSSYFGREGHDNYRYNLIFLQEIGRFYHYGLRTGDWELFVLNVWGNIGVFVPIGMFLPKLLNRCKNFWLTTLLTFELTFVIEIIQLLSRVGSFDVDDLFLNTLGGILGYIIYMICHKI
EEG48635.1	0.18333333333333335	141	RVGVALFVIYVLLLVYFLFFSEEYGRVAAAEREYQYNLIPFVEIRRFWIYREQLGAFAVFTNLFGNIIGFIPFGVLVPVIFQEFRDGGLIVLSGFGLSLLVETIQLVTKVGSFDVDDMMLNTLGAFLGYVIFKICDKMRRK
WP_146620687.1	0.18337349397590363	83	PVGLQSVLNSVMFMPLGFLLPLIWQRFRRLHYTLLLGASFSLGIELLQLFNRRVTDVDDLLMNTLGTLAGYLIWVLWQKLSKR
NLY21246.1	0.18339743589743593	156	TVVYYSFVLYILTAFLMTLLPLPSIEKVAQMTTPKYNLRSFSFVFEFMEKSGFSIDNPSSIVKALRHPTFYTAAFNVLLTLPFGIYLRKYFKFSLLKTVFAGFLLSLFFEITQLTGIYGIYPRPYRLFDVDDLILNTLGATFGYLLTPIIGVVLPK
WP_146356402.1	0.18341666666666667	120	WRSALLTGYFSMLFAAVLLPLGGHPDQAVQPVPFQWVADTFRDGPIAFEQMLLNVALFVPLGAFLWRQRNAVAIGFTLSLAIETTQLVLGHRIFDVDDLMTNTTGTLVGWLAVNWATALL
WP_140417264.1	0.18348387096774194	155	TELICCLFAVYICMVVAVTLFPLPIGFPSSAENLSRSVNVIPFASIIKDIGQIGSAYDGDVLFMTSLIVRNVGGNILLLMPLGFLAPILWDKYKKVKNTILLGFAISVSIELLQLTESLFSGVGRITDIDDVICNVLGSIFGYCIYNIFLKLATK
MYQ56960.1	0.18350364963503651	137	RSWGRALLLGLTMVVAFLLLVAFSAVLAKLTLTPSPASDGLAGSNLHPGHSLRQYAEEYTFLAACKQVGGNLLLGAPFGVLLPLLVPRRMRLVRVFVVTLLVMSLVELAQGAVIEGRAFDVDDVILNTAGALLGYAF
MBQ8696167.1	0.1835114503816794	131	ILLVGFGIYIAVQTLLPREPRWPTLELINFIPFRVIWGTVTELLRGNPAPLLINFIGNIVIFMPLGLFYGLCYRTPSAKRAALIGFFTSLTAETGQIFSERCSDVDDLWLNTLGALAGYGVYLLIGRFAPS
WP_076708681.1	0.1835294117647059	119	LTGYLVVLALIAFWPTPVDAGVAPLLEALSRRLPALTYHRVEFTANVALFVPFGVLLPLIVRSRDLVLPIAIVATVTIECGQAAFLTARVPSVLDIIANTAGACVGMLGLEIWRRFRRR
WP_231935165.1	0.1835514018691589	107	MTMMPGPGAGIVPGRVSLIPLRDLVTMGPLGIGGNLLIFAALGFFAPMRFAALASVPRILALGAGCSALVETAQYVFRLDRVSSVDDVLVNAAGAVLAGLVSRRWWR
ACR76503.1	0.183587786259542	131	QAIAIICYVVCICFLYATTLFTRAPFGSHEFRCRLGLDLRLFLAGVQSEWDQVILNIILFMPFGLLWPVIRRNKCSICEVIFIGLVLSLSVEIAQYITMRGVMDVEDVITNVMGAFLGGVIAKTSTQIYSK
MBR3096181.1	0.18370689655172415	116	QLIVSARGFEWVHAAQPMAHRWNLIPFRTIASYLRPDGYAVNDSIRVVNLLGNVLVFVPFGALLPLAFARMRRWYRVFLCGSAFIAFIEITQFFIGRAADIDDYILNILGVMLGYW
WP_167626780.1	0.1837606837606838	117	RRATRVTLAATIGVVLLLTLMSGSPGSGVPQLIPGFTILDQLTDPYEPLGLVHVAGNIAVFLPIGWLVALLADRHPVATATLAGVGLSIAIEVAQYFIGRVVDIDDVILNGVGATLG
WP_130507898.1	0.18380597014925373	134	SLAEVGIVYGTVPWIWMIMLPGDRAGAVPGRVSLVPLRDLLTVLAGEPLTATVQIVGNLLVFAALGFLAPLRFAALASLPRILALAAGCSLFVETAQYVLRLDRVSSVDDVLLNAAGAGLAALASRRWWRTTTG
WP_055122585.1	0.1838686131386861	137	YGVFCALYVLVLLAATLLKGWLSIDAVWDVEAQQQRSLDFVLFDGFASPSVWWAPWLNTVGNVLLFIPLGALVARYRRGRRPLWWAGVVGLLTSLAIEATQYIAAVGYSDVDDLLCNTLGALLGAAIYALIYRQGPR
MBX6751154.1	0.1838888888888889	126	CSLAEVGIIVGTIPWLWMILTPLPGDGLVHLVPFEDLAGQFHHPPLWVAFQIGGNLLVFAAYGFLAPVRWPIHPLWVVVTAAGASATAETLQWALHLGRVASVDDVLVNAAGAGLAALCSRRWWRR
MBR4881932.1	0.18417266187050366	139	KISLWIILALYTLFALWLLFVRDRGNSGMSIPEHFARYSNLLPLETIIHDIKQMAMGKNVSFYIRNFFGNTMLIFPFGLFLPFLCDRYKSAKRIFVLFVLVIISVELTQLLLRVGSVDTDDLLINVAGGMAGYGINRLI
MBP5416471.1	0.18422680412371134	97	LWRKFHRIGTRTFSKGEGVITEILLNILLFVPMGFLVPTLKEKLRVWWKILLLGLGSSLFIELSQLVLRMGCFDVADLMHNTIGAIIGYFVWWKFLK
WP_187302990.1	0.18427184466019417	103	IQPIPFTTISLFAGTIYWRVQIFGNILLLAPVPVFLGLIRPDMNGKKLFFTGLLSSVSIEALQLLENMAARYPNRVVDIDDVFLNTAGVLLGVIGLLFFRKIR
WP_062311401.1	0.18427350427350422	117	RTALWVAMLTCLAVIGWLTIGLTVVTHTGGTGGVNLTPGQEIQRALETGAREPWMNLVGNIVLFIPFGTVAALLTKSGFMLRVLTGTALGAALSTLIEATQYLLGRVADVDDIILNT
WP_164491624.1	0.18429577464788732	142	LRSAYYVYLFFVYINIVSYIPYERYFNLPMLPEEMHRFPRYNLIPFETITGSITPLNIYGNLLVLLPLGMFLPLLYPRISSAKQVFVVAFLTVLGLETIQFIVSYFDGMVYEYAEGRAFDIDDFLLNVTGSMVGYALWKKVL
MBO5239756.1	0.18430555555555556	144	RTICLILFVLYVIAIVYFLLLSDIYGRVDGYTDYRCNLVPFYEIARFWKSAVNGGSIAYKDVFINLVGNVAAFVPFGALIRWVRNQKTGFWIAVLYTFLFSLGIEVIQLVTKVGVFDVDDLILNTCGGAIGYVCYRILRALDRR
MBR5616745.1	0.1843262411347518	141	RKLHIALFAAYAALMLWLLLHRSGYVDGIPYLQQLKANLIPFRTVRLFVRLLSHHRPHLVRAAVINLAGNVVMFIPLGLFLPLVFRKLRKWHRALLCAALIITAVETVQLLTLVGSCDVDDLILNLCGAFIGYIFYTFTEK
WP_079034869.1	0.1843650793650794	126	VMLCAFAFMVVFAVALARLTLQPSPASESLIHTNLHPGRSLRTYLDQPALRDAVRQVGGNLLLGVPFGVLAPVLAPRTRGFLQVLLLTGIVMLMVEFAQGALITGRAFDIDDVILNTSGALIGYLL
MBQ7435803.1	0.18440298507462688	134	LKWPVMIVYAAAVVYLTFLMRRPYRSARYLLDPFHAWRYVIRVTEKGLVLGSRSQLKVIVLNILLFVPFGYLLPLIWKRADRWWKVLLCGFAASLMIELLQLVTRYGMFDLDDLMHNTLGALLGWGCYLLLLRR
MBO4897873.1	0.1844029850746269	134	RIILAVLAVLYFAALFKLLFVKNGIRTDTDVLVFKPFRVLSEYRSGTRSLRSVLINYLGNTCLFLPLGLILPAVFNKLNFWKTVIVGLVIIAASETAQYITKSGYADIDDLLINTLGFVLGALIYFFVLGGRKK
MBK5268879.1	0.18446969696969698	132	AMSLAVIVVMTVYNPFHEGMGWWNGEGERYFNGNLIPLRTIRLYLASTPSRTVAVQLLGNVLLFVPLGFFLAYGGKQRFLKVFAIGVAVAVLVEALQFFVGGSVDIDDVILNSLGGVVGATIAMGVHRVTRR
MBQ8193188.1	0.1845161290322581	93	FNIIPFQEITRYKIGSRLFFYNVLGNIALFIPFGLFVSDYLKAKKTTHILLISTIISSTAEIIQYKIGRAFDIDDIILNVVGAIIGFILYRCI
WP_185176764.1	0.18456692913385825	127	VGLMTALMVLLMTWGKPFMEIPGFMEGRSHFTRNLDLEFFNGFDHPTRWWAPWTNTLGNIAMFFPVGIAGYYLTHSRWATVLLAALYSVIIEAGQYLFVVGFSDVDDLACNTLGAAIGAVMVSMLNR
WP_137449245.1	0.18462809917355374	121	RISVGVLLAFLVIVALITLTPGPPDPDGQRELVRWLAQAHRGGLPLWISYDLIEFSANIVMFLPLGLFGALALPSGRRWLAMPIGMLLSVGIESAQAAGLPGRFASVSDVIANSSGAIVGY
WP_201437540.1	0.18465753424657533	146	RAVVLYGLLAYGLVALALIFLPFPSSLVCDGETMLSTRPFQWVTDMRHNLAANGRSGLGAVVTSTAFLQQAFNVALFVPLGVVLRKSYGRGAFAVVAIGLGISLAVEVVQYTGNLGVYPCPYRIADVDDLISNTTGALVGWMLAPV
MBQ9951103.1	0.18475409836065573	122	ELVRLLFVVYAAALVQIIALRGGAGDARAVQPVPLRTTLGELRAGLWPFIYHLVGNAVWFVPLGMFLHKKGAVRALLFGAGVSAALECLQWILGTGVTDVDDVIINALGALAGCLLMRLGRR
HIT61744.1	0.18483870967741936	124	FILNFILIIYLTFLSRSETYGEIDLHLFRSYREAWNTFSTRNWQLVIFNIALFSPLGMFLPALWNKFRKAWRTIGAGFLFSLFIELGQRITQRGLCELDDLFNNTLGVLLGYCIFYIIYTLLHK
MBO5337622.1	0.18487179487179484	78	VENILLFVPYGVLFPWAFKDARNFLSSLMSGVAISLGIECMQLFTARGFFQIDDILTNTFGTVLGYLVFKVWDWICRK
WP_087201072.1	0.1848854961832061	131	QGAAVLALILFLGVVFASTVFTRTPTVRRYERIPFWSWYEVIVNHSQDLLIENLLNMILLLPVGILLPMILDSRLRPSIVFLIGAAISAVIELSQLIFQRGLFEWDDMLHNGFGCMLGCLVMNAAMKKWRR
WP_210900823.1	0.18490909090909094	110	WMLGASLAGVLAVTMLGGSGGSGIPNLTPGDTIVPQLTNPDYPLGRFNVIGNLAVFVPIGWLVALLAAPRLTAGSRVLVGAAAGTLLSIAIEITQGLTGRVADIDDVILN
WP_070877625.1	0.18495999999999999	125	KLFYACLILYTISLLILLFVRPDSGGNSYNLVPFDTISYYLSGQVSPIIAVYNLAANIGLFVPYGIYLKSRAASKRKTIAYSVSVIALVEISQLLTNRGSLDIDDLMLNVLGIFTGFAFYPIFSK
HIW27767.1	0.1851456310679612	103	GGTVNLEPFHTIRNYIRFYRNTGSYVSIMNLLGNVAIMVPLGVLLPLLFRGMRHFWTFLPLAALASVGVEYIQWRTATGAADVDDSILNFLGAFLGYCFVRAC
WP_172252582.1	0.18515151515151518	99	YNLEPFETIRLFTRSAGWNNLRAPLINLAGNVALFVPFGVLFPVLFRRCRRYPVFILRFLALILLLELVQGISGAGVADVDDLILNGAGATIGYIGYRL
MBQ9471666.1	0.185177304964539	141	REAMLLMMYVNLIVIMRFVFFPRDLVNGEIRPLVIDMKRLFDQRINLIPFVKATRYSFKWFILNYIGNIALFIPTCVILPIVYKRPDSFWKVTLAGFLISLSVELLQLLMIYRITDVDDLIFNTVGVMIGYGIYALSKKLI
MBI5849546.1	0.18525641025641024	78	LFVNVLGFVPIGFLAAGASRRRPFRSAIVVGFGLSLAMELLQLGFAQRLTTVIDLLTNSAGALIGAWTWRVREALRSR
MBP5383997.1	0.18532846715328471	137	LTVYICIVVIARFVYFPMQRVNGRIPDLIFRYPDNRPLRYNLIPFVHLADVYGGWLLNIIGNVLMFIPVGIFWPMCFKKLDTVGKVILVGCGFSLLIELTQLLFYIRYTDVDDLFLNTAGVAIGAVLYFAVLRRGKR
WP_094251307.1	0.1853333333333333	135	KETVQVLFVLYLCMLVSVTLFPIFLHFQPETNNLSYSTNFVPLASIMKDMSQVGTAYGGDVLFMIKTIIRNVGGNIFLFFPLGFILPLLFHKFRSVNRTVLIGFVISISIECLQFLETFSGMYLRTTDVDDVICN
WP_185848374.1	0.18535947712418302	153	LIFNITLYIYFLFVLRLTLFPILIQKEAMESGRILFKGDPLINLIPFNTLKEVFTQYGTPSFESTLFQACGNFIMLMPLGFLLPLTFSKKFNWKSILCISFLFSFSIELIQFIQNSFYGFPNRFSDIDDIISNTIGALIGYVIYRIFEPLINK
WP_072176326.1	0.18540540540540537	148	SIYILAAFVYLTGVICMTLFPIPTDPLLIHDRAAEGFQETNNLLPFNTIKDALTGSSLSVTVYQLGGNIILLFPLGCFLPLLFNRMRQAKRVIIAGFIASLIIETSQFTISSVIGLTYRSFDVDDLILNTLGSAIGYLFYKFVYPMVR
WP_185174083.1	0.1854477611940299	134	TFLWVTTCLYVAAVAFIVFWPTHVDSGESGETLARILADGHARGWLPGWFGYGQVEWLSNVVMFVPGGLLFTWLLRPARTWLVPLGGLVCTLAIETTQHFMPGRTSSPLDVLANTLGCAIGWVLALALVKVTEK
WP_083941384.1	0.1854605263157895	152	LAVAAALSVYGVALVAYTLLPLPADPAAWCARYAVDGVQLHPLHFLADIRRETAGLGLEATLRSRAVLQVVFNVLLFVPWGVFVRRYLGHGLGVTVLSGLVASVLIEATQYTGAWGLVGCAYRVADIDDVLTNTLGTLIGAVIGPVVLRRVP
GFI30250.1	0.18557251908396946	131	VLFKYRGLTTTVDKLITGELSGLHSFNIIPFQSIWEFTKLMFSGYFSRGFNNIVGNVFVFAPFGYFISLLHKKCRKLKTVAIVGFFVSLFFEICQYVLYLGSADIDDIILNVLGVALGFLFFKGMIAITDK
WP_195936183.1	0.18557692307692308	156	RFFVNFSFILYLICAYAMTIFPLPPVSEVAKMTGPKQNLVPFEFVRQFILYSPFNINEPSTWLAALKDSTFIQPFFNLLLTLPFGLYLRYLFKRSFKQTFVLSFLLTLSFELIQRSALFGLYPRPYRLFDVDDLMINTLGSLIGFGIAVVFSRFLP
MBR5570795.1	0.18558620689655175	145	HPFMRFAFVVYMGMMLWLLFGRSRGWETGMAYEDILRQNVNFKPLFTIRNYWKVITQHTNEDLYTHCFINLVGNVVMFVPAGWLIPGIWRGHRNFFQFIATTLAAIFMIELTQLLTLLGSFDIDDVILNMVGLTLGYLAYMITHR
MBR5090906.1	0.18578231292517014	147	ITAGSLFILYAAVMLYLLLIQRFAANGFSLPREPDYAQALLARIEPVPFRTIVEFIGRLENFTIGDLAYRNLVGNVVLFVPIGVFLPVLFPKQRRFGMFLLTTALTITAVELTQLFTLLGTCDIDDLILNTAGASIGYALYRLFARR
CDE47702.1	0.18592307692307694	130	FILRIVCLGYFGVVLSVTCARLGSARHMALLHPFQSYLEAWYSGEKGEWRNLIWNILMFVPIGVLLPLSIKKLRTGWKVVGIASLFSLAIELFQYATGRGVYEMDDWINNTLGALLGYCFIHICMLLFEK
WP_100065894.1	0.18600000000000003	75	LNVIMFIPLGFLLPFLWKSKDRIGSVLSYGFMLSLAIEISQLLNDRTTGVDDLLMNTIGAVIGFIIFRMLKGIKK
SDW33247.1	0.18609090909090914	110	NRSVHLDYRYNMVPFHTISKYLANVSARNLLDTLINLVGNVAVFIPFGYLIPAAFPSRWSFSKFLLLFTALIILLETAQMLLRVGTGDVDDLFLNVIGGLLGYEIYRFFT
MTG88089.1	0.18615999999999996	125	LLTWTFAAYLAAVLVVTLWPSPQSTDAPGWATATLGFLQGLGIPITLPVLEALANVVMFGPFGLLGVPLARGAGARRRGVAPGPWRTAALVTLAGCALSVAIELTQHLLPGRVPTVQDVVMNTAG
MBQ8905059.1	0.18627906976744185	129	QRITLVLFITYCLFIIYYTLLCREVGYEHAADLRLMWAYREMFSGHPEWKEDVLQNILNIVFFIPYGLFFPKSLLFHINLFRSKPWQGILLSGILFSLFVELTQYMFCLGLCELDDVICNGLGAVIGYG
HBA49132.1	0.18634146341463417	123	LPVALFWIYVSVMLIITFFSRESGSRQGMDLELFSTWGINERNNAYVVENVLLFIPYGFLSPWASRTLRRVWRCGAFGFLTSLGIELLQLATQRGYFQIDDILTNTLGSVIGYLLFRIAFAIR
WP_030739228.1	0.18637168141592922	113	LWLSSAVSVVLLTMWSPGGSLSPTSECVINKDLAESFTQTQGIMNMGMFIPFGLLGVLATRRPALVVPAGILLSATIEVTQATVPFLSRTCDTTDLLSNSAGTVIGVALGLLL
BCJ28736.1	0.18644628099173555	121	ALLVALFVVYLGLLCWLVLWKLEPPHLGDGTLRHVKLIPFSPDGGLDPNSPQEVAANLLMFVPFGLYLRLLAPARPWWQAAVVVAAASLALETTQYVLAIGWSDVTDVITNTAGGVAGIAL
MBR4962021.1	0.18645669291338582	127	LFLGSIAAIFVVTLMSRMEKAEALAPTMIPFASYMEVLNGGNPEILRSNFMNVLLFYPSGFLAAVLFPRKWHPVLTILLVCIVFAGISMGIEYCQYARTLGQAEMDDVIHNTLGALIGSVTGYCLCR
WP_231789764.1	0.18646666666666664	150	QTMVLSVFCMYLFCLWFYTLGYFPYREIFAGNMLSLEQQTSPQVNLTLLGTIRGSITPENIYGNILLLFPLAVFLVILSPRFRKFIPAMLVIICVTLCIESLQYFYSYIDGKYSDYPRNRAFDVDDLLLNTVGGSIGYLFSKYLCLLLIR
WP_164560177.1	0.1865040650406504	123	IGFVCMVAFAVALAKVTLVPSPSSVSLTHTNLHPGSSIRLYFEQPDWRDTIKQVGGNVVLGVPFGILLPVLFPRTRGFVRVVLMTAIVMLTVEVAQGLMVAGRAFDIDDVILNAAGAFFGYLV
WP_210506498.1	0.18651376146788995	109	LGVYLAAVLVITLTPAPVDRPFRGSLARLIQELHERGVPAWIGYGEIEFTGNVLLFVPAGFLAALVLARRDWWIVAVAAPVFSALIEFAQALFLTERFPTVSDIVANSV
WP_029088409.1	0.1865277777777778	144	LWTSFLVYAMALWTYTLLPLPDPDDIRCAPAQLVPFRFLADIRHYDTAGAAALAHNPAVQQVAFNVLLFLPLGVLLRWLWARGILWSTAAGLLISLLIETTQLTGVWGVYPCAYRLFDVDDLMANTTGALLGGIAAAVVVRLRR
MBR4101608.1	0.18653061224489798	147	KRFVRIMFIVYIAVLLLFVVFKVLPDLHVFGNIQDIYRNRSYGYHKFNLIPFKTIWKYTRSIGYDYAFINLFGNIIPFMPFGFLLPLFMKKKMNFWKTAAVGMAFSLACEITQDLTMTGFFDVDDIILNTLGVMVGYWCLLAAGRIV
WP_180259780.1	0.18653846153846154	156	RFFVNFSFILYLICAYAMTIFPLPPVSEVAKMTGPKQNVVPFEFVRQFILYSPFNINEPSTWLAALKDSTFIQPFFNLLLTLPFGLYLRYLFKRSFKQTFVLSFLLTLSFELIQRSALFGLYPRPYRLFDVDDLMINTLGSLIGFGIAVIFSRFLP
WP_226726072.1	0.18661016949152545	118	AVLAALVGTVVFSLVLARVTLEPSAASAGIAHSNVHPGASIRLYLEEYPVRVAAEQLGGNLLLGVPFGVLLPVLAPQTRGLLRVAAVTALVMTLVELIQGALVTGRAFDIDDVLLNTV
WP_196427289.1	0.18661016949152545	118	LYFLYFGFDRINSIHDGANRYNLIPDGISLSLPTGNVTWFWFYNFANFAAFLPYGMFVPRVASVRFLRFLGLFLVTISILEALQWATGLGSFDIDDILTNVLGGVVGYMAQRWVPRTK
MBB1563312.1	0.18664335664335666	143	IFSYTFVLYLLGLGLFTLYPMPDSSASFCAKQSLSPQLIPFHWVVDAMRPGKHITAALQVIANICFFMPLGAFVALYFRKHIRFAIAAGLGLSFLIEIAQLTGFFHIYPCSYRLFDVDDLVMNTLGAALGYTMTFRLKKYLKS
WP_068167803.1	0.18671052631578944	152	RMIIMPIVLLYAVGIISFTFLPLPDPQTFQCGTDLNYPRFFPGWSVEFALRNTEGRGVLRFATWWFVQIYLNVLLFVPWGFIARAVYKMNFRATLLSGFAATLLIELTQLTGIWGIYPCRYRTFDVDDMITNTLGAMIGWLLVGAYMRFRPK
WP_056652264.1	0.1867441860465116	129	MTAWVALLFSVMGLWAYTLLPLPDGDDFRCVGVVPNPFEDVVDIARLQAEHGGSLLANAAVQQLALNVLLFLPLGFFVRALFDRGIAVAIGAGALVSLSIELTQLTGVWGLFHCAYRVFDTGDLVSNTV
WP_207110238.1	0.18677165354330713	127	VWRWVFLLYLYLVINVTGVGTLEDILSYPDLTRPEEINLSSFQTGVGMLNVLNIIMFTPLGFLLPLIWKQCRRLGFVVLLGCEFSLMIEFLQLFNRRATDIDDLLMNTLGAFIGFFLWKLSKKIIHR
WP_218325239.1	0.18681528662420382	157	RSLVIYSFVFYLLTAYFLVILPLPSVETVSQMTGPRMQLHLFQSEIDFFHQTVFRINDTSTYLPAIKQSVFLEPIFNLALFFPLGVYCRYYFKFSWKKTTLISFCLSLFFELTQLSGLYFIYPRPYRLFDVDDLLHNTLGGGIGYLIAPLITFFLPS
WP_127176304.1	0.18682539682539687	126	AMLIAFGFMVAFAVVLAKLTLEPSPASVSLIHTNLHPGSSLRAYLDQPEMRDAVKQIGGNVVLGVPFGILVPVLAPRARGLLRVLLLTAIVMLTVEFAQGALITGRSFDIDDVILNTSGALIGYLL
WP_138780523.1	0.18690265486725655	113	GMNHLRMINYEGVNNNFVPLNTLSGYVSNIDHYNFDTWFYNTFGIVILFMPFGFLLPKVFSNLNTLKNVLYFALALSMCIEFFQFLTKKGVLDVDDVILNIVGAALGYLIFKI
PWL42445.1	0.18696721311475412	122	HEVWILMFAVYLVGLASLTVLPIVRWQEGEISFQLYGRGNLNLIPFRIFSDSLRMVSQGDTTYFLINFWGNIATFLPIGFFPMLLFSRITVKKAVFIGFCSSLFIEVCQIAIQRDSDIDDLL
WP_134099625.1	0.18697478991596642	119	DVGLVYGTVPWVWMTLLPGSRAGVAPARVSLVPLHDLVTMPAPEIVGNLLVFAAVGFLAPLRFAALASVPRILALAGSCSILIEVSQYAFQLDRVTSVDDVLLNTAGAGLAAVASRRWW
MBQ8075104.1	0.18700787401574798	127	RFAIAILAAYLFLVLSSTVLKRRTHAGYMLQLIPFRAVRFILRNGFRRSKYQISQVLLNILLLSPVGFLMPAFVKKRRWVILFGFGFSLFIEVSQLLLKRGYFEVDDILNNVIGVIISCGIYTMIEK
WP_185409714.1	0.18704697986577182	149	IVFKSFMFVYLAGVVGFTLFPIELEPELRETMFTNMRWINVVPFATISEIYVYRNLDNYSTIFQVIANIIMFIPLGCLYPLCSKYRVTWKRMLMTALIFTFSIEMAQLVQNLLYQAIPHSIDVDDLILNTAGGMMGFAIFYVCKPLFRR
WP_228066105.1	0.18707317073170737	82	GQVEWLSNVVMFVPGGLLFTWLLRPARTWLVPLGGLACTLAIETIQHFMPGRTSSPMDVLANTLGCAIGWVLALALVKVTEK
MBQ1466615.1	0.18708029197080292	137	REALLILMYINLAVIIRFSFFPMERSGGRIQPLLFDPGSVFPFDVNLVPFVHMRDYVSDRAELMNFIGNIAMYIPSGIILPVVYTNLDSFPKTVAAGALICLCVEILQLPLFVRVSDVDDIIMNVTGVIIGWCIYAL
WP_232677329.1	0.18709219858156032	141	AVLLSGAVYGLSLWTYTLLPMPEPGEFACKGRQLDLFGSIRPIFSDYPGGPLGLLRDPAFMQVALNVVLFVPLGYFLRVILKRGVVTAAVIGLATSLLIETTQATGVWHLYDCAYRLFDVDDLVVNTLGAIGGSLLSWLFL
QQD77862.1	0.18710937500000002	128	ASVAAALAVYAGGILANTVFPIYLDSPGSDEPQPLPLNLVPVVGYEVRDAVTNALVFLPLGILVPLLLARPTWWRVLAITAGASLGIEVVQFLAAGLAAGGHIADVNDWLSNIVGGLVGYGCFTLARR
WP_125817492.1	0.18717948717948718	117	AMLAAFAGTVLFSLVLAHVTLEPSAASAGLVHSNTRPGASIGPYLDGASVREAVVQLGGNVLLGVPFGVLLPVLLPQARGLLRVAAVTAAVMTLVELVQGALVTGRAFDVDDVILNT
HCF16283.1	0.18728682170542638	129	FLLTFVAIVYASTVFTRNPLPYAQYQLKPFWSYKYILAGNRFFMKECFLNFLLLMPVGILLPYVFDRKIKWWQGLMCGIILSGGIEVLQLVLRRGLFEWDDIFHNSLGCMLTAIIGSRIYLIIMKIKSR
WP_144589333.1	0.18734513274336284	113	TSLAEVGLVYGTVPWVWMTLLPGSRAGAVPGRVSPVPLRDLLSILADAPPLTAMVQIVGNLLVFAALGFLAPLRFAALASVPRILALAAGCSVLIETAQYVLQLDRVSSVDDV
MBR0523895.1	0.187375	80	GNSFGNIILFVPFGVLFPAVTDWKKMWRTVVAGVGFSLIIETIQLITSRGCFDFDDVLLNCLGTVIGFGLYNTAWKLFTK
WP_117632530.1	0.18742574257425743	101	TAESKINLDLFWTIRRAWEYRSGIHWFYILGNIALFIPLGFFLPMNGNVFRSCLVTVFVGFLASAAIETTQYFYKLGLCELDDIFNNTWGTLFGYSLYRLM
WP_209677208.1	0.18751633986928104	153	RFLGAAAAGIYATALVAYTLLPLPDPAAMFCSPGGSTAQLVPFNFLADIRRETTGMGTVAAASSRVVLQVAFNVVLFIPWGIFVRRYLDRGIMAATLTGLLASVAIETTQFTGLWGIYDCAYRVADIDDVMTNTLGALLGAIVAPAVLWFMPR
WP_226847470.1	0.18751824817518248	137	YLSVLYLLGLVSFTLYPMPDEPQVYCAAHHLTPQLDPLRFIDDLRTGGLYGALQLLMNVALFTPLGFIIGRWLHARWRGALFGGFAVSLLIEISQLTGFWGLYPCTYRQFDVNDLMTNTLGALLGFGVAKLFGVWAP
WP_235119255.1	0.18751879699248122	133	RMVQLGLLAYTCCLLYWMFFGFGRSQAAFQTYHYNLIPFETIGSYIVHFKHYSLQTWVMNMVGNIGVFAPFGWGIAYLTRWKRARVLICIMAGLLLLELLQLVTKRGSFDVDDLILNMLGAYIGDAVKRWFTR
MBR6666241.1	0.18758064516129036	124	WSTVCFFSFLSVILMITYLSREGGGTGKMELDLGASLKINKRNDALVLENVLLFIPYGFCFCWWAKGKVLFLKSIFVGAVTSIAIEWMQLVTGRGIFQLDDIVANTLGCALGAIVFLILRKFVK
WP_048000270.1	0.18764331210191082	157	NLISTYSFIWYLAAAYLLIILPLPTRSSVASLTTAEYNLQPFYFLSQLKLLTPFQLSDPSTWLSAFKSDTFFQPFFNVLLFMPIGAYLKWRRHWPLWLITLTSFSISLFFETTQLTGLYGYYSRAYRMFDVDDLMMNTLGGIIGAWALVFIPRKLRN
WP_151680545.1	0.18764705882352944	136	AVWIAFIAYAACLGDLLFFIPYRHTPNPANHNFIPFKTIRMYILYYRYFYFDIWFFNLFGNILMFMPYGWFLPFIFQRLRKGWKTGVLSFSTSAVAETIQGFFHVGGFDVDDILLNTFGGMMGYWAFAQMRKLAKK
WP_121016192.1	0.18775999999999998	125	LLSGALLAAHLLVVGWLTLSPLDVPWAAAANLSPLEGIRADLALGPLEAARRIGEGLALLAPLGVLLPLAGGRLKPGALAAWASLARTATAAVLISLSIEMLQTAVPGRVPDVDSLLLNTAGVMI
EEG28963.1	0.187843137254902	153	KLLLLAVLFVYLGAVFSLTQEIILPGRWDISVDSTWQAISSIERVPFEVSGTLLENSRRVGNYAEFIYLVGGNLILLMPLGILLPLINPRLHFFHMLLIAALTALSLEGFQLVGNILLGYSKRTVEVDDLIFNTGGCLLAYLLFVLCRRIRQK
NBK16570.1	0.18789473684210525	133	QLAYFLFGACVMIVLAATVIVGASKTAAADRSLNLVPFQVFQETWGMPEPKKIAQTAANVVMFVPLGVMMPVAFWRMRSFWKTALSLALFSFAIEFTQYFTGRSADIDDLMLNTLGGILGYLIFFVVSKLFRK
WP_183337769.1	0.1879310344827586	145	VLSFAALVYALALVSYTLLPLPELTADFCSVHRVSPQLRPGQFVADVLRENRGGVFGLATNRALQQVVFNVALFVPLGMFLRHLLRRGIVVSTAIGLGVSLLVELTQLTGVWTLFPCAYRLFDVDDLIANTSGALLGALLGPVLR
MBS6629343.1	0.1879591836734694	147	VLLFYAALVVSILLVPDFDMGILDSGKFYFDVSFSPLRYYNLVPFKTLREQFAMLQANGLHSFDGLKMVLNLAANLFIFLPLPLLLRWNFKKIRWWQSLLVVFCSSLLIEVIQYPLHRSCDVDDLLVNTLGGLLGCFVCAAAVRIVQ
MBR1606538.1	0.1880152671755725	131	ALFLVYMLAVGYITLFSRDQVRGNSSKMGGIYLFRFEMIEEAIRQRSLQPLNHMLLNVAMFVPFGFLLPLICPEKLSRWSYALMMGLMFTTLIEFTQMMLRLGQADLTDIVTNMLGALIGYLFYRLYARIR
HHT97345.1	0.18807407407407403	135	NVVFYIYIIFLSYFLFFSERYGRINCNEAYRYNLVFFSEINRFIKHRRILGIESFVVNIIGNILAFSPFGFILPLINKSVDKFYKVIILSTLFSLTVECLQLIFKVGIFDVDDILLNTIGGLLGYLAYKILRRKL
WP_231091553.1	0.18810606060606064	132	LLALIVGAILVLTLRPTPVTEGNMGGIDRVLTVAHSAGVPDAFNYHALEFTANIVMFIPFGFFLALVLPSRARWLVLPAVPTFSGALELAQALFLEKRSGNIGDVISNTIGGWLGLLIAVALVAAIHARDKR
HHX69046.1	0.1881294964028777	139	IKTTFIIYVLVVIKIVFFPIPFQKELLEILRVENLENISNFIPFKSIFEILKTGTWYNIKLQIGGNLILLLPLGIYLPFLFNKKNSLKRDLVFGLIIAIDIEFIQGLIGFFIGYNYRVVDIDDVILNFIGYTVGYLLSK
RRD07365.1	0.18822368421052635	152	MLGSLAVSLYGAALITYTLLPLPDPEALDCAPGARTPQLTPFRMIGDIEAVLESRGSVISTMRSFTFLQVAFNVLLFVPWGIIMRRFLRRGFLLTVGTGFMVSLAIETTQGTGLWGIYPCAYRLADVDDLITNTGGALLGALIAPLVLWWMP
MBQ8823440.1	0.18822580645161294	124	SSTFFCTYVIAILFITFLSRESGTRQGFDLEIGSTWAINDRNKAYVIENVLLFVPFGFLAALRIPAMRNFFTSIVWGILFSWGIECMQLITQRGYFQLDDILTNGLGTVIGLILYTLAHGILKK
HIY56664.1	0.1882706766917293	133	LQKLLFYCYLISLVWILLFKMSISGDDLRAIMGTRYLNLIPFGEPTKVNGTFNWTEVINNCLIFLPFGGLLSIISNRTFGQKILLIVSFSIIIECLQYLLQLGRTDITDVLTNSLGGVMGLLAYSGLNNIFEK
WP_127795339.1	0.18828767123287674	146	RVLVPFAMLVYGIAVWTYTLLPLPDPDEIERCAGVNLNPGEFVPEIAGAIGRGHPLTDPAVLQLALNVLLFVPLGVFVRLLWRRGVVVSLLAGLGLSLLIELTQLTGVWGLYPCAYRVFDVDDLLTNTLGAVIGSLLSLTLPASWR
MBR1533641.1	0.18844961240310074	129	ACIALFVWVAIVLLFTVLGRRSNKTDEMVYNLELFRCYHKIFMEQDRPMLISVLENILMFVPIGFTLSGVFKKHRVIIPMVLSFGLSLCIETCQLLLRSGVFELDDLFNNTLGAVIGIILCLLCSSIVK
NLK86900.1	0.18845454545454546	110	GYVRRSMNLVPLRTILQYLNAKINRNIIVTNLLGNIVAFMPMGFLLPLLSKKLSGFFRSVLATAGASLLIEAAQYIAGVGAADIDDIILNTLGGVLGFLVFLVCRSLYDR
WP_068649767.1	0.1884931506849315	146	MVPILFAGYMYVLIKVILFKFGTMDVNFLRGQMQRNLRNPENMIERLQSGNLSPMKEISRNMYHLSGHGLINLVGNIALFIPFGIFLLLMSTRMTFIRVFLLSLGLSLSLECAQVLFEIGTFDVDDLILNVSGGLIGFVIFKVCLK
WP_051527076.1	0.1885840707964602	113	LCYITAAVYLGFIVYMTLLFRNTVETKTNFDLSTYVARLLYSFESRSEIVNNIWLFIPFGAFLRRKTENRRWILAAFFLSLLVETAQLLTGFGTFELNDLIGNTLGGCIGFYI
WP_184215512.1	0.18869047619047621	84	VVTHARVEFAANIALFLPIGVLLPLMMPRTLVLPVALVATVAIESTQALLLDARVPSVLDIIANTTGACLGLLILEAFRARRRR
MBR3083706.1	0.18869230769230771	130	LICKYFFFPIILDKDIISQGGNTVQCIPFLPFLEQIRSVGWKRFLYQTAGNILAFVPISFFLALLSPRLQSFRRSLIASVSISFCVELIQLCINLLTGIPNRVVDINDLILNTLGGMIGYLVYRLWRRLF
WP_015749825.1	0.18869565217391307	115	AALVAFVLIIAVITMWPGPPAPGGQSWLREYLQRAHAHGLPRWISFGKIEFASNIVMFVPLGLCGALALARHRWLVVPAAALASAAIETIQLVALPARYATVRDVVANTTGALIG
MBQ3980064.1	0.18875	120	LLMPVVILYVIALFVALFGTSGFYREAGGTRSYNLTPFRTIRFYVEAYDNFAVRRRIVAANLCGNLVLFAPVGIVVPYFFKRFRNPLLFVPALLCLLWAVEYTQYLTGRGSLDIDDVILN
WP_058224284.1	0.1887820512820513	156	RFFVNFSFILYLICAYAMTIFPLPPVSEVAKMTGPKQNLVPFEFVRQFILYSPFNINEPSTWLAALKDSTFIQPFFNLLLTLPFGLYLRYLIKRSFKQTFVLSFLLTLSFELIQRSALFGLYPRPYRLFDVDDLMINTLGSLIGFGIAVIFSRFLP
EDU38562.1	0.18883720930232561	129	HCGITIAFAIYIISVFYFTGTGTLYDILHHRSQIRQKVNFIPFSNEIDIVVYLQNILLFIPFGILLPFLWKKQDKVLYILVSAFSFSMFIEITQLLNNRSTDIDDLILNTIGGLIGYGIYKMFVCVMKS
WP_057874622.1	0.18884353741496598	147	RELYLWALVFYLCLLFSLTALRNIYWPSQLWAQLQLPHGTINTTPFVETWKLTRGASKFDFLYNLYGNILWFIPLGFSYGVRLKDNRRWLPVQFLQVYLLGVGVSLTIEMLQFLLSTGIADIDDVTFNALGCLVGFVVYLIWHSTRH
WP_098403422.1	0.18884615384615386	156	RFFVNFSFILYLICAYAMTIFPLPPVSEVAKMTGPKQNLVPFEFVRQFILYSPFNINEPSTWLAALKDSTFIQPFFNLLLTLPFGLYLRYLFKRSFKQTFVLSFLLTLSFELIQRSALFGLYPRPYRLFDVDDLMINTLGSLIGFGIAVIFSRFLP
WP_195229198.1	0.18884615384615386	156	RFFVNFSFILYLICAYAMTIFPLPPVSEVAKMTGPKQNLVPFEFVRQFILYSPFNINEPSTWLAALKDSTFIQPFFNLLLTLPFGLYLRYLFKRSFKQTFVLSFLLTLSFELIQRSALFGLYPRPYRLFDVDDLMINTLGSLIGFGIAVIFSRFLP
WP_029344274.1	0.18884615384615386	156	RFFVNFSFILYLICAYAMTIFPLPPVSEVAKMTGPKQNLVPFEFVRQFILYSPFNINEPSTWLAALKDSTFIQPFFNLLLTLPFGLYLRYLFKRSFKQTFVLSFLLTLSFELIQRSALFGLYPRPYRLFDVDDLMINTLGSLIGFGIAVIFSRFLP
WP_015426919.1	0.18884615384615386	156	RFFVNFSFILYLICAYAMTIFPLPPVSEVAKMTGPKQNLVPFEFVRQFILYSPFNINEPSTWLAALKDSTFIQPFFNLLLTLPFGLYLRYLFKRSFKQTFVLSFLLTLSFELIQRSALFGLYPRPYRLFDVDDLMINTLGSLIGFGIAVIFSRFLP
WP_068872832.1	0.18884615384615386	156	RFFVNFSFILYLICAYAMTIFPLPPVSEVAKMTGPKQNLVPFEFVRQFILYSPFNINEPSTWLAALKDSTFIQPFFNLLLTLPFGLYLRYLFKRSFKQTFVLSFLLTLSFELIQRSALFGLYPRPYRLFDVDDLMINTLGSLIGFGIAVIFSRFLP
WP_012898327.1	0.18884615384615386	156	RFFVNFSFILYLICAYAMTIFPLPPVSEVAKMTGPKQNLVPFEFVRQFILYSPFNINEPSTWLAALKDSTFIQPFFNLLLTLPFGLYLRYLFKRSFKQTFVLSFLLTLSFELIQRSALFGLYPRPYRLFDVDDLMINTLGSLIGFGIAVIFSRFLP
WP_035743407.1	0.1888607594936709	79	KDFVLNVLLFLPGGVFLGIWGMRWTRVLVLGCGTSMAIEITQYVTASGRTADINDVLANTTGALIGFLLVAGVRKVVHR
WP_141446637.1	0.18888059701492538	134	KILLTAALLYACAIFYFMFFAFGRVDDAANGDRYTFIFAPGNFFKLPDPADLLHPSLMDLVSLGNIAAFIPAGLLVPRLRPLSFARFLIGFLLSILVLETVQALTFLGSFDMYDVLKNTLGAAIGFGAHKMGSR
CCY69395.1	0.18893129770992362	131	NFGRLFFVLYMLAALYFMFLSETLDRSMVSKNYRYNLTLFKEITRFWDMRHTYGWNVTIVNLVGNVICFMPFGFLIPTISKKKICKNVISVTLLAMLFSLGIETAQLLLKVGAFDVDDIFLNTIGGFLGYV
WP_032743530.1	0.18900000000000003	140	LSAYGTVLYAIGLLCFTLYPLPADPVAFCAVHHLKPQLDLFRFVADIRTDGLDAVLQIVMNVVFFLPLGFIVRRVFHRGLPTATVAGFLVSLLVETMQLTGTLGVFPCAYRLFDVDDLVWNTSGALAGYGCALAFDRLLP
WP_087270762.1	0.18906250000000002	128	LSRGLMAVSLAGILALTLCGREWGSRMGGRFQFFPFWSYWRTITQGDEGLGIQIVNNILLFIPFGFALPLNFPRFKKLRYIILAGALLSLTVELVQGFTGLGLCEIDDVMGNTLGAGIGGWLWFYCTK
WP_211723605.1	0.18906976744186046	129	NAAPAGSMIQLVPLQFIQDILQNTQITRNDPSSYLKVLGEADFLLAAFNVVLTVPFGIFLGYYFRTRWAVCIMLSFVLSLFFEITQITGIFGFFDHPYRLFDVDDLITNTLGGMVGFKIAMWIAGLLPR
MBQ9329925.1	0.18909090909090914	143	RECAMALFWMFCGGMAVLTLTPRWVASSLPDALAGRGWHLDGGFFRLGSVNLVPFRTFAADSHSLYILAGNVGMFLPFGFFCAALGLCRTRSGALALGFAITVGVETWQLLVGRTFDVDDLMLNALGVVLGYALWRMLERWRP
HIR76095.1	0.18913669064748206	139	KISGACLFMVYMVLLIYFLFFSEEYGRGAAEMVYDYNISPFREIRRFLTYRDILGFRAVFLNLAGNIIGFMPFGALLPVMAKSARKGWKVTLLSFEVSALIEISQLFFRVGCFDVDDIILNTLGGLLGYAVFWLCSRCY
WP_166034927.1	0.18919254658385093	161	RNLIFFSFIYYCLTAFFLVSLPLPKERNNTLEFKDHVFTQLKPFNMINNFQQVKGFNPSSPKTYLTLFKSFTFLEVFFNIALLFPLGVYLRFFFKKASKWYLALLLTFSMTLFFEVSQLTALFGYYAYPYRLFDVDDLLMNTLGGMIGFFTAPILLFLIPS
GIG45951.1	0.18920634920634924	126	RTFGLVASVSGTLPWIWMILTPSSADRRIQLDPVAGLGGVLSGGFGTATVQIVGNLLVFAAFGAFAPLRWRLRLWQVLLLAALGSATVEVLQYVLDLGRVSATDDILINTLGAGLAYGAGRLAPSR
WP_185000953.1	0.18927152317880794	151	FVLYATLLYGLVLLALVFMPFPPIDSVCTGRQSTQFVPFQFISDIQTELAKHNRSGFLAGLTSKSMLSFVFNIALFVPLGVLLRRVHGLRRRWVLAIGFGASLLIEITQVTGNFGIYPCPYRLFDIDDLMANTLGAALGGLIAPAALIVPK
WP_098113770.1	0.1892783505154639	97	LHTIGGLFVKHSFNDFIINNVGNIILFVPFGFLSPLKFRSIDNSLKVCLVGMLFSVLIEVVQLFMPNRWTDIDDIILNVLGTWVGYNIFNYLSNFQR
ALS74109.2	0.18934426229508197	122	ALVLYLIFLFSATFYRGDGKTSDYNLMPFDFLNYISEVNLSTFIAALLISVMLFVPGGAYLYIKRIKFAYSWQILLSSSLVIELLQFFTKRGSFDIDDLLLNTAGGCLGFLLAKVVHKRITH
WP_078849398.1	0.18936507936507938	126	ILVLAFAALVAFSALLAELTLTPSPASRNIAGANLHPGRSLREYVDDYTFLGACKQIGGNLLIGAPFGVILPVLVARRLRMVRVVLLTCVVMVLVELAQGAMVEGRAFDVDDVILNTAGALIGYLL
WP_081739224.1	0.1893798449612403	129	KSVVMGLIIAYLTLVFSFTIITRTPTGHNYELMLFWSYMEIYKGNTIFIYENILNVLMLMPLGVLLPVGFDQITCKQAALSGFLVSLIIEVMQLLTRRGLFEFDDILHNTLGCLLGYTIYKLIKKNLGK
WP_098598514.1	0.18947761194029852	134	LINILFLGSILFIADLTMLPDASLDIGIGSGGINVIPFHTIKDLLSNHSLGKFIVNNIGNIILFIPFGFLLPIKFKNVNRMAKSVFVGMAFSIVIEIIQLWMPNRWTDIDDVILNTLGTGIGYSLFRWLEKVYK
WP_100205321.1	0.18952702702702703	148	RLLLFTVFAGYVLGVLHFTLLPVEAGGGPDAGRAVRDAMEGAATGPAPDPETGGVNLSPLTAGGVTFWLNILMTVPLGFLLPLLSARWGSALRIGLCGAAVSLGIELTQLLLLALGGVHVVDVNDLIANTSGALLGYLLFRAVAGTRP
HIS41050.1	0.18957142857142859	140	AGAYLSVLYLLGLACFTLYPLPEGNSGPGITYGLAPILNPLHFIDDIRADGLAPVAQLAANVALFVPLGFIAGRGLGLKLRWAVLTGFGCSLLIECAQLTGLFGLYPYAYRTFETTDLATNTAGALLGWQLARLSLRLLP
EHN60421.1	0.18958904109589042	146	FFKTCFYVYTCGVIKFTMFPIMLDSFLIEDTKKYATGSYMNLIPFNSIGEMFMEGREYASFQIVANFIMFVPLGILLPLCFPKLTWKSVFAISFIATVGIEFAQLLQDLIYQAPFKFVDIDDVILNFSGGIFGYIVYVIIRPLLRK
MBE6104002.1	0.18962264150943395	159	KWLLVIMFGVYLLLVLYVTFLSRSAAEDYTVNAELFEGLKRSINIDFGILGFIASIFTDGPEQALAHVRIQHFENLAQVYMNICMFIPMGYLLPYIFDWFRRRVRPRTIATCFLASLAIENIQLLTRMGFYDVDDLFANTLGGIIGVYLYIGVAYILAH
MCC8163663.1	0.18964285714285717	140	RWCRFFFGIYLIALVYFLLFSEEWGRSVLTGTYRYNFVPFREIGRYLKYREQIGLGRVLLNLAGNVVGFIPFGGLIPVLSNRKMSFLRVLLFSFEVSLFVELAQLVLQVGSCDVDDILLNIFGSCLGYCLYRLAVCCLQH
MBO5568676.1	0.1896590909090909	88	YELIPFWSYGVESLRMEILLNVILFIPVGLLAPRWKTVGLAAGYSMLIELAQLVSFRGLFEFDDVIHNALGTAVGVLFVLEMRKLLKR
MRS13272.1	0.1896825396825397	126	TLGWLAFAVYMTEVVSRTLFPLPTQARLIADMRIQQFGHHNFVPFRTMSSVLTRPDLSVALVQIGGNLLLFFPLGYFLPLLFSRMRRPRNALAALFAAIIGVEVVQLLLSAFVFGFVYKSFDADDI
WP_225221218.1	0.1896938775510204	98	KINLVPFAGSVIINQQIDLDEIINNILIFIPFGIYMGMLKPDWRLIKNIAPIASISLLFEVTQYIFAIGATDITDFSGNTLGGIIGISAYFVLCKLFK
WP_101790547.1	0.18975	120	GVVAGTLPWVWMILTPSSGPTGVSLVPFTDLATLAHEPWQTVSVQVGGNLLVFAALGALLPVRSARLASLARVAAVACLASVTVETLQYALRLGRHSSVDDVLVNTLGGVLAALVTHRWW
WP_097975139.1	0.18976377952755905	127	KIILLLLFCFYLMILTERILFKYLPVQQFISHFEINFARDDWWRSNNFIPFKTIIFYLLLADINFDIRISNLAGNIIGFMPFGFLLPLIVKKYDNLKSILKATFILSLTYELLQLLLFQLGSFDVDD
MBO5475753.1	0.18976744186046512	129	KDIKNLLYIIYCFALFMLVTTTDFSSYSNNFIPFNEIMRYELTSALFYRNIIGNIALFIPFAFIISDMIKDKIGKSNLLITSFICLFTSCTIETIQMFIGRSFDVDDIILNFFGSILGYIMFKVLHKLY
CAM02204.1	0.1897752808988764	89	GSVQQFALNVVLFVPLGVLLRRSFRLGMLRVGVLGFAVSPAIELTQLTGVWGLYPCPYRMFDVDDLIANTAGALAGRIAAPAVLLVPGR
WP_163179460.1	0.19	108	GRTTHTEYMYNLIPFETINIFLQMDRFNPDVWINLVGNIGVFVPFGILIPLVIKKRLFKSFILFFSAVLVLETLQLVLRRGSFDIDDLILNSLGFFTGYGLYRIFTSW
MBQ7944226.1	0.19	143	REIVMFAFAVFVVGLASQTIIPKIEIGENGFAIAQNGIHETNLIPFRVFVETYNEVFVNGHVTYFLINILGNIILFMPFGLVIPLLWKVSCKRTLVIGFCTSLFIEVSQMFLKRVTDIDDLMLNTMGVLLGVMVYSLLKRCCK
WP_092551663.1	0.19	95	MRLNLVPILFDGPASALDAVLNVAVFVPFGLLLAAAAVRFRTTFVVALAITLTIEVSQYVADAGRTADINDVLTNVAGACLGWAVARTIRAVAGR
WP_063281042.1	0.19	156	RFFVNFSFILYLICAYAMTIFPLPPVKEVAQMTGPKQNLVPFEFIHQFILYSPFRINEPSTWMLALKDSTFIQPFFNLLLTLPFGFYLKYLFKRSFKQTFILSFLLTLSFELIQRSALFGLYPRPYRLFDVDDLMINTLGSLIGFGIAVIFSRFLP
WP_051596650.1	0.19	111	LVPGRFVFDISREAGLRGGGVTAYLRNSATLQVVFNIALFIPLGMVLRYFRRTPVLVTTLIGLGASLLIETTQITGDWFLYPCAYRLFDVDDLLANTLGAFVGAFLAPVLR
MBQ3295338.1	0.19000000000000003	158	KRILIYIFLAYLALLSYVAFFSRSAAQDYLLHINFYEDLSNSVKIDYGILELIKLFFTKGPAEALSHVKIVNMDDLMQVYLNVVMFVPMGYLLPYVFDWYRRSHMIAKVVLTSFLTSLLIENIQLITKLGFYDCDDLISNTLGGFLGACFYIMFAYVL
HIT10573.1	0.19006369426751596	157	RSAIVYTFALYLLTAFFLVILPLPSRQAVALMPTKTPQLIPFHFIKDFMDNTNIVWKDPRSYLTLIKNPTVYTVLFNIVLTIPFGIYLRYYFEKKWSKVLLASFLLSLFFEVTQLTGLFGIYPKAYRLFDVDDLLMNTLGGMIGFWITPLLTCFLPS
WP_150263663.1	0.19007999999999997	125	MSLAEVGMVHGTVPFLWMTMMPGGADGVLPPRVSLVPLRDLVTMGPVGLGGNLLVFAALGFFAPMRFAALASVPRILALGAGCSVLVETAQYVLPLDRVSSVDDVLVNATGAVLAGLLSRRWWSR
WP_113035853.1	0.19012903225806452	155	SIVVPALFAVYLYLLVKAILFKFGPIEGKFLLHQFLYHLENPGSMLNRLSVSSNFIPFKQISSDVRSLHNLGLFQLNNFTGNIYIFIPFGIFVPVLYGEKNVSLEKVFFLSFLLSLMLESSQAILSIGTFDVDDLLLNSSGGMIGFGIYSLFGRR
MBQ1238984.1	0.19020833333333337	144	QEAKLLLLFINLAVIVRLVFFPLFRQNGEVLPLLFDVNRILPPNVYLIPFGNFDQYNSINAMWLNIFGNILLFVPTGAILPFVFKRLNTFGKVLLTGACMSVCIELLQLPFFERTTDINDIILNTAGCALGYGIYIFCKLMRAR
WP_168391897.1	0.19022222222222218	90	YENSININIFSGYINAWNKWSLSEFQLIIFNILMFVPLGFLLPLYNDKFKKFIPTFLVSLGTTLGIECIQLITAMGIFELDDIFHNTLGA
WP_209555622.1	0.19027210884353743	147	RAVILYSFVFYLLCAYFLVILPLPPREEVANYTSQIIELRPFYSVVRFLDETKLVVGDSSTYLPALRQGVVLEPVFNILMLLPFGIYLRYYFKLPFKKVVLFGFLLSLFFELTQLSGLYFIYPRPYRLADVNDLMNNTLGAVIGYAV
MBE5921671.1	0.1902836879432624	141	RFFCAGLFLIYLAFLLYFALASEDFGRVDHTADYRYNLQLFQEIYRFWHYRQTVGLSWATINLLGNVVCFVPYGFFVPILRKKKTNFLMTGIYSFVASLAVEVVQLILKIGVFDVDDLFLNTIGGLIGYLFYCLMRGLYRK
WP_105924058.1	0.19031847133757965	157	NLISTYSFIWYVAAAYLLIILPLPTRSSVASLTTATYNLQPFYFLSQLKALTPFELGDPSTWLAAFKSDTFFQPFFNILLFMPIGAYLKWRHRWPLWLITLTSFAISLFFETTQLTGLYGYYSRAYRMFDVDDLMMNTLGGIVGAWCLHLIPNQWRN
MBE6725582.1	0.1903252032520325	123	RAAYFGFAVYLSAVWTVCGLPDVFHAEFRPRLNPVPFVRMWANPAEAVLNILLFVPYGFALPLFWKKFRDGVRTVFAGFLLSLFIELMQLFSGHTDADDLILNTFGAWLGYLLACIALLCSPK
WP_002574446.1	0.19032520325203256	123	LFLLSIAVILYATLYREAGRGDIELRLFWTIKRAWSEHSGYYWYLILGNIALFMPFGFFLTAILQKPDWKKAAMMGFVFSAAIEVSQVLLDRGLGEFDDVLHNTWGSLMGYCAAVILGYLFGH
PPG82256.1	0.19044585987261145	157	VLAFAAVVYALALVTYTLLPLPDEATVAAACRAGSGPQLRLFAFVGDIAKEGGIDGPRALLTNPASTQVLLNVVFFVPLGMLVRHLALRGRLVAGMIGGTAAGFAVSLLIEVTQLTGDWFLYPCAYRLFDVDDLLANTAGALLGTLLSPVLLLFTRR
NLI20253.1	0.19047945205479452	146	TVILYSFTLYMMCAYFLTILPLPSREEVAALTTPYLQLTPFQDVVVWLRDSHFVLSDPSTWKRLVINRSFFVLVANVAMTVPFGIYLRYYFGCGWKKTLLLSLGLSLVFELTQLSALFGIYPRPYRLCETDDLITNTLGGMIGFWL
MBN1121278.1	0.19056338028169015	142	VVAALTFIVLSYIVLGHGGSPDVMDTFRTIPLLNLFQDVVCILQRCDAIRVAVLDLLIDGLGNIVVFVPFGAALTWALMDKRRPARTATIVGAALSLTYELLQLFIPGRVVASGDVVLNTIGAAAGAYLVEIYYIFPNSLQR
WP_067691523.1	0.19059829059829062	117	PWIWMILTPTGGERHVILIPFLDLAETITEASFNTFVQIFANVIVFVPLGFLLPLRFPRCANTLRMALLGAAISATLEAAQYLFDLGRFSSIDDVLMNATGAALGAYLTTRLVPPLP
WP_106508087.1	0.19066666666666668	150	RLLGLAIICLYSMTLVGLTLAPAYDVAVTCRHRIGGVVRLDPVGTVSAVMQLRREGASWAAVATSFPVMQAAMNTALFVPTGLILRGMLRWDAVTSVAAGMMLSAAIEVTQYTGAWGLYPCGVRIADIEDLLWNTVGVAIGALVGHLLAR
WP_153539917.1	0.1907258064516129	124	MSLAEVGIVYGTVPCAWIILLPGDENGAVVNLVPLHDLLTMDAGQIIGNMLVFAALGFLVPLRFAALASVPRALALGAGCSALLEILQYLLRLDRVSSVDDVLLNAAGAGLAALASRPWWRARA
WP_081836745.1	0.1908029197080292	137	QIVMDGLFLTSLLAIVYLTMFPNMYLGTGIAKGGHNFTPFLMITEIFLDGSVFSAIVNNIGNIAMFIPFGLLYPLTFPKKSSFLPVLLAGAVLSCSIEMIQWFMENRWSDIDDLILNTFGTVLGYGIYQGIRRMKKR
MBQ2715633.1	0.19081632653061223	147	RRALKPLFVFYSVVMLWLLFGQRIGFQSGRSYFDTVAQRINLIPLSTVAHQISLIIQGSARARHCIINLGGNVILFIPLGLLMPCIWRSLRNFGRFVLAVAIMISAVEIIQLFSLLGSMDIDDLILNLCGASIGFALLKIANKVKNK
WP_192043292.1	0.1908235294117647	85	YELRDALTNVVVFIPLGILIPLFMRRPSGWKVLLTAAAVSLTIEVLQLLTQKLFSGGHVADINDSIWNTLGGVSGFAISLALTRV
TQK76140.1	0.1908609271523179	151	RIVGAAAVAIYGAALVSYTMFPMPSPQWCNLNHSIRPEFVPLHSIDDIARATAGLPLPQALTSTATLQVVFNVILFVPWGILVRRYFGRSFAFASFSGLAMSLAIEATQLTGVWGLVGCAYRVADIDDVITNTTGAVLGAALAPLILGWMP
ANZ35863.1	0.19089430894308945	123	TALADVGMVYGTVPPVWMILLPGERLGEAGEVSLVPLRDLLSWDTGQVVGNLLVFAALGFFAPLRFPVLASVPRVLALGAACSVVVETAQYVLLLDRVSSVDDVLLNATGAGLAAVLSWPWWR
WP_090636458.1	0.19095238095238096	147	KLELASFVLYMYVLFKIVLFKFNPISPGYLWAELLRSVRNPQDVSWRVHAGNLVPFEEISRTVHVMTPHGFVNVVGNVAIFLPFGVFLGLLSRNGISLFGALICSFGLSFCFESAQAVFAIGRFDVDDMILNSAGGLLGCIGYRLLA
WP_144993339.1	0.19095890410958902	146	WLLVGAFVLYMYSLLKIILFKFHSINMNFMVNQLRSNIEDPHSIIDRLQVGNLVPFKQISENMEGQSLNDFIQLFGNIGIFVPLGIFLTMLLKNKRGAFIIVLVGSLVVSLSLESAQLLFAIGNFDVDDLILNTSGGIVGYCLIRL
MBQ4428529.1	0.19111111111111115	135	VLNTLLYFYNVVVFFFTLMPIISALPRIFDHPYTMMHMIPFDDLSLGRGGAVVQLILNMALTIPFGFLLSARIDEKRFAFLKTVGYTVCLSLFIELLQPLLDGFRSSDITDVIINTVGGALGFPIYKSIKALYRN
ERF58552.1	0.19113475177304962	141	MVLIFTNFVYVSALIAFAIFPVPPLSDEYCASHPRHFILDPTEYFRDMAHHFAGAPVMEVLTSSSMMQMVLNVALFLPLGFYAVRLLRMRPWSAVLFGFGTSLAIELTQYTGNWFISNCQYRVADINDLITNTLGGIFGVL
MBQ4559519.1	0.19115942028985508	138	RTLGKILFVVYILFILYFLIFSDWYGRSGVMEEYHYNLTPFLEIQRFWEYRDQLGVWSAVNLFGNVLVFVPFGFFEPMASKRRSFWGTVFDGLFLSMVVEVFQLVTKVGRFDVDDLMLNTLGAVIGYLLFLICNAMRR
WP_232345152.1	0.19121739130434784	115	GYFPWEFRFYWHRPLTEINWHPFVQTLKLTLGKSILDFLYNFWGNIAWFIPWGIFCPLVKKPTPGLGKTVLSGMLLSLVIESLQFVLFTGISDIDDVIFNTIGAFVGYLLLKLFQ
WP_203900709.1	0.19124031007751938	129	YSLAESAVVLGPIPWVWMILTPLHQPREFLWNPIDEAVTGVGERPVFFTVQMLANLLPFATLGAGLPVRWPVPLWAVGTFAALFSATLEFLQYALYLGRTASVADVLLNTSGAILAALLTRPWWRTRAG
WP_006780903.1	0.19125000000000003	136	KLGWILFIVYLIALTYLMFFAESLGRSGGGQSTYAYNLELFKEIKRFYIHREQLGMEAVFLNLGGNVIGFIPFGFILPIISRRGRRWYNTFMLAFGLSLGIETTQLIFKVGSFDVDDLLLNTIGGILGYIAYRLVQ
WP_227708829.1	0.19128571428571428	140	RAFGKLLFLLYVCFLVYFLFLAEWYGRTGTAEEYRYNLELFKEIRRFITYREELGMFTVVANLAGNILIFVPYGFFVSMASRSRGFFKTLFYSMFLSLGVEIAQLFTRVGSFDVDDILLNTIGGVLGYVVFVICNWMRRR
MBQ6890891.1	0.19135135135135137	111	FLFGLYAGVMLWLLLGRSSMDTGEDYWLQVSRNISWQPLRTVRHQLGLLGSRQSWVARFAARNLAGNVVLFIPLGLMLGLVWPKLKGLWPTLAACAGIIVSVELTQLLTLR
WP_061961377.1	0.19144736842105264	152	PLFAAAGLIASAVALAAFTVFPLPTEADLLCSTGGIESWQWDIGHSVSDVQQIRAAEGTRAALTSFTFLQVMANVALFMPFGFFLHQAARWPGIAVVASSFMVSGLIELSQGTGFFGIYPCPYRRFDVDDIAANTTGALIGVIISAVVGAVF
WP_186377012.1	0.19146153846153846	130	AAAYGIAVVLIGFWGSPVDASAAPWLDRVIAAAQRIGAPATFDYATIESLANVVFFVPLGLLVVLFAGARWWWAGAGAGVVVSACIETGQALFLPERTASVADVLANGVGATLGALVGVLVLRATERRRR
HJC62677.1	0.1915	140	KTAGKIFFVLYLLALIYFLFISERVGQLKFEEREYHYNLVLFREIRRFWTYREQLGYMAVAANLLGNVIGFVPFGLVLPIISRNARGFFFITFSGFSLSLLVETVQLVTKRGSFDVDDLVLNTLGTAAGYVVFAVSYMIY
MBS7305272.1	0.19152317880794703	151	YLMIFFTLCAYFMTMLPFPEIEEVRRMKGPFVQLIPFYCIYDFFKNSGFVISDWKTVLPAFSGGIILGIFFNVIMLMPSGFFLRRLYKFRKREMILVGFLISLIFEFTQLTGLFGIYPNPYRIFDVDDLIQNTFGFFLGGELTHVWRFLKQ
MBS6445368.1	0.19154362416107384	149	LFAKVVYIVYFALLLWFVIFKFSLYSFDQIAHSVEMTKLAREGGYWNVNFIPFDAYKDWYRLGLYDSIIENLAGNIIAFMPMGFLKGCIHDTKPLWKILLRCFVTILSIETLQLITCLGSFDIDDLIMNTFGCLLGYLCLKLFIFIYNK
WP_100424120.1	0.19154362416107387	149	VLFGVYMAAVLVVTLWPSPQTTDAPRWTQDVLALLDRVGLGMSVEHLEMAANVVMFLPFGFLLMLILGMAPRPPQMPARARRPLFEVRPLLHAFVLTTVAAVLVSGGIEVVQTVIPGRVPTVQDVALNVAGAVLGALVVGPMLALARRV
WP_018758168.1	0.19154838709677421	155	RKWILALFILYTSLLSYVMLLSSDRWARRAFTIEWKRKMLEYGHTQSMHLYENTVPFHTLRDYIVNHHRYTFTTIFLNLFGNIGVFIPFGLLLPLLFPYFRSIHRIFLASFTGCVLIEMLQYAFTLGSFDVDDLILNLIGGMMGFGCYKVIHALV
MBQ9469114.1	0.1915492957746479	142	KAFSGAFLCIALLTVLRFTLFPVLFYGEGVLPMTLTAPLFFKRASFVPFRSICRSFHSRPMFLYNTVGNLLLFLPFGCALPAALRGMRRFHRTLLAGAALSFIIEAVQYFIPDRRCDIDDLILNVLGTALGCLLYGVARRAL
WP_030013352.1	0.19157894736842107	152	RLLGTCAVSIYLAGVFAYTMLPLPPPSGPRCSSSPSPNPVPLHFLGVVRENTAGLPLDQALTSHALLQVVFNVVLFLPWGVLARGFFTYGPMVSTITALVASVAIETTQLTGLWGLYPCAYRMADVDDVLLNTLGGALGAILAPLLLAWMPS
WP_076112172.1	0.19159999999999996	150	EIAVQIFFALYVYALFKIILFKFGSINFIFLWDQLQHSPHNIDRAMQWGNFIPLATISNTLDNLTSHTLLNLGGNIALFLPYGMFLILQSSGRRISLLHVLIRSLGLSLILECAQALLSIGTFDVDDLILNTLGGVIGYSMLRLFAHKKK
WP_230177850.1	0.19160305343511455	131	FYTIMYVYLCNVINLTQFPIYVDDDQREAFGGQNVWREMNLIPFKYEFTKLSFFNILMTVPLGFGLPFLFRASFKKILIAGVLTGIILESGQLLTALYAGYTFRFVDIDDVIFNISGTLLGYFILFKLFKL
WP_014092213.1	0.19164383561643836	146	IFKTCLYIYCCGVIKYTIFPIMVQPFLIEDTKKYITGPYMNLIPFKTISEMFIYSTDSDIFQVIANFIIFVPLGMILPLCYQKMTWKHVFLISLFATVGIELTQLLQDIIYQSPFKFVDIDDIILNFSGGIFGYLVFILLRPLLRK
AST94365.1	0.1916556291390728	151	LLGFFSLYIIAVASQTIIPKWDAGIISSTGEFYFNVQWSNEIASVNIIPFRTLFLYLQANPNIDNWSSLSMVNIFGNMFVFTPIGIFVPLLYRRVRSLKKISVVALAVTCFIEITQLFIGRSTDIDDVILNTIGVMIGYGMFVFIKRKINR
WP_225417916.1	0.191747572815534	103	QIGSQRSINLMPFAASAEVSGHIDWLEPLLNVLIFIPLGVYAAILFKPLRLKLKLIMAISVFCEMIQFIFGIGATDITDVIDNTLGGIIGLLLYQIVKLGLKK
WP_228505939.1	0.19181102362204724	127	WRVLVIAYLTALVALTFFPFQVKIDELTGSSTWWNSINWEPIVTIDPIGFAENVLLTAPLGFLVPALTKRRTLRAVLLVGLVVSVSIEVLQYADVRLLSGGRLADVNDVIANVLGVAIGYAVYRVFR
WP_184791977.1	0.1918120805369128	149	AGGWAGLVFYTFVFYALAAFLQTVIPLPVDRAATCAAHTYASRPNLTPFNFVGDITRNGTAALWPTLLNVALLFPLGFYLRYLWRRGLPSSLLVAFGTSLFFELTQLTGLWFVYPCPYRQFNVDDLMCNTAGAVLGWLVAGPCSRLLPR
MBP8900963.1	0.19184615384615386	130	KDWTGGLFFIYLAFVIWVILLKFSTSPDALPHLRNINLIPYGDCLMVNGNLNIRELAENILIFVPFGIYGGMLARERAGGTVILAGAGFSLFLETLQYLLAMGASDITDVINNTLGAVIGGLLWKAFRKI
WP_075891414.1	0.19197368421052632	152	LVGLAMVCLYATAIVAYTTMPLPDSTGQWCQSHTADRNTTPLRFLVEILGAIEAVGRRAALRSSVFLQAVLNVAFFVPFGVIGTRYLRWRTSVVVGLAAVVSAAIEVTQAVGIPFLYPCPYRVADVDDILLNTSGALLGVLLAPVLLWWMPS
WP_098393305.1	0.19211538461538466	156	RFFVNFSFILYLICAYAMTIFPLPPVSEVAKMTGPKQNLVPFEFVRQFILYSPFNINEPSTWLAALKDSTFIQPFFNLLLTLPFGLYLRYLFKRSFKQTFILSFLLTLSFELIQRSALFGLYPRPYRLFDVDDLMINTLGSLIGFGIAVIFSRFLP
WP_038601771.1	0.19211538461538466	156	RFFVNFSFILYLICAYAMTIFPLPPVSEVAKMTGPKQNLVPFEFVRQFILYSPFNINEPSTWLAALKDSTFIQPFFNLLLTLPFGLYLRYLFKRSFKQTFILSFLLTLSFELIQRSALFGLYPRPYRLFDVDDLMINTLGSLIGFGIAVIFSRFLP
WP_058205176.1	0.19211538461538466	156	RFFVNFSFILYLICAYAMTIFPLPPVSEVAKMTGPKQNLVPFEFVRQFILYSPFNINEPSTWLAALKDSTFIQPFFNLLLTLPFGLYLRYLFKRSFKQTFILSFLLTLSFELIQRSALFGLYPRPYRLFDVDDLMINTLGSLIGFGIAVIFSRFLP
MBS7141414.1	0.1921848739495798	119	FLIGIYTTVIFQTAFFSREPGSRSGMDLGLFDTWGESAVSRAYVIENILMFIPLGILLPMLHGRFRNGWYCVSAGLAISGLIEGMQLVTARGFFQIDDIATNVAGTIVGWGTVRILAEI
WP_154761221.1	0.19236486486486487	148	RLARTAAVLCYACLALAVVFLPLPGPRMRPLAQTIQLVPFQWITDARSDAAGSGLVHVLTTTAFEQMALNVVLFVPLGILARLLWRRGFAGTMLLGFGCSLLIEMTQLTANWGTAPIQYRIFDVDDLITNTSGAMLGWLAGALYLTLR
WP_185615467.1	0.19239726027397258	146	IFKTCLYVYVCGVIKFTIFPLMLDAPLIEDTKIYVTGSYMNLIPFNSIREMFMPGGGYATFQIVANFILFVPLGMLLPLCYPKMTWKSVFAISIFATAGIESAQLIQDLIYQAPFKFVDIDDVILNFSGGVAGFLVFLLRRPLLKK
WP_093890381.1	0.19240310077519385	129	TAVADVVMVVGTAPWIWMILTPGAGGSGLSLIPLRDLWTVLQGPAETAFVQVGGNLLVFAALGAMLPVRSARCASLAGVAAVAATASLAVELLQYGLRLGRVSSVDDVLVNTAGAVLAAAVTRRWWARR
MBL6464128.1	0.19243589743589742	156	HAAAMYSFVFYLMCAYFLVLLPLPADRTAVVAYAQTPQLIPFQFVRSFLAETTARLDDSSTWLAAICDPYIYEAFFNVLLLVPLGAYLRYYFHRPWWQTLLIGFCVTLSFETTQLTGIWGIYEHPYRLFDVDDLMTNTLGCMVGFWLAGPVMRVLP
MBF1035736.1	0.19245161290322582	155	IWIVYSFILYMLCTYCLVILPLPSPEKAATLHNHQMQLLPFNFIFDILKHAKLQLVNPKSYLTIINNPAFFSTIFNIFMTLPFGFYLKYYFKNNFKQVAIKSFFLSLFFELTQLSGLYFIYSGNYRLFDVDDLTTNTLGGMLGFALATMLAKYLP
MBE5796499.1	0.19250000000000003	128	PLPAVLLLAWLLIAMYLTLFTREGGSRTEILVQFSAIAEAVRERSLLPLQHFGQNVILFVPLGMLLPLAGRRVRWFDSAFAGLLLTSVIESVQLLWQLGLCDVEDLTANLLGTLLGHVLCRIFFPARR
WP_052000893.1	0.19252336448598126	107	KHYEGVSHNLIPLSTTIEYLKNINHYELDTWFMFIFGNIIAFIPIGILAPITFRKVKGYMHVLYITLLISISIELIQYISLMGVLDIDDVLKSVIGSTIGFYGAKIF
MCA0330909.1	0.19253333333333336	150	RLLGAAAVSVYGMALISYTLLPLPASDAAACRRATHGPQLVPFLWIAQARDLHEGVFATLTSRTVLQVAFNVVLFVPWGVLLRGYLGRSLLTATLTGGAASLLIELTQGTAIWGAYSCTFRLADVDDLIANTAGALLGALIAPAVMRWMP
MBQ6153981.1	0.19253846153846152	130	RVLNTVIFALAVMMIIYVTVFSRGESEPGVDLMPLSSFERAKVNREIYRAMVMNILLFFPFGLSLPFLLKGSAGRRVLLTIAAACLLSVSVEIIQLIFRIGLTETDDVICNTFGAALGGLSYPLSQLWIR
WP_159451352.1	0.1925657894736842	152	RAGGAAAVSIYGVALVAYTLLPTPGTESWCESDRGGTFELDAFHSIDDIRWAVSYYGMPDALLSFTVLQVAMNAVLFIPWGILARRYFNMPFVLAVLSGAFASFVIEMTQYSGGWSLVGCQYRVADIDDLLANTLGALIGAILAPLLLFWMP
WP_000281848.1	0.19258064516129034	155	QEIISFLFVVYICMIVAVTLFPLPIGFPSNIENLNRSVNMMPFVSIIKDINQIGSAYDGDSQFMIGLIVRNVGGNILLLMPLGFLVPILWNKYKKFKNTILLGFSISISIELLQLIESLFSGVGRITDIDDVICNVLGSIFGYFIYKISLKMVTK
WP_227885560.1	0.1926490066225165	151	QKLTQIVFWVYILFIIDIVAIKFTGSIALIKSRMDTMQWNREKYGIWNYNIVPFKTIRAAIESYITLGFDRSVVNSIANVVLFVPMGLLLPLIMRRPSFVKVMFLSLSIIFTIELFQLITCLGIADIDDVILNFLGCIIGYGMQSTYNKVR
QNF41243.1	0.19268292682926827	123	IAFVFMVAFAIALAKVTLEPSPASVALTHSNVHPGRSLKAYFEYGTARDALKQIGGNILLGVPFGILVPVLAPRARGVLQVLGLTALVMLMVELTQGALITGRAFDIDDVILNTAGSLIGWLL
WP_079159701.1	0.19268292682926833	123	PWAYAGLLAALMAELMLTIFFPSQGHVSGQCVLNRNYSEPFATEQGLLNVAMFLPIGLFGVLAVRRVFPVFLGGVLLSVVTELGQALAPWVGRSCDSGDVLTNTLGAGIGALAGWALVRTTRG
HIV30150.1	0.1926923076923077	104	ALTVFYLAALVEIIALRFGRPAARVAPQLVPLRTTLEQWRAGAWPFVYHVVGNLTWFMPLGLFLPMLRPSARWWQALLLGAGLSFLVEGYQWLFGTGTPDVDDV
WP_208428150.1	0.19269503546099293	141	NLLIGIVFIVYLLALGYHLFLSDSLGKREISDIYRYNFTLFKEITRYIENINVIGARLVILNLAGNVFAFVPFGLLVGYFLRKNKFTFIKTALLGLAFTVLIEGIQLVTKVGICDIDDVVLNTAGVVIGAVAAKFIFRTKK
RKJ48035.1	0.19277372262773726	137	KIFGTILFLVYMTGLIYFLFFAEEYGRGVEGMVYDYNLCPFREIRRFLSYREILGTRAVFLNLAGNVIGFMPFGALLPVLARSARKWWKTVLISFEISSLVEVSQLIFQVGCFDVDDIMLNTLGGLLGYAVFWVGRH
WP_076341665.1	0.19278911564625847	147	VVIVYSFILYMMTVYFLVILPLPSREAVAASPGRAPNFIPFSFVKDILEFQEEHQVPLWKNGALFQVLFNVVMLMPYGMYLRYYFKCSLSKTVLFSFLFSLFLELTQLSGLYGFYPKPYRMFDVDDLMANTLGGFLGYWVFGLAKKL
WP_214334221.1	0.192962962962963	108	TALAVYLAGIFAVTLLPGDAGLEPWQCDTGAPTHLLTSVSSLLNIALFAPAGFLAVQLFRRPITVAATGACVSAMVELMQSGASIGRSCSVSDLAANTAGGLIGVLAG
WP_132983091.1	0.19297709923664116	131	QMLVIFITFSYIILIFDVTLLNRGIYVDKHVNFNLFSSYRQICDTFNKSSLQHIILNILMTVPLGILLPLLHNKFYKVKWTMVAGIIFILAIEFTQLKTNSGVFDVDDIFNNSIGILIGYCTIMSVLNIRK
WP_117208784.1	0.19297709923664128	131	RSVAEVGMVLGTLPWVWMILLPVRVPPGTKLAHWIPLSDAIEQIRDGHTVIQVGGNLGPLFALGFFASLRWPFLKWWHVLLIGAGCSLLLEVLQRVFVAGRVFSVDDILLNALGSGLGRLVLRLIPLRAPG
MBQ8826574.1	0.19299212598425194	127	RRVMWVIMAVYILALLRFTLFKYVPLTRLPDAFFLREREYNLIPFKAIYEIIKELSSLRQIENIAGNIILFIPFGLIFPLASVFEGETPVYGFITSLLIEAAQYGFAMGAADIDDIILNVTGVLIGY
WP_230617937.1	0.19299212598425203	127	LTWTVALAALAFFGYWAFRFTLTPVPDPNGWAIGNSEPGKTLRFYLDRPSVREAAIAIGGNLLLLSPMGVLLPVLSSRLRGPLRLLIIGGVLSFGIELVQHFAISGRTFDVDDIILNSVGVLLAYLL
WP_129009343.1	0.19299363057324845	157	RSFMHIAFVFYIISAFYLVILPLPDRNFVPKHIIHPQLIPFNFIGDFFKEYSNLVARGFSTYSSILKNRGLWQVFFNVLLLTPLGFFLRYFYNINFKKALAISFLTSLFFEVTQLTGIFGIYKYAYRLFDVDDLMLNTIGGVIGYYLVPISKKILPN
MBR4073070.1	0.19303703703703706	135	LLFIVYIIIILDFTLIDDSFGRNISNYFSLNYSQKAKFLEQNTNFIPFKTVKIFINGYNSGKLSLLAICENLIGNLIVFMPYAYFLPRLFHTTKKTVPFLVAVLLSVMVIEILQILFLTGSADIDDLILNTAGAM
MBS6778903.1	0.1931847133757962	157	KTFVVFTFILYFLCAVSLIVFPLPADHSAVVESARTPQLHPFHVIDQIRETTDFSLSDRSTWGPALRSPVVYEAIFNVMLTVPLGAYLCYLFRCRWWMALLIGMATTLLFETSQLTGLFGLYAHPYRLFDVDDLILNTTGTMLGFWLMIPLAWALPS
MBQ9489134.1	0.19335616438356168	146	REVLLGLFIVFMMALFVFVWQGEYHTPKVMLQIAKHRLETGEGMNLEPFHTIRNYYRVFGFRGDLFGINIIGNILMFVPWGFGLALLWKKNRNLLRLLWFSAALPIFIECTQLFIGRQVDVDDFILNFVGGMLGGILFRLLAHMFR
WP_039634791.1	0.19337500000000002	160	RALILYSFLYYCLVAFYLIILPLPPTRDTCSWIPAGRQFYQLVPFNFIKDIIKETSVVLSNPATYLRILREPAFLQAFFNAILLLPMGIYLRYYFKRNLKQTVIICFLISLFFEVTQLTGIYGIYNCPYRLFDVDDLMLNTLGGYLGYLITPIFSYLMPR
WP_128893883.1	0.19337662337662337	154	KIVTWTEFSLYAFVALFQLIFKRLLNMNGLRYFYIYPENKGYWDMAVWQHNMNLIPFKNTSTYILEYHRYNFDIVLNNTLGNILIFMPLGFFLPLLFAKYQKGSRVVLHSMLMSLSIEVLQLMLQIGRFDIDDVILNTMGAALGWVVIVLVIKI
[truncated: 4,914 more rows]
