# Supplementary material for: The lipocone superfamily, a unifying theme in metabolism of lipids, peptidoglycan and exopolysaccharides, inter-organismal conflicts and immunity
Source: eLife. 2025 Sep 9;14:RP108061. doi: 10.7554/eLife.108061 (PMC12419801; doi:10.7554/eLife.108061)
Supplement: Figure 1—source data 1. [file elife-108061-fig1-data1.zip › hydrophobicity_raw_data/VanZ2.tsv]

id	Hydrophobicity_score	length	sequence
OKZ65265.1	-0.5332894736842105	152	MAVIFTFSAMSGEESNQKSKEAIKETVNTIKNLDSKESVESEEKTTTEPNKDVAEKPKNNEEAPKERLVEKLNTPLRKCMHASEYCILSILILNCMQKYNIKKSKSIIIAIIISFIYACTDEFHQLFVIGRTSRFTDVLIDTAGAIIGCVFY
MBR1422547.1	-0.41624999999999995	112	FSANDADTSSEQSGMITEICIDTFVPDYDSLSDAEQEDIFDTVSFIVRKTAHFTEYLILGALVFWCLHKAKDKRLRTACSAVAASLYAVTDELHQLFSDGRSCELRDVLIDS
MBR1654215.1	-0.4133076923076922	130	FKFSSEQSEKSNKTSGVVVEKIVESNPKTRNLTQKEKQEKKEKMVTPVRKTAHFSVYTILGILLYLLTKTFNGKERNRIIISLGLAFLYACSDEIHQSFVPGRSCEFRDICIDSCGALFGILIVCGMITI
MBR2240904.1	-0.4010569105691057	123	LVIFKFSAQGAEMSNGSSGKVVNKIVEILPQAKNLSDNEKEELKEKITTPVRKMAHFSIYTCLGLLAYLCSKTYEGTEKKRLIGSWGFGTLYACTDEFHQLFVEGRSGEIKDVIIDSTGVLFG
MBP3920935.1	-0.40022222222222226	135	SNMDTNESNNKSKKTINEIIEKSVETTNNWGITDKHPSNNKMKQVIDTLNKPLRKVAHASEYLILTILLIVALTNSGINGKKTFIIALLICFLYACTDEYHQTFIKGRTGQFTDTLIDTMGGSIGCILITIKNKI
WP_027626167.1	-0.38360000000000005	175	ISIILCLFWMGLIFYNSSNTGLESNKKSYQILNDIKIIYHKVEDKVKNNSTKVYENNINEEKKKVNNVVEKKITKSKNEDNKYSRNEKFNLFLRKNAHAFEYLILAMLLGNAFYSFRIKPEDAIIYILFICLFYAVTDEYHQLFVKGRTSSIQDVLIDFTGGVFGMVLYYKFRKM
MBE6005751.1	-0.3553061224489796	147	MVFIFFMSSAGQETSDGQSDAVCDLIGSIFVEDYEDLPPEEKAEWQDRITFPVRKGAHMTEYAILGALLALTACEYLSAGKDGGPGEKDAERTEKAPYAAALAAGFLYAASDEFHQRFVPGRSGELRDVLIDTAGVLIGICIVWALK
CDC21119.1	-0.3484563758389262	149	YFLCAFLISVLIFSFSNFNKSDSLRQSDFIRRPIVKYLSKKYYIKADENKKDINTKLKKNPENKEMISKKEWMKITGKVSIFIRKSAHVFLYFSFTIFLLLGFKEINFRRNMEYIKYSIIICFSYAIFDEFHQLFSSGRDAKLSDVFVD
MBR5116337.1	-0.348080808080808	99	MENFLRKAAHFTEYLLLVVALRHGFVRLLREKAADGTDTGRPESTEKDRRDRETLLSCGFALIIAVLYAASDEFHQSFVPGRSCMLGDVGIDSLGALAG
MBE6067091.1	-0.33473988439306357	173	ISIILCVAWMGFIFYNSSQNGLESNARSEEFLKNIKKYYIEMKNTVKKPKSVESFNVDKEIKKAEGSGDKNNNSSIVNKDDNAANDKKLKFQNYLVRKGAHALEYIILAILIANTFWQFGIRNKNVIVYVLFITLFYAVLDEFHQSFVSRRTSEVGDILLDFSGAIFGTITWY
MBR3324808.1	-0.3307471264367816	174	LFTILLLFTYIIIFSYSSESGEKSSTKSKGIMYSIICILNGKESATDEEVKAFEPLLRKLAHFGIYTMSGIWSMSLMNTFFRKNKKDEKSGENYIDKEDAELNKNVNEANKSKIFNNSEKKRVCICLVMGFLYACSDEIHQLFSQGRSGKAVDVFIDTMGVLNGILLVMLICKI
WP_125154736.1	-0.3136312849162011	179	VAIMLTLLWMGFIFYNSSKNADKSNKASYSILNLIQNFHNNPVEESHRKFRDGASKDKSQENLKEYKINEKQRGNGNYIEIKEKEVDIKKQKFNVLIRKNAHAFEFFVLAILICNVLCKYKISLNQGIIYVMFICILYAVLDEFHQCFVPGRSSSVKDVLIDFVGSIFGILIYILVNKI
MBE6570799.1	-0.3063687150837989	179	VLSILIIVNMGAIYYGSSIESTTSGKMTKEIASSIYDHTETIKPDNKKPSAEPVSSAQNTDETPEQKKAREEKEKADVARKERQREAAIARYNTRLRVYLHILEYLSLSFFVMLLCLVLAMKTSRAIMVPAACFCWLYALGDEIHQLFVDGRSFEIADIMLDSSGIASGIVLGFAFFTL
MBR3511366.1	-0.30079470198675495	151	ILVVCIIIWASAVFVLSSQDSIDSSKLSSRVIIKVLKTKDEMTVKLKNFKIRISGENKPKEVNTRQVTQDRVDRWQYRVRKAAHFSLYMIGGFIIYLTCLSFTNEIKIRFKNIIISIMGSFLYACTDEFHQKFSYGRSSEFKDVLIDTSGA
SEQ24192.1	-0.2930061349693252	163	VFWILSFIMMITIFVFSARDAEDSTRDSHKVGKTIGYIREYDFENWTADAQERYASRLDHPIRKTAHFLEYMTLGILLFGAIYDSPYDHVDEKKNDQDAENKGLMKLNVKNALIPWCITTLYAATDEFHQLFVSGRSGGPIDIIIDGTGALVGVGLAFLATKL
MBO5789879.1	-0.28874015748031495	127	LFSLLTIFCMAFIFAQSAKNGEASSSASSGISDSVANAIRPENPETDRTPDGAPTPQRQTFLSKVHDAVRKAAHAIEFAALSFFAYLLALSLGADKTKKKRLIALPCTFAFGALYALSDELHQKFVP
HJB47509.1	-0.282317880794702	151	VFLVLLILWMAGIFAFSSRSGDESAEDSYFAGILVGDIFVPGFDEWSAERQQAFAEKIDHPVRKTAHATEYAILGLLAAGVYLPGSLKQKNEKELTEKKESGRYMNGGATEICRELLIPWAIAAAYAATDEFHQLFVPGRSGQFSDVVLDS
MBQ6555635.1	-0.28061224489795916	147	VYFLCSLFMIVLIYSFSAQNYKQTNETSDVIVKPVQEAAKENIKKEFKDEKEKEKYIKKMNNNIEKNIRKSAHLFLYAFLALFIFLLKQEYTGNAYFNVMFTLIFCFVYGIFDEIHQKLIKRSGKYEDVCIDLCGAFLMMCIVYALK
WP_051527067.1	-0.27634730538922153	167	AWMIVIFAFSAQPAKESTDTSMFWGRVAGEIFVPGFKNWPEDKQNRFAEQMDYPVRKTAHATEYAVLGFLLFSTLYPIDVKRTRARLNPAAEREAFGKNARFFALRKKRRHIRSRTGASFLLGALYAASDEFHQLFVPGRSGQFTDVLIDSGGVIAGILLALLFRRL
MBQ2053923.1	-0.27405228758169936	153	IFWILAITMMVVIFVFSAKNADDSTQESHRVGKFIGYMLESDFENWTEDAQNRYAEKYDHPIRKTAHFLEYMTLAILIFGAVYDSPYDLEEQSRRKKLDARNTCIPWCFATLYAISDEFHQTLVPGRSGQPSDIFIDGSGALLGVVLAFLITK
HJA82198.1	-0.2683116883116883	154	VFLIITVLWMVMIFSFSARPAEISSEDSRHVGLLVGEIFVPGFEDWTEAEREAFAERVDHPVRKTAHAAEFAALGLFVAGAYIEGGKPAGEKKDKKNKGAQSSGRQTGIGRGIFVSWLITAAYAATDEIHQLFVPGRSGQVSDVVLDSAGAMAG
MBR4626229.1	-0.26669172932330826	133	VVIFMFSRDNAGKSSKKSGRVTEAAVETFVRDYDKLPPAKQNSIRDKAEHIIRKLAHYSIYMSLGFCASMAVGRRRLRSRKNAGVLAFCFLYACSDEIHQHFVPGRACMFTDVLIDTGGAITGMVISLVLLAL
MBR5552618.1	-0.26511235955056184	178	LSILIIVNMGAIYYGSSIESTTSGNMTKEIAVNIYTHAEIIKPENKKPDAEPASSTQQTEETPDQIKAREEKQKAEAARKERQREIAIARYNTRLRDSLHVLEYVSLSFFVVLLCLVLAMKSSRVFMIPAAFFSCLYALSDEIHQLFVAGRSFEIRDIMLDCSGIVTGIILGFAIFTL
WP_207745383.1	-0.2625465838509317	161	IVWMGILFYNSSNNGQISNEKSNTILNDLRHINKKNMQENNYKYKSGDNNRKTKISLKKKMKEVFKIPDNRQEKLNMVIRKNAHAFEYFVLAILVAIAMFAFHLKGRGAIVYIMFICLLYAVTDEFHQAFVTGRTSLVSDVIIDFSGSIIGIIVFYTAYYK
NOS72207.1	-0.25608	125	VYWLPVAVWLFVISAASGDQKSFQHSSRIIGPIVHWLFPQMPQEQVEEVVFYVRKSAHMTEFGVLALLCWRALRQPKRGERKPWSRPEARKSMLLVLVFASADELHQCFVPSRQGSPWDVLIDCS
MBR2786198.1	-0.2551748251748252	143	ILIFLIIINCTVIFSFSSQKSEKSSETSGRVIERIVETNPKTKNLSKAEKEKKKIELIGPVRKTAHFTVYTMLGTLLYLCAKTFEGKEKNKILISIILACLYACTDEIHQLFVSGRSGEIRDVLIDTTGATFGIVIVYVISKI
RYG25978.1	-0.2538095238095238	126	WRLAPFLWYGFIFASSCKSVNGKDVEREIQNRFQGDSQNRAMAIWKRMWWLPVKGWHATEFGILYALFRKAGFDKASALAMVAVGASLDEYHQTFVEGRTGTARDVFIDMGGALAAAGIEGMIEKR
WP_205131302.1	-0.2459880239520958	167	VFLILMILWMAGIFVFSSRSGDESAEDSYFVGTMVGDFFVPGFDEWSTEKQQEFAGKIDHPVRKTAHAAEYAVLGLLAAGVCIPSTVSRRDEKAMPEEAGDGSPVKNKAGEKGRELLFPWVIAAAYAATDEFHQLFVPGRSGQISDVVLDSAGALAGLLILTVAREI
WP_118246100.1	-0.24433333333333335	120	LLILWMAVIFMFSHAPADDSTEVSRRAGRIIGSITVKDFEEWSDKKQEVFLERIDHTVRKSAHFTEYMILGILCLAVLGSQKRGKSWLLGTCYAITDEIHQYFIPGRSCQISDMVLDSFG
MBO5904364.1	-0.2426923076923077	130	TVVFIISNSAISSEKSNNTSEGVTDKVVESVKPLKDAIEQEKVDKEDIHKGVRKIAHILEYALLGAELMALLLLIAPAEPMRYLIYALFFGLALAVCDESVQKLTDRTRSTTDVMIDFCGLCIGIALAYF
MBR2744206.1	-0.23746031746031748	126	VFSSENSTKSNQTSGVVVERVVTTISKVNKKVKKETLRDKVTFYVRKTAHFSIYTLLGVWLMNEANTFDISTKRKIILCIVFGALYAITDEFHQSFVSGRSMEIRDMCIDTCGVLFGCLLVMLAGK
MBR6381228.1	-0.23715189873417722	158	IWGFSEQDGDTSSSLSLRISEGLVRFFDAVAGRHWTEDIRKGWALYFEHPVRKLAHFGEYAVMGILIFGIWRPWVAAERFFAKKAEEDTPSGGGRKKKHLTRFGAWCLITVLWVFCSAASDEIHQTFIDGRDGNFADVLLDTCGGTFGLWFSVTVTRL
MBS5398453.1	-0.23523489932885905	149	VLIFSFSARPAEVSSEDSRSVGVLIGEIFIPGFEGWSAEEQNAFAEKVDHPVRKTAHAAEYAVLGLLTAGAYIGGESAEAFKVNYKKTVNVRDSREKMSISRGIVIPWVITTAYAGTDELHQLFVPGRSGQVSDVLLDSAGALIGLAVL
MBQ3414399.1	-0.232	165	ISILLVLIWMIVIFIFSAMPSDESNEKSKYVISKAVQTVEKTTEKSSSNENINNQETEINDKSEKETQINNRNTRITNELNVPLRKCAHASVYFVLCLFITNAILEIKNKLKLKYSIISILISFLYACTDEFHQLYVQGRTGQFTDVLIDTSGAIIGFAIFYIIY
MBP3718551.1	-0.2314838709677419	155	MYITITILIMAFIFFQSSLPADTSQEESDIIVRFLSRFTDRDAELMSFIVRKLAHFTEYTLLGLFISLTVKEHYHKKRYHEEQHSEKHYHDEHFHKGQFLKRIFIIPLICGVLYAASDEIHQRFVPGRSCELRDVLIDTCGVLLGVTINMLCVRF
MBQ1327636.1	-0.22693430656934302	137	GIIFGFSSRDSNESEEDSVGVGMAIGHIFVPGFDDMSYEKQYEFAEKIDHPVRKTAHFTEYMILGLFVLGTLYPKKESKDKRNILISGFISFVITAIYAGTDEFHQTFVPGRAGRLTDVLIDSSGALLGITVVTIIC
MBQ4328086.1	-0.22366412213740455	131	TIVFILSNSATPSEKSNNTSQGITDKVIENVEPLKDAIEQEKIEKEDVHKSVRKIAHVLEYALLGAELMLLLLLIFPADPMKYLIYALFFGLFLAVCDESVQKLTDRTSNTVDILRDFGGLCLGIAFAYFM
WP_187006112.1	-0.22037878787878784	132	GTMYYFSSQKGNVSKEQSDTAVKVIDDIRGEVTLKDHRLISVKEKVFNVLKQYGGKGYIVRKLAHFSIYACIGASISLFVYVLSKRIYIASLVAMIASITYAYYDEMRQLSVAGRVGSMKDVVIDSSGAFTG
MBQ9468538.1	-0.21957746478873236	142	VFLVLTLAVCAAIFVFSGEDREKTTAHSAAFADNVARQVVNGYEQMSEREKTAETNYIEKTIRKFGHAVEYMALGAFCALFFLTFSGETPTIRQKKKKRKSVPRGLLILFSFLFCILYAISDEVHQLFVPGRLGSALDVVLD
MBQ0125879.1	-0.21924242424242424	132	ISVILVLAVMAAIFFFSSQNADKSSATSGRITNLVIKIINPRYDELSESEKFDYYEKTQAVVRKCAHFLEFASLGFSLYLHLCAVSEYKEKQMKYKYPTALVFGAVCAFGDEFHQFFSEGRAPGFFDVLIDS
MBQ3705081.1	-0.21874999999999997	136	VMIFMLSTEDANRSNETSGVFSRIVLKVISPGYEQLPPDRQEALFNSVQNVIRKCAHFSEYALLGLALRLCLESWFGPGPRKECGAWSWAGGTLYACTDELHQMLVDGRSGQVRDVMIDSSGVLFGTVLAVLLIRK
ADK13675.1	-0.21414012738853505	157	MGFIFYNSSNNGDISNQRSYNILDNLRKEYRQIKENKIVSKDVNSNVQIKTQKDQAKSAYVNPTDNREEKLNLIIRKNAHAFEYFILAILVSGVLFEFNVKGAKALIYIMFVCLFYAVMDEFHQAFVPGRSSLVSDVLIDFLGSLIGIFIFYTIYYL
MBN2507002.1	-0.2134722222222222	144	WTPVILWMALIFSASTDTLSSARTSRILGPFLRWIHPGVSEQAIHRVQVVVRKGGHVTEYAVLALLASRALRRGGSRTPAPRGGRASGPAAGVGGGPGDSGPPRWRWSQAGVALGVAVLYAITDEWHQGLVPTRDGRATDVLWD
MBR3560402.1	-0.21300884955752214	113	LFSSQPAEISNETSKGALRKLLEFFLGESTEALIREYNHPLRKVAHFTLYAMLGFSLTGVFQHQKRVHKMPLAVLLSAGFAALDEFHQSFVPGRGPQMTDVLLDTAGAATGAV
MBR5367795.1	-0.21259493670886073	158	LLRVLIVVSIMFAWGHSMIPAAESSEESGFVLELLKPVLSVFLPDDMITGLFIRKLAHFCEYALMGLEMSAYAALILRNRKEVLCADNADKADKTNTKNKTDITVKKTHKKQVIRLAINTFFCGLTVAFIDETIQTFSPGRGPEIADVWLDMGGFSSG
WP_187527169.1	-0.2116417910447761	134	ETMYYFSSQKGNVSKEQSDTAVKVIDDIRGEVTLKDHRLISVKEKVFNVLKQYGGKGYIVRKLAHFSIYACIGASISLFVYVLSKRIYIASLVAMIASITYAYYDEMRQLSVAGRVGSMKDVVIDSSGAFTGVF
MBI2912042.1	-0.20893203883495137	103	WLSSQPQLPRFPEPLWHTLLAKTAHLGEYAVLAGLLLFALRERRDDAGARSPRPYRRWSSAAQRLALALALLYAVSDEFHQSFVPNRTASVWDVVIDGCGVLV
MBE6001217.1	-0.2086538461538462	156	FLTCLTLFWMVFIFMMSSAGKDESNSQSGAVCEFICEHFVEGYEEMAPEEQIQMQQKISFPVRKCAHLSEYAVLGALMTLTAASWRREDEETMRTRETPGGTVRILPVLAAGFLYAVSDEIHQTFVPGRSGEPRDVLIDTSGVLIGICLVRFHFSL
MBQ3886067.1	-0.20865248226950356	141	ICAILSLACMVTIFMFSREDGEKSSKTSGKITDTVIDVTVKNYEQKPAKEKKSIREKVSFWVRKTAHFTIYTLLGLMVSLTIGKRKIFSLGTLGALLFCFMYAVSDEIHQSFTPDRSCEFRDVMIDTSGAALGILISISVM
MBR1539761.1	-0.20585858585858588	99	WMMVVFGFSNNNAQTSSSISYKVAKVFVKTEKEAKTIEPYIRKLAHLSEYTAGGFLFYGLFLTFQLSPKKQVIFAEGMGVLYAITDEIHQLFVPRKSSE
MBR3333961.1	-0.20459459459459456	148	LTTVLTIAVLMMIFAFSTENAEDSDKTSGVFSMQIIRLFHPDYERMQADEQKTLYDRVQYIIRKCAHFTEYTALGFLIRLCLESWIGHRMKKSRIKALIGFGAGTAYACSDEIHQMSIDGRSGQWTDLLVDGSGVLAGVMLASLLIRK
WP_058953530.1	-0.20401197604790425	167	VLILICIVWMGMLFYNSSNNGQVSNEKSNTILNDLTHTNKKNIQENNDISKDSSNNDKTKISLKKKIKEAFKVPDNRQEKLNMFVRKNAHVFEYFVLAILVAIAMFALGLKGRGAIVYIMFICLLYAVTDEFHQAFVPGRTSLVSDVIIDFSGSIIGIILFYATYYK
MBO5099388.1	-0.20301587301587307	126	IAWTLVVLWMCVIFMFSAQEATVSKKTSGKTLVKIASTISKNFKKLPPKKKMEKVEPYQTAIRKAAHLTEYAILGILSYIAFLLHKKRKLVISATMLCTLYAVTDEIHQLFVKGRACRWYDVLIDT
WP_090640559.1	-0.20265151515151514	132	ARLALLGWVALIFVFSSQTYQEQSIQPKLHHSLSESRAKALLPDMTFRYHDAEYVAHQDPYGVLEFLFRKGAHLFVYAVLACLGAVAFRAGRRLSRRWPIPLLLVLLVASLDEINQRRIPGRTSNPEDVLVD
WP_025027151.1	-0.20155555555555554	135	SSQDYHTQSIKPFLKEHFTKEELKERLPDIQFKYNNRKINAQKDPFHFIEFIFRKTAHVVVYAILAICLFIALKIRLANQWKRVGVTLGATLLIAALDEWNQFMSSSRTGSVKDMMIDLIGACLGLMIVILVSAW
MBR2650651.1	-0.20094202898550725	138	SMLSKEASQSESDGVGEVIVDTAETIIGNETEAEKNAVERIRAFVDKHLRKLAHFAEYALLGAEVFLLIYFELHREGKMRYAPPLTPKPLAATLIFSALIAFADETIQLISDRGPAISDMWIDIFGYTAATLVFYVIF
MBP1585980.1	-0.1997402597402597	154	ICIFSAQDGEETGNLSREVAEEVARVVVAVSGDHTEKDIFSLAEFFEHPLRKLAHFSEYAVLGGLFCGCFLPLMKEIRIRTGELISELPAGKRKKQGLKRSCGLYVRCIITVMTLATCDEIHQYFVPGRLASVWDVLLDTSGCALMCLVLYLVF
MBP3503022.1	-0.19968503937007873	127	NFSAQDSEKSSESSGVVVNRVVNTISTVNKKVKKENIKDTVTFIVRKCAHFSIYTLLGIWLMNLANTFDISIKRKILICILFGILYASSDEFHQSFVGGRSPEVRDVCIDTCGILFGNILVIIFDKI
MCD8157870.1	-0.19920634920634922	126	AFSCQSSEKSVALSRAVAQEQQNITAKIVETDTTEITDFIVKHIRSMAHCILYLCLAILVFMQCRFYGLKPVYAFVLSLSCCFLYGLTDEFHQRFTEGRTSCMEDVIKDTFGAFVGSTLCCIKEKL
MSU21812.1	-0.198	130	SLIFFASTDVLSGERTSRFIGPFLRWLKPDISEHRIRQVQLIVRKGGHLTEYAILCALLWRALREPEPDVPSRREWSRATVAWSLATIYAITDEYHQSFVSSRYASGWDVMIDAMGAAIGLVLLWGWRRR
MBR4966001.1	-0.19765624999999998	128	SSRPDYSTKEDSHWISIAICEHFIEGYDQMPPATKAVYLEPVDHIVRKTAHFLEYALLAFLVCGCFKKGDWRHMGAYLLPWGIATAYAASDELHQRFVPGRNGCVSDVCLDSFGAISGVLVFAMCVVI
MBC8002178.1	-0.19687499999999994	112	ILIFAGSGDSKSGNRSSRLIGPLVRFFAPNIAPETLDVIILSVRKTAHLTEYAVLALLVWRARRQPQPGDFPVWRGRDGRWTLLICLLYAATDEWHQSFVPNREAALHDVFI
MBR2283128.1	-0.19646258503401356	147	FFAVLTAAVMVMIFMLSCEDSDDSSQRSGTVTEAAAELIVDGFDEMTRTQQLDILDTIERVLRKLAHFSEYTLLGACAAAAAGECGLRAPEKRHRAYCVLGLCSLYSCTDELHQLFVPGRSCEIRDVLIDSSGSLTGILITIGVGSI
WP_206872464.1	-0.19623036649214662	191	LVLLFWAAFIFYMSSKPGIVSHNMSGAVVNILKEDKNISTDNSNINSQNKAPNNTLNNGKKSNVQSNSANKTQQNVQASTGSSQKKSAQTIKNSNIQTSSNAANLDYIVRKNAHAFEYIVLAVLVNASFFAFDKKGKQYLIYILFICLFFAVTDEFHQSFVSGRTSLVSDVLIDFGGSLIGICLFYVFYYI
WP_158540628.1	-0.1961904761904762	126	ILIAIVLLWMGVIYNYSDKNGKESKLSSDRVIKAVEVVGKTSLADKKNSKMTDIRYIRLVRKSAHIMSYLILAVLVFMASYEIKKSINKSIWYSFIISTLYAMSDEYHQYFVPGRSASIKDVGIDM
WP_171303460.1	-0.1948502994011976	167	TSIILCVLWIGFIFYNSSNNGTKSNYRSNKVVNIIKTIYNKAKKPIEKNKIKEDVKNINKKLESNKEYLTSNRFKSKQAYENYLVRRSAHAFEYFILAILISNAFYQFNIKGQIAFIYILFLCLFTANLDELYQSFVPGRSSSVRDVLLDFTGSVFGILLFHIFISI
HJC74492.1	-0.19423841059602645	151	VFLILMLLWMAGIFVFSSRSGSESSEDSYLVGALVGDLFVPGFDEWSMQRQQAFAEAIDHPVRKTAHAAEYAVLGLLAAGVCIPAAERYRGEKELTGKDGSGRHMNGGAAKIRRELLIPWGIAALYAVTDEFHQLFVPGRSGQFSDVVLDS
MBR2213992.1	-0.19345323741007192	139	MYVIFGFSADDGDKSQSLSDKITFRVMKIIKPDYKKLPKKEQHEFFMTVSKTVRKIGHFGEYGILGTLVTGLLLTFERIRNVSRKWYIYLMTVGWCLLYAISDEIHQGFVKGRNARPIDIVVDVLGGFVAAVIMVAIWK
MBS6252933.1	-0.19335820895522385	134	ILIVLLLCTFYIIFGFSSQDGEKSGGISKRITDFILEKSSKYNSLEISEKKQVNKRTERVIRKIAHFSIYTLVGFLLMALLSTYENIKRKNQIYISTMLGISYAISDEIHQSFTPGRGPKITDVFIDSLGVFFG
MBR6113762.1	-0.190859375	128	IWGNSLLSREVSGAISDSVMELMNRRAEMLGLGSDYFTYMADIDGDGTPEPTSRTVRKAAHVIEFAVLGALLWLRLEGKRRSRLKTVLQGVLAAAADETIQLFSHRGSRAADVLIDSAGVLLGLGIVW
MBR6390103.1	-0.1908391608391608	143	IVAVLAVMWMFRIFSFSSAPATVSMQTSRSVSYDLVSSVNELFKIGWDDDRVRGVAKEIEKAVRKLAHMGEFAVLGALVGTACDAWRYAGQPGAADDSLIRRCIRGIAALLICLVYACSDELHQTFVDGRSGEVRDVCIDMGG
MBB1545272.1	-0.19037037037037038	135	SFSAVPATASTKQSKGLTYNVIKLLNGNKLTEKELVKLTKRVNPVIRKIAHFSIYMILAIFTYMFIEELNIKSKSEKERLRKNILYTCIFCIIYAIFDEIHQIYVPGRTGKAIDVIIDTLGACMGITIILIRNKF
MBQ2565092.1	-0.19025641025641024	156	VFLTLTLLWMAFIFGMSAQQGEQSGELSNKVCKAICYVVVDGYGEMDSWTQQQYIDRLSYPVRKGAHMTEYAVLGLFLMETTYSFRFDKLRKKRGKRRKGFFGQLFWSFNIGALYACTDEYHQLYVANRAGQPRDVLFDIAGLCAGLMVAYIIQKI
MBR0409659.1	-0.1900671140939597	149	MLFIFSQSALPANLSEKESGLITMVLSEYFKKDPSLVSFTVRKCAHFTEYTLLGISLLFTIREYFRLQQAGKLFKKKARFPPEGAKQKSGFPFKKKTAAAAWCTGTLYAISDEFHQIFIPGRSCEVRDILIDSLGILTGIVLSMVLGYF
MBR6966209.1	-0.18993150684931503	146	LLTVLTAALMAQIFCFSMETAERSDATSRKYAERVISVLHPDYDRYPEERQQTLLNDVQHVVRKLAHFTEYTALGLLMRLCLMSWFGRRRTGFAAWAGGTFYACTDELHQLMTDGRSGQWTDVLIDSSGVLTGVLLVSIGAALIRR
WP_184198069.1	-0.1887951807228916	83	DYDIRKTAHVTEYCLLAVLAYRAVRRDSLQFKSRQILFPILLGVGYAAGDEWHQSFVPSRTSSVEDILYDSLGVMIGSVLCQW
WP_075681028.1	-0.18833333333333335	120	VVIFHFSNQPGVTSGELSSGVCDGLVAKVNQAFSLDWSSQMQQKIAQMIEFPVRKIAHMSEYALLALLLFMHLRAGKRSRGTRKNDVLAFLFTVVYAATDEFHQYFIPGRSAQVRDVLID
OKZ65277.1	-0.18804195804195803	143	IKAILIVIWMIVIFNFSNQGGTESSGTSSKVTKIIINVITKDKEEPNKQTEECIEKVVRKGAHYTIYTVGGFLIMNYTYSMEKNKKQKILVSLLFGAFYATTDELHQYFVPGRSARLFDVGLDTLGVLTGIYIHLGSMVLINK
MBQ1945918.1	-0.18744360902255636	133	LLLIFGFSSQTGDESGDMSGKVTEILLRVIRPDFEKLPQKEQAEMLKQTNHYVRKCAHFAEYALLALVFYLLLRTYPLKLRALLSWLGASAYAVTDEIHQLYVGERMGSAKDVLIDSFGAAAGVTLGILIAKR
HCY51428.1	-0.18699386503067486	163	IAGAFTLCSMAFIFYNSALPAKQSGELSVAVTGKVDGVINPENPSDSSGSEAATPSDPSAPVVTEEEKKQEKEARIKKLDPIIRKFAHILEFAIFTFFAAIFATTFDMKSLVRFLIVFALCGIYALSDEIHQYFVPGRVCDIKDVALDVTGVFISAATVCLFY
MBL8070827.1	-0.18602272727272726	88	EKISDKILHLCEYGVFGALAYRACRHGAGAWVARHAGIVAVVGCALYGLSDEIHQLFVPLRQGDPLDLVADSVGATLGAWTWRLTERR
MBR2828798.1	-0.18526315789473688	152	IYLVLVLLWCGVIFSFSDAPSKESNKTSKKLIETSAMETLKKTNEMNLTNIDIKNKKVRDNIVNKLNVPVRKIAHATIYFVLAILFYLFLTSMKVDRKKAIFWTIAFCFLYSTTDEVHQTFVMERTGRLLDCIIDTLGASIASIFIYKIMRK
CDA16231.1	-0.18189473684210525	95	ELEKKRLGEKMVKPIRKLAHFTIYMMLGIAVMNYMNTYKMDNKRRIILTIIVGMLYATSDEIHQFFVPGRSAEVRDVCIDTLGVICGVIIATVVK
SEI89794.1	-0.18175999999999998	125	VAIFHFSAQNATESSALSDGIAYRIIDAIRKIIPGLTMDEATFAIRKTAHFSEYTLLGVFLARTARDIVRIYCSMEYGEDYKMAWRGHWLCIVPWCLGTMYAISDELHQLVVPGRSCELRDMCID
MBQ8942445.1	-0.1815646258503401	147	YLCCMIAMMIIIFLFSAQKNDDSQVLSHSISDPVESFIESKSKKTFETQDEQTEHFKKLKDQLNTAVRKNAHVFLYSLLGLFMFLFVHSLCGDDYRAAVYTLFFCMFYAASDELHQRFVEARNGHFQDVCIDLFGTAVMLMLIYVVK
MBR0351153.1	-0.18144144144144148	111	VLIVLLICTFWLIFGFSSQDAPKSSSISKEVTKNIVNTFHKKDSEKSKTQRIKQLEPVIRKCAHFSIYMVVGVLLICLFNTYNLDNKKKILICITIGIVYACSDEIHQMFV
WP_227707349.1	-0.18045112781954886	133	VFLVLAVLWMSLIFFMSSRPGEESSKDSSWAGWMIGETFVPGFDDWSEDEQEEFVERIDHPVRKTAHATEYAVLGLLTAGALIDRKGKICGIWSGVFIPCGIAALYAATDEFHQLFVPGRSGQILDVCIDSGG
HIV53473.1	-0.17898936170212765	188	LLWMALIFFYSSRQADVSAEDSGRIGITLGRIFISDFEEWPEEEQQEFAARIDHPVRKTAHAAEYAVLGFLAAGACAGTAGSAGTSRSSGMAGSSGVAESAGTAESSGVAESAGTAESSGVAGRTGNGAWRKFRKEMFLPWLIAALYAASDEIHQLFVPGRSGQLSDVILDSAGALAGVAAFTVLCWL
MBP3580985.1	-0.17897959183673465	147	VFFVLTVLWTAVIFGFSSTEGKKSSMQSQAITERVVKTIDHDYKMPEKLEPHSKDRLYDTIVRKSAHVFSYFLLGVLMFFTVRSLAGYRKNDIFAAKLAIPLCVLVAIADECNQKFTEGRSGRATDVLIDLLGILAGITVCILSLRK
MBT64941.1	-0.17850574712643674	87	QFSKDKLAHFLVFGLVATAVLRTPKLRSCRWRDLMIAVLITSAYGGCDEFRQSLTPGRSVEVADWLADTLGAIVAVSVYARWHSYRR
OUN35230.1	-0.17573170731707313	164	VFLVLTILWMVLIFAFSARPAEVSSEDSRSIGLLIGELFIPGFEEQSAEAQDRFAEKVDYPIRKAAHASEYALLGLLTAGAYIAGGAADTGNGNEKKKADTSSKKRTPISRGILIPWVITTAYAATDEMHQLFVPGRSGQVSDVLLDSAGAIAGLALLGGIRFL
WP_082335060.1	-0.17476923076923076	130	AAGLMTLVCMAVIFMFSCDNSDESSDKSGMITRAVISIVAPDYDKMSPAQQQATMDKVEHIIRKLAHFTVYTALGFFSSLTVGRRKLLSKGTAVNMIFCFLYACSDELHQYFVPGRSCQFTDVLIDTSGA
MBI3875899.1	-0.1746875	128	KYWLPVGIWMLVIFTGSTDLLSSQHTSRFIGPLLRWFQPDISDATIGRVQFVVRRTGHLTEYAVLAALLWRARRKPAPKETRPWCWREAGFALLVATFYAATDEFHQSFVPSREARVGDVALDSFGAA
MCD8120087.1	-0.17440677966101695	177	TALWIAVMVVIFLFSNDNAEASSEKSSAVVAIVETVEEVLDLTPTQEIRDMTELIVRKCAHVFLYTCLGITGTLAVSEYAGEILSNIQRKKSPATRLKTVEYDGTEEKKCAAAANPVKNGMGKIRLVIAFVTYMLCFFYACTDEWHQTFRSGRSGSFRDVMIDSIGMVLGIGLVTLI
MBQ8349127.1	-0.1733093525179856	139	FFTIAAIIFMTVIFSFSSENADESSDTSGVITDKAVQTFVKDYEKMPSEKKTSIREKVSHIVRKTAHFSIYAALGFCISMAAGKRRLFSEGSAFTVILCFIYAFSDELHQNFVPGRSCEFKDMMIDTAGATVGMLISLL
WP_013724933.1	-0.17181208053691277	149	FMVLFVIFWMGFIYHNSATIGDESNKKSYSIVNKVDKIKENTEIKNSIKEHKPINKIESNQKLNRIIRKNAHLFEYLVLGILLCVVLFLCSSIEGKHKLIYILFICLFYAVTDEFHQNFVQGRSSSVSDVLIDFSGSVFGIIIYLSYKK
MBE5998793.1	-0.1715	160	LFTCLTLAWMLFIFCMSSADKEDSGAQSGAVCEWICKTFIEDYAQLPPARQMELQRRISFPVRKGAHLTEYTILGVLLTLTVSAWDKPAKKTPAETETQAVSGIRTGTAVTALVIGFFYAVSDEVHQLFVAGRAGQPRDVLIDTAGVLLGIFLCGIFKKK
OUQ43411.1	-0.17123076923076921	130	MWTILVAVWMVVIFLFSAQPSDESSKESLFVGRMVGQIFVKDFEEWPEEEQEAFAEAINYPVRKTAHATEYAILGIFVFMRCRCQDTWSRKRMIATAWGISTVYAATDEFHQIFVPGRAGMVTDVMIDSS
MBC7261796.1	-0.17111111111111107	90	ALIFYVSSQPRLPQAPEPRLDALLKKLAHIGEYTLLYLLFVRAFRRNHELEPAMRLSLLVTTIYAISDEVHQAFVPGRHANWYDVVIDIS
WP_155242954.1	-0.17020833333333332	144	IWLFLMLIWLMVIFSFSAKKADESTVMSHSVGKLIGNIVIPEYRSWPEDKQEQFAEKIDFPVRKCAHASEYAVLGVLMLGTAYSFAEDQGKKNRLLCWCAGTAYAATDEFHQLFVPGRSCQFRDVCIDSAGILTGIVLFSLIKH
MBR2085741.1	-0.16999999999999998	132	WMVLIFWFSSQNSTESASLSSGLLKKLLSLRPDWDSLTLAQQRSKIRALHTLFRKLGHFSEYTVLGTISALLGRIGFPTDDIRQKRVRYYFVPAGFALLYAVGDEIHQRFVPGRSCEFRDMMIDFSGACLGV
MBO4367952.1	-0.16999999999999998	79	DADNVKHRKAVTNLVRKAGHIGEFALLAFLIALHVSLCRKRPWLWAIASCAVYAAGDELHQLFSAGRSGSITDVLIDIC
WP_158508534.1	-0.16823170731707318	164	VFLCLTISWMCFIFYQGSRQLDESYSQSDVIVDQVMEMIETIQETFKKKPESTETNQMATLTPEHQVDEATLAKKKFRKDIAYVIRKSAHFFEYGLLATLLAIDFYLIKQSRSNVVIYSLFITLLCAVGDEFYQSFIGRGSNVRDIVIDFSGALFGIACVGVVL
MTK11783.1	-0.1660606060606061	165	LALILCVLWMGFIFYNSSNNGYVSELRSHTLLNDIKSKYNEIRGKDKKVSLNYNTVENEKVKKQNTTKVKKQVSREEKLNTILRKNAHAFEYLVLAIFVAAVLFSFNLKGKSPIIYIMFICLFYAVTDEFHQMFVPGRSSLVSDVLIDFLGSIIGIGLFYLFYYK
MBQ9868675.1	-0.16486111111111112	144	AAFLPMIAVCAVIFWFSSNAAEDSSKQSSAVVDIVKKDMFPELNELDTERDTQIVEDVISHIVRKTAHFSIYTLLGICAFGGYRFLKKKHLRFLAAWGTATVYAVSDEIHQHFVPGRSCELRDVCIDSAGAALGAGICLAAVLL
MBP3502185.1	-0.163921568627451	153	IYTILTIIWLTVIFIFSSMNTQESNNKSKQTIKQTVEKTTEISESIGIIENNIPPKKIDKAVNKLNFPLRKCAHATEYAVLAILIICTINVYTNKNYSIKKILLVILICFIYSLTDEYHQSFVPGRSSLFTDCLIDTSGSLIACVGYTVVKKI
MBQ8072742.1	-0.16215277777777776	144	LTTMLVLGVMLMIFLFSTEPAEKSDITSGRVAERVASMVRPDWRRMEPRTRKAFYDRIQHVVRKCAHFTEFALLGASLRLCLESWLGRKRICSLTAWAAATGYAALDESHQLLVDGRSGQWRDVTIDSAGVLTGILLTVGVLAL
MBQ8913637.1	-0.16212121212121208	132	IFIILSCIWMMVIFCFSARDADESEKDSYKVGLTVGKVIVHDFEKQSEEKQMEFAKKIDHPVRKAAHATEYAILGMLLIGVFYPVKRYYWLSWLGCIIYSVTDEFHQLFVPGRSGQPLDVMIDSLGALIGTL
RZT21527.1	-0.16192052980132451	151	YQWIPVLLIVICVFYSSSQPYQKQDVRPEIGKYVDLEKVEKNFGNVKLNYAGSEVSVEAKGPASFIEFFIRKGAHFTVFFALGFFAFRAIRINGSKTIKSAIIALALVASYAAFDETHQNFTENRTPHVEDVLIDMSGGATAILLASLIYR
MBI3876453.1	-0.1588405797101449	138	WLPAVLWMALIFGGSTGALSSQHTSRFIVPFLRWLKPDVSDETIRGVQFCVRKTGHLCEYAVLAWLLWRARRKPLRDDARSWDWREAGLAGLLATLYAATDEWHQSFVPSRDASVVDVMVDAAGASLGMLVLWQAGRR
MBQ8431726.1	-0.15829268292682927	123	YHFSSQNGTVSANTSEKVTEAMAQVVIKDLSQKTPSDRSSMINWIENSVRKLAHMVEFGSLAVLLCLLLLTWNGRIWPKGLLSLGITALVAVLDEWHQERVSGRSAKLIDVGYDLLGAILGCA
MBO5348710.1	-0.15803149606299213	127	NFSSQNSEKSNETSGMIVEKVVNIISTISPKVEKETIKEQVSFWVRKLAHFSIYTLLGIFLMNEANTFKMTKKRKIIICMLFGALYAISDEFHQGFVGGRSPKIMDVCIDTCGVIFGIILVIIAGKL
MBO5521389.1	-0.15716049382716046	162	PLLIMAFIFAQSALPADLSSEESGFFVDWICRMVNADPEIVTVVVRKTAHFSEYFALGMSLSAAVLTGAAAKRHSRREETEYQCGDVGQYTGRKDGFREEIKKIIWTGGSGILLMQAGLIGVLYAVSDEIHQCFVSGRSGELRDVLIDSCGVICGVVILRLL
MBR5527652.1	-0.1570945945945946	148	LLLITLLNMAFIFYHSAKNAESSLGESKKIANTIVATVKGEDKSVGKELENIEYRQAVNRMNKRMRDCLHALEYFPMGFCLTLLFAINLKGKHKVITSSVAALGISLLYAVSDEVHQHFVPGRTFQLIDIAHDAMGFCAGTALAAIVV
HAM72924.1	-0.1570796460176991	113	GVIFAASSDAGSSQHSSRIIGPIVRWLYPQIAQAEMDRVVFGVRKAAHVTEYAILAMLLWRAFRARAGSLRPPPHVWWSAWGTAAAYAATDEIHQTFVPTRTGQWQDVVIDST
WP_209812111.1	-0.15614173228346456	127	LLIFSFSSQPYQQQDMRPWLKDKLPETFIKENFSHIKVNYAGSEVSIQTKGVPGFVEFFVRKGAHVFVYTVLAILIQWAVRLTWRRIGRLSYFISFLITFLYAMSDEWHQAFTPNRTPKIHDVFIDS
MBR2661151.1	-0.1543065693430657	137	VMIFCFSMETAEDSDKRSGVLSGGIISLLYPGYEQMDPAEQQAVYDRVQHVIRKLAHFTEYMMLGFMIRLCLESWFGQRMKRSRVLTLIGFGAGTGYACTDEAHQLAIEGRSGQVTDVLVDAGGVLAGAVLGTLLIR
WP_077892379.1	-0.1538235294117647	136	FIFYNSSQNGNASNDRSYKVTNELRNFYRKIKGENKENYTKLPTNPRDEKINLFIRKNAHAFEYCLLAGIVTIIIFSLGLKGRYAIVYIWFICLFYAVLDEFHQMYVPGRTSLVSDVLVDFLGANIGMWFSYFVYY
MBQ8912562.1	-0.1531944444444444	144	ICLILSCVWMAVIFCFSARDADESEKDSYRVGLAVGKIIVSDFNQKTEEEQLEFAKKIDYPVRKTAHATEYAVLGILLLGVFYNGNSKKIKNVSLPLIISILYASTDEIHQLFVPGRSGKPFDVMIDGCGAFVGIIITMLIIKL
HIV42318.1	-0.15224999999999997	160	IFLTLMIIMMICIFLFSSRTADESTDDSYLVGRLVSELFVPGFEEWSAEDQQAFIEKIDHPVRKTAHATEYAVLAMLAAGAYLPACIERDPGEIRGGMADIPRNNRKRRALFSAWLTASAYAATDEFHQLFVPGRSGQISDVILDSAGALAGVVIAVAVL
PYV01495.1	-0.1511392405063291	79	RKLAHATEYCIFAMLLYGSAQDERPFDWRPRRALGCVLVAGAYSLTDEFHQIFVSGRGPSLIDCGIDTTGAALGALVFY
MBO4389995.1	-0.15079136690647482	139	AWMYVIFSMSAQDGKKSSGTSEKVCREIAHVTVKDFEKMTEPAKQQVVGKMQRPVRKMGHMTEYAVLAVIFSALFLTFSKLRKKGLWALCSFVGGALYASSDELHQRFIAGRAGQITDVFIDMGGFCIGLLIVTLVFGI
MBQ4409800.1	-0.15075630252100838	119	TFIFVQSALPANVSTKESDPIVDIVQEPLKLERKPAVFLVRSSAHFMEYLARGASLFLTVRDGRKSGKAGFWIPWLIGAAYAITDELHQYFVPGRSCELHDMAIDACGVAAGVAVCWMI
CDA79709.1	-0.14983870967741936	124	CFSNQRADDSSKLSDGVIVKVASIFVKDDLTDNKKDELIDKYTFIIRKTAHFSVYLILGILSINLLSSFNIKRIIMLSSLFCFIYACTDEFHQLFVMGRSCEIRDVLIDTLGSFVGILIYYKIK
MBE5805663.1	-0.1473758865248227	141	ILVILIILNCMMIFNFSAEKSEKSDETSGRVVNTIIEINPRTKNLNQKEKEIQKEKIVKPVRKTAHFSIYCTLGLLIYMFLSTYDINSKKKILISIMLSIIYACTDEIHQLFIPGRSGQIKDVLIDSAGALFGIIIGIIVL
CCZ52245.1	-0.14680851063829783	94	QQETMARRIEFPVRKAAHMTEYAILALLLLGTITKDRITRKQLLAVICLVAAYAATDEYHQLFVPGRSGQVRDVVIDTVGGTLGLGAWLAVHRL
WP_066021807.1	-0.14651851851851855	135	IFYNSSQNTNTSNARSYHYTNDLRNLYRKLKGESKKNYNTLPANQRDEKINIFIRKNAHAFEYLLLAIIVTIVLFSFGLKGKNAVVYIWFICLFYAVLDEFHQLYVPGRTSQVSDVMIDFLGANIGMWISYFVYY
MBD8924639.1	-0.14633093525179855	139	MRVLAVCWMAAIFMFSAQPADESQKLSDGVSYRLVSVIDNVAHKNWNDEKKEELAQIIDYPVRKAAHMSEYALLTLLTFGAVCTKKGKRRYIIPISITFLYACTDEFHQLFVNGRAGRFTDVLIDTSGGVIMLLIVFII
CDE90559.1	-0.1442307692307692	104	ITNDLNEEEKEEVIENCQFIVRKLAHFSIYAILGINILGFVNTYKNFKFKSQIEITLFSGFLYAVSDEFHQMFSGGRTASPKDVCIDTLGVLFGIGIFLLIKKL
MBQ3866540.1	-0.14389380530973447	113	FIFYNSLQSVAESGARSRAVSQTVSQGVETVTGQTMTKTERQSFHQLIRKAAHAVEYGAFTFFAVLCLFSWLGRLKGWPLAAFGFAALVSVADELLQRIPKGRFPRALDVMYD
HJB96205.1	-0.14373239436619717	142	IFLALMCLWMICIFAFSARSGDESTDDSYLAGRVVGELFVPGFDEWNAEKQQKFVEKIDHPVRKTAHATEYAILGILAAGACITTKKKGWKTVLFPWGIATAYAVTDEFHQLFVPGRSGQMTDVMIDSGGALVGLLALHVIR
WP_089752231.1	-0.14316176470588235	136	SQPYEEQNIKPAMNQWIPIEWLKPVAEHIHITYHGEEVSVEAQGIDGVIEFFIRKSAHFGMFFLLMVTLWKAIHQRWRLPFGKELLYALVITVGYAAFDEFHQSLTPNRTPYIGDVMIDTAGALTGVVLLSIFYKK
MBR3280631.1	-0.143125	144	MGIIFAFSNTQGDKSDGQSQGLADKIVETATGMRSRDKATDELNKKLFANKAFRVNQIIRKIAHMSEYMILTFILILALRSKHTWNMKIGKAILIALVICLLYSITDELHQTFVPGRSGLAIDCLIDTFGGCIAAIIYLIGYKI
WP_219779570.1	-0.1423529411764706	153	FIFFNSSQTGSSSNERSHKLVDNVVTVINESKVNNILGKNLFSDELVDNLSDKLANKLNNKLTKDELNLIIRKCAHGFEFFLLSIVLALTFCSFHVKKNNVIIYSLFIVLLSAVLDEFFQLYIPGRNSSVIDVVIDFCGGIIGMLLFHAFKRK
WP_216369503.1	-0.14171641791044773	134	SQPYYKQDMRGTISRFIDEQAVGERLKDVSFRYGKQEISVEASGIDGFIEFFLRKGTHFATFALLALTGYRVLRRFAPFAVALPWSAFLTLAVAVLDEWHQTFTPDRTGQVADVVLDASGACTMLLLIVLARAW
OUO25587.1	-0.1415568862275449	167	VFLILMILWMAGIFVFSSRSGDESAEDSYFVGAMVGDFFVPGFDEWSPEKQQEFAEKIDHPVRKTAHAAEYAVLGLLAAGVCIPSIASRSDENEIQEEAGYGGFINSRVGKAGKELLVPWVIAAAYAATDEFHQLFVPGRSGQISDVVLDSAGALAGLLILTVVRGI
MBD9098421.1	-0.14074829931972785	147	ISWLLVILWMILIFIMSNMTGEVSTKASVGGIEKTITVVANTTNKMNITKKDKDQPKRIKKISKKLNYPARKCLHVTEYLILTLLLYNAFCKSGVKNKKTLFLCLLICFLYACTDEFHQLFRERTSSFIDVLIDTSGGLIAVLIIKL
MBX6378467.1	-0.13991803278688525	122	VRWLPALVIVAVINALSARPGLSGESVNRWAHEQWPRTDRRAVARVQLLLRKNAHVAEYVALGAALTHAGGEAAIRTWRGPAGLTLVGAGFAALDEFHQGFVRGRVASGRDVLLDCAGLVVG
MBR6253312.1	-0.13940594059405942	101	NEMPEQEELDAVVDTINTPIRKCAHAAEYFVLTFLVMFALRDKDTWNVSIGKAIIISLAVCFIYSLTDEFHQTYVPARSGQFSDCLNDTLGGCVAIAVFVI
MBQ8413284.1	-0.138955223880597	134	VVIFAYSAQPGPESTEDSIWAGMLFGRIFVPDFEDWPEERQLEFAERIDHPVRKAAHFTEYAILSFFVAGAYLNAEKKGRKRFLIPWTFGSIYAATDEFHQLFVPGRNGAILDVLLDSSGAAFGTLAFLFIVYL
NLP34123.1	-0.1378030303030303	132	FSAKPADNSNESSKTIANFVLNTMENFNMIDDTLLANDRDDVLNNINHIVRKLAHFMEYALLAMAIEFHMWVRKRRGVRLILLSIIFTSLYAATDEFHQLFVPGRSGELKDVIIDSAGAIAGTFSFYLAILI
MBQ9937443.1	-0.13771428571428573	140	HQIAAFSSQDGEKSSAVSSGVSYSVAKVIVKNFTSLPKEESEKKVLSLVPFVRKGAHFTIYCALSISSFFALHFFTLAKSLKLKKRRKWLYPAVFCLIYAASDEIHQSFVSGRDGNIPDVLLDFSGALFGILICTLILHF
MBR6033925.1	-0.13752380952380952	105	MATVFFLSNETSDESSGTSGKTIRAIINLIPSIRNMETTEKEEIVANLQPIARKLAHFTLYTIGGIILFLNFRLYGLSNNKKLTFSIVAGSLYAMTDEIHQMFTP
MBX9940468.1	-0.13751633986928102	153	LSLLLSAIWMLVIFCFSHQAHSGRITEDYLGDANVPVRKFAHMFEYAVLAILYYRTLLLRSLLLAQRNTNGSANEVLESKCENLTKDLAEFSPQISSEKIAKSSITSSVNHLKPSLLALLMAIAYAFSDEWHQSFVPGRSATFSDVLVDTSGA
WP_077615990.1	-0.13697478991596637	119	ATPYQQQDIKPFLREHIKLTTDSLPHVAFTYDGETVTTRRPYDFVEFWIRKFGHVLEYAIITTCLLRLLSTLAVARKWVYGISFLVSLSYAALDEWHQTFVPGRTGHAIDVFTFDLFGI
MBP3487693.1	-0.13682170542635658	129	ITGVLLAGWMLTIFRFSAQPAVESEKVSGSVSYRVVEAYCEMFHKELPQDKMAALAERIDYPIRKAAHMTEYAVMGILAYAFLAGYWEKKAQTYLVALLIAALYAASDEIHQLFVPGRAGRFSDVCIDT
MBR4618506.1	-0.13664122137404586	131	IKFILLISWMSIIFYFSNQKADDSSKLSNGIIVKITKVLVKDKISKTEKEKILEKYVTLVRKSAHAFVYFALALIAFSFFKEFYGISKKTFFYTILLCFCYSVSDEFHQLFIEGRSGEANDILLDTTSSAI
MBP3309249.1	-0.13564885496183207	131	IIIFCFSMENSDESSETSGKLTEAAVEIIVDDYEALPHNEQAELADKIEHIIRKLAHFSLYTVLGFLVSCTAGKRKLFSKASAIVLAICFIYACSDELHQFFVPGRACQFTDVLIDSTGALTGILISMAAF
SFG03602.1	-0.13500000000000004	146	ANIILVMLWFVVIFSFSAQPGKKSSGLSGKVSYVLIDAYDTCTQSNFTNVEKEQIRQKIEFPVRKTAHMTEYGMLFCIVFGATKMWEQALKGKKRYIVALVTVFLYASSDEFHQLFVPGRSGEFRDVMVDTTGAIIAMCIVILIKK
MBR1586092.1	-0.13406015037593985	133	ILAILVAAVAVMIFSFSTESREESSKTSDQVVEWLLQRFYPGYNELRNKQKRILRHQYQEPVRKAAHGLEFMLLGTFLFLFLHGIELRRSGLWAWVGGTLYAATDELHQTLVSGRGGMVTDVCIDSGGVLAGI
WP_017413578.1	-0.13400000000000004	120	IFYMSSKPGDESARTSLKIVDVIVEKLNLTENQIDKVHFAVRKTAHFTEYFILSFLVASTYSEFYNKKLNISLVLLVCLLVATSDEFLQSFIEGRGSQVKDVLIDFSGSLTQLIAFITIR
WP_016213785.1	-0.1337062937062937	143	LTGALVLGWMAVIFAFSAQDAVESSQTSQSVSYRIAELKNRLMGQEKTEDQLLKQAERMQLVIRKGAHMSEYGLLAVLLIFHLECYDFNGRKKFLLALGLAVCYAASDEFHQLFVPGRAGRFVDVCIDSSGSLAGLLLYEGIV
MBR3334851.1	-0.1326388888888889	144	LTTAMTIGMMVLIFFFSTEPAIQSDSTSGRIAEKAADIVRPQWRKMPARARKTFFDQVQYVVRKCAHFTEFMLLGISLRMCLESWMGKRRGNFGFAWAGGTFYAALDELHQLLVDGRSGQVRDVGIDSAGVLTGVLAAAGMIRL
MBQ1254916.1	-0.13246153846153846	130	FIFSNSLKGGEESAKQSGAVVEIVRPSVEQILPAVKVEPTEDNIVRFVRKAAHFLEFALLGCLACFTARRFTPKKRWFLTVPIGYAVLTAFADEGIQLFSDGRAGRLTDVLIDSAGAVSGMLFAFGCIAL
MBQ1212896.1	-0.132457627118644	118	IYSFSAENSNISGDRSQGICEQIAEIVLYGDEDATEAEITALADRIEPTLRSLAHMFCFAVLGGLYFLVFASFRLVGFKRCALSVGCTLCYAVLDEVHQYFVPGRSTQLSDICVDTLG
MBQ8440427.1	-0.13237037037037036	135	VFIFCMSHQDGEESGETSMQVTTTIAQTTVKDFEKKEPAEQDRIVTELHIPVRSLAHMAEFGALGTLTLLLLMTWRNLPFVKYLGAIAFAFLYACTDEWHQKLVGDGRAAQWEDVGIDTLGAWIGCTLVLLIYLI
MBE6530390.1	-0.13212121212121214	99	ILGILIVLNIAVIFGFSGENAAKSSQTSGSVTEKVAEVVVPDFDKKPIEEQKQIVKKMEPPVRKLAHFSEYASLGGLIFLFLLSWDGAVLWRFLPRLAF
MBP7059343.1	-0.13202380952380954	168	FIIITAMWAVMIFNMSSHPAGESDKMSMYVGRKVATVFIPSYNEMTYDVQQTIAEKLDYPVRKAAHMTEYAVFAVLISLDIYYITEIKNKRRTVNGKFSQTGKNYESFNGYKNGKKNAVIAIIIVALYASTDEIHQLFVPGRAGLFTDVLIDTAGGLIGVIVTYFVIR
PYK97495.1	-0.13071428571428567	140	KYWLPVVLWMGLIFCGSTDVLSSQHTSRVIGPLLRWLNPNVSEETIRAVQAVIRKGSHVTEYSVLALLLWRARRKPMKNDPRPWSWREAAFAILLAGVYAATDEFHQSCVPSRGASVWDVLLDTLGATAGIVLLWQLGRR
MBF0599243.1	-0.1304255319148936	94	TDADLMQFVVRKLAHFTEYLVMGLVCRQAFPADPGRRGNRAAYAARALTVVLVPSADECIQLFVPGRSGMVRDVLIDMAGAACGLALSGWTSRL
MBR0199510.1	-0.13015037593984963	133	FCFSAQPAEESDETSGFFVSLILKVLVPDYDSLDPETKTELEHKVSFIVRKTAHLTEYAILGFALLLHVSALHQKMKIRFPRLSAFFVGALYALSDEVHQLFVPGRSGEGKDVFLDSIGVLLGVLILSWLRSL
WP_047150853.1	-0.12992805755395684	139	FFSSSQPYQKQDIRPEIRKYINEKEIAQRFAEVKFTYVHGEVSVNQLGAAGFIEFFIRKGAHFTLYFLLGFLMYGALRGSGVGRGKRLVGSLLFMVLYAASDEIHQMYTANRTPLAADVLLDSVGGAIGIGAALVMKEI
MBP3680758.1	-0.12954022988505748	87	DAKERIVMPIRKTAHFSIYMCLGFLIFSFTNTFNKINNYKKRILISEFCTFIYACSDELHQYFVPGRSCEFRDVCIDSFGALVGILL
WP_162639662.1	-0.1293283582089552	134	VMIIALVVWIAFIFMLSSQPYKDQDIQPELHRTVTAQTAEKILPNVNFIYHHTHYSSQRDPFQLLEFLFRKSAHLFIYAVLVVIGFKTAGKKMRQSGTVALSMLFITIVASLDELNQRRIPGRTSNPQDIIVDF
WP_204908662.1	-0.12863309352517985	139	ICLLAALLWMAVIFSFSARPADESARMSHSVGDWVGRVFVPGYEEWDEASRQEFAEDIDYPVRKCAHAGEYAVLGVLLTMALTDRRRVMPAAAIGILYAASDEFHQRFVPGRSCQLTDVLLDSAGLLAGIMLVLLADRL
CDE24511.1	-0.1284615384615385	130	FNFSAQNGPQSSSVSQKVAKIIIDILPSTKNLEEEQKNNLVEQSQKIIRKGAHFSIYMVVGILIMAFMCTYNVKQKTRIFVSICVGLLYAISDETHQYFIPGRQASPIDVGIDTCGVITGILIVLGIWTI
MBQ8175164.1	-0.1283516483516483	91	FKELFDVERQPFRFLYENHRKVAHFLEFALLGSEVSLLLLWNVKRRAGCCMLGIAFCALCATVDECIQLFVPGRACAFSDVCIDTAGSACA
MBQ9141676.1	-0.12815950920245395	163	IATIFLVLLYCLIFSFSEQDGETSGGLSQKVSKKCVEIVDEVTNRNWTKQMKESLAEYFEHPIRKLAHFSEYAVMGILVFIIWCPWLGLPEKMNPEAKNKGLFAFWQRNRIKIIVMIWVFLSAVFDEIHQTFTPGRDGNFLDVLLDTTGGCFGLVVCLLCAKL
SNU09941.1	-0.12797297297297297	148	VFLILSIVWMVVIFLYSSRDAALSTTDSQTVALTIGDLTIEDFNQWSTEQQYQYAASIDHPVRKAAHFTEYFILGMLLLGAWYDAEHRKLFKKNVNENDNKPNSVLICIFNALIPLMISLIYAVSDEYHQTHVSGRSGMMTDVLIDGS
SNT92945.1	-0.12773972602739725	146	MTTLLTAAVMVMIFAFSTEDAEHSDRTSGLISRSVMSIIHPEYEQLEESRQKLLYDDVQHIVRKCAHFTEYMLLGLMLRLCLESWFGRKVKKTRSLALAGFCGGTIYACTDEFHQLLIEGRSGQWSDVLVDGSGVLLGVLIAALLI
MBP3237998.1	-0.12748299319727893	147	VFSVAALAWMVVIFMFSAKDATRSTKDSNEVVEIIGEIIYEDFDNLDAEEKQVFIDKTDHVVRKTAHGLEYMLLGVLLMNAGLGLKNRKKTVAFLSFITGSLYAASDEIHQLYVPGRAGMVTDWLIDSGGVLAGVAAVSVTALLIRR
MBQ3297977.1	-0.12704545454545452	132	MTFIFSLSADNGEVSEKKSDSVIVKITETIFHRKLTDEEKEKYIEKTVVLVRKTAHFTLYFILGLLIISFLKEFGLTKKSIIISIIVILLYACSDEIHQTFVAGRSGEILDVLIDTIGGSLATYLYYIIYKR
HCQ56119.1	-0.1260769230769231	130	FCFSNQNGTKSSGVSRKFTEIVTSNIKKVQNMPKSEKELFLEHTEKIIRKLAHFSIYTVVGLLMMSLMNTYKLKQSKRIWISLIVGVLYASSDEIHQYFVPGRSARVFDVMIDSAGVCLGICIVIFVLWI
WP_180703170.1	-0.12535211267605634	142	IVIILVVFSLGGMYYFSSQNAQMSGNQSQEVVRIIDKIRDKVTLQDEKLIKIQTNIYDKLKRFGSKSYIVRKMAHFSIYALIGTSLLLFIYEFSKKLVLSSLIAFLLSITYACYDEYRQLSVPGRSGSIKDVFIDSSGALTG
WP_118471848.1	-0.12530487804878046	164	IWHIVLILYILFIYSNSMRPAVQSSAESGRILRFLQKLAAESGVAVPWLTEHIVRKCAHFIEYTGLGMLLRQSDACVRRNRTVSEKMRIEDLVDRGDGTGRMCALTPDGHVWLEIHRIAIFAVPFLDETIQLFTEGRSGQISDVWLDMAGALTGTLLYLAAGQI
MBQ9401186.1	-0.12524822695035456	141	LTTALTICVMAMIFAFSTQNADRSDRTSGFISNAIISVLYRDYAAQTPEKRQEIYDSVQFVVRKCAHFSEYTLLGFLLRLCLESWIGHRMKKRYALMLPAFLCGTLYAGSDEWHQKLIDGRSGQLIDVLLDSCGVLFGAFL
MBO5938244.1	-0.12487804878048782	123	FIFGNSLKDAAASSEQSGKVHEIVNEVASSVGVDEPISEQTVRNMAHFTEFAILGALLCLDVWTLGISPLFAKRRFDVLWLLAALPVCFLLACTDEYLQTFSDGRASDFSDVLTDTAGASLGI
CDE83312.1	-0.1239344262295082	122	TIFVLIFNFSSQNGEESGSLSKMVTEKIVNTLPYIKDLDFDDKEKIIENWEIIVRKLAHLSIYTLVGIFAMAFTCTFNTKLLYKFGISFLVGLIYAITDEYHQSFVAGRGPSATDVCIDTAG
MBE6158497.1	-0.12333333333333332	144	ICVVLAGLTIYNFSSMDAKESNSGSEGTISNTIKNILNITNEYQITNSHPDQEKLDHATQLLNKPMRKVMHFSVYFVLAVVLMIFINYLFNNKRYIISFMITLILCVGFAYSDEYHQTLVEGRTGQYQDVVIDSSGATFGCLAY
MBQ3053279.1	-0.12263513513513513	148	FLWICLIFWCVVIYFFSAQPGYESNKISKKIVNQVSEEIDNINTNTNNLDFNKDSKSYKPINKKKFNKFVRKFAHFFLYLILGIITSLLAVQYKIPWYYVCIFCFLYGFTDEIHQLIVPGRSGGYKDVIIDFLGSIAGQGITYGYKNI
MBQ9872031.1	-0.12255999999999997	125	IFRGLVILWMVVIFVFSAADGDESSKTSGWVGRMIGSILHSDFEDWTEEEQQAYAEKIEYPIRKAAHATEYAVLALLFFGALTFEGKKRYIFSWIFTVIYACTDEFHQLFVPGRAGRLFDVGVDS
WP_079439908.1	-0.12248447204968946	161	IVILLCFLWMGFIFYMSSNNGAISHEQSNRVVNIIEKTESKLKTNGESKAAISKEPKVNNNDGKANVKQVKLDSLDHIIRKNAHGFMYMVLALIVSSALFTFNKKGKDAIVYILFICLFYAVTDEFHQAFVPGRTSLISDVLVDFCGALIGLTVFYLFYYK
WP_072950219.1	-0.12237762237762242	143	IFAALTLAVMINIFIFSNEKAEKSSETSSRITRLVIKIVYDDYNDKPIEEQNEIWERTSFIVRKSAHFSIYTLLGLCASFAVGKRKLFTMKSLGVVIFGFLYAASDEFHQRFVEGRSCEFRDMMIDTGGVLTGMLISFAVMGI
WP_154323176.1	-0.1223776223776224	143	IFAAAAVLWMIVIFSFSAKVSEDSEEMSRSVGMLIGKAVIKEYKEWPGKRQAAFTAKIDYPVRKAAHASEYAILGILLTGAILDIRKPWKRQLPACFLIGAVYAASDEFHQLFVPGRSGQIRDVMIDSAGVAAGIILACLAIK
MBQ8858212.1	-0.12169354838709677	124	FIWSNSAKDAAASTLQSDGVGEWMRRLFNVEKEPFRFLYENRRKVAHFAEFFLLGLESAAFFLLNLKDKKLAAPCALLLSCLVATVDEGIQYFVPGRVSAFADVCLDTCGALCAIAFVWLARRL
WP_195248585.1	-0.12147239263803675	163	RVLFTILWMGFIFFQGTQTGDVSIESSDRIVNPIVEVIEKTIEWLKPKQESSESEPVKETVETSPKPTESQREILYQKVHYIVRKSAHFFEYAVLGGLAFWMFQGFRVTFWNQVIYSLFMILSVAVMDEYLQSFVARTSSVSDILIDFSGGMTGILILYLIKK
HCX92841.1	-0.12132867132867128	143	CCLLLAIVWMTTIFRFSAQPADESGQMSLRFGMSICRMVVPHFEDKTVEQQETMARRIEFPVRKAAHMTEYAILALLLLGTITKDRITRKQLLAVICLVAAYAATDEYHQLFVPGRSGQVRDVVIDTVGGTLGLGAWLAVHRL
MBR4576099.1	-0.12118881118881115	143	TLTALTAAMMLLIFFFSTETAERSDKTSGTISKTVISVIHPDYEHYQASKRKEIYDTVQHAVRKAAHFTEYMILGLLLRLCLESWFGKRKWLAPGAWLIGTLYAGTDELHQILTDGRSGQWTDVLLDSSGVLTGVVLALLILH
MBQ3414392.1	-0.12063829787234041	141	ISAILVVIWMIVIFSFSAMPADESDKQSKGIIYLIAEKIEGKNGNEIKNIGELNHLIRKCAHANVYFVLCILVMNSINQITEKNNKPKYFLYGIGICFVYACTDEFHQIFVEGRAGQFKDILIDTGGASLGCGLFYLINKI
MBR4579899.1	-0.12	170	LHLILTIIIMVFIFVQSAMPDYASAEESNFFVEIAESIIESVSSAEIDFEMLSTVIRKLAHFTEYTVFGACLLLTVRDHFHRKQGTQTDFTQQSNSAKSGTGQQSTKQQTNPTQKLTSKTIYTIGAFAWLLGTIYAITDEIHQYFVPGRACSTFDILIDSTGVAVGIVIA
WP_094252935.1	-0.1198473282442748	131	INWLLVLLWMGVIFFASSQPYEKQNMKPLWQEHLPVEEIEKHADFVSFPYAGEEVSMKEDGAANVIEFFVRKAAHVGTYFILAVLLYRAIGRASLAWIFTVLYAMSDEFHQSITPNRTPHWEDVVLDAFGA
OKZ73919.1	-0.11976923076923075	130	ILLGLTFASIFNFSSQDGQTSSGLSRKVARKIIDVFPYTKNLSEKTKNKIVERSQPIIRKGAHLSIYTLVGILIMSFISTYKLHLKYKFSISILVGLIYAISDEIHQSFIPERTASPIDVGIDTFGVFLG
HCW30884.1	-0.11909722222222222	144	VTGILAVAWMCLIFSFSNQPATESSKVSGGLCHRLVERANDTLHLDMTEKQQLAMAEKIEYPVRKAAHMTEYAILGLLSFAFYCGILKKEKRQFLAALLTAAVYAATDEFHQYFIPGRSAEVMDVCIDTLGASIGLAILFFTLK
CDD29091.1	-0.11854166666666664	144	VKICFLILWMALIFSFSNQKDVESSKVSDGFIDRTVVKIYKVFNENITKEKEDEIIEKYTYPIRKLAHYTLYFVLGILAFLVVKDYSINKKLIIYSLLICFLYACSDEFHQLFVIGRSASIKDVMIDTFGSLCGISIFNIFNKK
WP_218318579.1	-0.11816568047337282	169	ICILLSIFWICFIFYNSSNDANISEARSHKLLNDIKTQCNKIVKQYKNIVQVSKTQDEKLTESKIFNQEGLIKLKNTDKEEILNKFLRKNAHAFEYLVLAILVSSILFSFNIRGKGALTYIMFICLLYAVLDEFYQSFIPGRTSLVSDVLIDFLGSILGMVVFYFLYYK
MBR4555400.1	-0.11755244755244756	143	IFTLLAVLWCGFIFFLSSENSEQSSQRSDGIIRTVCETFNSDFKDYSPQRQDEIISDLSFWVRKGAHFSAYAVLGALAFQAFCFMKKKLLRSTAAVGAACLYAVSDEIHQSFSPGRSAELRDILIDTCGAAIAVCISLLVIRL
WP_067558667.1	-0.1173076923076923	156	AVCIMALMAGLAIFTFSAETGEVSGQRSGQLTEWIRDNVQEHIESSPEGRQLAEKVKGFVVRHSPWGDDWNQNIRKLAHFSEYFLMATLIYLILTILRVPWWLKAILVIMACGGLACLDELHQSDVAGRVMSKKDVLIDTSGAVFATLTYGILGRF
MBQ6386455.1	-0.11726618705035972	139	VVIFCFSARPGPDSSKDSSRVGRLILTIVKPGFRSLPPEEQYAMAAAISHPVRKAAHATEYAILGILYFGTLYRERRETCSGRAESLRIALLSWVLAVCYAASDEIHQYFVPDRACALSDVFIDGAGALGGVLLFVLIV
MBE7005271.1	-0.11704918032786883	122	AQWLFLLLTLAFIWGNSCIPVAVSDEQSKTVTEHVKPQLEAAVGKGKVTNQLVRKLAHFTEFAALGFQILLLRRENTPLSAARAAELGFFAAFSDESIQVLSNRGAQITDVWLDTAGVAFGV
HEY64494.1	-0.11692982456140348	114	GHWVPPIAWMGVIFLLSSRSDYPDLTPGPPDLQNILGHVVEYGVLAFLLARAIDRQTHVRRPHLWAIVIVMLYAASDEWHQRFVPGRHADPLDWVIDVAAASVILSLRHWWRRR
NMA37485.1	-0.11663793103448272	116	VITILIFLMLAFIWGNSLLPTEKSDGLSRWVLEHVFREDRGGADFTKGNHLLRKAAHMTEFAILAALIVFQMREKKRFWLYGALAIPAAAIDETIQIFSRRGSQLKDVGIDAAGAV
MBN1570427.1	-0.11604166666666664	96	YRWGPAILFMAIIFIVSSTPGSDIPGLGAWDFIAKKGGHLIGYALLGAAYRHALNYGNRARKRHHIPAMCMTALYAASDEWHQTFTPGRSGSFSDV
WP_051483798.1	-0.1149579831932773	119	GFIFYNSSQTGDSSNDRSRGVMQKIIESDYISSSFDGVNKDKLNKLFRKCAHVAEYCLLAFVLGIVFQVLKVNNGKYIIHILFAILLIAVLDEFYQMYIPGRNSNVLDVLIDFSGGVIG
OUQ64881.1	-0.11453038674033147	181	LTGVLVILMMILIFSFSAQDATESSGLSGGICGRIVRAAQEIFGLAMSPEQAKRWSQLLETPVRKLAHFTEYAVFSFVTCVHGLMLRLAFGHQGVLRQASGRSGKLCRKTERRDREKAILKKGRKALAEFFPMFAKTVPFCILYAVTDEIHQYFVPGRSCRLFDVGVDSLGILFGALLFLL
MBR6326544.1	-0.11424242424242423	132	FSFSEQDGETSGGLSLSISRACAEVLDFISGRNWTDSYRESLALYFEHPIRKLAHFTEYACMGVLYFGIWGPWKQLRPFPKRMMLLTTFLIALSASFDEIHQLFVPDRNGTPADVLLDTCGGLCGLLVIYGL
HCW73774.1	-0.11397590361445782	83	PETLHFVLRKGAHFTAYLVLGVLAAYAKKPEGRKEWIRILIICILYAAGDEYHQTFIPGRSGEYRDVLIDSAGSVTGILFYAV
MBQ7455184.1	-0.11388429752066112	121	VIGTAAMIFAFSAQTGEDSAKTSGNVTAFLLRLFTRDFDSLPEAEQAALQERCGLLVRKGAHFTEFALLAFWVRLLLHFYRARNGFFRAWAAAALYAATDEAHQLLIAERAGQFQDILIDS
MBQ7781361.1	-0.11388059701492535	134	TIFSFSAQDGETSGNISMGVSDSLVKALDFLTGGRMQTDELTDLAVKLEHPIRKTAHFLEYALMGILVYTMLYYPVSGNKRRFWISVLWVIFSAAADELHQLFVPDRAGRIADVILDTCGGITGIWFCSGLYKR
MBQ1262924.1	-0.11335714285714281	140	GRIFAFSAEKSEESQKTSEGVCYFIASVIVGGFSDLPEAEKEARVEELVPAVRKVAHFSIYAALGFFLMLSALSFYLENKRKVKRDVSMAFALGVSLIYAATDEFHQLFVEGRSGNFRDVCIDFCGALVGVFCAIFVLAL
MBQ6370887.1	-0.1131791907514451	173	GLLLLTAAFIFCMSSRDVDQSLNDSIGFDRLLAHWFVEGFDQMSPEDQLAAALRFDEPIRHVAHTLEFALLGFLLMALCLALICKGWTGQGRTEPSPGHGRTSHGERDGCDCSHSLSSRQALLIAWAAGTSYGILDEIHQIFVSGRGCQLSDMCFDSFGVLIGCMITIVVARI
HJC67565.1	-0.11299319727891156	147	IFTFLTILWMAAIFTFSARDAQESTEDSNRAGTILCENLIPGFSRWPKERRQELVERIDFPVRKAAHAFEYAVLGALIFMTVLLHAKTPKPGVKCVWTAWLAAVGYAATDELHQYFVPGRACRLFDVAVDGTGALIGIAAVALISYK
NLD48005.1	-0.11269230769230767	130	IYKMSSQDGYRSNAVSKRVVHFFRDNVDILDAINQNPYINSINFNIIVRKIAHFTEYFFLFLIVHIVLSFTKLNDKRKKFISLFSCVLFAVTDEFHQLFVSGRTPLITDIIIDSLGALTAMQLISVLKKR
WP_074648943.1	-0.11260273972602741	146	TVLWMGMIFLMSATAGPESDQQSGIIVDFLRIFLNPILDGMDASARGTINAALPLLVRKMAHMTEYAVLAILCCRTIQDRIRERNMAEKSRSLRYEAALIVSVLYACTDEFHQTFVAGRAGCVQDVLIDAAGACAGLAVWYLYERR
MSO40427.1	-0.11249999999999998	96	FMLSAETSDTPDREWWDVVLRKLAHFSEYAVLTALWWWALVGRVRHPLALAAGIALAWSCSDEFHQTFVQGRQGTPRDLLIDATGIATAAYVLRRI
WP_136777168.1	-0.11220779220779221	154	VWVPVLLCMAFIFLFSSQPYAKQDLRPVIRKTIPEGRLTEVAGHVRLNYGGREVSIRELGEAAFAEFFIRKAAHIAEYAILGFLLFMAARRLFNKRTSPWTIGVTVLLCAALFASSDEWHQRFVPDRTPRAADVLLDTCGAAVGILLAARFGRR
MCD8239511.1	-0.11161290322580646	124	LFLILIIAHMAVIFAFSSQAGEDSSKLSGYVVSEQKKVTKKISENVTDYGITYIDDFIAENVRSMAHCFLYSVLAILIFTELRLRGVRDFRTAALSIALCCFYGLTDEFHQSFVPDRESTLWDV
MBQ8111251.1	-0.11073529411764703	136	FLVMTVLTAAAIFFFSSQPGEESSELSDGVTLTVARIIRPDYASLPPDERQAFLESLGLIVRKCAHFSEFALLGLNVMCLFRLRRRTPGIPRPMPLAAWGASTLYAATDELHQMFVDARGPAFLDVGIDSAGALTG
MCB6992251.1	-0.110234375	128	MSANPVDQSAQMSYEIDRWLCGLFVPDYEALPYESQTSLAIGLDFWVRKSAHFLEYAALGALVYFAAGLFLESERGRFLLSLCAGTVWAATDEFHQYFVPGRSCELRDVMIDAAGVLTGAAAAVVVKK
HIS81967.1	-0.11000000000000001	145	LTFLPAVCMACLIFGFSAQTGEESSSLSRQVTEGLVWAVDQITGSGWTEEEVQERAERYEIYVRKAAHMTEYAVFAVTVLLPLRGCGFRGRRLFLITALVCASFAAGDEWHQSFVGGRGPSAADVGIDFTGACIGMGAAGVFLRR
MBR3019259.1	-0.10992307692307693	130	IFIFSAQDAESSSQTSGVLVDRLIHWFHPEFDSLKAKARRMIRQQYQLAVRKAAHFSEFMLLGLFLRLLLKWLRCRHKNIISWVAGTLYAVSDEIHQMFVDGRGPQPLDVGIDSLGVLAGVALMAGIIRL
MBO5264518.1	-0.10992125984251969	127	YFSSENADNSTTSSNFIVDFIVNVFFPKMNTYPINKQADLLDTIELAVRKAAHFSIYAALGFCISGTFKKFKLKSKNTLITVLSCFIYACSDEFHQSFSPGRAPAFRDVMIDTGGGFFGIICFSLIV
MBQ6134791.1	-0.1090845070422535	142	LKIVCLVAWMGLIFSFSMDNGVQSKEKSNGVVLWLSKLIIRGEIPKEEQEQYIEKYSKYIRKTAHFSLYFVLGILSILVLEDFHPLTWKEVLYAIFFVFLYACSDELHQLFINERSGQLLDVAIDTVGGTSSTLCYYLLRRK
MBR1563140.1	-0.10801418439716312	141	LRFVLLGAWCVMIFMFSSNDAETSSEQSSRITDLCIELFVPHYDEMSVSEQESLYDDLTFYIRKSAHFTEYAVLGVLVFWCLYKLKDKRLRTACAVVLGSLYSATDELHQLFSEGRSCELRDMLIDTGGALVGALFGLLVL
WP_162162988.1	-0.10782608695652174	138	AAAIFFFSSQTYSQQNLIPKMRTYIQEDTLARMLPDMEIEYNGKLLQAKKSPYQFTQVILRKGAHLFMYGLLACAISFVLTFYKWAKWKKAMLLYGVVISIAALDEWNQRSSFQRTSKPSDVVIDVIGATLGVAISLL
HHK95908.1	-0.10677966101694913	118	RYWLPALLWAAIIFYFSAQPAAPQVSKKEDVQLTLQKLGHATEYAILAFLIHRALRRGHQFRPRNAALAAALLAAAYAVSDEWHQSFVPGRYCMVSDMAIDTTGGVLTLTALYAYESR
MBC8595793.1	-0.10669014084507046	142	FAYICLGVLMFTAFGFSAQEGEKSDDVSKKVTSVVTGKSIEEIDKLEAEKGDDKVTANGIVRKFAHFSIYLLMGIFAYIAIFSTFGKNDALCIAIALAICLIYASSDEIHQYFSGGRTATARDVLLDFAGADIGIFLTYLIK
MBE6688948.1	-0.1062686567164179	134	LAILLTAWTLFIFSNSMKTKAESASSSKKVSQAVKSVVDPKNKIPEEKFHKSVRKTAHVLEFCAQGIIASALAWILYGKKRKLLLLFMPAVVCIFTAAGDEYLQSHTGRGAAFTDVLIDTGGAVIGILLLYGVF
WP_051589082.1	-0.10603053435114504	131	IWAVVIYSFSSQDSDESASLSGEVAQVIADTLESDDSSSDIEHIIRKTAHFLEYGVFGSLMFASTAFFLKWRGRKPYLAIIASTLAAIIYAASDEYHQTFVPGRSGEVKDVLIDTSGALAASAFICLILRL
WP_195346178.1	-0.10598591549295774	142	LCLILVVLTMGTMYYFSSQKGDVSTVQSDTAVSVIDQIRNEITLKDHRLISIKEKVFNVLKKYGSKRYIVRKLAHFSIYACIGASISLFIYVLSKKIYISSVVAMIASISYAYYDEMRQLSVAGRSGNMKDVLIDSTGAFTG
MBR2951510.1	-0.1056302521008403	119	REESEELSDKVNASVGEVIETVTGNEESSLEDFFTKHHRKIAHFLEFAFLGLQIVLLVHFANQRSFSSLLAGALLSFAFAATDEGIQIFTGRGDQVSDIFIDAVGYLSAYFLTMLVLYL
MBQ3409215.1	-0.1054225352112676	142	IFAILIVINCTVIFCFSAQNSEKSSKQSSVVVERVVTTITNANKKAKKDPTLRDRVTFYVRKTAHFSIYTLLGIWLMNEANTYDIRKIKKLTICLLFGFLYAISDEFHQSFVSGRSREIRDVMIDTSGVLFGCILVILISMI
MBO5610483.1	-0.10425531914893615	141	VFIILAVLCMGVIFYFSSMNADDSTEESHELGKFVGYIVEYDFQNWSPDAQERYAAKLDHPIRKTAHFLEYMLLGILLTGALYEKKRSRKQKILYPFIIGALYAVSDELHQFFVGSGRACEVTDMLLDSGGVIVGILLAIL
WP_049767632.1	-0.10423312883435581	163	IVILLCLFWMGFIFYMSGNNGTISHEQSTKVVNIIENAQRNQEKSQAENKDKAVSSSDSSQVNKNSINVQQEEASNLDHIVRKNAHAFMYMVLAILVSSVFFAYNKNGKGMIIYILFICLFYAVTDEFHQSFIPGRTSLVSDILVDFMGAMIGLGLFYFCYYK
WP_005612240.1	-0.10410071942446039	139	CAFLPALFMMEVIFSFSAQTGTQSGSLSHDISVRVVETKGRFFHQELEKKEIEKQADEIEFYIRKAAHMTEYAVLTLLVAFGFYVNGFRRKRWLMVGFIFCVLYAATDEFHQSFVGGRGPSVRDVGIDSLGVLIATILL
NLT68949.1	-0.10404040404040402	99	KRWGPAVLIMAVIFFASGTPGDSLPKFGTLDFLTKKGGHMIGYALLAAAWLRGLSYRKSWTKLPAFAAVSLAIAYAMSDELHQKFTEGRSPSLTDVWID
MBP3542900.1	-0.10397435897435901	156	VTFLWMGIIFWFSAQPAVQSAGMSGGIVEKLQEMTANVPVIGQLFASEFAEHILRKGAHVAEYTVLGGLLFLCMRQYLPEKPESQERCGRAGDFRRVSSLTKNQALSAFSIGVLYAASDEFHQTFVPGRSGEIKDVCIDAIGVLVGMMLVKIAIRL
MBO4878620.1	-0.10300699300699297	143	VFILLTAAVMILIFLFSCEDSDESSHRSRIATALVTKVLYTDFEELPEERQKEIMDKADHIVRKLAHCTIFAALGFCASCTVGERRIFSRISGGVLLFCFLYACSDELHQRFVPGRSGEFRDVMIDTSGSLIGILLSFIAIGI
MBR2912725.1	-0.1027272727272727	121	SQKSTESAELSSGFCELAARLIYQKFSDYSPAVQAVIVKGLSKFIRKLAHYALYALLGALCYLWLHRKPHNIAISMAICAAYATFDELHQRFVPGRSCELTDVLLDCSGSACGIAAAFVLL
WP_070791526.1	-0.1025517241379311	145	SMTYSQQSLVPDLDKLFPNQPFKDVLSKISFNYAGENISIANYGYAKFIEFFIRKLAHFVTFGVLSLAIYKSLYAFLSKKRTRQNENNFYNKILAISLVIIIILASLDEFHQMLTGGRTPTIEDVILDSVGGLTFLLINRFIQYR
MBR4234850.1	-0.10233082706766916	133	IFVFSAQSGDDSARLSGGFTQWLVRLIKPSFDTLPPAERTAFLEKCHHAVRKAAHFCEFALLALTLCVYLYIKRGAWRMRDALSALTLSALYACTDEAHQMFVSARGPSFKDVLTDSLGALLVSALFTLAARL
HGO80670.1	-0.10213114754098358	122	IIWAPVWIWMAVIFLYSSISDPFRAFPQSWKEPRVETTPDRRPAEERIALVEQLGRNGHVLEYTVLGFLVYRSLWLMDQPRRLWPAVALTVALCFVYALSDEIHQSFVPFRAFQPADLLLDS
CDA28917.1	-0.10208333333333333	144	VLLILIGFWMGTIFGFSAENGESSQSLSDKITVKVVKYIEPEYDSKDLLKQQDIFNKTSFFVRKTGHFGEYAILGILITMFAMTFRAYRSKRIRYQLMTIVVPFIYACTDEFHQGFVDGRSPKFFDVCIDTCGACTAIVIMIGI
MBQ5420783.1	-0.1017829457364341	129	TFLLLTILWMAVIFWFSSRNADLSTEDSTRIGRAIAGILAKGFDGWDESAKEAFVLSIDHAVRKTAHFLEYGLLGILASGIFAEYRMRPGKWMRRALLTGMLYACFDEIHQSFTPGRSCQFSDVILDSC
MBE9508350.1	-0.10165289256198345	121	WYWLPPLAWMGLVFVLSAQPDLPHAPQPWLDRLVKKASHALAYSALAWLYLRALRHRFRPQYSGPQTALRLVSFGLAVAYAISDEYHQTFVAGRNGRLSDVAVDAAGACGAMLLDWWLERR
MCD7737832.1	-0.10138211382113818	123	TFIWGNSVLPATKSKQISDTVKEVLEEILPEDFFDGTGTDDDTLIRKLAHYTEFTALGAELALLLWHVLDLSLTTPLLLGLMAAVTDETIQIFSLGRGSSVRDVWIDFGGVVTGTVVILLVRK
WP_062406786.1	-0.10132450331125828	151	NHWIPLLCWMTVIFLMSAQPHEKQDLKPWLQNSKAEQVVKERFSGVQLNYGGKEISVHKNGAAAFMEFFIRKLAHIMEYMVLGFLVFRLSARIIHRKAKVHMVLSLLFCGIYAGLDEMHQIYTAGRTPMISDVILDTCGAAFGIMTYYLCK
QTE68677.1	-0.1011888111888112	143	VLTMLTAAVMLLIFFFSNETADRSDRTSGIFTRVVIDTAYPDFEELPEPEQEEVYNVIQHLVRKTAHFTEYALLGLLLRFCLQSWIGNKKRHLLPVSWMIGTLYAVTDELHQLLTDGRAGQWTDVVLDSSGVLTGAVIASVVV
WP_082053577.1	-0.10078740157480316	127	WLALTLLWMALIFSKSSEPYAQQDMRPWLANVISEAKLKALLPNWSFTYDGQSVAHGHPYEMAEFFIRKAGHVAEYALLAWLWMRTMRTWPAGRSRLQAAAIAAAISIVYAASDEWHQTFVPGRTGH
WP_188533122.1	-0.10059701492537307	134	SQPYTKQNIKPFLEEWIPEGSVERIAPELKVSYGKQEISVRKSGEAGFIEFLLRKTAHFVLFGILGFLLVRVLYRFLPGPRTYIIAWIISGVFAAADEWHQHFTPMRTARLADVILDLAGATLGIAIYMIYLRR
MBQ9779601.1	-0.10048611111111111	144	LLGVAIAANMTLIFCFSTEDREDSGNRSQGVTETIVEIIVKDYETMTPPEQEEVIEKYHPPIRKLAHFCEFGLLGVLTTAFMHALGKGKKWLWWVIPAGFCLLYAISDEVHQIFTQRGPAALDVLIDFSGSLTGIVGMNLILLL
WP_158562687.1	-0.09999999999999999	144	VLIVLIGFWMGTIFGFSAENGESSQSLSDKITVKVVKYIEPEYDSKDLLKQQDIFNKTSFFVRKTGHFGEYAILGILITMFAMTFRAYRSKKIRYRLMTIVVPFIYACTDEFHQGFVDGRSPKFFDVCIDTCGAFTAIVIMIGI
MBR7063266.1	-0.09932203389830506	118	TAFIFSNSLKPAYASSKDSQWLLRLARNVLPQLTEHSLRKAAHFGEFAVLGVLWVLTSLAILKQRKKPAGHVILRAAATLTAAGALTAGIDETLQFFSPGRAPQITDVLLDIAGFVSG
OKZ63210.1	-0.09854166666666668	144	IFAILTIATCIIIFIFSNQNGEKSGLTSREFVRKIVEITGITNNLNETEKEELIENCQFVVRKLAHFSIYTILGINALGFINTYTKISLKKQIGITMLFGCLYATSDEFHQKFSNGRTASPKDVLIDTLGVLFGIGLYMLVKKI
MBQ7737956.1	-0.09833333333333331	132	FIWSNSLLSRELSGAISDTIMETMNDVAAMLGFREDVFTYMMDQDGDGQEEPTSFLVRKAAHITEFAVLAVLVWLRLESRGKKRFFTAAALGAAAGAIDEGLQLLSCRGSQVQDVLIDCIGVLLGLVLTAGI
CCX66819.1	-0.09781954887218045	133	LSFLPALLIMVAIFRFSSQNADDSSTESIRITQDLLCAIRDRLRLSWTPSQLSLYIERSEFFIRKLAHFSEYAALGLSLILPLRTFYSGSFKKKTLFLTSWMICIAYAASDELHQFFSPGRSPQIRDVVIDSF
MBR6523074.1	-0.0970322580645161	155	VLWTLVALHICLIFSFSLQDAQQSTVVSEKFTDSMKSEEKFHNEVVGEKNDDGSRKYSDAIVDIMAKRRFDILESVLRKVAHFSLFFILGILICALMYQYKIKGITGVLSTVLYSGAVAFIDETIQLFSPGRAGEITDVLIDSSGAACAAILFLI
MBP3874641.1	-0.09675675675675677	148	ILTVLTLLWMLVIFTMSGADKDESNAQSGSICRYLCETFVDGFEEMDPEEQLAMEEALSFPVRKCAHLTEYAILGVLLSLTISSYVTDSDSQKVSKWVTVTLPFSIGFLYAVSDEIHQLSVPGRSGQLRDVLIDSTGVLIGICALNLV
NCD17407.1	-0.09603658536585366	164	RWAAVVAWMAVIFLLSAQPSDDSSALSGAVLQVVVGALDWAARLFGADGFPAAGRDALHLVVRKGAHLAAYAVLGALALWALAPRPGGGWMDRRRRTLSGIESDRPGSAPGAARDAASGRGAVVVEARQVGLALLVSVTYAATDEFHQTLVPGRGGAITDVLID
MBP1573267.1	-0.09562499999999997	144	ILIALVIALSVTIFVMSSQESRESSETSGGVCEFLLKVFDRDFEDLSDDEKDERIDNLQFFVRKAAHFSAYALLCALALSACLSLQFKALTSAVTSISYSLLFSISDEIHQSFVPGRSCEFRDVMIDLSGAVVGAMFILLVRKI
MBP3428830.1	-0.09561403508771929	114	MLLIFAMSAAPGETSGEQSGRLLEMLLSALRWLTGIQPETETLVLLETLLRKAAHMAEYAVLALLSRRAFALSGARRPGLCALLLCALYAAGDEFHQRFVPDRGPSPVDVMIDT
MBI3651295.1	-0.09477876106194688	113	HTARVIDWLMKLFSNDTNRPDLGETNFAVRKFAHFFEYAILSALLFRAFRAEHRKRWQWSWAVYSFSMVIAWSLLDEFHQTFTKTRGGSLYDSLLDSSGGLFALLVLAIYFHR
MBR3146165.1	-0.09471428571428575	140	IKILLVLIVMLTIFKFSGENDVKSDSRSDGIIVKTTEFILNRKLTDDEKKIYIKKYVVYVRKTAHFTLYFLLGLAFISFLKEFDLNNKKLLLYTIIFVFIYACSDEIHQLFIKGRSGEVLDVLIDTLGGTLSSIIYTSFR
MBQ7591270.1	-0.09471153846153846	104	GSMSASELEELTDSLSRTVRKTAHFLEFFALGATSSVHALSAGLSSVIRRSGGYDGIAQIWRRVFIPGAVSATVFSLLYAASDEFHQTFVPGRSGALSDVMIDF
MBI4746766.1	-0.09448818897637792	127	ALISLFSTDSFSNDNTGSIIEPILRAVLGRSFSEQVFDFIHYLVRKSSHVIEYAVLCGLWYRAVKPGLRGWSRKAAISACALPIIYAALDEFHQAFTSNREGRPLDVMIDSAGVLAAIAIIWFYNKR
MBE6858187.1	-0.09427480916030533	131	VLIFCFSLDNAEISARKSGEVTESIVKVVVDDYSELPEKKQMSLLDKAHHIVRKTAHFVIYTMLGFFASCTVGKRRLFGKGSLAALIFCFLYACSDELHQYFVPGRSCMFTDVLIDTSGAMLGIIVSVVCM
MBR6289688.1	-0.09415492957746481	142	LGIILSITWMTVIFTYSSQNGEAVDNKASTIIETITEKDDNYQQKTEEEKVLINNDYEFYISKTVHVLEYGALCFFLFMAFILIKKRALNYLFSFIITVLFAISDEWHQTFTPDRTARPQDILIDASAAIICILSLELIYTI
MBQ9030724.1	-0.09398876404494384	178	LLLFASLSMMVIIFWFSSQPADDSARVSSSVDYFICEKTIPEFTTLGPGMQRLLTEAVDYQIRKCAHAGEYLILAILCTASLFAWRKELRRAKDRSDTNQRYGIHWNRLHPNDAQQKMPEQTAGLIFLLFLGWGIAVLYSVTDEIHQMFVPGRACMFTDILIDSAGALTGVLLFAAVW
WP_107932870.1	-0.0935338345864662	133	SQTYEEQSLIENLEHWLPDKPMESSLESIQVSYGNGVISVESRGYYKFIEFFIRKGAHFVLFGLVGLTWFLLLSKWKPVRRFTFSILLTFICACLDEYHQSITGGRTPSFRDVRLDMAGAFFFIGSYAAVRWL
WP_069680867.1	-0.09344000000000002	125	FNSSQSGKYSQKRSRKIVNQVIPIVDECKFSNSLKSNNIKQKLNFVVRKCAHAFEYCMLAISLYLLFNDLSFKFNNCLIYTLFVVLLTAVLDETLQFFMIQRTSSVIDVLVDFSGGIIGVILSRI
HJH49692.1	-0.09326530612244897	147	LLVFTLLWMAVIFGFSAKPAEESADMSLSVGRWIGQAFVPAYDGWDEGKQEAFAEKIDHPVRKCAHASEYAVLGMLLAPLFLTWGTDKNQNPAQGKRILAAAWTGILYAASDEFHQLFVPGRSGQITDVLIDSGGLLAGILLVVLIK
NLN23132.1	-0.09284552845528457	123	ILIWSNSIENVKKSQRKSLNVLKAIKPMLEIFIDKEKVTDHLVRKMAHFIEFSSLGAELALFLIISRRVRWQGIVNCASFGLAAALIDETIQRFSSRGSQVKDIWLDFTGVCFGIMYVFIVYW
QCO71538.1	-0.09284313725490197	102	DKHPSENIMNQVIEKLNYPLRKAAHASEYFIFTILILIALKNSGVKGNRKFIIALVICFIYSCTDEYLQTFVNGRTGQFSDTLIDTFGGFISCLMYTFMMKI
MBK7999836.1	-0.09278571428571428	140	RYWLPVLVWMFIIFGMSTNAGSTQNTSRIIGPILRWFNPDIPDETIRSIQLVIRKCAHFTEYGILAALLWRARRKPLRDDSLPWLRSHAAFAFLGAAAFAISDEWHQSYVPSREGSLRDVSIDCAGAAFAIWLLWWAGRR
CDA87810.1	-0.0927152317880795	151	IYIILTIIWMITIFCFSARNGVTSTGDSHYIGMKIGEVFVPEFDQWNSTRQLAFAQKVDFPIRKSAHAMEYALLGFLITGSFITNAKERKKQGNKVQEHKKLYLAAWIGSAFYAMTDEFHQLFVPGRSGRVADVLLDSTGAAVGVCLFLII
MBR0267066.1	-0.09256944444444441	144	LLTVLTVAMMILIFCFSMEPADRSDQTSGRFTRQVIRRVYPDYESYPQERKRSIYDSIQHLVRKIAHFTEFAILGALLRLCLESWFGAGKWIPFAAWAGGTLYAGTDELHQLLTDGRSGQWTDVLLDSSGVLTGVAVTTFVLWL
NLD46432.1	-0.09253521126760564	142	MSWFAVLLWMIVIFTFSAQNATDSSRLSQKTTKKVAELSIKEFKKLPKDSQFKIIDKLEVKTREFAHLLLYTVLGMLAMAALSGYKSKAGIFIAFAMCALYAATDEVHQIFVQERGAELSDFFIDSCGAVIGITFTLLLKRI
MBQ7901070.1	-0.09231884057971014	138	ISLLAVVATAVAIFSFSAQPAEESKKVSDKVVEFVEKSRPLDAMMPDKKSEKSTRVREYAHMLLYLVLGVSGGIFAFTFDIRLWIKPLGAAAFCLLYSLSDEFHQRFVDGRAFELKDLLMYAAGYLAGIAIVAAVCYI
MBQ4031707.1	-0.09198412698412699	126	MGVIFNFSNDNGSKSSSKSERFLVKIVETFKQEKLTSEEKEKLINKYGLLIRKMAHMFSYFILSILAYLLLRQIYDLKPITVIYTLIFCFIYACTDEIHQAFIPNRGPSFIDVLIDTCGSLLFLIF
WP_011944135.1	-0.09195652173913045	138	YFSSQPPDVSGRQSGSVYKFLKKIDSVLDFTRTNWYKNLRSLLEKWWFPDKKPTGEDLVRKSAHFGLYFIMGILSFTFSYTYLRKYVFSILLGVSLPTLIAVLDEYNQVFHNRGSSLYDVFIDMNGALFGVVIALLIL
HIS02092.1	-0.09169354838709674	124	ALWALIAAHVCVIYALSAQDADLSSQTSGRVARVVAQIFTPDFDSLSPAHQESVVESYQFLTRKAAHVAEYAVLAGLIVLALSHNRRGAVFGAMAASLGCAVLDELHQMYSEGRSAQFTDVLID
MBS6280470.1	-0.09132867132867134	143	IYTGLTLAWMCIIFWFSAAPAKESSQMSMSAGTWISQKLVPGYEEWEEDRQQEFAEKIEYPIRKCAHASEYAVLGILLMLAWNSYMPDMKRGSLSMFAVGALYAASDEFHQLFVPGRSGRLTDVLIDSAGLLAGIFLIYILPK
HCM13143.1	-0.09085271317829456	129	LSWLPAAIIMIIIFLFSAKPAVSSAESSRTIANAVLNIAENFMDPAQWQEDRDNVLDTVDHIVRKTAHFMEYAILASAIELHYWITKRKGIRFILLSILFSFLYAATDEFHQLFVPGRSGEFKDVMIDT
WP_092054411.1	-0.09	117	GQTYEQQSLIPKLKEWLPDRPLEGLLSTLQVPYWGRTISVESKGYYHFIEFLIRKGAHIASFGALAAAIFAVLPKIRFRYLLAFVLTVIAAVLDEYHQSLTGGRTPYLGDVALDAFG
WP_185875254.1	-0.08999999999999998	118	FKVVSFGIMLLIFWFSDQNGEESLKQSNFILRYLKDLFEVVGLDVRKVAHFTIYMSLGVSLTLSREKKNMRTFTEVVAFVFLYACSDEFHQSLVPGRGPSFKDVIIDTCGGVTGALLA
MBQ9197456.1	-0.08992805755395682	139	ITMALIFFFSSQDDKQSSSFSGKVTDFVLSVFVPGYKDMTAAQQRPYRKSLELIIRKLAHFSEFALLGALLFRYFSVRRTDGRLLPALPVAWVLTTLYACTDELHQKYVSGRGPSPVDVGIDSAGALTGALLTLAVIAL
WP_186328338.1	-0.0895238095238095	126	WLGLIFILSSQPYQAQSLKPLLNQQFSQDKLQEVLPDVSFPYRESIISAKKDPVHFIEFVFRKGAHLFMYAMLAVLASIALLPYRMPLMVKGCFILAAVAMTAILDEWNQLHRAERTGAVQDVFID
MBR1822336.1	-0.08933333333333329	135	FLVASILTALLIFCFSAQQGPDSAALSDDVTLQVAKVVRPDYPKLPPVARRSFLRQLSAIVRKCAHFSEYALLGFNLMAYLRLLRWEKPRAASLALAWGIATLYAGTDELHQMFVSERGPALLDVCIDSAGALTG
RKJ21042.1	-0.08932330827067668	133	IFGFSAQNAEESGSLSLRVSGKFAEIYNSLSGERMSREDLGRLAEGMEHSVRKLAHFAEYACMGVLVYGLLCQWMEKGRRRCMLTAAWVFLSAAGDELHQYFVPGRYASFLDVLLDTWGGVCGMLFCILTVWL
WP_204518819.1	-0.08919117647058822	136	YSSSQPYENQDIRGNISQLIPDAESVGERLDGFSFTYGHSEVSVEEDGVAGYIEFFVRKGTHFCTFALLTLLFYRLLRNWYHPPVALPWSGLLAVLAAVLDEWHQTFTPHRTGIITDILLDSTGMFTMLLLILGWR
NPV70695.1	-0.08899328859060401	149	VRWLPVVVCLALIAFFSSQDAFRQDLRGPIGKCRVLVKGAQALPRVSFRYSKKVIDNKKDPVQFIHFFLRKGAHAGVYAALGLSFSYAVEPSIPAARRRWLASAAFVTLVGGLDEWHQTLVPGRSGLAVDVCIDLAGFAAASMLLAVLR
CDB31690.1	-0.08867132867132867	143	IYAVLTIATFITIFIFSGQNGETSSKTSRGFTEKIINLLPISKNWNKNEKQEIVEKSQTVIRKLAHFTIYTIAGIWMMAFANTYDNATLKQKIIIVIAIGMLYAISDEFHQMFSDGRTPSIRDVGIDTLGVTFGSIISTIIFK
MBR1685598.1	-0.08849999999999998	140	LLWILTIAMCVVIFAFSEQDGSKSMETSGVIAEPIAKQIASKRPPMTKSQYRKLLDEVQHYVRKTAHFSEYALLSALVFLLMTSYGKHRRGLISTLFCALYASGDELHQLIGGSRTGMWQDVLLDTCGAAVGALVCWGIL
MBR6275252.1	-0.08836879432624113	141	IFALLSLCWMIVIFAYSAKNAERSTKDSNEIVEIIGEIVVEDFDELPPEEKQEFIDKTDHIVRKMAHGLEYTLLGVLLLNAGLGLKNRKKWLVALVSLVIGSAYAASDEFHQLFVPGRAGMVTDWMIDTGGVIFGIIMVLV
MBO4251935.1	-0.08836065573770494	122	VIIILIALTVGFIWGNSVMSKEASSEESEAVSSTLQTVVDAVFGEDVLSVEDSAVRKGAHATEFALLGAEFCLLYIVLKRESKRGYLEIMPFGLAVAAIDETIQIFSDRGPSIIDVMIDYSG
WP_235782098.1	-0.08794117647058823	136	LSSQPYEVQSIQPYLREQLSEDSLKELLPDWSLHYRTSTIEAKAEPFRFIEFLFRKGAHLFIYAMVAALAYVALKPYRLSLVPKAVIALAGVGLVAVLDEWNQLRQPNRTGAMEDVILDLTGGAIGLLFVILFSYW
MBR3837426.1	-0.08790209790209791	143	LLCILTVVALCFIFSNSLKASAKVQSTKKRVVKTVEVVLEKVLDRPVSLDKVNDNTISKIGHLLEFFIFSVLFTSAAFSRRGLYGWDSFSGIHFPCAFVALTDEHLQNLGKGRSCRVSDVIIDLSACIAGYALSCTIFYFWER
MCD8048127.1	-0.08781021897810218	137	VLWCLVICVMAVIFNFSSQPKDESNETSRTFAYKVLSLSEAFRDMPEAEQEELITSTQKLFRKGAHFSIYALLGFLIYAGLGLKGKKRLIAAPVIAASYAATDEMHQLFVSGRSGQASDVLLDFCGAVVGTLLGMMI
MBQ6366078.1	-0.08777777777777777	81	GRGNVTNLLVRKLAHFSEYTLLGTELCLYFTLKRQDGKSGFLLSTAHGLFSAFLDETIQIFSGRGPSVTDIWIDFSGVITG
MBE6724786.1	-0.0876335877862595	131	FSFSAQPASESSETSSPFVRAYLSLFHPEYGSLSPTEQFELEEEASFRVRKTAHFSIYTILGALLFSAAARTVSASGLKIPLSFLIGALYAVSDEIHQSFVPGRSCELRDMCIDSAGVLLGVLLCAGVASL
EOS47231.1	-0.08731034482758619	145	ITGVLVIVWMAVIFAFSAQDATESSRTSQSVSYRIAKWQDRFFHQGKTEEELLQQAEGMQLIIRKGAHMSEYALLAMLLGVHLGCYPFPKWKAFLLAFGITVCYAASDEFHQVFVPGRAGRLTDVGIDSIGGLAGSLAVFLFDRK
MBR2592557.1	-0.08724409448818894	127	IFLVLAVLWMILIFHFSAQRDVVSQQESHNVDKLYFGLFGLDFEGLSEEEQILAAEKVDLIVRKSAHAFEYFVLGTLFYFTFKGAVKHPYLCALGASALYACSDEIHQLFVQGRSGEVRDALIDTGG
WP_144845626.1	-0.08706293706293701	143	LVIFSFSSQSYDQQDLRPWLKDRVPEQVIKEHFSSVKVNYHGSEVSIRKKGVPGFVEFFIRKGAHVFEYALLGLLSARLLWRLLRGRIGLTLLCSLLFCAIYSTSDEVHQIFTPNRTPMATDVLLDSSGAAFGILLLMAYYWF
MBQ9019207.1	-0.08661764705882351	136	IKLLLVLLTMITIFYLSNDNGDKSTKKSDSVIIKISEKILNKKLTTKEKQKIIDKYVVIVRKIAHFTLYFLLGLFFISFLNEFDIDNKKIILSTIIFVFIYACTDELHQLFIDGRSGEILDILIDTLGGITSTLIY
MBP0971773.1	-0.08615999999999997	125	LLLLTLVWMGVIFWFSSRNSTDSSTLSRGLLQKILGWIVPHWAQRSADEKQAVIDAFHTLFRKCGHFSEFGVLGLLLRLTTRLSPKLNQIRRQTHPAVTGFAVPALLALLYACTDEFHQRFVPGR
MBO5110065.1	-0.08537878787878787	132	FAVLCVVAFIFSNSLQDGEESTEKSDVFVELFRPILDPTGVQEDDDLSYAVRKLAHLTEFACLGALVCLFWRSRRSAVPAPLRGIALRSILTCLPVAAGDELIQCFFERSPSFADVLLDLTGSAFGIVLVLA
MBR1555768.1	-0.08515873015873013	126	YLSAQPADESTLTSGRFCRFAARILFRNFHSYEESVQKTIIEGLTHIVRKAAHFTEYAVMGFLWYLLLRKKQNNIILSIGATAFYAASDELHQRFVAGRSGQISDVLLDACGGCFGVMTAFVLLCI
MBR3249969.1	-0.08489208633093524	139	IYAILILIWMAIVFAFSNQPADNSSQSSGRITEIVMKIIAKEPAKRTQELTDMVETIVRKTAHFSLYAVGGFLMAGLVNTTKVSNKKLIIYAIFFTTLYACTDEIHQLFVDGRSGEIRDVLIDGTGATLGTMLYLLTKK
HGN04338.1	-0.0848275862068965	87	ALIFALSHQPDPPGPSWLDAVPLADKIAHFLIYAVLCALLARALRLEPSALLRRRALVLAVACAVLYGISDEWHQSFVPGRQPDVMD
MBS6439543.1	-0.0842953020134228	149	LFLILTLGCCLLIFLNSAADSEVSGKQSGTITEALAPVVIPNYDQLSPGEQKTQKNELGSLVRKAGHCLEFMALGLCSFSFCLTFRKKNDRQGRLFLAFLSALAFSVLYAVSDEIHQIFVPGRACEFEDVVTDTMGILCGMLVLAGLVR
MBI4550993.1	-0.08424	125	SCWGPPLLWMALIFCGSSIPGQEADTMTRTASGVDEPVQVQRIKDVVHVVEYGLLTVLLIRSFRKGADAASAGHAVKSAVIATMYGISDEAHQLFVPLRNANIGDVLRNAVGAAVGMGIVMGIEW
HIR11401.1	-0.08417266187050358	139	CLLLIAATVGFVFNNSAKPTAESQQASAAVADKIEQIVQKTESGETKSELVSVNYLRKAAHAVEFFALGLELAVFSLLVGRRKYNFQKLWNVLSVSLLVAVADESIQILSGRGPKVRDVLIDFCGAAVGIALVLALHYI
MBQ2890760.1	-0.08416	125	FSSQPSGKSSEISRSVMNKMEWVPDSIPRETIPGDSRISLHQIVRKLAHFYNFFVVGFLLMGIHITLKESSKKAVLLLGLGCLLAIFDEAHQYFVPGRSAEIGDVLIDITGVLFGMSFIKVFLEI
MCC7429949.1	-0.08410526315789472	95	ISKLDTPEIGFSFKDKWIHFFEYSVLGFLLIRNFQNETNKKLQNNAFLITFLFGTFYGASDEIHQFFVPNRNCDIFDWFADTCGILLGIFVWKLY
MBR6229656.1	-0.08346938775510201	147	YMSSRPAVESSDMSEGLGLWLARLLKPDYDSLPASEWMAYVDVVHTVVRKIAHFSEYCLLGVWIGVDIYLWPVSAIRREESSGDCMADRRSMKSVFLFSWIMASLYAVTDEVHQLFVEGRSGEVLDVLIDSGGALTGAALVCLVLSL
GFI25796.1	-0.08310606060606063	132	AWFAVLVFWMALIFHFSNQRAAESAEISGSFSYRIVSGVRNVLSADWEEETVEAAAVWLEHPLRKAAHMTEYAVLAWICLGNCMQYLLLRKKRYVWAWLAASCYAATDEFHQLFIEGRSGEIRDVAIDSMGA
MBV6477544.1	-0.08288659793814435	97	SSIPGDRLPKTEFEFGDKIIHFLVYSVLCLLFFYSLKNQSKYVKLLKFAPEFSLMFTSLYGITDEIHQYFVPNRSCELYDWLADTAGALSVYIILRF
WP_165044636.1	-0.08257142857142857	175	SAVAVAAMCTFIFLMSAQPADESGALSMGVVSRIIAFVVPGYEQMNAASQLYWQDTLEHVVRKCAHFSEYAALGALAANLAWQIMVPQQANIDAHVASSTQQHHAARRECGRRHQYGHQRHIIARIALLSWAASTLYAATDEFHQMFVPGRACMATDVLIDSTGAVVGVALALGI
MBO5408661.1	-0.08181102362204723	127	FFFSHQSAEKSGALSDGLSHQIEIRTPDYETKNQVEKNMLHVTWRKQVRRLAHVALFLSLGVLVSLFLWDGSFSWGRTAGGILFGVLCSFGDEIHQLFVPGRTFQWHDIGNDILGYFSGMVLCGLVF
EOS60541.1	-0.08128205128205128	156	LFLGLSGIIMLSIYTLSNEDGFDSSIRSESVTEALKKEVKDRLENTPEGVALSERIKGVVIRYSPYGSDWNANVRKLAHFSIYCALGAMIYITLAILGCKKGGRLFLTLLICLGFAILDELHQGDVLGRTMSKRDVVIDMLGACAAVGVLTVFSMI
SFK48628.1	-0.08103448275862067	145	VGTLPAIFMMCFIFLMSAQPADKSSSISTSFTKEIEIVVKVITNQDWTQEEMDLVAQERDKPIRKIAHMTEYALLTLSFMLALYMWEIRDKRLYIISFICSVAYAFSDEFHQSFVEGRYDSLVDVAIDSCGALIAVLIILAIANR
ACV64681.1	-0.08094202898550723	138	LSWLLVLAWMSFIFYLSSQPAPVSNSLSKKVAKTVIEGVDKVEGRDAKAYKLNKVNNLTRDYAHGGVFGVLSILALSALRKSGFKSRAAYLTAFLICACYACTDEFHQIFVSGRGAEFQDWLKDCLGTILGLGLYFFV
MBQ3101233.1	-0.08083333333333334	144	ASWIAVILWMSFIFCMSAQPAPESKETSDGVSRIILKILVRDFEELPEETKEAMIENIQHFVRKSAHFCGYALLGILLLNAFSRHIENTASVLAISQLCGMTYAASDELHQRFVPGRSGEIKDIALDSAGVFCGIIFAVGLIYL
CDD29082.1	-0.080381679389313	131	MITIFCFSSKNTMESNSTSKNLIRYSVRVYEKVTNKEVDEEKVITKLNYPIRKLAHFSIYFLLGIFMYGIFSCIKINHKLLLSMVICIIYASLDETHQLFVYGRTAQVLDVLIDSVGSLISMLIIKVIKNR
MBC7473133.1	-0.08023255813953485	129	FLASNDPSSGEKSSIITRFLIKIVNNITGYTIDASQEINITFIIRKTAHITEYGLLTMSYFYGLTKTILKEEKFSSSYIFSLILAVLYASSDEFHQTFIAGRVGTYKDVLIDSIGMIISYFILSKISKK
MBE6648364.1	-0.0800625	160	LFFISLAMVAFIIWNASRTGEESRVLSDSITNSIKDNIESNNKVPPALSGTDAIRNPSANNGNENKVSVNSYRLKIFIRKSGHLLEYTALSFFVALTLVSWGMKKDSAFLTTIWVSGLIAFSDELIQSFTKGRNGSFSDVLVDLCGCIMGCFLAISVFLL
MBE6586709.1	-0.07992805755395685	139	ILGICILANMILIYSFSAEDKSSSGNRSHGVTEVIVEVIVPEYPTMSPEEQTKTIEKFHPPIRKIAHFCEFGLLGMLSAAFMCSLGKGKKWLWWMIPAIFCLLYAISDEVHQIFTQRGPAVKDVLIDFSGSMTGIVVMH
HIX66530.1	-0.07965277777777782	144	IFLVLTILWMITIFAFSSRPGELSSRDSGQIGMLIGKVFVPEFDQWSEEEQKNFAEEIDYPVRKTAHAMEYTVLGILTMGLFMDQKQLGKKRFLLAWLLASGYAVTDELHQLFVPERSCRIFDVMVDSAGALAGVLILLWIERL
MBR6720031.1	-0.0796527777777778	144	LISLLIICNVALIFHFSSEKASVSSKTSKKVTEQILEIFIEDFSSMPEKEQKALIKKTDSTIRSLAHFTEYTALGFLTFAFFSLSNSDKIKKALLSFTGCALFSLADEVHQIFVPGRSFQFKDISIDFAGVILGILIFLFIKHL
MBO4693713.1	-0.07958620689655171	145	ISLALLIAWMGVIFCFSAQDEKDSAKVSEGVVVKVAEVVYPDYEKLEEPQKKEVLDKFYMPIRKAAHFFEFFVLAGIAFVFFLTFKKLSGKSKILLPLCFSVIYALSDELHQSSVAGRACRFTDVCIDSAGVLLAVLIAFLIIRK
MBQ8119719.1	-0.07930555555555552	144	LAFLPAVLVCGVIFWFSSNPADDSTKQSSLIVDIVKKDIFPELSGLDTQRDTDTVDDVLSVIVRKTAHFSVYTLLGLCAFGGFWFLKKKQLRFLAAWGAATVYAVSDEIHQHFVPGRSCEVRDMCIDSAGAALGAGICLVIVLL
WP_074714320.1	-0.07922535211267606	142	FIVLTLAVMILIFIFSAQDADESSKTSSKFTKYAVRIFYSDYDNQTPEVQKEMWDKTSFMIRKAAHFSIYTLLGLCASFAVGKRKLFTMKSLGVVLFGFMYAASDEFHQKFVNGRSCEFRDMMIDTGGVTSGMLISLVIMGI
MBE6732555.1	-0.0788549618320611	131	FNLSAQTATESSDVSGGFSYKLASFFIKGFEDKTQEEQLEIIEKMSFPIRKTAHFCIFAGLSSVAFLNINFFKVRYFTKNVLAFCFSSLYAASDEYHQKFVLGRSCELRDWLIDTAGVLVGLLFCGIVVII
MBE5960066.1	-0.0788	125	MILIFSFSAKTATESDGTSSVIARKVLKVIEMVRGDIADGQMDAALATINHIVRKTAHATEYAILAILVANHLRVILVPIRRLFWYTVPLCALYAASDEFHQLFVEGRSGRFTDVCIDTAGAAAG
MBR5540220.1	-0.07753521126760564	142	VWWILTIACAASILSFSFQSVENSMHISGQLTDWALEQDAAYQELPPAQQTHVNNVKHDQIRNNAHTCVFAALSFCTCMLARTYNKRRWIRIAVPACMVFACIDEGVQHIFTTGRAFELSDILRDWLGTVFGTVAVAAVVGI
MBE6049629.1	-0.07728395061728399	162	ISVLLCIMWMIFIFFNSAQTGESSNNWSYKIVDKIISIEQIFKDNTKTNSESSFNNNENGKNNIIVKASKNTKNNKRIMINKVLRKIAHAVEYFILAILFANMFFCFGLKGKKAVIYILFGVLFYAVLDELHQLYIPKRESSVVDVLIDFAGGLLGLIVYYL
MBR6626970.1	-0.07698630136986301	146	LLIAVIVFLYVLIFIFSGQDGETSGGLSKKISRQCVEIFDKLDKGSWSDTLKQEIAENMEHPIRKLAHFTEYALLATAIGCLCILWLKPERQKWQWHGIILLIFISAALDEWHQSFVPGRYCSFKDVFIDTCGGIFGLCVLYLICR
MBE6557302.1	-0.07693548387096774	124	FIFSNSLRDAEASRAQSEQVQQVVNEVIETLGGEGDVPQKTVRNSAHFVEFFILGVLLTADALCLLSFKRPMLSFCVAWLSLGMAVLLGILSAVADELIQLTSAGRACDWRDMLTDALGTVSGA
MBI5174456.1	-0.07682352941176468	85	EEYLGEANIPVRKLAHMSEFGLLYFLYLKSLLSLNGEVQKQRRWGWLALVLVFVYAACDEWHQSFVPGRSSQFNDVLVDMLGAVL
NOU08720.1	-0.07642201834862383	109	RYWGPVCGYAGIIFYLSAQAHPEEHVPFVTHFSDKVLHAVEYAVFGALCYRALCRGGHDVWRQQAIPAAILLASLYGVSDEVHQAFVPFRDSNWLDWLADTVGATLGAV
MBE6557741.1	-0.07633802816901405	142	ILGVAIIANMIMIFSFSSEDGEASGDRSHGVTENIVQVVVPDYDQLPPEKQEEKVEEFHLPIRKLAHFCEFGLLGLLTAAFMNVLGKGKRWLWWVIPAAFCLLYAISDELHQMFTERGPAVTDVLIDFSGSLLGVAVMNLIL
MBR3942244.1	-0.07607142857142857	140	WMLFLLIAHCVLIFGFSAQNAGNSANSSRRISNKIVERVDKTKMNKVEQVRLPQKVEYITRKCAHALLYLVLGILTFGAAKKYLKRRHFLWAAIFCLLYAASDELHQYFVPGRSGQISDVAIDFVSSLFGISISYLIIKI
MBO4293515.1	-0.076	140	ILILMLAGTFYIIFGFSSQNAEESSGISKKVSESIVEITNKDKPIQEKNKIVKFLEPRIRKLAHFSIYTVVGFLLMSLCFTYKISINKKIIISLILGFIYACSDELHQTFVAGRSGEARDVLIDTSGVFIGILISICCYK
MBQ9157116.1	-0.07521739130434779	138	LTLLAVLGMMIMIFLFSREDADRSSDKSSAVTEYIVETAERVIPALTSKESMISRDSLETLVRKCAHFLEYALLSFFLNLHFLAGQALWLREGLAGGKVIKRSAAAILVSFLYALTDEFHQFFVPGRAARLADVGIDS
WP_136369668.1	-0.07507575757575755	132	IPPLVLAGWLFVIFGFSSQPYQKQDIKPQLQRWIPEETAERIVPNVSFRYHHGIVSGDAPYSFIEFFLRKGAHMFEYGLLAALLFLSLFFIRGRGWRALAALTLTGAAALTDEWNQSHVANRTSTLLDVGVD
WP_154572907.1	-0.075030303030303	165	HLIITIAIMAFIFVNSAMPGEISSKESNFFVLIAARWIHVDPWILGFYVRKTAHFTEYMVLGLAMTVTVRDKLIIQSLGGGSGKKEKTVQPGGTASDLTSRSRKVSGKTHSTVALVSWIICTLYAGTDELHQYFVPGRACSLRDVCIDSAGALLGVLIMLYHSRK
MBR7008921.1	-0.07486725663716813	113	VKFLKKYIFTDLNDIKNKHDIKLVNDTLAFAVRKTAHFSVYMMLGGLSFASMWIINNKKLRYLAALAICAGYAATDEIHQMFVPGRSCELRDVMIDSCGAAIGAGVCLVIVLL
MBR5295838.1	-0.07434782608695653	138	LFPALTILCMIFILTNSMQDVKTAEKKQGVVIKVVENAIESVTKKEVHLSKSKSAVISKCVHVLEFSLFSVFLTLSLFFLQKNRKSAYQSVLLCGTFLGITDEHFQLLYEGRGSKLTDVIVDIAGVMIGYMIAKLILK
MBP3243252.1	-0.07433566433566435	143	IFVLLTIVCMVLIFYFSSENAEESTDTSDGFTAIAISIFYPDFDDRPLAQQEKITDTVTFAVRKCAHFTIYAALGFCCAMAMGRRKLISRKNLAAQGISSLYACTDEVHQTFSDGRAGRFTDVLIDSAGAFTGILFAALAVYI
MBO4953331.1	-0.07433566433566433	143	FVVLSVMFAVVIFCFSARNGIESTEDSYAVGMEVGRIVHPDFEKWSGDEQLTFAEKVDHPVRKLAHATEYAVFAMLLCGAWCTGHRSRKLEVLSAWATATVYAMTDEFHQLFVPGRSGQVRDVLLDSCGAAVGVLLVLFVTWL
MBR6173450.1	-0.07417910447761192	134	LAVSWMIMIFGFSATEGNESSETSHWVGRAIGRVFVSGFSEMSVEEQNEWADRIDYPIRKAAHASEYAVLAILIFFALEETFADKGKYLRYLTSLLLTALYAGSDEFHQLFVPGRAGTLFDVGVDTMGATVGLF
WP_162536758.1	-0.07415384615384613	130	LPTLLAMGVIAIESTPTFGAQQTSGWLRPIFERFMGAMSESRWEEMHHHLRKTGHFTGYGLVCLAFLRSWLITLAGQVDVSLRGWRVRASAAALFSTACIASLDEFHQTMLPNRTGTPWDVLLDSCGGLC
EEM14051.1	-0.07392156862745099	153	LVWIPVLLWMGIIFYSSAQPYKKQDMRSDIEKYIPSQFVEEKFSGVSIDYGGGTPVSIENKGVGGFVEFFLRKGAHFTVFLILGALSYHALHRSGCSRMRSFVFALLIVAGYATFDEIHQSFTGDRTPMWQDSVLDTSGGLTGIIISNWFWHR
MBR6352380.1	-0.07368055555555555	144	VCLLLVLLWMGAIFAYSAMDAPDSTLQSRKVGKIFGSIVVADWEDWTPQQQEDFAAKWDHPIRKAAHMAEFAVLGALLCGTLIIWPKDKKKAVCAAILLGIAYAATDELHQIFVPGRAGRISDVGIDSIGVVIGCLLCYGVYRL
HIU34850.1	-0.07352112676056337	142	LLIFLTIALVGMIAYFSSDTGSKSEGKSREVAVFFLRIWNKEFDALSSAEREALIQKAQLPVRKAAHATEFFALGSVMALLFAELRRKRPWMWAGGLAVAAAALDETHQLFVSGRSASIRDVGIDIAGAWAGVALISWALRK
MBR3229953.1	-0.0723404255319149	141	LSVILVFIWMGVIFMFSQTPSDKSNNGSMKISRFIVEKVYSNKSIQEKNRLTKKFNKPLRKIAHATVYFILCIFVNSVVCTKKKELFICNLISIIFCFIYACSDEFHQSFVLDRSPLIGDVFIDTFGALIGCFMFNYIYRK
MBQ7955314.1	-0.07218045112781954	133	IFCFSAQDGETSGKISMKVSQMGVDFWNNLAGKGWSEQIKLQMAQYFEHPVRKMAHFAEYALMGFLQCSILRCHIQKNKKVFLFTILWVAVSAAADEIHQLFVPGRWGSGADVLLDTCGGAFGGAFCLLFVYI
MBR3163495.1	-0.07173913043478264	138	IYLFLIIIWMIIVFAFSNQPADISSKTSGGITEKVVKAITKDDKKISKRKRDIVEIIVRKCAHFVLYAIGGFLIANYINTTNVQDKRIILYTIVYTLIYAITDEIHQFFVEGRSSELRDIIIDTAGGSFGTILFIALK
MBR4618538.1	-0.07172661870503595	139	SSMNTTNSNGHSKDIISVFIEDTLEVTNKYGITSSYPNEKKLERASTLLNAPLRKVMHASVYFVLAFLIIIGVNILFKNKKYILSALITIVLIIALASFDEYHQTLVEGRTGQVKDVVIDTIGSIAGILFYGTYYLVYR
MCD6250426.1	-0.07124999999999998	104	LTVSSIPNLKTPEAGTWPIDKLAHLIEYAGLAILIYRSSVRWHCWSRPGSALWMTLLVSSCWGLLDEWLQSYIPGRFSDWRDFIADVGGASLVVGIVWLRQRKR
MBI2516802.1	-0.07098360655737705	122	LPVVLWMGVIFAVSTDLGSYQHTSRFIGPLLRWLIPDISPEAVRQVQFLVRKAAHFTEYAILALLARRAAGHSLRVAETHRHVRAAGLALLIAAGYAATDEWHQSFVPSRTASPTDVLIDTT
MBI1893311.1	-0.07027027027027029	111	SAMSGEATGTLLRAILPWTTPSTIEALNWIMRKGGHVFEYAILTVLWDRALRQGTSWQGRWIVRGTLFLSLATACLDELHQASIGDRTGSALDVLLDGAASGVTQWGLVHR
MBO5184954.1	-0.0702439024390244	123	LIVLNMAAIFCLSAQKAVQSDETSAGFITALCKALVSRFDSLSPQEKESLVASLSFAVRKGAHMAEFAALSFLCSLFAASFGVKPKNFAAAFAFTVFYAATDEFHQLFVEGRSGQLSDVCVDS
MBV6393923.1	-0.07011111111111108	90	AFSSRSPDELPDFGGWDYFFKKGAHALGYGLLALSCLRALPKRNYFLAWSLAILYSATDEFHQSFVPGRRAAITDVIVFDNLGAMLALGV
MBF1250224.1	-0.06984732824427477	131	ATLFVILILCFIWGHSMVPRAASSRESTKVLGEVGPWLSNIVGEKNTTEELVRKMAHATEYSWLAMAVFVRMCLDKKKIRRYKVLHMCFFVAFIDETIQIFSGRGPQIRDVWVDLLGASIGLLIATVVRKI
MCD7856099.1	-0.06975609756097557	123	LFLILIIAHMAIIFAFSSQAGEDSGKLSGYVVSEQKKVTKKISENVTDYGITYIDDFIAENVRSMAHCFLYSVLAVLIFTELKLRGIKGLQAAALSIALCFLYGVTDEFHQSFVPGRDATVGD
MBP3203969.1	-0.06975308641975306	81	KLEKPVRKAAHFTEYAGMGFLVYILLAIWYEKNRARTGDSIAWVFVSAAFDEMHQLFVAGRYSSGWDVLIDTAGGVFGMAC
MBR2903231.1	-0.06880000000000003	125	SNSLKVAEASAAQSDSFTQKVQDVFKVIAPNSFIATATGPDFDALENGIRVLAHFCEFALLGGMCFWTYRAYTDKGIWMVAPFSGSALIALVDEILQHFTPNRAFEWVDILTDVGGAWAGCLFAW
HJF93448.1	-0.06874999999999999	144	IFTLMVLLWMGIIFWFSAQPADQSERMSLSVGHVAGLLFVDGYEDWPKERQEAFEEEIDHGVRKAAHFTEYAILGLLLTAMYRAYGHEGERLFLLAAGTGSLYAATDEFHQLFVQGRSCQITDWMIDTCGVAAGGAVMYLICRF
MBE6862408.1	-0.06874125874125875	143	IFFLLSIACMVMIFRFSCENSEKSTDTSGNVTDYVVEYTVSDYEELSPAEQSSIYAKIDHIVRKTAHFTIFTALGFLTSCAAGKRKLLSKSSAFVLAICFLYACSDEIHQFFVPGRACRPLDVLIDTSGSLTGILISVLCMTI
SCY31007.1	-0.06870370370370368	162	ASAVLAVIWMFRIFSFSDAPGSVSMQTSRSVSYDLVKSVNDILGLGMDEDRIYGLSRSIEKTVRKLAHMCEFAVLGALVGCACDAWRYAGFRTDPVKRESMRSGPFAAYLRAIAALLICLIYGATDEFHQTFVDGRSGEVRDVLVDTLGALIAIVLIWIVIR
MBQ2942751.1	-0.06861111111111111	144	VTLIMILLNMFFIFRLSAEQASVSKDTSRKVTEKVLEMTVSDFREKPEEVKKSMVKSLDGKIRSLAHFSEYTLLGFLVSLHLSLYKISKIKNASLALSGCTVYAIVDEIHQTFVPGRSFQFIDILTDFSGILLGIGILASVIFL
CCY89108.1	-0.06858156028368796	141	FHSILVIIWMLVIFNFSSQNGPKSTKTSDVVTSMVVNVTTSVTNKDIPREEVKKKVEDSTFLVRKTAHFTEYLILGILVLQLLSDYTKINKRMLIVSLIICYLYAVSDEVHQIFIPGRTAKVLDTFIDGAGSLVGITIYSI
MBR3116893.1	-0.0685123966942149	121	MSIIFLFSHQKADDSTKTSNTFIKSTIGTVFNIKDQDKLNQFIKPVRKSAHFFLYLVLGILVIICFYDVNKKTILISIGICILYSISDEIHQIFVKGRSAEVLDVFIDTAGSSLGILICKL
MBQ4297885.1	-0.06840707964601773	113	VIWLQSVKSVEVSRKQSARITEIVRPVLEKVTGKGSVTDHLVRKLAHFFEFFLLGCELLALSLVRGLTPQKLLNAAFYGLFVGLADETIQILADRGSLVSDVWIDFAGTLCGM
MBE6884109.1	-0.06837398373983741	123	GFIFYNSLKNSEESNKASGVVEEIVEPIVEEITGKEDVDVYYAVRKGAHLTEFFILGVTVLSVVAAVKTQRNNLIGYGLFYVLLVAVTDEYIQSFSDRTSSVTDVFIDLAGALIGFGVCALVM
MBQ6382687.1	-0.06834482758620686	145	LTTALTLCLMVLIFFFSAEDADRSNATSGIFARWFAERFTAGFSEMTAEEQQAEIDSIQFIVRKSAHFLEYTALGFLIRSCLESWAGDRRRRGLGPAGWALGALYAATDEAHQLLVDGRGGTVTDVLLDSSGVLTGILIWTLIFR
MBQ2581582.1	-0.06826388888888887	144	LGFLPMLAVCIVIFWFSSNVAEDSSEQSSVIVDHIKEDVFPELGQMQTPQDQKTVDDTLSHIVRKAAHFSVYTLLGICAFAAFWFIRKKTFRCLAAWGSAALYAVSDEVHQHFVPGRSCEFKDVMIDSFGALIGVGLCLAAVII
MBQ5969658.1	-0.06775193798449611	129	FQLSHEPAAQSDLTSAAFTSQMLAADSDYLAASQAERDARVQSMQKGVRTLAHLSEYILLGLTAAAFALTFDRSLRGALLAVGGCVLWAVGDEIHQYFVPGRSCQLADVAVDSFGALLGAAIAWGLLRL
MBE6903054.1	-0.06774774774774776	111	LNSSENIATSQQSSNAVIDVIVPNQNAENNKQINFLVRKAAHLFEFALLGALVMSLILNIKKAFKKHFFGNAFFYVLAVAVIDEHIQSFYERTSSTSDILLDFLGALIGFA
HID86033.1	-0.06726315789473682	95	LPALLWMGLIFYLSSRPDLPCHPDERADFVLKKAAHVVEYGILALLLWRALANTSQTDSPARWVFLLSLLYAISDEVHQLFVPGRNGTPLDVLFD
OUP86269.1	-0.06726027397260274	146	FLILTILWMVVIFSFSARPGSVSEQDSGRVGLLIGEIFVPGFEDWSEAEQQAFAETVDHPVRKTAHASEYALLGILAAGACIENGRELRRRRTEIFIPWLTATVYAATDEFHQLFIPGRSGQVSDVLLDSAGALAGVLILAGVRFI
MBQ9300681.1	-0.06712328767123288	146	ALLAAAFLMMALIFYFSAQNDVQSGKTSGEVTEFVLNTVVPEYKKMAGAKRQSYRKTAELIIRKLAHFSEYAVLSALLTGYFYLRRRDDRLLTALPMGWGLASLYACTDEFHQMFVSGRGPSPTDVGIDSGGALLGAALVIAVIAL
TMA83065.1	-0.06703703703703706	135	ARWAPVVIWATCISWFSTDAFSAQSTNSYIDPVLRYFFGELSAATFRFAHTTIRKSAHFLEYAVLAILLCRALTEPGTRPSRGTLVRVIVYCAVYACLDELHQMFVPRRTGSLYDSMLDTVGASVGTLMFRARRR
MBQ7069707.1	-0.06666666666666665	141	LRFIITGLWCVLIFVFSANSADTSGKQSGKIVGILIDVFVPDYDSFSEARQEQITDTVTFIVRKSAHFTEYLVLGALVFWCLYKTKEKRMRTALAAVLTSLYSVTDELHQLFSDGRSCELRDVLIDTCGGITGALAALWIF
MBQ3934517.1	-0.06661764705882352	136	AFLILTIASQAWIFSNSLMDGTQSSEQSGRVVEIVRPAYQEVLPAVNIEPTEENIHHYVRKTAHFTEFALLGFLGLLTVFFFGPKKRKPLFYAIPPILCILTAIADELIQSAVSGRSSQWTDSLLDSAGGMTGVLL
WP_090894116.1	-0.06658119658119659	117	RYWGPVCGYAGLIFYLSVQPHPDEQLPFVTHFSDKVLHAIEYAVFGALCYRALRGSGNDAWRQQAIPMAILLASMYGMSDEIHQAFVPFRDANWLDWVADTVGAAIGVTVMHRVSSL
MBQ2896925.1	-0.06628378378378381	148	IAYLFTLLVMTSIFVFSAQPAKESTKTSKAITRKIVDAVTKNKNISQKKKNELVKKWNNFMRKLAHFSLFLLLGISGFASASLTFIKKGKHYIQKNALYTFLFCVLYAISDEVHQIFVPGRSAQGSDLLIDSAGSAVGIIIIWFIFYL
CCZ89084.1	-0.06604166666666668	144	LIVLAIIWMGVIFMFSAQVSDESKSSSNKVTSAVVNTVISIKKENISEEKRQKIIEDKTFIVRKTAHFTEYFILGLILILYLQTKEKLTTKYIILAIIFCVLYATSDEIHQLFVDGRSCKIMDILIDTCGSSLAILGFTSIYKL
HFW62296.1	-0.0651282051282051	117	AIWMVVIFSASGDAFSVQHTSRILGPIIHWLLPGLPQEKADVIILCIRKCAHAVEFGVLALLLWRAVVKPSRTNKPTWRWADARVAFLVTCVYAVSDELHQRFVATRQGAVRDVLFD
MBM3317521.1	-0.06505882352941174	85	GAHFIEYGLLGFITLGALRRSRPEWRALGWPRLLLLWAGGLCVALFDEWLQGRIPGRESSAADLAADGLGFLAGLWLERRLSTRR
WP_049741833.1	-0.06496296296296297	135	ISSSQPYSQQDLRGTISKMVDEEKWGDRIGDVAIPYGGKEISVGEKGTAGFIEFFLRKGTHFSVFALLAFSWFRVISHHASFAVALPWSAFASVMTAVFDEWHQTFSPDRAGLVADVLLDTFGSVTMLLIITLIY
MBE6727636.1	-0.06488000000000002	125	SALAVILITLFIFYNSSKSHSDSINDSTFFSEIMTRTATDEKASSNNYDWLTFRKQAHIIEFAALGMAIVCLSYSLKKLKINLYGYGLFYALAIAVTDEYIQSFSDRSSSTQDIVLDFCGVMLGF
SCI76343.1	-0.06453900709219856	141	LRWVPAALVMILIFSFSAADGEESGSTSGVIVERILKLVEGDRPMPPQKREALFERLQFAVRKGAHMTEYAVLALAFLLPFSQYWRPVWPLAWRGELACFLYACTDELHQRFIPGRSGRFQDVLIDSAGALVGILVGIGIL
MBP5250617.1	-0.06450617283950619	162	LAPIPLLIMLCVIFLFSSQDGSSSGGLSSGLGRAICEIFFAIFKKGATSDEITAAAEAFEPFLRKGAHITEYFVLNFTVFLPVTVYCTTERHILATESSAYALAKLKKGTYHRTSDSILPFPLRLVVTCLLSVAFASFDELHQYFVPGREGRVPDVGIDSIG
WP_068693490.1	-0.0643708609271523	151	LWLPAAVMLLIFLFSSQSYEQQTIKKPLADWLGSGSISRHLSGLTIHYGSQTVDGKTEGSAAVAEFLLRKCAHLLEYAILGFCLIWAIRTFLKPGLPKAAAAAVFASAGYASLDEFHQLFVKDRGPHPEDVLLDTTGALIGLLCYIGWEKL
MBS6578281.1	-0.06435897435897435	156	LMAALVLGWMGVIFMFSSQDGAASSETSGRVVERVIAVVKPDFNSLAKSEQIRFREMVTFFVRKGAHFTEYMILGVLLFLFYYEWRPKIFQVPQKENIHIMKLRLRRIWFIAWITGTLYAASDEFHQMFTGERSPQVRDVCIDSSGAAAGCLLAMM
WP_158245849.1	-0.06365517241379312	145	LYFIPALCMMIVIFAFSSKPADISGKSSMRIANKIYSVYEGITGRTKTEEERLYEVEILDHIVRKGAHVTEFALLAAAWAWPLSKSGLKGIKLALTAIGLTVLYAASDEYHQTFVPGRSGEIKDVCIDSIGALIGYFAFNALVFI
MBQ7831259.1	-0.06364341085271316	129	YIFSNSLETGEKSAQKSNEVVQTVQKVVSYVAPQSPIVTATGDAYDRLHDAIRVLAHFSEFAVLGALLIWCYFSYTVKKKHLYIPISMMLIVPITDECIQLFSAGRGAQISDVLIDCLGCGIGGIFAVV
MBQ4247522.1	-0.06356643356643356	143	LGFVPLVILFAVVFWFSSNDSTRSSEQSGRVVEFIKDRFFSSAREMENPEDYRIFMDILTKAVRKGAHFSIYALMGAAAVGGLWFLKRKGLRYLSALGICCVYAITDEIHQSFVPGRSCEVRDVIIDTCGSALGGAVCIFIVW
MBK8229950.1	-0.06349999999999997	140	QATGVPRGPSATGGGSVGAAVSRRPWLAAWLPVLLFEAAVLYLSTRPNLRVPSGVPYLDKVAHFGEYAVLGWLLFRALRLSGGGRRESALSTILAIAFLGAGDEVFQRQIPGRFSSLRDWLADLAGGIVGAFLAGRFERR
WP_154458344.1	-0.06305555555555553	144	IFTLLAILWMAAIFFFSSRNADESTAQSNRAGMLAGHLFVRDFDSWTEQEQLDFAKKIDHPVRKTAHASEYALLGMLLFGSMTGTRRIRMGYAWLAASCYAATDEFHQLFVPGRSCQFTDVCIDSGGAALGILVAAGVSLLVFR
WP_153722056.1	-0.06271999999999996	125	SQTYEQQSLVTTLEQLLPGEPGKNLLAKLEFSYWDRPITVEERGYYHFVEFLIRKSAHFLTFGFLALIIYWLLPKRKGRLVGAALITLILACADELHQSFTGGRTATIQDVYLDMTGAIVFLLFA
NBR84599.1	-0.06252032520325203	123	RAWLPAVFWMALIFVASTDLGGTRHTSRFIVPLLRWLVPGLAQEALEAIHFTVRKSGHALGYAVLAGLIWRACRAGQNRRAGDWSWRHASMAFTLAACYAATDEWHQTFTATRDGSLADVVLD
WP_012799411.1	-0.06250000000000001	80	GHFTEYLLFGTALCNALRWHMPLQRAWVYALIIASCYGVTDEFHQLFVPDRACDPADWLVDTVAAGIGAFATRSWLLKRR
WP_091221389.1	-0.06246478873239435	142	IVLGWIAVIFILSSQSYQEQNIKPALHRIVTEDTIKEVLPDITFNYHHRSYSSHRDPYVFLEFIIRKGAHLFMYGVLAIGAAIVTKLKDHLAGRWPFPLLIVLMIASLDELNQRLSPGRTSNSQDVLVDITGGCIGLFVYMA
MBR3680915.1	-0.062325581395348814	129	LLAVIIGTVLFIFVNSMLPPEKSSEQSDTVKDIIVEILPDDSKAESFVEEYIRKIAHFTEYGLLGVELALYLMLFTKRRPKTLALFALTPFFVGFTDETIQRFSERGPSIDDVWIDVGGFILFYLIALA
MBS5322395.1	-0.06216783216783217	143	SFLPAIAMMYLIFSFSSQTGKESGNLSHEISYQIVSAADRILDKNLSEESKNTYADKIELPVRKLAHMTEYCILSICISFPLYVYGVRGFWLFLLAGLLSAGFACTDEFHQSFVAGRGPSKRDVLIDSTGALFGIIFVQIFCH
HAZ19724.1	-0.061985815602836905	141	LFPLLTLCWLSFIFTNSAMDAEKSTEMSDTYTDKAVDIVEEVTQKPVTEEGRETLETIIRKSAHCLEFTLLSIVTYISFTVNGLDMKRHIFFLLWLGLLIGLTDEAIQLHSEGRYSSVVDVYIDFAGFALGACLCLFIRYL
WP_179089811.1	-0.061279999999999994	125	SSQTYEQQSIQPFLRSHFTYDQLVRWLPDVTITYRTSIVNSHDRPYSFIEFLFRKGAHLFVYATFAALMFMFLRALTRGRWFLSIILTLMVAIAVPAMDEWNQLGSDERTGNATDVVLDFVGGCA
MBD5554216.1	-0.06117241379310343	145	LTGALLITWMTVIFCFSSQPADESSEISGTVTYRLVSTTDKVLRMELSELQILEYTVRLEHPVRKAAHMTEYAILGLFALLFCGTFTKRMRRIYPASLMIAFCYACTDELHQVFVPGRAGQFRDVCIDTAGALIILTLLCFVQKK
MBS5734290.1	-0.061171874999999994	128	IWMLFVFYQSFLPARASGEDSRAVGTWLEILCGVEIPNGILRKCAHVLEYFVLGALGILSCKPDAKYGKGSRTQPRWLSPLFVTLLVALCDETLQTVRPGRSGEVRDVWIDFAGALLGTAVVGLLQHW
HBP24448.1	-0.061076923076923056	130	FLLLSLLWMAFIFTMSQQNADTSTETSLRAGELVAELVVPGYRDWTPAAQRQLAIRIDHPVRKLAHASEYMVLGVLYSLCYLLTVMPERRRSLFCTVLPLGMLYAASDEFHQLFVPGRAGRITDVLIDSS
MBR6044585.1	-0.060839160839160834	143	IFAAAAVLWCGVIFYLSSQPAEESSETSGFFVDLICDHIVPGFDERSPAQQDEIRHNITVAVRKGAHFSAYALLGALAFGACGFIERKKLRSAAAVGSACLFSATDEFHQTFVPGRSGEVRDVIIDTCGAAFAVAVILLVFLI
WP_129728723.1	-0.06071942446043164	139	WLLMTILWCMAIYLFTATPSFTSQNTKDVVQETVQTSYHAPHKDTNDTKFYLTTDSLNQIMRKSAHVVLFGMLACLTWNTLRFKRNRYILSWLFVTVYAASDEWHQSFVPGRGAAVHDVVLDSTAACVLLSIIFLWQAK
MBD8986896.1	-0.06061224489795916	147	LLLLGILAEMVMIFLFSNEDKRQSGDRSDKVTEAIAPVVVPGYEKLPAEEQTEIVERLGMPVRKLAHMTEYAVLAILLGALLVAWEDRNWRRPAIRWAVPAVFCLLYATSDEIHQIFSNRGASVLDVMIDVVGALLGLCLLWGISAL
MBO5179563.1	-0.060596026490066214	151	IKYLLIVIWLIVIFSFSGKDSAESDGQSKGLIENTVSGTITVTDKIGITNINPTEEDIDVIVDNLNHPIRKLAHATVYFVLALLVLNALETNKDNLKRNVLITLAFCFFYACTDEFHQLFIDGRSGSFVDCLIDTAGAAVACGCFALFLSI
MBL9126605.1	-0.06054545454545452	110	ALIFVASADTESGYRGSRILAPIIRWFVPDISAGDLERCVLWARKGVHFATFAALAALVFRALAGRAVHDRPGRIAIRAWAIATVYAASDELHQSFVPSRVGSITDVLID
HBA98285.1	-0.06051470588235293	136	RFSASVADDSSKTSLSLTDIVVDIVEEFTDKTVTEESQIYGLIHHIVRKTGHFLEYMALGCTLVLPFALAFIKNPAINFQNIKIFLCSELFAAFYACTDEVHQLFVEGRDGNILDVGIDSMGALAGIFAGFVFWHI
MBI3880492.1	-0.06028368794326237	141	RYWLPVVLWLAMIFTVSTNVGSGQHTSRFFKPLLRWLIPGISEERLENLHLIIRKNGHLTEYAALAMLLLRARRQPGADGTRPLWRWALVATTLGLCAVTGAGDEFWQSFWKDRSASVGDVAIDTVGATCGAGFYWLVGKL
WP_118534667.1	-0.06016	125	LILSILWMLLIFSFSAQPATESTKTSLRVGMTVGSVLVPDFSSMSEIDRTKYAESIEFPVRKTAHATEYAILGILLTATLSSFEKRHYGLWGWLLGTGYAATDEIHQLFVPGRSGQVTDVMLDSA
MBQ9322296.1	-0.06013157894736841	152	FVLTIAVMLLIFIHSAMPADLSSEESGLFVSLITRVIPADPELTTFFIRKTAHFLEYLFLGFCIKQTCRYSGNRCIDIPDNGGHNTSPNKNTFRNNLPAGSILIPWAIGTVYAVTDEIHQLFVPGRSCELRDICIDAVGVLCGCLIIRLWTH
BCN30044.1	-0.05986206896551726	145	LSFIPAIVIMCIIFIYSSKTAVESEHASNEVTYSIINVYNQWFHKEYTHNEKEKIVEKLDFIVRKMAHATEYLILALSVAFPLTINGWKGKRLFIATLLICIFYASTDEFHQLFVSGRSGQIRDVCIDGTGAFIGTSIFVFIRTR
MBQ3118663.1	-0.0597902097902098	143	LLWCAVIFISVQIFGFSSKTAEESSGTSERIARQVVETISKIKKIDDAKEEDVFHAVHFLIRKSAHFAEFSLLTLLVFFLVHSYGLRKVNCAIISLVYCLIFASTDEIHQLYVSGRSGEVRDVFLDFCGGVFSNVCIFLGCKI
MBS0664798.1	-0.05976562499999998	128	VFSSGPAGLITPRVQTDFARSRRDWFWPVAWAATIFLESAQAHVPLPDLPESDKVVHFFAYGLLATLVCRLGRGWKAAVVGALVASAYGATDEWHQYFVPGRSCDVWDWVADTSGAIVAVAVYTGWPW
HGS25173.1	-0.05963768115942025	138	WLPVGLWMVVIFVASTGVLSADNTSRVIGPVLRFFFPDIQPETIAQAQWICRKAAHAAEYWVLALLVWRARRQRPNAKPEAWCWRDAGFAFCFAVLYAVSDEVHQAFEPSRQGHVMDVGIDALGAAASLWVARWSVWR
MBQ9659585.1	-0.05917293233082708	133	FFILMLLATFVAIFNFSNQDGKTSSGVSKKVARKIIDIFPYTKNLSEATKVKMVEKSQPIIRKLAHFSIYTLVGISIMAFISTYNRILLKKFIISLSVGLVYAISDEIHQSFVPGRGPSVKDVCIDTSGVFLG
NLI54783.1	-0.058750000000000004	112	SNSLAGSRQSNACSGWVERWLKPLINPEGRIPEKTFDYGVRKAAHIIEYAILGALLVWITGAMEHRNVWLLLFMVLIAAVIDETIQVFTGKTSQVQDIWLDCFGAGAGMLAA
MBQ7661213.1	-0.05865546218487394	119	IFIFCMSGESAEISGTKSKSIVKEIVTIFVPDFDRRIPPAEQPAFFSTLDHYFRKAAHFSLFALLGVLLFDISVYFESTFRAHVLTAFFGAAVYAAIDEFHQAFSPGRGPLASDVLLDS
HDV38965.1	-0.058620689655172406	116	KRWGFAALIMALIFWASATPGSDIPKFGLWDTLVKKGGHALGYGLLALAYQHGLANGQRPSPRQAALSIILAVFYAVTDEFHQSFTKGRTPTWTDVVIDGAGASMATAIRLGLSKL
WP_021953833.1	-0.05844594594594596	148	ILIALIALWMSTIFGFSAENGEQSQSLSDKITVQVVHILKSDYEDMDVKAKEEYFNTVSFFVRKTGHFGEYGILGVLISTFLLTFEKIRNKKRYIVILITTIIGMVYASSDEVHQNFVEGRSPKVMDVCIDTTGCFMGVVFVTIICFL
HBY92517.1	-0.058387096774193493	124	ASWGPAILWMAVIFWFSAQPDLPSAPNGLLDFGIKKGAHLTVYAILTVLYRRALHRTWRPAQDEDAPRSRAYSLATLALSLLYAISDEWHQAYTPGRHPRLLDLLIDLTGALIGLGLWQLAQHF
CDE36135.1	-0.058239436619718296	142	LIWIPVLVTGILITSFSAQNGTQSSGLSRKVAQTFIQGLENVHVISVESNDQREVLIEKMQYPIRKGAHMTEYAIFTVFTYIALLTDGVRLPKRRYSALLTAVLLASSDELHQWFVPGRSGCVKDVCIDTVGAVAALLVIWA
MBA2487129.1	-0.058017241379310316	116	WAPVGLYAALIFGGSSISNPPEAIASLLKELSDKALHLCEYSILGALSYRACRHAAGPWVARHAVTMAVAGCALYGLSDEIHQLFVPFRESDPMDLVADAMGAMLGAWSWRWVEWR
WP_013932892.1	-0.058	145	VGFIFYFSSQSPVNSEKQATNFYRFLQKLDETLDFTKTNLYVRLRSFLEKAWFPNKVPKTSDLVRKTAHFGLYFVLGIACFFFGLLYNKKILSAIAYGIGLPTIIAVFDEYNQKFYHRGSSLDDVIIDMTGAAFGVLLSLIVYSI
WP_114643626.1	-0.05795275590551179	127	ILIMVFLTTFWFSSKPATESAGQSGKVLINLRLVTEEDVALKTKKYRVLSRGIRKIAHFSLYFIGGIGAFLATGSLKKSLLIVFILGGIDEFHQHFVPGRGAQFTDVLIDTLGGSAGAIAIKFREYK
MBR1930969.1	-0.0576551724137931	145	MAAILLVLLYGVIFSFSEQDGKESGNLSQMVSEKCVELLETIARRDWTQNFKQELTEYFEHPIRKLAHFCEYACMGFLVYELLVQWIPQGRRLYLLTVGWVFVSAAADELHQRFVPGRYGCFADVILDTCGGIFGMWVLMVCFKL
PAW79802.1	-0.057187499999999954	96	HEIQQANLVVRKCAHLLEYAILAILLCYALRKSSRQQIHGWCWRCAGWAFFLSAAYGLGDEIHQRFVSSRHASIRDVLIDASGAVLGLTILWLCHR
MSU35619.1	-0.05715328467153285	137	WLPVLGWMASIFGFSTDGFSAPHTSRFTRPFLLWLNPDISEASIEFAQLCVRKTAHGVEYAILAALLWRALCRPNHREIRPWSRGKAFTAWTLAVGYALSDEFHQTFTNTREGNIRDVAIDSVGAFFGLLVIWLIGR
MCC6965813.1	-0.056810344827586214	116	WGPVGLYAGLIFFGSSISTPPEVISSLLKDISDKVVHVSEYALFGALLYRASRHGSGPWMAQHAVLAAAVGSALYGVSDETHQWFVPFRQSDVWDVLADTVGGTVGAWGWRWIERR
HGG66787.1	-0.05670454545454544	88	QTLVRKTGHVTEYAILSVLLLRALRSPDGAPVRATTWALALAIGALYAVSDEVHQAMVPTRQGNVSDVLLDTAGAALGLAGCWWQARW
MBR4672595.1	-0.05647887323943657	142	ILVILVVIWMGVIFMFSNQKAEESGKNSKSIIRVTIVNIYKLFHGDASEEELDKIVEKYQYPVRKIAHFTEYFILGILIFLCFKEYNNKNIYLMILICFLYAVSDELHQLIVPGRDCNITDVLIDTFGSCFSILTFKKIFKL
MBL8055753.1	-0.056465517241379284	116	WGPALAVMLVIFWASGTSSRDLPQFGGWDTLFKKGGHALGYALLGAAYVRGLRGERPAWPRGRVLGLALGLAMAYALTDEAHQLLTPGRHPALSDVAIDTAGAAVGVWLAGRLGRR
WP_014041851.1	-0.05637037037037039	135	IIIFSLSSQPGTKSNELSKNVTKQIIKKTEKVVMLNNSNPPKTNLVNKLNDVVREYAHAAVYLVLGVLVMNVFIMSGVKGYKAFAFSLIFCILYAITDEIHQLFVPGRGTEVTDVLIDGIGALIGIGLYKFIFKI
WP_091206238.1	-0.05634482758620692	145	FFLFLTVLWMMVIFMMSSQPADESTETSLRVGEAIAYICVPGFRELSPDEQRHIAEMIDHPVRKTAHATEYAILGMFILTTLEGFMNCPWKKKALSALALASMYAATDEIHQLFVPGRSGQISDVMIDAAGAFAGLLILYVSKKI
WP_151618550.1	-0.05622641509433962	159	MSWILLFLWLVTLVYTSTQSGFRVVSGDRERFFDKVYQLETTQWALRQAEKVGLTEHRAKALFGKMYKKPVEKVEVELIVRKIGHFTVYLILGFLLRFTIGRLTAGKVSAPIAVGMAVAISDELIQTFERTRSGLVEDVVVDTAGVLLGVLMAHLLIKL
WP_057776245.1	-0.056164383561643855	73	ESQAEVANLVFRKLVHLSAFGVLALLFYNCFEKRRFLYAWLCTTIYAATDEIHQAFIPDRTGTIIDVGIDSIG
MBQ7825637.1	-0.05599999999999999	140	KAWAPAILWMGVIFLMSAMPGDLSGEQSGRLVRLIMWLISLLFGEEAAAGIPPETISLLVRKGAHMAEYAVLFWCYRHALKKEGAKRPGLTALLLCATYAATDETHQAFVADRGPSPVDVGIDTLGACAAWCMTALQARI
MBE6686127.1	-0.055902777777777794	144	LLIAAVIGWMSFIFSLSAEPAEVSSETSGRIVRRLCRIIEPDFDTWSEQEQFEMTERYQFYIRKTAHFSAYAILALLTGTAITPHTKKLAYRLGGAFIISVLYAVSDEIHQYFVPGRSCELRDVLIDSSGVTLGCIFLFALFKL
OUM94911.1	-0.05571428571428575	77	HVVAYYILGLLVLFGFGKPSPSAKWLTVAVCTLYGATDEFHQLFVDGRSAEWHDLANDSAGACLAVLTVSLPPVRRR
OUN95464.1	-0.05551724137931033	87	HTILRKLAHFSEYGLLGVLWTFELWLGPHREKRRGAMERLSLCMLTAFLDETIQLFVPGRSGEIRDVWIDTAGAWTGIVITTCLACI
MBQ9967226.1	-0.05533333333333332	120	FIFSNSAQSGPESNAVSGRVAEFLRPLLNPNGWIEEKLYLKLVRKLAHFVEFGTLAVCLAGSAANMDIRLRWAFGLCVLTACADETLQSFTGRTNSLKDVLLDSSGAACGILFVHLILCI
NLC75822.1	-0.055208333333333325	144	SFVPAILVACMIFSFSADNGIQSTEESLTFTRRIVVEYNERFEKGWDEGQISIYTWKLERYVRKAAHMAEYCLLAITLSIPLYVYGLRGFPLIVVTVGICAAYACTDEYHQLYSAGRTASGRDVLIDSGGALIGALTGRFVSWL
MBQ8302183.1	-0.054887218045112804	133	VILLGIILNIAFIFFQSSLSTEKATEESDAVKDAISEVVPPDSEIENFTNNNMDKIAHFVEYGMLGFLVSSYIVLFAKNALKTAAFSLLFAETVAVFDETIQIFSGRHPDLKDVWCDILGFVVISLLTYAAKH
WP_051129945.1	-0.054545454545454536	121	AVIFYFSSQEGIISHQKSFSVAVLCERIVEFFAGKDIITNANRKNFEFFVRKLAHVTEYFVLCMLFYRAFLAGGNDYRKSAAKSFIFSFLYAVTDEIHQIFVAGRGPSPVDVGVDSIGMLL
MBQ8985732.1	-0.05440789473684209	152	HTGITILIMAFIFYQSALPAVLSSEMSGHLERIVAWILGKPSESVTFAVRKAAHVTEFAALGMSLFYTVRDYLEWKCGRINVSVTQNRLTSQSAASDRMHRIVLPWVIGTLYAVSDEIHQLFVEGRSCEVRDMLLDSVGVAAGVLLANWLDR
WP_187045810.1	-0.05439024390243897	123	VSSGQSPEQQSLIPTLEKWLPGEPFKSSLSKLHVPYWGIIVSIDERGYYPFVEFLVRKSAHFFTFGFIASIIYLILPKHMFRILTATWITLLLAAGDEYHQSLTSGRTPTLQDVILDIAGAIT
WP_216288534.1	-0.0542857142857143	140	FIFYNSSRPGALSNLRSYGIVQSIRDVKYDVEGKTNTTKAKAGVLPISSRDEKINLIIRKNAHAFEYALLAVLVSNVLFSLGLKGKNALTTIMFICLLFAVTDEFHQMFVPGRTSLVSDVIIDFSGSLVGIVLFYIAYYK
HJG97204.1	-0.05421768707482996	147	IVFILVVCSIGGMYYFSSQDAQVSGSQSQSVVKIIDKIRDEVTLQDEKLIKVQTKIYDKLKEFGSKNYIVRKMAHFSIYALIGISLLLFIYVFSKKIVLSSSIALLLSIIYACYDEYRQLSIPGRSGNIKDVFIDSLGALTGIALTF
MBT9714535.1	-0.053595505617977546	89	LSAVLVITMLCVIFRFSAADATHSSHLSEGVCIRLVRELNSVFPEQFPKEKLVKVAEAIEYPIRKCAHFTEYAVLGITVNLYLWMCYRM
MBQ8394604.1	-0.05330985915492957	142	ALTIACTLVMAFIFSNSLKTGEESSEQSSTVVDIIQDVAAFFDPDSPIATATGEDYERIHSGVRTLAHFGEFALLGALFSACCFSYTLKAPFQAIPLFGVLAVPCMDEGLQAFVADRAADWKDILVDVTGGACGMAFAIACV
MBX3247900.1	-0.05329268292682924	82	GAHFLVYALLGFLCAHATLRTWPDRRPARTLALGAFVAAAWGLSDELHQAFVPGRSAELLDLVADTLGAATGAVTRGLVHRR
WP_176461776.1	-0.05307142857142859	140	IAWTLVILWCICIFAFSSDNAEKSSAKSKAVAQKVVEVAKTISSNNKLTIKGNLEHYIRKLAHMSEYFILAFLVCNALKYTGLRVQGQIIYSILFVLIYASLDEYHQTFVPGRDGKPFDVFIDSFGGILGICAYRIITRF
WP_009672960.1	-0.05294964028776979	139	WTLLVFHWSHQSFREQSIQPLLHKLFTKEEIHAYIPQVTVRYHHTIIRAQSDPMRFIEFIFRKTAHLVVYAVLAALAYQALSLWRSRRRKRALFSLLYVVAIAMGDEWVQSAAAMRTSAIQDVVLDTAGGLAGLSAAVW
WP_010238566.1	-0.05290540540540539	148	IILIICLLWFGFIFYNSTKSGDVSNTKSYTLLNKIRAEYRQLDGEERQQYNNLPKSAREERLNLIIRKNAHAFEYCVLAIVISTILFQFKVKGRGAIIYIMFICLLYAVLDEFHQIYVPGRTSSVRDVLIDFSGALIGMIFYYFVYYK
PYU89170.1	-0.05252525252525254	99	HMSSGPVSSPFLKRFPDYILHMTEYCGLYLLMFRALHEGSQPRPRRGGYWLAMILTVLYGISDELHQSFVPTRDSSVIDVLSDSVGALLGILALVVFQR
HIR93994.1	-0.05248175182481751	137	PAVLLMCIIFSFSSQTGEESAGLSYEISSRLVDIGQSITGEQLSPQEREMRIEAIHTPVRKAAHMSEYCLLALAFSLPLTVYGARGMRRFLLALLLSAAFAASDEFHQSFVGGRGPSVMDVGIDSLGAAIGCAAVAI
MBQ7172984.1	-0.052413793103448236	145	LLFALICLQLYMIFGFSKEDAQKSTESSERVTEEIAKIVIEDYEKLPVEEQKAAVKRIDPPVRKIAHATEFGILGGLALLFFLTFRRLPLWLSPILATLSAALAGAFDELHQTFVPGRSGEVRDVLIDTSGALLVILVVFLIFLL
MBQ1448592.1	-0.052361111111111094	144	VSWVLVLLCALAIFLMSATPADLSQMESGTIARWLAPLLHPGFETLDLLAQEDLLQQMDHVVRKLAHATEFAMLGFLLANALQRTRRPGQHARHRPRRLSQVMTATFLCALYAVSDEVHQLFVPGRAGMATDVLIDTAGALMGI
MBQ6000542.1	-0.05233333333333333	120	IWGNSLLPPKASWTLSGLVQHTAGQLKPITRADAFLHQREGYTVRKLAHMGEFAVLGALLTALCEPKSRRDRLPVLLLKGLSVALIDEGIQLFTGRTSCLSDVWIDLVGFCIGLTMVFLF
MBQ8208707.1	-0.05178294573643415	129	VFIFGNSLKNVEESTDDSKGVTEIVEKLPPVHNAIADNKLQKGEIEGFLRSLAHAFEFALLGAEFMLLLLLAGLKPLSLSVYLPFFICLILGVADESLQMLTDRAAEVVDVIKDFAGSLLGGLTVLGIY
MBW2315456.1	-0.051304347826086914	115	VVLWVAVIAGLGSSGFQHDQTSRFIGPLLHWLFPDWSDADIAGLHGWIRKGAHVTEYAIAAVLTYRALWLTGRASTRLAAALPTLGLVAGVALADEGRQALVESRTGSPRDVALD
OGY18076.1	-0.05089743589743591	78	WDFVAKKSAHMLEYGILMYLLIRARLPWHKALVYGVIYAISDEIHQSFVTGRSAKLTDVGFDTVGMLAAVQLIKARWR
MTI67183.1	-0.05087719298245613	114	LLIFFFSNQPANVSEKQSGSILVLLNLIDENEITNDDERIKKLQLLIRKLAHFSIYFILGILLTLSLNTLNIDKFYIKAFIIGVLYAFSDEFHQYFIPGRGSQLKDVFIDSLGV
CDB28801.1	-0.050833333333333355	120	LSITIVIVWCTLIFGYSNQNGDISKGTSDKVVNYIGNIFKIKEESREKLTFPVRKCAHFFVYFVLGFLIINMFKTFDVKTSHAIIISAIFCMLFAGSDELHQLFIRARTAKVSDVLLDSS
MBQ4111607.1	-0.05041666666666664	144	FVVVNMVIIFAFSAEDREESGTRSESVTAFVIRIIYPDFDHMSCDDQLTIKDSTHHFVRKTAHFLEYALLGLLTSCLLLFIRRYLFHRKFERWKTWLYPAVFCVLYAVTDEVHQIFSNRGASAKDVLIDAVGVICGILFIQLIV
MBR3008043.1	-0.050344827586206904	145	VFFIAAFLWMAVIFGLSARNDTSSMEDSSRVGRIAAELLVPGFRDMSPGEQQAILEAIDHPVRKTAHFFEYAVLGFLFSGGFLQPEHGRKAVRRQMLLAFLSGEVYAVSDELHQFFVPGRACMWQDVLLDSAGVLTGTLLCSAVL
RQD76068.1	-0.049863945578231254	147	LASIICVAWVLFIFSLSFQSYQEQDLQPYLKERVPRETLEENLPRVEFRYSRGIQSYREPYRFIHFIIRKGAHLVIYAFLALLLVYQQLLHKRDPLRAFTRALIMLVVIAILDEGIQYFHEDRSGMIEDVILDLWGSIFVLGWLAFR
MBE5819578.1	-0.04984374999999998	128	MITVYCFSNQKGETSGNTSGKVIEAVLKIFTKDVSEEKIQKLQLPIRKLAHFTIFAIGGVLAIMLLNQYNIPLIQKIIYSQLIITIYAATDEFHQKFIPGRTASIWDVLIDSAGALTAILIISLFIKK
HEU31450.1	-0.049780219780219764	91	QFPVRVFSWDDKIQHALAYAPLGWLFLRAIAWEKNFNRRALWLVILIGALYGATDEMHQHFVPGRTADWTDWLADTIGVALGAWLFYRWRR
PWM27111.1	-0.049754098360655745	122	ILSVLIIITLIFIWTNSIQNGTESNAQSDRIVTRLKPIIDPKNKIDIDDLSFVIRKAAHFCEYFLLGAELCLFFYSLKIKEIFGSPFLVLMSAVIDETIQLYHERTSSVTDIILDFCGGLCG
MBP6933272.1	-0.04946808510638298	94	FLSNQQTLPGFDLSLLDFLFKKSAHIFVYAVLYYLLFWAYLKTNPSQTLNKKHYVIPLIIGLIYALSDELHQSTVNGRHPKLRDVAYDFLGMMS
MBR1749337.1	-0.049435483870967765	124	IFGILTVIWAAVIFMFSAADSEESSELSGGIVRSLINIMQLEEEPQWLEYFIRKLAHFTEYFILGALVFGFFYELLRDKDISPLRNIFASVPVCAVYAASDELHQNFVSGRSPQVKDVCIDTLG
MBR2840602.1	-0.04921985815602836	141	LTILFTILWMGVIFSFSNASSDESNDSSMGVIRYVVKKIYRDKDDSEIEKIVIKVNKPFRKLAHASVYFVLANFICSIVIVIKDKIKMCIIISLIVCFLFACTDEWHQTFINQRTGQFSDVLIDTLGALVGCFVFNMIIKK
MBR0147576.1	-0.049202898550724634	138	AAFVLMVIWMGYIFAMSQRTADESTKDSEKVGAFIGKMVVPNFEKLDEEAQHEFVVRIDHDVRKTAHFLEYALLGILAFFVFYDGVGEHGIFCIKAFSVAFFYSVTDEFHQLFISGRSGQFSDVFIDSMGALAGLLAV
MBO8142103.1	-0.0487254901960784	102	SSQPGDQAARWNFLRLPDALLHSGAYLGLGLISHFAFAGTFRWRFGKTAAAAVMLSVLYGAVDEAHQAWVPGRDPSWSDLAADGIGAVLGQLAVRVWMLVRR
WP_138420693.1	-0.04869918699186992	123	FSLSSQVAEDSNQLSEEVTIVVAQAAEKTVPGTTVDVDHFHSIVRKNAHFFIYFVLGLLVVHVIRRMVRPRWKAYWITFSLCVLLACGDEVYQTSVPGRSGQVGDLLIDSLGVLTSLACYFCI
WP_018749975.1	-0.04865671641791045	134	SYQEQTLVPDIEKTTSQQSISDFFGGMRFSYGGREISVESVGSAGFIEFLIRKAAHFGSYALLAMLLVYALGGVERVRGRRRYVYAWGIALLYACSDELHQGFTPGRTAMLQDVILDGIGAAFGTAVAGLWGFW
HIV68318.1	-0.04857142857142856	112	IFGNSLQPRAQSSEQSMGVLAALTAVLERLFGYGGLTEHAVRKLAHFSEFAALGFFTQNLWRVCRRLNAHYVLHGLLFGLLCALTDELLQTLTDRSPQVTDVLLDFSGVVCG
HIX29069.1	-0.04818181818181819	143	SFLPAIAMMYLIFSFSSQTGTESGNLSHEISYQIVSAADRILDKNLSEEEKNTYADKIELPVRKLAHMTEYCILAICMSFPLYVYGVRGFWLFLLAGLLSAGFACTDEFHQSFVAGRGPSRRDVLIDSTGALFGIIFVQIFCH
MBQ9412976.1	-0.048083333333333284	120	IWGHSMLPAEQSGAESGLALALLQGLLDALGIPLTLSEYLVRKAAHFSEYALLGLELGLLLLPGFFETHAAADRLRALAGPPALSALTAFADETIQLFTPGRDGKIQDMWIDTAGSLCGT
WP_101509708.1	-0.048043478260869556	138	YFSSQPPYQSSVQSGKVYKFLKEVDNILDFTKTEWYSKLRFILEKWWFPEKEPKDLVRKSAHFILYFILGILAFLFAVSRGQNTFFSFLLGFSLPTVVAVLDEYNQGFRGRGSSLYDVVIDMNGALFGVFLSLLVTFL
RRF90710.1	-0.048014705882352925	136	IWGHSLVPGAASRGESSRVMVVLRPVFQAAGVTSTHTMTFVIRKTAHFLEYLVLGLVCGKARTELMGQGRRSCFPASKARTWQMSSGELRLVLLTVVVGCVAPVVDETIQVFVPGRSRQLRDVIIDLCGVLVGTVI
MBO5478787.1	-0.04797202797202797	143	VSIILVIVWMSIVFSFSNQQGESSGNTSRKVSEIIVNIIDFQNKYTDEQKEGLVKTIEPVIRKLAHYTIYAIGGIIIANCVYQFYNKEKTLIGISTIIGVLYAVSDELHQLMVDGRSGNIKDVIIDSLGIITGIIFFLLVKEI
OGO91067.1	-0.0478294573643411	129	TAFIFSNSLKNADESSADSDRVVVFVEKAANLLGIDINEAQEDTIAGIIRELAHAFEFSVLGLLTYITVNSITNRKKILISLFYPMAVAIGDELIQLGSLGRSAQVSDVLIDTLGAIVAVLIIYLMSKR
MBE6851965.1	-0.04781250000000001	128	LLMLCLIGCMTVIFLFSSQNGTHSGNISGGVTETLAKIFIDGFEELSLEKQKEIVEGMHFYVRKAAHFSIYAVLGFFSFLNADIYLKKKLSKLLASLSFCLIYAASDEMHQLFTDGRCGSPTDVLIDF
AKM81195.1	-0.047764705882352924	85	SVSVYDFIFKKSAHMFVYAILYLLLFRAYQKTNGKKITRKSYLFPLLISLIYSLTDELHQSTVPGRYPTLRDMGYDMLGVTTALL
MBA2358559.1	-0.04774999999999997	80	SWDFALRKLAHATEYAVLGALLLRATSSETAAFAGGIAYAITDEIHQTFVAGRHGAPLDVAIDGAGVLIGVLVARRLARR
MBX9669503.1	-0.047360000000000006	125	IIIFAFSHQPYSGRATEKYLGGYNVPVRKLGHVSEYMILFWLIRFAVARRHDENEQNVSDTISSVANCTQGASTQLTVLAFILTVLYAASDEWHQSFVPGRSSNWSDVGVDAFGIALGTVILFLW
WP_120178917.1	-0.04728155339805822	103	ATGVTDLDLMTFVVRKCAHFSEYAVLGGIAWTFWTRVSRELGSRASSSRRRVFLAGLVLTTLVPCLDETIQLFVPGRSGSPRDVAIDLAGAATGALLTWLFQR
MBR4030537.1	-0.04722627737226279	137	LPIVLLIIHCVVIFNFSAQSATESTETSTKTVEQVLDVINGDKEVTKEEVKKAEPVARSIAHFMLFLVLGVLTALVLRNVEDFPRLFAVLSFCVLYAFVDEFHQTFSPGRSFEFEDILVDFAGSACGFLIYFAVQKI
HEA94272.1	-0.04696969696969695	99	WRWVPPLVWMAIIFALSARPHLPSAPQPWLDLLLKKGAHFSEFGILALLWLRALSAGRRPDRRRLAAAFVITVLYAISDELHQSFVPGRHPQAIDVLID
WP_165766859.1	-0.046933333333333355	150	WIWLPVIVIAGLIFYSSSQPYEKQNVQPEIEKYVNLNKVEKSFEDVKTNYAGSEISMERLGPASFIEFYLRKTAHFTVFFVLSFFLVRAFKWTGLSAFRSFTRALLLASIYAALDETHQMFTSNRSPHFEDVILDIIGAIAGAAVGSIIF
MBQ3001154.1	-0.0467669172932331	133	TGKQKGDTSFKVYLDDGIDYIEQEFSVTVVDNPDYLGTKRQILQTIFGKVFGHMGLFCVEAIFALWFVTSFKFKHHYTEGIIYVGIGGTIACITEFIQRFLPGRNPTMRDVAIDMLGYTIGFVFIFSILLIIK
MBR6028874.1	-0.04676056338028167	142	ALWIAVIATAVMIFCFSAETREESAETSDGITLLVIRLFDPAYDSRPPEEQMNIFGFTGRVVRKCAHFSEFALLGFFLKLLLTQYMEKRTSRLSWGIGTLYAMTDEAHQVFVDERSGSAVDMLIDSCGVMAGALVAWALLTL
EOS25566.1	-0.04676056338028167	142	VTGGLVIAWMIIIFLFSAQTATESSKTSQSVSYRIAKWQNDLFGQERTEEELLQQAEGMQLVIRKGAHMSEYAFLALLLLFHLECYSFSKKKTILLALGCTVCYAATDEFHQLFVPGRAGRVTDVCIDSIGGLAGVIFYTIL
MBQ3602120.1	-0.04662068965517241	145	FAFIPALGMMFTIWSFSANSGEASSNQSEGIVSKVIIAMENFTGNSLTEEERAVWEERIHTPIRKIAHVSEYMVLAITVLCPLAMYIKCKKKLYFISAFFGIFYAGLDEIHQLYVPGRSGSAKDVCVDAIGILIGVTLFHYVKRL
MBR6165508.1	-0.04631944444444444	144	LLTGLTAGMMILIFCFSMEPAEQSDKTSGHLTCAVIALVYPELEQYPAEQQRVLYDQIQYAVRKTAHFMEYATLGLLIRLCLESWFGRRKGLVPISWLCGTAYAGTDEIHQIMIDGRSGMMEDVLLDSCGVITGAMIAAGVLAL
MBQ1994264.1	-0.04614285714285715	140	IWTGITILWMVVIFSFSAKPAVQSTEMSTSVGKMICRIFVHDFSSWSDEKQEELAAKIDHPVRKCAHASEYALLGALVLLTACTYAKMSPKTVAAAVIISVLYAASDEFHQRFVPGRSCQFTDVLIDSAGVMVGVGFICL
MBQ2960086.1	-0.046105263157894746	95	DALGIESDSDKWLRKLAHFCEFALLGAEFCMYAFLEKSDSFKKRLPLCAVLAFAVAAIDETIQRFSGRFPHILDVLLDFSGSLFGIICMYFLLQL
WP_013404202.1	-0.04592307692307694	130	IRWALVFVWMAVIFYFSAQEGAVSHQKSFSIAIFAEKLIEFITGKDLINSNNRKNFEFLIRKIAHVTEYFILSMLFYKAFYEYNKNPKKSFILTATFSILYAISDEIHQVFVSDRGPSPVDVMIDSVGIF
MBQ7720012.1	-0.045921052631578925	152	ILSLAVLLAAGAIFYFSSQDGPSSDQTSGGFVRIALRIFVPDYDELPPARQAQVRKNVNFAVRKAAHVFEYAVLGALLTLLLLEISKRRSRLTGVRYSPAMPLSAAVIIGLIYAATDEAHQIFTGRSSKLSDVLIDLAGVMTGAAAAWLLSR
MBQ1821965.1	-0.04591240875912408	137	GVIFYFSHQIADESQKLSDGILYRIKNILTFIFPNADDDFLSFVVRKSAHAFEYFLLSILLFLTNREVVRSKNRDVMRSMFYIRLYILPWLYATIYAVTDEIHQYFIPGRSCELRDVCMDSGGAVIGTLFMVLCGRI
HBQ17836.1	-0.04588235294117645	85	FPLRDKGVHMLEYGVLGFLVAHAARRTWPGRAPWRTFSVAVWITVLWGLLDEVHQAFVPGRSSEALDLVADTLGALTGAGARHAI
MBR3897722.1	-0.04584507042253522	142	LSILFILIWMVIIYSFSDASSDNSNNASKGIVRSIIVFIYKDKSDKEVEKLVTKYNKPLRKLAHASVYFVLANFVNSVVCVFKKNKLLLCNIISIIICFIYACTDEWHQTFVMDRSGEFGDVLIDTFGAIIGCLVFNVIYKR
MBQ8161768.1	-0.04581560283687941	141	CLWCLLLVIMALIFGFSSEDGETSMATSEVIARPIAETIAQRRKVPKSQFKRLLNDVQWYVRKTAHFLEYAALGVVLYLLHASYHRKQPMVWSVVLSAVYAGTDEIHQLLSGERTGMWEDVLLDTCGAFAGVMAAFLLLKL
MBI5195187.1	-0.04546511627906976	86	SSQKSAELPPLPWGADKVLHAAAYAVLGVLSYLSFKKSGLNRRVIALSFLLAAIYGITDEFHQSFVPGRNAAVGDVIADALGAFLG
MBR0294984.1	-0.04545454545454543	99	DITVKAKEVINDDNYDDFASFMRKFYGHFLLFGVTAVFGMIFFYTFFEDDKKLWLASLASLTGGFITAGVSEFIQKLQPSRTGAWMDVGIDMIGYLIGT
WP_072901458.1	-0.04537815126050419	119	TYTIPAGLWMVIIFAFSHQPDDLSSKNNHFIAELLRKIHISLFENMDYELLNLLIRKAAHITEFLILFFLVYYAVKNICQNNWELTSSIITLLYACSDEFHQLFIKGRAGRVQDVLIDS
EEC56990.1	-0.045342465753424654	146	AAWIPAIVMAVMIGSFSGQDGNESQGLSNRVAECIVLTAEKVNIVSPEDDYERQRMIEDLQFPIRKCAHMTEYAVFTCFVLIGFYAWGQRGAMLYVMGLAVTFLYASSDEIHQLFIPGRSGQFTDVLIDTSGGLAAILVVMAAAAR
MBP3878534.1	-0.04510791366906472	139	IYLILAVMWMALIFYMSSRDAAESTEDSLAVGRIICEILDPEFHLLEEPQQMTRMRAADHLVRKCAHAAEYAVLGFLLFMTLKKYRVRRCALPALLLTACYAAGDEIHQYFVPGRSCQAGDVLIDSAGALAAIIVTVLV
WP_195924014.1	-0.045029940119760484	167	IIVFLCVIWIGFIFYNSSQVGIESSNTTDSFISNVKSVMKGEEIDSISYGVDKDSVKLSLKSILQTLKDNTTDWKNKTRSDKIYYIFRKCAHGFEFFILAFIVSLIFVKTNVTRREAIIYTLFTVLLCAVFDEYFQMYIQGRSSSVGDVLIDFAGGIISVIVFNIIR
MBE5875876.1	-0.044842767295597455	159	LYFVFMLSVMGVIFYFSHQDGEVSKEVSKQVVSNVEDAKHEIKKEEKAEAVEVKPEFHLMDIVYILLGIILSVTKLGIRNFAHIFLYWLLGIAVFLVLKDEKRISRKLCWGILVCLIYSIFDEVHQMLIPGRDFQIQDLLMDAVGYMVALGICHGLVKW
MBN1815207.1	-0.044761904761904746	84	HAPGPWFDTLLKKVGHALAFGILAWLYLRALRGRFPATATLRLVSAGLAVLYAASDEYHQTFVPGRKGRLFDVGVDTAGVCGAM
WP_051530661.1	-0.04475524475524476	143	LFLIFTIAIMVTIFCLSAQDAEKSSDTSSFLTKVAVKILYSDYDSQPPEVQKELWSKASFIVRKLAHFSIYASLGFCASVTAGKRRLFSAKSLGVIGFGFIYAMSDEFHQNFVKGRSCEFRDMMIDTGGVTVGMCVSLIIIGI
MBN2117658.1	-0.04474747474747474	99	WLSAQPSSELPVFDWADRIVKKGGHMAGYGLLGLLYWRALGFRQHKCWMAWFLAVLYAVTDELHQSFVPGRHPSLWDVVIFDNFGAVISLWLAAHYRKR
WP_004080506.1	-0.044589041095890396	146	LVLTLILMWIGLVFFFSSQPPDVSGRQSGNVYKFLKKVDNVLDFTQTRWYRNLRSLLEKWWFPDKKPTGEDLVRKSAHFGLYFIMGILSFTFSYTYLRKYVFSILMGVSLPTLIAVLDEYNQSFRGRGASLYDVIVDMNGAVIGTV
MBR6222534.1	-0.04447552447552447	143	VLIIQTIFVMGFIFRMSAMNAKKSSDLSDSVGYKVGELTVKNFKKLPKKKKKAYVKKIQYPLRKLAHFTEFAALGFLFLLDVRVFLGFNGIKNFITALLSGLFYAGTDEIHQLVVCGRSGEFLDVMIDFSGVLLGCLIATLCL
HFE52965.1	-0.04443181818181816	88	LSDKFYHFVEYGLFGYLCSRAFYYQSNRTLRDFALILVLVVGSLYAISDEYHQSYVPGRYAEVADFVADVLGLIISVIIFAQRDKIRR
WP_040952452.1	-0.04423076923076923	130	VWLLVCLGWMAIIFNSSSQPYEKQDLRPKLHSWISEDFVKKYFSHVVFDYAGSEVSIRAKGVPGFVEFFIRKGAHFSVYAALSLSFLMFFRSLKVYRWKGFLFAVAASLLYAISDEIHQSFTADRTPLVQ
NMA52656.1	-0.04420289855072462	138	LSWAAVLFCLLSIYYLSAQPAAKSSANSKGVVAGCLEVTTKVAQIQLEEPEKDRLDQRIDEVAREYMHGVVYLVLGLALSNALLVSGVKGRQAWLLALSLCVLYAVSDEIHQVFVPGRSFQFSDLAMDTAGSIIGIWL
WP_130837208.1	-0.04381944444444444	144	SFVPALLVAAMIFGFSSEDAEGSSVQSELLTRRIIVEYNERMQKGWSEYQIEVYTDRMEIYVRKAAHMAEYCLLAITLAVPLYVYGLRGFYLILFTSALCAAYACTDEYHQLFSTGRSASARDVGIDSAGALIGSYIGRFVSWL
PYV41126.1	-0.04335766423357663	137	KSWGLVIVWAVVIFSFSTNRFSFSNTDRIIRPLVRWIFPHASLELQESIHFLVRKSGHWTEYFIFSLLLLRAFRDQKRNEWQGGSAIWTLILVLFYALSDELHQAFVPSRSAHFSDSMLDFLGGSCAVFWKYLRRNR
MBQ9982509.1	-0.043305785123966926	121	SNSLDSPQESYSKSSAVGEWAMKLLSKFFEHDDPFFIFFRTNVRKIAHFIEYLFLGTAVTAISIIHKKIKLQHLYNILSLSVIVAVIDEFIQMYTMRGSSVRDVIIDCSGYFTGVTIVLAI
MBQ7930754.1	-0.04328767123287672	146	IFISLTILITAFIFSNSLKNGEESNAQSKPIVEAVETILDPKDEIPTKTFNYIVRKAAHIAEFAVLGMTLAGQVWCVNNLLTGQSQRRNPENKWYVVVAAGIGLIIAASDEIIQSFTGRTSSITDVLIDFAGVVIGMTLVCLVIRF
MBQ7392605.1	-0.043059701492537295	134	AVIFLFSSQSAKKSAAISQKVTNAVVETVTKDYGEKPAGEQNAIVRKAHTPIRKLAHMLEFGSLATLSFLFLITWRGKFLWRYAASLGFALVYAATDELHQLFSDGRGARLSDVFIDFSGAFIACTLTLIIVIL
MBM3295356.1	-0.04303797468354431	79	DKLAHAAVFGLLGICLGFGFGGKDGAKSPWVPFGTGSLLAVLDEVHQLFVPGRKASPWDTLADILGIALGIWLQRKFVR
WP_216303914.1	-0.04291390728476822	151	LSIVLCLLWMGLIFYNSSKPGSSSNLRSYEIVQSIRNNKNTLEGKNDLTKAKPSVLPKSLRDKKINILIRKNAHAIEYGILAVFVANFLFLFGLKGRDALFCIMFICLFYAVTDEYHQMFVLGRGSSVSDVLIDFGGSLIGLGFFYLAYYK
EGG84150.1	-0.042657342657342695	143	SFLPALTVMYMIFSFSGQTGTESGSLSHEISYQIVSVADKILNKNLTENEKQIYTDRIEHPVRKLAHMTEYCILALCVSFPLYVYGVRGFLLFLLAGLFCVGFACTDEFHQSFVAGRGPSKKDVLIDSTGVFIGILAVQIFCR
WP_188687798.1	-0.04248322147651005	149	FSFFILFGFALFIFKASNTPYKDQDMKPLLRKTIHLQADSLPHLSFHYDGEQVTSTKPYAFIEFILRKLGHVAEYAGFTLLVAFFLRQWRMKSGWLRIGNVLIPLLYALSDEWHQSFIPGRTGHLIDVYSFDLFGIILALIGVKCWRRR
WP_233341953.1	-0.04232558139534879	86	HEFSMCTFIVRKAAHFLEYLVLGALLALTKEKGAKPVWPRALLGVSVPCVDETIQLFVPGRSGQLSDVMLDCLGVACGAALVTGIR
BDC48455.1	-0.04226277372262769	137	RILAIGWACVMWIFSTGTFRSERSQRLADRSAAYLLGEGTASPAATELANDIVRKASHVFEYAVLACLLYLALERLQSRLWDRRAAISAILLAIAYGAIDEFHQYFVPKRGASIIDVGIDSMGATLGIWLLHRFFHR
HAT90500.1	-0.042248062015503865	129	IFGITLAGWMLTIFLFSNQPATESSEISGTISYRLVEDTDEIFNWGLTADQIGNIAGNIEYPIRKAAHMTEYAILGWLAFAFFCSFEMRPKIRYIAALGFSFCYASTDEFHQLFIPGRSGQFTDVCIDT
MBR3417194.1	-0.0421052631578947	152	LLPATLLWMGVIFWFSARNAADSGIMSSGLLHALLKICVPHWEQRSFAEQEAIHEALHTLFRKCGHFSEFAVLGILLLQTLRHIPKLNPIRRQKHPAAGFFALSALLALLYACSDEFHQRFVPGRSCELRDVCIDFAGACCGMLICMLCGRL
MCB9421270.1	-0.04195402298850572	87	DQPKADIPSFGIWDLLVKKGAHFLAYALLAILAWRVFDGRKRPYLYAIVFTILYAISDEYHQTFVPGRNGQLVDVVIDSLGGAAALF
MBD9208578.1	-0.0417605633802817	142	FSAVAAVIMMITIFCMSAQSGEESSSLSGNITETVLDRTDPKFPDLDDGEKAEKVEQIGRFVRKAAHFAEYFVLCGVFTVFALTFDINRILACGLAFCAGTVYAASDEIHQLFVPGRSGLFTDVLIDSSGALAGAIFVFIIY
MBR4039010.1	-0.04165467625899279	139	RAWAPAAVWMGVIFAMSAMPGDVSGGQSGMIVQAAMKLASRLFGPQAAARISPDMLHLIVRKGAHMAEYAVLFCCFYRALRFEGAKRPGMIALLMCAGYAASDEIHQGFVAGRGPSSADVCIDTLGAAIAWALTRLYKK
MBI2361772.1	-0.04158878504672893	107	ALWCGVIFAFSSKTGSPGVTPGLRDLFLRKGAHLFEYGVLWLVTDRALGGSGVGGAGWKAFLLCALYGAGDEWHQSFVPFREGRALDVLIDGAGAGAAWLSARLRSR
MBR2717869.1	-0.041428571428571405	140	LLFLGLILVAAAIFGFSSQNRDDSISISTRLARVVIEVVDPEFRYRPAQEQENVIRFADKLVRKFAHFLEYAALGFFIRLLVGCFRLRPPTRLSWLLGTLYACTDEIHQLFTPQRTAQWQDVLLDSAGVLAGITVAYALL
WP_233488100.1	-0.04130434782608698	115	FRKIPAILCMAVIFKLSSMTGDDLQDLPQVWDKLAHTCEYATLAGCFALWWDRATWSSRQWFRILIVAVIALVYGCTDEYHQSFVEGRYSDAMDLVADFTGGLIGGTVYAIVCKI
MBR6208061.1	-0.041156462585034005	147	ILDILLLVMLAFIWGNSLLPGEQSGEMSDTVLDTLNGIAARLGLPEDTFTYYCDTDGDGIPEPTGLLVRKLAHMTEFAVFGALVWLRLETRGRKRALQAFLLSAAAAGADELIQRFSADRGSRLTDVMIDCFGAALGLLLITGLSWL
MBR1847686.1	-0.041052631578947375	152	IAFVLWALWMALMFSYSDKPADVSEGQSHLVGEVILRFIDGDFDSLSLEERQARIESIDFAVRKTAHAFEYTVLGILTICVMLNMRPASQPETSTLVRRKLMAVACCWGIFFAITDEIHQTCVPGRAGKWQDVLLDTCGTILGVALVALILW
MBE6998134.1	-0.04102189781021897	137	LFAILTGLLICFIWGQSMLPRDISAGESSLLMDWLKPLLDPQGRVDDDLFHHDLRKCAHFTEYAALGFSMAGLLLHLPKRKRMPLWGMPAVLCVAVAAVDETIQLFSDGRGPKVLDVLLDSAGALCGIGVYLLLRAL
MCC2164827.1	-0.04102040816326529	147	RFWIPALIMAGLIFFFSSQPGEDSSKLSGSLLHEILLAISRFFPSDPNAEPNLLLLDRLEFLLRKTAHVTEYTILYLTVLLGLSPRKFSRKRWALTAFLITVCYACTDEFHQYFVPDRSARITDVMIDSIGSSIVTFSLIVSTLFKK
HIR24370.1	-0.04098591549295775	142	TFLPAILMMCLIFSFSGQNGEQSSGLSERVARGVISVTEQALDEDWEEDAVNRYVEMLQFPIRKAAHMGEYFLLACLISFPLYVYGMRGWRLAAAAVLFCMVFAATDEFHQSFVGGRSPAVRDVCIDTAGALIGSGAVRLVC
MBQ1424337.1	-0.0407272727272727	110	NITYPVRKCAHMTEYAVLAALWLGTLYLAHAASANADGRTKSAGLPLFIRKACSPHVAAASRNAFLISVLYACTDEFHQIFVPGRSGEPTDVLIDAGGAVIGLLLTVILR
MBR7045209.1	-0.04062992125984252	127	LLTTVTLFWMGLIFDFSSDTAEESAGLSALVCRFLAERFVKGFGSLSPQEQERITGSLQLFVRKGAHVTEYMILGVLLVLTLCVYGVRRVYASALAAGTIYAALDEYHQRFVPGRSGEVKDVLIDAC
MBE7093697.1	-0.040381679389312995	131	NATADGVASSEQSYSVTITVQEVVGAIDPDSPIATATGEDFDLLHACVRNTAHLLQYLALGAAAFGTYLSFVNKEKWGFAYIPPCFLFLTAATDEYMQTLTAGRAAEFADFSVDCTGALSGIVFAFFVYGI
HEM09678.1	-0.040294117647058814	136	RYWMPVLLMIGLMFWFSSDSFSGDRTENMLDSLLAWLVAGLSRDDVRLVNFLVRKSAHFFEYALLAALLYRGFRQDDPRRWRWKWAICSLGILASWAALDEYRQSLTETRGPSAYDVLLDISGGLSALALIALVGR
MAE70276.1	-0.04027777777777778	72	VDKIVHFMEYCGLGALLFRAARGSAWKHPLAWAIALGVAYGVADEVHQAYLPTRYAELADVLADAVGASAGA
MBQ7182638.1	-0.039645390070922	141	FILAALNIAVIFALSGEGQNASNSRSQQVTSTILNTLDPERKDAPVRRVDEVMDFFHPIIRKAAHFTEYASLGFLSCLGFLFLGLRPWPRALYPALIGLITAMSDELYQSTVPGRSPMVTDVMLDAAGAAAGILLVCLIHY
MBC7259281.1	-0.039519230769230744	104	WAPVLAWAGVIYFFSSRPDLPRIDEPWLELLVRKSAHAVEYAILGALLARALGARRGQVVLAAAMSALYAASDEWHQRFVPGRNGNPLDVALDTAAALLGAYLY
HBB19877.1	-0.039440559440559415	143	LCILMTIVCMTAIFMFSTEDAEESTDTSGSVIEAVVSVIMPNYSTMQENEQQQLVEKLQHLARKTAHFTIYLALGFFASGAIGRRRALSRKSGAALGFCFLYACSDELHQHFVPGRSGQFTDVLLDSTGAFFGILISLGLLYL
WP_202193589.1	-0.03895104895104894	143	VSVALIVVWAVVIFSFSAQPDTESSEISGHVSYRIVKMWNQVFGLKHSGPELEQMAQKIEYPVRKAAHMSEYAVLVLLIFQALTAFDRKKNRGCMALGITAAYAATDEFHQLFVPGRAGRVTDVLIDSAGAFLALLAIHIILY
WP_092724153.1	-0.03845637583892615	149	IGLVLLILCMGSMYYFSSQEGTKSSSQSGKAVQVIDNVRDKVTLNDSRLISVKEKVFDKLKQYGDKGYIVRKIAHFSIYACIGISMAYIIYLFSKKVFISSTLAFMLSIMYAYYDEYRQLSVVGRVGSIKDVFIDSAGALTGILIFCIL
MBQ8233847.1	-0.03842105263157894	133	IFSFSAQDGEQSSGLSMYVAEKGVALVNALTDSNWTEGYMLEMAENVETPIRKLAHFTEYAVMGVLVYSFLRPWAQRGRKLYLITIFWVLLSAAADELHQLFVPGRYSNPLDVLLDTCGGIFGLLCIVFAEKW
HAP33560.1	-0.03838709677419353	124	WFSSRNADESSNQSGLLLKIALDLTPELKKVDISILEHFLRKGAHMFEYFVLCILSVTYILTFGKARKNRKWLLMALLVCLFYASTDEFHQRFVPGRWGCVTDVCVDLTGATIGFLLYMLMLRI
MBQ9941106.1	-0.03835616438356168	146	FLLAITVLFTLMIFSFSVDNAKVSSGKSSKIVDTVVKTVEKTTNKSLAELTGKTTSEARADLTKLIRKFAHYIEYTVQSAIVLLAFLLISLDKRILSTAFVGLFTAVLDEHLQTFSNGRSGNTGDVLVDFSGTLTGIVLGIFVAKM
MBQ7036019.1	-0.03825174825174827	143	CSLVLLVFWMACIFAFSAQPAEESTKLSDSVKEKVIEIVERVFPSVAEKAAKPDGETTLIKIIRKSAHFFAYLILGVLAMWTFSAYGIKKRYGLAFLLCVLYAISDEIHQAFVPGRACRLFDVCIDTAGAALGLFAVFLIKKR
QAV17163.1	-0.038169934640522866	153	LFGLPLLVWMAVIYHFSSEPYSKQNLRPWLKQEFSDKRINQLFSESKIQYNGKEVSIRKSGTWGFVEFFIRKAAHLFVYGVLAVLIARLLHRGLGQSKLAVYVTVILASALFAGLDEFHQSFVSQRTAATEDVILDTCGALLGTAMYYFFLKI
WP_022748609.1	-0.037910447761194045	134	LNIILVIAWCIVIFCFSAQTGSKSSSLSKKISIAVVNTVNKISNIELEQDGVQRTLKNIEFYVRKTAHFSEYAILAILIFMCLKDVSFFSNRYIAAAFLVALYASTDEIHQLFVPQRAGQFRDVCIDTSGGITA
MBM3801222.1	-0.03761904761904763	126	KLLAKLFHRQNAFGFGSSWFSHARQTIAFSSPELMDSCHFFIRKSGYFAEYFVLSILVYRAFLRGHGPLWKWRVAVWTLGVVLLYSVADEVRQTFASNRSGVWSDSVLDFFGGSCAVGLLYARHRR
MBQ1904133.1	-0.03760869565217394	138	LSLLPVVLVFILIFVFSSFDATSSASQSSKIVDFIKKYIFPDLSTLKNKHDTRIVNDTISFIVRKIAHLSVYTLLGIFSFTGLWAVKNKKKRYFTAVGICMAYAITDEIHQSFVPGRSCEIRDVIIDTCGSAFGAFVC
MBQ7008344.1	-0.03755244755244756	143	IFAVLSVLCMTVIFIFSADNAEDSSEKSGRIVKAVVKIFVSDFDEMDNEKQEEILGNVSFFVRKAAHFSIFMTLGFCVSGIFGKIKLLSRNTPITLLFCFLYACSDEFHQSFSPGRAPQVRDVLIDTSGALTGIIAFSLIYAI
HBG76096.1	-0.03678832116788319	137	TLPVLWMCIIFAFSHQPGNDSSRMSGGITQIIESMAGFLNINTDRFDLHLFVRKSAHFLEFAVLGALFFAAFRPASRRPSPRSGLRTGLRAQAAGMAYAATDELHQLFVPGRSCQVRDMLIDSCGVLLAVLLCCAFY
QPQ36688.1	-0.0367175572519084	131	SMSYEQQSIIPELEELLANKPFEAQLSVLKIPYWDTVVSVEERGYFEFIEFLIRKFTHFIGFGCIALGIYFAWGKRRFATGVAIALTAVIAMLDEFRQSFTPGRTMNGQDVLVDTAGAIVFISLVLAVKKI
HIU66571.1	-0.036620689655172414	145	LSWVPAGVMMAVIFMFSAKNAERSEEQSGAVVRVVLNMAETFVGSEYRSELMANHSALAGIEAAVRKSAHAAEYAMLAVCVGFYIIVSTRFKKGWQYYAAVIGLCALYAATDEFHQLFVDGRSAQVSDVCIDTTGAAVGAALLKL
WP_163179781.1	-0.0364705882352941	136	ISWTAVILWMGLIFYLSSQLATESSKLSRGVTDVLLESVEKIAPDSKLHISDYNHIVRKNAHFFVYLVLGVLVINALDRRKKRSMLLAIGICILYAISDEFHQLFVPGRGAQVKDVFIDSAGACIGIVVYNLISRR
HIC93986.1	-0.03609999999999999	100	YYWLPVPLWMGLIFIISSRSSLPSHPNGLVDFVLKKGSHVAEYGILAFLLWRALSKGKGARASTPCTSAFVLTVLYALSDEYHQTFVPGRNGHIGDVGVD
HAM68380.1	-0.03604026845637581	149	LCIVLTVLWMCVIFLFSAKDSTESADMSGTLLRRLLAVFVPHWEERSADTQQQIMDQLHTVFRKLGHFSEYALLGCLLSADVRLWPQNSRLPLRKTELWLPALLSFLYAGSDELHQAFVPGRSCELRDVFIDLSGACTGIAVLWLAVMI
MCB5880814.1	-0.03594405594405595	143	SFLPAIMVMCLIFSFSSQNGTESGSLSHSISLQIIQIGNSVFHQDLSDRELEHYADRIEIPVRKLAHMTEYCVFSLTILFPLYLYGVRGKHLLLFTLVFCVCFAASDEFHQSFVAGRGPSIKDVLIDSIGGSIGTTIGYRITK
MBS6520396.1	-0.03590277777777774	144	LLFILLIFWMGLIFFFSAKPAVQSAKMSTSVGKMIGRVVVPEFEEWSDTKQDAFAKKIDFAVRKSAHACEYAALSVLFFVNYKKKSRKIKQIVGMSALSTALYAVTDEIHQLFVPGRSGQITDVILDSCGGLIGAVMSAIILYL
MBQ6675829.1	-0.03570312500000002	128	VFFVLSAVWAVVIFGFSAQDSEESASLSGEVTEVIIETFEVKTEPDIIEYFVRKSAHFCEYAVLGGLLFGAFAFLRRHFEKVPYFAAVLSSITSLIYAASDELHQHFVSGRSPQLKDVLIDTSGAVLA
HHI33133.1	-0.035641025641025635	78	DKVAHGAVYAVLGWLWLRTLQQSGRWPLPKALALAIIISAAYGATDEWHQYFVPDRCCSLTDWMADTTGALLGAAAYY
WP_224839854.1	-0.03532374100719426	139	LPWIAVLAWMLLIFNLSAQPAEQSDQLSKGLTEKVVESIKKTSPDSKLDFGTMHHQIRKNAHFFAYLALGILVMYAVSRNSGTGGKAIWISLLICILYAISDEMHQIFVPGRSGQASDVVIDSSGALVGIMVHLALCRL
MBQ7647228.1	-0.03496124031007752	129	VVSILVVLWMAFIFSRSLKAADESNEESGRIVSITSEAMEKITSMPVVQTATMSHKIRKTAHFMEYALLGFISCAAFALWLGKKYHSTLCSLVFSFITACTDELLQTFTEGRSGSLRDVLIDIAGALTG
MBI5894115.1	-0.03478723404255319	94	YLSSQSLEELQLPEIWNIDKVVHFFEYGVLGVLWFRAIETREKIKSAAVIAFTITFLYGISDEIHQYFVPNRNASVYDVIADGLGALAGIWFYR
MBQ8283710.1	-0.03471428571428572	140	LLPILCLVVMGFIFSNSLQSGASSSAQSSAVTDAVQDVAGVIAPDSEIANATGEAYDKLHADIRTLAHFAEFALLGALLCWTYRAYTDKKKFLYAPASIIVLVPIIDEFLQTFSQARGAEWKDVLMDTCGGVSGFVLAAL
MBR4933498.1	-0.034545454545454546	99	MSKADYDDFKMKVSHFVRKSAHFAAYMMLGILTLSALLTHNFKKTTKSILSLGICFLYAVSDEIHQEFVPGRAGRFSDVMIDTSGALLGVVLVLAAVSI
HCE15006.1	-0.034531249999999986	128	MFGFSAQEGTQSGSISDKIARPITDSLAQRQGLTGKAYWKLYAQVDFAVRKTAHFLEYTLLGMLLTLLLDSYRARWHWLSWAGCTLYAATDEIHQLFVAGRTGKWQDVLLDSSGALAGLLLAMFMLWL
MBQ6314320.1	-0.034531249999999986	128	HILLTLAVMIIIFIESAMPGDMSGAQSGFFVRIIVSITGADPDTAGFVIRKLAHFTEYAILGMCIMLNVKDWYDARFDSVESNSLYSLKARHLWSLAWIIGTAYAMSDELHQRFVPGRSGEIRDVCID
MBQ8588748.1	-0.03445945945945947	148	LFLALIVVNMTFIWFNSAKVSEESTKSSKKIAESITKQVVKDYDSLTKSEQKTHVTKMNTKIRSLAHFGEFIPLGMLFFLLALTLLVCPKGPWRLVLISLVFSVILSMLCALSDEIHQIFVKGRSFEVKDILTDTLGALCGCGLGILI
PWT82820.1	-0.03431578947368416	95	LSSESKPLPELTTWVWDKALHAIEYGALGLLVCRALAGEGVPRGRAVLIAIVVASAYAASDEWHQAFVPLRSADVLDWVADTIGSTCGAAILPLL
WP_133529111.1	-0.034071428571428565	140	LLIIPVIIFMVGITYFSSQDVVQSTDFSTSVSIRIYSMIDPGFKDLPEAEQMTKAYAVDENMRHVGHCTEYFLLRMVVYIALRKKRRSFLWTFAICACFAAGDEIHQYFVPGRACQLSDWVIDMIGVMVLLGIAWAVRRR
MBX7114418.1	-0.034050632911392376	79	DKLLHAIEYAGLAMLSWRALRLEGFRQAARWAVLGSSVFGLSDELHQLFTPGRSAEALDWVADTVGALAGVGLLVWWRR
NLY96660.1	-0.03388489208633094	139	LSWIATAAWMAFIFFMSHQTANESNELSVGLSEKIITVLKSLYPSIQEDGFPLNHYVRKSAHFFTYMVLGILTCNALLIGKRNEKKAYIQGLIICVLYAVSDEIHQLFVPGRGGQVKDVLLDSAGSLTGLFVYGGFRRL
MBQ3182802.1	-0.03367647058823531	136	AGWIAFIFSMSAQPAELSDKVSKGALEKIYEVSHEDTDSTYEQKSEDFIEINHSTIRRAAHFVMFMVLAILVSVASLYSFNKPVIRFSVPVIVSVIYPFVDELFQLTVPGRAFEWNDVGLDILGGILGCAFVYLIY
MBR0354717.1	-0.033357664233576646	137	MGVIFYFSAQPVKQSSGTSDGFVVRLIKFFMPDFKSLPSARQKQIRHTVTVLVRKTAHILEFAALGCSLMLHLAAWKRHVRLRRAWLWSWAIGTVYAATDELHQFLVPGRGPRLSDVGIDCVGVILGVLFFLLCRRL
MBA4148510.1	-0.03328571428571429	140	IYWLPVIVWMTLIFAGSTGALSSQQTSRFIGPILRWFSPDASDETVRAIQYGIRKSGHLTEYAILAALLWRARRKPKLHPHKPWLRSDAIFAIGIAALYAVTDELHQSFQPTRQGSVWDVLIDTLGAGLGILAIWMIGRW
WP_013433450.1	-0.033111111111111126	135	IIIFSLSSQPGTKSNELSKNVTKQIIKTTEKVVMLNNSNPPKTNLVNKLNDVVREYAHAAVYLVLGVLVMNVFIMSGVKGYKAFAFSLIFCILYAITDEIHQLFVPGRGTEVTDVLIDGIGALIGIGLYKFIFKI
WP_013178248.1	-0.03305263157894734	95	FSSSPDAQGAAGWLDLSPPRDKLFHAANFGVLGLLILFASGRPLLAVLLASLYGAVDELHQATVPGRSADVADWVADTLGAAFAVTLAVLWQRQR
MBO4919369.1	-0.033046875	128	FSLSNQPADISTETSDTWSGWIAEVLSLLFYRNDSGKIVSFLADHIHYVRKAAHVFEYLVLGTLTIANCAELFDQRVPEISALLCFIYAISDEIHQLFIPGRSGSITDVLIDMTGSIIGIILYHQFMK
WP_051600871.1	-0.03299999999999998	140	HILLTILVMALIFIQSALPGDLSAEVSNSSVQPIVQLTDGDLFTIDRLVRKLAHFAEYLVLGLCLMVNVLDLRKSREGQRTRGRRRSVIADCGIAWAVGTIYAVTDEFHQTLVPGRSGEVLDVCIDAAGVLCGVVVMSII
MBI1820975.1	-0.032967032967032954	91	KSLHSIHVFLRKSGHFTEYAVLSFLWFRTLQSGEKKWSTRSAFLAFFLSACYAATDEFHQSFVLSRGPSLLDVGIDSAGAAFSLFVLRLLK
MCD8151365.1	-0.03294736842105264	95	DDEQAEEVIERIHQIVRKIAHVVEYFLLTLTVLLPFSVYGLRKYFPLPAVAVCVLYAALDECHQIFVAGRGSSVRDVGIDCIGIAIGLALYYAVR
WP_118374223.1	-0.032916666666666664	144	VFLVLSVLFAIMIFCFSARNGEESTEDSYTVGMEFGRIVHPDFKNWSEEAQLAFAAKVDHPIRKLAHATEYAVFAMLLCGVWLDVRRKRKVSALFAWGTATVYAATDEFHQLFVLGRSGQVKDVLLDSCGAAVGVLILMLVAAL
MBQ8140724.1	-0.03291666666666664	144	VCTLAVILWVSFIWSNSGESAEESGAKSEEVQEIVNEVAQSIGIEEPISEHTVRKTAHFGEYAILGALLACDALAVSYLSERRALPIILSKLSSALPIAFAVALIDEFAVQSRSEGRGPLFTDVLIDLSGAFVGTACVAVIFLI
MBQ4054808.1	-0.03262773722627737	137	LWMAFIFSMSAEPAEQSDKTSGGGAEVILRIIVPGFDELPSQERAQMIDGIQHFVRKSAHFLGYTLMGVLLCIAFSGHFDDFRITSVSAFAVGASYAASDELHQRFVPGRSGEIRDVLLDSAGVATGILISFLFVLI
MBE6158605.1	-0.03255319148936171	141	IKVLLLICWIGVIFSLSFQKSEETSKTSFGVTRSVASIYLKITNNYSEDNLNKLVEEIHPMIRKVAHFSEFFILAILTMVVLNEFKFKYKYLYTIIFCIVIASFDESIQYFVDGRVSSLKDVLIDTSGSIVYTLLNYIYKK
MBQ0108785.1	-0.03248175182481752	137	IFYILTVAATVYIIFNGAQSGPDSSARSEKITEVVEVPLDKMEIKYKHETVSHYVRKTAHFTEYFALAFVFAAATFFTFKKKFIPAVAVEIYCAVLAFFDEFYLQKGAHSRSPQFTDVLIDASGALIAILLVALCFY
HBB28702.1	-0.03226277372262773	137	FLYLTVILWMIIIFYFSHQPVNESSELSEGISKPVVEKLESIIKINIDEDKFDYLIRKLAHFTEYMILGILVYMASSKNNIPRNNTALWCIIFCALYAISDEVHQAFVPGRGPRVLDVIIDTAGSITGILMTKFIIK
MCC6191974.1	-0.03225806451612901	93	LVPDFGSWDWNLKKAGHLLIYGALALAWQHGLANGGKPTFWQAARAVLCAGLYGATDEFHQSFVAGRTAMPTDVAIDTLGALLGVLASWGWRR
MBR6102139.1	-0.032237762237762216	143	IFAVLAVLWCGTIFMLSGEKAEESSETSGFFVDLVCDIFVPDLDELPEDRQAEIKDNITFVIRKGAHFTAYGILGALSFGAFGFIKRRKLRAAAAVGIAALYSVSDEIHQSFVGGRSCEVRDMLIDTCGALTFLLIILLIIRI
WP_024854256.1	-0.03216783216783219	143	TILPVIVMLCTIFGFSNQNGTTSGGLSQKVSRQIVTVCDTLFHQDLAEETIEHYTERIEYPLRKAAHATEYLILTLLAALPFYTYGLRGKKLLLALFLFCIICASGDEFHQSFIPGRSPQITDVFVDSIGILTGCGITYLVLR
HBZ68350.1	-0.03206611570247933	121	RAWLAVALWTALVWTLSSDGFSASSTARVIGPIVRFFFPGISEERFELVHFAIRKTAHLTEYAVLALLTLRALRRGAPRPASHSALLALAFVVVVASADELHQSRSRVRTASPVDVAIDGT
MBR6166795.1	-0.03167832167832167	143	VAILWMGGIFKLSSMNSDNSNGHSTDILAVFIEDTLEVTNKAGITNSNPSEKKLAKATKLINAPLRKVMHASVYFGLAFIIMLVCGIAFDHRRYALSCIIAFAVAAIFACTDEFHQTLVPGRTGQALDVLIDSAGAAAGILFY
MBR6290562.1	-0.03156028368794328	141	VFVFLTVAWMALIFCMSSADSGKSSGMSRSVDRTVARVIHSDFDKWESDRQDAFIMKIDHPVRKIAHFSEYTVLGVLLFTTCSLWGAGAGRSFLLSFPAGVAYAATDEIHQSFVSGRAGRFTDVLIDGGGVLFGCAAAILV
MBR3188093.1	-0.0314723926380368	163	VLTVLTLLWMLLIFMMSGADDDESRAQSGSICRFLCETFVEGFEDLPPEKQLEIEKSLSFPVRKSAHFTEYAILGMLLTLTTAAWLLPGQKDTVHLHACPPAAGFLSVGAGFILPFLIGVLYAVSDEIHQTFVPGRAGQLRDVLIDSCGVLAGICIIKVLRRF
MBR0294028.1	-0.03138686131386862	137	LYGVAALVFTGFIFYNSSLPAPVSDENSYYFVNLVAGINAFLDKPVPLEEMNHYIRKTAHFTEYFVQALLLCNAFQTDRADRKNSHSCILLLSLMTAVLDEYIQLFSPGRSGQVTDIMLDFSGAFTGWLAYQLWKWI
NBI84968.1	-0.03137931034482762	145	ILFLALAVWMGLIFGFSHQKAAQSSEISGTITYRVAEGINEVFALDWEEETLKGYAKAWQHPVRKAAHMTEYAVLACIFLANAVQYPRWKKRAYLWGWLGATVYAATDEFHQLFIEGRSGEVKDVGIDSLGAFLGMAAAWLVIWI
MBP5378269.1	-0.03134751773049649	141	LILTIAVMCTIFCLSHQDATKSANTSSFLTKIAVKILYGNYDSEPPEVQQELWDKASFIVRKLAHFSIYTALGFCASFTVGKRKLITPQSLGVIVFGFLYAVSDEFHQHFIPGRSCEFRDMMIDTGGVTMGMCVSLIFMGI
MBD5096963.1	-0.031319444444444434	144	IFIICTCLWMMVIFLFSARVAEESSADSNAVIDVMGHIVFADYDEYTEEEKSRFAESIEYPIRKLAHAMEYCILGILLMGCFVDKKHSIVMYGGLSLGISACYAMSDEFHQLFVEGRSGELTDVLIDSAGALVGILITILVVKK
MBQ3784153.1	-0.03125874125874122	143	MAFIPMLCMMMIIWGFSSNNGEKSSRQSMGIVGRVILTIEHISGQRFSDEERMVWEERIHTPIRKLAHMTEYFIFALTVAFPFVLYKRSKRWISIFTLLYCVGYASIDETHQLFVPDRSGRFADVLVDSIGIVIGVLFFRKVY
MCA9749324.1	-0.03111888111888113	143	LVFMLVVCSIGGMYYFSSQDAQVSGSQSQLVVRFIDKIRDKVTLQDEKLIKIQTKIYEKLKGFGSKSYIVRKMAHFSIYALIGISLLLFIYLFSKKLILSSSIALLLSIMYACYDEYRQLSVPGRSGSIKDVFIDSLGALTGI
MBO6165778.1	-0.031041666666666665	144	FAVLSVIIMIGIFMFSAKNGEESTDQSLKVGMAVGKLTVKNFDKLPEQEQISFAKKINLVVRKSAHFTEYMLLGLMLTGFYTGIKKYKMRFQLLLAWLTGTLYACTDEFHQRFVPGRACSPIDVMIDSSGVLTGVLIMTLCLLI
MBQ8331240.1	-0.03090909090909087	132	FIFSNSLQNGEESGAQSGKVHKIVNEIAQNAGIEKPISEKAIRNTAHFGEFAVLSFLIGMDLWLLRLLQIGKDWQRSLLWGLLPIPACFLFACVDEWLQSFSPGRATQFTDVLLDTAGAATATVCFLLLFFI
MBQ7636415.1	-0.030882352941176458	136	VFFFSSQDGNESGALSGGITEKVARFLYRFFGNGRSEEESLIFLENLETLIRKMGHAGEHGLLMLAVFLPVTVFTRKKDGYHSLFPRLCLSFLITVILAASDEIHQLFVAGRACELTDVLIDASGALAMGLAITVI
WP_094365953.1	-0.030872483221476472	149	ICILLLVLSMGAMYYFSSQDGRKSSEQSNKVVKAIDEVRNEVTLKDPKLISIKDKIFNKLRGYGKSFVVRKAAHFSIYACIGVSILLVIYIFLKKVTLSAIIAFILAVMYAVFDERRQLAIDGRAGSIKDVFIDSAGAFTGIFIVAIIL
MBI3458213.1	-0.030805369127516753	149	LRFMPPLAWMGVIALLSSDLFAADATGAWLFPLLGRVLPWAGPGLLHGLHAILRKMGHLVEYGILAALWLRALGPPPGPDAGGLRRGPSDRRPLGRRARLPRGATGAVGLSALYAVVDEARQGLTATRTPSALDVAIDTAGALVAVACL
WP_045175764.1	-0.030740740740740756	135	LIIFSLSSQPAKESNELSKSVTKQIIKATQKVGVPNVQIEPRKNIINKLNDVVREYAHAMVYLVLGILVANAFVVSGIKGSKSFLFFLLFCILYAITDEIHQLFVPGRGTEVYDVLIDGIGALIGIGLYKFIFKI
MBC8062340.1	-0.030671140939597316	149	LVLLWIAFIFYNSSNNYVTSNQISFKFLNLLKNGKNLVLDKDVKVETNNKQIYLPTTTRDKKLNLFIRKNAHAFEYIIIAVLLSHMLIVHGMRGRDAIIYILFISLLFAVTDEFHQLFIPGRGSKVSDVIIDFGGTLIGLGSYYLFKFK
MBE5848963.1	-0.03052238805970147	134	MAVIMRFSGESADISGNRSARMLVGIVNTVAPSADITLDNYEQIPALHNSERVVRKVAHMIEYGILTALIWSLLFGFRDLPRKYSYIFPVIIVFCLGIIDEKNQTTIEGRYGSWFDVCVDTVSAIIIVCLARYL
MBQ2030958.1	-0.030367647058823534	136	VLTAAVIAWMAVIYGFSAEDGEESSHTSEIVVDAVITVAEDVHLVGEGGVSERARERMTFAVRKSAHATEYAILAVLIAACLLSWGIWKEWVIAVIAWTGASVYAMTDEYHQKAVAGRAGQWSDVGVDAFGAAIGI
HHW09071.1	-0.03033613445378153	119	PKVGQRKSWKSLKSWYSRLTLVLPVAYMVGIFYLSSKKGSGLSLPAPDYIMHALLYAGLGVCWRLALSTGLGLPRRRAIFLVLVVATIYGVTDEWHQSFVPGRSPELSDLVADSAGAVV
RGD04764.1	-0.03027972027972029	143	SFLPALAVMYMIFSFSGQTGTESGSLSHEISYQIVSVADKILNKNLTENEKQIYTDRIEHPVRKLAHMTEYCILALCVSFPLYVYGVRGFLLFLLAGLFCMGFACTDEFHQSFVAGRGPSKKDVLIDSTGVFIGILAVQIFCH
MBQ8649513.1	-0.030206896551724156	145	AAAVMLVCCMALIFGFSAQDADQSTETSLKVISKVAKVVYTDFEELDDNQKQEKIDGLQFTVRKLAHFSIYTALGIYAFLTMVSYRGLKLKVRVFISLAFCLFYAVSDELHQLLSVGRSCELRDVLIDFAGAFIGVGVSFLIVRF
MCC6641147.1	-0.030147058823529395	136	FAWGAVSLWGGVIFALSTDSFSASETSRIVGPLLDFFFPGLAEATRSLVHAAVRKSAHAFEYAVLAVLVDRAIRLDAPGRALRASLLALGLAAGVAALDEAGQARRASRTGSPRDVALDTAGGVAGLVLAHGVRSW
WP_177691660.1	-0.029999999999999968	129	RFSAQPATQSNQLSTSVTEEIVNSMPVIRDYSEEQKTELVLNWNHIIRKYAHFSLYCLLGIIIAGFSLCFRISMHKRWTATLVFCLIYAVSDEIHQLFVPGRGCEFRDMIIDFSGSFLGSLAVFGIALI
EEF58351.1	-0.029895833333333288	96	TVYNVVLVFRKCAHLTEYAILAFLVWRATRKLVWRDKRPWQWSEAGVALWVAALYASTDEFHQTFVPSREGCLRDVLIDSSGALIGLLALYALGRW
WP_025654158.1	-0.029860139860139846	143	SFLPALIMMYVIFSFSAQSGTDSGNLSYSVSHKIVEIGNEVLEKNMEEWEIDEKAYEIEYPVRKIAHMTEYFILAVAVSLPFYVYGLRGFGLMLVAGLICVGFACGDEYHQSFVDGRGPSVKDVGIDSIGVFFGIMAVRICCW
WP_218228902.1	-0.029803921568627424	153	FRLLLVLAWMSFMFYLSSQPYQKQSLKPLLREHISEQRLKQVAPTGSFQYGRSVVSVKRLGTYGYVEFFIRKTAHVVEYAILALLAGYWLGSLYLMSKRKQTGIMLAVCVIFAVTDEWHQKFTSHRTSMTEDVILDTCGALLGTAMYYFFLKI
HJC37924.1	-0.029652777777777764	144	VFLAITLLCMAAIFLFSSRTGAESTGDSYFVGNIVGEVFVPGFDNWSPEEQQAFAEKIDHPVRKTAHAMEYAVLGLLTAGAFIDRRTSIRAGILVPWCIATAYAASDEVHQLFVPGRSGQVSDVILDSAGVLAGLLVLAAVRKI
MBQ8005989.1	-0.029640287769784193	139	IDSLFIIATLLFIFGNSLLDKSDSTDKSDNVTHIVEKLPPVQSALEEEKITNGDVEAAVRSLAHVAEFGLLGAEVMLLVLLVGLRPLSLSAFLPFFFCLIIGLADECLQLKTDRAAEVVDVLKDFAGSLFGGGGVLVIY
MBO4505692.1	-0.02957746478873239	142	VAVLLAIFWMMVIFAYSAKTAEASTKQSLRLGRALGRLVISDWNELSDEEQLAFAERWDHPVRKAGHVAEFAILGFLLTNVFIARRTKKRPTVVLSLFSGIVYAASDELHQTFVPGRAGMITDVGIDACGVAIGTAVFLGIY
MBQ3566320.1	-0.02955223880597015	134	ISWIPVAILMIIIFCFSAQEAAESMETSQSFSDTFFSILFPDIKKLSAEKQAEIIESCQFIVRKAAHFSVYGLLGILTCTASRFSRFKFYPLISAGICLLYAVSDEIHQNFVEGRSCEFRDVMIDFGGSVTGIA
WP_142413356.1	-0.029508196721311487	122	PSILWMVLIFYFFHEPGDIFSKNNNFIVDLLYKINSKIVDFLGYENLNILVRKTAHVTEYLILFMLLYYGFHKIYKNKNIKNLYKASVCSAFVTILYAFTDEFHQIFIQGREGKIFDVFIDS
MBQ9084470.1	-0.02946969696969692	132	ALLVSMLLTVAFIFYNSSLPKQESADASDKLGEIVEEILPDDTPVEDFVLTNLRKIAHFTEYGLLGIEIALYVLIFERRRWYVSLPISYACPFAVGFLDESIQVLSERGPSITDVWIDIGGYATFASLAYLI
OGY88961.1	-0.029204545454545438	88	ALIFFLSSFHDLRSPLPTLWDTLLRKSVHAGEYAVLYFFLWQALEKQKNRVLTAMLITLAYAMSDELHQGFVSGRHPAVLDVCIDFTG
CDA30798.1	-0.0291304347826087	138	IFTILIIVNCLVIFKFSSQNADTSSQTSGVVVNKIVDKISNANKNINKEKLTDDVTFVVRKCAHLSIYTLLGIWLMNLANTFNLLSTRNRIVFCIIFGMMYAASDELHQKFVDGRSAEIRDVCIDTCGVILGILLVIL
WP_117922505.1	-0.029007633587786272	131	ILGIMLICWMFIIFWFSNQPATESSEISGTISYRLVEDTDDIFNWGLTAEQIRKIAGNIEYPIRKAAHMTEYAILGWIAFAFLGSCGIQGKMHYIAVLGFNFCYASTDEIHQLFIPGRSGQFKDVCIDTAG
PYJ61264.1	-0.0289285714285714	140	IFWLPVVLWMGLIFGGSTDVLSSQRTSRIIGPLLRWFNPNVSDETIRAVQAVVRKGSHVTEYSVLALLLWRAHRKPMKNDPRPWSWREAAWAIFLAGVYAATDEFHQLFVPSRGASVWDVFLDTFGAAVGILGLWKFGRW
MBQ5412774.1	-0.028907563025210064	119	FLTVITIITLCLIWGHSAVGREGSAAESGWLFEHLGGLLRLFFGPERATEHLLRKLAHFTEFMLLGTETLLLSREYGKRGARAALTMLMCCNLCAFFDETIQIFSGRGPDVRDIWIDTF
NBH13388.1	-0.02867132867132863	143	ITGIIVIVWMAVIFAFSAQPARQSSKTSQSVSYKIAEWQSRLSGRQKTKEELTAQAQAMQLIIRKGAHMGEYAFLAFLLCVHLSCYGVNRSKMALLSLGLTACYAASDEIHQLFVPGRAGRLTDVCIDTAGGILGTVFFLFLC
WP_185257820.1	-0.028659793814433003	97	SAEQEHIIESIHTPVRKVGHLSEYAMLGITVAFALIYCHRLRGRRLYLLSIGLCVLYASSDEFHQFFTPGRSPMITDVGIDTFGAIIGILLCAQISR
MBF8251363.1	-0.02854014598540144	137	SRWLPLFVWMALISLFSTDSFSNDNTGSIIEPILRAVLGRSLSDQVFDFIHYLIRKSSHVSEYAILSGLWYRAVNPGLRGWSRKAAITACTLSIIYAALDEFHQVFTSNREGRPLDVMIDSAGVLAAIAIIWIYNKR
MBI4643376.1	-0.02849999999999998	100	LGSSARTQELIKWFFSWIPFLELEQLQEGHGYLRKAGHVMAYGSLYWLWFRAFLWRFSPRLRPAILWSLGFCLLTAMMDEGHQALEASRQGRILDVALDF
CCY79542.1	-0.028421052631578902	133	CSLIFMFSNDTGGTSTKKSDGLIVRTVEKVIKRNLSSEEKDKVLKYFVVPVRKSAHLFIYFILGFLIISLLREYRDINMKVVLLAVFFAFLYACSDEVHQLFVVGRSGQVKDVFIDTFGSFLGVLLYSFIYRF
WP_091235994.1	-0.028139534883720965	129	VLIFAFSAQPADQSTEISLGVGKAVGKVLIRDFEQLSAARQTAYAEDIDFVVRKTAHAAEYAVLGILFMFALGNSWVRWRPLVSFLCTVLYAASDEFHQRFVPGRSGQIRDVLIDSAGAAAGVLLFVGI
MBI5374342.1	-0.028119658119658112	117	RLWGPVIIWYEVIFFLSNQPSLKSDLPYDFILRKGAHMIEFAILSFLIFNAIYKSQQPEKRKNNSISHTICFSFIISLLLATSDEIHQLFIKGRQGNYHDVIIDSIGMMITAVILKI
MBQ7520040.1	-0.0279411764705882	136	ILFVAALIIAAQIYYFSAQDASDSTELSRGVTRFILRLFVPGYDDLPRREQAAYLKSLSLIVRKCAHFTEYAVFAAVLENYLRLRLPSGSLRLSAFLGWLIATLYAGTDELHQMFVDGRGPALLDVGIDSAGALTG
MBR3268770.1	-0.027933333333333317	150	LFCALTLAWMALIYWFSANNGRESGEFSGNILRKLLCVCYPGWSSKTALQKEAVIGRFHTFFRKCGHFSEYAVLGVFCRITWALIVSCMQKSRQRHSARDFLLPALLSFLYACSDEYHQRFVAGRSGEFRDVLIDFSGACLGIAVVSLIL
MCC3671229.1	-0.027651006711409402	149	IYILLLIMSIGVMHYFSSQNGSTSKSQSNAVVEIIDEIRDKVTLKDEKLIKIKDTVMSELKKYSKSMIVRKAAHFSMYAIIGGISMLVIYSFSKQVFLSACLSFTFSVLFAVFDERSQIAIDGRNGNLTDVFIDGSGALLSICILSILF
WP_006317473.1	-0.027563025210084042	119	FYIFLIILWMNVIFSFSSEIGYVSDSKSSNIAKHVYKSFEKVEFNAPLNVKDLNYIIRKIGHVTEYFILTILILGFLNTLNLRDKYKYLIAIIIPSIYACIDEYNQIFISGRDGSIKDV
KDR94643.1	-0.027183098591549305	142	LYWGAVLLWMLLILSFSSDTAVVSDRKSSMVLEKVEPVIETVEKSIHVELIENSKLHFYVRKNAHMFNYCVLAVLISLALKASGVNGHRRYFLAYIMATLFSMLDEYYQTHIPGRSGEVRDVFVDNVGVLVGLMVIWIIKKK
HBO03426.1	-0.027175572519083955	131	FIWIPAVICAVMIFGFSGQNGENSGNLSRKAAGVIVDIADSVHLVDVRWNGRQELIDKIELPVRKAAHMTEYAIFACLVYLAFTVDGVSWQLVRFISFFATAAFACSDEFHQLYVPGRNGCVTDVLIDCVG
MBE6159679.1	-0.02709923664122134	131	MFIIFMFSHQKADDSSKLSDGLILKTVRIIEKITHKEYSDEEILNKFVKPVRKLAHFTIYLILGILVYLYIKELQISKIFIISLLICVLYAVSDEIHQLFIVGRSGRIFDVFVDSLGSLTGILLMKKVGRL
HGQ52289.1	-0.02707692307692306	130	RWLLVVGWMCVIFYFSSQEGVVSHQRSFTIAFYIERIIEYVFARDIITDFNRKSFEFFVRKLAHVSEYFILSMLFYKSFYAKEKNYKKSAIKSFIFSFLYAVSDEIHQMFVAGRGPSPVDVGVDSIGMFL
WP_125568328.1	-0.026950354609929113	141	FWGAVIAIELILFYSSSMTYKQQTSVPFLERTLGRSNKPFYDSLSKISFNYGGKTQSIDNDGYYHFLEFFIRKGAHFSIYFLLGLFLCLAIYKYLSKNKFLMFLIPWLSTTGLAAFDEFHQGLTGGRTPSVSDVILDSVGA
MBR5518373.1	-0.026865671641791034	134	GVIFYFSAQNATESSGTSMGFIRRFLHKSLIEVMSLESAEMIEEGIETIVRKSAHFFIYACLGFCSAMTLYYSGKVNKKCILFIIPLVFCIFYASTDEVHQLFVQGRSGEVRDVLIDSAGSATGILLSIPVRKI
MBS6627921.1	-0.02679245283018867	106	ALIFYFSSRTAAQSMEQSGNVLLALEKILGQTLTSFAVRKGAHFTEYAGLGFLFANALYQSGKKHWGIWAAGLTSLYAITDEVHQLFVEGRACQFTDWLLDTAGGI
MBR2321591.1	-0.026776859504132194	121	LLTLACLLAVGFILYNSIQPATESAQQSSRAVEMVQKAVAVFAPNSPIVTATGETYDRLHEAVRTLAHFSEYALLGALAAWCYRSYTSKKLWLGVTCGGVVLMAVLDECVQTFSAGRGAQF
WP_117863462.1	-0.026713286713286717	143	LKALALVLWCVVIFMFSANNADESNKQSNAVFNTVIEFVNPVYDSLDTTAQAEYKDTATFIIRKLAHFSEYALLGILAFINFSKVKKLGYRGLFAAVFSCIYASSDEIHQLFVPGRAGQVRDVLIDTSGAVAGILLAILIRKI
ADV83962.1	-0.026699999999999963	100	EWDHIHHHLRKTGHFLGYGAQGLAWLRAWLRTWQPRFAWEAWRERWRWALQMALLNTMLVAALDEVHQSFLPNRTGLVSDVLLDSSGAALMLVIAFFFRW
WP_114643622.1	-0.026341463414634128	123	ILIIVFITAFWFSSKPANESAGQSGKVLVKMKLITKEDAALKTKKYLILSRSIRKAAHFSLYFTAGIGAFLATGSLKKSILIVFVMGGIDEFHQYFVPGRGAQFTDVLIDTLGGTAGAAAVKL
WP_211082183.1	-0.026219512195121978	82	FVVRKLGHFTEYFVLGALTQLPPAPHARRQRWIQAALLCAVPALDETLQLFVPLREGALRDVAIDSAGAVCGLLAALLIQRL
MBY0759427.1	-0.02613793103448277	145	IWAALAVVWMAVIFAFSAKTAGESSKDSLLVGKMIGEIFVSDFESWTKERQDTFAEAIEYPVRKAAHGTEYAILGFLLFQTIRSGTKTTLGKTGIYAWGIGTCYAAGDEFHQLFVPGRGAMITDVLIDSGGVLAGVAVAALTWRL
MBR1508470.1	-0.025972222222222223	144	IFGILAIAVMVMIFGFSAKNADESTEESLEVGMTIGKVTVKDFKKLPYPEQVRFAEKIDHMVRKSAHFLEYTVLGFILFFTFYGEKLKRVKAGIFGWITGTLYAVTDEIHQMFVPGRACMFTDVCIDSGGVLTGTLLSVLILGI
MBP3461102.1	-0.025755395683453225	139	LKTLMVLIWMSVIFTFSNQPSKESSNLSDSLILKTVRIIEKFNHKQYSDEEILKKFVKPVRKMAHFTIYLVLGILVFLMLKEYNIKDTIIVSLLICIIYALTDEIHQLFIVGRSGNLIDCLIDTLGSIIGILVLNIKRR
MBD8916530.1	-0.025633802816901412	142	VWLIITVVWMTVIFCFSAQPADVSTDTSLRVGMTIGKMSVPDFSKLPKEEQMDYAEKIEFPVRKMAHATEYAILGCLLTNLCLTLPMKKAYMWSWLMGSAYAATDEFHQLFVPGRSGQMTDVMIDSVGCLIGCLVTCLILHL
MBR3949992.1	-0.025517241379310353	116	CAALLVCELVFIWGNSLMPGEVSQAISNWVQNLLMVTRPDAEGNPVGNGILRKMAHFTEFAALGMTLAWLLGMLRKKWHWPYLLGTAVACIDETIQGFTPDRAPGLLDVCIDSCGV
WP_221680469.1	-0.025496183206106898	131	SMTYEQQSILPELEDLLANKPFEKQLSILKIPYWGTIVSVEERGYFPFVEFLIRKLTHFIGFGCIALGLYFAWGKRRFAASIAIGGTAIIAVLDEFRQGFTPGRTMSAQDVLVDTAGAIVFVSLVVAVRKI
NOZ28100.1	-0.02543859649122804	114	GHWLPPIAWMGVIFLLSSRPDLPNLTPGLPDLQNVLAHMTEYGILAYLLARALDYGRYVNRTHLWTIGVVMLYAASDEWHQKFVPGRHADPVDWVVDVTGALLVLGLRHWWIRR
MBV9775127.1	-0.025353535353535333	99	GPALLWAAVIFYLSSRHRVPVPDITGADKVCHFGAYALLGFLLAHGARRSGLGSAWAPVLGSLYGASDEFHQSFVPGRSSDPADWAADTLGALTGAFLY
MBO4422567.1	-0.025277777777777746	144	VLSVLIAAMLVFIFVMSAKTADESNRISRSVGYRIGETFKKDFDTMTESERIDYAESIDRPVRKSAHFLEFLILGALLYADLRVIGAGKSQSVVPALSAGVFFAALDEFHQLFVPERAGLWSDVMIDSAGVVFGCAASFLLFLI
WP_084124862.1	-0.0252054794520548	146	LAWIPAILVMIIIFSFSSENGSESSGLSGSLTKKVVEAVINTVDLKVTREEEEHIIENIHTPIRKLGHLSEYALLGLTTAFAFACAHRLKGRRLYLISLCLCTLYASTDEIHQLFIPGRSGMVTDVGIDAFGALIGIGIFSCIYKL
HBA38068.1	-0.02510638297872343	141	ILFCLLFLNCATIFTFSNQNGSDSSSLSGAVATKLVDTYSNAKNKTFSHAQKNKITKSTKAVVRKSAHFLEYFTLGIIFYLLMRNYRISHPVISTIGFVFAFAITDEIHQFFIADRAARLFDVAIDTAGDTVGALISIAIF
NLD46431.1	-0.02505050505050506	99	VLWLAVITWMGLIFYFSAQNASDSAELSGQTVRKLVEFFVKDFKDMPDHAQYSMVKNLEHMVRKTAHMAVFFVLGTLVTSALLQHTVKKRFWTALLICT
MBR2646319.1	-0.02503937007874014	127	VLTALWLVMIGFIFFNSSQTGEQSAARSSTLTDTVQQVVSVVAPQSPIATAKGEAYDRLHNCVRVWAHFIEFAALGVLTCWGYFSYTNRKKYLFAPILTLVFVPFLDEWSQTFSVGRGAEWQDCLID
OQA18838.1	-0.024879999999999982	125	IVIYSFSAEPAVESDKTSGSVMAFIADLFDIADPELFALRYEVVLRKCAHATEYMILALLLYAATYRKKGSCISNMMLPFVIAVLYACSDEYHQLFVPGRDGNLKDVFIDSAGAAFVVAVITFLR
WP_154461123.1	-0.024820143884892093	139	VFVLCALFVVVLMYSLSSEDGFTSSNRSSIVTESLKEEVKETLRSSPKGYSLAKRIKGYIILYSPYGSDWNLTMRKLAHFLIYFCMSFMIYLSLCMLSLGKGKRILITLLICFFFACIDEFHQGHIIGRTMSKKDVLID
OPY59277.1	-0.02474820143884888	139	VLACLAAIFYFSAQPFSAQDLRAEIGRHGRIVQKVRDLPPVSFSYGGEIVDNRLNPEDFIQFWLRKGAHFVVYGLLGLAIDGALAAAGLKGCRRWIAAGLFVFLVAVLDEQNQMSVPGRTGRPLDVLVDLAGFFSFVLL
WP_136714741.1	-0.024740740740740733	135	LPWILVVLWMVFIFYQSHKPAPESNKLSKGITEIIVETVEKVTPDVEIEVNKYHHTIRKNAHFLSYLLLGILVANGLRNSGVNIGLAVIICVLYAISDEIHQLYVPGRSGEVKDVIIDSAGALVGILGYGWFAKI
MBO5047410.1	-0.024652777777777784	144	ISLFLSVLTAAMIFSFSADTAKESSQISSEITDKVLSSVGIDKETTPPAEYEKTKSQTEFSIRKLAHFAEYCLLGFFLCIFFRTFDRVFWLTLLFSLGVAVPYAALDEWHQSFVPGRGPGVKDVLIDSAGALVGAVVALFAWYL
MBO4392575.1	-0.024632352941176442	136	SESVEVSATDGEKLPEEFGNPAKSAYGEEVVDKVIIPKKRWLGIHPLRFSSMVRKGAHFILFMLLGLFFCLALTSFLSKHNYFTFLISVAFCAIYAGTDEFHQYFVEGRGAEFTDVLIDVSGALLGILLSTLIYFI
MBO5503589.1	-0.024575163398692798	153	VVTVLCFLWMGFIFYMSARPSDLSTNDSYSVGMLIGRTFVSGFSARPFAEQLAFVGRIDHILRKTAHFLEYFILFRLLYSGPVGLLEDKGKGPFLRTSIFSSGKNAAAKRASRAFACAAAAAIAGVLYAASDEIHQLFVPGRAGRFGDIMIDS
MBI4660044.1	-0.024552238805970135	134	KYWLPVLLWMAAIFAGSSPLLSSERTSRVIGPFLRWLKPDISDLAVQRVQLGVRKCGHLTEYAVLSMLLWRAIGRSRPFCEKSRNGFALGWAFLGSTLYAVSDEVHQSLVSSRFGSAWDVATDAVGAALGLALI
KPL20735.1	-0.024545454545454523	110	WHWLPPILLMAAIFYLSHQPDLPRAPDPLLDVLLKKLGHATEYAVLFLLLVRAWSQSQTGDRVLDTSLLTTAAYAISDELHQAFVPGRRANWYDILIDASVALLLWRFLR
WP_090010806.1	-0.02451428571428571	175	ISIMLCVLWMGFIFYNSSQSGTASNNFTNKIVDKIINVSEKVQEKGTDNVKVYASPESSNNSNVSLKSLSSDTLVGSIKSSIKTKDKTALNVELRKIGHALEFLVLAVLLCNVFFTFGFQGSRVIIYILFIVLFYAVTDEFHQIYVVGRGSSVRDVLIDFFGGILGLIGYYVTYY
WP_184310921.1	-0.024468085106382993	141	VAWVLVILWCGVIFYFSAEDRIVSHDRSSKIKETVEKVIVKVVKENGIDRNIRVRLEYYIRKTGHLLEYFILAVLVFNALWVSGIKGLKLYSVTFYMSLVYASLDEFHQSFVPGRGPQVSDVLLDGVGVAMGILLSAMLRR
WP_212905083.1	-0.024222222222222273	135	IVILLCLLWMGFIFYMSSNIGEVSHKRSDAVVTFIENQSNELKVQNGGTIKAKQIKKNKLDHLVRKNAHAFEYIVLAMLVSGALFTYNLKGKEALIYVMFICLFYAVTDEFHQSFVPGRTSFISDVLIDFLGAII
MBR1771708.1	-0.024206896551724148	145	VLGVLLSLLYVAIFNFSEQDAETSSSLSMEVTERCVETITELSGQPADESLKHMLAVKYEKYVRKAAHFTEYAGTGVLSCLILALWMVKSRGRLLCNAAWLLVSGTVDEIHQAFVPGRFSSPFDVLIDTAGGLFGVFLAMLMIKL
MBS6842859.1	-0.024206349206349242	126	AAWARCAAWMVFIFMMSAMPGDVSGEQSGFVTEMIEKALTFVFGAQTAGGIPVDALEMVVRKCAHMGEYAVLFWLWAHALSVSGAKHPARTALIVCAAYAASDEFHQCFSEGRGPSPVDVMIDTVG
MBE6553373.1	-0.0240972222222222	144	LLCVLILLNMTVIFFFSEQSGEESDKTSAGVTQAVAQVTVKDFESKPPSEQQSIIEKLHPYIRKLAHMAEFGSLATLTFLLLLTWKGAILPRFAISQAFTFLYACSDELHQMLSDQRGPQFTDVLIDMIGALLCASILLGVVLL
OLA72004.1	-0.02407692307692307	130	TSWTAVILWMLVIFCFSAQNADQSSGTSGGFAKFLAKILYRDFNTIDKPSQDILINKCQFIVRKTAHFTVYATLGILTYMAVRISKFKFSYLISSVICLAYAVSDEIHQYFVPGRSCELRDVFIDFSGSV
MBM3846416.1	-0.023985507246376804	138	MIVMAWLLVIFGASSDSASSNRSSRIIGPIVRWLYPQAPPEQVQRVVFVVRKAAHVTEYAILAWLLLRALRASNGLTSDHRWNRKLALWAWGLATLYAMSDELHQRFVPGRTGQWEDVAIDSAGAALGLFLVWAVASR
MBS0152820.1	-0.023947368421052617	114	GPVCAYAALIFYMSAQSHPEEQVPFITDFSDKALHAVEYAMLGALCYRAFHATPGERWRRQAMLLAIVCTSLYGISDEIHQAFVPFRESSWLDWVADTIGGTIGAGVMYWVLSL
MBQ3303610.1	-0.023925925925925882	135	FLVASIVTAVLIFWFSSKKGGDSQAMSDIVTLHVARTLKPDFMKMSVKARQSYLEMLSTIVRKNAHFCEFMLLGFNLMGTMRFYFPMLSDGSCRLRAMGIAVLYAVSDELHQLFISERSGQVLDVLIDSAGSLTG
MBR3895381.1	-0.023732394366197153	142	ILLFLIFAEMVLIFFFSSQNADDSGKISGNLMEVVAGVTVKDFEQKPPSEREKIINIWHPYLRKAAHMTEFGVLGGTVFLFLLTWRGRIWWRYCAAVAWTFVYACTDEWHQKLADGRVPHFKDVLIDTSGAVIACALVLAVL
SHK27284.1	-0.023565217391304332	115	FRAVPCVLCMAIIFKLSSMTMDQLEDFPHIWDKLAHFCEYATLAGCYAMLWTRNEWSKRQWLRVLVVGILALAYGCTDEFHQSFVETRDSSVFDLVADLTGGLTGGIVYAIVTRI
WP_227219696.1	-0.023475177304964505	141	IFAVLSAAWCGLIFYLSSQPGDESSRTSGGFINFFCELIVPDFSGFSGAGRAEFVENLQFIVRKCAHFTAYLVLAVISSQFFVTFKKLANEGARKPLKAYAAAWIFTTAYAASDEFHQLFVAGRSAQVRDVLIDSCGALCG
MBD5494779.1	-0.023382352941176483	136	IAGVLALLWMCMIFAFSAQESEESSEVSGAFSQQIVSGVGKFLHLNLNDEELRRIAEAIETPVRKAAHMTEYAVLSVLIYIWIGKWKHAIIFAALYAXSDELHQLFVPGRAGRLGDVLIDXAGAXXGVLIFIGVKK
NTW30553.1	-0.023373493975903596	83	KGAHVFEYLVLSLLAFNAFRLAYPKERSGFHVSLAIALSLLYAFSDETHQLFVPGREGKLSDVGIDLIGMAAGAISVALLPRK
WP_215698779.1	-0.023311258278145695	151	LLLAAVIGWMMVIFSFSAKPADESTQMSHETGRIVARIINRDFNDWSVESQSSYVERIDFAVRKSAHAAEYALLGLLLFLTAAEWAGYLKKWGWLGKHRGLMAWLAGTGYAASDELHQYFVPGRSCQFTDVLLDSVGVLAGIILCAVLIKL
MBU6282265.1	-0.023249999999999993	120	SRWLPVVAWASLVSFLSSDVFSGDHTGGFLLPLLRGLLGWAPSWAPDLAHAAIRKLAHVTEYAVLALLVARALDRPERTRDAVVAGALAFCAAHASLDEWHQTFVPSRVGCVADALLDTF
MBI5775540.1	-0.023214285714285694	140	RYWLPVLAWMLVIFSASTDLMSGRRTSRLIEPLLRWLVPDISSEALRRAHFVVRKAGHVTEYAVLALLLWRARRKPVPKDLRPWNWREAAWAVGLAALYAVSDELHQWLVVTRTASAWDVALDTSGALLGILCLWVLGFR
GBE58055.1	-0.023146067415730363	89	GVWDYILRKMAHMTEYAILWLLLWRALGEHINRDRAVLALAAVLALAYAASDEFHQTFVSGRTGRATDVGYDLAGILMVLAFVLYRKKK
MBK8541841.1	-0.02305555555555554	108	YLPPLAWMALIYGFSDRPDLPQVGVGWQDFVVKKSLHALAYALLFRFWLRALAPEGRASPTAEAQALAICLLWAASDEWHQTFVPGRTGRVRDVAIDAVGALAAMAVL
MBO5487085.1	-0.023046875	128	LFGILAVAWMGVIFLFSSQPAEQSTDTSHQAGRMIGSIIIWDFEQWSSEEQENFAEKIDLGVRKTAHAMEYAFLCFLIFMTFHSCGLTGKRCFVIALLMTAGYAVTDEIHQLFVPGRSGRILDILIDS
MBE5928806.1	-0.023006993006993	143	IWFILVIIWMSVIFSFSAKEAEESTEESMNFGRIVCSIFVPGYDNLTDDEQYELAKDIEYPIRKCAHAAEYMLLGLLLAGALYVSSNSKMWNVLLPFCIGSVYSVTDELHQFFVPGRSCRFTDILIDSFGIIVGVVIYYKITK
MBQ8494642.1	-0.022900763358778598	131	SAQPAEESSTVSGGITEMIVSIITPGFEGLSEAEQQALVEAWHEPVRKLAHLTEYAILGCLLTASLYLTGIPMKASALSSVGISLLYAVSDEWHQSFVEERGPGVGDVFIDLAGAVIGVAALVVLYLLIRR
MBE6537902.1	-0.022734374999999946	128	GNSLQNVEESTNTSEGVTNIIVEKVEPIKGAVESNKITVDEVEAFTRSLAHVLEFAALGAEFMLLVLLIGLKPLWCGILLSNSSVLVLAVLDEALQTLSDRATELIDIAKDFLGACLGTLFVLMLYAI
MBP3377407.1	-0.022727272727272714	132	YLVLTLLVIGFIFGNSLKTREESGKISTGIAEILKPFFDPHDSMTEDDFHSMIRKFAHGLEFAMLGLCCGGVMWCVAEVNKKYHVAASVLVPLIVAVLDEFIQSFNGRGSDVRDVMIDFGGAVVGLAAISLI
MBR6880928.1	-0.022720588235294156	136	IFKLSGENGTESSERSNDIINIINSLTGVKLTNITLVRKIAHVTEYAILTIFTFISIRFTNKISPETSYAESHVKMMKSDNEMYIGMTLWFTVLCSIFDEYYQLFVDGRDGSIIDTCIDMIGIVVVLLIIRIGFLI
MBE6634400.1	-0.022638888888888858	144	LLCVLIILNTWMIFGLSSESSEESSQLSRKVTAVLAEWTVRDFDQLSAEQQEAEIDRLHPTVRSLAHMTEFACLGGLWLLLLLTKKKATLFFRGGIAMIAVLLTAILDELLQKWAGKGRVADPADVLLDCLGGFLGCCAVLAVI
MBI3182286.1	-0.022560975609756066	82	DKVAHFAEYALLGALVSRATLGYGLERLRAVAVALGVCAAYAISDELHQAFVPGRATEVLDLVADVLGAGAGAIGWYAAGRR
HBI86072.1	-0.02251700680272107	147	ILWMILIFWFSAQDSTDSGTLSGNLLRRILKLFIRNWKDLSAPERWRYITQLHTLFRKLGHFTEYTVLGTLLALTMRRIEKFIHRSRQTRPIVWAFWLPALLALLYAASDELHQRFVPGRSCELRDVCIDFSGACLGIIIAGLIMRL
WP_088572176.1	-0.02247422680412369	97	IRWTLTLAWMGVIFLLSAQPHLPQAPEPWLDTLLKKTAHALEYAILAALARWALQAEPVKHPGLLGWLWAVLYAITDEAHQSLVPGRHPSGWDILID
MBQ7936818.1	-0.022301587301587298	126	FIFSNSLKNGEESVADSDAIIALIEPLIEKIFGEEHQIDLNYIVRKSAHLAEFFLLGALTSCLILDLKRRHGKHLRGYEFFYVLAVAVADEYIQSFTGRTSMVADILIDFSGAILGFGTVFLIFAW
MBR4769132.1	-0.02226027397260274	146	CIFLTILQMSYIFVMSAQDSEDSSVISAFVSKIVGQFTVEDFRDKSKQEQDDIVSSIDSPLREVAHFIEYAILGALLYLDLYYCFYRKGKRVLILTAAFMIGVIYAVTDEIHQIHVPGRAFEIFDIGLDSAGTLAGVLLTFLIMKI
OUP38263.1	-0.022136752136752105	117	LVALLCWVALVWGHSLVQGPASSLESGAVVALLRPLFEALGVTDVDLMSLIVRKCAHFSEYAVLGVLAHGLFRARLREKGEAPLPRALLVALVPVADECIQLRVPGRSGQPTDVLID
HIW84543.1	-0.021999999999999992	135	LLTVLVLLWMGLIFWFSAQPSDESEDMSLEAGKLAGQILVPEYEEWSQARQLAFAKKIDLPVRKLAHATEYAVLGLFLAAMYLSYGLDGRKWILISFLSAAAYACTDEFHQLFVPGRAGRATDVLIDSAGALIGV
HJB08295.1	-0.021586206896551705	145	IFTVLTVIWMAVIFTFSARDAQHSTEDSSRAGAILCENLIPGFSEWPKEKQKALVERIDFPVRKAAHTFEYAVLGALIFLTAALHAGTSSTMTKCWRRAWLLSVGYAVTDEFHQYFVPGRACRLFDVAVDGAGALIGIAILAFIL
MBO5999006.1	-0.021562500000000012	128	IFCFSARPADLSDRDSGLFTQLAVRILYPEYQVWDQARQLAVLSAADRAVRKSAHFAEYFILCILYYRTLSLSVKRALTLSAVLSVLYAVTDELHQYFVPGRAAMARDVLIDSSGALFAVLIILIIRK
PYQ14949.1	-0.021481481481481452	81	THPAEYLVLTLLVVRALHGGGVTPIRRGTCLGAIALTVAYAISDEIHQLHVPRRTASLKDVLSDTLGAVLALGVAEVFQRI
MBS6601696.1	-0.02128787878787878	132	ILICIVVFCAIGIFSNSSENYKESNSKSYSIVYKLNIKNPKTEYKLNKVIRKCAHITEYMVFTLIVLFTLKSFKVERGYRILIALLVCILLGLTDEYYQSFISGRGSKVSDVFIDFFGGILACIFYTIGEHI
MBQ8374489.1	-0.02126760563380284	142	IFLALTVLTVCFIFSNSTKGAEQSSSDSTKVTVTVQEIVGAIDPDSPIATATGEDFDLLHSFIRSMAHCIEYTALGAFSFATYLSFTRKKRYSFIAPVGSVFVALLDEWTQTLTDGRAAELGDILLDGAGVLLGSLATLAVF
MBO4212143.1	-0.02110091743119265	109	LTVLWVWFILSRSAKPASESSEESGWVLELARKLIPEIEMHTVRKLAHFTEFAIFGVLLWEDCRLWENLLWWVPLVMGLTVAAADEFFQTSVPGRSGQLSDVLLDFSGV
HIY84267.1	-0.020948275862068946	116	WALVAAWACFIFYASSNTGADLNEGTGLFSLVYQALKDAQAQILGPDADAINSIAHFCEYALFGALWTNALRCHLPLSRAVLVAIACASLYGVTDELHQLFVPDRACDPVDWLVDT
HBK78313.1	-0.02074074074074072	81	DKLVHLCEFGVLAVLFWRPLRETAVGRSEVRAAAVLFVFVAANGLIDEFHQSFVPGREPSLMDSAADMLGGGLAIYWLLHR
MBV6397512.1	-0.02064220183486239	109	KNWLPACAMMALIFTASSIPGGALPDFEEFDFSIKKLGHAIGYALLSVSYARGLGQRPRLAWLLAILFAITDEFHQSFTPGRSPSVWDVLVYDNLGATIGLLIFKKITK
MBR3153153.1	-0.02060240963855425	83	YRDIKQEVSYYVRKSAHFIIYLIGGILLFNFVSTFTENNKKRILLAILFVCLYAISDEIHQYFISDRSAEIADVALDTFGAFL
AIE85699.1	-0.02039999999999998	75	WGKAWWLPVKGWHATEFAVLYALLRYSGRNREAALLLVTLGAALDEFHQTFVEGRTGTARDVLIDVGGALAAVGV
WP_141611627.1	-0.020162601626016206	123	HSWGPALINMAVIFWLSSQPQLGGPHWLEELVRGWLQEGPLLERVLPVVAWVEPYTSWAGHLVAYGCLALALLWGIRRQWPARPGAWRLAWLGALLYGLTDEWHQHFVPGRHTDWRDLLTDGI
MBR6644208.1	-0.020076923076923044	130	ALALTVVIIFSFSLKNGEESTDQSNWVAQQMQAVTDFIEDTTGIEVNVRKVGHFSEFAVLGTEAILLYIFNRRYEFSRLFNVFAIGLTTAVCDESIQLFVPGRSGQIKDVGIDMLGFVCGALLTSGIYYL
WP_147945873.1	-0.01970149253731343	134	LAAAILWMAFIFIKSGESYQQQSLRPLLESKFSGVELTKQFPKWEFTYDHQKVSWQDPIGFIEFLIRKAGHISEYAVLALLWSLALLVKQVRVFIALLASFVISVLYAASDEWHQTFVGGRTGHAIDVVVDASG
PWM73222.1	-0.019696969696969695	132	ILAVLIAATLAFIWSNSSDSPEDTHEKSDGIVEILKPILDPFDLVSDEDFSFLIRKAAHFSEYALLGAELFVMRLLLERSSNTAVPLAVLCTAVIDETIQIYSDRTSSTVDVIIDFFGGLAGILFIYICLRI
MBE6574403.1	-0.019694656488549605	131	TLVIIWMSGIFYLSHQSSQASGKVSEAVAETVYKNVDLTPERFEYKKDSWLIAHYEQLMRKLAHLFLYVVLGGLLAMAISLYTKKKNRIFLFSGIIGIIYAVSDETHQYFIPGRSFLIKDILIDSVGVIIG
MBX5493261.1	-0.019633027522935737	109	WRVGPAVAWAGAIFWLSSQPDLPRVDLTLLDLLWKKGAHAAGYAVFALLVQRALDPSWRQPRGRLLAWLLAVAYAASDEWHQAFVPGRTATPIDVAIDAAGAALGLRLW
MBS7240527.1	-0.019142857142857152	140	PAVFLLVGLYCLIFSFSSDEGEKSSTKSHLVSQTCVEIVNRVTGRKWTQTVKAQLADYYEHPIRKLAHFSEYCLMGVLLFVIWSQWIPRNKVFTLMILSWVFLSAGLDEIHQLFVDGRDGNVIDVLIDTLGGGFGLFVSF
MCB0077771.1	-0.018859649122807014	114	QRWWPALLLMGIIFTVSSFSSFPGPQEPLLDRLFKKGAHFVGYGLLALSYLRGLRQSGLRHARPLAFIMVLLYAISDEWHQTFVPGRDGNVIDVGIDSAGAALALGWQQWWSQR
CDD34941.1	-0.018802816901408437	142	IYFVLMLIWMGVIFWFSAQPAEKSTQTSLHVGRLVCGIFVRDYEELSAAEQTTLAENIEFPVRKAAHASEYALLGILIFGVVRKKEMTKRQMLCAIVITALYAASDELHQLFVPGRSCQLRDVLIDTAGAVAGVGISYIILR
MBP1864788.1	-0.018640000000000028	125	IIIFKFSSDTGKVSDGKSGFVIQIINYLGIDINNIFGEMTNFIVRKLGHFTEYFILCFLLMIALEENFSLKKAMKLSLFITFIYACSDEFHQLFVPERTGKIKDVLIDTCGGILAVGIRFLLAKK
MBK7256609.1	-0.018395061728395085	81	LLHMGVYAVLGFVLYRGIRRGQDWRWEIAGWVTFGVGVLYGASDEFHQHFVPGRSMDVYDLLADAVGVACAIGVARYLERR
MBR1875222.1	-0.018354430379746822	79	VRKSAHFFEYAVLGFLNARALNLSGKNIFHSIWLSMLYSMTDEFHQIFISGRSGEFRDILVDTLGASFGTLVYFLTHRK
MBQ8821264.1	-0.018088235294117603	136	YGVLVIIWMMAIFMFSAQDAEESSRMSMGVGETVGKVFVKEYESWSEEKQLSFIDSVEFPIRKLAHASEYTLLGVLLMGALSGRKGRAFLIGALYAASDEFHQLFVPGRSGQITDVMIDSGGVILGILIYCLFRRI
MBR6051601.1	-0.01798611111111111	144	FSAAMSVVMMILIFNFSADNAQESGQKSAEITEKIVQTVDPEIIKKPIDEQRRVYESVGAYVRKSAHFLEFAALGFFLSLMVNTIYPDFLRRFSITLGAGALYAAVDEIHQIFVPGRAAEFTDFLIDSLGVSIGILISIAIFAI
MBQ9086106.1	-0.01796992481203006	133	LLLLLTVGWMLFIFNNSLQDGVESGQQSKRLLQFLQDLLRSLGFRGELSERVLRKLAHFGEFAILGFLVCVDLWCGGLFSLSDPPPRSIRIASLSVPFCFCIAGIDEFLQCFSKGRAPQFSDMLIDTSGALCA
WP_230496742.1	-0.01795918367346939	147	WLVLTIIWLILIYSMTEMSYFNGESTSTAIEKTIDRTETIKKKIVKPDDTAPIVSQQADPRIIHHLNVFFRKSAHIIVFGILAICIYQSLKRSSYSYVLALLLTFLYAIFDEWHQSFIPERTSAFKDVLFDTFGACIALLLLYSISR
MBR6338501.1	-0.01766423357664236	137	FLVLAVIWAAVIFGFSAQDAERSASLSREVAEGMVNTFEMETPPETVEHYVRKSAHFSEYGVFSGLIFGSVAFLLRYFKKSPYKAAFVSPVFCLVYAASDEFHQSFVAGRSPELKDVIIDTSGGIVAAGGICLIMLI
MBQ9796494.1	-0.017638888888888885	144	ILGVLILCNMVVIFLFSAQDGRESDRTSHKVTTSVAQTVVKDFENKPQTEKDAIVTQMHAPLRKVAHMLEFGTLGALTFLFLLTWKGQIVLRYLSALSFTLIYAITDEIHQNFSEGRGPRASDVWIDMSGALILCTVLLILFIL
MBR5301381.1	-0.01762589928057553	139	RGWAPALLWMGVIYAMSAMPGNTSGETSGRLTELAFKIISLLFGRKAAGISADELHLLIRKAAHMTEYAILFLLFQRALRMEGAKRPGLYALAMCAAYAGTDEFHQKFVDGRGPSVIDVGIDTLGAAIAWGMTRMISII
MBQ7583220.1	-0.017605633802816906	142	LRFIPAVVWMYVIYRLSDKPATESTAQSETLTLRLVRFFAPLTDMDSSGQREAAMLLEPYVREAAHAAEYAILFIAVVIAVSAFISDDLKASLISICICFLYSCTDEWHQLHVQGRSAELVDILLDTAGAFIAMIIYNIWRR
MBL8072761.1	-0.017094017094017082	117	RLWGPVCAYAALIFYVSSQSHPEEQVPFVTLFSDKAVHAVEYALLGALCCRALYGSQREAWRRQAILLAIIITSLYGISDEIHQAFVPFRESSGLDWVADTIGGAVGAGVMHRVLSL
HIX98907.1	-0.01703703703703707	81	IFTLMVILWMAIIFSFSAQPADESEQMSLSVGHVAGLLFADGYEDWPQERQDAFAERIDHVVRKAAHFTEYAVLGVLLALM
MBO5530130.1	-0.016953125000000013	128	IKILLVILWMIVIFCFSNQKATDSTRLSDGFIKNTICKINKTDCDKTIKKSFKPVRKCAHFCVYLILGLLVMNCFNIKRKYIVYSLIICLLYSVSDEVHQLFVNGRSGEIIDVFIDTFGSFIGIFSLF
WP_055227373.1	-0.016944444444444453	144	SFIPAILMMSMIFSFSSQNGTESSQFSEKVARGIFITIDHVMDRGWDDEKIQELADEYQYPVRKLAHMTEYCLLAICVSLPLYVYGLRGFALTFLAGILCVAFAASDEFHQTMVANRGPSVKDVGIDSIGVLFGITFVRLFCWI
EIP98077.1	-0.01693548387096773	124	QDNWQETCIVGDMSRSQNAPLWHWVYVVLLISTVIWASNHSRVAAPSISNFDKLAHFSVFGLMGTLLLRQLGQRRWWLALLLVSLFGASDEIHQHFTPGRSSDIRDWIADTSGAAVAIAAYCLI
GJM45423.1	-0.01689189189189188	74	RDKLAHFGEYFIFGWLVARSFDGYGWSGRKHLLWSVLFGLFLGTVDEFYQGFVPGRERSILDLAADVGGTLAGW
MBQ9358590.1	-0.016762589928057528	139	FSISMLVVWALVIFCFSAQDAKDSKDLSRGFTHKLLCVVSPYYRSLSRAGQEKVLVKVGEGIRKTAHFANYTILGFISCVAAFSFLLKKPFRLTGPALLCFLYAVSDEIHQIFVPGRSGEFRDVLIDTAGGLTGILIAF
MBE7059312.1	-0.016643835616438354	146	ILFVALVLWSALIFSFSSQRAEDSASLSRDLAKKVITTIEKVFGIEVDNSADDENGKAGRFFGLIEHYLRKTAHFFLFMVLGVISSALAGEYSGKYKYAFAVALLYCLFYAASDEIHQLFVPGRAGMLRDVALDFCGSAVGSIAYI
NOR84107.1	-0.016605504587155935	109	PLVWMAVIFVLSGTPSDEIPKVEGWDVLLKKGGHMVAYAMLTVLLLRALEAHTPTRKAAWLAVGIAVLYAMTDEYHQTFVPGRKGTGIDILVDAAGALVGLRVWRWTGR
WP_161742237.1	-0.01639999999999997	150	FKLLFLFGWIFLIFLFSSQSYEEQSIIPFLSKHFSERAATEVLPDMDFYYFHHEYSNAKKPFDLIEFLFRKGAHLFIYAVLAFLAATALRAGDKPRYWLLVPLLVAVSVAKVDEWNQSFTVGRTSNPKDILIDAIGGVMGLGCYIILRKL
MBO5502094.1	-0.016319999999999987	125	VCFIFSNSAQGAEESNEASGWVAAFLRPILDPLGRLDDAVFHKLVRKLAHFVEFGALGVCLCACFVNTPLRRPWISALAGSVLVACCDETIQRFTGGRSCQWQDVCIDSAGAVCGILFVCLIVLI
MBI3359532.1	-0.01628099173553715	121	WWPALTVMVLIFVFSSVPGDEIPKYAGLWDFIVKKSGHLLEYGLLAVTVWRATPRGVGASEGDSRKSNALARSLALTLGYAVSDEFHQLFTPGRRSNPVDVGIDLVGACLGLALYFAVGAI
WP_216563314.1	-0.016206896551724123	145	IFLIAAIIWMCVIFWFSAQPAVESTQMSMTFGKKICSIFVPGYSKFSDEKQYEMAKSIEFPVRKSAHASEYALLAMLWCGYFKYKLKKEKVIKLRFVFPWLIATLYAATDEFHQLFVPGRSCQLRDVMIDSVGAAAGVFIIYGIF
MQL52244.1	-0.01596026490066225	151	WRWLLVGVCLLAIAYFSGQSFAEQDLRPEIRRHPRMVEKVRELPPVSFSYSGQPVDNRRAPADFIQFWLRKGAHVVIYGALGLSLAAALDGAGSGGRRRWMLAGVIVILVGALDEWHQTFVPGRTGRAVDVLVDLAGFVVLVFFFSLFVRF
MBW8864475.1	-0.01579831932773112	119	AYWLPLLIWMCVIFTASSDVDSVKHSSTLFEPLLRWLFPHLSETHVVELHHLRQPQRNIRLPWRQDQAGLALAIVLLYAASDELHQVFIPGRTALVSDVIVDVIGGSIGLTVLWLAGKK
WP_125943435.1	-0.01578947368421054	133	MGILFYSSSQTYEQQSQISTLHRLLQNEPFKEKLAGTVIHYAGSTISIEESGYFHFIEFFIRKGAHFFSYFIIGGSLFLGLQPRINHLLLTGVISWLAATGYAATDEFHQMLTGGRTPLFQDVALDSVGAFTA
WP_197660531.1	-0.015633802816901406	142	ITWLPAIILMGIIFYFSSKPAQVSSEDSMNIANSILNVYETIVEKPLEGDIRLEKLGTIEHFIRKGAHFTEYMLLAITIAFPLWKRKNRGYRLILFTIFFTAMYAASDEIHQLFVPGRSGEISDVIIDTAGATVGACLYYIV
PWU11289.1	-0.015384615384615372	130	CLIFTASTGAGSFHNSSRILGPFLDWLFPAMSQDDVSHIVFLIRKCAHMTEYAMLAFLLWRAIRKPVRNDPRPWSWRQALVVVLLVFLYAASDEFHQRFVPTRDPSIRDVIIDTCGGTLGMLALWVFWKI
MBQ6846095.1	-0.01530612244897958	147	LLCIMSLAWMGAIFGFSASDAYESTEQSHGVVELILKIFVSDFDEMPEEERQQLIQQYDKPVRKTAHFAAYALLGMLTYMCAGSISWIPFRYAAPSAISLPLCIAFALSDEYHQTFVDGRAGRMSDVIIDGLGALCGTALAAMVIII
OGM25614.1	-0.015229357798165123	109	WFPVILWALVIYLFSSYPTAKASEIHWKDFVIKKTAHVIEYAVFSILIYRALKEEGIEKKKAGLFAIFTSVFYGLTDELHQTLTPGREPRIRDVFFDTIGSLLAIYLIW
TKJ29834.1	-0.01485148514851483	101	GLIFYLSAQPDLPHHPEGVIDLIMKKVGHMGEYSILAALVWWAWPRDGHQSSERVFPYALILSGLYAFSDEVHQLFVPGRTGQPLDLAFDLSGAALALFLI
NLK77324.1	-0.014758620689655126	145	ITFLILVLWMIVIFCFSAQNGTRSSGISRFIGYGIAEKQNQLNQQEKSKEKIEEQVEGMQFLIRKSGHMGEYALLAILVLTHMSCYVNKPKKYWLWGWAFCILYAITDEIHQLFVPGRSGRIFDVGVDAVGSLVGVAVFTIFLQL
WP_224845968.1	-0.014714285714285737	140	IWWLLVIVFCIGIFIATESPAFTGKHTEQILREKIEPPADLPIGEDTISKQGNSDHDSVRILNVILRKSTHFITFGFLAIFVLQALKPTRFYYVYAWLFSSVYGAIDEWHQSFIDERTAQVQDAIIDSAGAFIFLLVFYL
CAG0950836.1	-0.014682539682539679	126	CAVAVWTALILTLSGDSFSANETSRIIGPLLDFFFPGLDAATKALVHGLVRKAAHFFEYAVHGVLAFRALAPGRPPLRAGAFAVAIGLAVAIADEGGQALRSDRTGSRRDVVLDGAGAGFGVSISL
HJA63806.1	-0.014672897196261652	107	FIWGRSLQPAAISSQESGAVLNGLTELLRALGLPALLDMTMVRKGAHMAEYALLALLGYGSGIRLERGLARRLEGLLFLCMGSALIDETIQLFVEGRSGQVSDIWVD
NOR25600.1	-0.014568965517241421	116	IRMVPLTLVMGTIFFLSHQPGDSLTLPLLPGSDKLAHMLAYGVLAGTVLFALSEHQKNTKPRIVMVFTVAFCLFHGLSDEFHQSFIPGRTASVYDLVADCAGAAMACALWAKWRKR
OGM77217.1	-0.014468085106382972	94	WFSSRSVIQTTEVYLADFIMKKTAHFVEYAVLSVLVYRALIQSGIGSKKAVAISIVFSILYAISDEWHQSFTPGREPKVRDVLIDSVGVLFGSL
WP_072870974.1	-0.014316546762589904	139	VGACLLAIAYFSGQSFAEQDLRPEIWRHTGLVEKVRELPPVSFSYSGQLVDNRLAPADFIQFWLRKGAHVVIYGALGLSLAAALERVNKRRWFLAGMILVLVAALDEWHQTFVPGRTGRAVDVLVDLAGFVVLAFLSRL
MBM3829210.1	-0.014014598540145978	137	LPVLLWMAVLFSASTEMGASRRTSQILIPLLRWLVPDIKPATLDHAQFFVRKTGHAAGYAILAALLWRARRLTRLEGKQVGWAKDAAFAFVVAAAFAASDEWHQTLTASRQGSLTDVALDTAGAGGGLLLIWLWRRW
MBR2292712.1	-0.013971631205673763	141	LCALLTLAWLAFIFGNSLRDGEESGEQSGKVHQIVNDIAQSIGIEKPISEKTIRNTAHFTEFAILSILLCLDGWVFRLLRLTKQPRVSCAFALLAIPACFLLACVDELLQTTSPGRAAQFSDILLDTAGAACGTVCFLLFF
WP_206894523.1	-0.013741496598639453	147	KWSILSIMMMGILFISSHTPYQQQDMKPFFRDYVTLTQDDLPQVEFTYDGTLVTPTQPYQYVEFFIRKAAHVASFGLLAFLSVMAFRERGHQQHLLLGSFTAFAYAMVDEFHQSLVKGRTGHLIDVFIPDTLGILLAAFLFISVRHI
MBE5862323.1	-0.013724137931034485	145	VAAIFLVVLYGMIFSFSEQDGETSGRLSHEVTKWIVERWERLAGLSWTEDIKNGWIEYWSNPVRKLAHFSEYTAMGILVFFTLNPWIKPGKKKNLLIILWVFISAALDEWHQTFIADRCGNFLDVLLDTSGGCFGLMLCLLCFRI
MBI3770806.1	-0.013629629629629615	135	TRWIPVVVWATCISWFSTSAFSAQSTNSYIDPVLRYLFGELSLGTFRFAHTVIRKGAHFIEYAVLAILLCRALTEPGRRPSTSVLVRVIVYCTIYACLDELHQAFVPKRTASPYDSMLDTVGASMGALLFRTWRR
NLZ54892.1	-0.013172413793103467	145	LSWTAVILWMFFIFILSAQHATESTHLSDRAAEIIMEKINTVIQLDIQTSTSTNFVKSFKHILRKSAHVGEYFILGALVMNAMKTSKVPKFKAFIMSAILCILYAVSDEVHQFFVPGRGAQVTDVLIDSVGAIAGIGLRTLIKRR
HIU15464.1	-0.012928571428571393	140	MAWALCAAWMGLIFLMSAMPGDVSGEQSGTVTRLLIHSVTLLLGEETAQAMPSQALELLVRKAAHMAEYAVLWLLFERALRLSGARRPRLWALMLSAAYAGTDEFHQRFIPGRGPSPMDVMIDTAGAALACCFHALWHQR
MBE7047357.1	-0.012816901408450732	142	FLWIMVFVTMSTIFYFSHQPAKKSSKTSHTIAKKIVNTVSKNKTQKEKKKLEKKVNDTLRTLAHFSLYFILGLFLMSAMIMSFGHKKSFVYLFVLSMILILMYALSDEYHQSFIPGRSAQLIDIVVDFAGCLLSSGIIFAVC
MBI3617018.1	-0.012589285714285723	112	KFWFPVFLYSGIIFYASSRPDVKPPLGIKNIDKAIHVLEYLPFGFLLARAFIQQWPAVKIWQVVTICSLLYGISDEYHQGFVPGRESSVMDAVADTIGGFLGVWIYLFRQKR
MBU1698976.1	-0.012530120481927701	83	IAHLIEYSILGWLVAGVLDYKESWRRWKLYLIVIGAVLLFGCLDELNQSRVPGRDSSLYDLMADLAGAIVGSLLWRWTRQFER
MBQ7943347.1	-0.012465753424657524	146	FSFIPALLIMSMIFSFSAQDSSESSSLSEKISIKVIEITDELLTLDLSDAQAQQATERIHTFIRKLGHFSEYLALGVSLVIPLYVVYHVRGRRLFLVPLCFCILFASTDEIHQLFVDGRHGSPKDVLIDSCGALTGILFSQMLCYI
WP_018661107.1	-0.012352941176470567	136	ILFLLLIAQMTFIFYMSSEPAYISHTRNRKVIETVKSVSGINLDKKLGENRSDHIVRKNAHFILFFLLGLIAYLYLDHTKLKNKLIFSLLLCFIYAVLDEIHQYFVPGRGPKFTDVLIDTTGAFLGIGLAQILNWK
NWF74777.1	-0.012203389830508447	118	WYWAPLAFYAGTIFYLSDQPHPQDKLPSFLFEGVSDKVLHAVEYGILALLCYRAFRWAAGPAVARQAVLLAIVTASAFGITDEVHQAFVPFRESGWQDWLADTIGAAIGALSWRFLDR
TAK63425.1	-0.012196969696969678	132	NQEQNGKRNRFSHFLMYQFPAFVWAGTIYIISSIPKITLPKINFISVDKAGHIGVFFVLGILVYRAFEPRIKESTLRFKRFLFSFLITISYGISDEIHQSFIPGRFLDKYDMLADGIGALLAGIVVYLFLRR
MBE0543882.1	-0.012142857142857087	140	KYWLPIVLWFALIFLASSDQQSSQRSSRIIGPIMRWLFPDMPEETLGLVILFVRKCAHLTVFGVLALLFWRAFRKPVKRDPRPWSWIEARNAMIGVVIYAITDETHQAFTPSRQGSPWDVLIDTVGGACALLALWAFGRW
HIQ02007.1	-0.012037037037036987	108	LRWLPALAWMGLIFALSAQPDLPHAPRPWLDTLLKKGGHAVAYGVLAWLYLRALRGSSARDQARPMAALLAVAYALTDELHQAFVPGRHPSPVDVLIDGAGALLAMAL
MBR0515983.1	-0.011869918699186998	123	AFIWGNSLMTGEVSSSISEWFREVLNKLFHFAKSSKEVGSGHLLRKLMHFTEFMILGIELTIFKKNSKKYGRSPVILAGLLIALVDETIQLFIPGRAGMIKDVWIDFSGFMTGFILVTVVRKL
NDJ76851.1	-0.011848739495798299	119	WGPIIAMMAIMYVASDQPKTPPPPGSSPDDIYFSEAGYLPLAIPVFPHEWEFLLKKGAHVVAYAVLTGLNLRGLLLVGLAPREGAALAVLIAISYAVMDELHQACVSGRSASVLDIAFD
WP_085428314.1	-0.011832061068702255	131	SQTYEQQSLVSTLQELLPNEPGKHTLSTLEFTYWDRTISIKERGYYHFVEFLIRKSVHFFTFGFLALVIYWVLPNRKGRLVLAALFTFLLACADELHQYFTGGRTATMQDVYLDMTGAIVFLLVLTCARLI
TAK36122.1	-0.011376146788990812	109	RWGIVVLWMAAIFYGSSRSSIPTAPDEALDFVMKKSAHVGEYAILAILLLRAIYPNERLNARRLLLPLALAVLYAASDEFHQVWTSERHPSLRDVGIDSVGALVSLIVY
MBE7053005.1	-0.011232876712328796	146	VLWILVFFMAGLIFSFSSQPAKDSNSVSKGFTRKVVDTLPQTKHKTEQEKQKIVNNVNHYVRKGAHFTAFFFFGLFLLCAMMLTYSNKYSFIKILVLSAIIALLYAISDEVHQFFVPNRGPQVKDVFIDFSGSLLSFIIVMLVKKI
WP_216435408.1	-0.011118881118881143	143	LYWGITAVLMVLIFSFSAKNGTTSSNMSIHYAKELAKFLGWIGIFQIQSSADLMMHAKNVHTFVRKTAHFTEYAVLGFFTYRAVSCDIDNRKKAMLTAQLICTGYASTDEIHQLFVPGREGKVFDVFIDSCGAFCGILFSAFL
WP_232298725.1	-0.010972222222222204	144	SVWLPVVVACLVIVAESTDTFSADHTGGWLRPVLERVFGPLRDETAGEINHYLRKTGHFCGYGTVCLTFLRAWLLTFGALTDLGRRAWRWRAVIAAVACTAFVASMDEWHQSYIPSRTGTVHDALLDTTGAAVSCGLVWLFFWR
WP_122638508.1	-0.010805369127516763	149	ICIVLLILAMGSMYYFSSQEGYTSFQQSHKAVELIDKVRDKVTLTDERLISIKDKIYNELRGYDKEYIVRKAAHFSIYACIGAFMLLVLYLFTKKVMFSSVFSFILTAMYAIYDEKRQLQVSGRVSSITDVFIDSSGALLAIIFLSILL
MBE6695847.1	-0.010495867768595008	121	FIWGQSLMSQEQSGEESEAVKSFLEKIFIFENPVTDFILKYVRKIAHFTEFGILGLEMTLFTFACTLFSRRDKLYLFAFGPTVAIMDETIQKFTGRGSAFFDVMIDSAGYFTLVLITALVC
HAN57828.1	-0.010420168067226883	119	FGFSAQNGNDSGHLSDSIYYFLQAHVPLPFAKDTMTFVIRKCAHMTEFGLLGLSFLYGFSHSFSQHLYKVSLALVFVCGCLDEFHQRFSAGRSPSLRDALIDTTGALIFLSITYFIMHR
WP_090989505.1	-0.010291970802919721	137	MGFMFRASNTPYHQQDIKPQLRNLITLTPHSLPDLSFSYDHEEVTSKLPYDFIEFIIRKCGHIFEYTVLTLIFLALWSSTRLRKGLVVVISFVCSFVFACSDEFHQSFVADRTGHFIDVYTFDSAGMILAILLYVLF
MBQ2853888.1	-0.010272727272727272	110	GNSLLPAQISQAFSDWVKELLSSGSGSGVAATSGSGVLRKIAHFAEFASLGFLLLLRQRLQGKADWKAPAVAVLTACIDETIQLFVPGRGPGIMDVVLDVCGAAAGMLLL
MBO5914669.1	-0.010079999999999976	125	FILFNSSLNADESSEQSSLFADVVKALLSMLGIEPSEEALNDSIRNAAHFAEYFLFGALAYSLIQTTRFKKYALYTPFPALLLAVLDEFIVQSISDGRSPEWSDVLIDTCGALCAVLLLAPLFYI
WP_205665317.1	-0.010068027210884357	147	KWFILSIMMMGILFISSHTPYQQQDMKPFFRDYVTLTKENLPQVEFTYDGTLVTPSQPYQYVEFFIRKGAHVASFGLLAFLSVMAFRERGQHQHLLLGSFTAFAYALFDEFHQSLVKGRTGHLIDVLIPDTSGIFLAAFLFTIVQRF
MBR3679939.1	-0.009999999999999995	136	IFFFSSQTADESGGLSGKILSAILSVFFSDAAELPFQDSGFFSEGFHSFFRKLVHFLEYGVLGILWTLTTRCGHWFEKPCKAWRIVLPFCISLLYAVSDEIHQLFVDGRSGEIRDVCIDFSGACTGILILTLIAKR
WP_216151557.1	-0.009999999999999964	151	LAIVLCVLAMGFIFYNSSRSGSLSNLRSYGIVQSIRDVKYDVEGKTDSNKSKQGVLPISARDEKINLVIRKNAHAFEYCLLAVIVSNFLFLIGMRGKKALTTIMFICLLFANGDEFHQLFVPGRTSLVSDVMIDFVGSLIGIGLFYFVYYK
HAD54173.1	-0.009931034482758647	145	MAAILLVLLYRLIFVFSGQDGEESGSLSAMISEKCAELLNAISGKHWTQNVLDSMAAYFEHPIRKLAHFSEYACMGVLLYGVWRPWKERGRKLYLLIVCWVLVSAGADEFHQLFIPGRYGCFADVVLDTCGGAFGLLVCVCVEKM
MBQ9773810.1	-0.009722222222222224	144	ILGILILCNMAVIFALSAQNSKKSDQTSRDLGYAISESIGQKYEDKTVAEKRFFQDVFLPFFRKFAHAVEFGSLASLIFLFPLTFKGKLWVQYLIALGATLLYAISDEGHQHFTDGRQMAITDIGIDMLGAFVCTSVILGIVAL
WP_069874083.1	-0.009632352941176455	136	FAMSHLDVAKSWVLTGHVMIAIEKNTVGNDIKTDEMSAFEEMNYYNQNEMCMILLRKAAHVFEFFGLSLSLVYAFSLNNTLRFTNIKTMAFGLVYASFDEAHQLLIVGRTGNVRDVGIDMIGVMLGILVAYIVVKR
MBW3628730.1	-0.009523809523809507	105	LPALAWAALIFLLSARPTVPVALELGSDKVAHFLAYAVLGALLARGQSRSGMSAASACVLGAAYGASDEWHQSYVPGRSADPFDWVADTAGVIAGVTLYHWMRRR
MBS1251108.1	-0.009122807017543805	114	VAWGPVAVWMGVIFWLSSRSTLPKLPGLVPDQLAKKGGHVVEYAILAGLLWRALRHTTQTRYPAISAFGLTVLYATSDEWHQTFVPGRNGQLLDVLIDSGGTMLSLTILEWWRR
WP_221807146.1	-0.009054054054054047	148	TFIALWILLIWSMSAQSYQQQTIQPLLHKLSDQVRIGFTLPNVTINYGEKQYSLQQKPFDFLEFVFRKGGHLFIYAVLAALVYGTLRYRKQSTRTAVLFALCVVILIACIDEYIQQFSPNRTASIRDVGVDFVGGSLGILFYTLGKKL
HCR07115.1	-0.009047619047619042	147	VMLCVTLAIMAAIFLFSAQPGESSSALSQQITEKVESTAAHRLTPKWFSSQNDNANIRKWAHVYIYCALGVSTAVTVHLFGSAGKASGAKQLVQEALISAVTCTAYAGTDEFHQLFIPGRAGMIQDVGVDALGFLPCIAITFLVTAW
MBO6936860.1	-0.008902439024390248	82	GIHFLEYAVLGFLCANAARRSFPDRPAWRTFAVGAFVASAWGLGDELHQAFVPGRSAEILDWVADTLGSVTGAGLRFALSRF
WP_052002723.1	-0.008888888888888898	144	LSWTAVLLWLVLMFYLSSQPAVQSDGLSKKVTKVIVETVDKVVKLDDDREDINLVEKFNHIVRKYAHFTCYLVLGLLVMNAFRRSGVKGLRVFIFSLMFCIFYAISDEMHQVFIPGRGAQVTDVLIDNLGSFVGIGMYGVIGKF
WP_235593416.1	-0.008759124087591223	137	WLTLLYNWSSQPFQEQTIKPWLRAHWSVERLSALLPDVTIRYGGAVIEAREEPYRFVEFVFRKAAHLFVYAILGALAYAALPVRSEPVWKRGVLASVLVLIVSLLDEWNQTFSVMRTSTFEDVILDMTGSALGVLAA
MBR1815981.1	-0.008732394366197185	142	IFLILSCIWMVVIFYFSARDADESEDDSYRVGLAVGRVFVPDFESMSEDAQLEFAESIDHPVRKCAHATEYAILGMFLVGVFYPVKKRSKSNIIYPLVCCVLYAATDEIHQLFVPGRSGQLFDVLIDGAGALVGILVIIFIL
MBR1376810.1	-0.008707482993197275	147	GTIIYKLSDMNTTNSNGHSTDIISILLEKGLEFTNDLGITDSHPSETKIDHAASLLNSPMRKVMHASVYFVLAFLIIIVINMLLKNKKYIISLIITIILCFFFALGDEYHQTFVSGRTGQFKDVIIDTTGALAGTLFYGTYYLAYRI
RLC81340.1	-0.008524590163934375	122	RYWLPPLAWMGLIFFFSAQPDLPSAPGPWLDTLLKKIGHALGYGILAWLYLRLLVARRALRGRFRHPAAARAIALCLTMAYALSDEYHQTFVPGRNGTLWDVGVDGLGALGAMLLAQRLQRR
NTU65159.1	-0.008482142857142836	112	WLPVIVWMGVIFIGSSIGDVPRVGGKTTDSLVHRAAHVLEFAVLGVLLLRAQSKDGPITKRATINTLIVVAVYGASDEFHQRFTPGRSSEGVSVMLDVVGGAIGAGVWRWWR
HJB04737.1	-0.00837606837606838	117	WGAASLLIMGILFYLSADPADASTAKSAFFTDRFYPLVSAVLTLDQCTFLIRKAAHVSIYALLGICVYQTCRLEARGERGNVWIAVGICFLYACTDELHQLFSSGRSGQFDDVLLDS
MBO4980313.1	-0.008120300751879693	133	IFFFSAQDSAESGNLSRMISEKCVELVNSLTGRHWTRIVMEEMAAYFEHPIRKLAHFLEYAYMGVLVYLMWRPFKQRGRFLYLVTVLWVFLSAAGDEFHQLFVPGRYGCFADVLLDTCGGAFGVVICVMGEKL
WP_021874844.1	-0.008098591549295764	142	ALIVISILCVLFIFSNSSKSGEESNIKSKSIVNKIVDKIEEKVENNSIKKININKNKLNLLLRKAAHALEFLMLAIVVALVLENFGIKGKNAIIYILFIVLLVGVLDEFYQLYIPGRTSSVRDVLIDFSGGILGTTIFFILR
MBQ6529061.1	-0.008028169014084485	142	LLWILTAAMCVMIFAFSSQDGEESMATSGRIAEPIAHAITVIRQNPSPSFYDLVLGYVQAAVRKTAHFLEYAVLGSLVFLLHESYKTRYRVLPSWTLTACYAVGDEVHQWLGGSRTGMWQDVVLDAIGALAGILICRAVCRK
MBR2441907.1	-0.008015267175572511	131	FIFSNSLRTGEQSSAQSGGMVELVQKIAKQIAPNSFVATATGEDYDTLHALVRTIAHFLEFCALGAVMVWCFYSYTLKKRHGFIAWIGTCITACLDEFLQTFTQGRGAELADIAVDCMGGAAGCIFAVLVI
MBQ3080911.1	-0.007810218978102205	137	LFPVLDLLWLTFIYSNSLKNKASSAAQSKPLQDLIKPPLEAVGIKNDTDRIAELIVRKGAHIAEFFLLTVLSALALRAWGVSQKKSLWISAVFSVIAATIDEIIQIYSNRGAALGDVLVDSIGVFLGVTLLLLVYKK
MBR2567141.1	-0.007786885245901655	122	PWLHKLSQKVHIGFTLPDVQFTYSGYEYSLKQRPYAFVEFLFRKTAHLFVYGILAILVYAGLRYKRVCAMKCIAAALMVVVIIGSMDEYIQQFSNNRTSSIRDVGVDFIGGCFGIAVYTGIR
MBQ6016804.1	-0.007786259541984757	131	FFWILTISWIVVIFRLSSDTAEDSSKFSHTILDYINELFNTNISDDSILRMVAHSAEFALLTVLSFLALSSTNRISSKTSYAESPVKLLRSDNEMNIIFTLWFTILNAIFDEYHQLFVTGRDGTIIDVLID
MBO5208102.1	-0.007708333333333321	144	IAGILALFWMCVIFSFSAQEKEESSQVSEAFSYRMVNSTGLLFHLNLDEEQIREIANAIEHTVRKAAHMTEYGILSVLFYIWLGKWQFVVSKRSAMAIVLAALYAASDELHQYFVPGRAGRFSDVIIDSIGAITGVLVFLGVKK
HIR71425.1	-0.007569444444444468	144	IFLAITLSWMIVIFSFSAQPADDSGKTSQGVGAFLAEFFVPGYEDWSTQRQEAFVEKIDHPVRKAGHLTEYAVLGTLVTGTVLSFGLRGKRAALTAEGIGVLYAASDEFHQLFVPGRGSQVTDVLIDASGFAVGVAAAFVIFWM
WP_058258766.1	-0.007517241379310341	145	LSWLPAILVMIIIFNFSSKPADISGQSSLKIADNIYSIYEGLTGQVKEGEERLNILRVLDHVVRKGAHITEYAILAAAIAWPLYLRGISGARLAYMTIGMTAFYAITDEYHQTFVPGRSGEIRDVLIDTIGAVIGFSLFKIIKSI
MBP3706216.1	-0.007380952380952372	126	ILFVLVISATVFIFCNSSKNIEATYHDSDSVVEMIKPIIDETSFKKEYTIDFWVRKAAHGIEFCFLGICVAALLVHIKNRYQKSFLGFGFFYLLLVAVIDEFIQSFNERTSCVEDIVIDFCGAVVG
MBQ3924465.1	-0.007358490566037724	159	LHIVITVIVMAVIFVHSAMPGDASTAESDVIVLRILKYSGMDHDFVSFLVRKAAHCAVYMVLGGCLMLNVIDLAKRKASRAAGLDDAWKNAAGLDAAEVEAVRIPLMRTLAWAAGTFYAATDELHQSFVAGRNGSMFDVCLDSVGVLVGVAIVWAVSRK
MBR1892656.1	-0.007357142857142846	140	MSIIFYFSSCEADRSTEMSEYFSLEVLLKIGQEIGMAITSHRIWTAEEMVKFVQDLDYPVRKAAHLTEFAVLGITIVFALYFQKIRRKYIARTAILIGVLYAASDEFHQLFVKGRSCQLFDVGVDSLGVCIGVGLMLAIL
HCO28369.1	-0.007253521126760552	142	WSWIPMVSMMILIFCFSGQTGDESGGLSGGICQFLVEKTEDIFSLHLSEEEKGQWIEKLQFPVRKGAHMGEYALLFSFVLFHFSVWEWGKTRKRMYCYSFLFTVCFAMTDEFHQLFISGRAGQIRDVGIDALGSLIMAIIVW
WP_215664348.1	-0.007103448275862046	145	ITGGLLLLCMVMIFRFSAQPASESEQVSGGVAYRIVETWSHLTETEYTQSEMEAYADRIDYPVRKLAHMTEYGILCLLACAFVHGYSGNWKVCGISAAAIAALYAATDEIHQLFVPGRAGRFLDVCIDTLGAVIWLLFFTALRKL
MBI5648904.1	-0.0070270270270270056	111	GPACVWMGLIFALSAESHPPFLPPGEMAFAYAFRKLGHFTEYAILAWLIYRPLRDQRRGVWLAFALTTLYGASDEWHQSFVPGREMLFGDWLIDSAGALCGLVVARQWQRW
MBR2900900.1	-0.006829268292682926	123	ITSLIVVFITAFIFRSSGQTADESNAMSDIFVDLVKKPLEFFGISASDDTISFIVRKLAHFSEYFVLCAAFSIDLLCIFNKKAFVFIAPVYCSVVAVCDEFLVQSATEGRSPELRDVFIDISG
MBO4291990.1	-0.006805555555555559	144	AAAIFLVLLYCLIFTFSEQDGETSGNFSFRVTQAIIEGIGRLAGGFAEDFKASLIAYWEHPVRKLAHFSEYAVMGSLVYLMLRPWKQRDKKLCMVVVVWVFLSAAADEFHQLFVEGRCGNFADVLLDTAGGGFGTFLCTLIDKI
MBU1290028.1	-0.006792452830188685	106	KKWGLVFLWAGLIFFLSHQPGLKSGLPNEWDFVLRKLAHISEYFVLTLLLINALKEHCLSKKKIIVFAVLLAFAYACSDEYHQTFINAREGAARDVLIDSGGILLA
WP_016314124.1	-0.006776315789473675	152	LRWLPAIAMMAILFGFSSQSYEEQSLVPEIEKSTSDQWIENRFGGIRFSYGDYEISVDSVGGASFIEFFIRKAAHFGSYALLAAFLVYALGGRGRSNRRCLLFAILIAFLYACTDELHQSFTPGRTAMVQDVLLDTIGAACGAAFTILLKSW
WP_034802464.1	-0.006740740740740716	135	HILLTILMMAFIFLQSALPGHVSGAESNLIVRVLSGLLDAEPGQVGFVVRKGAHFAEYLVLGMCLLVNVWDCRENLRRKPGLDAGLAWALGTLYAMTDEFHQLFVPGRSGELRDVCIDAAGVLCGVVVMRLMRRR
HIT60135.1	-0.006666666666666672	144	IFLILMILWMAAIFAFSSRSGDESAQDSYHAGILIGEVIIPGFEEWTSEKQLQFAETIDHPVRKTAHAAEYAILSLLAAGACISSKNSTLNIRDILYPWFIASGYAAADEFHQLFVTGRSGQVSDVLLDSAGALAGLLVLTAIR
WP_102378958.1	-0.0064925373134328565	134	ISWALVAAWACFIFFMSANTGSGLNDDLGFFSNIYRALKDVQTQLLGPDADAINSIAHFCEYAVFGALLANALRFHMPLRRACLVALACASAYGVTDEFHQYFVPERMCDPVDWAVDTFGGALGSSLLYAALRK
WP_121681054.1	-0.006326530612244896	147	LGLILLLVCMGVMFQASNTPYKQQDMKPMLKRHIHLTPKSFPEAEIRYAGDSVSNDEPYEFLEFIIRKSGHVTEYMILTLLFLMTLMSTNVNRKAAVLFSFIGSFLFACSDEWHQSFIQGRTGHFIDVYTFDMSGMILGMLIFGVVL
WP_053399571.1	-0.006269841269841235	126	FYFSHTPSLKVLDPSTWINPGSSRDGVKFVDILRPGSEFYSPWDYGIDAEFFVRKLAHFSFFGILACLFAWNLRYRYVVAWVLTTLYALSDEFHQAYTMGRDGRIMDVGIDSLGAIVFLCGLYVVH
NCC48741.1	-0.006013513513513494	148	LVWLPVVAWMVLIFLFSAQPADESAAISGGLLGWLVDQLTRLMPDLSLDLDYFHHFIRKTAHFAVYAVLGMLTLTAVRQSRPLSTSRPPSTSRPLRVSRPPGRIELLLAWLISIVYAVTDELHQITVPGRSGEFRDVVLDSCGALSGI
MBQ3639155.1	-0.005915492957746484	142	LLACLILLNMAIIFRFSHESGQTSSETSGRVAQSIAEITVPHFEQKAVDEQETIVHRIELPVRKLAHMAEFASLGGLIFLFLLTWQGKLLSRYGFSLALTALYAASDEFHQKFSSGRVAQATDVLIDTAGALISCSVILLIW
CDE45666.1	-0.005874125874125885	143	LAFIPMLLMMFVIWGFSANNGETSSTQSMGIVMRVVNFADRMTGEKMTTEEKLVWENRIHTPIRKLAHMTEYMIFACTVAFPFLLYDKKKKWITMVTFFGCTCYAAMDEIHQLFVPNRSGQFKDVCIDAVGILIGIFIFRLFY
MBE5846707.1	-0.005625000000000015	144	SFLPAIVVMVAIFHFSSQTGPESSQLSYRVSHKIVTLTDRIADKGWSEEEIGAQTQRIHYYVRKGAHMTEYFILAACVAFPLYVYGIRGLKLIIFAGVFCVGFAATDEYHQSFVSGRGASPRDVAIDSIGIFPGILCTMLVGWI
MBU6480832.1	-0.005470085470085452	117	WYWVPVALYAGAIFFMSAQSHPEDQLPSFLFKEVSDKVLHAVEYGILSLLCYRAFRRAAGPAVARQAVVLAILTASVYGLTDEVHQAFVPLREATWQDWLADTIGAVIGAMSWRSIR
HEY72695.1	-0.005468749999999953	128	RYWLPPLAWMGLIFFFSAQPDLPSAPGPWLDTLLKKIGHALGYGILAWLYLRLLVARRLLVARRALRGRFRHPAAARAIALCLTMAYALSDEYHQTFVPGRNGTLWDVGVDGLGALGAMLLAQRLQRR
SCI54655.1	-0.005422535211267596	142	SFLPAILMMCVIFNFSAQTGVDSGNLSYAVSHKTVEIGNKVLNKNLEEWEIDEAAYRIEYPVRKLAHMTEYFLLAIAVSFPFYVYGVRGIALMVVAGFICVGFACGDEYHQSFVDGRGPSVKDVIIDSVGVFAGIIAVRICC
WP_051472105.1	-0.00532110091743119	109	GLVWFLSAQPDLNSGLKEDFLLRKCAHVTEYALLTGLWARAVAGLAPHLRRARSTPLCPAVATGAAATVALLWAASDEWHQTFVRGRVGAVHDVGIDAIGITIATVLLL
WP_074742370.1	-0.005244755244755232	143	IFSLLAAAVMAAIFCLSCENADESSETSGFFTDFVLRHFVKGFAELPPERQDEMHGLVSFIIRKCAHFSAYASLGFCTSCAVGKRRLLSLGSALSWAICILYACSDELHQHFVAGRSCELRDVLIDSCGALTGLLVSMAVMFI
WP_055306664.1	-0.005227272727272744	132	LIWLPAIVMAMIIFGFSKQDGEESSGLSYKAADIILTVCDKAGIIDCNENNRESMIEAVQFPIRKAAHMTEYAIFSIFVMIALIVDGIKGVRIPVISAVIAIAFAATDEFHQTFVPGRYGCVLDVLIDAAGS
MCC6386290.1	-0.005089285714285685	112	RWLPVLAWAGLIFLFSSLSEPPGASSSELRSDIAHTTEYFVLAVLLLPALRRTWPSVRRRDMAWIAWSLCLAYAISDEFHQSLVPGRDSSIFDVGFDAAGAALGTFAAVRFR
MBL6841940.1	-0.005074626865671613	134	WLPPLIWMLVISLFSTDHFSGQQTSRFIGPLLRFFMPEVAEATISTIQFFIRKTGHLTEYALLFVFWYRAFQRHAEAPLKEWKRTHGVYSLAICIAYAVTDEWHQTWTSHRVGSPLDVTLDSAGAAAAMLWIRW
MBI2624003.1	-0.004956521739130438	115	KGWWPAFLWAGVIFALSALPDLQSGLRQDFFLRKAAHAVEFGVLALFVARALRRTERWDAKRALKGALVIAVLYAFSDEFHQAFVPGRSAALRDVGVDALGVMVALAFAYARARL
MBO4601331.1	-0.004875000000000007	80	RKTAHITEYFILFILIYINIKEYKIKDIYKVSILLSILYAIFDEFHQLFINERSGKVTDVLIDSVGVIIGYLFIKFINKR
MBR7165800.1	-0.0047552447552447535	143	ILCLLTVVALCCIFSNSLKASTKVQSTKTRVIKVVETVLETVLDRPVSLKKVSGITVSKIGHLLEFFAFSLLFTSAAFSRRGFRGWDSFSVILFPCTFVALTDEHLQNLGKGRNCRVSDVIVDLSACFAGYAVACLIFYLWER
WP_013981112.1	-0.004435483870967733	124	AGFIFFMSSNTGTGLNEGLGVFSGIYRALQGMQERLLGPDADVISSVAHFCEYTVFGLVLANALRHHMTLRRACLIAFVCASLYGVTDEIHQLFVPDRMCDPIDWIVDTAGGALGSGLFYAVRK
MBM3133781.1	-0.004418604651162743	86	FATADTILKKAAHFTEYAVLAALSARAFSAGRPLRRGDLWRALLLTLLYAASDEFHQSFVPGRTGRLGDWGIDALGAGLALLVIAW
WP_059041720.1	-0.004407894736842105	152	LRWLPAIAMMAILFAFSSQSYQEQSLVPDIEKNTSDQSINDWFGGIRFSYGGHEISVESVGGASFIEFFIRKAAHFGSYALLAALLVYALGGRGRSNRRRLLLAILIAFLYACTDELHQSITPGRTALVQDVVLDTIGATFGAAFTILLKRW
MBQ7437662.1	-0.004186046511627914	129	VMVLIFYMSAKTADESGGMSKWLVETAFGRALVRVLPKITDRGPEIDLRKYAHMAEYALLALPSALFFRELLLERRLPLRAAGCSLVFCFLYACSDEYHQTFIPGRAGAMIDVAVDMAGVAFGLGLVLL
MBD9304383.1	-0.004166666666666695	144	LIWIPAIIMAMLIFGFSKQDGEESTGLSYKAADIILTVCDKAGIVDYNDNNRDSMIESVQFPIRKAAHMTEYAVLSVLIMLALIVDGLKGTRLPVISAIIATIFAATDEFHQRFVPGRYGCLRDVLIDAAGSIIGLMIAYVIYK
MBP8713953.1	-0.004097222222222234	144	ITMLLSVVWMCVIFSFSAQPALQSASASEDVSSMFIRIADIFSGQDMSDEQVYERAKAIDHVVRKIAHATEYAILAVTWFFVFAQYEKTVRSGYWLSQIVCSAYAVTDELHQFMSAGRSPSFRDVCIDSLGAFIALIVIWGISR
MBR3644913.1	-0.004014084507042262	142	ILVVAIIFWMIVIFGFSSQDATESASLSDKIADRIIEYTHPEFDKLSLKEQEEIKNTTSFVVRKLGHFGEYTILGMLVGVLLLTFDTIRRKLSYIWISEIFGIVYAVTDEVHQGFVEGRSPQIRDVFIDSFGFLSALLFLVI
MBR0377612.1	-0.003953488372093063	129	SIFSMSGQTSPSSNGFSYRVTEKIVHVIEIVRDGDEADAEYLTNKLHPYVRKAAHMNEYAVLYTLLLLSFCASTIVTRAMFYSILVSLIYACTDEFHQTFVSLRTGSILDVCVDMTGVLAAVAISLFVY
MBQ9686315.1	-0.00389830508474574	118	LTVLLVSTLCFIWGNSLLDREESSDLSQGILAQLAPLIEGLGLDTQDDHWLRKLAHFLEFALLGGELILLFYVNAGARMRNFCGAAGISFLVAASDETLQLFTGRGAQVRDVLLDFSG
WP_164464336.1	-0.0037333333333333246	150	WLPVLLWAGMIFYSSSQPYEKQDMRPGIMERIDPEQVERWFSSVKFSYANYEISVQNMGAAGFLEFFVRKGAHLTVFFGLGILLFRAFSQYRLPVHLTFMYAFTLLVTYAALDEVHQGFTDGRTPLWQDALLDSVGGFLGIVVWLYVQKR
WP_090581031.1	-0.0036231884057971015	138	LYFVPAFLWVALIFHFSSEPYKEQTIIPFLERHLNEDTWRKLLPDITIHYLHSAISAKQQPFQFMEFIFRKSAHLFVYGMFAIVMYVAFIPFRFKAVRGAAASLAVVACIACFDEWNQKYTAQRTSTILDVFVDVTGG
MCC6731222.1	-0.003492063492063474	126	VASLPAALWAAVIFILSSDAGSSPNSQWLLRTTLGLMAPRWLESLSPTQLDAANFVVRKAAHFTVYFVLACLVWLALRVSGMRDPQRCARRTLTLAALYAASDELHQAFVATRTPSPVDVLIDVSG
MBQ9964162.1	-0.003450704225352139	142	VWGTLTAACAALILFFSWQSVGSSIQLSGDLTDKLLENDTSYQQLSDARKEIHNDKVHDHLRSVAHVVTFASLAFCASMFVRTHTVKRWLHIVLPACMGFAVLDECVQYLHGMGRTFQLSDIGRDWLGILIGCVLVLAIVFL
CDE19526.1	-0.003450704225352139	142	FAAVASVIMMITIFLMSAQSGEKSAELSGGVTESVLERTDGSFSELDSDKKAEKIEHIGKFVRKAAHVAEYFVLCGLFSIFAMTFDINRFVACGVAFIGAVLYAVGDEIHQLFVPGRCGLLKDVLIDSAGALIGAGFVCLIY
MBE5867260.1	-0.003291925465838505	161	ATIFLVLLYSLIFTFSDQDGEASGGLSRKVSEMCVEIWNTIAGKNWSESIIESWALYFEHPVRKIAHFCEYAMMAFLLFFIWYPWIGLYGDGIVEKPENVRRWKRIPLLAKIIIPWIFVSAAFDEIHQLFVPERWGNFADVLLDTTGGCFGLICCIYGDKI
MCD7750878.1	-0.00320610687022898	131	LCILIALTLAFIWGNSLLPASASEKLSDSVKEALEQVLPADFFKDSQSDDGNLIRKLAHFTEFMFLGAELTMLLWEILKDSLTTPLMCGLLAAVCDETIQIFIEGRGSSLKDVWIDFAGVLVGTVLILLLK
MBQ8135936.1	-0.0030468749999999767	128	MFSDQDSDQSSNLSRQVSVWLANFLNPTYMKSAKESTQNHVIKFLSLPVRKGAHMGEYALLGALLMCAMLCLRLKMWLRMLLSFVSAVIFAMADEFHQTFVTGRSGEIRDILFDSTGAALGILFVWIL
MBQ3424688.1	-0.003021582733812917	139	FLAAALVTAGLIFWFSAQKGATSQAASDSISLRLARFFAPDYPQMTPRARQSYLELMATLVRKNAHFCEFMLLGFNLMGAVRFYRPALPSGPSRLRAWGLGTLYAVTDELHQLFVNERAALATDVLIDSAGALAGTFVM
HAV62525.1	-0.0029999999999999996	140	RAWLPVLLWMALIFGASTDLLSGSRTSRFIGPFLRWFDPEISETSIRQFQLMVRKGAHVAEYAILSVLVCRALRLNRGVPAGNWCRRSAAIAFLIAAGYAVTDEWHQSFVPSRDGSPHDAIIDMCGAALGLALLWRWHFL
MBP7700681.1	-0.0028181818181817744	110	NIYFPPIAWGIFIFILSSQNSLPGFEQSPIDFFFKKSAHIFVYLVLYLLVKRSIDIKYNYKQTKKQILLPIFICLIYAISDELHQSMTPGRYPTVRDVGYDMLGVGTAFL
MBL8951355.1	-0.002692307692307686	104	WAPVVCYCALIFFLSAQSGFDFAPKAVWDFDKVIHGVEYGVLAALLLRATRNPQLSLLMAGLYGVSDEVHQLYVPGRSASVYDAIADVTGAGIVCSLWYWRNRK
MBR5156638.1	-0.002555555555555521	90	PKELNHKIRKTAHCIEFGILGIFLALLFDSIKKCFNKTDIFAPLLFALAVAVADEYIQTFNDRGSQVEDILIDFGGATAGLFLVFIFALL
OQB90800.1	-0.002499999999999985	76	DKFAHFCVYGLLGSLVYRCRVGRRWAWWAVLLVSAFGGTDELHQSFTPGRSMEWADWICDTTGAALAVSLYARWTW
MBQ9471809.1	-0.0022400000000000232	125	VMTVLSVGAVCFIFGNSLMNADDSSELSEGVLEMLNRWLCSLRIDFELDSFTVRKAAHFTEFAVLGALLCSTAYLYLFKRLRSAMIAVPLGTLTAVCDELIQTASEGRSCQITDMLIDASGVLTG
HEC35512.1	-0.002212389380530934	113	YRWGPVLFWMAGISYFSSRSYPLGPLSRSEHSDVINRVAHFAEYAGLAALLHRAAAEGGREHRASWVSLVVSLAYAIFDELHQKFVPGRGFELADVGYDLAGAIVALGLIWVW
MBO4501512.1	-0.0021678321678321464	143	LCLALALGVCVYIFINSSESAVKSSAKSMDITEKLSPVLIENYENLTPPQKVQQKSLLESKLRMSAHGMEFAALGMCYAAFALTFLGVFGRKKAVLPPLFAFLFCVLYALSDEAHQLFVPGRAFELKDLFLDSVGAFVGILIV
WP_120190634.1	-0.0021052631578947737	152	LYWIPVILWMAVIFKASSQPYEDQDLRPMLDQYAPKATVEKYLGDVKVNYAGREISIEQRGVPAFLEFFIRKGAHIFVFMMLAILIQWVVQKTWLRGFRSYAFTLIVTFLYACSDEWHQSFNPNRTAKLSDVGIDMVGVFIGLAFIFAINTW
OKZ69930.1	-0.0018699186991869953	123	VLGILIALTLAFIWSNSMQSRAVSGSMSGSLKTWLEQLLHTEISEFLLRKAAHFSEYGLLGVEFSLLLGLQHDKNGKNLQCGRNLFPLIGMLCAVTDETIQIFSGRGSLVSDVWIDTAGFSTG
MBO7475253.1	-0.0018115942028985635	138	FLILTIALMVTIFLLSAQDADTSSNTSGTLTRIFVKLFFRDYDSSSLEKQAELWNRASFIVRKLAHFSIYTALGFCASFTAGKRKLLSPKSLAVVLFGFLYALSDEVHQQFVKGRSCEFRDMMIDTGGIITGMLISFV
MBP5191758.1	-0.0017931034482758484	145	IFGILSIVVMIAIFMFSAKDGNESTDQSLKVGMTIGRITVKNFEELPKEKQISFAKKINYAVRKSAHFTEYMMLGFMLAGFFTGIKKLKRGIQLPSAWIAGTLYAFTDELHQMFVPGRACRLFDVMIDSSGVLTGVLVMTVIVFI
MBQ8639883.1	-0.0014285714285714316	133	AGVIFWFSAQSGDDSSAASGRIVRQVIRLLLPGFETIPEAEQETILGTVTLIVRKGAHFSEYLILGSLLWGLIRTCTDRWKRLLGISWTVGTLYAVSDELHQMFSSGRSPKAADVCIDSAGVMAGILLCFLVF
MBE7037844.1	-0.0012857142857143154	140	LLWIIVIFIMAIIFVFSSQEGEKSDSISEKISVAISDGKYVPKDKPLVKKEWTDNWSLNAVVRKSAHFSIYLFLGFFMFFALKFSFSKKDYAYVAIAVLVCLIYAVSDEIHQLFTEGRSGNMKDVLIDFSGSSIGIFFAL
WP_183373891.1	-0.0011764705882353155	153	LFVALSGVIMLSIYTLSAEDGLESGSRSEQVTEVLKEEVQERLESTPEGVALSERIKAFIILHSPYGSDWNMNVRKLAHFTIYFALATMCYITLAILGVGKIGRILITMLICGVFAIFDELHQGDVIGRTMSERDVIIDSLGALTSVGILTVI
HGY06636.1	-0.0011428571428571015	105	APVAAWAALIFLLSAQPDPESLSPVTFAWDDAVAHLLLYTVLGALLWRAFARRPAAPPWRRPAGCATISGSLYGVFDEFHQSFVPRRTPDLADVLIDVVGVAIGV
MBR3599975.1	-0.0011403508771929737	114	FGMIFCRVFIINYEEMSPDEQMELAYKMDHPVRKLAHFTEYFILGVFLFGAVDSKKRRIVMRWFLPWLIATLYAVSDEVHQFFIPGRNCNALDVIIDSAGACVGVLICIIVTRL
MBQ2967676.1	-0.0010714285714285613	140	FILILLIAHCALIFGFSAQNKKQSSVGSEGITQRIVKQLDSESTSKGMHLKRMRVVEKVVRKSAHVFLYAILGVLAYLNARKYSRNRHLILAMLFCLLYAVSDELHQAFVPGRAGLISDVLIDFAGSMLGMGIVCLIIKL
MBE2199296.1	-0.0007865168539325874	89	HQTKETIPSFGLWDFGVKKGAHMLAYGLLASLYWWALRDGKRPFATAFMLTVLYALSDEGHQFLIPGRNATWMDVMIDTAGGVMALAAI
WP_177194319.1	-0.0007518796992480775	133	LFLILWMGCIFLFSQQNGQDSSQTSGIVLEILKRLGLDSAATGQSNLSFFVRKAGHFTEYLILGILFLRYYRERQPSRKKLLITTVLFVFLYAASDEFHQSFIPGRGPAFTDVLIDTSGGLVGILLHGQISKW
MBP5282386.1	-0.0006206896551723884	145	VAAMFLVLLYCTIFRFSEQNGEESGALSHEVTTVIVDIVSDITHQNWSEEEKTQIISKWEHPVRKAAHFSEYAIMGILLFIIWSPWFRKSWKFYVLLILWVFVSAGADEFHQTFVAQRSGNFGDVLIDTSGGCFGLFIATMVGRI
MBI1839673.1	-0.000579710144927511	138	LIVLVWILVIFGASSDAGSSNRTSRIIGPIVRLLYPAISDQALDHVVVAVRKTAHVTEYALLALFVWRAIHRSRHLGPPRWSWEPREAFWSWALATAYAGSDEIHQLFVPSRTGQVQDVLIDSFGACLGLCFVWAYCR
MBU1952491.1	-0.0004081632653061319	98	SNLDLVLRKIAHIVEYGLLAILILRMFFNNEEIKKDLRTGKASQQNMLYREIIAAGILVTLLYALSDEFHQVFVPGRSGSLWDVGIDSIGIVLGTFLY
WP_126960966.1	-0.0003448275862068861	145	LVLLWTGLIFVFSSEPYKKQSIQPLLHERLSGSPLLQDIPDISFTYDDSTVSSRKDPFEFLEFIFRKSAHLFMYGMLAIFWSLLLGKIWRLRGWRLLLPVLAVVAATASLDEWNQSFVEGRTSLPSDVGIDLAGGLLGFLSLRAI
WP_051318207.1	-0.0001986754966887375	151	AALVLLCGVIIGIFTLSSQPYRVQTIQPFLQRTLTVEKAEKVLPKLDIRYDGKEYRRDVNPFGFIEFLFRKSAHLFVYAVLAVATALVLRMFRIRTPAVAGLSLLTVWLVAMLDEWNQRFSPARTPTYQDVIVDLTGGMLGLIIGYALSRL
MBR7092291.1	-8.547008547005328e-05	117	VWRAAAVVWLLLMLAASCFSQEESARQSGWVWRLVQSVAAWFSPEAAVPVWVVRKAAHAAEYAVWGVLLCGAFDAGRRRPRRFMAPALLCILAGPVCDETVQIFSQRGASLADVWLD
MBQ2658042.1	-8.403361344539129e-05	119	GQSVLDRDQSTKESSWIFEKLEIVMRFIVGPELANERLLRKMAHFGEFFLLSAEATILCILLGEKTIKGIITVFMLSNFCALLDETIQIFSNRGSAVSDVWIDTAGAVSGIIFVLYIVA
WP_083354452.1	6.94444444444553e-05	144	LNIILVFVWCVIIFCFSAQTGAKSSHLSEKVSCIVVNTVEKISNVKLNQKEVQSTIKKIEFPVRKMAHFSEYAILAILIFMCLKDVSFVRNRYVAALFLVALYASSDEIHQLFVPNRAGQVRDVCIDTSGGLVVLVIIFLIKKL
MBQ8406071.1	7.692307692308553e-05	130	IFIFSNSLRTAEASSAQSSAVVDTIQDVASVVAPESSIATATGEDYDKLHADVRTLAHFLEFMLLGALFFWCWYSYTDKKIWLLAPAAGAILTPMLDELLQTLSSGRAAEWFDVAVDVFGGVCGGVFALC
GFI56267.1	0.00014814814814815815	135	LAAVTVLITLFIWSNSLKDSKQSTSASDTVIDLIQPVLDSICKNAEKQSFFVRKLAHVSEFAALGISVAFLHRKYTQYTLHGSFYGFAAFYGLAAAVTDEFIQSFSDRSDSVRDVLIDFSGYLIGALIVTGIFLI
MBQ5335693.1	0.00020547945205481448	146	LLIAATVLWMLLIFGFSSQNALRSGAVSSRTLRRVLAVITPGWSSMTKGQRSRRVMACHRLFRKLGHFTEYAVLGIFLTLLFRPWDKKRQPRPVLRYGLPLLVALLYAASDELHQRFVPGRSCELRDVLIDLSGALFGFLLCGGIL
MBR6019352.1	0.0003448275862069137	145	IATAAVITWMVIIFLMSADDGDQSSKKSEAIVDVIVDAAVGVKLMTREEVTPSVRDRIGFYVRKAAHATEYAILGALCVLALAAWGVRRLALRSAFAWPVAAAYAASDEYHQLSVSGRSGEIRDVLIDIAGATVGILLTVLVMCI
WP_013490228.1	0.00035971223021582604	139	IYISSSQSYETQNVQPMLGEFNLSWVETFAKDISFQYGDSEVSLETRSPAAFVEFFLRKGAHLVVFAILAILSYRVFYYMKAHQGIASLGAWTFVTLYAAIDELRQHFHPYRSGMIEDVVLDSIGGLLGIAIIVVWRKW
MBR1970721.1	0.00041958041958041064	143	ILWCALISCMSLIFYFSSQEATVSKGTSSRFIKTIVKIIDFNDNLTEEEIDALSEKVSTLVRKTAHFSIYAVLTLIFTLILSQYKIYGKRQFLFALLFCFLYACSDEIHQLFVPGRSGEIKDVLLDTLGGAFGSGIIKILSIR
HIV17200.1	0.0005517241379310349	145	LSFIPAALIAFMIFNFSSQTSIESSSLSRKVTKGIVMLVDEITNSDWSEEEIDARVEKYEYYVRKGAHMTEYAILAFSVMLPLRACGLKGFSLFFMTMLICGGFAATDEYHQMFVSGRAAALKDVFIDCTGACIGCGFSGLLIWI
WP_213653747.1	0.0005999999999999991	150	LKWIPTLAIMILLFALSAQSYEEQNLQPEIERKVTHTSASEWLDGISFTYAGREISAESLGTAGFIEFFIRKGAHFSVYGLLGLFVAFALNSGRRGRDFGWTVVISFLYACSDELHQTFMPDRTGLVEDVMLDTTGAAFGALVMLLIWRI
MBQ1689623.1	0.0006206896551724067	145	LAFLPMVIMMIVIWLFSSKTATESTQESSGIVTRVVAIMERVSGREWSDATREHWEEMIHVPIRKCAHMTEYFLLSLTIAFPWLLFHKTKKWISIVTYITGVSYATSDEIHQYFVPNRSCQITDVMIDSIGVLAGILIFLLIRNR
HIS95936.1	0.0006557377049180188	122	LAWAMCIAWMAVIFAFSAMPGDVSGAQSGLITEVLMRLLSPLSDDGISAPAATVEWIVRKGAHMTEYAVLFLLYHRALRLSGAKRPGLFALALCAAYAATDELHQRFTPGRGPSPVDVMIDT
MBL9174043.1	0.000752688172043009	93	AQVWIRKAGHVSEYAVLCALCWRALVIGRSVTRPPRGLWRSAMIAWLIAVAFAMTDEWHQSLVPSREGQLRDVAVDALGATLALLGILGWMRR
MBQ7707101.1	0.0007801418439716524	141	IFMILSLIWMVVIFCFSSRDADESEKDSYKVGLTVGKIVIPDFEEKSEVEQLEFAQKIDHPVRKAAHATEYAILGMLLVGVFYPMGKLGLLLPFILSALYAVTDEIHQVFVPGRDGNATDVMIDSSGALIGVLILFIIISL
WP_187374154.1	0.000859374999999999	128	SFIPALLLMYMIFTFSSQPGDVSGQLSYKVSCKIVEAGDYIFDANLDDWQVDEWANKINFITRKLAHITEYFLLAIAVSFPLYVYGLHGFLLMLAAGILCVGFAAGDEYHQSFVAGRGPSVKDVGIDS
MBQ8620944.1	0.0008620689655172574	116	FIWGNSLMPAEISAGFSGWIKEILDKLIPGFSAGDGETGHHLLRKLAHFSEFAALGVTLSWLGGMKEWKRYLPLACGVSTACVDEFLQLFSPGRCASIVDVGIDSSGVLTGMILLW
PWM68852.1	0.0015606936416184844	173	GCLTLFFMVIIFIFSSQTADSSEDLSDMVGRIILNIIEPGVHTSSINLQNDIASGTDRLQDDDTTLIPVPKKEWFGIKPVEFRSFIRKAAHFTLFMFLGFFSCCTMYSHLGKLTFRVVVICLAGCLAYAVTDEVHQFFIDGRAAQLSDVRLDFIGSILGVALSAGGIFLINRI
NMA28222.1	0.0016379310344827543	116	GPALGWMLVIFLLSHDSQSGERSGLLMRLVELVMAGFLGPSPDPGLLEAIHLGLRKLAHMVEFGILYGLIRRAGPSSGRAFLLTVLYAAFDETHQCFVENRVGSPWDVGVDALGAA
MBR3145047.1	0.0016551724137930989	145	VSVILLIATATAIFIFSSEPAKESKKTSGGVVRVICRVLYPDFENKTFIEKAEIIKSVQRPVRKAAHMTIYAVLAIFAFLSAISYKALPLYIRLALSYGFCLLYAVGDEIHQSFVPGRAGRASDVIIDLIGVTVSTTLMLYIFKK
OXS67605.1	0.0018749999999999971	144	VRKLLLFLVLVSIFYASNTPGIKATDPTTWVHTPALKPNATLGTILVPPSDFYDPWEIDSSAEFIARKLAHFLFFGSVGLLFLLNLKPNKKAPWLASVFAALFAFTDEIHQAFIINRDGRIMDVVFDSLAAFLFIFIAVKIRKK
WP_118634176.1	0.002074074074074076	135	SFLPALLVMYMIFSFSAQNGTESGDLSFKVSVKLVEVGSEVLDMKLTDSEIQMYANKYHHYVRKLGHMTEYCVLAITLCVPLYAYGVRGIWLYLLAGLICAGFAATDEYHQSFVAGRGPSVRDVCIDTFGAMIGI
RKJ06031.1	0.002344827586206908	145	LAWLPAVSIAIAIFMFSAQPADESTETSDRTSQALLYFANQLNIIELEQGNLEYLGEIMSAPVRKSAHMLEFAALDLSILFALSFWDMHGKRLLLTALFMTVLYACSDEFHQLFVPGRAGMIRDVLIDSVGAVVITGGVACFRKR
OQC27275.1	0.0023636363636363776	110	GVIFSASGDQMSFDRSRHIIGSFLCWLVPQLSPEAIHAVVVVLRKCAHVAEYAVLAWLIWWALDQFSVSRAPDWPWPKAGLVLTLVTLYAISDELHQTFIPSRGGCVQDV
MBE5752453.1	0.002413793103448249	145	ILTLLCILMIAWIFSNSLKDSTQSGQQSSQVTEGVQDVLETFKPDLSLGGKTEQEDFYILHKLVRSLAHFAEFALLCALVTWCVRSYTKIKYFFAIPLPLCFGVAVFDEYLQTFTAGRTQELADVLMDCLGACAGFAFALASIWL
TKB83453.1	0.002521739130434791	115	VYWGPVVGYAGLIFYLSAQSHPDEDLPSLLGNVNDKVLHALEYAGLGGLCYRAFRWGTSRSMATHALFFSILTASLYGVTDEVHQLFVPLRESSWQDWLADATGSVLGAVAVRWL
MBO5337804.1	0.002589928057553953	139	VAAMLLLCLYRIIFSFSGQDGETSGGLSYMISEKCVDFISNLTGKGWTDGFRVSLAEYFEHPIRKFAHFAEYACMGLLVYTMWRPWKKPDRKLYFLVILWVLLSAAGDEIHQLFVPGRWGSVADVLLDTCGGIFGILCC
WP_185121062.1	0.002649006622516554	151	VALALLGAVVAAIFALSSQPFKAQTIQPFLQKNLSVQTAERVLPHLDIRYDGHEYRSDANPLGLIEFLFRKGAHMFVYGVLAAAAALALRMYRLPLPAVAGLSLAAVFLVAMLDEWNQRYSQDRTPAFQDVLVDLTGGAISLLLCYGISRL
MBR1709894.1	0.0027407407407407545	135	LTALWMVFIFVMSAMPSEESSEQSGLVVRVITDAAEVILGPETARQIPRDHLEHVIRKLAHFSEYAILYLLVFHSFGANARHVAPIALGITVLYAGGDEFHQYFVPGRAMALTDVMIDSSGALTALLGERLFSRI
MBR4574887.1	0.002827586206896583	145	NLILVLVWIAVIMGFSSEDADVSGDRSARVLVGIVNVIDPDANVTLENYQSFPGLENSERIVRKLAHMTEYGLLALLMFSFLYGFKDLPRKQNYIIPVAFVALLGTIDEIHQTTVAGRYGSLFDVCVDTSAAFIVICLVHHLVYR
KKP38503.1	0.0028703703703703916	108	WLPPILWGLVIFSFSSLQVGSSSEIYWKDFVVKKTAHVVEYAILAILLYRAMVGSDMDKKKALIISIIIAGLYGLTDEIHQSFTPGREPRIRDVAIDTFGASLGSVIY
MBE5959309.1	0.003082191780821907	146	ILVAAIIFWTMTIFGFSAEEGEVSQSTSDLITGKVIEIYVKEYEEMPTYRQEELWNQISFVVRKIGHFGEYEILAGLIFLLFMTFEKVRKNYKWLIADALFCLIYAVSDEIHQGFVAGRSARIRDVFIDTSGAITAIIISLCVWHF
MBU3839477.1	0.0031205673758865214	141	TVLPALLMLCLIFGFSNQDGKTSSGLSQKVSIEIVRTQDTLLEKNYTEKEIIFHAKTIEYGVRKLAHITEYFFLALLVALPLYTYHVRERKLFVLTLLLCIVCASFDEFHQFFISGRSARVTDVCIDSIGIFIGSAMFTMF
MBQ4562584.1	0.003142857142857133	140	ILWVLVLCWMGVIFFMSAQSGTASHKMSSDVLEKIHEISQDEAKRTDEVHTKNFIDYYQYNIRQTAHFSMFAVLGILVTAASLYSFNKIKIRIILPLSLTVLCSFADELFQIYIPGRAFQWDDLGTDIVGSVLGCALVYL
MBQ3308052.1	0.0031468531468531293	143	IKLVLLIICMVIIFMFSSDTGEVSTKKSDGVIVRISEFFVGHHLSDAERQEKIDKYVFIIRKSAHYGIYFILGFLIMSNLIEFDKLDKTVILYYAIVFSFLYACSDEVHQLFVPGRSGKALDVLLDTFGSSCGIGFYLLWDKI
RHP09888.1	0.003146853146853139	143	LLPVLALCWMMVIFWFSAAPAPESSEMSYTVGLQIGKIAVADFDAWTTEEQNAFAEKIEYPIRKIAHATEYAILGMLVSGTVYAYGICGKKAIRYAWIWATFYAATDEFHQLFVPGRSGQIRDVILDSAGAAVGILILCRVGR
WP_122644699.1	0.0034265734265734155	143	SFLPAVLMMYIIFSFSAQTGVDSGNLSYTVSHKIVEIGNEVLQKGMEDWEIEQKAYEIEYPVRKLAHMTEYFILAVTVSLPFYVYGLRGFGLMLVAGLICVGFACGDEYHQSFVDGRGPSVRDVGIDSIGVFAGIIAVRICCW
MBB1531222.1	0.0034640522875817067	153	LLALLIFQMLFIFAMSSFGPDSSNAQSNFFVNLISGLVPNLKTSTSASAFDLKALIFFIRKTAHFTEYAILGLLFYLNLKHHSNKKQSLNNHSNKKQSPKLFALAILFSALYACTDEFHQLFVPGRTGQPFDVLVDTLGATFGCLVVLAVQKI
WP_069717698.1	0.0034868421052632005	152	IYWLPVFIGAAIIFSFSAQPYEKQDLKPTLSKYIDEEQVAKRFEDVKVYYANKEVSIEALGTTKFIEFFIRKFAHFSVFFMLCFLIFRALNVTALKLGMKSLIALLVTGIYAALDEYHQSFTENRTPLIEDVLLDCFGGIVGLIVAIMMYHI
MBO4265538.1	0.0034959349593495985	123	QFSSQTAGESDDLSLNVSKLIFKIIYGEERPELASAFNRVLRKIAHFAVFFALGFALCFFIGSFNKAPKTRVAAALISGFVFAVIDESHQIFVSGRGPGLSDVCIDFAGIALATAIYSFVSRI
MBR6594613.1	0.0035338345864662168	133	VLWLGFIYTNSLKSKADSAAQSEPMEGVLRRLLALLGFEGDSEGIAEIVVRKAAHIFEFFVLALLLYLLIRSLGYDRRQCIALTAVLAVTAAALDETLQLFSHRGARITDVFIDSLGILVAFLVVKIGRNARK
MBE6738732.1	0.003555555555555585	135	MTYIFHLSAESAEVSSKTSAGLIEKVAETFVPSYKELSEVAKKEYVSSLQGIVRKLAHFSIFAALGVCSAGFTATFKGKFFIKLILTQIFCSLYALSDEYHQTFSKGRSFQFSDILMDSLGAFCGIVFVLLIALI
WP_138494610.1	0.0035761589403973484	151	LWLPAAVMLLIFIFSSQSYEQQSIKRPLTEWLGDGRISRRLSQMTIHYGSLTVNGKTDGSAAIAEFLLRKCAHLLEYSILGFCLIWAVQSFLHAGFMMAVLATLLTAAGYASMDEFHQIFVKDRGPHPEDILLDTGGALIGICLYAGWRKL
MBR2289896.1	0.0035862068965517337	145	LYGIAILGWMLIIFSLSARNSVESTGDSRGFATNVVTVCASFANRLGIIKEMPSDSEIASFVRKIDHPIRKCAHATIYFVLALLVLLALETNADNFVRNAIVAVIICFLYAMTDEYHQTFVPGRSGELKDCLIDSMGAGLACCFY
WP_072897311.1	0.0035964912280701767	114	ESSSSIINIFKNIFPFLENIIGDNIINFLVRKSAHIIEFLVLFLSLYYGFNKYFKDRNKLLKPIVYSSIITFLYSCTDEIHQKFILGRDGKFSDILVDFIGVIIGSLIIYLYRK
MBI3443338.1	0.0036708860759493674	79	FVVKKTAHMIEYGIFSAILFRAFKESGNPVRQAGVYAILIAIAYAITDEFHQMFTPGREPTFRDIVFDTIGASLGVYML
WP_089061972.1	0.003741007194244601	139	NYWLLPIGWMGLIFYSSATPYQDQDIKPFMTNKLDLSFLVPFVENVTLYYHHSEVSVDALGIEGFVEFFVRKGAHVSVYFILMVLFYVACKKTMSVSSSKRLLLSYIFTSLYAILDELHQGFTQNRTPYIGDVGLDMSG
MBI2929104.1	0.003785714285714281	140	RGWLPVALWMGVIFVASTDLMSSANTSRFIGPILRWLKPDVSEETIQLVQTVVRKGGHVTEYAVLAVLLLRALRGPEANPHRTWSWSAAGRALALAALYAASDELHQHFVASRYASAWDVMIDSLGAMLGLSVVWLHGRW
MBI5870950.1	0.003977272727272738	88	FYLSDQPNLISDLGAWDLVLRKGAHMAEYAILYLLLCNAIKQLGVAFTPALALAAIASLLYALSDEFHQRFVAGRTGSLRDVGIDSAG
WP_231507663.1	0.0040287769784172695	139	LPWVLVILWMFLIFNMSSQPATQSNSLSLGVTEKVIETVNKFKPGADLNIETVNHIVRKNAHFFAYLLLAVLTLNALRKGEKLSWRKSLLALGICVLYAASDEIHQLFVPGRGPQVKDVFIDSSGALLGIAIFMVVNKI
MCA9531264.1	0.004051724137931055	116	HAWAPAVLYMALIFGLSSLHVVSPVVSIFPFRDKGAHFTEYALLGLLCARACRLTWPRRPWPRMLALGAFLATAWGLSDELHQVFVPGRSADARDLLADALGAVTGALLYEALRRR
WP_187325124.1	0.004056603773584899	106	AFIWSRSLFAGPESTEQSDFVVGLLRPLLEGAGVTDVSMMSFIVRKVAHFSEYLVLGVLLSSTRDGGVPWQQLFLGLAVPVADETIQMLIPGRSSQLTDVLIDFSG
MBA5868315.1	0.00414414414414416	111	WYWGPALSYAAAIFYFSSQPNPEEQLPDFLMKQFGDKLLHLIEYAILAVLCYRAFRWAAGSAAARRSVTLAIVAASAYAVTDEVHQMFVPLREASWLDWVADTIGATIGSF
WP_158049463.1	0.004233576642335721	137	VVALLVWMGFIFFMSANDGDHSQGMSDGVTSVVLSTVWPGYSGMSSDEQAAVVESLSFPVRKAGHFSEYAVLGLLAFATLRQGQVLRSSQAIRITRKIAPAAVGAVVIAFVYACFDEFHQLFVAGRSGQPFDVGVDT
MBO5883642.1	0.004285714285714283	140	TILLTVFWICFIFSNSAESAEESSSKSESVQEIVNEVIEAVGGEGNVTEHTVRKFAHFFEFAVLAVLFTADLLSLGLIPFPLRKNRSLLWFIPPLILSVALATADEYLQSFSEGRGPSAKDVGIDSLGALCGLCLSFLLI
MBQ9061917.1	0.004370370370370389	135	MIIIFIHSAMPADLSSSESKWIVSIIRKFINLDPDRITFLVRKTAHFLEYLLLGIFTAQVFRYTEQIGVIRRLGPVGKLTFRGACHAVICGILYAVSDEIHQHFVPGRSCEIRDMCIDAAGVLCGCLVICFFCRF
MBE5789049.1	0.004387096774193546	155	LSTALAAALMIGIFIFSHQGRWESEKSSEPLAQVMVSTGVVQAVQSEKVRQVIEPVIHTDEELPIEQQAQQLARKLGHILLFGALGFCLRICLESWFSGRRFLTLWSLLIGILYGASDELHQSFVPARSAEWHDVFVDAIGVALGVFLALFLMRL
MBA4380686.1	0.004523809523809554	126	WLPAILIMATIFAFSSIPSSELPDFARADLLVKKGGHMLGYGLLTLAYLRGLRAACPGGQDRERSDRLRPERAKVSIVAAWLLAVLYAFTDEFHQSFVAGRHASLLDVGVDATGAVIALAVWIWYL
MBQ3511409.1	0.004586466165413556	133	MMLIFSFSNDTGNVSTKKSDGFIIKIVESISGRKLSEVEKEKWTTYLVVPVRKGAHLGVYFVLGILVFSFISEFMIISYKSILLSIGISILYACSDEIHQLLVPGRSGQIKDVFLDTIGACIGVIGYSFVVRK
WP_075720860.1	0.0046527777777777835	144	TFFVLIFWMAVIFYFSAQTGGKSSDISQSVGYRIAESISNCFHLDKTTEELSQQAEQMQLVIRKGAHMTEYAILAIFTLLHICCYRGKPKKFWWWSWGFCILYAATDEIHQLFVPGREGRFLDVCIDSIGSLIGILLFMLVYAK
WP_090832486.1	0.004701492537313425	134	LVWVPVLVWMVLIFQLSAQPAKDSNKLSKGVTAHVVETVKEIKPEFSLDNANHIIRKNAHSFVYLVLSILVSHALKGSAVLELKSALLALGICILYAASDEVHQVFVSGRGAQVRDVFIDWAGALVGIGIYKVV
WP_163538620.1	0.00474820143884889	139	ISWMLVVVWMVFIFYLSHQPAVDSNQLSTNVTEEIIEKVEKVRQDNNWNIPEMNHIVRKYAHFLVYFVLGILVMHAYNSSGFSKRKATVAAFITCLGYAISDEFHQRFIDGRGSQVMDVIIDSGGAIIGIIVWFFLYKI
MBM3136136.1	0.004765625000000023	128	WLPLVLWMAAIFYGSSRKSLPGPLSWSPIEGFIAGKAMHVLEYAGLFVLLHRALLARRPRGSPAASPAEREDIPPWRASTLIQALAISFLFALSDELHQSFVPRRDAQLLDVGWDMLGAASGLVAILL
MBE6546444.1	0.004779411764705898	136	LTVLWLCFIFGNSLQSGTESSEQSGKVHTIVNEVAQSVGIEKPISEKTVRNSAHFIEFAALSLLICADLLCFGILTRNGRKRSLLLALLSIPICTLLAMIDETIQRFSAGRSCQWSDVLLDTAGAALAVLCFLGVY
WP_188530409.1	0.004934210526315801	152	LGWIPVVWWTFTILGFSSQPYTEQSIQPWLRDQVTEARLSSLLPDTTLRYHHAVIHAKQEPYRFVEFIFRKSAHLFVYAVLAVLTYTAIKPWLRDRPAVLLLVSLSYVLVFSLVDEWRQSLNPMRTSTIQDVAVDVAGGVIGLLCLTVSSHL
WP_080836111.1	0.005000000000000012	150	ICLAFVAAWIGVIFFFSSQSRDEQNFIPYLQKHWSAESLSRSLPDLPIEFWESKRTSAGNPYSWLEFLVRKAAHLGIYFFLAVLVRLALRRVRSFPQRAVYCLFAVMLVAAADELNQQYTPGRTSLVSDIWIDLAGGALGLAVFEMLARW
MBR0381466.1	0.005032679738562109	153	AWVIWGFSAAPDLTSSSMSRLVCEKLADLWIFLARPEMTPQGRFALIESLQFPVRKAAHFTEYAILGSLLVFHIRAALKMAEPEKPVFEGRPVFTIIRRRPFIGGMAAGILYAVIDEIHQIFVPGRACRAADVCIDSAGLLAGTLFTLAFISI
MBR6478781.1	0.005034482758620668	145	VAAMFLVGLYFMIFRFSEQTGEESGALSHEVTTVIVDTVDHVAHKNWTEEMRRELINAWEHPVRKGAHFSEYALMAILLYLIWAPWIKRGFGLYLMIILWVFASAGLDELHQTFVAQRDGNFIDVMIDTSGGCCGLFICTMIRRI
GIO12262.1	0.005102040816326519	147	ILLILWAGVIFNFSSQPLKEQNLKFVLKEWISEYNANRIVPNVSFYYHQDLVSGEQDPYGFMEFVIRKCAHLFEYGMLGILCYPVLFKIKKIVWRFAGAVALVAAVALADEWNQSYVAERTSAIQDVGVDLTGAIVAISLFLLVKRL
WP_014043167.1	0.005114503816793892	131	IRWALVFLWMAVIFYFSSQEGIISHQKSFSVAVLCERIVEFFAGKDIIKNANRKNFEFFVRKLAHVTEYFVLCMLFYRAFLSGGNDYRKSAAKSFIFSFLYAVTDEIHQIFVAGRGPSPVDVGVDSIGMLL
MBQ9795144.1	0.005177304964539016	141	LLLLAVVGCQIFIFSNSLRDGEESAKQSGAVVELVKPPVEQLLPVVKVEPTEYNVVVFVRKAAHFLEFALLGCLCCFAARRFTGEKKLFLTIPLGYAVLTAFADEGIQLFSEGRAGRFADVLIDSAGALTGLLFAFGCLAL
MBO4954038.1	0.005181818181818152	110	FFIVLSILLMAMIFYFSDMPASQSSAVSKPVAKSVGLSDSEMRKIAHFICFACLSGSLYGFFNTFKKIRFPKVAAFLTTVLYAVTDEFHQSFVPGRSCELRDMLIDSSGA
WP_204590544.1	0.00525925925925924	135	FWWSIVVIYMSGIFYFSHQPADVSNELSTGITQMIIETIQSLTRQDSYSMETINYLLRKSTHFVAYFGLALILWLALDRSKKRYLYAWGFATLYAVTDEFHQLFVDGRGGQAKDVAIDSLGAATAMLLLYSANKL
MBN2500350.1	0.00532258064516132	124	VRWLPAIMLMLVIFIFSAIPDAGLQTQFSPDPVKIPNFGVANRVVKKLGHLLIYALLARCYLYGLGKHDRRTRWIAFGLAVLYGISDEFHQSFVPGRGAGPVDVFIDACGAWLALFLPKIIKRR
MBQ4529915.1	0.0053472222222222315	144	SFVPALCMMYVIFQFSAATGVESSGTSSKICVKIVDVADETLDLGLSYDQKVLYAQKIEHPIRKLAHFSEYALLAATVALPLYVYGMRGIALVLVAGAICVGFACTDEYHQSFVSGRSPSKNDVIIDSAGAFCGIILTRIMGFI
MBQ7886652.1	0.005357142857142857	140	KAWMPAAIWMGVIFTMSAMPGDASAQTSGSLVRVLMDMLSFLLGEEAAAAISVDTIHLLIRKGAHMAEYAVLFFLYHRALRLEGAKRPGLYALALCAAYASTDELHQAFVADRGPSIVDVGIDTLGAGAAWIVTSIIKRK
OPZ90115.1	0.005384615384615387	91	LYEKRNYIFRKILHFTEYAILAVLMFNSLRLKKVRQRKASLFTLFFAFIVAAADEFYQSHIPGRSPRIIDVFIDTSGAVIAILSILFCTKL
MCB4792531.1	0.005384615384615406	117	YFWPPVILWCGLIFYLSSIPNLKTEFGFADLILRKMAHITEYGVLFLLTLRALKNSELSWQEKSMYLSAVIFSVLYAASDEYHQSFVPTRGPSAIDVGIDSIGVFAGYLVAKHIPKK
MBA2579855.1	0.0054945054945055236	91	YMLSDQPNLSSGLGLIDLVGRKLVHAGEYALLCWLWIRALRPSVGGRAALALALAVTLAYAVGDEYHQTFVDGRSGSPLDVVIDGLGAAVG
MBP3841114.1	0.005633802816901395	142	IKFILLISWMTLIFCFSNQNADQSSGMSDGFIYRVSKVVLGEKYEKITNSKTYDTVVFVVRKSAHIFVYFVLSLIAFSFFYEFYNLDKKVIIFTIIFCFLYSITDEIHQYFIPGRSCEIRDILIDTISSSISACINYFIRKK
WP_073248420.1	0.005735294117647061	136	LLFIFLLLYMSFIFYLSSEPANISHSRNRKIIETVKITTGKDIDKKVGRERLDFYVRKNAHFFLFMFLGSLSLLYINHIKIKNKFLIAFIFCFLYAISDEVHQYFVPGRGPRVMDVFIDSAGALIGISFIKIINWK
WP_129727608.1	0.005866666666666666	150	WLPVLLWIGMIFYFSSQPYEKQDMRPTFAQYVDEHTVEKYFSWVDFTYVGHEVSIAHLGVPGFLEFFLRKGAHFSVYFVLAILLHRALSHYSMRKGQAVIFALLLTAAYAGFDEVHQSFTKDRTPLWQDAVLDTVGGSFGLAARLLFMRL
WP_087294706.1	0.005937500000000026	128	TVIFVFSAQPATESSALSGRATGFLAKLLGGELAQQLQWLEFIVRKTAHFSEYGLLGVLAGGLLLAYGHPPRRQWIALAGCAAYAVSDELHQAFVPGRSPGLRDVCIDSAGACAGILLVTAAVLMWRR
WP_066986313.1	0.006082474226804122	97	SDQERLPMPAVFDFQDKILHFGAYFVMALFSWRALRHTHVKNLHLALVCLLFCSLYGLSDEWHQSFVAGRTASVFDWLADSLGAALAVILLFRFNQK
MBO4908184.1	0.006102941176470615	136	ITRFSAQDADTSGSLSFEIAEGIAKFFYSFSEHDASDVLTLAGYFEHPLRKLAHLCEYGVLGLLFAGSFLPVIGEVRENGGKGRSLYLTCIFTVFILAAFDEFHQYFVPGRYASVWDVLLDTFGSALFCYFLYLIK
WP_153724174.1	0.00620253164556964	158	LSWLFLSIWLLALLHTSNQSSFSVLTHEREAALYQVKQQEAIQWALAKAGGFHNIEQKLMQQFGMIYNRPTENISREFVARKIGHFSVYFVFGFLLRLTIGRIVSGKLGTPIAIGMLIAITDEYIQNFDPGRSSLVGDIVVDTFGVLLGVFLAHGLSK
HIT18514.1	0.006320000000000036	125	VLRALPLFVMAAIFLFSSQTGEESTGVSNGVIEAVARAVRPLAGEAELARLAESLSFAVRKAAHACIYAALGLCTMLAMLTYPFSMRLRARAAILICAAYAAGDEIHQLFVPGRSGEVRDVMIDT
WP_230043251.1	0.006423357664233586	137	IDLSLLVLVMAAIYIASSMPYEQQDLRKTIANLIDEEWVEEKWGAVSFPYGSREISVAEHGAAGFIEFFIRKGAHFFGFALVAFLLYRVLNYWLQRRAAMLLSGFLAICTAALDEWHQTFTPNRTGMAIDVVLDAAG
TCS78795.1	0.006433566433566433	143	SFLPAIIMMYVIFSFSAQSGMDSGNLSYTVSHKLVEVGNEVLDKNLEDWEIDEAAQRIEYPVRKAAHMTEYFVLAVTVALPFYVYGLRGFGLVLVAGLICVGFACGDEYHQSFVEGRGPSIKDVGIDSIGVFLGIMVVRIFCW
MBQ4465755.1	0.006449275362318832	138	IYPILLAALMGMIFWFSSQPADDSTETSGHFTTIAAHLFISNLDDFEPGTQAQIIDGFSFIVRKTAHFCEYALMGCLWYLWLRHKKGAPLWALLASAAYSCTDELHQRFVPGRSGELRDVLVDSSGALAGIVFAFVLV
MBE5833777.1	0.0065734265734265765	143	SFLPAIFMMCLIFSFSAQNSNESSQLSYEFGKEVLSIANETFDQGWTSEHIEYLTEHFQYYIRKAAHITEYFLLAVSVAFPLYVYGLRGIPLVLVAGTFCVGYACLDEFHQSFVAGRSPQKKDVCIDSIGIFAGIILTRIVGW
MCC5845307.1	0.006788990825688108	109	ALIVLTVFVVSGQSEVATPPGFEFSIDKLAHFAVFGALATSLIRLPEFQKHGWRGAWAAVLLVSVYGALDEWRQSFTPGRFMEFDDWIADTLGAVTAVALYTRWPAWRR
MBL8096148.1	0.006814159292035394	113	LGPAALVMAAIFAFSATPSQGLPHFGGWDFWAKKGAHAFGYALLGAAYAHALAPRSRATPVQCLLAVGLAALYAVSDEWHQSFTPGRHPGAQDVLIDTAGALFGVAALWRWRR
WP_119147371.1	0.006824324324324323	148	LLLFCVIAAIFALSSQSYNTQTIQPLLHRTLSVDKAERIVPNLDIRYDGKEYRRDVNPFGLIEFLLRKGAHLFVYGVLAGAAALVLRMFRLRTSVVVGLSLLTVLLVAILDEWNQRYSTARTPTYQDVLVDLTGGMLSLAVCYGISRL
WP_002853277.1	0.006853146853146862	143	IRWSLLAVMCIVIFVFSGFPGHDSTEQSGGIVDALIRVLVDDLETKSPDEIHGMKEMLTIFVRKGAHFTEYALLACLAFSAFLRLKKRGLRWLAAVGFTCFYACTDELHQTFVPGRAGMVKDVILDTCGGVFGAVIACVISLI
MBR1724186.1	0.007000000000000001	130	LAVVTALWCLLIFCLSAQNADDSSELSGGVIYFFCRLIVSGFTTLGEAAREAMISSLQFWTRKTAHFCVYMVLGALTLQIYLAAKKPQRRPAKYAAAWGLCVFYSVTDEIHQIFVPGRAGQLRDVCIDSV
KKQ97445.1	0.0071171171171171095	111	KYWLPVFIWLIVIFAFSNNPTVRASEIHWRDFIVKKSAHVIIYAILSTLIYRALKSQKVETKKTGYISVFLASFYGITDEFHQSFTPGRDPTFRDMIFDTIGATLAIYFIW
OGR94935.1	0.007192982456140385	114	SLWLPVAAWCALIFTLSSIPYLSSGSQWDFPLRKLAHMAEYGVLFALTRRALSSSGVRARRASWASAFFCVFYAASDEWHQTFVPGRHGAAGDVAIDMAGVSAWWALSCRAWKR
HCF70868.1	0.0072727272727272415	143	LSWLAVLLWMLAIYFLSAQPAGISNGNSKGIVTRVVDTTVKLTKAEISEPDKSKLIDRINSAAREYMHGVVFLVLGLLVQNAVTKEGAKGIKAIAISLAICVICGITDEIHQLFVPGRAFQVSDLAMDSIGSIMGIGLVYFLK
WP_197020924.1	0.0072727272727272545	143	SFLPAIMMMCIIFMLSSQEGTTSSQLSYKVGVQIFTVTNKVLDKGWSDAHIDQLSTKYQYYVRKTAHYTEYFLLGVSVAFPLYVYGVRGMKLIIFAGLFCFGYASLDEFHQSFVHGRGPSPKDVMIDSCGALTGIILTRIVGW
MBQ2637798.1	0.007322834645669303	127	YPVLLMMVIIFIFSSFPATQSDEQSGLIVNTLTKVFPELGQVKPLVTIIRKSAHFIEYAILGFFSARAFKLSGHNPFHSIWLSTLYAATDEFHQTFISGRSGEFRDILVDTLGASFGASIYFLTHRK
MBM3859920.1	0.007394957983193299	119	RFWLPALLWAATIFVLSSMPPVVPPEKKPPLLIIPTDKLAHAGAYALLGGLVLFALRRAHNMRLPKAVVLAILLASAYGISDEWHQSFVPNRQAGLDDCAANAIGAGLMGCVWYLYESR
MBO4458409.1	0.0074125874125874165	143	SFMPAIMMMCLIFMLSSQEGTTSSQLSYKVGVKIFTFANEKLDKGWSQERIAELSTKYQYYVRKTAHFTEYFFLGVSVAFPLYVYGVRGLWLVFFAGAFCAGFAGLDEYHQSFVMGRGPSPKDVMIDCSGAFPGIILTRIVGW
MBQ4518398.1	0.007499999999999997	136	IFSLLAMLVVGYIFYNSSQTSQVSNERSNEIVEEIKPIVDPEEKIDKKDFNEYVRKAAHFFEFFLLGLALGGTMACAYGKTAKIFVSLPLLISLLVAVTDEFIQSFTGRTSKIADVFIDFSGATFGLLMVLFVILL
WP_194703365.1	0.007593984962406	133	VRWLLVVFWMLFIFAMSHLNAAKSWILTGRVMVAIEKTAVGNDVDAEEMSESDEIRYYSESENIMIILRKTAHVIEFWGLSLSVVYALSAYYSQFKSMGIGFIWSFLYACFDEAHQLLIPGRTANVKDVGIDT
WP_186866007.1	0.007655172413793108	145	LWLAAAVLWMAVIFSFSNQKAAASSEISGSLSSRVIGEVDQVFHLHWQESEIKTYAQWIEHPIRKAAHMTEYAILAVLLSGNFMQYEALKRKCFLWAFLGTAGYAATDEFHQLFIEGRSGEFKDVCIDSLGGLIGLILAYAVIFW
MBR5065464.1	0.007661290322580668	124	VLIVITLLTLCLIWVHSAVGREDSAAESGWLFEHIGGLLRLIFGPERATEHLLRKLAHFSEFFLLGAEMYLLAAEYKRTGAAAAAGVLLRCNFCALIDETIQIFSGRGPEIKDVWLDTFGAASG
MBR2712029.1	0.007716535433070841	127	INIFSFSNDNGVESTKKSDSIILNIYYKFNNNKLSKAEEQKIIDKYVIVVRKTAHIIIYFILGFTLCSLLFEFNITFKNILLFSILMCFLYACSDEIHQSFIPGRDGNFLDVIIDSIGYLFGIFLYF
WP_003329920.1	0.007762237762237777	143	ISWAAVLFWMLLIFYLSSQEAEQSNNLSKGVTKVIVETVEKVTPEKDFNMDTINHFVRKNAHFFAYLTLGILVLNAIRRSRVNGSTISGVATLAMAFGICVLYAIGDEVHQLFVPGRGGQVKDILIDSSGAIVGIGLYMIIAK
NLK27154.1	0.007902097902097895	143	ISWLPAVLIMIIIFSFSAKPAEESAQSSQVIVEFVFNNYEKIKGQQFSEEERYVIYDLIHHMVRKSAHFIEYGALAAAVDLHLWVKRYKGFRLIFFSILISAIYAASDELHQLFVPGRSGELMDVLLDTAGATVGAFVFYTIL
HGZ03545.1	0.00821428571428573	140	RYWLPVLLWMAVIFTASTNAMSASQTSRFLRPFFTWLLPSASPQTIDSLIFGTRKSAHAAEYAVLALLLWRAWRKPAPGDSRKWNMREAFWIWLVAVVYAVSDEWHQSFYPSRQGSGLDVLIDGAGAAGGLCVAWLSARI
MBI3151485.1	0.008288288288288304	111	WFPPVLLMLIIFAFSSRPSDDLPNFQGWDYFVKKGAHAVGYGLLALSYLHFFKWDRKYYPLAWLLAVLYSATDEFHQSFVPGRHAAITDVLIFDNLGAFMVLLAHYYHRRK
NBP23356.1	0.008306451612903228	124	RYWGPLVLWMAVIFWASADSGSGRRGSRLLGPILRWLMPQASPQRLDEVLFLIRKAAHVSEYAVLAWLAWRTFLAMQTASAAPARPWRAAAGAWGLAVIYAISDEWHQTFVPTRVGTPWDVLID
WP_003758066.1	0.008486842105263176	152	FGFFGVILIMVILFHSSSQPYSQQSLVPTIEKLLPGHPFESQLEKIAFPYGGSEVSVKQMGYAKFLEFFLRKGAHFLTYFIMGLCLFVGTNATSRKPRFAFLVAALLSLAFAASDEFHQMLTGDRTPLVQDVLLDFIGAICGALVGSRFSKK
WP_008296707.1	0.00854961832061068	131	GQTYEQQSLIPKLKEWLPGQPLEGVLSTLQVPYWGRTISVESKGYYHFIEFLIRKGAHIVSFGVLAAAIFAVLPKIRFRYLAAFGLTVIAAFMDEYHQSLTGGRTPYLGDVALDAFGAALFLSLIALLMKR
NOS79932.1	0.008608695652173919	115	VYWGPVVGYAGLIFYLSAQSHPDEDLPSLLGNVNDKVLHALEYAGLGGLCYRAFRWGTSRLMATHALFFSILTASLYGVTDEVHQLFVPLRESSWQDWLADATGSGLGAVAVRWL
UCE87134.1	0.0087931034482759	116	FSASATSRFLGPLMRWLLPSISESTLEALHGAVRKTAHVAEYAVLALLALRALRLSAETSWLRSAALAFALALTVSIADETHQAFAEARTGSTWDVGLDAAGAFGVLAVAGLWRRR
MBP5275160.1	0.00879432624113476	141	FSMTMLVIWALVIFNFSAQSATDSGALSHDFTHRLLCAFYRGYADMPAKEQRKIRSKADKYIRKVAHFSVFTVFGFISGVASLSFLRRGRRVPAVAAIVCLLYAFSDELHQVFVPGRACELTDIVIDFAGSLLGIAFAGYI
MBQ4647737.1	0.008805970149253776	134	AAVIGWLSFIFTNSLKSGEKSAEQSAGLEHAVNELLQRVEYEGDAARLSELIVRKTAHAFEFFVLCLLLFWAFYLLIKNKRAVNILTVVLTVTAAAVDESLQLISKRGASVKDVFIDCIGILLAYLTLKLIFKI
WP_026521122.1	0.008811188811188772	143	SFVPAIIMMLVIYSFSAQEGDQSSQLSYEVGVRVLTIANETLDKGWSQERIEQMSEKGQFYIRKTAHFTEYFLLAVSVAFPLYVYGVRGLWLLFSAGIFCVGYACLDEYHQSFVAGRSPGKRDIFIDSMGVFFGIIVTRIIGW
WP_035784637.1	0.00881118881118881	143	SFVPAIIMMCLIFMFSEQDGYESSRLSYEVGVKVLTVANDTLDKGWTVEHIHQLSEDLQFYIRKTAHFTEYFLLAVSVAFPLYVYGVRGLWLVFCAGSFCIAFACLDEYHQTFVGGRSPQKKDVFIDSCGVMLGVIVTRIVGW
NCC06588.1	0.008888888888888889	144	IKWLPAVLMMCVIFAFSVQNGNASNNTSGKMCYAVAKVTVDDFAEMPKTQQQIIIEALQHMVRKTAHFTEYALLGMAFLIPLWGKFKRPIFAPALAVLLSALYACTDEAHQLIVSERSGQLTDVAIDTAGTLAGVALVCGIVWL
MBE5938933.1	0.008967741935483891	155	FVALTIALTVFIFSFSAQTGEESAGLSGKIAHKVINILFDEYESYEEEKQQEIYHTIHLIVRKTAHFCEYGLLATLILSSVVTGILAYKNGCFTAIWQKKWCIFAVVTQIMVSVYALTDEFHQNFVEGRGPSLKDVFIDSAGGFTAIICYMLIVW
MBR3988866.1	0.009112903225806473	124	IFKNSFENLATSHQYSENVMDVIAPNRDATDYSGNSNMERLIRKSAHLVEYAVLGVVVMALALNIRNLLKNAVYGISLFYALFIAVLDEHIQSFSERTSSTGDILLDFVGSMIGFAVVLVVYFI
WP_139236935.1	0.009185185185185206	135	STRSYQQQSIRPILTSISHHLQINVTLPNINIHYANKIYSLQNNPYGFIEFVFRKCAHVFVYGVLTVLTHLFIRKVWKDNLISYILPLGLILIIACLDETIQRYSENRTSSSYDVVLDFSGGCLALLLTMMIRWF
MBE6921985.1	0.00920000000000003	75	LRKIAHFSEFAALGAVLCWRFGMLEKKKILALVYGFGVACVDETIQVFVPDRGPGLKDVAIDTCGAAAGIAVLLL
MBQ8295461.1	0.00964285714285716	140	ITTALCVLMLSFIFAQSLQTGQQSSQQSTAVTDVVQDVAQDVAPDSFVATAEGEDYNLLHSAVRKLAHYAEFALFGLLLCFCYATYTKKRIWALLPLGILAVTPLIDEWLQTLTAERVAEWMDIAVDVCGGVTGFGIGLL
MBR9953469.1	0.009722222222222262	144	LVWLPALLIACLIFYFSAQPADISTEMSDGVSRLLLSIGRLFGFFEGPEENYYEIIERMSFPVRKGAHVTEYLCLYFAVLFALHRWDVRGKRLFWTAFAMTMAYACTDEFHQLFVPGRSGQFTDVLVDSSGAFVMSVFASWRQR
MBO5374427.1	0.009785714285714293	140	ISWLCVAITMVMIFSFSAQNAEKSSETSSTVIENVLGVVMPKEEITPEVVKKYQFPFRKVAHFGIYMLLGFCLANAFDNTIKKKWYISYPSALLAGVLYAISDEWHQNFSDGRGPSAIDVLIDSSGALLGILIFIGFVYL
WP_207719421.1	0.009821428571428505	112	KIFNKSSIETKFKKVFEIPDNRQERLNFIVRKCAHMFEYFILAILVSILLFTFKLKGKQAIVYIMFICLFYAVTDEFHQQFIAGRTSLVSDSLIDFTGSLIGMFLFYLLYYK
WP_204566048.1	0.009891304347826054	92	ASGWVTNFAVRKCAHAMEYATLGVLVSQAIDPGARRTGGRALVIATVLVLVASIDEGIQLFVPGRSGQVTDVALDCGGAAAGVLIRGAFYRL
WP_002610101.1	0.010084033613445372	119	AILCIIWMLVIFWFSAQVADDSQEMSDFFVHLLDAVFSLDIMRNEIIRDMTSFLVRKAAHMSEYAVLAILFGLTIREYKKEPWLLLALAATAAYAATDEFHQLFVPGRSGQLKDVLIDT
WP_011879310.1	0.010359712230215824	139	LSWAAVLLWMALIFNLSSQVAEQSNQLSTGIKEVIVKTVEKVAPKAEFDIDDFNHILRKNAHFFAYLVLGILVLNALKTCGVTGYPSIALALGICILYAMSDEVHQLFVPGRGGQVKDVIIDSAGASVGVGVYWVVDRL
HAG68699.1	0.010489510489510467	143	ILITATAAWMAFIFSMSARSAESSSAMSIRLAEGIFDILIPDFGELGEDKRSEYIEAAQFPVRKGAHFMEFAVLGALLFWDVSLFTGAGGRRAFLLAVLLALAYAASDEFHQLFEAERSGKLTDILIDAMGACAGAFFCRMLR
MBR5313330.1	0.010655737704918039	122	GFIFSNSLKSGEESNTQSAPLVNWVESIFDPYDKIPTSTFNYLVRKAAHITEFSLLGLSLGGLMCCVYRLHGRWHIAAVLLGGLATAVADEFIQSFTGRTSSVTDVLIDFVGVGIGMNLVCL
MBQ9764665.1	0.010707964601769895	113	MIIIFVMSHQPAVISADISGSITEWPVVKVFLDVFGLDKLDQGTQEHIIRKLAHMLEYFGLSMCVTMYLLTLKGQLKIKTMLGALGFSITYAISDEVHQLFVEGRAGMVKDVL
MBQ8391019.1	0.010774647887323938	142	ILWMLVILWAAMIFFFSAQPAAQSNKSSTGFTKKVVRIIDVADRLSEKEIETIADNLNHFVRKGAHFCAYALLSIPIYLLLKEYGFRNIHAMIFAVTLSGLYACSDEFHQTFVAGRAGGMRDVGIDTLGAAFGVSVFNICNY
MBR3002618.1	0.010810810810810817	111	ILIILLFGTFYLIFGFSSQNATESSGISTEVSKTIVEITNKNISEKVKMQKVKDVEPVIRKLAHFSIYTVVGILLMALACTYKISVKNKVIISIIIGFIYACSDEIHQTFV
WP_164522674.1	0.010875912408759106	137	FGFSSQPYSAQTIQPWMKSLISEQKLAKVVPSVTVHYHHATIVAKKEPYRYIEFLFRKSAHLFVYAMLGAIFCALLSTLKQRGYRIMGIVFLYVLTISSLDEWNQARVTMRTSAIQDVIVDLVGGCIGITAVLLLMR
WP_120408190.1	0.010965517241379303	145	LWLILAVLWMGLIFRFSGQRAQVSSELSGSISYRMAVRAEEWFSFGWEEDALLQYAKAWERPLRKIAHMTEYAILAVLFLGNFFQYPSTYKRKYLLAWICAAGYAATDEFHQLFVEGRSGQVSDVCIDSAGAFFGLCAVCVLLKL
WP_034442563.1	0.010970149253731309	134	VFWILTIGWIIVIFNLSADTAAESSELSHAILEYLNEIFNTNVMDDAMLRNVAHASEFALLTVLSYMALSSTNKISNKTSYAESPVKLLRSDNEMNIIFTLWFSILNSIFDEYHQLFVIGRDGSIQDVLIDMIG
HCV97739.1	0.01102272727272726	88	QLVLRKIAHVVEYAILSMLICRALAKRLAKPLPLRSFGQGVLLSIVYAAFDEWHQSWTEERFGSPIDVGIDSVGAILGAAFFAWLSSR
NLD83317.1	0.011076923076923076	130	IFLFSAQDANASRSLSHDIARRLVHFFYRNYDQMTREERYDLLILWFHLVRKLAHGIEFMLLGLFLSLALHGLRIKKAPLIAWIGGTLYGVLDELHQLTVEGRGPMWQDVCIDSGGVLAGILLGWALLRL
WP_118559358.1	0.011188811188811208	143	LFGVLALLWMLVIFSFSAQPADESTQTSLRVGRAVCAVIVPDYAQMTQEQQTAWAERIEFPVRKGAHMTEYGVLAMLWLGVLAGEEITRKRAVIAIALTALYASTDEFHQLFVPGRSGQVRDVLIDSCGAAIGVLIAWGLIRI
WP_129486203.1	0.011194029850746282	134	ALLWMATIFYLSSQSAQDSGELSSGVMRWVAALFEKLSFGSSIGFDQLHVFIRKTAHFSAYALLGILTSNALEHDIKKTRVRVAAVLLVCLAYAVSDEVHQSFVPGRGPSAYDVIIDFVGSSTGIMIRTYWSRF
HCH74864.1	0.011203007518797005	133	ALSVAVLLTLCFIWGNSVLPKQESAEVSGSVYETAKPALDKTFGEGKVTHGIFRKMAHATEFMILSLELNLLFLTVKKVSLLNPAFALGVSAIVASIDETIQIFSNRGPAVKDVLIDCGGAAFPAAAFFIVYA
MBC8184664.1	0.011224489795918382	98	ISNLSVPDLGFKTQDKLAHMVEFGILAFLLRRFFVFNSRISWQKKWYLYTLIVGCCYAVFDEIHQAFVPGRWADVYDVLADVLGVLIVINIYRFLKNK
WP_211428723.1	0.011238938053097341	113	AAIFVFSSDWFAWRNTAPLARGWLAWWMPNLDQTTVETFHLVIRKLGHVTEYALLALLWHVALRRVSRWTPWQASLGAVGISIGYAGFDEWRQTFTAERSGSLTDVGLDSLGV
NBH83961.1	0.011241379310344808	145	LSFLPMLIMMCIIFRFSAQEAELSAKTSSAVGRAIIKASVRFLEREYTEEEIVQHAAAIDGIVRKSAHMAEYAFLAFLVSIPLITYGARGRILLFLTFLIPALYASTDEFHQTFVRGRSGTFKDVLIDCVGIITYVIILKIFRRK
WP_066686322.1	0.011468531468531454	143	ICLVLLIAWMIFIFSMSSMNSDDSAGLSGEITRTVVRITTPDFDTLSPERQTEVWASTETAVRKTAHAAEYLILGILAMLLLSTFRRKAQIQVVLAILLCAAYAATDEFHQLFSAGRSCQATDVLIDTAGAAAGVLATAGILK
RSK29455.1	0.01169117647058822	136	LVLIWMVLIFNLSAQPASQSNSLSKGVTKVVVETVDKVTSKSDLSIDTLNHYIRKNAHFFIYLVLAVLVLNALRAIPSLSKRKRMLITIGICVLYAITDEIHQTVVPGRGPQIKDIVIDSLGAATGIGIYQLLSLL
NLG05910.1	0.011718750000000014	128	PILVLLAVIFGFSAEPGPESGAASTLITTQIVHVADAILPGSLSEARQAEIIENLNPVIRKLAHMSEYAVLAGAFFYFLRERGLRRRLVFILSLVSTVVVAVGDEIHQLFVPGRDGALRDVGFDILGA
MBE6652470.1	0.011724137931034526	145	LMMANMILIFSFSAENREESGDRSRAVTTAIARLLDPSFDDMTDAEQTVAVERIHGVVRKAAHFLEFALLGFLSAGFLLLLRHFWWPRLTHLQAWLIPAAFCLLYAASDEIHQLFTERGARVGDVAIDFCGAVFGIACLHLAAWL
MBR4493203.1	0.011969696969696984	132	VSWALTVGWIILLFYLSSETGTISTGRSSSALEFIEMIFGKGVMSEAVLRKIAHIIEYAILTVLSFLSVRFTNKASITRSYSESPVKLIKSDNEMYIAFSMWLSLLTAVVDEYHQLFVDGRDGSIRDVLIDS
HAB01316.1	0.01201388888888888	144	FFCGMLIFWMILIFSFSGQNGEKSGTVSKDSIENAWEILHPSHTAEDAERKRTIVEEAQLLIRKSAHFLIYAGLGFWSLGTLYTFSVDRRIAIPTSLLFCFFYASVDEMHQYFVPGRSGAISDVYLDALGAVTMIAVMTFAEFL
WP_185142936.1	0.012052980132450316	151	VSLVLLCCVVVAIFKLSSQPYSVQTIQPLLSKTLSFEKAERMLPGVDIRYDGKEYRRDVNPYGMIEFLFRKGAHLFVYGVLAAVTALVLRLFRLRPAAAVALSLLAVAFVAMLDEWNQRYTPARTPTYQDVLVDLAGGALSLALCFGISAL
WP_126019701.1	0.012076923076923075	130	VMLIFHFSSEPYQKQTIIPFLHQHFNEDTVRRLLPDVTVHYLHSAISAKSDPFGFIEFVFRKSAHMFVYGVFAIVVYIALYPLRLKLPYSMLASLIIVAGIASLDEWNQLFTGGRTSTIRDVGVDVSGGM
MBQ9784151.1	0.012083333333333323	144	LLGILILLNMWLIFSFSSQSATESGKTSEKVGETITDTILPPETEHTPAEQEEFKVNLLSHLRKIAHAVEFGTLASFIFLLLLTWNGYPLIKYFISIGAAALYAVTDEIHQHFSDGRNMSIADVGIDSIGIVVCTSLILGTLYL
HDQ71810.1	0.012136752136752166	117	WGPPLALMGLIFFLSAQPDLPGAPSPWLEILLKKGGHAAVYGVLAWLYWRALDHYLGDRCSPQAIRIASFLLALLYGISDEYHQTFVPGRNGNLVDIGIDSLGAGVAMVLHHWWQQR
NLZ46576.1	0.012183098591549287	142	VIWMLIIFWCGLIFSMSCQKANKSNGTSGGVCNFIARVFISDFEEMPETEQEEIIENMQFVVRKTAHFTAYGILGGLVALAFRRKTFKKRFLISLGLSFLYACSDEIHQLFVKGRSGEFRDVLIDSSGAIVGILFVCLIIYL
WP_081244020.1	0.012213740458015277	131	SQTYEQQSLISTLQELLPGEPGKTVLSGLEFTYWNRNISIEERGYYHFVEFLIRKAAHFFTFGFLALVIYWLLPKRNGRLLFAAGLTFLLACTDELHQYFTGGRTATMQDVYLDTAGAVTFLLIFSAFRLI
MBM4138957.1	0.012222222222222216	108	WAPVYAYAGLIFYLSSQPHPEEQLPFFVGDLNDKVLHVIEYAVLGALFHRGFHWGADASWRTWAVPLAVVCASLYGGSDEIHQFFVPFRESSWLDWVADTVGAWVGAA
WP_170100215.1	0.01224806201550389	129	CLWMGVIFLLSHQNGQESSETSGILLELLKFIGIGPGSSIQGALSYLVRKAGHFSEYLILAVLFLRYRKQQGSSGKSAFFALLFVFLYASSDEFHQSFIPGRGPAFSDVLIDTAGGLTGIMLYEWKQRM
MBS5843918.1	0.012416666666666668	120	LCVAITAMYLCFIFSNSLDNAEASSQKSGVVTKVIQTVVDVVSPGSTVQEGLIRKIGHFTEFALLGMLLMLCVRIYTNRYLQNIFVPLFVSLAAGVTDEMIQLTSNGRSSEVRDVVIDFS
MBM3831931.1	0.01242647058823533	136	WLPAIAWMALIFIASTDLMSSERTSRFLAPFLRWLKPDISDRRIKQVQLVVRKGAHVSEYAVLSMLLLRALRSSRQDHLAEWQWSSAAWALLIAAAYAVTDEFHQYLTASRFASGWDVIIDTLGATLGLVLVWAWR
MBP6045091.1	0.012500000000000013	108	WYWGPPVLWMITIFLLSARERTQVSEVYEWNFVFFKTLHVIEYAALYFLLFRAFLKNNSNVSMRKSAWAKAFIVAFLYAASDELHQTFVPTREGKPRDIAIDTIGMFL
WP_235199325.1	0.01258064516129034	124	AAWAAVLIWMAVIFFLSHQPGSESGELSSVITEKIIEAAEQISPALGDSVETLHTIVRKSAHFIAYLLLGILALNALQKSGAGGFRSYAYAFLIAAAYAMSDEFHQLFIPGRSGEIRDVGIDSA
WP_209094351.1	0.012684563758389254	149	WFWLPVLLWAGMIFYSSSQPYGKQDMRSTITQYIDESTVEHLFSWVHFTYGESEVSVEARGASGFLEFFLRKGAHFTVFFVLGVLICRALRGYGTERRKVFLFALLLTAGYASFDELHQSFTADRTPMWQDSVLDTCGGFIGITMWTLL
MBN1920490.1	0.012743362831858434	113	GPAIVWMSVLFFLSSQQHLPQPPDPLMNTLIRKGGHMGAFGLLALFYHRGLSHARIAGAPLSYGAWFLTALYAASDEWHQGFTPGREPTVMDWCIDMVGATLALALQILWQRR
CCY59899.1	0.012797202797202797	143	LYIIPVIIWMVFIFYMSGKTGQESSGQSGKISLFITDLLEKVRQDSPQEMQKLQDILELVIRKAAHMTEYAILFLLSYLATVKISMSQSRFYNRSIAVLISLLYACSDEMHQLLVPGRSGKMIDVGIDMAGVLIVLICMILSK
HHU73616.1	0.012827586206896547	145	ISWLPAMIVMVVIFYFSSKPAEDSSKSSECIAEEFLEVYENITDQQFSGSVRDEKIGIINHIVRKGAHISEYALLALTLAFHFFVWRKKIIKVCAYAAGIGIFYAATDEFHQLFVSGRGGQIRDVLIDSIGVALGILIFLFILRI
WP_089200543.1	0.01287581699346405	153	THWLPLLVWLGVIFYMSSQPYETQDLKPWLKRNVPTYALEKHLSGVQFTYAGREISVDSAGATEVIEFFMRKAAHLFEYMVLGLFLFRLLARLAAVPVALQISLALTLSCSYAALDEYHQSFTVNRTPLAADVILDTCGAGLGIMTFYLLRHR
WP_230474446.1	0.01290540540540537	148	IFIFSDQPYDRQNIKPELEIVIDHFKEDVHPTVLSFLLSKITISYAGKEINVNTVSEAGLIEFLIRKFSHFFAFFVLGLLIYRGFVLFFHSRKLTYFMVSFIIVSIYAATDEYHQMYTENRTPLVQDVFLDMAGGLAGIFFALFFYKK
NLC76013.1	0.013381294964028805	139	VSWTVVILWMGFIFALSAQPREQSNRLSTGITEKIIYAVEKVVPDVETDIERLNHVVRKNAHFFAYLVLGLLVTNGLRVSGMTGPKLYVWALFICILYAAGDEIHQLFAPGRGGQLRDVVLATAGGAVGILVYRWLKKI
MBR6535095.1	0.013410852713178305	129	IPAIVILLTVVMIFSASLQTADASRAQSGFVKGKLDLICSVLFDADYDDIFPEVRKVAHFAEFALLGAECAVFCALNKMKTVRSAFIGITVAVCDEALQLTSDGRAGSIKDVLLDLSGFATGVLFVMLC
MBR0461721.1	0.013515625000000003	128	MILIFALSNQSGTSSQSLSDGILMRIALLINRVREIDVRAFVLGTSYFVRKSAHIFEYAVLYILSYECLRDYPLKRARLICLVFCIFYAFFDEFHQLFIDGRSGELNDCLIDSLGTLLSFLFWHKIRK
MBU3812034.1	0.013623188405797133	138	IKVAIVLAAMACIFYLSSQTATESRALSNRVAEQLKGYIETVTYLVPFIRKVDLTYPVVQIRKLAHFTIYLVLGLVSYLVLPRQWSVKKKMTLVVSLCFMYAITDEFHQSFVPGRAPEVRDVLIDTLGSSVGMSIGCF
MBI2029701.1	0.014216867469879515	83	INFAFFKSLHVVEYGIFCFFNYRAILNTVTNDKKKAGIISLAITILYAATDEYHQTLVPTRTGKPKDLIFDTMGAVISIIFIW
PIS37886.1	0.014272727272727291	110	DLYLPPVCYAGLIFLLSSRNYPSVNLSHGLDKVVHLSLYSGFGYLVLRALRRTYQPRQAKLLCLMIVFLYGITDEFHQSFVPGRSFEVLDMASDGLGGVLAVVICSLADR
WP_051226703.1	0.01427586206896552	145	SSVIPALISMGSIYSFSAQTGEESAGLSYRASYGIVSLINNIFTLGLSRFNIEGRARSYEFFIRKAAHFSEYFILALCVMLPLYVYKVKGRKKGLIAVIFCAIYACLDEFHQSFTAGRSPQFRDVIIDSLGAMAAVGICYAIRKI
MBQ8719042.1	0.014296296296296314	135	LIATLLVLCFIFGNSLQDGERSMQTSGAVVEVVKPIVDPKDEIEDEIFSTIIRKLAHFTEFFWLGMAAFGVLIGASLQELRHRPTRSGVLLFLLLCAVADEFLQSFTGRTSSVRDVLIDFGGALSGLLLTYLAVR
WP_066790429.1	0.014453125000000011	128	SQSYEQQTIVPTLQAYFPNEPFRDLLSKLHFYYYGMDISVDTRGYYYFLEFLCRKAAHFFTFGAIGIAVYIALPRRKYRFVLAVLAACLLAVIDEFHQYFTSGRTASYQDVLLDTSGAIVLLLIWNGI
MBR2916151.1	0.014485294117647077	136	LLIAQILIITMFSSQTAEKSSEISKSIMDKMEWVPESIPRETPDRAGTISLHQIIRKLAHFYNFFIVGVLLGAIYISLKENGRQALLWASFGLLVAIADELHQHFVPGRSAEVYDVLVDFSGVLFGMSFIKVFLGI
MBS6848388.1	0.014518518518518531	135	ISYIPLIIWMAVIFLFSAQTSENSSETSSLPAAILARIINPDFELLNETDQTALIDKCQFAVRKLAHFSVYTVLGTLALFALSFHEKLNAKKRILFSSLICLAYAVSDEIHQYFVPGRSCRLLDILIDFCGSLFG
MBE5851776.1	0.014539473684210533	152	IFTIWIFWMALIYWLSAQPDTVSSEQSMSIGKLICSIVVNGFQQMEELKRLQYIEMIDHVVRKSAHFCEYMILGGLTCLTFKDMGGIRKKMVCIDKQKRLKWYALLWCGTYATMDEIHQLFVPGRFGSILDVLLDLAGAFTGIVAIVWIARW
WP_144026512.1	0.014626865671641771	134	FQPYSQQSVQPWLKSHFTPQQLADRLPDVTIHYLGSEVAAKKRPYTFVEFFVRKGAHLFVYSVLAVLSYLFVTPFFRRVAWKMIAALFAVMLVGGLDEWNQSFTIARTGAVQDIGIDLLGAGMVLLLVILFERR
WP_028401764.1	0.01480263157894738	152	WYWLPVLAWAGMIFYSSSQPYQKQDMRPTITQYVSPDLVERLFSWVKFNYANYEISIAHMGASGFLEFFLRKGAHFSVFFILGVLLCRAFSQYRLPLRQVGLYAFVLLATYAALDEVHQSFTGDRTPLWQDSALDSVGGLTGILVWSLFKRR
MBE6845628.1	0.014892086330935238	139	LAVAAWMTMIFMFSAQQADESLKTSGGFSEIFAKLFYSEYENLSSLEQTEIINKCQFFVRKAAHFSIYGVLGILTVIACKLSDIKHYQVIAALICLLYAASDELHQKFVEGRSGELRDVIIDFSGSLTGIFFTICIFYF
MBS3957058.1	0.014936708860759512	79	AHFVTYGVLGGLLYLAISHETPDRIRAIMLAVLISSAYGVSDEFHQAFVPGRVPDVVDWGIDTLGSLAGALTTHAALRR
WP_005212972.1	0.014958677685950446	121	FMSHQPAEVSNQQSDLIIQIFNKIGLDLNSYLGSLATFIIRKTAHFTEYFILYILANNVLRYYFSDKKKRIYILIFVLIYAISDEVHQYFVPGRAMALRDVLIDFSGGFTACLVEIIYKYI
MBL8151164.1	0.015040000000000006	125	SITSFSTDKFSFQKTSSFIEPLLRYFLPSLSESTIYTINLSIRKSAHFTEYGLLALLLFAVAASGERAWKRRWLLYAFVPVAILALVDEYMQTFTVTRRGSLSDSLIDILGAVSALTTVWLLRRR
MBR3173416.1	0.015135135135135137	148	VLIVLIIGWMILIFDFSADDGVESQTLSDKITIKVVHIIKPSYDSLPASEQKEFFNKVSFVVRKIGHFGEYGLLGLLVTGFLLTFEGIRKLKKRYIYFYATLWCMLYALTDEMHQLFVKGRSAKIGDVFVDMFGGLVAAVILVAIWKK
NBH19049.1	0.015172413793103462	145	LLVGALVAWMAVIFMFSAKPAEESQEQSYFIGRTIADFIQRLGGLSWSQERKQAFVGAIDFYVRKAAHGTEYAILGGMWMAVFRSFGKILSRSGRFSWIYGTLYAISDEIHQYFVPGRACQVRDMLIDSAGVLVGVFSYFVCAKL
TKB35231.1	0.015280898876404488	89	SFVMLFSDKVLHAIEYALLGVLCYRAFRWGTNQSWGQQAIPLAVLLASLYGASDEVHQAFVPFRDSSWQDWLADTIGAAIGAVSWRSIR
MCA9576817.1	0.015309734513274324	113	APAVAYMGLIFGLSSMHLQAQIIEQLPFRDKLVHTIEYAVLGGLCAYATRRTWPLHAALRTSLLGAFLAVAFGVSDEIHQSFVPGRNADVNDILADVLGASLGVLVAAYWERR
QQS39840.1	0.01544715447154474	123	VRYTPFILWTGVVMGFSTSGASMNRTSRFIRPLLEFLFPDAPEQTLFLYHGIIRKSAHFIEYAILAALAYRAFRESSKILLASHPFLAALLSVAIVAVVDETYQSFDPSRTGSPIDVLIDLSG
MBQ8946446.1	0.015471698113207581	159	FAAVFAIMWMFRIFSFSSDVAEVSGTVSRSMSFNMIEKISRHLHLGWDEERIEAVSKPVEKYLRKAAHMYEYAVLALLWGIALDSFVIGVPAAGDMSCVGRTVPAARLLIPFAICVIYAVTDEFHQVFVDGRSGEIRDVIIDTSGAAAGLLLGWFAVRI
MBR0431648.1	0.01558823529411768	136	FIYIFSSMPGAVSKPQSDAVARAILAIGNKRDVSYSIVSFVGLYARKIVHMIEFAALAIAGIIAVTPDRDDYAFRIRHDNWSVRYFLVFLFCIVYAASDEFHQLFVDGRGACVEDVLIDTTGSAIGMLLYQLAHTL
MBR3524300.1	0.015634920634920644	126	VIFFFALQPGEESLKSSEAVGMTICSFFGQEVALSPEQMEMLQDVIRVFAHIGEYALLSLCVAFACTRNGIRRQLRAVYMCGSCLAVSLADEFMQIFVPARYGDPLDVLADMTGVVLFSALILKLR
MBO7406881.1	0.01565891472868218	129	ICCVLTALWVAFIFSNSLKPAAESSEDSQWLLGLVQKLLPGATEHGLRKAAHFGEFGVLGVLGVLTCIAAWKRRRGPLSREIFKYVWWLTATGVLTAVIDELLQLFTPGRSAEVLDVLLDTAGFVTGTV
HHS98267.1	0.015779816513761473	109	RRWIPPLAWMGLIFALSAQPTLPSAPKPWLDVVIKKSGHALAYGLLAWLYLRALRGGGPASDRLRLLSLALAVAYGVTDEYHQSFVPGRTPRLLDVLIDGLGATIALAL
MBO5143539.1	0.0159731543624161	149	INWLLVIIWLIVIFTFSTKDSIESDGQSKGLIENTVSGTITVTDNIGITDINPTEEDMSVIVENLNMPIRKCAHTLIYLILAVLVLNALETNKENFKRNIVITLIFCFLYACTDEIHQTFIDGRTGQFIDCIIDTLGASLGCCLFFMFL
MBQ2453517.1	0.016028368794326227	141	RCIPALLWMGVIYWLSDRPSVQSAIQSEGLSLKIVRFISGFIYISEEKQYDTAMLMEPYLRDAAHALEYAVLFVLIMIAVRGFTGDCRRAAMASLLICFLYACSDEVHQRYVPGRAFQLVDILLDTAGAAVPATVFMLTSR
MBL0349432.1	0.01614678899082572	109	WAAAAVWCGIIFALSAIPDRSQGGAPLPATMSRKMAHLIEYGFLAFLTAQALRAGNRPRRVVLGGALLFCVLYAASDEFHQSFVPGRYAKVRDVALDALGAALTLSIYH
HIA97831.1	0.016195652173913045	92	HVPQEDLPKSDLDSIDYLFHFAEYSILGFLLFRSITSDELLTFHPFYGSLLIGISFAILDEFHQSFVPGRHMSSTDVLFDSLGIVFGMFASY
MBE5783910.1	0.016220472440944884	127	FFFSSQSGDASNQSSDVIIHAVISIFYPDYDTLARGEQRAIYDHLHYVVRKAAHFSEFALFGFALRAFLSFHRLKYRALLAWAAGTLYAATDELHQFYIGSRTAAVKDILIDSAGVFFGCLLAWLLL
WP_216464460.1	0.016250000000000018	136	IKCLLVVIFMLFIFYMSSREGDKSTGDSSAVINFIKIYLGIDLDMISNGNASFIVRKTAHATEYMVLFILIYMVTKEYENIKRKVLLSLIITICYSISDEVHQYFVPGRDMRIFDVMVDSTGALIGVILLKIKNRL
MBC8140050.1	0.016304347826086984	138	VYVLPLLVWMLVIFGWSTDAGSAEHTRSWLQRLLSDLPLLRDLPPARILDIDYGIRKAAHITEYAILAVLAFRAVRRERQTFRDVDVWGVLLLCVAYAATDELHQLTVASRFGTVGDVLYDTFGAMVGVVACLWLTAR
MBN9662365.1	0.016413043478260867	92	LEVFDIIHLALRKLAHLLEYSIFGFLLYRSFRDQDHPAWQPNRAAWALATAAAYSLTDELHQAMVRGRAASLLDSLIDSTGALLTIALIYLF
MBK8814178.1	0.01663157894736845	95	SDQSSLPVPELFTLQDKVQHFTAYFIMGVLAWRSFRHAVKPPLILAVLSVTFCSLYGISDEWHQSFVAGRSSDSLDWLADTAGAFVAMLFLTKFF
MBE6757016.1	0.016769230769230793	130	WRWVLVVAWMVVIYLFSAQTGEESGQLSGGITRWIVERITPNWHTLSVSAQREILVTWRFIVRKGAHMAEFAVLSMMFFYAWSGMRERTRGHRAVLSAACCFLVAALDEGHQAFVPARGPSLRDVFFDFA
TML32735.1	0.016777777777777815	90	WGPVVVWAALIFAVSSVPSLSSGLGTWDEVLRKGAHVTEYAILGALLLRALSRQLPALLIGIAYAGTDELHQHFVRGRHPSPFDVAFDAC
MBR6949295.1	0.01707142857142861	140	IKILLVVIWMGVIFSFSSDNKNASDNKSSSVIITIYHFFSDKELTKLEEKQIIEKYAYPIRKIAHFTEYFILGLLVISLISEYTIISRKAIIIGIIICLLYAISDELHQLFTSGRSARVFDVLVDTSGSTSSILIYTFIK
PYN38959.1	0.017155172413793142	116	LPPVLWMGVIVGLSTDTASAEHTGRLLLPVLRWLLPWATPGQVDTIHGLVRKGAHLTEYAILAALWYRAFRRGPTLGPRAAGLGALVISVTWAILDEWHQSFMPARTSSAVDVAID
OGM27149.1	0.017168141592920367	113	YYWLPVLVWLGVIFWFSSQPSVHTSEIYWQDFTVKKSAHMTEYGILGILFYRALNKRQMDKKQALIATVLFALFYGVTDEFHQRFTFGREPAIRDVVFDTIGAGLVIYLIWKY
MBQ7528923.1	0.017196261682243006	107	AAILWMAVIFLASADSGSGEHSLLIVELVCEFCQFFGLNSPSEDTLLLLHMLLRKGAHMGEFALLYWLWHKSGLGKTQAFAVAVLYACSDEWHQTFVENRVGCVDDV
MBQ8378305.1	0.01725352112676055	142	VFIILTVLWCAVIFSFSSQDGNESGGLSEKVCYFVAENFVFDFDEMTDTKQLEIIDGMHLFIRKTAHFCVYALLGFLVASVLRRKKPLTRGALSQGFVTLYAISDEIHQGFVSGRNGNAIDVLIDSCGGFCGILFSIILFKI
NCT55738.1	0.01729999999999995	100	VIWMLFIFALSSIPNARINQNNDWDLVIRKIAHLTEYAVLFILVNKSIEKENFKHKFIISLIIVVLYASSDEFHQGFVEGRGPAVKDVFIDILGGLIGAV
MBP3648619.1	0.01739436619718312	142	VLWLCVILTATMIFVFSSQDGETSGAISQGIIRMILDGLGRFFGEMPEGEREELLLKLDQLIRKAAHMTEFALLGSFTLLLVRSYRVRWEKLITWGGGTLYAVSDELHQQFSAGRVADFKDVCIDSLGVCIGIGIALLGIWM
MBQ7063414.1	0.017401574803149633	127	LWTGLTVLWMVMIFMMSAAPGAISGRLSGGIAEILANWTHGEFEEMSEEEQGDTVFEVEAPLRKVAHFVEFAGLCVLLMLALTAWGIEPRKAFLWAMLIGVVYAIGDEVHQLFVPERSGQAKDVILD
WP_007201416.1	0.017518248175182483	137	YNWLPVLLVAGGIFYSSATPYKEQDLRPRLSTFLPEDIITALFSWVHFTYAGSEVSIERLGAPGFIEFFIRKLSHFSVYFLLAILLYRALAPHCKRLGWRFFFAWVVTIAYAASDELHQHFTPGRSMHAEDVMLDSF
OKZ76652.1	0.017692307692307663	143	LFIILIAITSATIFHFSSENGEISGNTSGKVIKKILAKFPEYQKLSDKRKAQIVEKLQPFVRKMAHFTIYTLLGFNLMGFFLTFKFGKILKYGLAIALGMLYAMSDEIHQMFSAGRTARVFDVGIDTCGVVFGTILIMIFSKI
SHJ88965.1	0.017847222222222237	144	WRWLLVGACLLVIAYFSSQPFAEQDLRPEIRPYAGLVERVRELPPVSFSYSGQPVDSRRAPADFIQFWLRKGAHVVIYGALGLSLAAALGGTGSGGRRHWMLAGVIVVLVAALDEWHQTFVPGRTGRALDVLVDLAGFVVLAFL
WP_011640170.1	0.018000000000000013	150	IWLLINLIAIGCFSNQEFARQDLSGEIERYQGVISFVQHLPPVSFDYYGKGVYIDNRNDPVGFIQFILRKLGHLFLYGCLSLGFLLSQRDGGKISARGWLLAFMVVLLVAAVDEFSQVYVAGRSGSIKDVGVDAAAFLLVSVIIIWRQRK
MBI5304648.1	0.018043478260869605	92	GPALAWMILIFVWSAQTQPPFVPGGDGWAYLSRKLGHFTEFAILAALLRRATRPRAGWLAFALASVYAASDEWHQSFVPGRDMLFTDWVIDS
MBU1084784.1	0.01805555555555558	108	KLWLPVLIWAGIIYSFSSMSINKEAEFNWLDFVIKKSAHVTEYAILFWLLFRAMSGDNKNLTKKIFIKVFIFTVVYALSDEWHQTFVPGREGTLRDVGFDTIGALISL
MBP3706929.1	0.018057553956834536	139	IAITVTVLWMLLIFSFSAQNATKSASLSKGLKYKLFSLVYPDFDEMTEDEQQELLDKFPIRKLAHFFAYSVLGILSWLSFVSYKKITYKLRCVYPFFICVIYAVSDELHQYFVAGRSCELRDVVIDSSGALLAIIIISL
MBV8517472.1	0.018062015503875983	129	RYWLPVIVWAACLVSAGNDRLSSSHTHGWLHEFIGQFLSDRSIELVNILIRKATHLTAYGFLGALGFRAARAERRGFTMRWAGIALAIVLVVASIDEIHQSMTRMRTGRPQDVLLDLCGAAIALVVIRF
HIQ73321.1	0.018169014084507093	142	WIVLLGIWIVVMYGHSLTPAEVSSQESGWALARAKELAEALLGDSSWLTEHLIRKTAHFCEYTVFGLLLMQNVSLRLGKGSRRRRESRGGWIILALAVLGVPFLDETLQLFSAGRSAQISDVWLDMAGACFGLAIWMGMKHL
CDC61196.1	0.01820689655172413	145	IIFIILGCWMCMMFLFSNQNATKSNHTSDKVTISLIHLVDKFMGKTTGKAQEKKIIKNVRLLVRKTAHMSEYFVLAVLIFCLVSNYVSSNKKVFLITFICCVLFSIGDEIHQLFIPGRTGRIFDVGVDSCGILLGCILLTFIKYK
WP_053591505.1	0.018208955223880538	134	ISSGQTAEQQSLESTLKTWLPNKPLESILSYLQIPYWGILVSIEERGYYAFVEFLIRKATHFFYFGFIALAIYAALPNIKYRTLSAVILTFLFAVADEFRQSLTSGRTATAQDVMLDTAGAITALLMWKWIRRW
MBO5535103.1	0.01821428571428572	140	LFFVPAVLWMLLIFFFSAMPDNVSKDQSDYVSLRLHRIITRTLSGESKEAMEEWEELEENIPLFSVRKVAHVIEYMVLCILLYIGLAGTRRARVLSFVCAVLYACSDEIHQLFVPGREGMLADVTIDCGGALAGLAVILL
NFI95227.1	0.01822222222222221	135	FYIFLSILCLSFIFFNSSQDGTKSNIRSNNVVEKVITDVKENKISTPIISKIHINMKQFNLVLRKFAHGFEFAILSIVLFRCFTFFKINKGSIKIYTLFLILLSAVIDEFLQLYIPGRNSSVKDVVIDFIGGCFG
MBR5516047.1	0.018260869565217337	138	AGIFCFSHQTSNESGNISKAVAEKVYENVDLTPERFEYKNDTWLLAHYEYLMRKIAHLLLYIGLGVLFTVAISEYTRKGMNIFIISISLGIIYAISDEIHQYFVPGRSFLIKDIIIDSVGIITGAGVTLLLFLLIKRI
HHX39664.1	0.018370370370370388	135	WLPPLLWTVLVLAFSTASFSGEQTGGVLERVLGLLWPAGLHPRQIEWVHLGIRKLAHFLEYAGLAFLWSRGFARAAGYPAPAAFRKALIASAVTAVIDELHQATCPERTGALADVLLDCMGAVGGGVMYHVWERR
HAP03570.1	0.018561643835616447	146	IFIILTIAWMILIFLMSSQPAPDSTETSLAVGHAVCTLFVPGYSKMSTDDQLQFAKKIDHPVRKTAHATEYAILAMLIFAAISGMYDNMVRIKHNLISLGFTTAYAVSDEIHQYFVPGRACMVTDVMIDLSGALVGLILVSLAKKR
MBZ4647637.1	0.018611111111111106	144	FSWTVVLSWLVLIFYLSTQPAVESDGLSKKVTKVIIETIDRVVELDNGKSGMDLVEKFNHIVRKYAHFTSYLVLGLLMMNGFRRSRVKGFRGFIFSFVFCILYAISDEVHQLFVPGRGVQVTDVLIDSIGAFVGIGIYGVVEKI
MBX3235424.1	0.01863247863247866	117	WYWGPVAAYAALIFYGSSLSATPEAVSSLMKEVSDKVLHFCEYSVLGALTFRACRHAAGPTIAQSAFSYAVAFCACYGASDEIHQLFVPFREADVLDLVADVAGASAGGLVWSVLGR
MBQ3279438.1	0.018695652173913058	138	LSTVLVAGMMMLIFAFSTQTAEASDETSGGISRIVIRAFIPDFSRETPEKQTEIYDTVQFYVRKVAHFAEYLLLGFLMRFCLLSWFGKRTWLTIGSWGAGTLYALTDEIHQMMIDGRSGQWTDVLLDSAGVLAGVLIA
MBI5589741.1	0.01870967741935484	93	AEELIHGITRKTGHVAEYFILGLLLFRAFRGESMQIWRLRWTIYTITGVALFALSDEFHQVFVTTRDASLIDVGIDSAGGALSQLVMMRWNFR
MBO4825055.1	0.01879432624113477	141	LKCIPMVLVMIGIFIFSMMPGEKSGDTSRGFLMSIAHLVEGISHKDLNADTLEAWHHIIRKGAHFTEYAILGMTVVYAFGERLKKAARIIPVALAICAFYAATDEFHQTFVDMRVGSVSDVLLDSVGALTGIVIFLLITRK
MBR2240734.1	0.019115646258503382	147	LLLTMAVGWMYIIYKLSDMNTQKSNGKSTDIIALFIEDTLDVTNEYGITHSRPSDSKLAKASQLINAPLRKVMHASVYLALSFIIILFVNILLSNKHYWIALIITIVLCVSFAITDEYHQTFVSGRTGQPLDVCIDSAGSLIGAGIY
MBR5379401.1	0.019218750000000014	128	MLMTAMWFFSSQTGEESGRLSGAVTRFLLKLVRLEPTPARLDRIGYIVRKAAHFNLFLCLGLALGVAAGSPRKPFRALWAVPAAALCALGDETHQHFVAARAAMWQDCLLDSCGALTGAALALGIWAL
MCB9597322.1	0.019238095238095256	105	GLIWTLSSFTFDAPIDHFPLRDKGVHFVEYGVLGMLLAHACFRTWPRHHRLRTAALAILITVLWGWLDEIHQAFVPGRSSDALDLVADTAGAITGTLTRAAIHFL
MBU0572453.1	0.01926605504587157	109	WFPVVVWSLVIFYFSSLPTAPITKVYWREFIIKKSAHVFEYAIYAALMYRALKESGVEKREAGVYSIILAIVYGISDEFHQSFTPGRDPRLRDIIFDTIGASLAIYTIW
MBP3444986.1	0.01942857142857145	140	ISFIVLILWMIVIFSFSSADANKSTGTSDKVITTMIEIKDKITNNETPNNEKEIIVKNSSFYIRKIAHITEYLILGFLMFNLLKQYSVTNIYYAIGLSILYSCTDEFHQLFISGRSGSIRDVLIDSIGILIGTYLYKLLF
WP_235360467.1	0.01951388888888888	144	IFIIFAICWMMVIFHFSSKNADESTKDSNAAGMLVGRIVYSDFNVWPGKEQQVFAERWDYPIRKTAHMTEYAILGFLFVASVISEKQRYKFSIFTAYAIAVLYAVSDEIHQFFVPGRACMLKDVGFDALGAAVGVAIGSALFIW
NTU88299.1	0.019530201342281922	149	LAWLCVVAWMVAIFMFSAQPADESNAQSGSVVELIARVVYPGYADLSLDEQAQVVERYQYVVRKCGHFTEYLILGALCTVASRQSFFLEDRASRRKYGAALFAVALSVLYAVSDEIHQLYVVGRSCRLTDVLIDASGAIVGAVILTIVI
MBR3299941.1	0.019645390070921986	141	LLLAVMTAVFCFSAQPAEESQEMSDGFLYKIVSVFYPKIKTVSPEQREEIMKMFSSPIRKLAHFSIFGLMGVFSLLSAISYKKPKFDMRCLAAWLVCVLYAVSDEIHQHFVIGRSCELRDMLIDSFGALLGVFIMTWICII
WP_079428197.1	0.019696969696969695	132	INLVLMITWMIVIFAFSQQPGNMSNENNRFVVDIFKKINIDLNEQLGNMCDFVIRKLAHFTEYFLLYILSFRVLQDRRKNYKLNYIYALLIVFLYACTDEFHQLFILGREGKFRDVIIDTAGGTLAMMILYL
MBQ8920897.1	0.019867549668874166	151	FSVLTLLWMLLIYWFSANNGDDSGAMSGRILKKLLSLFYPHWSDKTAYQQNRIIDKFHLLFRKLGHFSEYLVLGIFLRITWALVSSVLIKSRQKHPAGDILLPAFLSFLYACSDEYHQRFVQGRSGEFRDVMIDFTGACVGILAVSVILYL
WP_098117947.1	0.020201342281879198	149	KYWLPVILIAGIIFYSSATPYEKQDIRPEISHMKFLYDMMEHFDFVHFNYAGEEVSIKSLGVPGFTEFFIRKLSHFTIYLLLAFFSIRLSRLYFKRYYLVGILIAAIYSMGDEFHQSFTAGRTPLVQDVVIDCIGAMVGACLYYLINKR
WP_202955688.1	0.020222222222222214	90	PSLGTGLGVWDLVLRKGAHVTAYALLCLLWYRALEPRRLVAAVLVTLAYAATDEYHQTFIEGRSGTPVDWLIDAAGVGIAAALILVHQRR
WP_057241624.1	0.020310077519379886	129	FSHTPHLKVTNPASWRNPSVWDHKATIWSILQPGSPFYTSYTYGFNLEFILRKIAHISFFGLLALLIYWNLKKNSWRYVKAWVLLACFAFLDELHQAFIIGRDGRIIDVAIDSFGGALFLFLLYRYKKI
MBQ6440658.1	0.02033557046979869	149	HLLITLAVLIFIFVHSAMSSETSGGESGFFAGILSLITGLRFQTAHFIVRKAAHFSEFAVLGICLNANFIDLTTQNEPTETTEPNRSPAKQMLWKHHLLATWIAGTLYAGTDEFHQFFVEGRSCEFRDVCIDAAGVAFGILITVIVRAI
MBE6904270.1	0.02037593984962402	133	IFCMSAQEADVSQSNSNFFVEKIISIFIKDFESFEEGTKNEIVAFLSTLIRKGAHLTEYFILGTLLFFAVNQHNLKNKIIKKIAPLAIGSLYAASDEIHQLFVKGRAAMLSDVLLDSIGVALAIIVFSFIMFI
MBI5014577.1	0.02051851851851853	135	SRWLPPLAWIGVIFGLSTDAFSADRTGAVLEPLLRWLLPAIRPAQIALAHALVRKGAHVAAYATLALLVRRAVGGGTRGGVRQTLATLAIVGGCALLDELHQSFTLHRTASLRDTGIDLVGGCLALAVTAAWGRR
PYU87790.1	0.020601503759398523	133	WPALLWAGVIFSASTDTFSAEHTRWVCEPILRWLVPSITEDQVSTIHRFIRKSAHVTEYFVFCLLLYRGVRGDRKGWRWTWGLAALFCAAGYSVLDEIHQAFVASRTASGYDSLLDSMGALAALGALWMWFRW
MSU04054.1	0.020808823529411786	136	VAWCWVGLWMVTIFSASTDLGSPERTSRIIGPFLRWLNPEVRQITIHRVQLVARKTAHAVGYAILAALLWNALGRSPSGWNRVTARRAIFITSAYAATDEIHQAFVPGRAASVGDVCLDTAGGILGIYLIWWIGRR
NMF26497.1	0.020869565217391323	115	HVLRPAFEAAGVTDTHQMTHVIRKCAHFLEYAMLGLLCSGLRTAAQGGFMRASYGVDAAAMRLVKLGTIACCLAPVADETIQMFTPGRSSLLTDVLLDLAGVLFGTLVMLVARRL
WP_219641975.1	0.02092105263157896	152	VIGAIMLAWAAVIFLFSSQPFKQQNIQPWLRRIVTAEKLERDFGWVDFSYAGLRVNIREMGSLTFAEFFIRKAAHVTEYAILGSMLMLLLRAVFRKRKWLPPAGILLCFAFAAADEYRQSFVDGRRPLFEDVLLDTAGACLGILLTMLAIRM
MBS6735954.1	0.02097902097902098	143	SFLPALLVMYMIFSFSSQDGTESGQLSYKVSQKLVEVGAVILDKDLSQAEIDMYAQQYHGTVRKLAHMTEYCVLAVTLCIPLYAYHIRGIWLFLLAGFICVAFAATDEYHQTMVAGRGPSPRDVLIDSAGAFIGIVGTQLIGW
WP_124101234.1	0.021031746031746047	126	LFIIFTLIWCAVIFMFSSQNSGASSETSGSLIEGVYGFIVPEFDGFSGSQREAVVEGLQFAVRKSAHFTAYFILGILAYNSVKPRRRLVRFIIPTAFAFIYACSDELHQYFVPGRSCELRDILIDT
MBR0419681.1	0.021214285714285692	140	LKLLALFIWMGVIFFMSAQNAPESEETSNFVTEIVYWIYAFFVKDPINSFDFIERYAGIIRKLAHFTEFMILGILCVMNAEEFGLKHYELYGTCFAILYAISDEFHQLFVENRYCSFKDVLIDSSGILCGILLYHLYKKK
PIR93236.1	0.02127450980392157	102	SHITFPPEDPNRIKLWYEYTYDKSMHLILYGFLAYLIASFLIENKKLKWQWIFWVAVLFCYFYGITDEWHQGFVAGRGVSYYDLCFNVIGGIGGASLYKIWR
MBZ0189970.1	0.0213888888888889	144	FRWFLVLIWMLVIFLVSHQPYSGRVTEAYLGDFNVLVRKIGHIAEFYLLFVLVYWAKSARIEKNSAETAGTAETVETTGTGIDTSIRKRFSKEIFAFCFSVLYAASDEWHQSFVAGRSAAVTDVLFDATGVAAAWISVLLYKRF
WP_017382050.1	0.021732283464566942	127	SSGQTYEQQSLIPNLMKWLPSEPLKGVLSLFQIPYWGTTISVEERGYHAFIEFLIRKGAHIVIFGALAIAAYIVVRKIRMAFVITVVIAMADEYHQSLTGGRTPSTQDVFLDSFGAALALGSLYILR
MBY0274013.1	0.02175000000000004	120	ARWVPVAAWAAVISVLSSDSFSGAHTATLLEPIFAILLPGAAPETIHATHAVVRKLAHLTEYAVLGLLVFRALDRPGRSSRAVALQALVLCALYASLDELHQSFVPSRGAAPLDVVLDTT
SEA03217.1	0.021751824817518264	137	SFVPALLVMIMIFGFSAQPADESGDLSIEVTERIVHTINYRLHMNWSPEEQVHYVEKAEFYVRKLAHFSEYCLLAITLAIPLYVYGVRGGWLFLLTILLCFVYACSDEYHQSFISGRSPQLRDVLIDTAGGLLGTLL
MBO5573590.1	0.021999999999999992	135	IFLLLAILWMGVIFWFSSRNAELSAMDSTRIGRAIAEMLAKGFTGWDESAKEAFVLSVDHAVRKTAHFLEYMILGILLSGVFAEYRMRPLRWMKRVWISGTLYAVTDELHQIFTPGRSCQLSDVILDSCGVAAGI
MBQ8896086.1	0.02203252032520323	123	FFGLLSVVIILFIFYNSLQSGEESSRASGFVTGIVKGFLNFLGLEPRNESLSFIVRKTAHFGEYFLLSLALSSFLLNAARKKKFSCLSVLVSFCVAACDEFIMQGATDGRSPQWTDVLIDTSG
MBE7056984.1	0.02213235294117648	136	LFVILTIFVTMFIFSNSLKNIDDSTSDSNWVIAFVTPFFEIFTDTEKIDMHYVVRKCAHLTEFAALGFSVSGLVEETKKKYNKTYYGAGLFYGLLIAVTDEYIQSFSDRTSSVKDVMIDFTGFVIGTLVCLFFYVI
WP_015539347.1	0.02216417910447763	134	VSWALVALCAGFIFFMSSNTDTGLNDGLGLFSRIFQDLKALQAQLLGPEVDVVSSIAHFCEYTVLGALLANALRCHMPLRRACLVAVACASLYGASDEFHQLFVPGRMCDPMDWLVDTAGAALGSGLAYLQLRR
WP_078697874.1	0.022177419354838697	124	KRWFYVLLWALIIFMFSNQTGSDSSNNNRFILQILKSLNINIDYIFKSKTDYIIRKTAHFTEYFILCYLIFNALYIDLSRKKSLFLSLLFTFLYACSDEFHQMFIAGRGPSFKDVMIDTFGGAF
MBR3900861.1	0.02223776223776224	143	FCGIMTIAVMVCVFLFSCENADDSSDTSGRFVNLVISIFYGDYDELPMWEQEEIRGNISHFIRKTAHFTIFAALGFFAFLTSGQKKLLCKSTAAVLIFCGLYAVSDEIHQYFVPGRACMLRDMLLDTCGSLAGIAAALVALKI
MBI3596842.1	0.02231707317073172	82	VAHGTEYGLFCFLLLRALRGTFPRAVTPAVAVWAVLIAVAYGASDEFHQAFVPHRDSDVFDVLADGGGASFVSAVWFLWRKK
MBQ4095132.1	0.022348484848484836	132	IFIVLTIALSSFIFIMSSQDSTESADTSSGVCEAILSFFDSEYDDATEEQKLQKIEALQFWVRKGAHFSVYCVLAIFAFLAMRSVFTALPFVFSLMYCLLFSISDEIHQSFVPGRSCELRDVCIDFSGAILG
WP_077361076.1	0.022534246575342483	146	IIILLCLFWMGFIFYMSSNNGQISHEQSTKVVNIIEDSKSKLENKSNNQAKAEKENLAFLDILIRKNAHGFLYMVLAILVSASFFSYKKLGRDAIVYILFICQFYAITDEFHQAFVPGRTSLVSDVLVDFIGSLIGLIIFYLIYYK
RMG70708.1	0.02257575757575762	132	LPLLLWMGLIFLLSAQDKDESRQTSEWVLFFLKWIHVDLEAFKASGGLLVVRKLAHMTEYFILYQLAWRVADGIGHRGWRWWLPWLGCVLYAASDEYHQTFVPGRGASPVDVGIDSLGALLGMVARWLWVRR
WP_044826354.1	0.022765957446808503	141	ISWISLLLWMGLIFYFSSKPAVQSKELSNNVTEIMVQTIERVAPNKAANLDIGRLHFLIRKNAHFFSYLALGLLAMNAMRRSGVYRVKGMVIAFSICVLYAISDEIHQTFVPGRSGEIRDVLIDSAGASVGIGMYWVMNKL
MBP5363369.1	0.022797202797202796	143	VFCILSVAIMITIFYLSSQDATKSSETSGFFTNFILHHFIKGYDSFTLERQKEVHDLVSHIVRKCAHFSAYASLGFCTSFAVGKRKLFSFGSLISWGICILYACSDEYHQSFVPGRSCELRDVIIDSSGALTGLLVSMIMMLI
OIP97981.1	0.022823529411764704	85	SKNPLIDFILHKGAHLFEYGILFVFSYKAFRKKGALSFLFVFFYALSDEFHQRFVPGRNGRIEDVSVDLIGALLGAVFIWKFLRI
MSU58803.1	0.023071428571428614	140	SYWLPVIVWVCIIFTASGDSASAQHSSRIIGPIVRWLFPHLDEHAVESIVFYVRKCAHLTEYAIFALLVWRAVRKPFRGDTRPWSWRHAAIAVGAAALFAASDEIHQSYVPHREGKFFDVVIDTCGAALGILALWFLGAW
MCD8188388.1	0.02307692307692308	143	VFACLSILCMAVIFLFSSENGDASSDTSGFFTNIIAKSFVDNYDAMTTSEQADITSVIDHIVRKAAHFSIYAALGLCVSFTVGRRRFFSAGTAAALLICFCYACTDELHQLFVPDRNCHFTDVLIDTCGSLVGISISVLCMKL
OGY74518.1	0.023095238095238068	84	WVDLILRKGAHMVEYGILTWLLVKVIGKKKQSVLPLAMILAALYAATDEYHQSFISGRDGNWHDWLVDVAGILISFLILKRFVR
MBE7018943.1	0.023174603174603202	126	FFSHQNGSESTAVSTAISRQIEVSTPGYESKSLGERNSFHVHTQKTLRHWAHALLFFTLGILMYLFFNTFPKKWYRFPMVLVIGFLIALGDEIHQLYVPGRSYGWDDISYDMLGFLSGILVICLFI
HBK04081.1	0.023174603174603205	126	CCALTALCLAFIWGNSLLPGNVSGAISDEVEHILETLLLEVEALPEESPVPLRKAAHFTEFTALGLCLTWLFGMLRKGRLPAFLCGGAVACVDESIQIFVPDRGPSLGDVGIDTCGVLTGLLLLSI
MBQ9514458.1	0.023282442748091582	131	ILSIAIVLTLAFIWTRSLSTGIKSAEESNNAYDTSVEVVRDVAGEHPAEVYKETITEHIFRKLAHFFEYSVLGLEVNLLFLCIFGYKPYNILWCSIFGFCSGGIDELIQYFIVGRNSRFLDVIIDFAGFSF
MBO6194342.1	0.02333333333333332	132	LCWALTAIWVVLIFFLSSENGTASTERSTAALKYIELLFGENIITDLVLRKVVHVIEYTVLTVLIFLSARFTNKISFIKSYAESPVKLIKSDNEMYIVITLWMSMLTAVCDEYHQLFIEGRDGNIRDVLIDA
WP_193735908.1	0.023333333333333355	144	SFLPALCMMYLIFSFSGQAGEESSKLSLKVTKTAVIAINKVTDQGWNEAQMEQRVQQYHHYVRKAAHMTEYCILAITIATPLHVYGLRGIALILVSGIICLLFAAGDEYHQSFVAARVPSGKDVLIDSTGALMGIFLTLLFSWI
GIO86608.1	0.02333333333333337	150	YRWIPAVMIMTLLFMFSSQPYQQQSLKTDIEKSITQHSVKERLSGFSFTYAGHEVSIQSLGIGGFIEFFIRKAAHFSIYGLLGMFVLYALNSGRRGRDFTLAVFISFLYACSDELHQAFTPDRTPMVQDVLLDTAGAVCGALVLILLWRW
WP_166525177.1	0.023507462686567202	134	GLVIATVGFVLFIFHNSMFPASQSGEQSRFVTDLANNALSKMRIPAAVSEHMIRKTAHFAEYFVSGTLMTATLRAYRSAKRELLFADLFFLLLVPVCDEFIQRFVPGRGSSVSDVLLDFCGGVTGMLILLFARR
ACR72333.1	0.0235664335664336	143	VFTILAVTWMVVIFSFSARPGDESEEQSIKAGMMVCHVFVPGFDDLSEQQQIHMAQAIDHPVRKTAHATEYAMLAGLVLGAVTVSIIRWKNVLVSVCIAVLYASTDELHQLFVPGRSGQVKDVLIDGCGAVIGALIIWGISYL
MBL9169539.1	0.023591549295774658	142	KHWLMVAAWMLVIFGASSDMGASRNTSRFIGPIVRWLYPDITKAGLEQVVFLIRKGAHVTEYAILAILLWRALSAARNSVAAPTPPWSWRVAAVAWASAATYAASDELHQMFVPSRTGHWQDVALDSCGALLGVLICYGWNR
WP_035246467.1	0.023660714285714275	112	LRLIPVAMVMGIIFYLSHQPGHSFDLPRVVNLDKLLHTMVYTCLGLAAGYALPPEFRRRHPSGVMVGLVLFCLCYGLSDEFHQSFIPGREPSVGDLLADTLGGCIAVASLRL
WP_049895961.1	0.023724137931034457	145	FFPVLVLLWMLAIFLMSSQPADDSTETSLRVGEAIGKIFVPGYIGWSEEAQLEFAENIDHPVRKAAHATEYTILGILLFMTCRESFGMNLKASFKNAFLAGTAYAATDEFHQLFVPGRAGMVSDVLIDSLGVLFGCLLVSALCRI
WP_004061501.1	0.02373239436619719	142	ICLILALCWMAVIFTFSARSADLSTQDSMSIGILFGRLIVPSFADLNSQMQISFADKIDHPIRKMAHATEYAILGFLLVGSYADADKKRKMTVWIPAVIGSLYAVSDELHQLFVPGRSCEIRDMLIDSCGVVAGTLMGYFIF
WP_072889245.1	0.023888888888888873	144	LSWTAVLSLLVLIFYFSSQPAVKSDGLSKKVTKVIVDTVDKVLDLDNGKSGIDLVEKFNHIVRKYAHFTLYLLLGLLVVNGFRRSGVKGIRAFVISLLFCVLYAISDEFHQVFVSGRGAQVTDVFIDSAGSFAGIGIYLGVRNI
MBR6513652.1	0.02423611111111111	144	ILWVLVVLWIGLIFFMSSQPAEISKNVSKGTLEKIYDISHNDKDISPQEYREKADDFIAINHKDIRQAAHFLLFFVLGLLVSCASLYSLNNLHKYFIPFAAAIIYPFIDESYQILIPGRAFEFNDILVDFQGMLGGCVLIFLVF
MBR2834984.1	0.0243478260869565	161	LSALAVLAVCSFIFFMSAQPADESSVMSNSIFDIVVGIFIPDYNLLDADEQLIKKSQLTHIIRKLAHFTEFAVLGVTILNLLYQIAKANLSGEQETGKHFESNRYIPLAGKIPVAWLLATLYAATDEFHQLFVPGRGGLITDVCIDSAGVLTGVLITAAII
NIQ78247.1	0.024655172413793145	116	WRWLPTAIWMVVIFYLSAQPDLPHHPEEALDVVVKKVGHVIEYGILAGLAWWAWPRDRHESSVRMMGGVLIFTVLYAISDEMHQHLVPGRTARVLDLVFDLLGAGLALMVISGLRR
RPJ22933.1	0.024774774774774806	111	WGPAILMMAVIFIFSAHPSSELPGFGIWDYMVKKGGHALGYGLLALAYWRGFGQERGKKLPAWGLAICYAITDEVHQAFVPGRNPSGLDVLLFDNLGALLGLLVWEHIAKR
MBO4517380.1	0.02477611940298507	134	IIIALIVLTIAYIWLNSVKTQEQSAGSSEPVYETVQEIVDDFVGEGTVEITHDGVRKFAHFLEFAALGVEFCALYIVLKRQSFGGFAEMLPFGLYVAVIDEGIQTLSDRGPEVRDIFIDYSGYLAATLVFFIVF
MBR6994753.1	0.024825174825174805	143	VFAVLTLAVMVIIFIFSSEDADTSSQTSSSLTKVAVTIIDKNYYNEPPAKQQEIWHQASFIVRKLAHFSIYAALGFCASIAAGRRRLFTLRSLGTVVFSFLYALSDEFHQSFSAGRSCEFRDMMIDTGGAALGLVISVAFMGI
MBR4622559.1	0.025034965034965023	143	IFGILTLIWCGVIFAFSAQDGTKSTETSSKVVEKVSEIVVEDYKTMPPAEQQDVISRMTNVVRKSAHFFEFAILGIFLFQFYSFAMNMLYRFSLAQFTAMLYACSDELHQYYVSGRGCYFSDVLIDSSGALLTITISALISSL
HJC08539.1	0.02512000000000001	125	IFTIAVAGCILFIFSNSLEIGPESSARSQAVMRYMNAILDRIGLGPVSEHTIRKLAHFAEYCLEGLLLTLCLRVYTRRFVRHISWPLLGGLLTAVTDETIQRYVAGRSSQVTDVWIDFAGVVAGM
MBR3289332.1	0.025136986301369894	146	LTLIPVLLSMWMIFGFSAQSAEQSNATSGRLVALAIRLFVPDYERLPEARQAEITQLTTLVVRKAAHATEYAALGFFLQLHVTAWRRRRGRGARWIWTLAAGLLYAITDELHQGFVADRAPRIADVAIDTAGVLAGIAVCGLVLWI
MBQ0027931.1	0.025172413793103494	87	DFISDNFRKFAHFALFMLLGLTAFGAAVEQFWERFGTKLTAELTLCGCILYAMTDELHQRFVPGRSCEWRDVCIDGLGAVIGIVVLI
WP_052082547.1	0.025175438596491267	114	LTLLWLGVIWGHSLQPAAVSSQESGAVLSGLSALLEALCLPPFLTETLVRKGAHMAEYLVLAALLTGSLRNRDRTGRGLCAGVLSASLFCALIDETIQLFVEGRAGKVSDIWVD
MBR5969327.1	0.02527777777777778	144	SFLPALLICCMIWSFSAREAEDSAQMSGGVGEIIIHACNRMFRLEMEEEEVLVMAEQLQPVVRKGAHLSEYFLLALAATLPIFVYGRTSGKFFLLAGLLCLLFAVSDEFHQSFVPGRSAELRDVLIDSAGICAGLLLAMTIISK
OGF47782.1	0.025370370370370356	108	SSWVPAVLFAFGIFYMSSRSNPPGAGLFEFIPNSDKLVHMTEYFILSSLIYFALRKAHNIKTNKAVLAAVLIASLYGMTDEYHQSFVPERSMDILDWAADIVGAIIGA
MBI4248890.1	0.02559633027522935	109	WLPVLAWMGLIFFLSSFPHIPKPVPPGGLLDTLVSKTAHIIEYMILAWLSRRAFCGSGPNSKKYSFAAACLLSILYGAGDELHQSFVPLREPRLSDVGIDAAGAFLGAA
OLB16771.1	0.025714285714285728	133	WPVVVWGCFIFTMSTDTFSAEHTRWVFEPILRWLDPSLTPSQFELIHHIIRKCAHFTEYFIFFLLLYRGVRGERKGWRWTWGVAALSCSAGYSALDEIHQAFVASRTASPYDSLLDSIGAFAAFVALWMWFRR
MBQ7934625.1	0.02584158415841588	101	QEWSVGWKEELAQYMEHPIRKLAHFGEYGLLSLAIFLLWRLWRPWSRRVFWGMTGWIMLSAAADEIHQYFVPDRNCSMLDVCIDTCGGIFGLFVGLLVWRI
WP_138810380.1	0.025906040268456387	149	LLAWTAMIHYASSMPASDQSLNSPLAAFDLTWIERTFSWVSFQYGNSVVSLDTRTTEQFAEFFIRKGAHVFVYAVLAILAYRVAKLWLTKPTQSPHTAILAIAFITIYATYDEITHYYHPGRSGLIEDVLLDMAGGALGILSWYLLEQR
HIY10349.1	0.02592307692307696	130	WVIFAFSAQTGESSSGLSGRIAAVLSRWLFDTDWNALEPSRQQLLEFALRKTAHFCEYALLGFLWAAALKAQGASRQGMLLAPLAGLVYAGADEWHQSLVPGRSPGLRDVAIDFCGVLAGVIFLCLCAAL
OGM25255.1	0.02594594594594595	111	DTWAPPIVWMVLIFSFSSLATNPVSVIHWKDFIVKKTGHVLIYAILTILIYRAFREGRTHRKKAAFYSIFFAVAYGISDEYHQSFTPGRDPQMRDVIFDTIGSILAIYIVW
MBO7560594.1	0.026000000000000013	135	AFLWPVLLMVIIFTFSAFSAEKSDAQSGFWVNIVTSVFPTVTDIDLTTTIIRKTAHFIEYALLGFLLARAYFKNFKKAQDFRMVLFSVLTATAYSITDEIHQAFVPGRSCEIRDICIDSIGATLGACICYLINKK
WP_187529172.1	0.02613333333333333	150	WLGVAFLMMVILFISSSQTYEQQNQQSFLHAVLKAQPGKHFLTHFRLNYAGQMHDASRDYFHYVEFLIRKSAHFLSYFIMGLGLFNGLKRRLNHWLLASVICYFVATGYAALDEYHQMQTGGRTPLFQDVMLDSYGALTAIITVTVWQTI
HAE87196.1	0.026144578313253054	83	DKIIHAGIYFIATILIYLAIREYRPFDTGKIARLTFAITVLYGLSDEIHQYFVPGRNSSIWDFVADIAGVTAGLLIVHVIRKK
MBQ8956709.1	0.026153846153846156	143	ARFIPALLWMGVIFWFSDQPADVSTDESVGIARQLVEIYAHFSGMEETEQIQQSLVLEPYLRKAAHMSEYALLAVLLYYAISGFTSSYRKAAAISLIVSMLYSCTDEWHQTFVSGRFGGIKDVIIDTIGASIGLLTAFLIHRI
WP_213410918.1	0.026153846153846173	117	VRWGPAACCMGIIFALSHRTADDLESWLPWFQRVVPGMSGFDWGHFIAYFVLAVTLAWGFGSSHSTWRVRIAIAAICLGYGISDEIHQHFVEGRHPDWKDVRNDMIGATAALLVLAV
WP_007286080.1	0.02617647058823532	136	MVFIFIMSAKNATQSSSISGGFTYNILNTFFEQFRSIDKTTQNGIVEGLQFIVRKSAHFLAYAILGGLCFESLSTLDKLSKKKTFFIALLISVLYAISDEIHQYFVPGRACQFRDVMIDSCGALFGIAVIVILKKI
WP_056831823.1	0.026180555555555554	144	FGLIFALSSQTSKTQDIKPIIKKELSDKSIKNHFAGTSFNYGSHKISIKTSGVFGFVEFFIRKFAHLFIYSVLGMLITRLLKALTRWRLSWNFLCSVLICSVYAATDEFHQSFVPGRTALASDVLLDTIGAMLGILLYLSISQI
MBA3434405.1	0.026282051282051296	78	DLLLRKAAHMVEFGVLGVLFARATGRPGLAVALGTLYAVSDELHQSFVPGRKGLAVDVGIDTIGVLGGVVLWQLARAR
MBR1817802.1	0.026385542168674694	83	ITRKIAHFTEFFILGLCTINLLNCYQRVDKKTLLYALVFCFCYACSDEIHQIFVEGRGPSIIDVCIDTSGSLVSILIILGIQK
WP_188390114.1	0.026510067114093965	149	LPVIFIAAIIFHFSNQPYQKQDMRTSIGNYVSEEWVKEKLDFVSFDYAGKEISIESIGVAGFIEFFIRKGAHFSIFFLLGFFLFRALENVGISRKKAMLFTFIAIILYAILDELHQMYTGDRTPLVQDVMIDVFGGITAIFLRSILVRK
MBO5302784.1	0.026556291390728463	151	IWLVLAILWMALIFSFSHQKAEASSEISGSLTYRITEKVNEVFDFNWDEERMTLYAEKLEHPVRKAAHMSEYAVFAWILLGNFIQYPLFAAHGMLSYKPYICAFLGAAFYAATDEFHQLFIEGRSGEIKDVCIDSFGAFLGLLLAYVVFYL
WP_027965327.1	0.02661764705882351	136	FYWAPAMWWAAVIFYTSSQSSSDQDVKPMMGDVIAVEWMRPLVSWISFSYHGRERSVAELGLEPFLEFMIRKSAHFGVYFLLALLIYWAISKTVSIRKRNLVIMTFLLTVHFATVDELNQSFTPERTPYIFDVLID
WP_227183249.1	0.026666666666666665	144	LSMFCLLLWIIVIFSFSAQPVTESVGLSRKVGQKVSELFVPGFKELPQGEQEEFVQKIDFGIRKTAHFLEYMVLGIWWGFLLMPARRSVRFKIWTAVWASAACAAVDEIHQLFVDGRTGRWQDVCIDTAGAAVGILALFAIIQL
MBI3891409.1	0.02666666666666669	111	AWLPAFAYMALIFFMSSRHSLVESVPRHWRFRLIDKVGHLGEYGLLAALLRRPVRDSRLARALGAGAAVVLIASLYGASDELHQYFVPYRSCELGDWLSDTLGAAIAVALL
WP_235918178.1	0.026689655172413788	145	PVLLWTLLVFDLSQQTFREQSIQPFLHKLVPKEEIHAYIPDVTVRYSRAVIDSQSEPYRFVEFLFRKTAHLVVYAVLALFAYAALYPHGMKRPCMFIISLLYVTAIALCDEWVQSAAAMRTSAIQDVVLDTAGGIVGLGAAVWVV
WP_135124699.1	0.02673469387755101	147	AIVCALCIMALLFYSSSKPYQEQSITHDINRFLPNRPFEDLLRHISFLYGGKEVSIADNGYEAFIEFFIRKAAHFFSFFFLAMAWIYGLSSHIKSQSMKLLVVLLICVGYATFDEFHQSLNPNRSPLLEDVLLDTMGSVTGMFVYLM
MBW2516480.1	0.026782608695652174	115	FYWLPPIVYCLAIFFQSSFPGPERMPDVRFFDKLLHFAAYALLGILFYRAYETLPLKENRKLLIFISIASATLYGISDEIHQYFVPSRHADIADVIADTLGSICGVYFYYRWKAW
WP_160708176.1	0.027012987012987037	77	HFCEYALFGFLLQNALGCSLTPRRALLLAVVAASAYGVTDEFHQLFVPGRACDPVDWLVDTAGATLGAFLAHAALRR
OGP85826.1	0.02722891566265064	83	GFDKLAHFCEYYPFGFLSCRWVSAMETPFLKSRAIWVTIILGTLYGLGDEWHQAFVPGREASLWDALFDSLGVLTAAGTYRML
MBQ8234474.1	0.027333333333333317	135	LNILLLVLWMLIIFTFSNANSTKSTNTSDKVIDIGINIVDSIRNEKTENKELLIEKLTFIVRKIAHFLEYLILGILMYRVVSDYTNKNVLILSILLCILYATTDEIHQIFINGRDGNIKDVLVDSIGIIIGCLIY
KKQ95820.1	0.02743119266055046	109	WLPPIVWAGIIYSFSSIPMSGTTQIYWRDFLFKKTAHVVEYAVLAGLLYRALKESGMDKISAGYTAILICLLYGATDELHQSITPGRQPKARDIFFDTIGAVFAIYSIW
MBQ5405107.1	0.027519379844961268	129	ILIFWFSAQNGASSRAMSEGFLKTLLGTLAERFLPRLSGKGIDWDIRKYAHMGEYFCLGLSAFLFFSELTRWRGKGRAALLALAWSFLYACSDEVHQLFVPGRAGRLRDVFVDGAGFGAGILLAVLLRW
WP_079525714.1	0.02757575757575758	132	SNMSYEQQTIVPALKDLLKDKPFEAWLSQFEIPYWGQIISVETRGYFQFLEFLIRKATHFFGYGLLAVIFYTLYRKLKWRFPIVLAFFTVVVIASLDEYRQSMIPGRSGLVEDVVLDACGAFTLLVLAKLII
MBP5204048.1	0.02758865248226949	141	IYWLLVILWMFVIFMFSNQDSQTSNESSTQVIEYTVEEINDVTNAEIDKTSVSDALNVPVRKISHVLEYLLLSLLVVNALASTNISFVTNNIYLLSFVICYVYSCTDELHQSLSNRDGRFIDTLIDSIGIVIGLVVYNFYK
WP_015360228.1	0.027647058823529413	136	ISWAAVVLWMVVIFCLSAQVAEQSNQLSGGVTDIVVKTVEKVKPEAEINAKVLNHIIRKNAHFFCYLVLGLLAMNAFRRSGFPMNKSALLSFFLCALYAVSDEIHQLYVPGRGAKASDVFIDCAGAAAGLVIYRIL
MBQ4263997.1	0.027692307692307683	130	GVIYLMSAMPGEVSGEQSGTLVRVILGAVSLVFGEEFASGVPLETIHLLIRKAAHMTEYAILFALYRRALKLSGAKRPGIAALLMSATYAATDEWHQGFVADRGPSIVDVGIDTLGAAAMWGLISVCGKI
MBO5416829.1	0.027692307692307697	143	CSLAVLLWVGFIWSNSAKTGEESGEMSSQVQEVVENVAEKLDVDVPTTERAVRKSAHFMEYMVLGLLLGADLTLICALLSRRTLLSDILRISITLPISFVVALIDEFGIQGATEGRGPSFTDVLIDMSGNLLGVLSIILALLL
MUV07242.1	0.027692307692307697	143	VRFLPFFIGCAIISYASSMPASDQSLIPLLERLLPNEAGASFVRWMRIPYWDTVVSVEERGFYPFVEFLIRKGTHVMTFGLLALTARYATRHTGWALALTIGAACIDEWHQSFVPGRTGSVEDVAVDTFGALLALGAYTFLPR
MBO5077257.1	0.02776223776223777	143	IFCVLTALWIAFIFSNSLTPAATSEAQSGQLLNTVQSSLPRVSERGLRKAAHFGEFGILGVLGMLTCIAVRKRRSGPQSTVISDQTPHVSSAGRLLSAGWVLAAGILVAVVDETLQYLVPGRSPEVADVLLDIAGFVAGALIA
MBQ6376815.1	0.027786259541984763	131	VWTIAAMLLIFVHSAMPGPLSSVESGKIVQVILAVLHLFHIRVSDGSLSFFIRKCGHFTEFTLLGLALMNQRWGRPCRQLPYVAAAGALYAVTDEIHQFFVPGRSCEFRDVCIDTAGVAAGALLYTFLKKK
KKU39910.1	0.027850467289719596	107	LPVFLLAGLIFYLSNQPELKSGFEFDFYLRKAAHVLEYFALTFLLHRAFKSHGMENKKAMAFSAVIAFLYAASDEWHQSFVFGREGKISDVTIDGFGVLFYFFYYRL
WP_045669402.1	0.027852348993288593	149	VIPILWLAWIAVIFIFSSQSYQKQSIQPLLHRTLTAQGADKVLPKVDFSYDHRKYSSDSNPFGMIEFLFRKGAHLFVYGMLAILTAMLMARFRIRGASLAAFPLLTAGVVAVLDEMNQGHSPSRTPAYQDVFVDLTGASLGLLLYFFVR
WP_145085224.1	0.027887323943661977	142	TPWLPAAVWMLVIFYLSAQPAFASNSLSRGVTKIIVETIGKVIPLDIEMSTLNDIVSQLNHFVRKFAHFSAYAVLGVLVSYALVKNEIRGKRTIALSLAICITYAVSDELHQLFVPGRGCQLKDVIIDTSGALAGTSIYRAV
MBA2269443.1	0.027941176470588254	136	RYWAPAIGWVLVILIASSDLMSAEHTSRFIGPFLRWIVPDISEAAIAAVQLCVRKAAHLAEYAILAALILRGFAGEATRPRTRHVLSAFALTAICASGDEFRQSFVASRTGSPLDVLLDVIGASVGLALYYYLRRR
HJB37861.1	0.0279824561403509	114	AFIWGNSLVSRSDSHDLSVGVLGFLPGFIRDLFPNQEQLVHIVRKMAHFTEFACLGGLSCGLLATARTVKLHPFFHVWAGGFFVAAIDETIQIFTGRGSQLQDVWLDFAGFSAG
MBX3332161.1	0.028037383177570097	107	WGPVCGYAALIFYLSSQPHPETHVPFVTLFSDKVLHVVEYAVLGALCYRAIRGSGNASWRQQAIPAAILLTSLYGVSDEVHQAFVPFRDSSWLDWLADTIGAVVGVV
PYU45083.1	0.028045112781954918	133	WPALLWAGVIFSASTDTFSSEHTRWVFEPILRWLVPSLTEDQFSTIHRFIRKSAHVTEYFVFCLLLYRGVRGDRKGWRWTWGLAALFCASGYSVLDEIHQAFVASRTASGYDSLLDSMGALAAFGALWMWFRW
MBR6155486.1	0.028053097345132758	113	LLTIGFIWGHSMMPGDLSGEESGFVYRILSPVLKVLLPDAWVTEHLVRKMAHFSEHGALGFELTLYAALYKDLKIRRIVNILYCGLTAAFIDETIQIFSGRGAAIADVWIDMA
WP_134684249.1	0.028187919463087255	149	IDLLLVILVIAGLYYSSAQPYQKQDIRGSIERHLGGSPLEQQMDDFSLHYAGKEISTNTVGFAGFVEFFIRKATHFVTFGCLAVFLYRLLRHVCSPATAIPWSGFIGTVVAALDEWHQTFTEGRTGMVADVLLDASGISAGLIIIAIVC
MQN02169.1	0.028270676691729314	133	ILTVLIVLTLAFIWGHSMVPKTYSAEESGRFLKLLKPFLSLFLDPKVVTDHLIRKMAHFTEYMALGMEIRGLIGIKSKEGLNVPVGIFHTSLIQATKYVFFAAFLDETIQIFSHRGSMISDVWLDTCGGFCGA
MBX9657089.1	0.028318584070796484	113	VYWGPVLGYAGLIFYLSAQSHPDDDLPSLFWAVNDKVLHALEYAVLGGLCYRAFRRGATESVAARAVLFSILTASLYGITDEVHQLFVPFRESSWQDWLADVTGSTLGVVAVW
KKQ51325.1	0.028378378378378366	111	KYWLPVFIWLIIIFAFSNNPTVRASEIHWRDFSVKKSAHVIIYAILSTLIYRALKSNNVEMKKTGYISVFLASFYGITDEFHQSFTPGRDPTFRDIIFDTIGATLAIYFIW
MCA9806085.1	0.028434782608695655	115	LVIFLFSHQPYSGRITEEYLGGLNVPVRKLGHLTEYFVLFLLVHWAMIAPQNPGAEKHGRAKFFIIPAVISVLYAISDEFHQNFVPGRSASISDVLVDATGVLIAVIALKLYRRW
MBS6752517.1	0.028435374149659905	147	ILTVLIVLALVFIWGNSLVSRELSGKISDDILFFLNAAAEKVGLGPDAFTYMTDEDGDGVAEQPTSHLIRKAAHVTEYAVFAALLFLRLESAGEKRFFTAWGLGTLTGAIDETLQIFSHRGSQVRDVLIDTAGALLGLGVVMLILYL
WP_143316578.1	0.02846666666666665	150	ISLILCILWMGFIFYNSSQDGTQSNGLSYKIIDRIITIHEKAKEYSGNHLVFAGGNVSNAANNERVSLNLEIRKVAHAFEFFVLAILLANAFFAYNIKGKKAIIYILFIVLFYAVTDEYHQLYVKGRNSNVRDVCIDFFGGVIGMTLFYI
MBR0085765.1	0.028493150684931533	146	IYLAITLAIMVFIFVQSALPAELSTAQSDPVESWIGGLIKLDPHTITLIVRKTAHFLEYLVLGLFVTLTVRELVIRRNSKQGTAEPFKTGLRRIGLISWITGTAYAVSDEIHQYFVPGRSCEIKDMIIDAAGVFIGVLIICLVTKR
MBP1624395.1	0.028720930232558176	86	PKFGIWDLLVKKGGHMLGYGLLAAAYWHALKKSPNAIRFTFLIAFCLTVLYAATDEWHQHFVSGRTPSFRDVCIDAAGGLVSLAFL
MBP1649797.1	0.02878787878787881	99	LPGRAFPDVSFPHIDKVVHFLYYFVFAILVAHALRFQSRFPDLSRFSLALGFLLATAYAVSDEIHQLFVPERSFDPEDLFADSAGAFSAVAILALLRWR
MBQ8928291.1	0.028832116788321156	137	YPVLLIALMTVIFCFSAQSADDSTVESSRICRAVAPAVFSDYAQKTPDVQEELALGLTFVVRKAAHFTEYALLGGLWYLWLRRRRLGWCLSLAAAALYAVTDEVHQLFVPGRAGMVQDVLLDSTGAACGVASVVMLL
MBA3422253.1	0.02885964912280701	114	SLWLPPLALMAVIFYLSAQPDLSSGLGIFDLVGRKMVHAAEYALLCALWWRALRPAAPSRVALVAALTVSIVYAASDELHQSFIPGRTGTPIDVSIDAVGAGVAALIIRRRERR
MBW7865693.1	0.02887931034482763	116	PWTLLTLAYCAFLFWLSSGPAPAPKDLDLPGMDKVAHAAAYGILAALVFTGMARSGRAWRPATLFWTALLFTAFYGATDEFHQSLVPTRSPDPLDWLADTTGALTAASACLLLHIR
WP_209464991.1	0.02893805309734516	113	RMVPALLWMALIYRSSATPDLRGLPLVQRLGLLPHDLSPEAAWWLEMLLRKSAHMVAYAILAVLLAWALSARLPGRTALRAALATAVLYAVSDEVHQAFVPTREGRLLDVAID
MTI71647.1	0.029024390243902427	123	ALIFFFSNQPANVSEKQSGSILVLLNLIDENEITNDNERIKNLQHIIRKLAHFSIYFILGVLLTLSLKTLNIDKVYIKAFIIGVIYAFSDEFHQYFIPGRGSQLKDVFIDSLGITFGVLIIFI
OUQ46867.1	0.029166666666666688	144	IWTLAVLLWMCIIFWFSAKPADESAHMSRSVGHLAGELLVKDFREWAPEEQDAFAGRIDHFVRKSAHAAEYAVLGILLGGMYASWSLCGRRHFLLALGSGVLYAATDEFHQLFVPGRSGQLSDVLLDSGGVLAGTLLYIGAVWL
MBS6783895.1	0.029193548387096768	124	VFTAALIACIMFIFRNSLENGAQSSARSQAVMQLVNSALAKVHLGPLSEHLIRKLAHFSEFALEGFLLMLCIRVYTKHFVRHMSWPLLGGMTTALMDETIQLHSPNRTSSVVDVWIDMSGVVAG
MBQ7502820.1	0.029230769230769258	104	AVIFIFSADEGSGEHSLLLVQLIEWLCRSLHLGIPSEETLLGIHVLLRKLAHMTEFGILYFLWRRGGLKIWQAAVVSLLYAASDEWHQSFVPNRCGCAADVIID
HIC89868.1	0.029230769230769275	104	WLPPLAWMGVIFAGSSQSTLPSLTPGVPDLQDILGHLTEYAILATLFYRALRGTQEVRRPALWAFFLTLGYSISDEWHQTFVPGRDGTPIDVGIDVIGASLALF
MBQ7919822.1	0.02927007299270073	137	VYGFLTILWMVVIFWFSAQDADESSQMSMGIGEAVGQVFVEDYDEWSPEQQLSFIDSIEHPIRKAAHALEYSLLGFLLMGAVSGRKGTSALIGILYAAGDEFHQLFVPGRSGQITDVLIDSVGVMFGILIFCIYRRI
EQB26413.1	0.0293835616438356	146	LHWGVILIWIACIFAFSAQPARDSNGLSLKVTRIIINAATYVMQAHRDTGMTERLVAKYNGLVRKAAHSTIYFLLGVLLTRSLRISGMKGKKIYFWALLFCLVYAASDELHQVLVAAGRSGQLSDVLLDTAGAGVGIGVYQLFSRK
HIR59076.1	0.02940397350993376	151	ILFIFVILWMIIIFLFSNMNSTSSNGSSTKIINDTIEQTVEIAESTGIIDEKPSEKEINNLVDDLNTPLRKCAHSTVYFILAILLILAIKEINKDKRKVVIFTFIISFIYACTDEIHQLFISGRTGHFTDVLIDMIGVILACLIYIFITYK
HIX77797.1	0.029444444444444422	144	SFVPALLMMYLIFSFSSQNGAESSSLSNKVTESALIVADHVLDKGWSEEDIQVRVEKYGYYVRKLAHMTEYCILAVTISLPLYVYGLRGFPLLVLAGLFCVVFAASDEYHQTMVANRGPSVRDVGIDSLGALVGITLVRIFSWI
PIP36186.1	0.029462365591397796	93	LPVLLYCLLIFFQSAFPPVVSEPIFPFADKAAHGMIYAVLGILFYKAFKTRSVKNPKAAGWAVLASTLYGVSDEIHQAFVPVRSAEMADVLAD
OFX13079.1	0.029469026548672575	113	YRWGPTVACMAALFYLSAQPYLPDIPKLGFLDMGDKSEHFVAYAVLGALIWRALSSASPKLWRICATVAVATAYGLSDESHQILVPGRKFDLLDLGADALGSAVAAAVLTLWI
MBD9158509.1	0.02958041958041956	143	ILITLLIGTFGIIFGFSSQNSTQSAGISRKITNAIIINIKSIEEKDDASKEEILAKIEHIIRKIAHFSIYTLVGILLMSLCKTYNLKEFDRFSISLISGLIYASLDEIHQAFVPGRGPMLTDVLIDTSGVTVGILLVIVIFKI
MBU4274076.1	0.029603960396039606	101	SSIPDKSLWGGSSLIKQIISNLAHIPAYGILTLLWLKTFDRTRNRNQLLMFNALILTGLVLFAVSDEIHQSFTPGRSASGIDVGLDLLGVFFGLSAFKICR
MBQ8687310.1	0.02968000000000003	125	FMFSRQSGIDSAEVSDSFLRHALAFWRQIPVSQIPLSHVEKYGHLVRKLAHLFIYFLLGIFSYWSAFALLRKHRGLVAFSFCVLYAVSDELHQLTSDGRNGQLRDVLIDSAGAAAGILLICLVLH
MBE6933666.1	0.02970588235294119	136	MLFALALGVTAFIFFLSLKDKEQSGALSGGIVQWLKPLLDPYNRVSEEAFHHYLRKTGHFTEFAVLGLCWSSYSVQLGKLKGRRYITLPLLLTLGTAVSDEYIQFFANRGSAVTDVVLDYTGAVFGFAIIYLWNLR
WP_224810678.1	0.02974025974025973	154	LYLSLPILIMLVIFSFSHQPYQEQDIKPSMNEYLPLEHIEPLVEPIDFTYMNKPVNVETHGVDGVVEFLIRKSAHFGIFFALMAATVLALHKVFEFKFSKVLLLSLVITVGYAALDEFHQSFTPNRTPYVGDVVLDSMGAVTAGFMIYTVFFWK
MBQ8275057.1	0.029837398373983724	123	TAFIFSNSLKNGEESRADSDVIMEIVERIAEVIFPNNTLDWNYIVRKGAHLFEFCVLGILVTLLAFLCKHRTAVVYALLYVAFVASTDEFIQQFTGRSSRLADVGIDITGALIGFGLVWAVRW
MBR4832131.1	0.029860139860139856	143	SFLPAIIMMCLIFMLSSQEGDASSQLSYKVGVKIFTYANETLDKGWSQEKIENLSLDYQYYVRKAAHFTEYFLLAVSVAFPLYVYRVRGVLLVFLAGIICVAYAGLDEYHQSFVAGRGPQLKDVFIDSCGSFVGIIVTRIVGW
MBQ6937418.1	0.0299300699300699	143	ILWMLVISCMLTIFAFSSQEATESKKTSSKFITSVIRLLDVNKSLSHQEIENIAEKITTLVRKSAHFSIYALLGLLVALLFSQYGFKGKRQLLFAVLWVFLYACSDEFHQTFVEGRSGEVRDILIDTAGGFCGAAFVIMMTTL
HHS14327.1	0.03000000000000002	78	HAFVYAILGCLICRSLQKEGLSRRRAVIAAVIISVIFGGLDELHQLLIPGREASWLDWAADSLGAAAGAVLRGFMIRK
MBP3231414.1	0.030080645161290356	124	TLLWVGGMFYLSHQNGTDTFNTSHGMTVYLANLLGVDAQWLHGIIRKAAHLVLYFIFAVLLVGSRREKNKTIWPAVVLALVFSLLDEGTKPLIPGRHCDVEDILLNDLGAVMGYIAALLIYKKQ
MBX9693052.1	0.03010416666666671	96	NVLVRKLCHVSEYFILCLLFYWNLSPGSGGKKVGGAAGALRCHPVVLSIVLTILYSVSDEWHQSFVPGRSASASDVMVDCVGVVIASVILTSLRRR
MBQ7369746.1	0.030148148148148216	135	IACIFSASLMDGETSSNQSSTVTEIVDGAVDVIAPDVMLGGSEEKEFEILHSFVRTTGHFAEFALLSALITWCVLSYTEKRVFLTLPIGISLFVAFTDEYIQSFVGGRAQEMKDVLTDFCGACVGFVCALVLVFI
MBM3902565.1	0.0302189781021898	137	RWWIPAWIWMTGIFIGSTDALSSRRTSRILGPLLRWLIPDIGPETLDAVQWGVRKLGHCTEFGILAILLWLALRGSHWRRTDPWDRRSVGVGWLLAAVYAVSDEWHQSFVATRQGQAMDVLIDASGAAVALLLLSWI
MCB0711238.1	0.03021978021978024	91	FPLPEMPSFGFDFQDKLNHLVAYFLMTILAYRAITWLRRKSQLKRGELVLFAFLFVALYGATDEIHQMFVPGRTADIFDWIADCAGAVLAI
PYN60833.1	0.030229007633587806	131	VLPTSWVIVVLYLGSAYFGAEQTRDLVSPILKWLAPTAPPAALQAAHLLLRKLCHLSEYGILAFLWFRTLIARPDRSPRAAAWLALGICLTCAFVDEAHQSMLLTRTGSARDLVLDAAGALGVLIVSRTRR
MBR3039883.1	0.03045454545454551	154	VYLLITLAIMVFIFVQSALPDYMSTEESNPFVVFIASVLEKTTTATVNRELISFLVRKTAHFLEYTVLGVSLYLTFGEFLKSKREAGQRPEPQKVRNFQILSIVIPFLIGILYAATDEFHQLFVPGRFGSVKDVLIDGAGVLAGILIIRGILRK
MBP1623334.1	0.030614035087719302	114	WRWGPAVLVMVIIFIASATPSSDLPTLGSWDFVAKKGSHMLGYALLSVAIFHGLNNRKSITRPQFLLAVCLAVIYAASDEWHQKYTPGRSPSLSDVLIDATGAALGLALWCSVR
MBO4309929.1	0.030638297872340434	141	IVTVLIILTLAFIWGHSCMPREQSGEESSFVKEVIDAVIQSVTGNESLDISEAVVRKSAHLFEFGFIGIEFALWVMLSEKMSSNRKGRKIFVFALIFSVLTASIDETIQIFSGRYPSVFDVCLDTVGAAAGIGILLLIRKL
MBQ3182803.1	0.03085714285714284	140	LLWSLVASLMIFIFAMSAEPAAESTETSGRTLRAIFNVIYPGFKNFDEARQQEIIDQNQYFIRKTAHFSVYTLLGMLVSLAIAQHTNKFSLISYGTGTLYAISDEIHQLYVPGRSGQISDVLLDSAGVLLGCILIFIIYK
WP_207235805.1	0.030875912408759094	137	ISWTTVLIWMVVIFNLSSQPAHQSNKLSTGVTQVIIKTVKKVAPNTNFDIKKFNHYVRKNAHFFAYLVLGVLVMNALRRSDVFRYKFFALLICIFYAISDELQQIFVPGRGPQVKDVFIDSAGAVVGILAYLVIMKI
WP_157060877.1	0.03096296296296296	135	VSSSMTYHQQTSVPFLEKYFANKPFDQFLSRFSFQYANETISINKIGYFKFFEFFIRKGAHFTIYLGLGGFLAAGLKARLQNAFLTLTICSLAAIGYAALDEFHQMITGDRTPLFQDVILDGIGAMLGVCCVVLL
MBR5922563.1	0.030965517241379276	145	VSLCLVLVWMGVIFAFSAQEDKKSSEVSRGVVVRVAEVTYPHYDRLDEAAKTKVVDKYYIPVRKAAHFSEFFVLGALLTVFLATFPGLNAKFKFLIASVTGILYAISDEAHQIFVSGRACRILDVLIDSAGVLLAAGIGVLIIIR
MBX9690621.1	0.031	90	SYNTLARKSAHFSEFACLFLALRFTARALSTRFNTASLTICCFLFCVLAAAADEWHQSFVPGRSPALRDVLIDSIGAASAALVWTVCSFK
MBI4846260.1	0.031009174311926596	109	WLPVIVWAALIFSVSSISRFPKEVQPIFSVDGIPHALEYAVFGFLLARAFKNEDNREILRNNFRLLAVLAAVLYGASDEFHQYFVPMRTASAVDLIYDGIGSCIGQLFC
WP_136811668.1	0.03121739130434784	115	RMVPAIFTMGTIFYLSHQTGDRLPLPALPGLDKLAHLAAYGLLAATVLFAVSARQKSTRPLRVIILTVCFCLLYGISDEFHQSFIPGRTASVFDLMADGGGAVVVCGLWRKWRLR
WP_154430541.1	0.031232876712328782	146	VSTAAVIVWMCLIFGFSGQKAEQSTGLSTRVSIDIVETVNEIGHQNWSEETVTDYAKKIEYPVRKCAHMTEYAILALLVFVMLGSYGMRVCRLRYCIAVLYVFVYASTDEFHQLFVAGRSGRFSDVCIDTIGAVIAMLLLSGLIHL
WP_212938011.1	0.031375	160	LRWLPAVTLMSLLFLSSSQSYQEQTLVPNIEKSTSERSIADFFGELSFSYGGHEISVESVGGAGFIEFFIRKAAHFFCYALLAALFIFALMGSAPADKKRSFSGKKLRALFFYSVLLSFLYACSDELHQSLTPGRTALVQDVLLDTLGATCGGLFTILLI
MBR3503976.1	0.03151079136690648	139	VLTICVLAVAALIFYFSSQDGQTSSKTSDEVVRVIVKSFVRDYDALPPVRQRAIWQKISLYVRKDAHFLEYTALGLFLRLLASSLCLRFPWLSAWLCGALYAATDEFHQTFVNARGGMWQDVLLDSAGVLFGCAMALVL
NBJ16134.1	0.03162601626016262	123	VLVFLVFLSWKLSSQTGTQSNHLSIRIADQMIDWLDRYFDLDRGDTFWRVTFNQLLRKIAHFIEYALIGTVMCIMLNIAFNRVVPAAVISVLLSPLFGIIDEYHQRFSAMRTPRILDIYIDTA
MBO7611901.1	0.03165467625899279	139	VTIFLFSAQSAQDSSKLSGEIVDVVIKVMYPHYNNLPEEQQQQIKDKVTLVVRKLAHFTEFATLGFFLMLHLLSYKPYIKSFNIKLFIRVCISFIIGALYAFSDEIHQMFVTDRYSSIYDVMIDSSGVLFGIFLLLTIL
WP_051671344.1	0.03172413793103447	145	SILFMTVLWMLVIFVFSAQPADESTETSLFIGQIVESVCVPGYVDLSEEERLIMAENIDFFVRKTAHAAEYAVLGMLLSLSAGEISELPFFERQRAAYIFGTLYAATDEFHQLFVPGRAGMIRDVVLDSAGVMAGVLSVYVFKKI
MBO6006981.1	0.03175182481751827	137	IVSFSAQTADDSSALSYEIAEKLARFLSFFRSDQSLADVVSLAGYFEHPIRKIAHFLEYGILGALFSGGFLPVVKIVRKDSGKAGKLYRRDVLMVFILAAFDELHQYFVPGRYASVWDVVLDTFGCIVFLIFMYLIF
WP_233541866.1	0.03176470588235299	85	ANTLSFIIRKCAHMSEYAILLFLIYQTIKNRYTLKISFFITFLYACSDEFHQLFIPGRAGQLRDVLIDCTGAFIMALVIYCYKKR
MBQ5810774.1	0.03180555555555553	144	IFWLLSIAIMLTIFCFSAQPGEVSNQISADIIETPIDSFVPEYHQMNENRQKKLVDSLQIYVRKGAHIGAYALLGFCIGCATLTHLWSHWARCAFSSLLSVAYAVSDEIHQHYVPNRSGNLDDVIIDTIGAVIGIFIALGIIAL
WP_175395113.1	0.03184397163120568	141	AVFIFTMSSQTYGQQDIQPLLQRHLPISRIEESLSTLEFKYGGESISMRESGAAGLTQFIIRKAAHLFEYTVFSWILFQLFYRGFRLSILYSALIAVVLCFVYAGSDEFHQIFVEGRNPKLADVILDTTGAVLGVSLSSFF
NLC17632.1	0.03206896551724141	145	ISWIPAVIVMVIIFLFSARPAANSNDSSKTIAAQVLRLYEDITNNEIDTNTRESIIDKLNHIIRKSAHFLEFALLAWCSGLHLAVLKLGTGNLFAYATLFSAAYALTDEIHQYFVPGRSCQLTDVLLDSCGAATGALVFIIMMHI
WP_035381906.1	0.032348484848484835	132	AYVIIWMAIIFFFSCQNGEASSNNNKFIEQILLYFRIDLNSIFNGNGSYLIRKVAHFTEYFILYYFVFNALNKDVSFRKNLIISLIFTFLYACSDEFHQSFTPGRYPSFKDVMIDTGGGTFCMVIKYVRHTI
NOS80709.1	0.0323931623931624	117	WYWAPVVLYAGMIFYLSSQSHPEEQLPSLMFEEVSDKVLHAVEYGILALLCYRAFRWGTNGPIASHALLFAIVTASLYGITDEVHQLFVPFRESSWQDWVADTAGATIGAISWRFVR
PYM61160.1	0.032478632478632516	117	SRLAPPLVWMAVIALLSSHYFGAGETESVFVVVASWLFPGAEAERLGILHGVVRKLGHLVEYSVLAILWMRALAPDRSLRRAAALAVVLTVAYAGLDEARQSLAPNRTPSLLDVGID
HHT42230.1	0.032500000000000036	96	HLSGAELRQLVFLLRKAGHVLAYALLTFLVYRAASRTKKLQGRPVLVSMLFSLLVAAGDESFQSRLQHRSGMFNDVLIDGLGISAAAAMLWLRVRL
MBI4770163.1	0.03252525252525255	99	SHWAPVIGWMALIFVLSSLPNGAVPDYGAWDLPVKKGAHLTAYAVLSVLLLRAWSGEGAPSRRAVWLALVCSVLYAISDEYHQSFVAGRGSSPVDVGID
MBQ3817471.1	0.03270833333333335	144	ISIILLLCCMIAIFKLSSEDAQKSSNTSTKVITKVAEIVYPEFESLDNEEKAVKIEGLQFTVRKLAHLSIFALLGVTSFLTAVSFIGLRIKKSLIFNLLFCLLYAISDEVHQLFISGRSCELRDIMIDFFGAVIGTGICILVLK
HIR10357.1	0.032767857142857175	112	IWGHSAMPAAQSEGESQAVLPILQPLLLWFGVPLEQCHTVLRKMAHFSEYGLLGMVWIFLLLKCQHPPRRCILPAGSACLFTALVDETIQLFVPGRSGMVTDIWIDFAGASA
OLC84215.1	0.03280303030303032	132	WPALCWAAVIWAFSTEHFSSAATSRVIEPLLRWLFSSASPRTVRYIHHVIRKAAHVTEYFVFSLMLFRAFRGKERGWRITWMVEAIVVAAFYAGLDEVHQAFVPGREARWQDSMLDTLGAAIGQLVLWMWFR
MBQ4192679.1	0.03283582089552238	134	WMAVIFCFSTENADESSSTSGTVIRWLLAHFDGEFDFLTPAEQFMRIEDWSFAVRKLAHFTVFAVLGCLMTAACAVDLGSGKAFAAAMILGILYAFSDELHQYFVPGRACQLRDVCIDASGVLLGAGVFTLIRR
MBR4943723.1	0.03284722222222219	144	TLILLCVCTVGFIFYNSIQTGEQSAKQSETAVDFVQEVVGAVAPESPIATATGEEREKLHVTVRTMAHFTEFMALGLFATWCYISFTSKKKWLFAPLLFTALTAVADEFLQKFTFGRASEFIDVLADVLGGTTGFFFALVSVWM
MBR1393622.1	0.032937062937062965	143	IFSVLTVLWCAVIFLFSAQNADESTDLSDGFIYTICDAIVPEFDDYTEAERQQLVSDLAFGVRKTAHFTVYAVLGALVFQAFCLIRKKPLRSVCSVGFAFLYACSDEFHQTFVEGRSGQFTDVLIDTSGALLAVLISLLILHF
WP_053381034.1	0.0330701754385965	114	WAPVAAYMGLIFYLSAQSHPEEQLPSFLAELSDKLLHAVEYAGLSALWYRAFRWGAAGFSVRQAMLFAVLAASLYGLSDEVHQLFVPFRESSWQDWTADTAGAGLGAFMMHRVY
MCD6233640.1	0.03325301204819283	83	DKLIHAIIYFIAAILIYLAIREHRPFDTGKIALLTFTITVFYGLSDEIHQYFVPGRHASFRDFLADTAGVTAGLLIVHVIRKR
MBI3613720.1	0.03327433628318585	113	WAPVAAYAGLIFYLSSQSTPPGPALWWLELVGDKGVHAAEFGLLGLLCYRAFRFGAGPRAAQSALLLAILASTGYGITDEIHQAFVPLREPSPWDVLADGAGASVVSSLWRRF
MBE7041299.1	0.03330985915492957	142	ILWSVTILWAVGIFCFSAQPAKKSAAISGKINAEIIHSLTDNNVSGRDMVTFESKAHNAVRKTAHVGLYLVLGALTFLLYKTYCANTKRGCLIALGASVLYGASDELHQLFVSGRSGQITDVLLDGFGAVIGIFLVVACGRI
MBN2243415.1	0.03336206896551728	116	SRWGPAFLIMGIIFIASSTSGSRLPDFGIMNFLAMKGGHFAGYALLGAAYFHAFSRQRIPPQSRFWAAGILVVLYAISDEWHQGLTPDRYPAIGDVCIDTAGGILGIACLHYFRKR
MBQ3892882.1	0.033391304347826084	115	FIWGQSMLPVKNSGNESRWLLKQVINPALKALGLRPMTHNTLRKCAHVFEYTVLALAASFVWRGKIVGLMGAGMFVALCDETVQIFSRRGSLVKDIWIDMIGIALGSLLGWLLTR
WP_134749311.1	0.03353383458646621	133	VAAAAALGWMALIFVKSAQSYSEQSLLPLFAQWFSQEQLMRWLPHLEFNYDGGLVSFRDPYGFLEFFVRKGGHVTEFTILTLLWAVALLLKPLSARWALPAAGLIALAYAASDEWHQTFVPERTGHAIDVAVD
MCC5909584.1	0.033555555555555554	135	VAWCLVIGWIFLIFSFSSDPAEVSREKSIIVVERVEDVVEAIEARMPTDYFQINNLHRLVRKKAHAFLYFTLTLFIITALHFTGLGGKRKYLYSGLIALLCASLDETYQNFIPGRSGEVMDVFIDGIGITIAILL
WP_057562251.1	0.033599999999999984	150	LCLILVVLTMGTMYYFSSQKGDVSTVQSDTAVSVIDQIRNEVTLKDHRLISIKEKVFNVLKQYGGKGYIVRKLAHFSIYACIGASISLFIYVLSKRIYISSVVAMIASISYAYYDEMRQLSVVGRSGNMKDVLIDSTGAFTGVLILLIIV
WP_054492221.1	0.03362068965517243	116	RTWGPVLAWMGVIFYLSSQSSVPVHAPGWLDAVDDYVAHVLVYAVLGWLTFRAWRAEGLTFQQAAWATFLLCVAYGVSDEWHQSFVPNRTPSVLDLLADALGVGVALFVHYRKQKR
MBR1801808.1	0.0336220472440945	127	YPSILMMVLIFIMSSFPAVDSDQQSGLIVNALTTAFPSLENVDFLVNIVRKSAHFLEYAIFGFFTARAFKLSKKSPWFAILLCGIYAATDEYHQTFVPGRSGEIADILLDTAGATFGATIYILTHRK
NLL34373.1	0.033692307692307695	130	VVLFVLSGQSAEKSSSVSGKVIEVVATVIKPSFTELDVAEKSTFIGELQATVRNLAHYFSYCVLGTLLSLAMQTHSLRLRLRKQMLWALAIGVTYAISDEIHQYFVPGRSMQLSDIILDSFGVLTGILLV
NLC55728.1	0.033785714285714315	140	GYALPPVIWLMVVLSFSSGSFSADTSGRFIERLLRCCWPSLLARLTPAELELLNVVVRKLAHVTEYALLAVLVLRAHAGLNGQRRPVGWVLALSIAAAVAVADETRQSFTSARTAAATDVLLDCGGAALGAVAFRCWERI
MBO4734492.1	0.03379310344827584	145	VTLILIIAWMGVIFAFSAQTADKSSKTSSRVVEKVVSVVYPDYDKLDVSKKQEVVKNFSIPVRKAAHFFEFSVLGALFFCFISTLDGYLKKHRLAFSLLFSALYAVSDELHQYFISGRACRITDIIIDTCGVLFAVMICYVIYLI
MBE6641048.1	0.0339583333333333	144	FLIALCVLWMGVIFFLSAENSAESGGRSGDISYQIVEVFTKNDTDMTDAERQEIADDIDPPLRTMAHMFCFCVLGMLYFLTARTFPVSVKIGALSSVACALVYAISDELHQHFVPGRSMQLQDILVDLTGAVLGVAFIWLVMRI
CDD46016.1	0.03408450704225352	142	LLIILYAVIFFFSAEDGESSSAVSTQVTKTLLKAYYAMSEGKGTGGGVTGDLVCALEGVIRKLAHFTEYFCLGALWYSIPFLWKKAGKKSIPSVAGILLLSAAVDEFHQYFIPGRNASVRDVLIDVAGGMTAVAVLWIIKRL
MBS6849214.1	0.03410852713178293	129	ICLALSAVCMTVIFIFSSQNSFDTNMLSRKITSIIVEEVFKGYDSMDLDMKNIIVDQFNLFIRKTAHFLMYFFLGFLCFSAFSALTNKYAKSFGLAWSCCFIYAVLDELHQKFVPGRTPLFKDVIIDSA
OQY66846.1	0.034210526315789476	133	WLPVFLWAAFISWFSSDAFSARSTNSYIDPVLRSLFGDLTPAGFRLAHSVIRKSAHLIEYAILGGLIYRAISAPSAPFSRAAALRALAYCAAYAVLDEAHQAFVPSRTGSGVDVLIDTAGAAFGTLVFARCRR
MBR4762210.1	0.03429629629629629	135	VSLVLLIAWMCVIFKFSAQSATVSDDLSDGLIEKVVSSIYPDYDLLDEQARRQVIERFSGPVRTAAHFSEFAVLGGLMFVFVWTFKKISVHLRLVITLAGGFVYAVSDEVHQLFSEDRAFQIFDIMVDFCGVLLA
WP_021282400.1	0.03432835820895523	134	VLLLITVVWISFIFYMSTKPGDESAKTSLKIVDVIVKELRLSEAQADTTHFIVRKAGHFTEYFILSLLITLTYSEFYNKKLNLSFILLVCILAATCDEYLQSFINGRSSQVRDVLIDFSGGLTQLLIFIFMKAR
MCB0216356.1	0.034519230769230816	104	RTWLPLLAWMGLIYRFSDQPDLPQVASSWLDFLIKKGLHATAYGILAWLWWRALCAAGWRRPLRWALGLSLLYAASDEWHQTFVPGRHGQVTDVVIDGLGALAA
WP_057569541.1	0.03473333333333332	150	LCLILVVLTMGTMYYFSSQKGDVSTVQSDTAISVIDQIRNEVTLKDHRLISIKEKVFNVLKQYGSKGYIVRKLAHFSIYACIGASISLFIYVLSKRIYISSVVAMIASISYAYYDEMRQLSVVGRSGNMKDVLIDSTGAFTGVLILLIIV
MBI2907369.1	0.034774774774774767	111	WRWGPAIAWMVVIFVVSSLSSHPGPRLRPYSTEDIIVSKSAHLAEYFILAILLIRSQKRDLAPVSRRGYLLSFVIATLFAATDEFHQSLVPGRTASAWDVLVDAVGAGIAI
MBD9105496.1	0.03503496503496503	143	FLVILLVFWLLVIFLFSNQTASKSQSTSDKVASDIVGVVETVTKNEIKKDKKENIIENTRFLVRKTAHFTLYFILGIIVYLLFTSYGVKKILFYSILFCFLYACSDEIHQLFLDGRTAKVLDICIDTCGSSLAIISIFYLQKF
WP_212382049.1	0.03503649635036496	137	AVLLWMLIIFISSAQPANRSKQLSNRVIRIVIETVEKIVPNRTTDINIGRLHHLIRKNAHFFSYLVLGVLVVTVIRTSGTRGTKGILIAFAICVIYAISDEIHQAFVPGRGPQIRDVFIDSAGSAAGIGFYWFVGKI
WP_110942855.1	0.035037037037037026	135	LWILVIFWMAVIFNLSSQVSHESNKLSKEVTKVIVKTVEKVAPKTDFNMSKLNHIVRKNAHFFAYLILGILVINALRSSGYRKFGWALLICVVYAISDEVHQMFVPGRGPGIKDVCIDSAGATVGIGIALLLINI
MBI2625598.1	0.035130434782608695	115	KGWWPTVLWAGIIFALSALPDLQSGLPEDFFLRKVAHAVEFGVLALLAARALGRGEGWDAKRALKGAFVISVLYAFSDEFHQAFVPGRSATLQDVGVDAFGVMVALAFVYARARL
MBR4749972.1	0.035142857142857115	140	FSIVMLIAWAVVIFRFSSQSADDSGSLSHNFTHRILCIIYPGFNDMPLMEQLDLRHKADKVVRKIAHFTVFAVFGFIACAVAFAYMLKKPLRQAAPAVTGLVYAVSDEIHQLFVPGRSCEFTDVLIDFAGCLLGICITHL
MBQ3933244.1	0.03517006802721087	147	VFAVLLILWMCLIFSMSADTGKESAGLSGSIAKFVVKFIPGYADGSTERQRDIFDITHLVIRKCAHFTEFGILGLLFAGFLRTFDKFREGSYFKTFVAAVIFAGVCAAFDEYHQSFVPGRGPAIRDVMIDTAGALCFQGISWLVVKF
WP_128215770.1	0.035402298850574714	87	LATFIVRKTAHFTEYLILFSFAYNLLKNYTSKKLAIIYGIMLTFGYACTDEFHQIFVPGRTAKFRDVLIDTSGALFGSVVLYCRNRF
MBO5198811.1	0.035416666666666666	144	LSWVPAVIMMVIIFLFSAKTADQSNQQSSFVAEIALDAVETVAGVEYRQELEADAVRMDGLVFLIRKLAHATEYAVLAVCVGLHVLASRKERGLLYFLAVVGVCALYVCSDEVHQLFVSGRSGQISDVCVDTAGAAVGALFLYA
RMH96391.1	0.035421686746987965	83	LAHAAVYAVLGFLLARAFVHQHRLPLWRLHYHRATLWSGFLYGISDELHQAFVPGRTPDITDVLADLVGVWIGWLIFSSRHRK
MBQ4089589.1	0.035573770491803276	122	VIFHFSGQSAEESGALSSSIAEKILEPVPELEIGLTTMDLILRKSAHFGIFAVEGFLLCMGLQMLRRERRGNALIASAICAILAVLNELHQLTAIDRACSVGDMALDFCGALSGVILAVMVY
WP_230398878.1	0.035625000000000046	144	SFLPALCMMYLIFTFSAQTGEQSSALSLKATRTIVTVTNRILDRGWSDTEKSAKVEEYHYYVRKAAHMTEYCILSISLAIPLHVYGLGGFGLLLVAGTICVLFAAGDEYHQSFIGGRGPSPKDVCIDSIGAFIGIILTLFFSWI
EGG80844.1	0.03563380281690141	142	IFTTLVVFWCGLIFWFSAQPAVESAKMSHSVGKVIGEVLVPDFKTLSAEEQEKIAEKIDYPIRKTAHTMEYAVLGGLLVLMYGSYGIIGKKGMAYGILTGVAYAMTDEIHQLFVPGRSCQVTDVLIDSAGVLFGSVIGVLIF
MBU6452063.1	0.03571428571428571	119	LLWMAVIFAFSNQANSGHITEACFHAANVPVRKLGHISEFAILALLYFQTITAFRRGAGQGDFEPKPLRTALQALLLAFAWACLDEVHQSFVPGRSAAFSDVLIDTSGMVLALSARHWL
WP_158414029.1	0.03579439252336448	107	FVSSLPSAPRSEAANPFDYVPPALNNLLHIPAFGLLTLLWLRGVEALGCGPRARYFCAPAISFLFGVFDEWHQLSVPGRYGSILDVGFNLIGILLTLSLCAWAERRR
MBO4609643.1	0.03583941605839416	137	IVSFSAQTADESSGLSYEIAEKLAKFICFFKSDQTFADVVSLAGYFEHPIRKLAHFLEYGVLGALLSGTFLPVMKIIRSDQGKGRGMYRRDVLIVFILAAFDELHQYFVPGRYASVWDVLLDTFGSIVFLFFVYLIF
MCD7836033.1	0.035859375	128	IFGFSAQDSEKSGGLSLMISEKCIELVNSISGRHWSDVVMSELAAYFEHPLRKLAHFSEYTCMGILVYIMLRPWRRANAILYGITVLWVFASAAFDEFHQYFVPGRYSSFADVLLDTCGGMFGILLCI
MBI5879410.1	0.035937499999999976	96	ALLGAWMGVIFYWSSQMNPAIPGIGFDPFRKSLHVLEYMLLFALWQRALKSRVGGDPVVTAMWALLLTAGYAISDEIHQHVVGRDGSVRDVLIDTA
NMC01854.1	0.03610619469026551	113	GPALLWMGFIFYLSTREQLPQPPDPLINTLVRKGGHMVVFGLLALSYWRGLRHGGLSGTSLALGAWLLTALYAASDEVHQGFTPGRHATVMDWGIDVTGAMLALLLLSQWRRK
WP_212695696.1	0.036269841269841244	126	SAQTATESDALSKGIVKQVAVGLGIMTEEEANSTHYSTIKQWDHYLRKATHFTIYFILGFITFMVLYAMIQKKAVALIVAWLIATVFAIFDEYHQTFVDGRGGQVSDVILDSAGALTAVVLGTLLI
MBQ7536274.1	0.03627586206896553	145	VFLLLTVLWMAVIFCFSSKDAASSTEDSYLIGRTAAVLLVPGFRGMSAEEQQAVVKSMDHKVRKTAHFFEYAVLGALLAGVFFQAGSGKTDCIRQGIRAWAAGIGYAASDEIHQMFVPGRACMWTDVVLDSAGVLAGLLLGWCVL
MBO6116600.1	0.03631205673758863	141	IFSLLSVAIMVIIFMFSCENSDESSDTSGTFTIFIAENFVSDFDTLSESEQEEVYGEIDHIVRKCAHFSVYTSLGFCLSTAVGRRRLFSPGSLLALVVSFLYACSDEIHQSFVPGRACMFTDVLIDTSGALTGMLISLVLI
WP_138979653.1	0.03632812499999997	128	KRWLYVFLWALIIFMFSNQNGNDSSNNNKFIIHILKLLNINIDYIFKNKTDFIIRKSAHFTEYFIFCYLIFKALYLDLDRKKSLLLSLLFTFLYACSDEFHQMFVAGRGPSFKDVMIDTFGGVFYLII
WP_091188437.1	0.03633986928104577	153	IWFFVVFCWIFFIFSLSSESYNQQSIKPTLNKWVSKEELAEKLPDTSVTYHGSTVVAKEDPYGFVEFFFRKGAHLFMYAVLAAALYMLIRNLMARRQMVLPVIMALILTGGAAAMDERNQLSKVGRTGNPMDVLVDLTGACIGLIVCILINYW
MBP3597515.1	0.03640000000000001	125	LILAWMNLVFGFSAQDSNESSSLSQMIASWFSDDILIQQRLEPIIRKIAHFSEYGLGGALFFSLFSTFNIKERKRMMFAGLLGFTYAVTDEIHQLFVPGRTGKIVDVYIDSLGVITGVLCMKLCI
MBQ9112232.1	0.036428571428571435	140	SLLCLTVLWVGFIFANSMDNGVESGKKSSTVTVIVNEVAESVGIDEEIPESTVRNMAHFGEFAVLSLFVCADLALLSFVRSADWRRAAVTLMTSAPICCLAACVDELIQKFSAGRAAQLSDVLTDTLGAICGMAVFILFY
MBQ9429279.1	0.0365925925925926	135	VFIFCMSSEPAVESSARSASIVVKVVQTLVPDLDRYVPPQKQPDFFSQLNHYLRKVAHFLLYALLGILLFCVSAYWERPWLSHYGTGVAGAALYAVTDEIHQSFAPGRGPRISDVLLDTAGAAFGALILLLFVLW
MBR4764482.1	0.03659722222222221	144	LMTGVTIFWMLLIFGMSGADGETSSGMSGAVCEWIADTVMEDFEDYSPVRQQEIISSMQFYVRKAAHMTEYAILAVLLPVTLAMYGVSERTLAWAGPLLCVLYACTDEFHQTFVPARSGSPADVLIDSVGILAGSLVCLAARRI
PYV85248.1	0.03661654135338348	133	KSWGPVMLWAVLIFFFSTDQFSSSNTSQIIGPLVRWIYPKASLELQESVHFLVRKFGHWSEYFVLSLLLMRAFDGEKRNEWRGRWAGWTLVLILFYALSDELHQVFVPSRSALLSDSMLDFLGGGCAVLWKYL
OKY74821.1	0.036666666666666646	84	LCHAVAYATLGATFLFALHPRVRNRNFLPTAAVVVLFCLLYGITDEFHQSFIPGRFPSRLDIVADTFGGLLSVFCWQWWRNRRR
MCA9409023.1	0.036746987951807225	83	DKIYHFIEYMPFGFLVYRAIYCTKVNPNGKQILTLSLLISFCYGLSDEIHQYFVPGRTCSGIDLLADTIGGFIGAFIYFYWNK
MBE6986442.1	0.03685714285714286	140	LSGLAVIGWMAVIFFFSAQPGEASSETSGGIVSQIVELVYPSFETIPEQEQIAIVDVWQTVVRKCAHFCAYALLGALVANAIRTYDIRKGGRFIIPVAASALYAVSDEIHQYFVPERSCQFFDMCIDTAGAVFGTAVFAL
MBR2765725.1	0.036993006993006984	143	SFLPALVMMYLIYMFSAQPGEQSGALSYRISYEVVELKDRILDTGYDEYELAQQASEIHPYVRKAAHMTEYFLLAVAVSFPLYVYGVRGIWLILLAGIICVGYAGFDEYHQSFVQSRGPSVKDVGIDSIGAFLGILLVQAFCW
WP_057553175.1	0.036999999999999984	150	LCLILVVLTMGTMYYFSSQKGDVSTVQSDTAVSIIDQIRNEVTLKDHRLISIKEKVFNVLKQYGGKGYIVRKLAHFSIYACIGASISLFIYVLSKRIYISSVVAMIASISYAYYDEMRQLSVVGRSGNMKDVLIDSTGAFTGVLILLIIV
OEF96840.1	0.03704761904761908	105	HISEEIVQTYAPNVTYQSIEFVIRKTAHVIVYAVLGITAYIALHLFSKRRINRVLGSMLIVFVIASADEFSQYLRTTRTGMWEDVVLDFLGGVIGVVIVARKSKL
MBE7027532.1	0.03704918032786884	122	FIFSNSLKGSHDTVSQSKLVASKIQKVVDSDKKISRDIFHGVIRKIAHIAEFSLLGIGLGAIFYFVYLFWGKKYISLPMLLGLSVAVSDEFIQSFGSRKSMVSDVLIDFGGTIFGFLMVLSI
MBR4200239.1	0.037054794520547954	146	IFAVLSLLWMGVIYAFSARNSMDSAAMSGKLLRKLLSVLVPKWQEMAAGEQAALIRRLHRGFRKLGHFSEYAVLGLLLTETVHALLIQTSRLTLPKAEVWLPALLSLLYAAGDEFHQRFVSGRSGELRDVGIDFAGACFGIGIFFA
MBM4246404.1	0.03707692307692309	130	WLPVAVWATVISVLSGDSFQGENTATWLRPLLEMLLPGAAPATVEAAHAIVRKLAHVTEYAILALLAGRALDRPARAPRGVALGALALCAGYAVLDEIHQSFVPSRGASPVDVALDTFGAAVGIAIRLGI
MBQ8894615.1	0.03719999999999999	125	VTAFIFSNSLKGAEASNRDSDSIIALIQPLVERLFGQGAADHLNYAVRKSAHVVEFALLGVLVSCLVLALKKSLRGYEFFYALAVAVVDEFIQSFTGRTSQIKDVLIDFSGALLGFGIVFLITKL
MBR3973392.1	0.03723880597014928	134	STVLIVLNLALIWGNSLLPGSASGAMSGGEMEFVMELLRIPEEHAPAVHLFVRKAAHFTEFACLGALLCWRFRLAGERRWHLPVLCGMAAALVDETIQMFSPDRGPSLVDVWIDTAGAAAGMILLLCGYHVIKR
WP_134219361.1	0.03726618705035972	139	SWLAVLLWMLAIYLLSAQPAGLSNANSKGIVTRVVDTTVKLTKAKITEPQKLELIERINSVAREYMHGVVFLVLGLLAQNAAAQSGARGMKAIAISLAICVAYAVTDEIHQLYVPGRAFQVSDIAMDAVGSMMGIGLVY
MBR2322863.1	0.03733333333333331	150	VKFNSSDFTWEVSDNASVVNGKFYSEKNGSYTVTATHKTIENFTVTKTISVKYSYHTYVRKLIGHFSLFLVLAIFATIVYYRLAEMLKPNKKVLLGTTLSLGAGLLTAGISEFLQSGIFVSGRGPSLSDVGIDFLGFILGTAIYLVIYII
MBQ4381550.1	0.03733812949640289	139	LLWVLLIANMAAIWLLSAKTAEESTVQSDKIVAAPKAVIEAVKPERADDKDLYIVLQFAVRKTAHVLEFAALAVWAVGLALMYGLKLPYLLGAAFSALWGAADELHQYFVPGREAKGTDFLFDTLGAALAAAVMWLVIR
PAW72300.1	0.03740384615384618	104	VRRSAYAVVVAILIVIASGRSAVEGPKVEHFDKIVHFSVYGLLGTLVVRALGRPRAIWAVVLVSGFGVSDEVHQSFTPGRSMELADWVADTLGASVAVLAYTRW
MBR2449167.1	0.03740458015267174	131	TLLVAIFATLAFIFGNSLEPVEKSLESSNGIYDTVKPTLDAVFGEGKVTSSVFRQSAHFIEFFILGLEVAVLYYVAFDLKKERWVDLVSAGLFVAVIDESLQMLTDRGPEIPDVLIDYSGYLIAVICIVAL
WP_013388749.1	0.03744360902255639	133	FFIFSTILIMIIIFKFSSEDAVTSSRHSGMVIQLMKKILPQEITKETSSHIVRNFAHFILYFLLGTSLQLSFDDNSKSLRSKIVVITTVFLYACSDELHQWFIPGRSLEFKDILIDTTGGIASIILLAFLRKL
TMB09344.1	0.037457627118644095	118	WLPVVAWAGVIWTLSSGSFSGERTGEVLLPLLSTLFPHATPGQLDAVHQGLRKLAHFAEYLILSVLLYRALDVERRWSLRAAVLALVLAGLYAGSDELHQWFVPGRGARLNDWLIDVS
MBQ9161893.1	0.03764705882352941	136	LFCALVVVNVCVIFSLSTETGEQSANRSEGVADIVAGVIVDGYDEMESAEQQVHVDIIHVPLRQLAHFSLFACLGALTTLLNYSLGFKKWYFTILIPTVFGLANAIFDELHQNFSAGRVADVTDVLTDMAGVLVAV
MBR3696656.1	0.037685950413223125	121	MIVVFMLSSQPGEESGTLSKKVALLITFGNDETADSIEPTVRKIAHVTEFAIGAMIFYGILITYDKYSLKAKIIITISFIAIYAGLDEFHQTFIYDRAGNWIDIIIDTFGGALGTGATFLV
MBO4366765.1	0.0376923076923077	143	VFLVLTLALQIWIFSNSMKDAEESGEQSAQVVEVVKPVYEEILPAVNVPPTYENISHYVRKTAHFTEFFGLGVLTLLTVWFFRPAGKKKLLYLLCPLLCFLTALSDEAIQLSSEGRGPQWSDVLLDLCGALAGILIAFLIALL
RXZ55067.1	0.037733333333333355	150	ISWIVVAFMLAFIFYMSSRSGNDIDHNTGIFSAIKEWLSVQALALFGREVDVSPVGHFCEYLALGAALANALRFHLKPEGAAGALLVARPIDALSKWAPAIAAALSSVYGVTDEFHQIFTPGRSCDPMDWLVDTIAATIGALICYFVLKK
MBO4824975.1	0.037753623188405805	138	LKCIPMVLVMVGIFVFSCMPGEESGNTSRGFLMTLAHIVEGITHKDFTAESIEAWHHFIRKGAHFTEYAVLGMTVVFAFWEKLKQAKKIIPVALGICAFYAATDEFHQHFVPKRMGSVADVLLDSAGALAGILIFLWI
MBE5967457.1	0.037793103448275855	145	LSWLPAAIIMIIIFLFSAKPAVNSAESSRTIANAVLNIAENFIDPTLVQEDRDGILNSVDHIVRKTAHFMEYAALAFAFEFHYWITKRKGSRYVFLPILFSALYAASDEFHQLFVPGRSGELKDVMIDTAGAVTGAFLFYFLLIL
PYQ52877.1	0.03780487804878051	82	NFLLRKAAHLTEYGILGGLVFRAIRAERPSWEVRWAVAAIVIAAAVASLDEWHQAFVPSRTAAPQDVLVDTLGATLVQVLFF
MBR5515267.1	0.03782608695652174	138	ALVFSCMVLIFTMSSEPAVVSSETSGNTLRAILKIVYPGFRDLEESEQQPIIDKYQHFIRKTAHFTVYTLLGILVSLAMAQHTKSFLLPSYLIGTLYAVSDEIHQLYVPGRSGQISDVLLDSAGVLLGCLLIFILYKL
NOY61938.1	0.03792207792207792	77	DKIAHFGAYGVLGALLMFSMQPKQLSPWQRVALVTLLVCTYGASDEFHQSFVPGRDASILDWVADGFGGFVAALILR
HCH28097.1	0.03800000000000001	145	ASVIMLLAVMTAVFFFSAEPADRSQETSDGFIFKVVSVFYPKVKTMTEKQWNDFLEKVSNPVRKLAHFSIYGLMGVFSILSIISYRNPKYGIRCIFAWLVCILYAVSDEIHQFFSAGRSCEFRDMLIDSSGALLGIVVMTGICII
MBO7393497.1	0.0380952380952381	105	LKWLPALAVAGLIFFFSSQPKLDKFDPMGVLTWDKAVHFIAYFTLAAAVFVAERHRGKVFGITALYGLTDEIHQSFVPGRSCDLLDLAADCCGAALLIITIHLWR
MBQ8892271.1	0.03812080536912751	149	ISWILVLIWLIVIFFFSAMDSDNSNQKSKQVINTVVETTINTTNDLGIVKEPSDAKRNEIVVTLNMPLRKCMHALVYFILSLLLLNALHLSRFKNYKLYLICVIVCIIYSLFDEYHQTFVNGRTGQLLDALIDTLGSIIGLIVYYFSKK
WP_173046399.1	0.038198198198198204	111	RYWAPLIVYAGVIFYLSSQSHPEEQLPDFMFKQLSDKVLHFVEYAILAVLAYRALRWAAGPAAASRAVTLAIVAASAYGITDEIHQSFVPLREVSVVDWIADTFGAAIGAV
MBF0187442.1	0.03825000000000003	80	VAHAIVYGGLALIAFESFRRWQALQSHALRWSWLFTTLYGASDEWHQSFVAGRYSDGWDLLADSLGGLIALVIYHAYNRR
WP_154748928.1	0.03836065573770492	122	AWGAAILWMAVIFMLSHQPGSQSSQLSSSVTEVIIQAIETIVPDSGGGVEQFHTIVRKNAHFFAYLLLGILLTNALRRSGVTGWQSFALAFMGSVVYAMSDEIHQLFIEGRSGEVRDVAIDS
WP_066715326.1	0.03838709677419357	124	LSLIPALIMMIIIFLFSSKTAVESNDSSSVIANFLLETKEQVFGSMDSAKREITLEFINHIVRKVAHMTEYAVLAILLGIHFYTIKVGIKKYFILNIGICVLYAMSDEFHQLFVEGRSGQISDV
WP_094925524.1	0.03862068965517245	145	KLWSPVVIIASVIFFFSSQPYEKQDLKPGILSKVDLSLVEKTADSVSFEYATSEISISRLGVQQFVEFFIRKGAHFFIFALLGLFFYRALLHEGVNVRKAIIYSLLFLAFYATSDEIHQHFTGNRTPLVQDVILDFVGGAFGVFI
WP_144329908.1	0.038721804511278185	133	SRWLPVILWCLVIYTFSESSLFTGANTAHVLQVILSYLPFGGGDEEGPSWLNFLIRKVAHLTEFGILAALVWRALLPKRFAYAGAWLFATAYAATDEWHQSFEPERTATPKDVAIDSCGALIALLVVWGCRRW
MBR4484535.1	0.0387857142857143	140	VKLLVLILWMAVIFAMSAEAAPESEETSNFVTEIIYRIYAFFSSNPINGSLFIERYAGIIRKLAHFTEFMIMGFLSVSNAREYFAKNYELYGACFGILYAISDEIHQLFVENRCCSIKDVLIDSAGIMCGIFLYRLISKK
MBP3523664.1	0.03885714285714289	140	TAWLGALAWMGVIFFMSAMPGDVSGAQSGRIAGLVCRAIAFLFGENAASGVSPEAVNLLVRKGAHMAEYAILFLLYRRALHASGARRPGLAALCLCACYAATDEFHQAFVADRGPGAVDVCIDTLGAALAWGAQGAVRRM
MBP5307923.1	0.03888888888888892	117	AGETVITVSTTDGENTVSNNFLLVVERITFKDTITDFYYIVRKSIGHFGAFLVLGILAAFSYLFFSPKSIKAKTAAGLLCMASGFTVAGITEMCQLPAFTTGRYCSFNDVILDFSGY
KAB2660610.1	0.03891304347826089	138	FRWMPVVVWCGLIYWGSTDALSANHTSHYLTPFLHWLVPSLSDDQIGTVRMVIRKGGHVTEYLVLAALLFRALSPDRVAGRWPMRAAALAWVGATLYAASDEVHQSFHPSRQGSALDVGIDSSGALLGLVLLYWFGRW
WP_082719483.1	0.03896296296296296	135	VAAVLLWTAFVWGNSLVAGPASSAQSGLVASLLAPFLHTLGITDANAVTFMVRKCAHFGEYAVLALLARRALDALPSARTRRLRLVPALYPLAVAVADETIQRFVPGRAGQPRDVLIDFCGACFALACLALWRRR
MBQ6274688.1	0.03897260273972606	146	LTLLPVLALMGMIFVFSSQPAELSNQTSGGIVQLILDLFFPGFENEDPASQAKISETVVLIVRKGAHFTEYALLGLALLGHIMAWSKRRRISRPCLLALGIGALYAASDELHQIFVPGRSGELSDVLLDCVGVAAGIVLLWLLRKR
OIO69280.1	0.03897727272727276	88	SSQSRLPMPMLFSAEDKLIHAAAYALMGLLAWMTFSREQRPLMMVCIVSVLFCSLYGLSDEWHQSFVPGRDASLGDWLADTLGAVLAV
NCB05170.1	0.039032258064516136	124	CWLLVAACLMLIFGFSGQDGDASHGVSLRVTRALLRLLGKGEMDVNGPAFLHAEYIVRKLAHACEYALLSLLMLLTLSLYSLPQWNRMLIDYAGVLTVACADEWRQSLTAGRYGMLEDVGIDML
MBO4869689.1	0.03906976744186048	86	AQKIDRTVRKTAHFAEYFLLGLLLCGDAYAWRLEGAAGVVLPVASGVLCAAIDELHQLFVPGRAGMWQDVLLDSAGVAAGCAVMLF
HHS07767.1	0.03916666666666669	120	WYAGPMLLWMAVIFSLSTEIGSAARTAGLLYQILHRFFPEWLRLATREQLFELHYWVRKGAHFTEYLILTLLAYRAFRYGEAWRHWRALGYSGSFSILYAFTDEFHQVFISSRSPSLRDV
MBQ3999347.1	0.03942528735632184	87	FPWLTDHIIRKAAHFIEYAALGTLLSGAVHGGKRSRSFPPLVGILTAMADESIQLFSEGRSGQVTDVWLDFAGFLLLWGGLSLIAKF
MCC6857082.1	0.03951219512195124	82	NSLFRSAAHIVEYSVLSLLLYRCLAGSRGFQWHQRTVRWCAGIAATFALTDELHQALVPNRGSSLLDCVIDGAGIALGMLCI
MBR4733510.1	0.03958041958041959	143	MAAIFLVILYYAIFSFSEQDGETSGHLSHEVTKWIVESWERLIGGSWTEDVRNAWITYWEHPVRKLAHFTEYMVMGILVFNVWHPWLKAGWKKNLLVVGWVFVSAALDEWHQTFIENRCGNFWDVLLDTSGGCFGLLLCLFIC
MBQ8890362.1	0.039621212121212106	132	LLIALMIGTVAFIFVNSMLPKDESQEQSDAIKDAILEVLPEGSKTYNFVDQYIRKIAHFTEYGMLGIEVALYIALYERGRLRRAPLALLLPLFVGFIDESIQIFSDRGPAISDVWIDIGGFITFFCLALLVI
WP_083581666.1	0.039749999999999994	120	VMLIWGNSLVPGEGSSGISLAVVDAVQRFLHGLGLPWEWVTNFLVRKTAHFTEYAALGVLVSQAGDPRGSRARFRFPAIALVLACVPCVDEAIQLFVSGRSGQLTDVLLDCCGALAGVAV
MBQ9069572.1	0.03975409836065571	122	AAFIFFMSARSAGELSASFLGQLKSQLNAVVNGVLGTSGDPMSTVAHFCEYLVFGALLVNALRSHMPLGRAAAVAIACASAYGVSDEIHQIFVKGRYCDVADWATDTLGACLGALCAWRVLR
PYQ58868.1	0.03992366412213745	131	WLPPILWAGFIFAASTNAFSSVHTAPWMARILMAIFGHSLPQSQFETVHFSIRKLGHLTEYGILGALFFRAFRGDEKRRWDWRWSVSAVILAAIYAATDEWHQSFVPSREPSAWDALIDTIGAAFAQVLFF
PZR73745.1	0.04008333333333338	120	WLPVVAWMILLFVASGDLMSAEHTSRFIGPFLRWLVPDVSAATVASFQLVVRKCAHLTCYAILAALLYRAFRQDQKRSARAGVLALIGAAIYASLDEFHQSFVPSRTGSPWDVAIDCAGA
CDB68447.1	0.040139860139860116	143	LIWLPAIVMAMVIFGFSKQDGEESSGLSYKAADIILTVCDKAGIVDYNENNRESMIEAVQFPIRKAAHMTEYAVLAILVMIALIVDGIKGIKLPIISAVIATAFAATDEFHQVFVPGRYGCVRDVLIDAAGSVIGLAITYVIY
MBO4626475.1	0.04013986013986016	143	GLSVAVIAWMAVIFLLSAEDGDESSHTSDVVVDAVIGAAEGLHLVKPENVTAAVRDKVSFFVRKAGHATEYAILAVLIAGCLFAWGVSRRRVAFCVAWAAAAVYAMTDEYHQRSVAGRAGQWRDVLVDAAGAAAGVLILWLIL
MBR6230573.1	0.04023437500000002	128	LMLIIVLAVIWGHSCMPPDMSGKESSWVMNIIRPVLGALIGDDNVTMLLVRKLGHFTEYLILGIVIFINVSVRQDECCISSRKHTDAGRLRMRLFCMSVLFAFPAAFLDETIQIFSGRGPAIADVWID
WP_055738172.1	0.04024193548387097	124	IWWIIAILLCCMIFYFTGTQASTGSNTQRIIEKLTGLSPDQASNVNFIFRKATHITTFGFLGICFFMALRKRAFLAWEITTIYAATDEYHQSFVPGRTASFKDVIIDSCGCIIAILIVRYFQKK
MBW7456678.1	0.04024390243902441	123	LYAIPALAVMAAIFLLSSRTGDEINHFLPWFQKLFPAMSSFDWGHFMAYFVLALAFDYGFGTRADSWSMKILIVALCGLYGLTDEYHQSLVGGRTPDLQDIRNDCIGGAIAMAVTAIPAVRRR
MBQ2708550.1	0.04033333333333333	120	FIFHNSLQDGAASNSRSGRVVEIIKPLFDPHDAIPEETFHKFTRKMAHFLEFLMLGISASLLAMHISSAYVPCTIFAPLFFVLLSAVTDEFIQSFTGRTSAVSDVLIDFGGGAFGILLAY
MBK7863377.1	0.04036363636363639	110	SRYGPVVAYCGLIFFLSAQSEFDVGPKVLWQLVFDFDKVTHAIEYGVLAALLLRATQRPALSLLSTFAYGVSDEVHQYFVPGRTASPFDALADLTGAGLVCALWYFTFTR
WP_013578554.1	0.0403846153846154	130	IPVLFGLAVICGESTKVMGGANTGQWLLHLVNLFHHQADTARFEETNVFLRKVGHFFGYGLLGVMFARAWTSFLRKRVLMTWSALRVRGVGCGVMSACLVACADEFHQSFLPGRTATIHDVVIDTTGALL
WP_057564731.1	0.04039999999999999	150	LCLILVVLTMGTMYYFSSQKGDVSTVQSDTAVSIIDQIRNEVTLKDHRLISIKEKVFNILKQYGGKGYIVRKLAHFSIYACIGASISLFIYVLSKRIYISSVVAMIASISYAYYDEMRQLSVVGRSGNMKDVLIDSTGAFTGVLILLIIV
WP_066675723.1	0.04041095890410957	146	VMGILVIASIGFIFLNSSQNGQKSNSRSKSIVYTIIEKFSNNSEDAFSSNGDCKYKASKLNFIIRKIAHGLEFLLLATVVSVFLSTLGLKLREIITYSLFTVLFLAVMDEFYQLYIPSRYSSVKDVLIDFTGGFVGTILTCICINI
MBR5683147.1	0.04048951048951049	143	VFLLLTIALMVTIFCLSAQNADSSSNTSSRFTKLFIKIFYADYSSFSPEKQHEIWEKASFTVRKLAHFSIYTALGFCASFTVGKRRLFSLKSLFVVLFGFIYAFSDEFHQSFSEGRSCEFRDMMIDTCGALTGMLISLVVMAI
WP_026679480.1	0.04053691275167785	149	WLPVIVWAGVIFYSSSQPYKKQDLKPTLTEYLPLHMIDSAFSWVKFDYAGDEVSIQHLGAADFVQFFIRKFAHFSVYFILAFLLYRAIRQYLREGAAFILSLLITVLYAASDEFHQHFTGGRSPHVEDVILDSVGGLIGLILAFFIYKK
HHW71894.1	0.04059701492537318	134	IQWAIVAAYILAMFVFTRQDVSSAGYTAQLLARWFPQLSSAELRQLVWLLRKAGHVLAYAVLTLLVYSASRSTKRLRGRALIIAVLTALLVAAADESYQRRLQHRSGAWMDVLIDSLGTAAVAAALGLRSSARK
MBI5350245.1	0.04060344827586208	116	RYWSPALILMIIIFAFSSQPKGALPDYGDQDFAIKKSAHLFEYALLAVLMLRGVAGEAPLRFSHYAWAFALTALYGVSDEIHQAFVPGRESRALDVLFDSLGATISLTLTHLWFRL
MBR43664.1	0.0406172839506173	81	ADKLAHFVLYAVLGVTLAWAWSRSPRVVSHGLVLVAGALYGVTDEWHQMHVPGRTPEIADWVADITGLLXGYWMTLRIVRR
WP_083381714.1	0.040647482014388454	139	IFYVVILFWLSIIFVLSSQPVSKSNALSKKITEIVINSAERAAPNSNFDFDRTNHLIRKNAHFFSYLILGILIINLMKKSKMGRFKIFIISISFCIVYAISDEFHQIFVSGRGAQIKDVLIDSAGSLMGIAIYEAISKI
WP_226536084.1	0.040728476821192065	151	YWLPVIIWAGMIFYASSQPYEKQDLRPTISDQINLDLVEEIFSPVTLYYAGSEISIDALGPAQFIEFFIRKAAHFFVYLGLGFLIFRALSRSILNNRLTFISSLTLTILYAISDEIHQGFTPNRSPHWEDVMIDTAGGLIGITLAWFIYRK
WP_232696699.1	0.0408724832214765	149	IYLTLLIIGVCIQFILSSQPYGQQDIRDDLKNYVNLDRVEDRIGNLSFQYVDKEVSVENDGVEGVLEFFIRKAGHFFGFMTLGFLAFQTFRYSTTLQVAVPWSLLVSLLLAVLDEWHQSFTPDRSSLVSDVLLDFSGALFAILLMILFL
MBR6646760.1	0.040909090909090916	143	ILIALTLAVMTVIFLLSADDADESNKKSDFLADSFVYTFLSRFDLTEEQIEEILDKCVAVIRTGAHFAEYGALGFLLSSIGVSFYIKPKINIPVSFATGALYAISDEIHQYFVPGRSCQISDIITDSAGALCGAVLLVLIVWI
NNF00142.1	0.040948905109489044	137	FRYVPLFVVIAMILFASTTQASMSKTSRIIRPLLEFLFPQTPEPTLVIYHGYIRKFAHFAEYAVLGFFASRAFWHSKKKSLRENWYLAAFALVLIVASFDELNQSFNPSRTGSVNDVLLDCFGGAFLIGSLMFYKKI
WP_013624782.1	0.04100719424460429	139	VLFSLLISLVVVSWELSAENGEQSNQVSQQIAEKVENCLGKHFPIDPSDTFWRVTFNLVLRKAAHFVEYFAIGTVMCAMLNVISRKVFPAASISVLLCLMMALTDEYHQMFTMRKPRLFDVYIDATGALAGVLIVSIFF
WP_051539850.1	0.04104895104895104	143	LGFVPLVILFAVVFWFSSNDHTQSSAQSGRVVEFIKDHFLPSLNDMENQSDYGLVMGIFTTAVRKCAHFFIYSLMGAAAVGGFWFLKRKGLRYLSAVGTCCIYAVSDEIHQSFIPGRSCELRDVVIDTCGSALGAAVCIFIVW
PKM88851.1	0.04141732283464568	127	LGWMYLIYYLSDQTGLLALPFLQKLKLLPQISDKKLAGDMEYVARKSAHMAEYAILFILTYLANSRLFFRQGEKKLAKALVLSLFISFAYAFSDEAHQFIVPGRDGRIVDIFIDTFGILLGQFLVLI
MBV8207207.1	0.041562500000000016	128	RTWLPPLIWIAMIAGGGSSSLSASHTYVWLERLLGFLHLDRATLAWVNLAIRKTGHFCVYGFLSLLLFRSWRDTLSFKSKPAWSWRAAVLAVAGSALVAALDEFHQRFSPGRTSSPRDVALDTFGAIF
MBI5190177.1	0.04158333333333338	120	RPFVPAILWMAVIFTFSSSLFGNEGSGALFEPLLRLVYPGASREFVELLHFLFRKAAHFTEYAVLAVLWHRGLAGVPGLDARRAVMTALAVSAAYAASDEFHQSFVPGRTPSALDVLLDS
MBI3988501.1	0.04164179104477615	134	TRWMPPLAWMGVIFLSTKSLAAQETSRFLLPLLRWLFPDASEEFLQGLHFIVRKLGHLLEYAILSYLWTRTLDRSSAFLPPPSPFAFLLSISYAAVDEFHQAFVPTRTADLFDVLLDASGAALFQGFLWVWSKR
MBK6432244.1	0.04185567010309281	97	LAVIAWAALIFGFSAQSTLPDLTHGLPDLQDIAGHLAAYAGLAFWLALALRRTPGVRHPWRWAFALAVLYGLSDEFHQSFVPNRHPDLFDVATDMVG
HGF89681.1	0.04191176470588238	136	FRWILIILWCMFIFYQSDKPADQSKASSGFFTTAVNNLIEKTVGNDALTISENFIRKTAHFIEYMILGILLFNAVKTLGNRSKYLVVSTLAGALYAVTDEIHQYFVPGRAMRYCDVFIDTAGVLTGVLLVYIVSAR
MBT3270238.1	0.04197674418604653	86	IPDKLAHAVAYFGLFITARFATGMVMSNAVVATLAALGVTMLYGATDEWHQSYTPGRDADALDWVADAVGALIAAGCWTLVGRIRR
MBC7076410.1	0.04198529411764708	136	MNFSGQGLEQQDLSPYLEKMKWLEKGILELSRIQFYYHGELQDSYADPLGFAHFMIRKTAHFVLYGFLGLSLFWALRGIGLHRLSSFFITGMVVFIVAVIDESRQYFIPGRTGCFQDVILDVSGCAVFILGVLLFK
MBR5308138.1	0.04209302325581394	129	IFFFSSQNGDSSGSLSMGITRGFFSSVLSDEAVFITEKIIRKLAHYGIYLALGASVYMAYGSYFKAFAENSPSATSRTVVPVLICFAYSVTDELHQTLVPDRNGAFTDCLLDTVGALSGVMCVMLVLRI
WP_126422422.1	0.04215384615384619	130	VRWLAVAAWACFVWSRSLCDGPESSAQSNVVAELLRPALAALGVHEFSACTFIVRKAAHFLEYLVLGVLLALTREEGTGPLWPRALLGVLVPSADETIQLFVPGRSGQIADIALDCCGVACGMALVAAIR
MBR4972906.1	0.04216417910447763	134	ITVVLLISLMVFIFGMSSQTADKSSTTSGSVIRFFVNLLVDDFEDLTPQKQAEIISSFQFIARKGAHFTAYALMGVLAFLSLVTYKKIPLNLRTALSAVICLLYCVSDEIHQSFVPGRSCEFRDVCIDMSGALL
MBO4897549.1	0.04226190476190477	84	ETIVRKLAHLSIYLVLGFLATNALRYTAVSRKEFKYALIICVLYAISDEVHQYFVPGRACRFYDVIVDTFGACIGISMFSVIRK
MBR6787762.1	0.04226277372262776	137	ILWTLLLAMLVIIFLFSAQKGEDSGETSGYIAQMVLRIIRPDYTFLPEETQQALLERTDWIVRKGAHFSEYAVLAFILYFLLRTYPLKIYAAWAWLGATGYAVTDEVHQLFVGERAGSMKDVLLDSCGAAAGVALAY
SYX86084.1	0.04227941176470589	136	WWLLATAAWMAFIFYKSSQTYADQDLRPTLAAWLPLPILEQWLPHIEFTYDGGLVTWKQPYDFVEFFIRKGAHVTEYAILAFLVIRTLLALRWERWMAIVIGAVISVAYAASDEWHQSFVPNRTGHAIDVAVDSIG
MBA2342190.1	0.04231578947368421	95	APPIALMAVIFLLSAQPDLNSGLGTFDLIGRKFIHAAEYALLVFLWWRALRTVTDPTRAAIGAFLITVAYAASDEFHQTFVSGRSGKPLDVLIDS
MBR2942577.1	0.042374100719424476	139	AWLPTLLWMAFIFSMSAATGEESSAQSGLIVNLLAWAYGLVTGGAQPSPDWLDALSFLVRKCAHMTEYAVLALLCRYALVKNGASRPGIKALCIAALYACTDELHQAFVPDRGPSPVDVMIDTAGAFLGLVSGHVFSRI
HHG44663.1	0.04241379310344828	116	GPVALWMALIFALSAVPDIPHHHGLPHARNRWLDDSMRTVAHACEYAILSALVWRALARKRAAMVAAAWTVAWALTYAALDELHQRFVPGRTCSLEDWSVDLVGIVLALAVLLVMR
MBO5797608.1	0.04244274809160305	131	YLFSAQTGAQSGDLSRGLTERLLSWLVPNWEQLTADMQGEKLAAFGLFIRKGAHFTEFAVLGGLLLNALTRWQERTGWLQAVLAALCGLVVAISDEIHQAFVPNRGPAVTDVLIDFSGVLCGVLLLWWIFK
WP_076337034.1	0.04246268656716416	134	SSQTYEQQSIQPFLRSHFSYEQLVSWLPDVTITYRTSVVNSHDRPYSFIEFLFRKGAHLFVYAVFAAMLYMFLRALSRGRWFISMVITLLVAIAVPALDEWNQLGSDERTGSATDIVLDFAGGCVGLLVCLCIL
MCD8020728.1	0.042484472049689435	161	FTGIAVVVMMTVIFHFSSQNADRSSGLSEGICMRLLVFFQQVLGKDFSIDQLEGYIDILETPIRKGAHFTEYMIFSYLTCLHGLSWRIFLEKKKVLFVKVRDAARGFWPMLLKTILFCILYAASDEFHQLFVEGRAGRILDVGVDSMGILCGAILFLLTVR
PYS95225.1	0.04253164556962028	79	GVEYFGLAVLMARALNDGLGRPVPWRTLVVALLLCVGYAATDEIHQMFVPNRFADITDVLSDAVGASLGLATLRFGQRL
MBQ8624658.1	0.04256410256410257	156	VITWMFFIFYMSAQPGDTSGEISGSVSHLFMQIWNGVFGLGWNEGEILHMAQTWDYPIRKLAHMTEFGILAMLGYWTLGSYERFRGSVQLIETGKMRAWLSKNKRYVAAWLLTVCYAATDELHQLFVPDRNGNVFDVVVDGTGAVMALLFVYVLMR
SDI35525.1	0.04258992805755397	139	LSWAAVLLWMALIFSLSHQPASESGEMSSGITEMVMETVEQILPVAETDFDQFEHIVRKNAHFFIYLILGILVIHASRGSGSHSFKRIGLAVGICILYALSDEFHQLFIDGRSGEFRDVLIDSSGASLGIILYWFAGKM
WP_096203284.1	0.04264	125	MGLIFFASSQPYERQDLQPAMDEHLSLGWMEAMFSYVSFTYSNTEVSIDNLGVTGFFEFFIRKGAHVFAYFILAILAYRALYSINLPKPFLWSFLLVVFYAITDEIHQGFTPNRTPLVEDVVLDS
MBR6564851.1	0.04282758620689656	145	LSVILLICWMAVIFFFSAQDATVSDTTSGKFIETIAEKVYPDFEELSPAEKVEFVEKYQFITRKAAHVAAYALLGILAFLTFISYVKMRFLARISWAGLLSLAYAAGDEYHQSFVPGRSCEVRDFLIDAAGAIGAILLCTAFVKI
HIS05635.1	0.0429078014184397	141	VCLVLAILTTAFIFYNSAQPVADSSAAANNVAEQIVSVLPDAETVTESPRTMREFAMQVRKAAHAVEFFALGAELSVLFYLLHKRLHIQTLWNTLSAALAIAVTDESIQILSGRGPRVQDVLLDFCGALAATALCWMLFGI
MBR4009362.1	0.04297297297297296	148	IMWLLVIGWLAVIFSLSAESADVSTLRSQDLMEKIADLFHVTVNEEIVRNCAHIFEFTVLSVFTYIAMFATNHVKTGEKPSASGRLDKIKNDNEVYISVSLWITALSAAADEYHQIFVAGRSSSLFDVFLDFSGAVVTMLIIRIVISI
MBQ2990921.1	0.043161764705882365	136	AAWTACLVWMGVIFTMSAMPGDVSGAQSGSITKLMLDVITAVTGMRADGAVRYSVEFLVRKGAHMAEYAVLLLLYRRALRLSGAKYPGVAAFAMCIGYAATDEYHQSFVPGRGPAVADVMIDAAGASIGWAAGRAW
WP_153724121.1	0.04319148936170211	141	IAWTLVFFWMSLIVSLSAQPAQQSDQLSRKFTKVLVEVITPFVPGEYIDNLDDALGKANAIVRKQAHVGVYFVLGFLTINAFRRSGIQTASSYWLAFSLSVAFAVSDEIHQLYVPGRSGEIMDVLYDSTGALLGIGAYGLL
QGG46575.1	0.04319148936170211	141	IAWTLVFFWMSLIVSLSAQPAQQSDQLSRKFTKVLVEVITPFVPGEYIDNLDDALGKANAIVRKQAHVGVYFVLGFLTINAFRRSGIQTASSYWLAFSLSVAFAVSDEIHQLYVPGRSGEIMDVLYDSTGALLGIGAYGLL
RLC87341.1	0.0432727272727273	110	IAWGPALLWMGGIFYLSSRSTLPGPSNPFWDTLLKKGGHATVYALLAVLYRRALRPALQPNTRLHGTAWLLAALYAITDEAHQHFVPGRHATLTDWLIDGAGAALGLFLA
HBN11617.1	0.04328947368421049	76	HFALYAILGAVTYTAAHSLKKDFKKCFAVSLGFPLIYAAADEIHQIFTDGRTARLFDVFIDELGAAAGSVITFAVI
MBQ1224195.1	0.04338235294117648	136	IFAVLTVAILSFIFGMSLQSREKSGNTSGGIVAAIKPILDPNNRISEEDFHHAVRKTAHFTEFCALGICLLGLTRSVGKLKAERYLVLPVFCVLLSAVADEFIQYFSGRGSMVTDVVLDFCGGLTGIAVAAFVCWM
WP_071143186.1	0.043409090909090925	132	LFGLLLLLLLAFIWGQSLQPGTVSHGESRRVLGLIREVLGHNGVTDWLTDNRVRRLAHLTEYGAFGLTASLGAWHRWGRGYKKAVLALGVVIASLDETIQYFAGGRTATWQDVCVDAIGVSLGIAVAALLGR
MCC7360219.1	0.04353448275862069	116	WRFGPAAVVMALIFFASAQPRGVLPDYGANDWGVKKAAHVLVYAVLAVAYLHALAAGRRPTWRQATTAVVLAGLYGATDEFHQAFVAGRGAGPVDVAIDTLGAALGVALGGWVYRR
HGT29108.1	0.04357142857142858	140	YFWLPPLAWMSLIFLLSGDSGSVQKSSRLLGPFFQWLLPHAAPETIGQLVFYCRKLAHVAEYYFCAILLWRALRRHTAADRRPWTWREPALALALVFAYAITDEVHQSFVPGRQGAAFDVLLDTLGGCLGLASIWLAGKW
HIU03418.1	0.04359154929577465	142	SGMAVIGCLCMIWYFSSQNGTISQDLSDGFSEKLLRLLESLGLVGQNEEQILYWIDIIGAPIRKCAHFAEYFFLALLTLAHLHVGYRKLQHKPIKAWIFVFLAASVDEIHQLFVPGRSGMVRDVLLDSFAGACAIIVVYFVK
NLY69126.1	0.043642857142857136	140	VFLALLLAWSVFIFARSSKTAEESSEESAHIITLVATIIDHEFEKLPPDEKLEYIDSLQFYVRKFAHFSVYAVLGMLGAATAHFFGLHKLTGLVYSVIFAASDEIHQYFVPGRSCELRDFLIDTAGAVFGVAFAAFLCFL
MBR1455661.1	0.04374100719424463	139	LYAVMTLAVMAFIFIISAQDGDTSGDLSKGFLASLVGRLLEKILPRLSDQGAAYDIRKKAHMCEYLCLGASSALLAYEALLFRRGRPAAAPLAALLFCFLYACSDEWHQTFVPGRAGLFSDVLIDSAGYLAGIGLIAGI
MBU1088786.1	0.04377551020408166	98	YYFIPSILWMLVIFFLSSRSNTGIGGSRTNRFLIHKTLHLIEYAILAITFHFAFFKTKIFPQVQKYSILASYLYAITDELHQHFIPGRDGKITDTFID
HBY33157.1	0.0437837837837838	148	IMWILVVGWLAVIFSLSAETGDASTLRSQELLRRFSKFFHADVKEEFVRGCAHIFEFTVLSVLAYIAMFATNHIQTRLDQPGIRFLDKFKNDNEVYIAVSLWITALSASADEYHQIFVDGRSSSLFDVFLDMCGAVVVMLIIRIVVSI
PYM90773.1	0.043793103448275895	87	RQLNAIHAVVRKVAHLTEYAILALLWFRALILSGRRTGRAAAWIALGVCLLCAFADEGHQSTLPTRSGSARDFVIDSSGAVAALMLV
OGV97788.1	0.043800000000000026	100	LIWLPTVSYMTVIFYMSSLSKPIRYELPHGTDKLLHFIEYAVLGFLMSYSLKKSGVKRYILRGWLFAALYALTDETHQAFVPMRDASVLDFGADSIGGII
UCH24738.1	0.04388888888888891	108	FWWVATLLWAAGIYMASSQETVPDRLDWLDLPFGDKLAHGGVFAVLAMLATRASDRWLFALIAASLYGISDELHQRAVPGRTADLFDWLADTLGAALGASLVGFLTRR
HIU58523.1	0.04394366197183097	142	LLTLLCAATVWFIFSNSLKNGAASASQSQAVTEGIQDAIGVIAPSSPVAKAEGTAFDRLHAFVRKSAHFLEYALLGALLLFTCRSYTRLKRFWFAPPCIAFLVAAFDEYIQNFTPGRGNSFADVLIDTSGAAAGILFAAFCL
WP_059049969.1	0.04398692810457517	153	LRFLPALALMLVLFLFSSQSYQEQTLVSDIEKTTSEQSISDFFGGISFSYGGRQISVESVGGASFIEFLIRKAAHFGSYALLAMLLVYALGGRERGMGRRRYVYAWGIALLYACSDELHQSFTPGRTAMVQDVILDGIGAAFGVTIVAIWLRR
MBI2266509.1	0.044068965517241356	145	LLLIFFLSGKGAASDNTLSLFGRILVFLFPDWDVPPVTLHVGNLIFRKIGHLTEYGFLAFLWYRAYFRTYLDRNPTAVPESAGDQVFLGLSSLSVRCHLLSVSYAAFDEWHQSLMGSRTGTWEDVFIDGIGAWIVLSILSGKRRF
PNT94002.1	0.04433823529411766	136	IWWGLTILWCGVIFYMSAKTGDESSMDSGWAAQILNSVAEFLTGREDAEIPVLLIRKAAHYTEYFILGILLYMSFYNYKKPEAKILEPAAAGIFYAITDEVHQYFVPGRAMQAFDVAIDALGVLSSICLLFCISRI
MBQ8534985.1	0.044366197183098637	142	IKLTLVILCMALIFCFSSDNADASTKKSDGIIIKTCEFVLGRELTEEEKVKYIDDFVFIVRKGAHLTIYLILGVLLMSYFKELYLVNKKGLIIAFIICFLYACSDEIHQAFVPGRSAEFRDVLIDSLGSFIGIYFYYFINII
WP_163066084.1	0.04438848920863309	139	VMPMICIGVICFIFFMSSDSYSDVKSLKISQVAYELMPVQVQEALVDRSIDIKKIDFMMRKSSHFIEYVVLSILLLNAAIIYKIKTKDAIIYVLFLCLLLANLDEFYQGFINGRNSSVKDCLIDLGGSVSGVLLYLFCR
MBM3286795.1	0.044392523364486	107	RRWGPAAIWFAAILAISSVPRLGPPAGWTGADKAAHVVEYGILGYLLARAVGTGSACRWSLILLLGGAVGACDEIRQSMVPGRNPSWTDWGADLLGNGMGAAVFAAL
WP_059283553.1	0.044411764705882366	102	VGEITAESEYNISIKRLNHIIRKNAHFYVYLVLAVLMMNALKSNQYKNIRILLTLIFCIVYAITDEIHQLFVPGREAQVNDVLIDSIGATFGIGLYILIRSI
MBO5489150.1	0.044444444444444446	144	VFTTVVVLWMCAIFWFSAQPAEESTQMSLGVGYEVGKLFVPGFSQWSAKEQKAFAEKVDYPVRKCAHASEYMILCFLLYFAVSSYPVNRKKGMLLALLLTVFYAMTDEVHQLFVPGRSGRITDVAIDTAGALVSVVLLLSFHAL
OGW47231.1	0.04450450450450455	111	WYWVPAALYAGLIFFFSAQSHPEDDLPSFLFKEVSDKVLHAVEYAVLALLCYRAFRWAAGPVLARQAVVLAILTASVYGLTDEVHQAFVPFRDSSWQDWLADTVGATLAAV
HAC89955.1	0.04452380952380955	84	LSDKLLHLGAYTGLAFLVAWAIPTRPNRYGRHALIVFCLVLAYGCVDELTQSLVPGRSSSLLDLAADATGAALGICIHYVSRRL
OQB51400.1	0.04454545454545456	121	IVIFILSAQNADESSGTSGSLLSFILKITYPGYKQMNNAEQFIILEAYQHVIRKFAHFFIFGILGALAVNAYKSLRLKNNGHVILLSFVTCVIYAVLDEVHQIFVPGRSCEIMDIVIDSSG
MBO4212043.1	0.04472222222222224	108	SLLASAAWILFILDRSAKTAEESVRESGWVWNVLRSIIPGISVKLVRKLAHFTEYFVLGGLLWTDFYLTKESLALPLLTGLIVAGADEYFQTFIPGRSGQLSDVLIDF
OQB47764.1	0.04478873239436623	142	PWVAVLVWMALIFFLSARPYELSGADSGRVAELIVEAMESLGIRGRLNSTDTALVLFVRKAGHFIEYSVLCLLVMNALVKSRPEGRIDTITYRKLALIALVVCVSYALGDEVHQSFVPGRSMRAGDVAIDSAAAVSAVLFYM
MBO4696652.1	0.044817518248175155	137	MASASVILWYAVIFGFSAQDGERSGSLSGTIAKAVVRLFGGDPEGRTRETLETVIRKCAHMTEFAILALLLLWAVCVWTGVRNIKAYAAALLITVCLAALDEFHQTFVPDRAGRPLDVLIDSCGALAALGAVWIITH
MBR5498435.1	0.04482517482517485	143	VLILLTVSLCALIFALSADTADESNAKSDPVSQAFETNIFDNFNLSENQTEFIKRYAVVIVRKAAHFSEYAFLGFLISATCLSFNKTYGFTALISWICGTLYAVSDEIHQYFVPGRSCQLSDMLLDSSGVFTGVVFCILCVYI
WP_160683836.1	0.04483221476510061	149	VLVLICCLCIAFIFFNSSKTGTASNNISENIVNRVVTMLKESDYLDSDIIDKVKERGIDKSDLNVLVRKSAHAFEFFLLAVVVFITISFAKVNKVEAFIYPLFVVLLFAVFDELFQKYVQGRTSSLIDVLIDFSGGIIGTTLSNMVFAL
PYN76468.1	0.04500000000000001	88	TLHGLIRKGGHLTEYAVLAALWFRAFVRGRQMGPRAAAWIAFGISLGWAFLDEARQSLVPTRTASGTDVAIDGAGALLAVGLASLGWR
MBF0221016.1	0.04500000000000004	78	FWHALEYAVLALTLLYAGKKKPSSRQNIFILFFCVAYGISDEIHQLFIPLRDASILDVWADSVGALLAICGWNFYHRR
HIT84750.1	0.0450704225352113	142	IPVLTTAAMMVLIFMLSSQTSESSASLSTGVTQRIVDLVASVANIPSSEKPSMVLALHHIVRKAAHFTLYALLGLSANAMFTSLCPKSGRLKRVLYTAVFCCLSAALDELHQKFVSGRGPQVTDVMIDTAGALCGCAVFAVL
MBS5480205.1	0.045109489051094916	137	LLWAAALGWMAMIFWFSAKDGTASGDMSGGLIRFFAVRVSPGFSRLDAAEQAAVVESWQFAVRKLAHFSEYAVLGGLYAAAIRLSLNGRSGRGAAALRTGLPLLLGLAYAAGDEWHQAFVPGRGPAVRDVLIDFAGV
NLM77979.1	0.04514970059880241	167	VSFALTFVWMVVIFWLSAQVAEESNELSTGLTAKIADVIEQIAPEVDIDQTDLNHLVRKNGHFFSYLLLGLLVANSLRLSQRYAAGIVHQGEIDIKPTWAGRLASHLTALSPWRLWFYVWIFCLLYALSDELHQVFVPGRGCQIQDVLVDSAGAAVGTLLCLLVCRM
WP_141432886.1	0.045167785234899324	149	WYVLPVIVCAGVIFSFSAQTYQEQDMTPWLKDIGEHPVVHQLSGVKFDYGGKEISIKALGPAHFVEFFIRKGAHFSVYFILGLLTARALLSYVQSKKKAIFVSVLFCFLYACSDEFHQGFTGGRTPLFSDVLIDSAGGLSGTLLFLWVF
MBQ1528439.1	0.04535087719298247	114	ARLSNKTAHSIFDPLLKLFPDLTEEDYTNFHFFFRKCGHVLVHAAVAFSFLRAFWYTFGKKTPAVFLALLLAFCIALFDEIVQIRTPGRVWAVKDIGYNTVGSIIGICLSGITI
MBS5618811.1	0.04535714285714287	140	AAWALCVLWMMVIFMMSEMSGGVSGAQSGFVTELVERALAFVLGAQTAARIPTDTLELVIRKGAHMGEYAILFWLWARALGLSGAKRPAVTALAVCAAYAASDEFHQCFSDGRGPSPVDVMIDTAGASIALGLRAAARRI
MBP3326606.1	0.04552447552447555	143	LYMIPVILWMVFIFYMSARDGQGSSSLSGGITEKIGGLIENLRNDTPSEEIRFMDALETLIRKLAHVAEYGILFGFVLLAVQKISLDSKAIYQYLLSFVICFLFACTDEFHQLFVPGRHGSIPDVGIDMCGVFLCMLGGRAIR
MBN2794425.1	0.04557971014492755	138	LYLCITIMLFSGIFWFSSKDADTSTAQSDEVIIKLRLMTEEEIIKHPEKASDIRHIVRKAAHFTFYMLLGVFTFLTIYEFTNALEFSLLSGQIMTMIFAGIDEYHQSFVPGRSMELTDVLIDSTGALLGIMMLFLFLK
MBQ9760240.1	0.04578571428571426	140	ILAVLILVNLFFIFRFSLQNATESSATSGQVSGVVADIVVDDYDKKDDAEKETIRNQIDPVVRKIAHMSEFGLLGALVFLLMLTWRWSLWLQYLIALGATLLTACIDELLQNFSDGRAMQFTDVLADLLGGVISCTLILA
WP_212724946.1	0.045818181818181855	165	VWIILVVGWICFIFYQGMQVGEVSMDKSNRVVTQMMRMMDWWEEAFQKKEEPIMENVIERSEATSSSQLPIHSKVQLQKNLSYFVRKAAHFTEYFMLAVLLFLMFRTFNVSLWNQGIYSLFLVLLCAVLDEYFQSFVFRTSSVSDVMLDFCSGLFGVAVLLGVTR
MBQ7259960.1	0.045833333333333344	84	VRKSAHFLEFTILGALLCWDLTMWTSLDRKTIFFAAAAAGALYAASDEIHQLFVQERSGQLSDVLIDTAGVILGAFFVTLLYKK
GIO10585.1	0.04585034013605442	147	YAIGLAGWMLVIFAFSSQPLSKQDMKPWLARQVAKIDMERWFGGVRFEYGELTVSLQSLGPAGFAEFFIRKASHFAEYAVLASLLYLTLRLRVRKAVVLLPVVAVLCLLFAVTDEFHQAGVAGRTPLPQDVLLDTTGACFGLLACQL
WP_181909823.1	0.04586666666666668	150	LYILPVVLWVALIFHFSSQSFQEQTIQPFLQRHFNENKLREILPDITIHFNHRAISAKLAPFDFIEFIFRKSAHLFIYGMLALVFYITSKPLRLRMAYRVVWALTAVTVVASIDEWNQLSSFQRTGTPRDVIVDLAGGAICLVIGLSIGR
RPI69598.1	0.04627272727272728	110	WLPALVMMSVIFLFSSQPSEKLPDLGRADHLFKKGGHMLGYGLLALSYWNGFGWDRRKRPIAWLSAVLYAATDEFHQSFVAGRSPSIWDVLVFDNLGALIALWLAGLFLK
WP_123190983.1	0.04641791044776119	134	LSWLAVAAWAVFIFCMSANTGSDLNQGTGLLSHLYQALKELQAHILGPEADAINSIAHFCEYTVFGALWANALRCHMPLRRACALAVACGSLYGVTDEFHQLFVPGRMCDPVDWAVDTAGAALGSGIAFFLLSR
MBR4296248.1	0.046449275362318826	138	IDFILILVTLAFIFGNSLKDVESSSNQSEPITEIVEKIPYVESALENKEITHSQIKSIVRSLAHVAEFALLGALVMILMLLLDMRISCAIITTLISSLVIGITDECLQTLTDRSCELVDIVKDFAGATIGSTFVLMIY
OUM96472.1	0.0464655172413793	116	RWLAPIVWMAVIFALSSRPADELDAMLPLFRRFVPGMNGFDWGHYVAYFVLALTFEFAIGAASRRPAVKLAVVLACVLYGVTDEYHQSFVDGRMPDPKDLLSDAIGAALGVCFTAL
MBP5528571.1	0.04657407407407405	108	VSNNEAFRIPEVVIRKSAHFIEYAILGLELVILIVINRSLQSNDDKKRGLIKKLLSLYPTAFVFSLLVGSVDETIQYFTGRYSSIWDVLLDLAGASFSILIFLLLRTI
MBM4442199.1	0.0466949152542373	118	WGPPVAWTAVILWLASDAGSAEQTSRLILPMLRALLPGASPEQLATLHVLLRKAAHFVEYALLAWLWGRALVVGRGIAPRSAAVSAWAMATACAAIDESVQAWHPSRVGSVGDVLIDT
HBT22593.1	0.04671641791044777	134	VLVTVWMGVIFLFSTDTFSGSQTSRFIEPILKWFAPDITNDSIARVQLVVRKIAHLVEYAILSMLICRALAKRLAKPLPLRSLGQGVLLSIVYAAFDEWHQSWTEERFGSPIDVGIDSVGAILGAAFFAWLSSR
MBO7275901.1	0.046744186046511635	86	SEEIFHAVVRKAAHAFEFMCLGAMLTLRLKKDKPMYSAAFALCVCVAAIDEFIQMFTGRTSALKDVLIDSSGAAVGVIIICVILHI
MBO5397324.1	0.04682539682539682	126	LLVIWMIAVFCLSNQQGEDSGNLSRIVANFFAHGDTVKAESLEPLIRKVAHMTEYAVGAMIFYGITITYPEMSRKKRLILTFAYIVLYAASDEFHQLFIDERNGSVVDVFIDTFGAALGIIGMLII
MBO5275459.1	0.04704347826086957	115	VIIFAFSSQPADLSGETSEGIALLLFPQLAETDPEVVGEVNHVIRKCAHAFVYALLGGFAAGFTLSFRSTIADGCLFAVLPGWGCAVLYAISDEIHQMFVPGRGPAVIDVLLDST
WP_201319201.1	0.04706293706293709	143	LVIFLFSSQPYEKQDLRPWLTDKTPEHLIVKNFSDVRFHYGGSEVSIHTKGALGFVEFFVRKSAHLIEYLILGFLTLRLLAGLLTNKYWLLVVIALLFCSVYASLDEIHQSLTPHRTSMLTDVLLDTIGAALGIMIYMMIKQI
MBD0379789.1	0.047094594594594585	148	LIMTWMGTIYVFSSQSYDQQNLRPWLKSRIPKEWTHYFKDVKFTYEGTMINVRQNGVSELVEFVIRKLAHVVEYAFFGLLVYLLLNLLLKKRPFLVFMITMSLCLIFAAADEYHQRFVFSRTPKMGDIIIDGVGVVIGASLAAAIVAI
WP_022132684.1	0.047222222222222276	144	LFAFLIAAWLGIIFLFSAQPWPNSFHTSSAVEQKIISFAAQFAGGEAVAEQLLKLFPLRKIAHFTEYMILGCFSTAGYWYYQREKRKTEHSSVLPVMGFCALLAALDEFHQAFVPGRTSSIWDVLLDSVGAFTGIFLSACVIKK
WP_018394776.1	0.04739130434782609	138	LSCTAVIFLMALIFYLSYQSATTSNELSKGITEIIVEKVEKIDPNTTEFDIRSLNHIIIKNILFLVYLVLGVKVLNDLRRSGIYGYRRMGMALLMCLLYEISGEVHQLFVPGRGPGVKDVFIDSTGAIGVGIVSWTLF
HGR87707.1	0.047422680412371146	97	WLPAIVLMIAIFIFSSIPSTDMPHFGLWDFLVKKGGHALGYGLLALAYRYALNKSDDRSVQACMAAWGLAVLYSMGDEFHQSFVPGRHPSMLDVFVD
SDZ78329.1	0.047430555555555545	144	IFLVLTLLWMLVIFLMSSQPADDSTETSLYVGETIGKVFVPGYTGWSPEEQIEFAEHIDHPVRKAAHATEYTVLGILLFMTCRSSFGMNLKDSFRIAFLTGTIYAATDEFHQLFVPGRAGMISDVLIDSMGVLFGCLVIYALYK
MBR5239108.1	0.047557251908396894	131	TIFFFSHQDSKASGKLSSDITNQIKVHTPHYAEKTEAQQKVVHTQTQYLIRGLAHGALFFCLGILTFLFLQTFHIKWFWYFCNLPFGFLIALSDEIHQLYVPGRTFGWDDISYDMLGFSSGMFVVLILMLI
WP_090867501.1	0.047625899280575534	139	FSWAAVILWMLLIFCFSHQAGSDSSNVSQGVTEIFLKTLQLINPNVDIEIEDLTFFIRKGAHFTVYFVLGFLVMNALRRSSVESRKAMALAFAISVLYAISDETHQLFIPGRSGEIRDVGIDSTGAIVGILAYLTVQHR
MCD8331305.1	0.04764705882352944	119	IWGNSLLSRAQSSQESAAVLALVEPLLELVVGPGNVTEHLVRKLAHFTEFALLGALSVSLLTLLGRRRARHLAAALTFGLACAAADETIQIFSDRGNQLSDVALDFSGCLTGALIVFFL
MBQ6285171.1	0.04773195876288661	97	NKAVVLLNKPLRKVMHASVYLVLALMIIFTINMFFKNKKYLKSALITLLLIIALAGFDEYHQTYVKDRTGDIKDVLIDTIGGVAGILFYGTYYYVYR
NMA62085.1	0.04775193798449614	129	LIVLVYVGTLFVYAGHEASSAGFTSRLLAKWLPQLTSTQVKSCVVLLRKTGHVVAYGLLTLMVYYAALKTSKSRKSSLPFAIGFAFLVACLDERYQSRLPHRTGSRYDVAIDGIGIALVTIGILIGIRK
MBR6782505.1	0.04790540540540542	148	ILAVLILINMAVIFQFSSASREESGELSEGITRKVVVTLYRDFEDLPAGEQSLVMQKAHRYIRKAAHFSEFTLLGFLSACLLLYISGAFRRIKLWLTLTAPTVFTLLYAISDEVHQIFSDRGPRVTDVLIDFSGAVCGILLIHGLVWL
WP_221567019.1	0.0480921052631579	152	LFWGPVLLWMGMIFYSSSQPYSDQDIKPLLLDTVELGWFSTYFSELAFNYAGEEVSVNRLGEAGYIEFFIRKGAHVTVYLILAFLIYRALRITIKTRKPIIFYSWLLTSIYAASDEIHQGFTVQRSPHVEDVILDSAGAILGVLLAHHLIYK
MBO5870163.1	0.04827067669172934	133	FLLFATVIINIFIFANSFDDVQESYEKSDVVTNVVESMVSEQNKVDWNLNKIIRKSAHLFEFALLGITVTLCLYLIKRCYSKRFYGLGCFYVLAIAVLDEFIQSFSDRTSSVRDVLLDFGGFIVGAFILSICV
MBQ8076242.1	0.04831932773109247	119	IWGHSLLGREASSEESGFVMKLIAPILEVAVGKGNVTEHLVRKLAHFTEFLVLGAELLLFFAWRRNRKDALLLALAHSLFAALTDETIQIFSGRGPMIQDVWLDFFGATVGASITLAFL
HIU57480.1	0.048604651162790696	129	ISCILTVAVMALIFFFSSQNSTESSEVSSGVTKELVEFFVGLLHLPDGNEAELVDMLHNFVRKTAHFSIFAALGFTSSFAFLANTSKRGRDVFLAAVIFSMLYAVSDELHQLFVGGRACRVFDVFIDTC
WP_217069761.1	0.04867549668874173	151	LYIVPLAAWMGMIHFSSSQPYETQNVQPIIREINLQWVTNWFSWVSFQYGDTLVSLETRSPEAFLEFFIRKGAHLFVFAVLGILAYRVINYLLSKTKTSALLSWLFVTGYAAVDEFRQLLHPNRTGLTEDVILDSIGGAIGITAFLILRKK
MBR6595977.1	0.048684210526315795	76	LRKIAHFTEFACLGAVLAWRFGMLEKRKIMALVYGFGAACVDETIQVFVPDRGPGLKDVAIDTCGVAAGIALLLLI
HBF15819.1	0.04884615384615386	130	ALWVLIGLTVGFILSRSMRGKVASDGESQWVTDLLRKIFHSEGISHAFVRKLAHFTEFFILGTELSGILWLERRRSFQSYLNIWFASELCALFDETIQIFSGRGPSVADVWLDTAGATCGILLLFGIRTL
MBM4405461.1	0.0488793103448276	116	ALLLSAGLMGVIFYYSSQSTTPGIVVEKKEGLTLAFRKMAHAAEFGSLALLLRIAFGFLRRDPAYALSFAIAAAYAIGDEAHQRYTPWRVGSVTDVFIDIGGVVAVLIVWRLAERR
WP_084744312.1	0.0489051094890511	137	CWGIVTIAVLILIWGNSMLPGSISGTISSEASQGILSVIYKLIPNLPFDFDSFHSFIRKAAHFGEYALLGICFYQFVCTYRIKHPLIYTLMLCAGCACIDELIQAFTPNRLSKLSDVMLDSIGAYCGMGLCHRVKRR
PLS83662.1	0.04907407407407406	108	IRWLPAIAWMTLIFWFSAQPDLPKPPSALLNMILRKSAHFSEYGVLALCYLYGLGDRRPWHRWLALLLAILYAISDEYHQSWTPNRYPSAIDVLIDTAGALTAVGLWH
MBS5214905.1	0.049179104477611965	134	YMIFSFSGQVGETSSDLSFRVSCKIVSIGNDILGTDLTPDRIEHYASKIHGFVRKLAHMTEYFALAVAVAFPLYVYGLRGILLMLIAGAFCVAFACGDEFHQSFVSGRSPSKRDVLIDSIGIFCGIILVRMVGW
TMM13856.1	0.04920353982300887	113	DRWAPPIALMAVIYVLSAQPDLSTGLGVWDLIGRKIIHMAEYGLLFVLWWRAIHELTAVRQALAIAFSISLAYAGIDEFHQTFVHGRHGTPVDVAIDAAGMTAACLLVLRRRR
OTE96502.1	0.049240506329113955	79	LHHFSAYFVMGLLAWRSARHTVNSPIMLALVSIAFCSLYGASDEWHQSFVVGRSSDILDWLADTSGASAGIFLLHKLRK
MBO7336428.1	0.04938775510204081	147	IFCGILAIGAMMIFIFSDQTGDRSHEESKQVSRVIVRVFDKTFSWGLSEYDIVRFTNLADGPVRKLAHIMIYTGLSIGVVIGFAIVRWGRPRPADYFIDIGIAFAIAVADEINQYYSGGRGSNVADVFIDVVGAILGVMFMHSVISL
MBE5793437.1	0.049440000000000026	125	LLWIAVIAVCGMIFFFSEQSGEESADTSGKVVQWLLAILIKGYHMLAAIQQQEIFETASLIVRKLAHFGEFALLGFLVRLLMRSYRVKSGGSCAWACSTLYALTDEMHQFFSDARGASLVDVGID
MBL7155011.1	0.049557522123893805	113	QNWFLVFIWAGLIFFLSHQPELKSGLPERWDFFLAKSAHFLEYAILCFLLIQALQEHKLTKKKILILAVILAMGYALADEYHQSFILGRSASLRDVFIDSSGVLLIAWLTKRK
MBP3361031.1	0.049562043795620396	137	ILIFLVMAITCFIFFRSLKDAEASTKESAKIVEAISKIVKSVYSKAPESFSDMITNVVRKAAHVIEYMIQSCALCAMFNTFGGKIKKHIPWILFLGLFTACFDEALQLSMKGRGSLVSDIFIDFSGTLFGILICIAV
MBR3401116.1	0.04962962962962965	135	ILIFVFSAQPAEESTELSNGAGAFLCRLFIPGFQELSQPEQIQHIEGIDHAVRKTAHGTEYCILGILCAATLLAWIKKSRKLLLCSGFLIAVLYSVTDEIHQMFVPGRACMFTDILIDAAGALAGVLILALFLKL
MBP5624765.1	0.049640287769784165	139	LKFIPMLVMMGVIFFFSQMPGEESAAASGKIFNEVMKIVEQINQTGLTHLSPDRIHWLIRKAAHSTEYAVFGWCTIYALTDLFKNKWTACIFSEAIVFLYAVSDEFNQNLIPGRYMSAGDVGIDSMGALLGIWMFVLFH
GFI48330.1	0.049772727272727274	132	CFSAEDAEHSSRASVKVTEFLLRLYYGTASGSGGGGSGGGESIADIVPLVEGFVRKLAHFTEYMCMGLLSYSIVALWIRPVWRGWLIVVVQLFLSAGLDEFHQYFIPGRHASFKDVLIDVAGGVTGMVLLAV
MBQ4273984.1	0.049797979797979834	99	MEHLTEEQKAMVNKAHTPIRKLAHMLEFGSLAFLSLLLLLTWPGKLLWRYAASLGFTLFYAATDELHQLFSQGRGARLSDVAIDFAGAFITSTLLLAIV
NLE44853.1	0.04981651376146794	109	LLAAAWMAMIFILSSRPQLPELERDWLDLVVKKLGHMVGYGVLAWLYMRALGSSERGGRRTRLVSWLLAVAYALTDEYHQTFVAGRNGSLVDVGIDAVGAGTAMLLQWW
MBR5124198.1	0.04993243243243243	148	ILALLVILNMTVIFRFSAESKEESGSRSAGITALLLPILHPEYDTLSEADQRAAMEQTHHLVRKLAHFLEYALLGFLSSALLLYLNHRVLRGRGWLWATWIAPPLFCLVYAASDEIHQIFSGRGPAVKDVLIDFAGAVVGCLLIHAVV
MBI2103782.1	0.05009009009009013	111	RLWLPPILWAGVIFAFSALPTRKTSEFFLTDFIIKKTAHVIEYAIFAALLYRAFKESGVRRRNAGLYAILLAVIYAGTDEFHQSFTPGREPTLRDIFFDTIGSILAIYAIW
CAA9485631.1	0.050098039215686306	102	FGPPLALMAVIFALSAQPDLNSGLDFDLPLRKLAHMAEFGLLWVLWWRALGYGDPKVSIAITLLYAASDEYHQSFVEGRKGSPVDFAIDAAGVGLAGLAVWL
MBE6682340.1	0.050279720279720316	143	TALLLAVLCMFLIYGFSSDNAVESTVQSHAVTEFLIRIFNPDFENMSAEVQERLISELDGVVRKAAHFTIYALLGFLTYITVGSYKLLPERKLLPCIVSIPVCVLFSLSDEFHQTFVDGRAGQFSDIIIDSLGSVFGTVCAIL
NLO15697.1	0.05031496062992125	127	ISMVLIALTISFIWGNSFMDRAASSEQSDLVERYLRPYIDKTLQGYLPLDIVMQVDFRKLAHFSEFFVLGVALAGLCSATRELPLFFYPVMILLVAGIDEGIQHFSGRAPMLRDVLLDMNGGFSGFA
WP_177187572.1	0.05033557046979868	149	VVFMAGILLLIHLLETQADEPRLFGIKKRWIIGGTAIFLALAIGLFLFVDFIQDTSFDYAGRLMRKSAHFIAYLILGFLVSHTREDEMPATTASVWKRRGCSLLFCVAYAISDEFHQLFVPGRGPLLKDVLIDGSGAALGIMLYVGAKK
MBP3495412.1	0.05036231884057974	138	SWLLVAVSMLLILKFSFENKETSSETSKGVIENVLNIFMDENEITEEVINKFQFPVRKIGHFSVYMLLGFCLANAFVQTVKLKKYYLYIFSVCTSFCYGMIDEFLYQNLSNGRAPSFIDVLIDTSGSIFGVFLYMLLV
MBQ2704305.1	0.05036764705882353	136	WMIFIFCMSAKDATKSGKMSGGLIRRIAPLINHKFHLLDEVAQTTFVESLQDVVRTLAHFFEFTLLGVLSFFSFRFTLNCRKKGVIYGVLMGWLYALSDEIHQIFVPGRTFQLKDILVDCGGILLGASAAFLLCKF
WP_209121589.1	0.05039473684210524	152	SYWLPIVITAGIIFIASSQPYHEQDLRPSLSERFDLEFIEVAFQDVEFTYSDSVVSISTRGVDGFVEFFIRKGAHFGVFFILGFFCYRLFRAYSTPQWKSIFYSLVFVIVYASLDEFHQSLTPNRTPLVADVILDTIGGIVGITIAYLIYRR
MBE7033589.1	0.05041958041958042	143	ILWVLIILWMSVIFAFSNQQATQSKKVSSGVIKTVVKAFDFNDSLSEEELTNISEKLTFVVRKGAHFSAYALLGLLIAMLLKEYNILKAKQFLLSIGIAFLYACSDEIHQIFVKGRSGEVRDVIIDTCGAIFGVLILKLIIRI
WP_129203730.1	0.05052980132450326	151	VWIPVVLWMAIIFWFSSEPYSNQDLRPWLKQNVPEAALKERLQHVRVNYNGSEISIQTKGVQGFLEFFIRKGAHIFVFAVLAFLVYWALTLTWRTEKYNFWIAFIVSLIYAMLDEWHQSFNPERTAKWADVGIDAVGIVFGLLFAVAIRKI
MCD8374998.1	0.05058333333333335	120	ILAALVVLWTGFIWWNSTRDSSQSGAESLWVLAQLQAVLGALGLDDILTNNIVRKAAHFCEFALLGAGWSMLFGRGKRRWALAGWTLAAAAACMATAVCDETIQLFSDGRGSHVSDVWID
HID56283.1	0.05060975609756096	82	LWHFLEYMILGLLAYRAFRSASKAWVGEHPYLTTLLFVIIFGATDEIHQSFVPGRNASPFDWMADIVGGILAMGVMKIQDRR
PIQ92857.1	0.050825688073394486	109	YSPPVLWCGLIFYLSSQPYLRVSEGPWDLALRKFGHISEYFVLTILSSKAIGSSIFKLNKKTIISGALFSFFFAISDEYHQSFIEGRCGSPVDVGVDSIGIVLAGMGLW
WP_195248659.1	0.05093959731543624	149	LAVIVCLLWMAFIFYQSSQTSQQSNELSHEIVNYIGSQQKEETKVETPESMVIQESKSSFEQVNVFIRKSAHAFEFFILSILLAWVLIEYHILGWKVTVMTLLAVLLYAMSDEFHQLFVEGRSARIFDVTVDFVGGVIGISFVQLILKI
MBS6941666.1	0.05102564102564106	78	GHFAEFFLFGAALANALRFHMPLRRAMGSACVFASLYGISDEIHQIFVPSRTCDPLDWAVDTVAAVIGAALVASAVRR
MBQ4324706.1	0.05109374999999998	128	VLLVLMAAVMAFILVQSGKNGDASEGISLSVTRFLVRLTHPHLEDAAPADFAAVVDAWHGAVRKLAHMAEFGALCFLATLFLFTYPLRRWAAGLCALGYSAVFAACDELHQLTVPGRGASVRDVLIDT
MBR0145935.1	0.051134751773049665	141	IFGGLAILWMVVIFCFSAANGDESSKTSGWVGRMIGHIFVSGFDDMSETEQEEWASKIEYPIRKTAHASEYALLALLCFGALPLTGFKRYAIAWVFAVFYAGTDEFHQLFVPGRAGAITDVCIDAAGALAGLLILAGCRAL
MBQ1902440.1	0.05117647058823529	136	IDGVITLAIMILIFRFSSQDATHSAAMSDGIAYRIIHMLQKVVPGLSMDMTTFLIRKTAHFSEYTLLGFFMARTVRDILLRHFHYAIPWCLGTCYAVSDEIHQMFVPGRSCELRDMCIDSAGVFLGVLILLLATKK
WP_188531674.1	0.05123893805309737	113	IRFLPVITWMGVIFWSSSRTGDQLDAALPWIQQLFPYMVSFNWGHFVSYFILALLFDFAIGRKADKWRVKGLIVLLCFLYGVTDEYHQKFVEGRMSDTADLRNDTIGAALAVL
WP_052232912.1	0.05127516778523489	149	ICILLLIVSMGTMYYFSSQDGESSSIQSNTVVNIVEEIRDRVTLENETLIKIKDGIKNALKGHSKNILVRKAAHFAMYAIIGGFMMIVIYILSRQVIFSACISFTLTLLYAVYDERRQLQILGREGSLTDVFIDSSGALLSILILSFIF
MBS4916944.1	0.05131386861313867	137	VLWSLVLLCMGFIFSMSAKPAQQSSQVSGQFIRSVAAVVTPDFSVLSEEDQNAVVESFQHVVRKGAHFSIYLLLGVLCLLAMQTHRVKPAVKIGVSLGICLLYAASDEFHQLFIDGRSGQVSDVLLDFCGSAVGVLL
MBE5898526.1	0.051319444444444466	144	LFIILTIVWMIVIFAFSAKDADTSQQESYEVGFIIGRIVVEDFENQTYDEQLEFAKLVDHPIRKTAHAMEYAILGFLVLGALYSSSMRWYLQGLIAWGIATLYAASDEFHQLFVPGRSGEFKDVCIDSVGVIIGVLIGLLIFSK
RPI78343.1	0.05132743362831859	113	KRWGPTVLIMAVIYFASSLSSGEVPHFEGILDYIIKKGGHMTGYALLALAYLRGIGKTSSRAIFFAWFLAVAYALTDELHQSLTPGRTPRFTDIGFDAAGAFLGLLAYSIIRK
MBP5092072.1	0.05146341463414631	123	FLIYEASNTGEESSGQSTYFGTAVADAINSVATSFGEKPIITDLDSFLAFFRKLVGHYGAFLILALLATPFFLLGFDGKRLKWSIPLNFGHGFLMAAATEMIQLFTPGRAGAWGDIGIDFAGY
WP_024831342.1	0.05149532710280372	107	TSFQWRNQNELGQKLEYSQSLLLNYLLRKILHFTEYFILTLLVYGTITIVFKNSCKKVFLTGAFCILYAVSDEIHQIFIPNRNSSVYDVLIDSLGVLIGTFMVYLYR
WP_170179574.1	0.05155963302752293	109	ARFGPPLLLMAVIFGLSAQPSLGTGLGTWDTILRKGAHMTEFGLLWWLWWRAFGYRRAAVAVVITLVYAASDELHQRFVDGRHGSPVDWLIDAAGVAVAIALTRRFRAR
HGZ17341.1	0.05157407407407408	108	WTAVVLWTALIFTFSSRSQLPQPLGRGAPSYLAHAGEYAVLAFLFARALKPARGPLPRRALAMTVLACLTLAAIDELHQRWIPGRDASFLDFLADGAGIVLSVVTCRL
WP_207180672.1	0.05158730158730161	126	ISWATVILWLLIIFFLSSQPGTKSNDFSKSVTKHIIKATQKVIVPNSYIKSRKNIITKLNNLVKKYAHVVMYLVLGILVINAFVVSGIRGCKAIIFSLIFCLFYAASDEIHQLFVPGRGAKATDVL
WP_069656263.1	0.05162499999999999	80	LIRKLGHVTVYLILTLLILRAMKKRKQSHMPKSTYVIAFVIAIMYAISDEYHQSLTGFRDGRLMDVGIDGIGVLLGMWVY
MBU0903925.1	0.051627906976744214	129	SSGQTYEEQSLIPDLKRWLPEKPFNGVLASLQISYWGQIVSIEERGYYQFIEFLIRKSAHIVTFGVVAVSIFIITKRYLLSFIITVGIAAIDEYHQSLTGGRTPSIQDVFLDTFGAFLALFIIYLIRYF
CCY99276.1	0.051716417910447766	134	LIATCIIIFLFSAQNGEQSSGISRGTIYHIIQIFTKDENEIKYWIYVLEPTIRKLAHFTIYTILGIWAMSFNSTFNIKDTKKIGISAIIGCIYACTDEFHQSFLDARTASICDVMIDTLGATFGAMLVMLCIQL
MBR6807290.1	0.0517605633802817	142	VLWLAVVLWMAVIFAFSAESGGASTETSDGVVDCVDEGMFGTSDRDVLGDSVRLKVSFYVRKAAHFLAFMTLGILSSAACRTDIMKTLPACAVSFGICVLYAVSDELHQTFVPGREGRLLDVGIDSAGALCGVLVFTALCAI
MBR1376718.1	0.05176470588235292	85	LLHTIIRKIAHFVEYLILGIFVLNACKYNGVKDILKLSILICMLYACSDEIHQLFVSGRSGKVLDVCIDTFGSLMGIFIYNKLRK
NBQ24125.1	0.051798561151079156	139	FNLVLPLAWMGIIFLFSTDSFSGSRTSRLIGPLLHWLFPGSDAAFLDSLHFAIRKFGHLSEYAILAGLWYRSLGGGLFKPQWPSRKRALVAGTICLLFAMSDEWHQTMTHHRTGHLTDVALDTLGAWVTLACLHLKHSI
WP_092589870.1	0.05184210526315789	152	FAWALVILWMAVIFSLSAQPASASNDLSRGITALIIDLIQKILPMVNLTLNDFNHYVRKNAHFIAYFLLGFLVINALMVGETVEKLKNFKERGSAAYRRRWLLAGLICVSYAISDEVHQLFVPGRGGQVKDVLIDSGGAATGILVYVWGRRL
MBO24250.1	0.051846153846153833	130	VVWMGVIFLFSTDTFSGSQTSRFIGPILKWFAPDITNDSIARVQLVVRKIAHLVEYAILSMLICRALAKRLAKPLPLRSLGQAVLLSIVYAAFDEWHQSWTDERFGSPIDVGIDSVGAILGAAFFAWLSR
PYS81151.1	0.05193548387096774	124	WRYGPVAAWVCFIFFASTDSLSAANTSRIIRPLLLWLSPGITEAAINQVHFLVRKAAHFTEYAALALLAARAFRTSARRGLSGRWWLVSFALVACVALSDEYHQSFVPSRTASIYDSLLDMTGG
WP_080888474.1	0.05206896551724142	116	WYWAPVFGYAALIFYFSAQSHPEEQLPQFLMREVSDKLLHAVEYAVLGILCYRGFRWAAGPAAARQAVLLSIAAASAYAVTDEVHQFFIPSREASSWDWVADVIGAAIGSISWSYF
HHX22719.1	0.05210937500000001	128	GVIFYFSHQPALESTELSSKVTKIIINTLEKINPNAEIDVKVFSYIVRKAAHFSLYFVLGFLVINGLWKSGIYGSKGVYLGVFISLLYAISDEVHQLYVPGRGGQVQDVILDTVGSVVGILLYVNVFK
MBU0759362.1	0.052110091743119265	109	KYWIPLYLYAALIFYLSGIPRPLPAIHIPFFDKIMHAGEYSIFGYLAARALKNSPRKTFAENFKALAILFSVLYGISDEFHQSFVSDRMASIFDVAADTVGGTLGAFIY
WP_155891062.1	0.05212765957446809	94	PKRMGGVGFLEFFMRKGAHFAMYALLGLFVDRAFRSFAKSHCFAWSFIFVFLYAISDEFHQFITGGCTPLYQDVMIDTAEGITGILMQILMKRR
HAG12540.1	0.052317880794701975	151	VLLVLTLSWMGVIFWFSSKSHGESHSMSGKVLMRLLEIIPIRRVMKGVSVNVLRRRFHMAFRKFAHFTEFSILSALLTTLAHRYFPQYEKSRRVRVFLRTVLPVSLALGYAFFDELHQRGSAGRDSNLLDVLIDFFGICFGLLLVKTITFL
OYT68965.1	0.05233576642335766	137	LPAALWGAMLVLIFYFSSQAGSPENSAGWIRAFLAKFAPALAERITEEQLHLLNYLFRKTGHGTGYFLLTLLGYWAFRASFGMEHARALRWAAATSLMRAIVDEIHQAFVPGRTGTPVDVMIDAVGMTLAMWLIRRR
HHW30616.1	0.05251798561151077	139	ISWIAVILWMIFIFCLSSQEAEQSNRLSKDVAEVIVSTIEKVAPNVDFDIRSLNNTIRKNAHFFTYLMLGILTMVTFRISGARKYNSFTWAFTVCTAYAILDEVHQLFVPGRGSQFTDVVIDAAGAAVGIGLYLIAGRI
WP_068884353.1	0.05257142857142857	140	GLFILLVLLVVVSWKLSSQTGTQSNQLSMRIADQMIDRLDKYFDLNRLDTFWKVTFNQLLRKAAHFMEYTVIGSVMCIMLNVAFKRALPAAAVSVIISPLFGFIDEYHQRFAPERTPRLLDIYIDTAGVLTGVILITVFF
MBQ7910327.1	0.052702702702702754	148	ILAVAVFINMALIFFFSAESKEASGDRSTGIVEKIVHLLHPDYDSLNWSTRMEIMASTHRLVRKLAHFAEFGLLGFLSAWLVAYVNRRKKWIRAWLEWLIPTVFCLLYAISDEVHQIFSNRGASAKDVVIDFAGAVTGILLLRAILGI
MBQ4086942.1	0.05280821917808221	146	VLWLAVILLSLRIFGFSSDTGPESDSMSQKITKVVVNVVEKSIPTSAQSESDSEKLFELCHFIVRKTAHFSIYALLAVLTLLLARSYELKMRVSALISASYCLLFAVSDEIHQLFVSGRSGQISDVFIDFCGTLCGIGFVSLICFL
MBE6641244.1	0.05294573643410853	129	ILVLLCVVWQGFIFELSAESSGGSSARSEGVSEMIVELFTGGKNMTDAEKEALAERIEPPLRTCAHMFCYFVLGALYFLLASTFFGKLVKCTLLSLMGVLIYAIADEVHQYFVPGRSMQMADIFADLFG
PRR81748.1	0.05299999999999997	110	IVNFIESKLIQEDTIKAQKVREKELDYIVRKSAHAFIYIVLAFFVSGILFAFNKKGKNSIIYILFICLLYAVIDEYHQSFIANRTSSVGDVLIDFGGVLIGVTFFYLAYY
GAF08082.1	0.053095238095238105	126	PWLQQHLPITAIEKHFASFEFYYGREKISMKDSGAAGLIEFLIRKLAHVVEYAILGGLLFQLLRKGLRFSVSISFFLALLFCVLYASSDEIHQLFTAGRNPKMADVYLDTAGACLGMSLVSLFSWI
WP_019412445.1	0.05316546762589924	139	ISWIPVILWMFLIYTSSAQVADDSNELSKGITQSIVETVESIIPGNDISVDNLNYLIRKSAHFFTYLILALLVLNAVRKSRIYGIKSFTISLGICVLYAISDETHQLFVPGRGGQATDVLIDTSGAMLGIGIYGFTSRM
MBW4838301.1	0.0534640522875817	153	LRWLPAIAMMAILFAFSSQSYQAQSLVPDIEKNTSDQSISDWFGGIQFSYGGHEISVDSVGGASFIEFFIRKAAHFGSYALLAALLVYALSGNTWANGGRRYFYAILIAFLYACTDELHQSFTPGRTAMVQDVVLDTIGAACGASFTILLNRW
MBQ5765550.1	0.053493150684931504	146	AFLAATIIVMIVIFCFSSQTATKSDELSSSVRETGKEIIGNVIEKVENKTAESFIRFISESIRKIAHIVLYAALGFCAFGAATFYDPIKKVWQKALLVLLVGGLYGASDEIHQLFVAGRTSEVLDVFIDLVGVAIGILIMLAGYKI
MBE6729617.1	0.05354166666666667	144	LFALLAISVAVFIFIMSAQNAHVSSNSSGTVIKKIVSVIDRSFKEKDIDEQMIVIRSLQKFVRKSAHFCIYGLLGTFVAAFFATFKKKFCIRFAVSQIICSLYAVSDEFHQHFVEGRSCELRDMLIDSCGGFCGIIFVLLIVLL
NFG63061.1	0.053553719008264444	121	VMSNQPAVVSDKQSSSAIMILTQLGINMNSIFGELANFIVRKIAHFLEYMILGILILNVLEIQYTRQKIRLLGMMLVFLYACSDEIHQVFVPGREGAFRDVLIDTCGGTFGILITNKIKAL
MBO4601342.1	0.05360544217687073	147	IYIFLILFWGGAIYYLSSMNSSNSNSSSTGIIGVFVEDSVKITNKAGLSNSKPSESKIDKVSRLLNAPLRKVMHATVYFVLSIMIILFINVMQKKKRYFMALLISVLICFIFACTDEFHQTFVGGRTGQFKDVLIDTSGAIVGGLIY
MBS5470610.1	0.05361702127659576	141	ACFLMLCWMVVIFMFSAEPDTESSELSGSVSYRIVSVVNTITASHWDEKELLDKAELIDYPVRKCAHMSEYAILTLLGFLTFSFLYGRRRFLIPVGVTFLYACTDEFHQLFVPGRAGRFTDVLIDTTGGIIMLLFIALVTR
WP_057876468.1	0.05385185185185185	135	VSSSMTYQQQTSVPFLEKYFANKPFDQFLSRFSFKYANEIISINKIGYFKFVEFFIRKGAHFTIYMGLGAFLAAGLKPRLKSIFLTIIISSLSAIGYAALDEFHQMLTGGRTPLFQDVVLDGVGALFGVCCVVLF
MBR5343438.1	0.05397163120567378	141	VLMIMGVIFYFSAMPVRQSSGTSDGWVTRLIKLFLPDFKSLPAARQKQIRHTVSFIVRKTAHILEFAALGFSLRLHLGALRRHRPIRRAWLWSWVIGTVYAATDELHQFFVPGRGPRFYDVGIDCLGVILGVLFLLLCKWL
WP_160317707.1	0.05404255319148938	141	LYLLIIPAYLLLIYFFSHQTGHTSNEISEGMIRRVVGKLFSLTGNELTGNTLDTLNLLFRKFLHFTEYMILAMLFYSMLKNLPLNIHKRLAFSILPAVLYSASDEFHQLFVPKRTGKIADILIDSSGVIAGALLMYYVEKR
WP_119322338.1	0.05405797101449275	138	FPVICWLGVIFFLSTDNGSAEHTNSFLDEHLRLWFGGVIAHLTADQLDTLHYCVRKAAHLTEYLILAVLLVRAIARGRAGARPPRAAVLAWCFATVYAMTDEFHQRFVSSRTPKVTDVMIDSVGALLGVALVASILFL
MBI3593652.1	0.05408000000000006	125	AVIFFMSTESFSFSRTSKYVIPLLHAIFPFFSLKTIHDLHTFLRKLGHFTEYAVLSWLWFRTLQARDLTWSTRSALMAFLLSSLYALTDEFHQSFVPSRGPSFVDVGIDSAGAAFALLILKLRRK
WP_126140910.1	0.054121621621621596	148	VFLAAALLWMAFIYMKSAETYQQQSLRPFLESKLSEQQLQHFPHLSFYYDGQWISWQDPINAIEFIIRKAGHVSEYALLALLWSIAWLAKPMRLNMALGTSFLISIVYAATDEWHQTFVKDRTGHPIDVAVDAVGILLAVVIVWLVMR
RLC30880.1	0.054128440366972466	109	WLPVIVWSLIIFFLSSLPTAPITKVYWREFAIKKSAHVIEYAIFTILMYRALKESGVEKKEAGVYSIIMAVLYGISDEFHQSFTPGRDPRIRDIIFDTIGSLLAIYAIW
MBI4323773.1	0.054160583941605875	137	KYWLPVIAWMLLIFFGSTDLLSSERTSRIIGPVLRWLIPDVSAETIRQVQLLARKAAHLIEYAVLALLLWRARRQDRPRPWTGREAGFVLLLTVLYAVTDELHQGLVASRYASVADVFVDAAGSALGLLWLWGVGHW
MBQ6399942.1	0.05416666666666667	144	VSTLMTLALMALIFSFSMEPAEASDATSGFLSMKVIRLLWPNYNQETPERQQEIYDAVQHVVRKCAHFLEYLALGFLMRICLLSWFGPFRLLIFSAWAAGTLYAGSDELHQLMIDGRSGQWTDVALDSTGVLCGVLLSGLFIRL
SEH14972.1	0.05419354838709679	93	FFLSDQPNLHTNLGIVDLIGRKLIHFGEYALLCWLLQRAFLGTFTMGTRSAVLAALLVSSAYAASDEFHQSFVPGRSATVRDWAIDTAGALLA
MBE6158139.1	0.05427536231884057	138	IKLLLIILCMMSIFMFSSDSGDKSTGKSDSIILHGIKFFTGRELNDKEKQIYIDKFVMPVRKSAHFFIYFILGVLVISYCKEFNFNYKIIFISILICFLYSISDEVHQLFVSGRSCQIFDIFIDTIGSSLGSICYYIC
NOU42854.1	0.054329896907216506	97	SSQSFLPTPHLFPFEDKIHHFGAYFMMGILAWRNFSHYLKSPVLLAIVSLVFCSLYGVSDEWHQSFVPGRACDILDWVADSTGAGVAVLLLTRFFYK
TEU14172.1	0.054347826086956555	115	WLPPVVWMVLIFSLSAQPTLPHHPDTLLDTILKKAAHVIEYGILTFLLWRAFSRRRGTFSYSALVTAFVVSVLYAASDEYHQTFVPGRNGNLVDVGVDTVGALAALLVVGSLGKK
CAH1203782.1	0.05441379310344828	145	LWLLFILGWIMLIWSFSMQTYQQQSIQPWLHNWAEHLRLKISFPDIAFHYGDRSYSLRQQPYEFVEFMFRKTAHLFVYAVLGILVYASLRYRNVHWAKCAMISLIVVAAIAGTDEYIQQFSKDRTSSVRDVGVDLLGGAAGILIW
WP_220309647.1	0.05444444444444442	135	VKILLCVVWLGVIFYNGTRPGETSQRTSRGLIEFAGGVMNISPATIEKVGVKFNDVNYYVRKNAHFFQYFVFSILLCSIVRQSKLQRSNKIWMLLFLLLLFPVIDEFIQKYIPSRTSNVLDIVIDFSGGVLGMII
MBR5449539.1	0.05450381679389315	131	LLIAMMIGTVLFIFINSMLPPETSSEQSEAVKDIIVEILPDNSKAENFVEEYIRKIAHFTEYGLLGIEMAVYLMLFHRRRPSLFGLAMTVPFFVGFIDESIQSLSGRGPLIEDVWIDIGGFATFYALTLAV
MBP5993301.1	0.05453608247422683	97	PGSGNAGEPPLWYVLERKSAHVFEFAVLTGLTFVFLREVFARERWRRVLWAAGAWSIAYGALDELHQAFVFGRGSRLSDVMVDAFGAGIAALTLFFI
WP_125572075.1	0.054604316546762593	139	ISSAMTYKQQTVVPLLHHLLAGEPGKQWLAGINIHYADGEVISLQHSGYFKMIEFFIRKFAHFATYFVLGLGIFLGLRGRVTPNWLRLLLTPLTVGGLAALDEFHQSLTGGRSPMVQDVILDMCGGLCAVLIAFCVEKL
MBR1864295.1	0.05465648854961833	131	FRWLVFAAVCVVIFSFSSRNAVQSSGQSDGIVDKVITLYLDDLEDADNAGAGAVRSLLSFVIRKLGHFSEFALLCASAFAALMRVPRYKLRLLFACVIGLVYACTDEIHQLFVPGRAGMISDVAIDLCGVI
PYO05890.1	0.054701492537313455	134	WLPAAVWMAVILWLSSDVGSAEHTEHLLVPLLHLMAPWATPTQLDALHGLVRKAGHLTEYAVLATLWYRALARGRRLSPRPAAATAFAISLIWAVLDEARQSLVPTRTASAMDVAIDGIGALLATLIAAVGWRK
MBQ6482086.1	0.05477272727272728	132	TLLLVLAVMVMIFSFSAQKAEASHRSSSGIVAWLMRLLMPDMDGWDAAAQSAMQNRVSFLVRKTAHVAEYLLLGFSLFLHVSAWRACREIPTPRLLSFAVGLLYAASDEFHQRFVSGRSASAVDVLLDGFGV
PYV19895.1	0.05479338842975206	121	FSWLLTAAWATLIFFLSTQTFTVGFTEWLLREILQLAHIRVSGHTFYLLHHLVRKSAHATEYAIFFAFIYHSLSPDGTFRWRRREGVESLLLAAAYSLTDEFHQIFVPGRTASLVDSGIDT
MBQ4511022.1	0.054817518248175184	137	WLMVLATMIIIFNFSAETAEESTQTSGGVIKDILETVLPEEEITDEVVKKFQLPIRKIAHFCIFMLLGFCFANAFKNSLKFKQIFNYVLSFASVILYASLDEFHQSFVANRGPSIKDVLIDASGGFAGILIFILMIY
WP_117445610.1	0.054881889763779536	127	KWRWASLAIALLIFWFSGRNASQSTLQSDSFLFLLPFLQEDTARFLIRKLAHFTIYMVLGFCVYRSFKEPHSKWAFGLSLMLCFLYACSDEFHQFFIAGRSAQFTDVMIDTCGALIGQTLSYISIKK
MBR6532914.1	0.0548888888888889	135	GLIFFLSAQNAEISSETSSQVIETLAEKFYPEYSEMTDAQREELISSLQFAVRKTAHICMFAVLGFFAFLTFVSYTRLRFFTRTFWAAFISILYAASDEFHQYFVVGRSCELRDFFIDTSGIVAAILLCTLFVKI
KKT85324.1	0.05491228070175441	114	KFWLPVILWAALIFFFSSEALPPASRIYWRDFVVKKSAHIVEYAVFATLLFRAFINSGMERKKAAIYTLVLAMLYGITDEFHQSFTPGREPRIRDWIFDTIGAGFASYYLWKLL
MBA3261660.1	0.05495145631067963	103	DLWVPPLLLMGVIFVLSDQPSLDTGLGLIDTIGRKLVHFGEYALLCFLWWRVFSHALPERRAILLAFLVASSYAATDEFHQAFVDGRHGTPLDWAIDSAGAAL
RMA94430.1	0.05495575221238939	113	TNSSVWDHNATLWSILRPGSEFYTSYTYGFDLEFILRKIAHLSFFGSLGLLFYWNLKKQKYRHLKAWFCLAAFAFLDEIHQAFIIGRDGRIVDVMIDSAGAAIMLFLLFLLQR
MBI5296415.1	0.05496402877697843	139	WKWLPSLFFAVMIFMFSATPGDEVAESFDAFSETVNTLAAPTESAPASESASPVLSPQIDWLKVGHGIGYFCLGLSTLFALFGRKSAPLLAQTLCALYALTDELHQGLTPGRSTSGWDVLLDSLAALIGILIFWGIHKW
MBI1742598.1	0.05500000000000005	112	VWGALWVAYAVLIFYLSSQALPDEESLLKKIPFGDKGTHAGEYFIFGLLTLLTFRPRTGSRWVFGLLIALGYAASDEIHQAFVPTRDPSFFDWTADAVGILSSALVYILYPK
MBI5957052.1	0.05515789473684211	95	WLPVLSWMAAMFYFSAQPNLPSHPNPLLDVVLKKAAHLLEYGVLSWLLYRAWSVQLGKRGPSVAIIALAWAVGYALSDEWHQGFVANRHPSLWDV
MBQ6263332.1	0.05535211267605633	142	IFLVLTVLMMAFIFIMSSHTADESTNESRGIDSIIGRILWRDFDEWSPSDRLDFVTKIDGTVRTLGHFIEFAVLGSLIHLTLRAWDVKSKIALPASFGGGVFYALTDEFHQMFVDGRAAQIGDLLVDSAGVAFGCLIVWIIL
WP_005817014.1	0.05539568345323743	139	ISWVAVFLWMGIIFYLSAQVAAQSDELSQGIAERLFSAVAKAFPGLNVDYIQSNFIVRKSAHFLTYLVLSMLTMNALRRSGIKGGRQIAIAIEICVLYAISDEVHQLFVPGRSGQLKDVLLDSGGAIVGAALYRLFGRR
RPH62967.1	0.055663716814159325	113	LRWLPAIMMMSAIFAFSSIPSTEMPSFDWADMLVKKGGHMTGYALLALAYWRALGWDKKRWWLPVVMAVLFSATDELHQSFVPGRHPSPVDVLVFDSGGAILGVTLAGWFRAR
WP_102344810.1	0.05570370370370373	135	LWWMLVIIWCGLIFTITESPRFTGENTKKAIVTTVHKTTYSTKLDSPSVINKINKIMRKSGHFLGFGVLALLLWRALSPNRYSLLLAWLFATVYAMTDEYHQAFVIDRTSSIKDVMIDSAGAAVFLIVFYGISKI
WP_052221689.1	0.055757575757575756	132	LNWILVLIWMLVIFAFSSDPAAVSDEKSGLVIKILNNLGIDLNSAFGKLSNFIVRKIAHFTEYFILYMLLFNALRNHNIDGNKITKGKALFFALIITFLYACSDEFHQIFVPGREGRFRDVTIDTSGGLFGM
WP_103081031.1	0.05578313253012056	83	LIRKAAHYTEYFILGILLYMSFYNYKKPEAKILEPAAAGIFYAITDEVHQYFVPGRAMQAFDVAIDALGVLSSICLLFCISRI
MBQ9280424.1	0.055800000000000016	150	LSWVMVCLWLVIIFNFSAEDGNISDDQSKGFITNTVAGATSVVRNIGVTSDRLNQLPLNKIVNKLNAPIRKVAHAGVYFVLAIFLLIALNTHKEKFVRNGIITLLICFVYALTDEYHQTFVPGRAGMFTDCLIDTLGAVIACIVYGIGIR
WP_168735853.1	0.05580000000000003	150	LRALAVVLWTCLIFVFSSEPYEKQSIQPLLHEKLGDSGLLQAMPDLAITYNDTTLSTQRDPFQFVEFIFRKGAHLFMYGVLAAGWSLLLGARVRGGRLLVLVMAAVALTASLDEWNQSHVAGRYSLPSDVGIDIVGGLMGFMSVQVLNLL
MBQ6469104.1	0.055962732919254646	161	LILTIAIMVFIFVQSALPSDLSGAESGWITGFLVRIFGLPEEGLHLVVRKLAHFTEYLILGVSLCLTVRYGAWKGNAGRESAGAGSERRGAGGRFRLREVIGAPGTLTFAGRILAWGIGAFYAVTDEFHQFFVAGRSCDFRDMCIDAAGVLCGCALYSIFH
WP_233600615.1	0.05603053435114504	131	ATPYQQQSIVPDLMKWLPGEPLNSILSRIHIPYYGMDISVETRGYYYFLEFLVRKFAHITAFGAIAIAVYIALPKRRLRYVLSLVVTFFFACIDELHQHFTSGRTASMQDVFLDTFGGILWLTIFVLIARK
WP_233439935.1	0.056090909090909066	110	ISYIAVILWMALIFKLSSQPAAQSGKLSTGITNINIKAIEKVKPNAKFNIAKFDHMVRKNAHLFVYLVSGVFVINVLRRSGVCGYRGVVFALLICILYAASDELHQVFVP
WP_139892102.1	0.056231884057971054	138	YSSSQPYTEQNIQPLLSENLKLPDSIVALLSKISFTYAGVEISVEALGLPGFIEFFIRKGAHFSVYFVMAFILASIVRVWVQRAVKVTAITLGIVFLYACSDEWHQSFTGDRTPLFHDVMIDTVGGLTGIVLYFVWRK
OAI45724.1	0.05632478632478633	117	WYWMPVALYAGAIFYLSSQSHPEEQLPSFLLKEVSDKVLHTVEYAVLGGLCYRACRWGLNGQVAARALIIAIVTASLYGVTDEVHQLFVPFRESSWQDWLADTIGAVIGALCWRFFF
MBU1888183.1	0.056330275229357796	109	KYWIPLYLYAGIIFYLSSITKPLPAIHIPFFDKAMHIAEYTIFGYLAARALKNSPRKTFFENFKILAVLFSVFYGISDEFHQRFVSEREMSVFDVAADGVGGILGVLVY
WP_092074261.1	0.056356589147286855	129	MSTIFYFSSIPDLHFIDHEALPAWLKSWINQYSLKLGGEGFFSYTLSLHPDFILHKLGHIALYGLLGSCLFLATNRSVGWSVFLTIIFAVSDELHQGYVPGRSSRFGDVALDVAAAVLSILLIRKLRQK
KAA6460091.1	0.05649253731343285	134	GPVLLAIAVICIESTEMMGADNTSGPLRALYEMIFGHVPGRRWDLIHHYIRKSGHFIGYGLVGLAWLRAWWFTIPHSRFLQDSLLAMAGTALVAAADEYHQSFLPNRTSSPWDVLLDCCGALTMQLIVYIFMRL
MBR2860882.1	0.05654929577464786	142	LGYLGVISIMVGIFCFSAQPAEESASVSGGIVKTIADRFFDSDTLTAENLEMLIDRLQFIVRKTAHYLVYAGLGFFAYMALKNTFEKRYTFVPAFAWGVLYSVSDEIHQLFVPGRSGEIRDVFLDSLGVATGVLTLMLIYNL
NLZ97184.1	0.05655172413793104	116	HSFIERAVRVFFSRFKLLGEAEQYELVESLQYLFRKGAHFAIYFALAFFLTCANETFGIGHLRSALYALPAAVLYAVSDEVHQYFVPGRSCQLSDILLDSFGALMGTVAACLCTAL
MBP0958267.1	0.05656716417910452	134	LRFIPALVIMTVIFLFSAQTGDESTVISDGVISAAAGEKNVGSEVLTVIVRKSAHFLEYAALGAAVYFGLRGVGEDKRQGKRLLLSAAFGGLYAVSDELHQYFVPGRACMAVDVLIDTCGAMFGAAFMFLVIKF
HHJ07672.1	0.05657657657657659	111	LLWAPVLAWLVLIYLLSAQSHLPAPKDRFWDEVFTKSAHFGEYAVLAFLSWRAFSDSGRRPQAIWRLSAWLLCLLYAASDEYHQTFVAYRYGDIGDWSADALGATVAILLM
MBO5203039.1	0.05661971830985917	142	SMLILSLLWVAFIFSNSLDNGEQSSNKSHTVTVVVNEVADSVGIKQEIKESTVRKLAHFTEFAVLGLLVCADILLAPIPRFESILKRMLPLCASLPVCFILASVDELIQKFSSGRACEFLDVLTDSLGALCGIALFILVYII
WP_163940462.1	0.05662068965517243	145	WLWTLLIFYFSSQSHQEQSIQPILHKWFTKEGMLSVIPEITVHYHHATIEAKEQPYEFAEFIFRKSSHLFMYAVLAVSAYWALFHLRWRFIAKMLLVEIYVILIATADEWNQTRSVQRTSALQDIVLDSVGGLLGLVAIKFCLFI
WP_114614868.1	0.05664429530201342	149	LSWAAVAITLAFIFCMSAKTGNDLDNHSGIISIVKNFLVAGATALFGREVDVSPVGHFTEYLLLGAVLANALRFTPWTIFERNATAHPAGMLGDFPTPFVALILSSLYGVSDEFHQIFTPGRSCDPMDWLVDTCAAAIGAAIVWTLLKK
WP_169505431.1	0.056891891891891914	148	FRWLPAVLVMVIIFLFSSQPYHEQDLRPSLKGSFVTDSLARSLSGIHFQYAGSEISASALGNAGVLEFLIRKGAHLSIYALLGFALVYAFNAKRPWRGYSSAVLISFLYACSDEFHQSLTPDRTPLLQDVIVDTIGAILGAGLMVLLK
MBQ7298273.1	0.056978417266187055	139	FVLLSVLLTCFVFGNSLLDGKSSMAESDVIVDAARPIVDPERDVSYEDFSSFIRKLAHFAEFCALGFAYGGTMRMLSARTPSVHWRYHIGSVFFCILLAAVADEYIQSFTDRSSMVSDVLLDFCGGMMGVGIVMVCFAL
MBQ7916482.1	0.057007874015748056	127	GVIYWFSSRNGDQSSALSGGIVEWFLSLLGISIHTPLGEVMHTLVRKAAHFTEYLILAVLAMNTCGQFSWKKPWRVLAVVLFCAVYAITDEWHQSFVGGRGPRVMDVVIDTAGALTGAIGFQLLSRR
HBF86712.1	0.05707482993197277	147	KILIISAAVLSAVFVVCNSSVSGKKSYAVTSVVSEKVAEITVGGFEEMPENARKREVKRIDAIVRGLAHAAEFAVFGFVLIFILRYVFGIKKRLCVFLIGVSLCAAFAVIDEVYQIFIPGRIFDLVDAAEDFLGAIAGCLFASVAIK
WP_147598073.1	0.05713286713286712	143	SFLPALLMMYIIFSFSAQTGEVSGNLSYKISYQIVETKNELLNTGKSYEELAYEAEQIHYYVRKAAHMTEYCLLAVAVSFPFYVYRIRGLRLFLLAGIICVGFAGLDEYHQSFVAGRSPGIRDVGFDSLGALIGILLVQLFCW
WP_144678121.1	0.05726618705035973	139	ISWVAVFLWMGIIFYLSAQMAAQSDELSQGIAERLLSAVAKAFPGLNVDYIQSNFLVRKSAHFLTYLVLSVLTMNALRRSGIKGVRQIAIAIGICVLYAISDEAHQLFVPGRSGQLKDVLLDSGGAIVGAALYRLFERR
HAO78501.1	0.057372262773722635	137	WLPLFIWMAVIFIASSDAQSAHHSSIVLEPLLHWLFPQMSQTRVEQIHYLFRKSAHLTEYAVLALLFWRAIRQPQKNAARPWHWPEAGLALAMVFLYAASDEFHQIFVATRTAQVSDVSIDTSGGAIGLLLLWLISK
OGR46540.1	0.05737864077669907	103	SLWGPVAAWCLLIFAFSSIPDLSFGLQCDFPLRKAGHMAEYGVLFALVRRARAGSSARPAPAAWGAAAFALLYAVSDEWHQSFVPGRRGAAADVAIDMMGVIL
ABV27262.1	0.05739495798319331	119	WWWLIPISWMAAIFVFSSDWFAWQRTAPVVYSWLQWGQPHLDEPQLESLHLLVRKLGHVMEYALLVLLWHLALRRSHQWPIRRALFGAAVVSILYAALDEWRQTFTAERSGNLTDIMLD
MBR6243288.1	0.05741258741258742	143	FFILLAAACIVVIFMFSTENSGESSERSGGLAYIAVRLLYRNYASLPKCEQKTLLGSADHIVRKLAHFSIYAFLGACISFAAGRRKLISRGTFIALFLSSAYACTDELHQHFVPGRACSLKDICLDTAGAVTGILAAFIMIGI
OGK29201.1	0.0574418604651163	86	LNFLFFKTLHVIEYSILYILLLRAVNQTAKINRKSKIALALVIGIMYSISDEVHQSFVPTRQGSLRDMLIDTGAMSTMSVFFNIKW
MBQ8095311.1	0.05746376811594201	138	FIPALLWMILIFFFSAMPEDVSTEQSDYVSVRLQKIILATLSGDSEVAMDEWEEWTEDAPHFSVRKAAHVFEYTMLCVLMFVGFAGGRYARRLSFFGTVLYSVTDEIHQLFVPGRSGTFVDVAIDSTGALLGFVFIML
WP_195711844.1	0.057600000000000054	75	HIIAYFILAALYYRALYKTGRPRPHLLSFLLCLGYGVTDEIHQYFVPGRFPDFHDLLRDLAGAGLALVLIYFLKK
WP_227242534.1	0.057622377622377624	143	SFLPALLVMYLIFSFSSQTGTESGNLSYKISHKIIVTADTVLDKNMSEEQIAYYTDKIHTPVRKLAHMSEYFMLAVCVSFPLYVYGLRGILLILFAGFISVGFACTDEFHQSFVAGRGPSKRDVMIDSIGAFAGILLVQFVCW
KPU42835.1	0.05766666666666668	90	ISLDKANIIIRKSAHFFEYLILGALIFKTLKSYCLKNLSLITLCSGVLYAASDEIHQYFVSGRTAALKDVLIDSLGLAAGIMVIKIIERF
MBP3898921.1	0.05786259541984731	131	HFALTAAVMIFIFIQSALPGHVSGAESNIIVRIITSIVQADPETVGFVVRKTAHFTEYMVLGACLLLNVRDCFAHLQPRQMWGLAWMLGTAYAVTDELHQRFVPERSCEPRDMCIDAAGVALGAFIMLAIV
MBC8540731.1	0.05790209790209788	143	ILWIFVIFISVQIFSFSSATAAQSNSTSKKVTEVVVEVVKKTRSVPKAKEATLFETCHKIVRKTAHFSEFMLLAIFVAALCRSYRFNMHVTLIISLLYPLLFAAADEFHQLFVDGRSGQITDVLIDFSGALTGTLAFVLCRFI
WP_213168301.1	0.05794701986754966	151	VTVIMAVSWLGIIIWFSLQPKLPIDATSRAKWALTQVESKYTVDGLKKTLSNRSNIIKPAVEVFFRFYGQSDYGSNSKAFNFIVRKIGHFTVYFFLGLFLFGTVRIFTKSPHPWTLLLGLLLAVFDELNQFFSANRVAMLQDVLVDFAGIL
MBE6709435.1	0.05802919708029198	137	ILLVLVGCTLFFIWSNSLESAEASSDKSGRVVKIVKPIIDPADKMDIETVTRLVRKFAHFSEFALLGAEIWFLVYTFDRFKRATRLSFVLSVTLAFVAAIADELIQLTSAGRSCQFADMLIDLAGIVIGVVFAFGVR
WP_231705784.1	0.05808219178082195	146	IWLFATLLFMALIFLKSGEPYHEQDLRPALSAWIPLRVLETVLPQVEFYYDKDLISWKEPYDMLEFFIRKAAHVAEFGVLAWLWIRTLLHTRLGYRKLLAFSFTATFLYAASDEWHQTFVTGRTGHLVDVWVDTIGISLVALYYSV
MBQ4598573.1	0.05808510638297873	141	TTIAACVLLAAFIFSMSAEPATVSGDRSTGIAEQILSAVVSDWEQMELHAQNEMLSSADHILRKITHFCIYTALGALLCLASLGFEATRRVHVLRSLLIGALYAASDEWHQAFVPGRGPAVTDVLLDSAGVLCGIAVMVLI
WP_087394382.1	0.05823529411764709	136	LTGLAVIACIAFIWGNSLLPAAQSAQASRSVLDLLDPILDQLHIPKGDAHRVIRKLAHMSEFALLGLLWSSLLIQLRRRSLSDCLFGAGTLALLTALVDETIQLFSPGRGSQVTDVWIDFCGACLGILAAHILRHI
RLD06202.1	0.05826086956521739	138	LPWLPAILWMITIFYFASSPSPLPNANGNAIPPAPASEPANSIQSPLQIDIPWDKLAHISEYAGLCFWLYIGFISHEKTSRQLGKTLSFAFIVSILYAISDELHQIPVAGRGFEFFDLGMDAIGIVSMMGAIFIYKHL
MBQ7549543.1	0.05826086956521739	115	LFWALTAATMVMIFMFSSDTGEESAQLSGGLLARIIIYIGSAFSENTLRKLAHFTEFMSLGFFTAGGMYFSFNTRRPYAPLIPCVLYAVSDEIHQYYIPDRACRVLDVFIDSCGS
WP_220319848.1	0.05834532374100719	139	LSLIAVILWVALIFKLSFQRGQHSGNLSSGIIKIGIKAIKKVNHNTKISNVKFDYLVRKNAHFFVCLVLGIQMINALIRNSVEGIQSLVFALLICILYAISDEVHQVFVPGGGAHVKDVIIDSAGAAMGLEIYLIKNKI
RJX24822.1	0.05835616438356164	146	ISTLLVLLWTTFILYQAAQPFEKQDLRPFLENVVSEERLGEMLPRVEFYYGKSRITYQKPYNFVHFFLRKKGHFIIYAVLAFLLIQQQLLYKRDAARAFALALVIVLAVAVVDEGMQYFSTGRSGMFLDVLLDISGTIPVLLWLSF
MCB9739904.1	0.05838461538461538	130	LRWLPAALWALGIFIASSRDWGPSAFDPSRYGVFGPVIAAFFAALPAALPRDKAVHAVIFGVQAALLRAASDRPRFAAVRWSWLATAIWGAIDEVHQGFVPGRSQDVWDWLADCTGALVALVVWEVVSRL
MBR2721307.1	0.05847222222222218	144	LLCILIALNAGVILSFSSQNAESSKQTSIRVTEGIAQTTVKDYASKPQVEKDRILQSLNGTVRKLAHMAEFASLGALIFALLLTFRINLWIRYGGSLGAVLLFAVIDECTQLGSVGRVAEFGDVIIDLAGAVISCTCMLSVILL
WP_088042860.1	0.058590604026845655	149	SYWIPVLLIAGGIFYSSSTPYKDQDIRPQLNQLDSIYRIVDHFDFIHFTYAGKVISIDELGVAGFSEFFIRKLAHFSVFLLLAFFTTRLVSLYKKKFFALGLVLTILYAALDEFHQSFTADRTPLVQDVIIDSCGAIIGASIFLFLYRK
MBA2449126.1	0.05863999999999999	125	YWLPVLLWMALILGLSGRSDFPSRTNPATGEVVTTTYTLAKTAHIVEYSVLGALLLRAATAPGGGLGLAPTRAAIWVVVAATAFGIGDELRQSFVPKRESRLADVAIDALSALAAVVLMVVWRRR
MBI5568034.1	0.05868421052631583	114	WLPVLLWMGVIFIGSSIGSMPQVGGDTTDAIVHRTAHLIEFALLGWLVLRALSDGRLPDRRTFIIALIVVTVYGASDELHQRFTPGRSSELSAVVFDAVGGLIGLWAWRWKARK
MBQ6839513.1	0.05869565217391307	115	IWGNSLLPGEVSGAFSRWVKELLGIAPGDPHTGHGLLRKLAHFTEFACLGLCLQWLHGMLRKPVWRSLLCGFGAACLDETIQIFVPDRGPAIKDVLIDTSGVLLGVMLLWICIIL
MBR2802264.1	0.05876106194690266	113	YSFSAANGTASQQLSDGILQRVGLLSLPYAGTLIRKLAHFLEYGVLALLAASFLEEFPLKENYRYAFLFAVLYAVGDELHQLFVAGRAGMWQDVLIDAAGALVFLLCLRHWKR
NQT95799.1	0.0588392857142857	112	KYWFPVIAYCALIFIFSSMPKPPEVIPLFPHADKVLHFIEYTILGFLVIRALAFSNKDQKALNLRVMAITLAVLYALSDEFHQSFVPNRHADILDLISDSLGAFIGQMFLKF
WP_027626165.1	0.05888888888888891	135	FKYLLVLLWMSAIFKFSADPADVSDGKSGLVIQLLTSLGVDVNGILGNLTNFIVRKVAHFTEYFILSLLLINALKENYNLNKTLKFAILITFLYACSDEFHQLFVPGRSGRFKDVLIDTSGGLLVVLILKCIEKI
MBR2848520.1	0.058943661971831006	142	LSLIPAVLCMILIFCLSSQTADVSSETSGGVIKNVLSLLPIGFERMTSERQAQLIESCQFVVRKGAHFSIYALLGILYIPPMHILFRQKKSAPFAAWILSFLYAISDEIHQKYVPGRSCELRDVIIDSAGAALGILIVCTII
MBO0800523.1	0.05897058823529414	136	YWLPPILWMSAMFFFSTDIFSAEETGSVLRSLIHSLLPFLGEEGFQSLHFLIRKSAHFTEYGILSLLLYRAFRNRSALGWQRRWASYSLLIVVISALADEYHQSFTRLRTPSIDDSLLDIAGGFTALFLLWVVRRK
TDI85178.1	0.05900000000000001	140	TLLIFYPWRLNSLRNKTIMKSDSYKRFIPAVLWAILLFFLSSLPSESVPTLKIKHEDLVLHFLVYVIFGYFLGIATRPSLRTNALKGFIIAVLVGIAYGATDEFHQTFVPGRFATVSDFIADSLGAVAGLSVYTIRLRKK
MBP5453080.1	0.05914285714285715	140	RTLPMALTMIIIFIFSCMQGDDSSDTSGAILNALVKLMEGVSHKDFSANFLGSMHLIIRKLAHVTEYAALGGCAGFFAKTFAPGLKSRSIFAIMISVLYATTDEIHQYFVPGRVGTWSDVLIDSIGIFLGIMIYRMLSKK
MBD8942351.1	0.0593661971830986	142	IFIICILIWLVFIFGMSAKTGEESAGLSLRITRQIYKVNLVRQIIKLDTLHTIIRKCAHFTEYGILAILVLELADTFDKWKKILLQKRYVKCLWWIVIFCIIVAASDEFHQSFVPDRGPSIRDVCIDTSGSLMFLVIAVIIK
WP_169028123.1	0.059452054794520544	146	LPVVILCGIIFYSSSQPANEQDVKPTLAGMISEESLSWFPSMEFYYGRQLVSTDDGMYAFLEFWLRKGAHFATFGVLGLLFLRAWRKYTHLEIASIAALLCTFLYAASDEWHQSFVVNRTGRIADVVLDTTGALFFIVIACLLIRR
WP_015778742.1	0.05946153846153846	130	RWLPAIVWACFIFFMSAHSGGDLSSGMFGSVRETLKAAIDSMIGYQDDPVSPLCHFLEYLILGLLVAFALKGQMRSSHAFLLAVALASVYGVTDEIHQLFVPGRFCDPADWATDTCGAILGAALVLARSR
MBS0483575.1	0.05946969696969698	132	WWLAVLAWGAMIWTLSSSPFRSSESKSLLERILEYFSLRPEFAAYANTVLRKAAHFAEYGLFSVLWYFALRPDGDPGIRQWSRRPAWAAVLASSAFAVLDEFHQAFVPGRGASLFDVFIDSAGALFSILVLY
WP_141333722.1	0.059487179487179506	117	LRWLPSVLGMAAIYYFSSRTGDDLGGWLDQIRIWIPFMEGFDWGHFVSYYGLALTYLWGLRPRRLSWRTKLLVVLMCIGYGVTDEFHQMFVPGRTPDVMDLRNDAIGAALAMLTASI
MBQ1608038.1	0.059507042253521124	142	IYRVLVVLWMVVIFAHSAMDATDSSQESGVVVTFITEHFVPGYEEMDAGQQAKITDTVTLIVRKGAHMAEYAILGVLLVGALEIRHLFILWLVAWMLAIAYAGTDEFHQTFVPGRSGELRDVYVDGAGALIGVSVKIWIEKM
MBQ9734758.1	0.05954545454545454	132	TLIVSVIITVGFIWGNSCLSVEQSAEESGKVFNWLKVVFDFIFGKDVVDHNGMRKITHFCEFFLLGVEINALFYQLHGKKKESLFKVLPIGLAVAIIDESIQILSHRGPAVVDVLIDFSGYVTACFVSVIFV
WP_195416391.1	0.05959349593495938	123	LWVLVVYIGIIYGNSLTPASISSRQSGFLLEQSHRFLELLGYDSAWLTEHIIRKTAHFVEYAGLGCILCAWSRTWIPGVRRLRTAGEMAFIVPFVDETIQLFVSGRSGQISDVWLDFCGVMCG
MBO5845606.1	0.05971223021582734	139	ICTVLALCWTGFIWSNSAKTGEESGEASSQVYEVVNEVAQSIGIQEPISERTIRKGAHLTEYMVLGLIVCTDMVFISSLFRSGSLKIRALSLCLAIPFSAVIALIDEFAIQMNTVGRGPSFTDVLIDISGAALGLVFVL
WP_007505269.1	0.059736842105263144	114	WRWAPALVWMGVIFYLSSRTGEEIQSMFPMFERLDWGHFAAYFILGLAYWFALQAYKLNEWQRKGLAVLFSFLYGISDEIHQAFVPGRHPDPFDVVNDVIGATLAMVVVYLCQK
TMC65650.1	0.059739130434782635	115	LRWLPAAAQATLIFVLSAQPDLHLADEPQLDFVLHKVGHLAVYAILAAFVAWALDLPGRLRSRTWTLAVAACLAYAASDELHQAFVHGRHPTPVDVAIDVFGALLGLAAYAWLTR
MBO6205864.1	0.059854014598540166	137	WACIPIPMVMLMILYFTLQPGDVTTVTSGAVADKVYRVLDGNKNPLDHYQKDILNTYARIFAHMTEFALLSAMVGLAASANGIRKYLRSMYMFLFCLPVAVTDEIIQAFIPGRECDIVDLGKDLFGAGLMAVLFLVF
MBS5679213.1	0.05992805755395683	139	ISWALCILWMGVIFGMSAMPGDVSGEQSGTVTKIVLSVLSFCFGEQTAGAVPVDTLEFLVRKAAHMTEYAILFGLYCHALRVSGVKRAALTALLMSAAYAASDEFHQSFTDGRGPSPIDVCIDTAGAGIALLLRAAFLR
NCU25594.1	0.060140845070422506	142	WTGVVFYFSGQSGNESTEESMEVLHSILHILTQTGIITACDYSPETLSNLNSLLRVAAHFSEYLILGSISGILLRQINKIINYRFYGKKMFLIPLVYVFVISLCDESMQYFTPDRSFQIIDMIVDMAGGVVGILLAALVYRR
WP_040227696.1	0.0601515151515152	132	IFLLIILAALFVSSGQTYEQQSLIPTLQKYLPGKPLEGTLSRLEIPYWGRTVTVESRGYYHFVEFLIRKGAHLASFGLLAAAIFFVLPKFRLRYVAAFALTVLAASLDEFHQMLTGGRTPYVGDVILDGAGS
WP_184091901.1	0.060273972602739756	146	LVWLPAIFMMVIIFRFSSSTGIKSSGLSSNVTDSLFNTMDKIVDLNLTPEAELKWKEMIHTPLRKAGHFTEYALLSITVSLPLYIVHKKRGRVLFLYTLSICFLYACTDEIHQLFVPERSGQFTDVLIDSAGACFGCFLFWVFLIL
MBR5288071.1	0.06030075187969927	133	MACVLWMAFIFAMSAAPGDVSGEQSGLITRLLAVFLPGGLRQNPALMARLETFVRKGAHMMEYAVLLCLYRHALRLSGVRHAGLCALALCVGYAATDEIHQAFVPDRGPGVVDVLIDGCGALLGWAVVSAVER
NLG23830.1	0.06034188034188036	117	ATLFSLSAQTGEQSASLSGNLIVAVMSVVNPGFSELSPARQLAAIAPYQHLVRKAAHFTAYFVLGALVSLALGQSGIRGRNRFLLALAIAAAYAASDEFHQLWVGGRGGLATDVLID
NMB01386.1	0.06036697247706424	109	SFSYTSRFFARWLPHLSGSELRQFVLIARKTGHVLAYGLLTLLVYYAARKTKKIKRGALPFATFFALAIAVADERYQSYLHHRTGAFGDVLIDGIGIGLVAIVLWLVAR
WP_217998939.1	0.06039735099337749	151	LSILLVVIWVLVIWSFSTQSYQQQTIQPLLHKWAPKLNIGFALPDVHFTYGEHEYSLRQRPYDFAEFIFRKSAHLFIYAVLAGLVYGSLRYRKMRMWACIAAALTVVAIIASIDEYIQQFSPNRTSSIRDVGVDLLGGCGGIAVVMAIRTI
MBZ5527248.1	0.060451127819548894	133	LPALCWAAVIWSFSTDAFSAQHTGRILEPLLRWIFPGISREHVRAIHFLVRKSGHFIEYFVFGLLLYRGLRGEEKGWRWAWAGMALSLAAGYAVLDEVHQSFVASRTASGWDSLLDSTGALVAMVCCWAWYRW
HIR85545.1	0.06046153846153848	130	LIALTLAFIWINSLMPRAESQAMSRGLLDRIVELLRWIGIRLSPGSDHFLRKLAHFVEFGILGAEFSLLLHLRGRQSRQGFVNCAFAGLSAAVIDESLQLLSKRGSQVQDVLLDFCGFMVGLWICAVIYR
WP_022753486.1	0.06046875	128	SFVPALVMMYLIYSFSGQSGTESSSLSYDVGFHFYDLINNLFALDLSSSQIANYALNNQFYIRKAAHITEYFLLAMSVSLPLYVYKIRGFKLSFLATLFCVLYAFLDEYHQSFSYGRSPQLRDVAIDS
HIY61952.1	0.0604929577464789	142	IFLVLMVLWMVMIFLFSSRSGELSAEDSTHAGMLVGEMFVPGFEQWSEQEQLEFAQRIDHPVRKTAHAAEYALLALLAAGVLIRKETTLGAGIVFPLAVTAAYAATDEIHQLFVAGRSGQISDVLLDSAGALAGLLFLAGVR
MBQ8001649.1	0.060504201680672234	119	LTTALTVLIVGFIFFQSLKPATESSSASGRVVALLNSITTALGLGQPFSQPFVRTCAHFTEFAVLSISTLAMLRTYSVKHKQGVLISTISTLIVAVCDECIQIFSDGRTFQLKDICVDF
ADE55186.1	0.060512820512820545	78	IAHFLVFGLLATSIIRIPAFRNPTWRGALTAILITSGYGAFDEFHQSMTPGRAVELYDWLADTAGALVAVLAYRHWKR
MBR3969995.1	0.06062937062937061	143	IFGILTAAVMVCIFLFSCEDSDKSSDTSGRVVKIILKIFYGDFESMTAAEQEEIRSLISHIIRKTAHFTIYAALGFFSSLTVGQRKLISMSTAGVILFCFGYAVTDEIHQYFVPGRACMVTDMLLDTCGGITGIIISFVCMKI
MBQ7374101.1	0.060748299319727875	147	ILITFILLTVGFIVFNSTRTGEQSAKISQNVSEKVAEIVIPNFSEMKDPTRAETVSKVHFTVRNVAHALEFAALGFFVALLFATFKFNYGRHLIPVALSLLVCFTATVCDEFLQGIIDGRASDINDVLMDNLGALFGVLSAIVVDFI
MBQ7799485.1	0.06080000000000001	150	AFLLVAILIMARIFGFSAEVSEQSNETSEGVSYFVASVIVGGFSDLSEAEQEDRVNALVPAVRKVAHFAIYAALGFFMMLSACSFYLENKKDVKRDVAMAVSLGVSLFYAATDEFHQLFVEGRSGSFRDVCIDFCGALVGVFFAIFVLAL
MBS6445092.1	0.06082758620689652	145	LYWIPTIICMLIIFNFSSENSEVSSSTSGNVGRWLLKTFYNGFEKLSSIEQSQIVESIQFYIRKTAHFSIYALLGACTHFGTLANKKISHQKNVFISLLICLVYASSDEIHQLFISGRSGQVSDVLLDFTGSIFGTIIFLIALKI
WP_051437767.1	0.06083333333333334	144	FYLVLIVIVCGIIFSFSATPGNESDSESLYVGRMICNAVVPEYQRMSETEQYNLAFSINYDIRKCAHALEYAVLAMLFFGFWDSFRTSKWRVFMIAGLCTLLYAASDELHQMFVPGRDGKVLDVINDCLGACIGLLVILLITRF
MBT8361469.1	0.06094827586206895	116	VRMIPMLCVMGIIFILSHQPGTDEDRSLFPGDDKIAHMIVYGVLAAAVIASFAPDIRKSKSTIVVGLAFIVSLLYGVSDEFHQSFIPGRFSSGADILADAAGAGLICVTWLVLVKR
MBR2479907.1	0.0610691823899371	159	LSLACFIILAVALIVEASMPGNLSSSHSGAVSNAVVDATEKIEGVVGGIDSNEGGADNPTLSEQIKANWSKFNYYIRKGIGHFGAFFVLAIFGTIAFMKLGESKENGFLVSLVLGVSIALATEIIQLYRPGRAGTATDVGIDSLGYLCGMTICLVVVII
WP_159722329.1	0.06138157894736843	152	YFVFALVVMAVLFYSSSMTYEAQSQVSTIDHFLKNQPFKEQLNAISFQYAGKDVSIAALGYGKFIEFYLRKGAHFTTYFLLGGSLYLGLLPRLKNSQLLGLGFAWLAATGYAATDEFHQMLTGDRTPLFQDVMLDSCGALTACVLVFLWRTL
GBD26785.1	0.06140740740740742	135	WSVVALWMACISALSTDPFSAQNTHRYIDPVLRWLFPGLTPSGFVTAHTVIRKTAHFLEFFVLGALIFWATRRGRPPRWRWTWSMHALALSGTWALLDELHQAFVVSRTASLWDSAIDALGAAASQCVIYFRSRF
HCD43721.1	0.061407407407407424	135	IWTAVTVLYVLFIFSNSMKPSDISSADSGWVLRVAQESFGSMGISAKWLTEHIIRKTGHFSEYTLLGILLYESIRSYGFTAERRYFIRLTTGFMVPFVDETIQLMVEGRSGQISDVWLDCGGVAFGILLAAFLLK
MBI4698131.1	0.06152173913043482	92	QVTLLHGFIRKCGHIIEYFILGILLFSYFRGGSNESRAWRWALYSTLVVLLYAVSDEIHQSFVLSRTASAADAVLDASGGTIAQLVSVIRHK
MBR5507134.1	0.061544117647058805	136	FYTLTTFLWMAFIFYMSSQTAEVSGEQSDAITRRIIGFFIYNPSESLVGTIETVIRKMCHFSEYALLSFLSFKMLVSYGLNRKNTLYAVLIAVVYAVSDEIHQYFIPGRACRLFDIFLDSLGALTGWYITNRFSRK
MBO4216370.1	0.0615862068965517	145	ILTVLLVAELFAIFYFSSQDSERSSETSGSVCMIIAKTFTPGFEDMTDEEQALTVERYQLFVRKCAHMTEFALLTATAFFFFINVFGFRPAVSAASGVGFCALCAFFDELHQNFVPGRAMKIADMLIDICGGILGLLAAVFIRRL
MBQ8696711.1	0.061605839416058426	137	LPYILLTLNLLFIFGNSVLDGPSSRVISTKAEEAIEQVVGKDIENDPYEVAMYGRTFNAFLRKCAHAAEFFSLAVLSYICAAPLKGAVRPLSLILMGIGVPLLDETLQLFHARSGLISDMWIDITGYAAGAVLMLVI
MBR3780829.1	0.061666666666666654	108	ISWAAVLLCMAVIFILSAQKGDESQKLSDGIIVFSGLEFGSDFVRTCAHFLEYSGLAVLIYNALFQTFGHTKPILSVIMSSAYAVTDEIHQLFVEGRACQISDIIIDS
MBQ8002009.1	0.061796875	128	VLWGLVIACMVTIFSFSHQSAAVSHDLSNTLLCRILNAIGYFEKMPRTAMLETVEMLHFAIRKAAHFSIYALLGVLVYLLMRTGHDIKNRLCMTFAPLVCALYAVTDELHQLFIPGRSGEVRDVAIDT
MBK8169571.1	0.061810344827586225	116	FAWAPAVLYMALIWTLSSFSAVSVPIDEMPFQDKGAHFVEYGMLGILLAHACIQTWKSKRGPRTWLMAVIMTTAWGALDEVHQAFVPARNSDIFDLAADCLGACIGALVCHGLYRF
RMF28725.1	0.061851851851851915	108	RFWGPPILWMGVIFYLSSQSQLPTPDKTWLDLLLKKSAHIAVYAVLAWLLARALVQEGPAQPRHLRLALFLTILYALSDELHQSFVPGRTARLLDVGFDTLGALLALA
MBE5739365.1	0.06188811188811187	143	ILPMLCVLVLVFIFSQSLQTGEQSAQTSSKVVDTVQEVAQVIAPESKIATATGEAYDKLHADIRTLAHFAEFVLLGAVACGCCLVYTQKKRYWLLGILGLVLVPIIDETLQSFTANRAAEVIDILVDFGGGIVGFALVLGCFY
OHB88713.1	0.061964285714285756	112	LRWLPAVLWASLIFWASSRPASLIPLIPVPHADKGIHFLEFAVLCYLICWAQQLTERRFKMILWLAILMTSTYGAFDEYHQRFTPERTPEVADWLADTLGAVAAGLLWLRLR
OGM21406.1	0.06198198198198196	111	DIWAPVFVWALFIFSFSSLSTNPVSEIHWKDFIVKKSAHIVIYAILTILSYRAFHEGGVGKKDAALYAMFFAIAYGISDEYHQSFTVGRDSQSRDVVFDTIGSIGAVVLLW
MBE5772448.1	0.062033898305084725	118	VFGIMAVAWAGLLFFFSGQSGADSSSLSREVARMIARWFPGLGMGPADIEPGLRKLAHFGIFAVEGFFAGTALTCALGYAKGAALSVGTCVLMAVANEFHQRFSVGRSCEFRDMLIDS
MBC8562066.1	0.06209790209790211	143	VFLVAAVLWMVVIFLFSSQPADESTQTSLRVERVICALMIPDYNMKTPEEQTALAERIEFPVRKGAHMTEYAILAVLLLGILAGEYMEGCIVIWSVILAALYASTDEFHQLFVPGRSGQFRDVLIDSCGAAAGTLIVYALWWR
MBP3656224.1	0.062195121951219484	123	TAWALCAGWMLLIFAMSAAPGEVSSGQSGLLIRLLAGAVRAVTGYTPDAPALAAAELLLRKGAHMAEYGVLMLLCMNAFRVSGSHRPGLHALLLCAAYAAGDELHQAFVPGRGPSPIDVLIDT
MBM3222336.1	0.06220779220779224	77	LNDKLIHAGEFGLLGIFLARALSLWKPAWSTRCIALWSILVSIAYGVTDEWHQSFVPQRSADFADLAADSVGALIAV
WP_222642796.1	0.06230215827338127	139	IAWTAVIVWMGVIFYLSDQPATESNELSNKITENIITIVDTIFSSVNLDINSFNHIVRKNAHFFAYSMLAVFVINALSKSGMRWYRNSIVTLGVCIIYAVSDEVHQLVVPGRSGELRDVLIDSAGASVGICFYWMVTKI
MBD5501054.1	0.06240601503759399	133	FSFSAENGEASSDASVKITKWLVKIYYRLISGFQGNNNVILETVAETEGSIRKLAHFIEYMAVGFLSLGIAVMWVEHIGKAFMMIVVQLIVSAGCDEIHQYFVPGRYSSVKDVMIDTAGGITGMLVILCIMGI
MCB9667021.1	0.06246913580246916	81	VLHATEYMVLGLLLGWAGINTWPGRSRCWQLGAAFVIGLLAAASDELHQYFVPERTSDIKDWMADGLGLVVGLALAELLSR
MBQ1290784.1	0.06248275862068969	145	TFLPAVLLMILIFWLSDQPAVQSSRQSRQLSYRIVSGFNLVFRLKWTRAKLIALSLRMENDLRIVAHFTEYFLLSLFLLLPFRLKLKKTGRNLYLPPVLISIVYAITDEIHQLSVKGRAFEIKDLVIDSLGAVCAALTTYLILRL
HIX93272.1	0.06260162601626021	123	IWCNSLLDQTQSGQVSSEVTEVIRPILEPIIGEDNYSGGIVRKLAHFVEFGVLGGLLSLLMNRLHLTRGLSRLLLLPYLLTSGLLAAMIDETIQIYTNRGSQVLDVWLDFSGVIVGFALTHAV
MBU1565975.1	0.06265060240963853	83	DKLAHAVVYGMLAVTIISALSTSFKEKKPRVVLVGTTVFCFFYGISDEFHQYFVPGRVSSGFDVLADVFGAVVVCLFWAGLKK
MBR1477652.1	0.06268115942028987	138	LLVILYLIIWGFSAQDADTSGSLSHMITEKVIELIDDIASKNWSDIVKAELAEYFEHPVRKLAHFSEYACMGLLVYIMLGQWVENRRRLYIITILWVFVSAAIDEFHQTFIPGRYGSFADVILDTSGAVVMLIICRFI
HAU30883.1	0.06270833333333334	144	ILWSAVLIGMAGIFFLSAQTASESDTFSGKTIRIVVGVLMPQFEELSKAQQAKIVTAWQHTARKTAHALLYLVLGLLCMTALLQHSLDMKMRTAIALCISAGYAVTDEIHQLFVPGRGPQFSDVCIDACGALTGILLVVSVHRL
MBQ8201337.1	0.06277372262773724	137	ILWILTVAMGVTIFSLSAQEGPESSAASDAVVRFIIQMIDPDFDALPEADQISVFAFVKKLVRKGAHFAEFAMLGCLIRLLISSYGLRCGTRWSWLAGTLYACTDELHQLFVSARAAMWQDVALDSFGVLAGIMAAH
PKN36163.1	0.06280487804878052	82	ILHFLAYTGLGVVLMHLFHTSPTQRIARQAIFLTILTGTMYGMSDEWHQSFIPGRDASLLDAAFDSLGCMAAALLYRPLGRR
MBO8168470.1	0.06294642857142858	112	LWWLPTAAYMVLIFYLSSKTGDEVSIPTPDYVAHGLEYLVLSVLAGISLRKTTCLSWKNVFAISVIISSVYGITDEWHQSFVPGRYATAADWLADTAGAVVGQAILSLIKHK
NYF53554.1	0.06294964028776984	139	LPAALSVAVIVAESTATMSAENTSRWLYPLWARLFGPISTAHWAEVHHLIRKTGHFVGYGGVSVAFLYGWLRTLHRRRGSYRPIWLRAAFLAVSCTLLIAILDEYHQSFLPSRTSSPIDVCIDLCGAIAAQLLLLTWSR
MBQ9767122.1	0.06301282051282055	156	LSVLPAIFMLLLIFGFSAQDGDTSGSLSFRISLALVRICDRVFSLDYTDAELLTNAESIGLFVRKAAHMTEYFLLTLSIYLPLWVLLPKKPENDTSQTETFLKRYLLPTFLLSVLLAALDEFHQSFVPGRCGTPVDVMIDSVGIFIGCMVLVFCHR
MBX9687589.1	0.06309523809523811	84	STIYILSAQSGHPYWGPDTILLRKMCHVFEFSGLYLIAYWTLSLFSDLPLKRILMAAIFSISCAGFDEFHQTFVPARCGQFSDV
WP_087157743.1	0.06344827586206896	145	LSFLPAIFMMCIIFSFSSQTGEESGSLSYGISWHLVQAADKLTGSSLSQKEIHTWAEKIEHPIRKLAHMSEYFVFALTVTFPLWLYRIRGWKLFLITVLFCAAFAATDEFHQSFVGGRGPAVKDVFIDAFGAFLCACLVQVIAKF
WP_206537384.1	0.06350364963503646	137	VSSSQTYEEQSLTSSLDKLLANKPFEQQLSAISFHYAGSEISIAAKGYSSFIEFFIRKGAHFFSYALLGFSLFMGFSAFIKRTWLVISLSAGIPLGYAAMDEFHQMLTGGRTPLVQDVLLDFSGAIVGLLIAYVVIK
MBQ8514805.1	0.06359712230215832	139	LPLLLTIACAVAIFMFSRQSGMDSIRISNGLLRRLLAFWRDVPLTEITNAELRRYSRLIRKMAHFIIYFALGFCSYWSAYSLLSRFRKTAAFSFCVLYAASDELHQRYSIGRTGKIQDVFIDSTGAFLGILLSSTIASL
CCX42999.1	0.06366412213740458	131	LLALWIGVIWGFSAQSGTNSEVSSNGISTRIAELLFRTPSKAQYFAVECWVRKVAHMTEFAFFAMVALTTVEAMKARRPGLRAMLLTALLASTDELHQLFVPGRNAMLADVLIDCLGGALGVEVLLLIRRI
MCD8090499.1	0.06367088607594935	79	AHCFLYLILAILVFTQCRLYKVKPLWAFVVAVDCCLLYSLTDEFHQRFVEGRTSCIGDVCADSLGACIGAALTLVSEKL
OQB14397.1	0.06377622377622374	143	VLWTVTITIMTVIFLFSDQPAPQSDEISRGITVRITEAIPYVQELPEDEKETVVKNVNNTIRKAAHFMLYFLLGIVLILSIKYTFLNITAYKLWIISLIVCIVYAISDEIHQIFVDGRGAQIQDIIIDSLGAMLGSALPLFLR
MBN1179716.1	0.0638053097345133	113	VRWLPALGWMGLIFFLSNQSDLPHAPGAWLDTVVKKGGHALVFGILARLYLYALQGSGAACDRLRGWSFALAVVYAMSDEAHQAYVPGRNPAVWDVLIDAVGAATAMGVHRLL
HIS04868.1	0.06387387387387387	111	GSWAAVAACAAVIFLLSADNATQSSARSDGLLAFLFEQLGISLTSHIIRKAAHMLEYCGFALLLYNAYLQSFRSPQPVLSLLSAALYAATDEIHQYFSAGRACLLRDVFID
OLC53324.1	0.06388888888888893	126	VLPVFWATAVLFLGSSHFGADQTRAIVRPLLHRLAPTATPAVVEAVHAVLRKLAHLSEYGILARLWFGSLLARVDRTPRRASWLALAICLACAFADEAHQSMLLTRVGSARDVVVDATGALTVLIV
HAX60659.1	0.06402515723270438	159	LYFIPVILWMAVIFWFSSNNGDISSMQSGKVSYMMASAVDKAFRLDMSEAERVGFSESISYLVRKLAHFTEYLVLGVLLYTAVVNNFGILLDSLDRDLRIGKIVKLRYFLPAVIVFGYAGTDELHQYFVPDRCCSFKDVLIDTAGGLTGIVIIILCRYI
WP_207453549.1	0.06402877697841729	139	GLFLLVLFWMVLIFTLSNQPKTDSRELSSSLTEKVLSTIEIVLPDLEVNEERFHHIIRKNAHFLAYCLLGVLVIFSINRMKLAPIRSIGLAMVVCILFAISDEVHQLFVPGRGAEVKDVLIDSAGASVGIGLYVCITRF
MBH0183353.1	0.06409090909090909	110	WVPVCAYAGLIFYLSSQPHPEDDLPSFVLSFSDKVLHVVEYAALGGLCYRALCWGTNESWGNMALPLAILFVSLYGISDEIHQSFVPFRDSSWLDWVADTIGAAVGAAVM
MCC6108419.1	0.06413223140495869	121	SWVLVACMAGFIFFMSAHTSNELGEGFFEEVREALAGVLNALFGYHEDPVSPFCHFNEYLLFGVLLANALHSHMGWPAACLLALAIASGYGVTDEFHQSFVPGRTVDVLDWATDTCGAALG
WP_160683883.1	0.06422818791946305	149	VLVVICCFCIAFIFFNSSKTGTASNNISQNIVNRVVTMLKESDYLDSDIIDKIKEKGIDKSDLNVLVRKSAHAFEFFLLAVVVFITISFAKINKVESFIYPLFVVLLFAVFDELFQKYVQGRTSSLIDVLIDFSGGIIGTILSNMFFAL
MBO5788437.1	0.06423357664233574	137	VGNMAFIFYQSAQSAASSATISGSVTDVVVDVVVPDLSERPLPEQTTITGKIHTLVRTLAHGIEFATLALFLWLLLLAYPKTAPLQDYYKALFVALFCFLYALSDEWHQIYVEGRAFDMKDVAIDMAGVGVSIAVLW
WP_208926005.1	0.06430656934306571	137	ISWAAVFLWMGIIFYLSAQAAAQSDELSQGIAERLFNAVAKALPGLNVDYIQSNFIVRKSAHFLTYLVLSVLTMNALRQCSVKGVRQIAIALGICVLYAVSDEVHQLFVPGRSGQIEDVLLDSGGAIVGAALHRLFK
CDA69156.1	0.06436241610738257	149	ILILLFLWYSMIFSFSAQNGEISGSLSGSIALKTVQVFDKLTFGHRSEENIALLAKKLEFPIRKAAHFTEYAVLGCLWFFFFRIFLGKAGGKKQRICMLVSIGIVFLSAAGDEFHQTFISGRSGNFGDVLLDTAGGFTGIFLCGFFNRR
WP_040372335.1	0.06437908496732027	153	LIAAVFMFWALLIFYFSSQPYQDQDITPILHDYLSDLDLKEKLSFISFMYGGREISTENLGVDTFVEFFIRKAAHLAIFFVWGFLTYSLLTLFMKKHDKVRWLLSVIFVILYAVLDEYHQSRTGNRTPLKMDVVLDTIGGIVGITGCWIIHKL
KJS02068.1	0.06444444444444443	81	DKLAHLLAYAVLASATLFAFDERWRAEKGGLVVCITLSVCLVYGISDEFHQSFIPGREPSILDILADVSGGVLVCLLWLRL
MBM3271274.1	0.06452173913043482	115	IKALLLAGWMGVIFAMSAQPSSGEDSSWLLRLLLGPLAADLRPQDFATLHHLARKFGHFAEYFILALLWAWNLGAALPRLALAWALSTLYAASDEWHQQFVPNRGPAFADVLIDS
MBQ2933639.1	0.06466666666666665	135	SLIFYMSAQPAHESSQISGGIVSKLIAAFFSKFDSLSLTQQENLTQTLTIIVRKTAHFLEYFILAIFAVFAVQTYKKYKLKSKMIFAFLFCVFYAVSDEVHQYFVPGRACRLMDICIDTAGSAVAICLMILIFHK
HAM62654.1	0.06472868217054265	129	IAFILYLAWILLILGFTLQNGEASATTSKWYVEALHGLFMKIDLQVSLELLTTIIRKGAHFSEYAVLGGLSSMNARMNQNRLFYLSALLPFLDETIQTQIDGRAGRFSDVLIDLSGYLLGYLIGRMTRK
MBQ3507311.1	0.06476510067114097	149	LLTGLILVNMALIFFFSSESGDESGDRSAGVTDMILEIICPDYDRLPQAEQQAMLTRMHHLVRKTAHFLEYALLGFLITCLLVYLSRFPVPKIQVWHTWVLPAGFCLLYAASDEIHQIFSGRGPRVTDVLIDFAGAVFGIACLHLCVWL
WP_143182475.1	0.06477611940298508	134	GIVIAWMAFIFTLSSQPAQQSDELSKGVTEVVAQAVEKVAPGAELEVSNHIIRKNAHFFSYMFLGILSAYAFRKSGMNVIGASAFAVLLCVAYAGSDELHQMFVAGRGPGLRDVLIDSAGAGAGILMSMAVFAL
MBR2471486.1	0.06478873239436624	142	VFWVLTFIIMAVIFHFSSQTAVESTDVSNSFSEQIIRILQPVTKITEEEIPSAVESMDGMIRVAAHYAVFLLLGTTCYLAVYFTKDRRHLYKSLYSVGICTAYAIADEIHQFFVPGRSFQVSDILTDTAGVITGTAIAFGII
MBR3966436.1	0.064822695035461	141	IDLLLIALTLFFIFGNSAKNTEKSGADSEAVTSFIEQIPPIKEAIENNKLQPGSLEGPIRSLAHFFEFSILGAELMLLIILLTSSANIKYYFFVVLLCFILGLSDEIIQSFTDRSTEVVDVIKDIAGGAFGAFAVSLIHFL
HDX97997.1	0.0648888888888889	135	WLPAVIWTGVVLGFSSDALAAAQTSRVLLPLLRVVFPSADPETLEALHLGLRKLAHAVEYAILAALYARAVSGRFRLEGSVEEALLRQGGRILLGVALVAAVDEYRQSLSSVRTGSIRDWGIDLLGASLALMLLW
MBQ5926974.1	0.06492424242424243	132	IWTLVTLLFIGWIYSNSLQNGPQSTSVSEKVRDFLQTVYSSCFPKSDFTFSLHFVRKAAHFSEYALLGFLLHFTLKSYGLPWKQALFTAGGMLMLVAFSDESLQFLSAGRHPAVLDACIDISGGVCGYAFAW
WP_027631113.1	0.06499999999999999	138	IVWSVTLLWLCMIFYFSSKPSTESLQESGDILVHLNQLEESEIYNTTDSRVFDLHYYVRKSAHFILYSGLGFLTALSIVLIRYKSYTSYVIAWLAAALYGVSDEAHQYFIPGRGPTFADIKLDTISALAGVVTAAVIV
WP_155669057.1	0.06500000000000002	132	LYWLLPLGWMRINFHSSSQPYEEQDIKPLLSNTIDLSFLEPYLNWIVFTRKGAHVTVFFLLMIFFYLAFKKSTDLSKRTIIVVSFLFTVTYAGIDELHQGFTPNRTPYVGDVLLDSFGAFIAGLFLVCCKQL
MBQ9133256.1	0.06503496503496504	143	VTIGLCILLAAFIFSMSAEPAAVSGDRSTEIAEQLLSAVVSDWDRIESHEQSHMLSTMDHVLRKTAHFCVYTALGALLCLASLGFAASRRLHVLRSFWIGVLYAASDELHQAFVPGRGPAVTDVLLDSSGVLCGIAVMMLVAW
MBI4519015.1	0.06503703703703702	135	WGTVAAWMTVIAMLSSDAFSATNTNRYLDPLLRFLFPGISTSQILLAHTLVRKSAHFAEFLVLGLLVFWASRRGRPPRWRWRWMVQALVIAGGYALLDELRQAFVPSRTASFADSGVDSLGALVSQSLVYLRYRW
MBQ7790152.1	0.06513888888888891	144	ILFILIILMMCVIFKFSSSNGEESTKQSMGLIGKTIGFVAEIINPDITEEEKIILYEKYHIPVRKLAHISEYFVLCLLVCMFFGTYNISYTRVIIYSFILCFLYACSDEIHQLYVPGRSGNIKDVFVDSIGISLVLVVYYFKKR
HDX59766.1	0.06514705882352943	136	SLLWMGFLYLLSTDVGSAVNTEGLLVRLIRWLLPSLADRLSPETLELVNGALRKVAHGIGYAVLGALDMRASWRAGVRPAGSAMVVAWLASVAYAVFDELVHQAGVPSRTGTPADVALDTAGAAVGVILYAWWTRK
MBO9606665.1	0.06516339869281046	153	FVWLPAVLVMSVIFLLSAMSYQQQSLAKPLAGAIHRTQAGGLLSGVTIRYGSLTIDGAKDGPADVLEFFVRKGAHVAEYMLLAALVLLAIRHTTRLGFRSAAALALVIAAAFAVTDEFHQLFAKDRGARPLDVLLDSGGACLGIAVYGLIAKR
HCI74270.1	0.06517482517482517	143	SFLPAIALMYMIYSFSAQPADSSSSTSFYVSRKVVQAVDLVAQKNWEDWQINERAAQINGIVRKGAHMTEYFLLAIAVSFPLYVYGVRGILLMILAGVICVAYACGDEYHQSLVSGRAARARDVLIDSVGVLLGVIFTRLIGW
MBQ4071418.1	0.06535714285714288	140	TLIVCIICTLSFTFYQSSLSKESSTEQSDKVGGFLGEIFPPDTPTGEFVQENVREIAHYTEFFFLGLFVSLYVCLFLPGVRAEMPSRIKFALLSLVISPIIPLVDETIQIFSDRGPEIADIWLDIFGYLSSSVIVYLIFF
MBI2914848.1	0.06544642857142864	112	LAWGPALVYAGFIAFGSSLPGGTVETRVPDFVLHGLEYMGLGVLTHLGFRWGLGHTEARSALLAVLVSTVYGVSDEIHQSFVPGRESSLLDLLADGAGATLAQLLILAGRRR
WP_040760863.1	0.06552238805970152	134	SWVLVFLWMLIIFRLSSQVAEDSNGLSLGITGLIQKTLEKIVQTDSGRLNHLVRKGAHFSAYMLLAVLASNAVRQSGIRGVKGLAAALGICVLYAASDEIHQLFVAGRSGQPLDVLIDSLGACVGIGIFTLVKH
MBP5195562.1	0.06557971014492754	138	IWIPAAAAACMILSFSLQPGETSGETSGTVTAFLIDLFGGDALSISEEKMALLDGIVRKLAHLSEYAFLSFLTGLAITVNGFKRKLRFAYTAIMCLAVSVSDEFLQIFVPGRNGDLKDVCVDMCGVMIAALIIYYIGK
HCD82086.1	0.06558620689655176	145	TAALFLVLWMILIFTFSSQNAEVSSETSGSVVQKLCEVFYPDFKEAPAEEQTDIISSFQFIARKSAHFSIYTVLGILSALTFISYKGIRFYLRFAISAAVCLLYAVSDEVHQYFVPGRSCELRDVCIDFSGAVIGVIAVALCARF
NCN50886.1	0.0656363636363636	110	NAFLPPLLWAGVIFFFSSRSELPSASYSSLDFIFKKMAHITVFSVLFIFMDRGFRVYSRNYSLRKHWYLPVFICFAYAMSDEMHQYFVPNRHQTFRDVGYDMLGVFTMYL
MBD5491983.1	0.06576388888888887	144	LAGIFAIVWMCVIFAFSAQDKEESGAVSESFTYRVVSSTNFFFHLDMNDARVKEIADSIEGFVRKAAHMTEYGILSVLLYIWIGQWPMSFLRRWGTAFGAATVYAATDEIHQLFVAGRSGRFTDVCIDGAGAALGIIVFVLLVR
NUP89441.1	0.06584905660377359	106	ALIVMGSSRPASDIPRLFTLIPHLDKIAHTVEYTILGLLLARVAMRLRPLRLAQLTAVCGAFALAFGITDELHQSFVPGRSVSLVDLAADTAGGALGALAWVLGHR
KGG79630.1	0.06588652482269505	141	VVLLWLILIFYFSSQPAVKSDGLSRKVTEVIIEKVGRLVQLDSETSTTTDLVSKFNHIVRKFAHFGVYFVLGILVMNGFRTSGIRGSRAFIFSLIFCVLYAASDEVHQIFVSGRGAQVTDVLIDSFGSFVGIGIYKLIEKI
MBP7825848.1	0.06614285714285718	140	RYWLPPGLWMLLIFGASADTHSAEHSSRILEPLLRWLLPGLSADQLGLAVLLARKLAHGIEYAVLALLLWRALRKPAAADPRPWDWSMAGRTLLFVALYAASDEWHQHLVPTRQGAVSDVLLDILGGLAGLFVAWLIVRW
MBQ3306664.1	0.06629629629629628	135	ITILLITIWMILIYTLSNMDSYQSNRISKKSISKAIEITEKMQKKEVQYKNVKTLNYPIRKIMHMFLYFILAILVFHLIGMIQNNKSLSIIITIIICLIYASLDEYHQTFILGRTGQIKDVGIDMIGTIIACFLY
MBQ7715354.1	0.06637037037037037	135	ILRCAVILLLAFIWGHSLMNAGDSTQESDAVKGFLTKFFELFVGKGNVTSHLVRKVAHFTEFSALGVLFEALLHAHRKKTLFYQSYALMAGVSAALIDETLQFFSEGRSAKVEDVLLDGAGVLFGLLLCSAVFLI
WP_213167493.1	0.06637096774193549	124	VVIFTGSSQTQLDSPGLFQRLLGDELPQITDFLAQNDFWIRKVGHGFVYFILTLLAYWAFSKYSPYYVSGRPLLWAVAFSVIYAISDEYHQTLVPGRHGVYTDVIIDSIGVAMAALLIYWFRRR
NLK74836.1	0.06641379310344826	145	ISWIPMVILMIIIFCFSHQQAEGSNEKSLPIANGILSIHENITNTSYDGEERVEKLNIINHVVRKLAHFTEYAILAISVAFFLWTWNFKDLRLILLSIIITSIYAVTDEVHQLFIPGRSGEIKDVLIDSLGGIAGALLFYLFTRF
HAJ97683.1	0.06642276422764229	123	AQPADDSSLTSSHFAEFFAHILFHNYDSLSPEFQKEAVSGLTFIVRKTAHFSEYALLGFLWYLFLKNTRNGMFFSLALTFLYAVSDEFHQLFVAGRSGQFRDVMIDTTGGLFGILVAFVLLCI
MBA3300194.1	0.06657894736842108	114	LPWLPPVALMVLIFVLSSMPAGDEDHGPLYVLSRKMAHFGEYFALLALWWQALATKVPERRALAIALAIAILYAISDELHQTFVSGRAGRPLDVGIDTAGALTAALLISRVRLR
HIU24322.1	0.06658536585365853	123	AAVIFFMSSRNANELNHETGIVSAIKTWLMQQTNMLFGHSVDVSPIGHFTEFCLLGAALANALRWHLPLQKSAGAAIILGSLYGITDEIHQLFVPGRSCDPADWLVDTIATIVGALIISLFVR
KYD24248.1	0.06669172932330829	133	SRWLPVILWCLVIYSFSESSSFTGANTAHVLQMILSYLPFGGGDEEGSSFLNFLIRKAAHLTEFGILAALVWRALAPKRFAYAGAWLFATVYAATDEWHQSFEPGRTATPKDVAIDSCGALLALLIIWACRCW
MBI3969271.1	0.06677966101694917	118	FRWLPPAAIMLVIYVLSDQSALAGTGEPAISRKLVHAAEYAALAFTLGRATVAELTMRAPAPPYSTTFGAAWFFAVLYAASDEVHQSFVPGRSGRIEDFLVDAIGAAMGAGLLILARW
WP_070111371.1	0.0668354430379747	79	ANFIVRKIAHVMEYFMLSCFIYRGYKKSEFNNPLIYTFVTIFILACLDEIHQTFVPGRDGRFKDVLVDSIGVVLLVAIL
MBI3297949.1	0.06684684684684687	111	WLPVALWCVVIFAFSSVGGSGLSGGFLDFLMRKGAHLGEYAVLMLLTRRALAGSGAPLPEAGAFLFCLLYAAGDEWHQTFVPLREGRPSDVLIDACGAAAAWVLARWRRAK
MBQ3149998.1	0.0668702290076336	131	SWLLVIACMMTIFLLSSQTGENSAELSDTVMGPVGRLITFLFGEEGHNIFRKFAHFFEFAGLSFLLYNAFFQTKKSKKMSPYIPFFTSVIYAVSDEVHQLFVDGRACRIFDIGVDTLGIVTGLAVFYCIVK
WP_176762907.1	0.06703296703296706	91	STRVLDALLRKVAHLSEFTLLGFVLCTSCSFFNGLNEKKVWVTLLIGLCVAVIDELLQRFSPGRSCQISDMLLDWCGVWIGLGMAVGVRKI
MBQ9544385.1	0.06708333333333334	144	IRWIPALILMVVIFSFSAQDAPTSSKVSTEVVELLDPIVEPITRKMTPVQKQDFKTSFHDTVRKSAHFLIFLLLGAAFMFALAPYNFKGLLCHFISVGLSFVYACTDEFHQSFVSGRGPAFTDVLIDTAGALIGVLIFWGVRTL
MBO4925161.1	0.06711111111111115	135	LSALVLATALMIFLFSAQNGAESGDASNRITRWLLKIFYGGFSDLTAKRQNELVRAWSLWVRKAGHFGEFFLLGLFVRLLLHWLPVPYRSPIGFASSALYAVTDEIHQKYVSGRAAMAGDVLIDSAGALCGVMLA
MBQ5902570.1	0.0671527777777778	144	VAWLAVAAWMIFIFCMSNQVAEQSGEISKTTTQILFERFFSGFDELTEEQQTKLVLDAEYAVRKAAHISEYVILSALVITALLFNRLNPLKRSITAVSISIIYAATDEFHQLFVLGRSGKFTDVLVDSIGIITAAALYLLITYI
MBQ8351205.1	0.06725925925925927	135	VMVVLLMFTIGFIWSNSLRNATASTEQSGFFKDLFRQMFDITQEPFRFLYNNLRKVAHFSEFALLGAEAVALLWDTKKGRGLRLLCGAGACLAVAVVDETIQYFVPGRYASFIDVCIDGAGVLCGMLFCCGAFAL
MBE5868497.1	0.0672932330827068	133	IFSFSAQDGETSGSFSLTISRMGMKLWNGLTGGDWSSYMIEQMAAYFENPIRKLAHFAEYGVMGFLIHSLWMCWRRTSRRWILYSVIWVFLSAVADEVHQYFVPGRSGNIPDVFLDTCGGVTGVFLCILLVRL
HHU80145.1	0.06743589743589742	117	VYLGLVIIWCFTIFIFSHQPGEKTKETSDIISGPINENIGGGRDWGIFIRKGAHLFEYTLLAFLVMLLVSTSSLQLKYQIPFTFLFCVLYAISDEWHQTFIPGRYGNFTDVLIDAGG
PYM84679.1	0.06750000000000002	116	AFWLPPLVWMAAIVWFSGGAFSAENTGSVLRPLVRWLLPGASDAQIAALHALIRKSAHVTEYAVLAALWFVALTRERGLSRPRAAWLAFLVAVGWACLDELHQATEPSRTGSAMDV
WP_079560683.1	0.06751724137931035	145	LILIVFLVVLAISSSMTYEQQSIIPELEQILANKPFEKQLSVLKIPYWDTVVSVEERGYFKFVEFLIRKFTHFAGFGCIALGIYFAWGKRRFAAGIAIAGTAIIATLDELRQSFTPGRTMSGQDVILDTAGAVVFVGIVVLMRKI
MBO4362887.1	0.0675757575757576	99	KAETVAKISLFVRKAAHFTEFAALGAAVFVHVALTDRAKKGTLRVWRAALIALPFSVLYAASDEVHQLFVAGRAGAFTDVLIDSAGALSGILLALLAFR
NDD62455.1	0.0676	125	FHWLPPVGWMGVIFWFSTDRFASGVTVSRFELWVEWIAPWIEPPVRVQLHILVRKLGHLAEYAVLAVLWMRAFDSRDWKGGLSRYATRAGLVSLLVLGYAIADEWHQTLTVSRTGSLLDSLIDLA
WP_214779808.1	0.06760869565217391	138	LAWGAVLLWCVLIFSLSAQPAAVSNELSKGVTEAMIEHAEKVVPDGELNIGRLNHIVRKNAHFFLYLILGILVLNALRQSGKKGKGAYALALLISVLYSMTDEFHQLYVAGRGAHVRDVLIDSAGVVVGLGGYFIICW
WP_159755841.1	0.06762237762237759	143	SFLPALLMMYVIYSFSAQTADVSGSLSYAVSYKIVEIGNDVLETGFTDEQIGRYAHRIEHPVRKLAHMTEYFLLAVAVSFPFYVYGVRGFALMLVAGLICVGFAAGDEYHQSFVAGRGPSKKDVMIDSIGAFFGIVCVRIICW
MCA0386257.1	0.06762820512820514	156	LLVLFWTLLILFFSSQPSEASHEQSGAFVKLYDAANQVFRFNENPVLNRIENFVYMDLLEGKYLSTNAKIRKLAHFTLYGVLGGLTTLVAYVISTYLNWQKSKWFLSLISGILFPLIIAALDELNQSRIDRTSSLSDVLLDGTGAGCGTILVLVLI
ABK61351.1	0.06762962962962965	135	LLWLTVIMWMGLIFKFSSQPAVQSNKLSTKVTSINVKAIEKVKPNTKFNIIEFHHMVRKNAHFFIYLVLGILTLSALRKSGVKGYKGIIFALLICFIYAISDEIHQTFVPGRSGMVKDVFIDTAGATVGILGYII
MBQ7557773.1	0.06767605633802819	142	MSLVAVVLWMRVIYGFSEQTGLESTAVSNQVSGKLVKLVDALTGHSRSPEEVKLLANKVEHLVRKAAHAAEYSVLAFLIYLHLSIYGINLGTKAFLSWLVSTVYAFTDEWHQTVVAGRSASLKDIVIDSVGAALVLFVILMV
PYJ93016.1	0.0678688524590164	122	LPVLIWLGIMFVGSTDLMSAEQTSRFLVPFLRWLKRDIATETLAQIHFYVRKLGHISEYAILAMLLWRAVRSATNLRMKKSIVFVAVWLACGIFAASDEFHQTFIASRTATSSDVAIDLCGA
MBP7862925.1	0.06788135593220339	118	MRWILVIVWMGVIFAFSHQANSSEKTAVVFGGFNIFARKMGHISEFGALYLLLRQALRKHIDIKKATYLAVLLAILFAASDEWHQSFVPGRSACVEDVMLDSSAVLVAFLCVNTIDKM
OGW54612.1	0.06788235294117646	85	FDKAAHVSEYALFSILLFRALNGSLRGSSFLFLSIITIVITLAYGISDEFHQSFVPSRSSDIKDLAADGIGALLAMTSVFIKRRI
MTI68266.1	0.06789855072463766	138	VYISLVLIWLIIIFSLSSEVGKKSDIKSKTIVNLIYDKSDIIEFDNITEKELNYYVRKLGHVLEYFILTIFILGLLKTLSIDIKYKYGLAYFISTTCAILDEYNQTFVIGRDGRITDIFIDNLGIVSALVIVSIFHLL
HGV41930.1	0.06791044776119406	134	IYWLPPLLWAALIFAVSANPDPYRTLAAWLGLAGAGAETPRLLPWLSNESLGQVLHFAEFAVLGALVQRALARQGQAWQGQARAFHLPAPRRAFALCLAYALFDELHQSFVPGRAFQLPDLALDSLGALLGICL
MBE6915952.1	0.06798611111111112	144	LRWSAVLVWMGIIFFFSSQTAPESSGQSGTFIRAILSWFDTSFETLTTAQQELRIEELQHVVRKLAHMSIYAVLGMLCMGALYTHRLKTRHRPCLSVAISVVYAISDEWHQTMVFGRSGELRDVCIDSLGALLGVLFIFAIYTL
PYQ38617.1	0.06801470588235294	136	IAAILWLIVISIESTTYLSGQNTSHILYPIFHFLFGIDQAHFEPWHHVLRKAGHVVGYAMLSFFLFRAWRETLPVEPRRWTPRWASLAVLGTLLVASLDEWHQTFLPSRTGRWQDVVLDTSAGIVAQVLLSLFFRK
WP_135152094.1	0.068015873015873	126	PWICAAVLLCALIFYFTQSDNFTNGSTIRKLSTIMEEPKDDVKVFNMVLRKGAHFFLFGTLAILLKIIFYKHKRSYLVAWFGATLYGVGDEIHQLFVPARGASIFDVMIDSSGACLGLIIFFSINR
MBI1709820.1	0.06802919708029195	137	ISSSMTYQQQEIHDNKINRYFGWLENIVAGWDFTYGGRIHNVQVDGRAGLAQFVLRKMAHFGSYFLLGGFGYLGLRRIFKIKWVAPVLTWFMAIAFAVFDEYHQFLTGDRTPSVHDVMLDGAGALTAILLIMLVLFI
MBI3911729.1	0.06804347826086957	138	LAPPVLWMAILFVLSSDLGSSPRTEGVLDSLLLRLFPWLRHHLSLAALDVANHWLRKTAHVVAYFLLGLLNLRAAGYLEGRRSTHGVLMAWTAAVLYSLFDEWHQSFIPSRSPEAGDAGIDALGATLAVLICLYQWHR
NSW52329.1	0.06812500000000002	112	YRWLPMFVMMTLIYALSSMSSESVAEQVGPITSPLVVAQRNTTLFSGLSDLPWLKIGHIVGYALLGVSAWRGFYLSKHDTIWLPVLICFLYACSDEYHQNFVPGRSGSLNDV
MBI4153565.1	0.06816513761467893	109	WMPPTLWAVVIFLFSTLPTVKTFEFYWWDFTIKKSAHIIEYGIFSLLLYRAFINTGVDRKKAAIYSILISVLYGLTDEYHQGFTPGREPKLRDVGFDTIGAILAIYSIW
WP_015906858.1	0.06822222222222223	135	IRWALVFVWMTVIFCFSAQEGAISHQKSFSIAIFAEKFIEFFTGKDLINSHNRKNFELFIRKLAHVTEYFILSMLFYKAFFECNRNSKKSFILTFIFSVAYAISDEVHQIFVSGRGPSAVDVMIDTIGIIGYLLI
WP_091349587.1	0.06822695035460993	141	IAWLLVFIWMAIIFYFSSQQGEESSELSSGLVQVVVEITEKLVPNTVNRLDYNTLHHFIRKQGHFFIYFILGILTSNALTLSRVKGQKNIWLSLSVCVIYAITDEVHQVFVPGRSGEVRDVLIDSIGAFAGIVIYRNLRFL
MBD5159710.1	0.06835714285714287	140	IFIILALAVMVLIFRFSMQDSSESSGISSKFTDFILNKFVRDLSADEKKNFLETAEYIIRKLAHFSIYTVLGFCMSSAVGKRHFITSGNVITVVIGFFYACSDELHQYFVSGRSCRFTDVIIDTSGVIMGITISVVLFRI
NCN87770.1	0.06837837837837842	111	NAILPPVIWAGVIFLLSSQQTLPGFETSALDYFLKKIAHMFVYAVLYILSARGVDMIFDKKSDKKVRIFLPLLLVLIYAVSDEIHQSFVPNRYATLRDVGYDILGSSLVIL
MBQ7693047.1	0.0683950617283951	81	HFVRKSAHFCEFGLLGAETALLFWLRNGLGLQNGVNSAFACLLAAVTDETVQSFTGRGSQVRDVVLDFSGTVLAILICSAF
WP_182302736.1	0.0684848484848485	99	EHVRYDHANDYYYYPFLLRKLAHFLLFAGMTASLMIIASWTGIRRRWLGCIPVALGLWAIADEAHQWFVPDRHPSWFDVGVDMVGVASGLAVFALINRL
HCG67387.1	0.06859813084112151	107	VNSFFSQLGLKPISENLLRKTAHFCEFGMLGILASSTGAMFSGAYSAASLPSLRRRGFFISFGVSVACAVCDETIQYFVPGRACRVTDMLIDSAGALCGLAAVLAFC
HHV18994.1	0.06862068965517241	145	LSWIAVLLWMFLIFVLSAQPAPRSNGLSQKVTEVIIEKVGLLVPLDIKTSTTTDLIKRFNHIVRKCAHVSEYFVLGALVMNAMKTSKVLKFKALIFSVLICILYAISDELHQLFVPGRGAQVMDVLIDSAGAIAGIGCIFLIKRR
THJ21431.1	0.06863247863247864	117	WYWVPVVLYAGVIFYFSAQSHPDDGLPSFLFEEISDKVLHAVEYAGLAALCYRAFRWGVTGQAASRALIFAIVTASLYGITDEVHQIFVPFRESGWQDWLADTIGAIIGATSWRFIR
MBI3080734.1	0.06870689655172417	116	LRYGPAVLWMGVIFVLSTDPFSRGETGRFLLPLLAWLFPEAAPETLALLHEALRKVGHLTEYGVLAVLWYRARAYRTAAWVPEAARLALLVAVAYAVTDEFHQVLVASRTGSVVDV
MBQ4274198.1	0.06882352941176473	119	VWLLVMAATVGLILQQSTLPPQQSAEASDAVTKIVVPIVGGPETTLGGFFERFMRKIAHFVEFFILGAEAGCYLFRRVRAVTLSLLSLFGLAVASADELLQRFTGRGPAVTDVLLDLAG
MBS7195904.1	0.06885416666666666	96	KEQWRAITQGINKFARKSAHVFMYFLLTLFLIAGFSNINSKLSNYYILFSLLCNLVYAVTDEVHQIFTDRTSTVSDVFIDLFGGLVSVAVYILVKK
MBP3379372.1	0.06888111888111884	143	IFFILTIAVMTAIFLFSCENSGDSSETSGTIVEIVIDLRYDNFNELSPAEQQNIYDDISHIIRKTAHFTAFAALGFCVSMFLGRCKFFSAKKLGALVFCFLYACSDELHQYFVPGRACMFTDVLIDTSGSLTGMFISLIVFTL
MBE6050217.1	0.06888888888888887	135	IRWGLLILWMAVIFIMSQQNGENSSEQSRFVILIFSSLGIDINGQFGELSTFIVRKAAHFTEYFILFVLSYRTIKLYYQDKKSMILVIAFVFIYASSDEFHQSFVPGRGPAFRDVLVDTSGGVFAGICIGIKNKI
WP_039679082.1	0.06901408450704229	142	IFAVLLVIWMAFIFSMSSQNSEVSSNTSGGTIKMILSAVPNFNEQPEEVQENVVENLQFITRKSAHFIGYMILGILSILTFLQFEKINKKPQFAFLLCVVYAISDEIHQLFVPGRAGQVRDVMIDSSGSFVGIVLVLLCIKI
WP_228351732.1	0.06918918918918919	148	ISWLPAFFMMVIIFYFSSRPVTISNESSASIAEELLNLYETITDNTLQADARSSILAATNHYVRKTAHFMEYALLAMTIAFHMSVIRSNKTRLILVSVLLSALYAASDEFHQTMVPGRGGQIRDVILDTAGAVTGTLLFYYAITLIAR
MBO6140483.1	0.06927536231884057	138	VFLALALVWACVIFGFSSQDAEQSASLSGEVTEVIVDTFEVKTEPNIIEHFVRKTAHFTEYAVFGGLLFLSFAFFCRYKQKSPYLALIPSCLVSLVYAASDEFHQGFVSGRSPELIDVCIDTSGAVLAGALICLIIYI
MBR1758137.1	0.06932835820895525	134	VLAILWMAVIFIHSAMPGDLSGAESGFFAAWLAKWLPIEKELLHLFVRKGAHLAEFLILGVLLQRLFARAEFRKWPEMGTFARNGCAFFCGVCYAVTDEVHQLFVDGRAGQVRDVLIDAAGVLLGVLITHFARR
WP_223196453.1	0.06933333333333333	135	SFLCALIIMFTLFKSSSETYDQQTLVPWLDKILAGRPFESALSHISFNYAGSEISIAAKGYSSFIEFFIRKGAHFFTYFIMGGSLFVGVLGVTKKYKWAFSAGLFFPLIFAATDEYHQYLTGGRTPLVQDVILDF
MBM4432032.1	0.06936936936936937	111	WYWLPPLLMMAFIYSLSAQPVLPQAPGEWLDAFIKKLSHMIEYTILFLLLWRAWRYSRPRLPARHPALLMTALYAVSDEVHQSFVPGRHANWYDVLFDVSAPLLLWWIGHR
MBQ8398000.1	0.06941666666666667	120	LWAALSLGVLAFIFGNSLQTADISSAASGSVVDWLAPILEHTALDEQQTTFLIRKLAHFSEFALLGLCLCGTAYGFALTRPVLCAACAGALAAGADEFIQRFVEGRSSQFTDVMLDTAGV
WP_066363367.1	0.06942028985507248	138	PWIIVVLWMLLIFNFSAQPAQQSDKLSIGITEKVIAVIGKITPGTNMNLLESDHLVRKNAHFFIYLTLAISLRFALRKNRIIGMKRILLVIGICLCFAISDEFHQLFVSGRGAQVKDVFIDSSGAIVGLVIYGIVNRR
MBR4059755.1	0.06942857142857144	140	YITLTIVWTIIIFSFSLQPADTSSQVSSGFGRWLIEVFAPNFIDEFESMSEEQLAYIHFLLRKCAHFTEYFILGALVLLSQRHAGIRRKIFTGLVICMLVASVDETIQLFVSGRSGQISDVLLDTAGAAVGSLVVRRISR
WP_207721158.1	0.06943548387096776	124	LRWLPAFLWMGAIFGFSAQNGEESAGLSEALEAFLFRTGAAGPFQFVLRKGAHFCAYALLGMLCLLGARGVARLQGRWWRAPALAWGLAALYAAADELHQAFVPGRSAELRDVLLDACGALSGI
WP_057871261.1	0.06957746478873242	142	AILFVSSSMTYHQQTTVPLLERYLAAKPFENQLSHISFTYGGQVVSVQVAGYFKFIEFFMRKAAHYFIYLGLGTCFALALRKRLDGKILTIFVCTLMSLGYAALDEFHELLTGGRTPLFQDVILDGIGALTGILLVVWFKRK
KKT58509.1	0.06963414634146345	82	FIVKKTAHFIEYFILAVLIFRALKQSTEYSRVVLILLTLLVTVVYASTDEYHQSLVPGREPRYRDVAIDSLGVVTASVLISL
MBC8028739.1	0.0696350364963504	137	GRYGPLLLWIAFISFASTGEFSSDNSSRFVRPLLLWLFPGISEGQLAGVHFLTRKLSHLAEYAVLAFLARRAFVLSSNEFIQRRWFQLSLTLVVLCSLLDEFQQSYSPTRSASLLDCGIDVIGGLTVLLIFRAYGRR
MBN4074890.1	0.06970370370370368	135	SWLAVLLWMVLIFNLSSQPANQSNKLSEGITKAIVDTVERVAPSTDFDLSRLNHIVRKNAHFFAYLVLALLVMNAVRRTGGNDIKLTLLICVLYAISDEMHQIFIPGRSAQLSDVLIDSVGVVVGIVMYLGISGI
QQS46406.1	0.06970802919708033	137	RYWLPPLAWMGLIFYFSTDTFSGQNTGSIIESILGFLNLRLDPRLLARIHFLIRKAGHFAEYGVLAALLFRAFRGASPDLWRREWFIRTLAVTAAWALLDEAHQTFTRSRYGSIIDCAIDVAGGLAVLGMIRLYVRM
ADQ45280.1	0.06972413793103449	145	LSWATVHLWLLIIFSLSSQPGPKSNDLSKSVTKQIVKATQKVIVQNTYIKPRKNIMNKLNNLVRKYAHVVMYLVLGILVINAFVISGIRAYKAFIFSLIFCLFYAASDEIHQLFVPGRVAKVTDVLIDGIGALIGIGLYKFIFKI
MBE6787465.1	0.0697241379310345	145	LSVILLVCWMTFIFFLSNQNADASSQTSGQVIEVLAEKFYPEFEQMTEPQKQEVISSLQFVVRKSAHVGMFAVLGLLSFLTFISYVDLRFFTRTFWAVAVSVLYAATDEYHQRFVGGRSCELRDFLIDTAGILAAVLLCTAFVKI
MBS1112857.1	0.07007407407407405	135	IYWLPPVAYMIFISPMNDLLTSHSTSSLIMPLITWFFPDASQHTSETLHILLRKTGHFLEYAFLAFLLFRGFRGSRKTYQYTWILYAGLISLGYSALDECLQTFIPARTGSFYDWLIDSSGIACSIGMLLWKKKR
MBQ7796031.1	0.0701388888888889	144	LAWLPAMLIAAAIFYFSAQPADVSTQMSDGVTTLLLRIAEALGLMELSPEFVRECCELLSTPVRKCAHILEYMILHGAVLFALYHWSDDMRGRKWLIWAWSLTVLYACSDEFHQLFVPGRAGRVSDVIIDSIGVTIITWILWRR
MBI2872068.1	0.07016949152542373	118	LRWLAPAAWMGLMSFVSQQSSPPEPRLPSGLLAFLGGHEDKLFHFVEFAILAMLLRLALGTARPKLRALLMVVVGCALFAATDEVHQAFVPGRDASPLDGLTDVAGAVSGLLLTHWVL
MBU4304068.1	0.07018181818181822	110	YYWLPVFVWAALIFSVSSISRFPEKAAPLFSCDKLAHMIEYAILAFLLARAFRNSDSQTRRKNFRILAVICAIVYGLSDELHQYFVPLRTPSAFDWLFDSIGAFLGPMVY
CDE81788.1	0.0703731343283582	134	FWSAAAIILMVCIFGFSTQSGTESNGLSMKVTKFFAELLFFRFDSMDVGQQTFIITELNFFIRKLAHFTVYTALGMVVYTAVVSSGIKLRHKRLCSLAICALYASADEIHQYFVSERTMRLKDVFIDSMGSLLG
WP_053983044.1	0.07047619047619047	126	ACGILIACAILLIFRFSLQDAPTSNTLSKQVTQSVATVIEQTGLSESMKTPTNSEIRALAHFGLFFLLGLISMGSFLFQQISLRRATCITLILGMITALVDEIIQLSSDGRAFEWIDMGKDVLGVC
HIZ43143.1	0.07056074766355142	107	IRLALLLLWMAVIFSFSAQNGTRSAANSLPLAELLQLPEWVIRKGAHMAEYAVLAVLALEFLDTFSLSGKKAAAFAWLFSAVYAASDEFHQMFSAGRSASLKDICID
MBP3410368.1	0.07058333333333336	120	FLWIAAAAWAAMLFFFSGQDGAESSALSLKVTEYVMRLFPSLPFELDQVHIFVRKAAHFCIFALEGFLLGLAMMKTLPEKWLGGTLAVISCAVVAVLNEYHQSFSLDRSCEVRDMVIDSC
HIU21414.1	0.07067164179104478	134	LLPGDVSAATSDNFGSIVDDTLEGAGIDKGEIIAENDIDDWQLFVRKLFGHFGAFLFLGVLATVTFILFRKPGIRSLLATIGGVAVFGFAFACLTELLQTDLFTTGRGASFDDVITDCRGFFSSALAVLAVWLI
MBS6602005.1	0.07067226890756302	119	LRWTMLVLWMCFIFYMSSRSGSESQEQSDLVLSILNFLGLQLNESIKNIASFIVRKTAHVTEYMILYILIFRVVTLYSNTKKSKLIALFCMVLYASTDEIHQLFVSGRSGMVRDVFIDS
MBQ2443884.1	0.07080882352941177	136	TGIALTAGLILFAFVHSMMPGDVSSQESNSFLAFLENFFRLFGVSTELSGFLVRKAAHFTEYAAIRVSSMFCAKAFNDEKPLKYIFQVLFTGLASAVTDETIQLNVEGRAGQVTDVLIDFSGFLTGAALFLAVTSL
MBQ9859118.1	0.07084745762711867	118	VYGILIGATLLFIWGHSLTPASQSQAESDKVKWLLSLVLGDGAVTAFLLENIRKVAHFGEFALLGGELALAGRRLRLPRAWLYGLGVAAVDEVLQLFAPGRAPMVADVLLDYSGYLCG
OGX37703.1	0.07086614173228346	127	KFWFPVILYSGIIFLVSSIPDVQTPLGDDYFDKILHLLIYSPFGFLLTRAFLSGFGTGQGSPPLKAGRVFSERGVSMAVAFCALLYGISDEYHQSFVPGRNVSPWDVLADTLGGWVGAYIYFFLMKK
MBE6161260.1	0.07091549295774646	142	IKLLLVIVWMGLIFMFSNENGRESTKTSDTFLYKIVEVITSEKLTKEDKIELTNKYMFIVRKCAHFFLYFALAILVFIYLKEYIDISPSIIIYTIIFIIIYASSDEIHQLFISNRSGSIKDVLIDTSGGVTSILISYFICKL
WP_008825591.1	0.07094890510948905	137	ISWGLVLLWMAVIFYLSAQVADESSQLSSGITEVVGNTIQRILPFKFDSEHLHFLIRKGAHFTAYFILGLLTINAFRVSGLNRKQDIQTALLVCILYAISDEIHQLYVPGRSGQVTDVLIDSAGAVTGLGVYQVIRW
WP_123041899.1	0.07098684210526317	152	GYGAFLLGWMAVMFLFSSQPFERQDMRPWLERLVSSQQLERYLSWVDFTYGGHPVSIEELGAAEFVQFFIRKAAHVTEYAILGCLTLLLLRAIFRGRSYLPIAAALLCFAFAATDEYHQSFVGGRTPLPEDVLLDTLGACLGTVLTLLAIGI
WP_223491359.1	0.0710071942446043	139	VSWGLVVGWMALIFYLSSQRGEQSADLSGGITEWVNEVVEQVAPDAEFKMDEISFFVRKNAHFFAYMSLALFTLNAIRRSGWRGSLSMGAAFIISVLYAISDEVHQLFVPGRSGQVSDVLLDSTGALAGIALYAIISYL
MBR3997128.1	0.07102272727272728	88	KFNPSLQTLSKITRKLAHGVEFCILGSSVGGLMVSLKPVLRRCPVFMMLFFLLGTAVTDEFIQSFTGRTSNVKDIIIDFSGAIIGMLL
MBQ8330729.1	0.07106382978723405	94	RQTMVFIVRKGAHFTEYTILGGFLVPAVKEWMAADTIPVPVAMERITAWLAGTLYALTDEIHQFFVPGRSCELRDIVIDSCGVLAGVLVVSLVM
MCD7775552.1	0.07107142857142856	140	LLITLVILLAGLIFYLSADNADESNAKSDIVADSFAARVLSSFNLSDEQIELIIEKSVFIVRKTAHFAEYALLGFLLTAVAVSFGKTCAGCYAIAQITASAYAISDEIHQLFAEGRSCQIRDMIIDSAGAAAGIALMLIF
AKM82873.1	0.07107142857142859	112	WLPPILWGLVIFSFSSFKVGTATEIYWKDFIIKKTAHVIEYGILATLLYRAMVNSDIEKKKAIWLSILIAFLYGLTDEFHQSFTPGREPHLRDVIIDTIGAGVFVFGLVGNI
NQU10004.1	0.07121951219512195	82	DKVAHLIMFGVLGWLCARALHRAEGFCVVAAILIALVFTSVYGATDEWHQVYVPGRYPSGADWIADTAGACVAAWFYLRTQR
MBQ8288962.1	0.07123287671232875	146	VLLIMTAGWMLTIFLFSAKPASESMQQSDDIVEQLIRVFVKDFDSLSAVQQESLTHTLSMVVRKGAHMAEYALLSILLYALLSVWNAPRRRFLRAVLGWGGATLYAVTDEIHQRFVPGRSGMPIDVLIDSIGALAGVLIAVGAAYL
OGG10534.1	0.07127272727272727	110	WGPAFFWMGLIFYFSARSRVAVSDVYLIQFTIFKTLHLIEYGILYVSLFRAFRNTNHDPDWQNRARAFILAVVYAATDEIHQVFTPTREGRIRDVFIDTIGISLAAVYLW
WP_165056717.1	0.07128787878787879	132	WALVIVWASFIFFMSAHTGSDFDQGTDLIAQVKQWLNGIQAALFGPDVDVISSIAHFCEYAVFGALLQNALRLNIDARRAVAIAVICASLYGVTDEIHQIFVPGRACDPIDWIVDTLGATLGACAWWLIGKR
MBI3175870.1	0.0712962962962963	108	GPALLMMAAIFAFSSRTSDELPNFGSLDYFVKKSAHGLGYGLLALAYWRGLGFRRNLHWVAWLMALAYSATDEFHQSFVPGRHPSVTDVLVFDNLGALLTVNVVAWIR
MBE6549024.1	0.0713286713286713	143	ISALLSVLLVVFIFSNSLDNATESTKKSDAVYTAINQVAKEIGIKKEITKAFIRQSAHFLEFTALGISSALTLIFAFAPSPKQKLSQRLAFTVLTLPFCALIALIDEYIQTFSAGRVFDVADILTDTAGSFVGVILTFSVYLI
WP_232366977.1	0.07133858267716538	127	AVIFWFSAQEADESSKMSSGLLMRIIDFFGNLISDEELDFEFLHLFIRKAAHFTIYGILGTLVGQAAMETWGKLRKAVGVGLKISFFYALSDELHQTMIAGRSGQLTDVLIDIAGALVFLMIWALWR
MBE7039480.1	0.07141732283464569	127	FVVCIVAFIFSNSLKGSRDTVSQSKIVASKIQKVVDSDKKISRDIFHGVIRKIAHIAEFSLLGIGLGSTFYAAYLFWGKKYISLPILLGLSVAVCDEFIQSFGSRKSLVSDVLIDFGGILFGFLIIL
NLP08236.1	0.07143884892086329	139	LSWAAVLLWMALIFFLSSQPADQSNELSTGITEAIARTIEKIIPGTEIVIGELNHVVRKNAHFFAYMVLGILTMNALRSSGADRKKGFLLAMVICVIYAASDEIHQLFVPGRGCQFTDVLIDSAGALVGSGIVCAAGAI
MBP3913282.1	0.07149659863945579	147	IWAALMWMTVIFLFSARPGPESSMDSAWVGMLILRLVRPGFSALPKAEQLRMADGISFIVRKCAHATEYAVLSGLIWNALKGCFPISTKLSIKRRAFLAWGFTVLYAITDEIHQMFVPGRSCELRDVLIDAAGALAGLLICMFFHSR
OGM88994.1	0.07166666666666666	114	KLWLPPVIWAVVIFVFSARPVTPASQIFWQDFLLKKSAHVVEYAIFSVLVYRALKESGVRKYNAGLVAILIAVIYGATDEYHQSFTPGREPRVRDVFFDTIGSVLAIYWLWNWL
WP_199620925.1	0.07175675675675675	148	IFVLVWIVVIFYLSSQPYQKQTIIPYLKSHLSENSLKNKLPDVTINYNKIHIVAKKQPFHFMEFLFRKSAHFFVYGVLGLLISLALSSYKGNPAWKIFIVVIFTAIIAVMDEWNQSASSSRTGVIQDVGVDLAGSCIGLALGMAIVKL
KKU54859.1	0.07182926829268298	82	KGAHIFEYAILAVLWVRVFWLRFKDEDNHSYHWAIFASFVYAVSDEIHQVFVFGRTGKISDVFIDLAGIALGVWLYSYLIKK
MBQ1950807.1	0.07184615384615385	130	LLVVIGVTTLLIWGQSLLPATSSPVQSDTVRGWLSGLLGQGPVALFLLTHTRKVAHFTEFAVLGCEWSLYRHRLCEKRGCWMWLSGLPVALADECLQFASPGRAPQIRDVGLDYAGYLCGFLVVWAVVRI
WP_217821892.1	0.07185185185185186	135	IKWLLVFLWMILIFSFSSQSGVASDEKSRFIVYLFNESGINLNSVFGNLENFAVRKFSHFTEYFILYILLFNALYEKSKMKKTFLLSIVIVFLYACSDEIHQFFVPGRSSRIRDVIIDTSGGFASLLCCLFHSRR
WP_134230307.1	0.07188405797101449	138	FSWLAVILWMTLIFYFSHQPATDSAKLSSGVTEFLLAAIQQLLPHVQLDLEQFHTIIRKLAHFFSYFTLGLLVFHALRQTRPNQKNSGLALLICMLYAISDEVHQLFIPGRSGEIRDVLIDTVGAFVGIFIYRMKHRL
WP_200760601.1	0.07193548387096774	155	LFCLLTCLWLIVIFGLSSQPYQWQTIQPVLHHFFSQESMRHVLPAVSFQYHHSTVDSQKNPFKFVKFLIRKTAHILLYATLAFLTRQALKQAIGSRLHIRLPHAPVVEVVTLLFVGLIAALDEWNQTHVALRTGAVQDVCLDLFAGSIGMMIASI
MBA2764877.1	0.07199999999999998	90	QRDLTTGLGTLDLIARKIAHAVEFGLLLALWDRALRTVITRRRALIAAVTITLVYAGLDEYHQTFVSGRVGSPFDVAIDAVGIAIAVVLV
PIR43554.1	0.072	80	AKEEIIDFILRKSIHITEYFILFIFSYFTFGKNNLKATVFAIMFAISDEIHQHFVPGRGPAFKDVLVDTFGIILGNIYIW
MBA3532163.1	0.07205357142857143	112	WGPSLLLMTLIFVLSSSSTLPNVPSPLLNRILKKSAHAIGYALLAASYARGLQGSGREPVILLAFLCTLLYAMSDEWHQTLVPGRTGTPLDVLIDISGTVMGLSLWQRLQYR
WP_147649308.1	0.07206896551724137	145	YAWLPAIIMVAAIITESTHTFSAANTDGMFRPVWEAIFGKVDNLRWQEIHHYIRKTGHFTGYGLLCITSLRAWLLTFARTLRHMPIGAWRARSALMAICTTVFVASSDELHQYFMPDRTGTIVDVGLDTFGGLCFLGVIALLFWR
MBP8968526.1	0.07208333333333333	144	ALFFYFLVINRFSAQDADTSGSLSFEIAEGIAKFFCSFSEHDASDVLTLAGYFEHPLRKLAHLTEYGILGLLFTGTFIPVIAQFRKQGGKGRTLYLLCNTLVFILAGFDEFHQYFVPGRYASVWDVLLDTIGSALFCFAIYIIK
WP_062421050.1	0.07216216216216216	111	WWPSLLIMGVIFLASSTPGKEMPSFGLADTLIKKGGHMTGYFLLTLSALRGIHQSGKKASALAMALALLYAISDEFHQTFIPGRHPSAFDVLIDMTGAGLALWAEQAFPWL
NLY93847.1	0.07217391304347827	115	LAWLPAVLYMALIFTLSSMPALAPYAKYVPLRDKGLHFLEYAVLGFLTTHASGRTFPDRTRARVVIFGWLTAVLFGVSDELHQAFVPGRTAELADLFADAIGAAVGTGIRAFIRR
WP_215142192.1	0.07227272727272727	132	IWIALILIGLFFSSATPYSDQSIVSPLERFNWSWAEPTLANVQFDYAGKEISLDALGTAGLIEFFMRKAAHVVTFLVLGALFVKAISRTNIHAGLNLLFAWSLANTVAIFDEYHQSVTPERTALLQDVLLDS
NLG32644.1	0.0722857142857143	140	VYWVMILACLIIIGFLSRQPSQEQDIRPIINRYKPLIEFVQEMPQVRFPYAGRIVDSWENPADFIQFIIRKLFHFTFYGFFGVLLIMATGGFYELKAIRWILAGVFLGAVAAGDELNQFYTPGRTGCIEDVIVDMLGYLV
OGM60697.1	0.07243243243243246	111	KLWLPVFIWAGIIFFFSSRPTTAVSDIHWKDFIFKKTAHVVEYAIFTTLLFRALKESSLSRLRASYYSILIAIIYGLSDEFHQNFTPGREPKMRDLIFDTTGILLAIFIIL
WP_072370235.1	0.07243902439024391	123	RGIALVCWVLFIWGHSLVPGPGSTAESDAVARLVTSLVPSLEAVDAHLVTFVIRKGAHLSEYAVLGALASSWASARGIGATPRSLLALCAVPLVDECVQLLVPGRTGQPLDVLIDVTGIAVGC
MBQ9182013.1	0.07247619047619049	105	IKGAVNITNNVLNLNLSDKKIDKIVTNLNYPIRKCAHVLEYLILGILLMYAIYNNNVKIIYIIIGFIFLYACGDEFHQSFTGRTSKFLDVIIDTLGGTLGVLLYL
MBS4025926.1	0.07248322147651005	149	KYMLPVIIWVAILFYFSNQPFQVQDVQPLLARVIGEDQLRALLPPIEFQYGSSLISSQEPYRFVQFFIRKGTHVVVYGVLGLLVLRLAIHLAGTRLKAILYTLYLVGAVAYLDEYNQGLNPNRTGSFNDVVLDMAGALLGIAIYLHWQK
MBX3120200.1	0.07253731343283581	134	WPAVLWALVIFATSSTVVTTKQLVKTVASNTVVQVSSSGFDAFWREYWWVFVKGYHALEYMTLFLLLNKGLSSKADWTFERRWRLSLLLTIFYAATDEYHQTFVPGRGGLVSDVLIDTGGAVAAAFFVLWLERR
MCE2440721.1	0.07255813953488371	86	VLNYAVRKLAHLTEYAVLTYLIMRSICIEPRRFGPCLAWSAVLSVCFAVTDEIHQVSVPERLGTWTDVLYDAGGVLLMVYLLWKIR
RXZ83402.1	0.0727142857142857	140	IAWAAVICWMFLIFYMSAQPGHQSDQLSKGFAATILRAVEKIFSQTDIDMSKFNYFIRKNAHFFSYLLLGMLAAYAVRKVSSHSFWRRAVYALGLCVLFAISDELHQLYVPGRSARVFDVMIDSAGATVGIALTMAWQRW
MBP9820577.1	0.07274725274725274	91	SQDAITFIVRKSAHVFMYFILGMLAFNVLRHYTQNSKKLVGFSILFAFVYAISDELHQAFVPGRSAEPRDVLLDTIGASLGVALYMLIIRR
NLZ52048.1	0.07279411764705884	136	LSWTAVILWMSLIFYLSHQPAAESSELSDGITEVIIQTIEKVAPSANLTVEDFSHIVRKSAHFTYYLVLAILVKYALERSGVHGGRNILIALLICILYAISDEVHQLFVPGRSGEIRDVIIDSTGAASGILIYLGI
NBH48815.1	0.07284671532846716	137	IWQAVLILYIAFIFSNSLTPAVRSSAESGFVMEKLHALLGALGMRDVSWLTEHLIRKGAHFTEYTLMGILLFRSMKTLDCGKIVIVRKLHEAAVFVIPFVDETLQLFTEGRSGQISDVWLDMSGVAAGLCISWLAVR
OIN89980.1	0.07292929292929294	99	RLWLPVLIWMGVIFTFSAMSINGQAKFSWPDFIIKKTAHVTEYAILFWLTYRANKSFKYSLIICLLFALSDEWHQTLTPGREGTLRDVGFDSLGTLLSL
MBO4453278.1	0.07297101449275363	138	SLIAASVLATAFIFYNSAQPAAVSSETSGGFTEFASQLLENIGFKPDRNVISFIVRKTAHFAEYFILSALVFFSVALRVSGKKIPFASSVGYCAAVAAVDEFVVQRMTEGRSPEFFDVGIDTCGALLSAGIMLLVIHI
MBS1363811.1	0.07297709923664118	131	VCLVITIVLNCYLIYHSTLPGEVSSSKSETVTDSVVHVIDKVNPSNDSIIKKYGKNTIHLFVRKIFGHFGAFMVCSFFALMTMIFFLKNNYLRFGLAFLNGVFLAVLTEFIQFNTIGRYGTIKDVCIDLAG
KAB2638854.1	0.07298507462686568	134	LPPLLWMAVIFSASSDTGSAQHSSRFFEPLMHWLFPLMAKTRLDAIHYLLRKCGHLTEFAVLAVLMWRAIRHASPISPHPWRWSEAALALSFVMLYAASDEFHQTFVPGRTGQLSDVFIDASGAAIGLGLLWLV
MBQ3483980.1	0.07300000000000002	140	LLWAATILLMLTIFGFSAETAEESDSTSAIITRPLTELLAGMRAGITADEKAMLYEQVDHAVRKTAHFAEYALLGLLAALLLRSYGLRQWWLPWLLVSLYAVTDEVHQLFLPGRSGQLSDVLLDSVGALCGCGTIFLITH
MBS3963251.1	0.07300884955752213	113	LDWTALIAYCGLIFWLSSQSMLPVPSVFNAQDKVMHAGAYFVMALLAWRALRHAGLSGKLTLILAALFCSLYGISDEWHQSFVPGRNPDVTDWLADTVGAVGGVVLLHHIRKR
CDC49214.1	0.07308219178082191	146	LAWIPALVIMTAIFWFSAQPADVSTEMSDSVTRALLWTAEAVGLTDRLSPEQVHDLCGLLATPVRKAAHITEFAVLHLTVLFALFQWELPWKKWLKAALAVTVAYACTDELHQLFVPGRAGMVTDVLIDSMGAALITGLLWIVGRR
MBU1327442.1	0.07308510638297872	94	VPVIVWMAAIFIFSSNQRIAVSEEQVINFIVFKTLHVSEYAILYLLCYRAIRSTWPGSARLWHVASFLLSIGYAVTDEIHQMFVPTREGRARDV
MBQ9072182.1	0.07310077519379844	129	TVIFYFSHQSATKSSNTSSGFTDYILELIPLNKELKLGLQSFLKHSVRKIAHFSLYTLLGILSISFITTYNLSSLKKILISSVFGILYGISDEIHQYFIPGRSCEIRDVIIDSAGVIFGIIIFMLIYHK
WP_217266774.1	0.0731205673758865	141	WTLLIFHFSSQSYHKQSIQPILHNWFTKEGMLSVVPEMTIHYHHSTIEARKQPFEFIEFLFRKGAHLFIYAMLAVCALFALVRTRWKLGFKLLLAIVYVIGIASADEWNQARSVERTSAMQDIVLDSIGGFLGLVVLILCL
MCD7806910.1	0.07316176470588237	136	ILGILIALTLTFIWGNSALPGTKSSQLSDAVKEVIDWVLEAILPEDFFQGGEGDGTLVRKLAHFTEFTLLGTELTLLIWQVMGRSLTGPLLWGLLTAVTDETIQLFSPGRGSSVRDVWIDFGGVVTGMAIILLVRR
MCD8212373.1	0.0731707317073171	123	FIWGNSFLNKDLSSQVSGRVWTLVKPTLEVFVGSGNVTEYLVRKLAHFTEFFLLGFLTVSLCALSNRARFGHLLAASFFGLSCAAIDEGIQMFSDRSNQWSDVALDFCGCVAGAVISWLICRF
WP_010077636.1	0.07318518518518516	135	ISWTLMIVWMAFIFYMSSKNGNDSNEMSNVVINTLRYMGIDENRTLQSILTFLVRKSAHILEYCILAWFIFNVAKEYNNLIASSVFTLILSVLYATTDEIHQLYIPGRSGKMTDVLIDSIGICMGVAISYFVHKR
WP_184213573.1	0.07319444444444444	144	KIWTPALAGVAIIATESTPTFSAANTSSWLRPIAERFFGHISTPAWEEVNHLLRKTGHFSFYGLLCVLFVRGWLLTFARNPSIRTSVWRRRSWAAGVLSIFLVASADELHQSFLPSRTGLFSDVLLDTAGGLVLSTVAMGIGWW
WP_088036801.1	0.07326530612244898	147	PFAAWLGLIHFSSSQSYEDQNVQPILEGFPLDWVYTLLSWVSFRYGDSVVSLETRSPEAFVEFFIRKGAHVFVYAVLAILAFRLIYQILPKIYPSAAAAWLFVTLYAAIDEIRQYFHPDRSGMIEDVILDSVGGIIGLAVYIVWMKK
WP_101842998.1	0.07335483870967742	155	VYWVPAFIWIAVIYYSSSTPYEKQDIKPWLGDWVNFSWAGPYLERISFTYNNQEVSVAAQGIAGFIEFFIRKGAHIGVFFVLALLIYFALFYTVQQNKNKPLLAASAWAGTVLYAVFDEWHQGLTPNRTPYAGDVLLDAFGGGLAVFVILSVHRK
[truncated: 3,824 more rows]
