# Supplementary material for: The lipocone superfamily, a unifying theme in metabolism of lipids, peptidoglycan and exopolysaccharides, inter-organismal conflicts and immunity
Source: eLife. 2025 Sep 9;14:RP108061. doi: 10.7554/eLife.108061 (PMC12419801; doi:10.7554/eLife.108061)
Supplement: Figure 1—source data 1. [file elife-108061-fig1-data1.zip › hydrophobicity_raw_data/Wok-DUF2238.tsv]

id	Hydrophobicity_score	length	sequence
MBA2373635.1	-0.06738636363636363	176	WAGLAAMKATIVAVAVDAVIHHHQPRYRGKAMRTRAIGYVGTLCVVPLAWRMLPDRGRYPRGLDLAVSLPLLLDALGNARGVYMRAHVDDVVHLANGAIVAGVAGAVLAPRVDERWQAALAGAGVGVVAQTGWEIMEYLAFRLGARGMDLSYNDTMDDMIESALGAVIGGLFTLAR
TMF39084.1	-0.04556818181818183	176	ETAIVAAKAVTVACAIDALVNADTPRLRGKGMRVRAVGYVTGIAIVPAIWRALPNRGRYPRGLDLAVALPLLIDAGGNALGLYDEAHLDDVVHVLNAAIVAGVAGALFASRTDNPWEAAFAGTGTAIAGETFWEIGEYVAMKAGATGMGLTYGDTIGDMADSAFGAVLGGIVTWLR
WP_153555050.1	-0.04249999999999999	172	AIERTIRYGLVAVFVLGLRRRDPGTVVNAAVGVVGTYLTEFVERTCGVTLQPWHHLYVDTAMITHAVGMLGPYDDIQWWDHVTHTHSATILGGAVFAICRRTGRDPGPRVVAAVACGGLLWELVEYAIHVGADQIGVEPILVNYGKRDTLLDLLFDLVGAALVLALGDRVLG
WP_193662229.1	-0.03620111731843575	179	AALDVAVKTFLVLLLVGLVLRPDLGNLEGKGATERAIASPLLSFALPAWWWLRGRGRTDFPWIADLLISITCFSDLLGNRLDLYDTVRRFDDVVHLVNTGLLTAAFLMLTLPRRATRGQHLERALAFGATAALAWELAEYAAFLATSQASDRYADTLGDMALGVIGSAGAALLVHRARD
MBR2953445.1	-0.023744075829383884	211	MLVAMFDSAFGLGIVKNEPDIQQVLQTGANLCAMFIWEIGQLFSRKRWSRYYPTYLQDVLSPLVWGASFGGAYLNWYYSINSWDIILHVTLGGVAVIMGYELVTCIQKRDKKYVYVNIAVLCALGVSFLGCTGWEIFEFTFDQIAGGDSQHWSKALAEEAAILYNNPHLATPNIIPELDPMRYAVIDTMEDTLCNVVGGLIVYIGLRIKPY
OJU16111.1	0.0022164948453608324	194	MLGALALAVVAANIRQPFPEIAPLQHIPTVILLLAAPVLLDRFPLTDRSVLALTAFFLLHTLAGRYTYSNVPYDDWARALTGHDISRTFGVARNEFDRLVHFSFGLLWVGPFAELVRRHAGMNPKAAIWMAFLFVGAISALYEIFEWLLTMAVSPDLAADYNGQQGDPWDSQKDMAFAIAGAAMAGVLLWRRRE
WP_193383893.1	0.00603260869565219	184	SIFVVLLGLITGIVYGRTDHIYRSTTALIGLSLPLLLPRFWKPPEKLEPFVRPLYNRGTIAVLAVFIAVHVSLVNVPFTTIDLFHKEWRDADMISHFLGGLTTWLITAEILTGLNDTWFRLERKKLILYSFIVFFALSVAWEVAEKLSESQISFIRETPANKGRDLVMNTLGALFGLWMVEKRE
REJ74867.1	0.0093939393939394	198	QDRAAVVLVAALLALSLVQPLYPREQILQHLPTVPALAALYRIAGRCVFSSLGLRMLLAFLVLHIIGARYIYSYVPYDRVTDALLGRSLSDLLDLHRNHYDRFVHLAFGVLVLLPLAEFGARFGGMKRNWAVCFAVAAVLGFSALYESFEWGLTMVLSPGQAENYNGQQGDPWDAQKDMALASLGAALAAWPVSRAKS
MBM2809918.1	0.010393258426966315	178	FRGALLYFGTEAIKVTATDPGDRRFEGKGIAARNALLIGGFSLLLPVLYAVGARQRAFPWVSDAIFVSIPFLDMAGNSFDLYNRYGPFDSITHFYGNFAAAALMTLVLDGDAAHPRVARLLTASATVSFFHLLLEMQEYWTDELFGTHNVEGILDVEGDLLSGMMGTLTGVAVAATML
MBQ3306703.1	0.012543859649122805	228	TINLILRALVVLSMISQILNHNWNNVLLCIFTLILFTLPEIISKTVNITIPTTLEISVYLFIFASAFLGEVQNFYEIFTHWDTILHTLNGFLCAAIGFSLIDTINHNEDYHINMSPAFAALVAFSFSMTVGVVWEFAEYSADQYLGKDMQKDKIIQEFQSIKINETGENIPIPIKDINKTELYNSKGEKILTVEGGYLDIGIHDTMKDLIVNFIGAFVFSIFGYLYTK
WP_173534359.1	0.02116751269035532	197	SFNFLLCSLITITLLSCIKAPWPEELLLQHSLTIGFIVTWFFIQKKYPLSLRSTSLITVFILLHIFGARWLYSNVPYDTWLRACCSTDTQQLFGWTRNHYDRMVHLAYGLCFSLPLAEIFQRQGHKKTSSWHLALLWIMASSLCYEWFEWGVSIILSAQEAEGYNGQQGDIWDAHKDMLLASIGALLSCLFWRNQSQ
WP_135852732.1	0.026744186046511662	172	VAERAIRYGIVAVFGEGFRRRNPGAIVNAVFALAATFLPDAVERLYGVEFRPWQRVYAGGAMLAHAVGMLGPYDDTWWWDHVTHTLSTTLLAGFVHAAADRRGRDPAPRVLAVVVFAGLFWELLEYLIHAVSRRLGIEPILVSYSAQDTLLDLVFNMVGATLVLVFGDRLLA
MBR3210719.1	0.03057522123893804	226	TIYFLLRVLVIISMIGQGINGNWNNVVLCVLTLLLFTLPNLISKKLHIALPEPLEIMVYLFIFSAEILGEIQNFYGIFEHWDTLLHTLNGFLCAAIGFSLVDILNHKEEIDMNMSPIFVALVAFSFSMTVGVIWEFVEYGADKYLESDMQKDRMIEEFQSIRINPKKNNSPIKVKNIKKTIIYLKENVIVIDGGYLDIGLQDTMKDLIVNFMGAVIFSIIGYLYLK
MBN8840128.1	0.03067010309278352	194	MLGALALAVIAANIRQPFPEIAPLQHIPTVILLLAAPMLLDRFRLSDRSVLALTGFFLLHTLAGRYTYSNVPYDDWARALTGHDISGTFGMARNDFDRVVHFSFGLLWVGPFAELVRRHAGMSRKAAIWMAFLFVGAVSALYEIFEWLLTMMVASDLAADYNGQQGDPWDSQKDMAMAIVGAAIAGMWLWRRGE
WP_066384602.1	0.0413372093023256	172	TAQRGIKGAIMAVIMAGVRRRNSGAVVNGALSFAAAYLPRLIEHRYNVAFRPWQRMYTATAMLTHAASMLGLYDDTWWWDHLTHVLSASLLGGFVHVAACRRGHNPNSRVLAAIVGGGVLWELMEYTIHGVTERLGLQPVLIPYSARDTLLNLVFDLVGALLVLVFGNRFLR
MBI5364502.1	0.042121212121212157	198	VPALALLALALLLAASLVDAPWPEEQALQQFGTAGGVAYFLVAWRRWKASNAALLLFALFLALHVVGARWIYSYVPYDAWCEAALGFRPTQACGWERNHYDRFVHASYGVLATPLFAETARTWLAAARGRSIAVAVLLVIATSALYELGEWIVAFVAAPERADRYLGQQGDPWDAQKDMFLATAGACVTAVVLVARRS
WP_054130693.1	0.046256157635468004	203	RVLPRLQIAIVAATGIWTIYCLLTSPYPYYAPLQNGPTLAILGGVFMWAWRRPQPTSALACLCGFLALHALGGKYIYSYVPYEHWAQGLGLPSPNHLLGLPRNSYDRLVHFSFGLLMVHPIRQALMRQGGVGPRLSLYVAVEFVMAGSCLYEIFEWLLTVFLAGQDADAYNGQQGDLWDSQKDMACACVGAIVAAALIAARRL
MBM4267759.1	0.053821989528795834	191	SPLACLVIFAVVWLALAIAPRYREDWLLENLPTFVFVPALVWTHRRFRFSDRSYVRMTIFLLLHTIGSHYTYSEVPMGGWLQEGLGLSRNHYDRFVHLAFGFLFVRPVGELIRRSTPGAGAVAICVLSIASVAALSVGYELLEWATAAVVDPAAGTAFLGTQGDPWDAQKDMALAVGGALAAALLDLAEAK
WP_148681588.1	0.06205882352941177	170	LENPILSIALIAVGFVLLFISLYMMKREPKHGYNLERKIAGHKILDTSNRWMVFSAFIGLVAIGAHYLAEYALHIYDITPVDRITHGISGMAVAAAILNANLTRGRRVYYPTAIGVSWAAFIIWEVYELLSVMFDPNTNIETGPWDLGIDLWIDTLGALAICFIYDEFNE
MBQ2910495.1	0.06361233480176211	227	ITYLVLRLLVIVCMVGQAMHKNWENVFLCMLTLVMFTVPTLLEKKLKIDFPSTLEIIVYLFIFAAEILGEIQNFYGIFETWDTMLHTLNGFLCAAVGFSLIDIINREERFNIKLSPLFLSLVAFCFSMTVGVMWEFFEFTADRYFLFDMQKDRVVDVVSSVSLNDKNENKVEIIDNIDKTIIYTKDNEQIVIEDGYLELGVIDTMKDLFVNFIGAVVFSIFGFLYVI
WP_179517580.1	0.07388571428571429	175	DGIDVLRAGLVVATVAAALAGDAKAVVALGSATVLALLARVVDLPRAYDVTFVLVLSLHATGEALGWYDAVPWFDRVVHVVLPCLVAPVLYIGLARLEVLPDPRDDTRARHLVGMAVVAFCLGMTVGGLWEVVEYGSDGYLDTALSEGNADTVGDLVADAAGSLLGALLLVAWTR
MBR5825477.1	0.0750869565217391	230	VLRIGQTVMLIYRYKLHGPSSVTVLIMTLNLIATFAIPLVRIIIPFKSVVTKIPFRCQTWINFIIIFASFLSHGFNFSYHVTSYDKFLHVMMGSVALLIGNELITPFLRKGDKISPLLRSFNATGFSFFAIVIWELYEFFIDYYWPESGNMAYRMPENNPITQEPFFVKLYGGPSPNFSKTVFEDVGIFDQGLDSFGIDSIFDTLTDMICATAGIIPVMIGLYLFLKHKE
WP_159458051.1	0.0814193548387097	155	MRIWRWSGLAMALALALSGRWVDAWVAMLVALAQVVAWRSDLPRRWEAATTIVALVAAVSSYAHLYERVPGWDIPVHAALTGCLAVLAAHVLRRPSTRTIICAGAVMAVGWEVLELWGHQQVDARVEVAPWDTAGDIAAGLGGSLVAARLVACGR
MCC6558888.1	0.08502487562189055	201	VPAVCLAGFLALWTFVAIAPAYRLVWALENFLTVLLVAVLVVTYRRFRLSRRAYVQVTLFLALHTLATRSSYAEAPIGAWIRDALGLDRNPYDRIAHFAFGLLMLRPLRELASRSGARAAARFEIAVALLAVGSAAMVYELLEWGVAALAVTKLGARVKDAAPAAVAFLASQHDAWDAQKDMALACLGAMVAILAEPRGRL
MBR6613211.1	0.08570796460176988	226	ITYFILRALVILCMVLQILRGDLQNVLLCALTLVLLLIPFFVEKYMKIDMPNVLEIITMLFVFSAEILGEINNFYGMIPFWDTMLHTLNGFLMGAIGFSLVDILNKNSEKLNLSPIYLCLFAFCFSMTVGVVWEFFEYGMDEIMKTDMQKDEYISVIRTVTIDPEQNNNVVTIDNIAKTIVYDETGKELVRFDGYLDVGIKDTMKDLIVNFIGAAVFNIFGFLYLK
WP_081323601.1	0.0857948717948718	195	LHFALLGLFLLITLALGWQPLDRTTWIMENLLVAALLAVLLAGHRRFRLSPGAAVALCAFLTLHEIGAHYGYAQVPYDAGWRRLTGRSLDLTLGFERNQFDRLVHFAYGLLLARPWREVIVALTGLHGWRASYLALEFILASSATYELMEWVGGDYFHGADIVGAQDDFWDAQKDMALAALGALLALMAGRHGAA
RPH44874.1	0.08910526315789476	190	ERGLLWTLTAVALAVSLWRTTDRFTWFMETVPAMLGLALMWATRDGFPLSRLLYWLIFVHSLVLILGGTYTYAKVPLGEWAKDWFGFTRNHYDRIGHFMQGFAPAVLVRELLVRRSPLAGSRWLAPLVFCACLAFSAFYELIEWWSALAVGEDAEAFLGTQGDPWDTQTDMFLAAIGAIAALLLLPRRHD
MBQ6841541.1	0.08969026548672565	226	TVYIIVRTLVILCMISELLKGNYENAILCVFSLILFLMPALLEKTLKIEFPSIIEGVVYVFIFSASILGEINNFYNIFDNFDTILHTINGFICASLGFSLVYILNENIESINLSPLFVSLVAFCFSMTIGVVWEFYEYAMDSAFKTDMQKDVMVQNINTVTLDETNTNSVVRIKNVDYTIAYDKDGNELAKFEGYLDIGLHDTMKDLQVNLIGTIIYSIFGYLYII
MBM6798066.1	0.09323671497584542	207	KIIFWLVVLMLGIAIFLLFTRQDANKGRLIFTMVQLLGMLLVLRIPQFIKDKYHFQIPNLLDFILISFAFSGFILGDVFNFYGKIPYWDSILHAFSGVVIAYVGFIVIEYLDKEYTIPLSISPLFMSLTVISVALAIGAVWEIGEYTVDDIFHTNNQQYMKSTRSTLYDKDDVPLVGHEALADTMKDLMLDLGGAVVVATIEYKKIE
MBL8816347.1	0.0935858585858586	198	LPTLLVVLTFFILAVSMLDPRFPQDQLLQHIPTVPSMLLILFGTRRNWWSTRAVLCLMIFAWLHILGARFVYSCVPYDEWSQSLFGVSLSKTFGWRRNHYDRLVHFLFGVVMVLPVAEILSLRGIRNRRDNLIYTFCFLTTVSAIYEIMEWGAAVVMSPDRAEAYNGQQGDLWDAQKDMALAALGSLISLPFVARTIL
MCA9323886.1	0.0949431818181818	176	KVSLAGLLVHAVWFSDLPQYKNKAIALRVVFYPLTAALTYIIWKIAQKKSKKVAYPYIVDVCLTFVVAFDLLGNTLALYDKIEIWDDVMHLTLSIPWVLVAGYLLRNRGFDRWVTAGLVVAYGSTSHIIWELLEYVSFVRSHPVESLSAYRDTMGDLLLSTIGTFVGALITAQYLW
MBQ6873324.1	0.09605769230769229	208	VSWWIVRALLLIAVITAPDPNRMLTDFVNMLAAYALPLLRLIAPEKSFISKVDFRCQHYLNFMEFAGIFLGHCLNVYELVPKYDRLLHAISGPVAVFAAYYIYKAYELKEGDGKYRIKPGAATFASFSFSFVIIVFWEITEFLGDYFFGSYCQGYHFIVPADDIWFRIFGPGFNGGVQQFPLWDTMMDMIDATLATFGGALVLYLVLR
MBQ8473208.1	0.09749999999999999	224	IYMTLLRILVLIFLIKEIFTNYLVSILYGVILLVFIIGLFKNMNNNKLKYLYNFENLIYLLIFTYEFNLLYTNSPYWDTGMHALTGYLAVLFIYTFFIYLKRINKFKKIYPFLITLVGFCFSITVGFMWEILEYSVDKVLIQDNQRDYLVNEIASYKFSKNGLKTERIYNIYETIIYYKEKDMVKTLKINDGYLDIGINDTMKDLYVNLIGSVMGSCFVYLILK
WP_148086193.1	0.09885245901639346	183	VVSVGLKVALVILLGMAVAFPEWERFADKAMGARAVAYPLAALLVPAVWWVRKALRKAGPFPWDVDALLTAPFVIDVAGNAADLYDSVSWFDDFCHFFNWVLLVSAAGVALRRASLDLPRWTHVLLCAGIGAIAAIGWEIAEYGAFILDTPESVGIYRDTLGDEALGTLGALCAGLITAWIPR
MBL8630012.1	0.09931578947368422	190	VMQALIVVCGAVWVWSAINPKFPADWVLENVLVAVGVGLFVWVYRTRPLSDFSNILIAIFFCMHVAAAHYTYSETPWGNWLKELLATDRNHYDRIVHFSFGLLMAYPVREFLVRYAKMGGFAASFFTFTILVANSEVYEIIEWLTAAVVDPDAGAAFLGTQGDPFDAQKDTALALMGTVTTLLLTAALER
MCA9060098.1	0.10025252525252526	198	LKQLTLLMTTALLAVSLISPLYPREQVLQHLPTALFLVFLYADSRRNWLSKPSIACMTLFFWLHILGARYIYSYVPYDEWSQRLAGVSLSTALGWQRNHYDRLVHLLFGVLFIIPTAEIGGKYARMTARWSLVFGVLCVLAISAVYEIFEWLLTVVMSPRQADAYNGQQGDLWDAQKDMALAWLGAVVSGACLWAKTM
WP_211349132.1	0.10104972375690607	181	VLLATEAQLLVAEYVPGIDRFADKAFGARLVAYPVLMLVVPAGWWLVHRRRRRSGGPSDTPPYGAFTLVMLGFLVDVTGNSLDLYDTVGWWDDANHLVNWVFLLGGIGLLLAPSVRPRWVLALLVTGLGALLALAWELGEWFTFIRHGTELATAYEDTLADMALGTLGALVAGLAVASRGR
CAA9493413.1	0.10377142857142861	175	DPIDLLRLALVAAAVVALVQGNLRGAGYLGIGAIFAWAVRPVLLPRVLDLAFVLALWVQGAGEALGLYDTYAWFDRVVHVVVPMLGAPVAYVALARAEVLPDPRDDTGLHRRRGIFIVTVALGLAIGGVWEIAEWVADGTVGSNLSESNDDTVGDLIADTTGSCIGAGLLVVWTV
MBP1562389.1	0.1041409691629956	227	IVLNICVGAVLLVMIRQIFLENWQNVALCVLSVALMYIPVFLKSKIGITLPNVLEISVIVFVFAAEILGEIANFYNRIPIWDSILHTTTGFLAASVGFGLIDLLNTHSKRIQMTPLFVALVSFCFSMTVGILWEFFEFSGDKMFHKDMQKDRIVTTVSSVMLNPSGENKEVVVKNIDHTVLYDKDGNELVTINGGFLDVGITDTMKDLAVNMLGAAVFSAAGFLYIH
CAA9300625.1	0.10879581151832463	191	LPPLLLAGYALLWVAAAVRPASRDGWLLENVLPLSILGLLGGMYRRWHLSDASYLCVALFLALHAAGAHYGYAEVPVAPWLREWLAGGAGRNPYDRVVHFAFGLCWFYPTREALFYNVNRRGTATLFAVAAVLGASAIYEILEWGAAQVVAPATAASFVGAQGDPWDAQQDMAVAWAGALVAAALTAAASR
WP_181128736.1	0.10893401015228427	197	ISAWLQGAFLVVFVLLGWAPVDRHAWMIENSLVAIGALAVWCTRHLFYWSPRSWLLIVLFLCVHEVGTHYTYPEVPYEPAIAALTGTDLRGVFGWDRNHYDRFVHLCYGLLTALPFREIVLAKCRLTGAWASLIAWSFVLSTSMLYELMEWIGGQYMGGENSTVVGAQGDAWDAQKDMALAAAGALLVLVCRGHSKM
MBR3866615.1	0.11242718446601943	206	IARRVLYYSVVVVLARALWVRNFEQAFICALSLGLFAMPNLIERTIRIDFPPLLEAIIYCFIYAAEILGEINSFYTKIPLWDTILHTITGFLVAAMGFALVDLFNRSERFTFRLSPAFLAIVAFCFSMTVGVLWEFFEFGMDYYFGTDMQKDWIVTAINSVKFHPEGLNEVIHVPVESLVVNGEDWLARYGGYIDIGLIDTMKDLQ
OGF90240.1	0.11278787878787883	165	MYATNQKWMRKKMRFQKLKNFFRELIKPPNFLIFLANLVFTYVWGPWGWVNAELWGSDWWFDTLGHAIFGFGWAFALLYWAKKYLNWIYIQLHKFLLAIVIIAMVTWIETQFWEGIEFLWDKWAQPNFFLHLATAQKGNLDTTLDILFTSYAAAIAMIFWGAYRK
MSU69989.1	0.11278846153846155	208	RLIWVFGSLAPVVTWSWIGPHDRFTWWLESAPVVVGVPLILVFRNKFPLSTLLLMLLWLHGMILVVGGHYTYAQVPLGEWAKGWFGWQRNNYDKLGHFVQGFVPAILTRELLLRLSPLGSGSLQPFDYAPGDVAASRPSRWLGFLVVCVGLAFSAFYELIEWFTAVTQGSAADDFLGTQGDPWDTQTDMLLALIGAGTAVLFFSRLHD
MCC6669787.1	0.11287958115183251	191	ARGALLGWCVVCALWSVAGCKDLGVWAFELVPGSLAVAALLVTWPRFRFRNLAYVCAGVHYLVLAVGAKYTYAEVPLFDALAEWLGWRRNPFDRVGHFCQGLVPAVFLHEWFVRASGMRRGRMLPVTVVACALAFSALYEILEMAMVLVFYPEAGPEWLGTQGDPFDAQWDMGMALAGAVLAVVPPLRIAE
WP_135074755.1	0.11318435754189946	179	RGLDVGAKAGLVMLLVAALVRPDLGHMEDKGAGLRAIGYPLVAFALPTFWALKRVSTPFPWGADLLVTLTCFTDVLGNRLDLYDTVVWFDDLMHFMNTGLLTAAVLLLTLPAGASLGSLVERSLAFGASAALFWEVAEFYAFLSISPERVTAYADTLGDLALGTLGALAAALVVHASRR
MBQ4434482.1	0.11372093023255812	215	VGTAAGELVTLFSLVHAISGHDVKSIPVCLITFALVLLPSLAERVFRCRMRTGVYLLCILYVLCSMAGDAYQMYDRVQLWDKLLHTTGGVLFAMFGAYLPCLLNKKDKSGVLLCAVFAVCFSVTISALWEFYEFGVDQLIGLDMQRDTLLTAIDSRLLSSDLNTVGSITNIESVTVNGIELAGYIDIGLIDTMTDMLVETLGALLYAAFYLITKG
WP_010867722.1	0.11435754189944133	179	SIFIVFLGFLTALYYKRLDHIYRTSVALLGLSIPLWLPRVYQPKGILRKILSPVYDLRIMVVLSIFIAIHVSLVNVPFTTIDLFHKEWRDADMISHFLGGLTLWLMIFRVLKEFELSPRDSLLYSLLAFYILAIGWEVAEKLSEGEISFIAESVQNKVRDVILDSLGMLVGIIMEKKGI
WP_129479581.1	0.11536312849162009	179	VVLDVGAKVLLVLAVSRVALDPAWGNLEGKAPGTRALTYPLLAFLVPLAHLLRRSGRPYPWLVDLMVTVPAFSDILGNRLDLYDRVTWFDDAMHILNTGLLGGAAVVAVGYVGAPLMRRLVVSVAAGMTFSVVWEVWEYYAFVTRSAEVGTAYADTVGDLALGWLGTVCVAAMIGSRSS
HBJ37965.1	0.11555555555555556	198	KPFILIGLLVAAVPLSFIGAPYPQELFLQHTATVFGLACLAAAVVLVNPTKLSFACVWVFIALHILGARWIYSFVPYDDVAEYLTGITLSEIIGSQRNHYDRLVHFASGLLGVPPASELLQRYANMRPLGAALMGIACIMTIGAVYEIFEWQIAVRLAPGQAEAYNGQQGDIWDPQKDMLAAGLGSLLCAALLFRWSP
WP_181093658.1	0.11588832487309644	197	CRQGLFVGFALVFVACGWDPLDRTTWLVENGLVLVGGALAWLYRDRFALSTQAWALIVAFLCLHEIGTHFTYPRVPYDALSLQWLNVSLDQTFGWQRNQYDRLVHLAYGLLLALPFRELLVARCGLQGAWASLVAWSFILATSLLYELMEWIGGAYLGGGDSSFVGAQGDFWDAQKDMALATVGSLVVLMLRGRHIR
MBL8849598.1	0.11921568627450982	204	LPRWLAAAFAFWFVVWAIRPNNLQDFFLEHVLTVALGAFLCGTRRVFRLTNLSYSLIFVFMCLHVVGAHYTYSEVPYENWARRVAAIFGNPDFSLGAAFGWQRNHFDRLVHFSFGLLNAYPVREIFVRIARVRGFWSYYLPLDVMISFSAGYEMLEWGVALVFGGDTAETYLGTQGDPWDAHKDMALATLGGLIAMLATALVHS
MBP8639924.1	0.11991189427312773	227	IVYIVLRVLVIGILIRAMLLSRWDQVMYCALALIEFMIPSFVEKRLKIELPSALEIVVLLFIFAGEILGEIGEFYHKIQVWDLMLHTINGFLMGAIGVALIDVFNKHPKINFSLSPFFVAFVAFCFSLSIGVLWEFTEFSADKYFGADMQKDSIITTINSEELDNIGIRSPLRIDNITKTVIFGEVKGEMTQVEVDGYLDIGLNDTIEDMFVNLVGALVFSIIAAFY
MBR3582478.1	0.12000000000000001	190	FPAVLLAAYAALAAALGVAPADRGVWWAENLTAWIPVAGLVVLWMRGVRFSRTAYALMAVFFAMHTVGGHYTFENVPFGWVTRTFGFARNHYDRLCHFAVGVFAWPAMEWLGGTGRVRGRRTLAVLAVLGILGFAALFEIAEWTYAALADPRSGSLFLGSQGDPWDAQKDMLADGLGALCTAIAYCLARR
MBQ9501122.1	0.12042105263157894	190	VVPVLLGVYFIENVICAIAPYDRTTWLAESLTAWIPLFFLLVCYVRGGRLSVAACCAMAPWFLLQTVGAHYSFEHVPFDWVTEFFHFERNHFDRVCHFCVGGFACPVIEVFERRRLIANRALTIFCVIMGVFGFAAIFEIVEWLYAVCSSPEAGAAFLGSQGDIWDAQKDMLSDGLGACCASALYCLLNP
WP_091200852.1	0.12067039106145254	179	VVVDVTAKVVLVLLMLRVALDPAWGNLEGKAPLTRAWTYPLLALLVPAAHLLRPSRGRYPWGADLLITIPAFSDVLGNRLDLYDRVSWFDDLMHFANTGFLSAAVVILCGAAGSALRHRLALAVASGMTMALAWELWEYVAFVTRSTEVSTAYADTIGDLTLGWAGAVLAALLVGAPSH
HAH55142.1	0.12694736842105261	190	WLQIFIVFFLVNWANSYIGNTDTANWILENTLVFLFLGFITFNYKKFQFSDLSYLLICVYLCLHVYGSKYTYAENPFGYWLKEALDLSRNHYDRIVHFSFGFLLAYPMREMFLKWLKFPTWVAWTLPIEITLSISGFYELVEWAVADVFFKAQGDAYLGTQGDIWDAQKDIFLAFIGSILATTIVSFVKK
MBE6771634.1	0.1272222222222222	198	LCRGIMIYVVITTYIQESSGHFNLQMRANAIFLFILPVLHILPRKIFFFARLHHRVQTIVCLMVITTSFLGNYIDLYSVWKNYDTFIHFIAGVVCVPVGYYLLLAFSKEGEIHSPLAKTVAGFGLSCFASLVWECYEYIFDWIAGASTQGWGETPDTAFIEKYPTDPLRYPLFDTMTDALAGLTGAVITGLIMRMVLE
CUS39475.1	0.12778947368421054	190	VLQGLGAWYTILWALLAISPYDRQDWLLENLLALAAVIALLVSHRWFEFTTPSYVLLTGFLTLHAVGSHYTYAEVPFGHWLQRTFDLTRNPFDRLIHFSYGLLLVYPLHELLVRLAGVRGLWSYYLSVSGVVAQSGFFELIEAVVAHIVNPELGSAYLGTQGDEWDAQKDMGSALAGALITIVAVSLGER
MCC6792234.1	0.12816666666666668	180	WSIAALGILLGYLLGRQVIDPWFTHYWGYMVGQIAVTIVILIVLETHFVAQGGLSWLTYAVVVLATWADTLGTAGHMYDRYAGYDKIIHFGGGVAITAVAADLICAHRRKRGARPRLRQALMMALAISLVLNVGWEVYEYLGDRVFSTGRHAGWLDTTYDLICDTTGAIVALILLNHVER
MBA3530574.1	0.12892473118279568	186	WLAWLLHLPLPVFLFYAIANGDWPNILGNSLAIAVSFAPRWIESRSQNRFPALGEFAIALTLFVETLGRTFHLYEEKANLQHLYEELWQYDTYAHGIEIGALVTFIVLLLYAFLLEHKVDYDSWFVILMGVAFGFALGGAWEIFEWTIDLLFDAGYQDGLNDTMVDILAGAVGAFIGSLAARSYRR
NJO23743.1	0.1290909090909091	198	YTDLLAGIFAVIWVLLAIDPLYRHDWMLENLLVVAFALAFLWWRKSLELSKVSATLIFVFLCVHEVGSHYTYSEVPYDQWAEALIGVTITELFGFSRNHFDRMEHFFYGLLLSYPMREAYIRAQMLEGRLTYTIPITITLAFSAIYEIIEWAAAEMVGGELGTAYLGTQGDVWDAQKDMALAGFGSILAMAATFIIHR
OGF95570.1	0.12931034482758624	174	IGFESLNFLGVLPFATYFSWLGLLVTSIGALAVIEIIYYAFKREGIILPTLPYLVSGMSLWLDALGDVAGLYGKFWWYDQAAHIIGGAAIMSVAIAMFSQYRERHKISLTLMLFISISFVGLFGSVYEIEEYLEDRYYHGEQKRLGDGPDTADDLFMNLLGGLAGGAAYAYFSR
WP_122819115.1	0.12944444444444442	180	RTANVAAKTLLVLMLTVAFVSPEHLNLEDKAATARAIGYPIFAFTVPAVWWFAWRDRASFPWLADLLVTITCFTDILGNGMDLYDKIVWFDDWIHFMNIGLLAGAVLLLTLHRSAGFGAALERALAFGMTGAVAWELAEYVAFVSQHSERFEAYADTLGDLALGGLGAVLAAVVVHASWR
WP_212831380.1	0.1315263157894737	190	WRLALLTLVAGVLVWSGIRPNRTGSWVMETVWVVAGLAAVVALRRRFPLTPLLTCLLAVWAVVLCYGGHYTYALTPLGDWAREAFGLARNPYDRLGHFMQGFVPAIAFRETLWRTSPLRGSRWLTPLTLTCCLSLSALWELLEWAGAYAVAGGSPDFLGGQGDPWDTQWDMLLALLGAALALLLLSRPHT
WP_129475710.1	0.13195767195767197	189	IDMILLATIATVFIWSAIQPRDYFTWALEVTPAVALLLVLLFTYHRFSLTTLSYTGLTVLILMMFIGGHYTYDDVPLFESIQKAGHFQRNDYDRFGHFLKGFAILPIREVLFRSTGIKNKFWTSAISMSFVMSIAALYEIVEWLTAKIAGTPAKDFLGTQGDLWDSQWDMSLAFLGAIVCLILFTRFHD
MBR5972502.1	0.13300518134715025	193	SLYAYMALFWVCTISAWFAVDRTIWVMELLPAYFGFLTIFILHDKGVRFSNLLNIVIFVQVIVLMIGGVFTYSNVPFFNPTDWLGETLGWERNNYDKLGHFMQGITPYVAAKELLMKKKVVRRSTMQVFLCISVSLAVSAFYELFEYATTMVSSEFATEFVASQGDPFDTQKDMLFAFLGSIFAACAFINYKY
WP_089979954.1	0.13382653061224492	196	STHLLLVLSLGVIAWSGVAPHDREDWLLENALVAVALPLLVLGYRSLRFSNGSYLALFALLCLHEVGAHFTYSMVPYAEWLGQLGFSHTELRVSRNGYDRWVHFAYGVLVMPATLELFARRAPAAGIWRFLFPLTFVMGHSVIYELVEGAAASIFGGNLGQAYLGTQGDPWDAQKDMLMASAGAAVALLAVAVITR
HAW19087.1	0.13652631578947366	190	WMQLFAIVFLGIWGSTLIGTTDMANWILENTLTVLFSIFLIVTYKRYQFSDLTYLLFCIYLCLHVYGAKCTYAENPFGYWLQDAMDFERNHYDRIVHFGFGFLLAYPMREMFLKWIKFPRWVSWALPIEITLSVSGLYELIEWAVADILFTEQGAAYLGTQGDIWDAQKDMFLATLGAIIATTVVSSLKE
WP_167891840.1	0.13870967741935483	186	ARVIVFLGLISALSYGKTDQIYAAATGFVSLFVPSFVRWVYPKPSRKIWPWVSPFYNDGIYTLFSIFMAAHITFLNVPFLHLDLYNQFWKAADIPSHYLGGLVTWVIFNEVVLESSRTYNLQWSSLKIVSISLFALVLVGVLWELMEVALQPEMPWLHESLRNKAQDVVMEILGFVTGILLVGRRE
NLI50764.1	0.13894230769230773	208	ALGFGVAAADHALRALGAAPGPERTAAALHAGQSLLGLPILAIAELVHRRTRLFLPGPWRVAFAAFVFMTLVLGSAYGAYWLVPSWDTLQHAWSAVLLVLAGLGMLGALGPDAAVQPRPHPAEPPVVARPPLWLAALFAYAFAALGGVLWEFVELALDGALGLNMQRFAHQDGTPLVGRAALLDTMEDLLTSHVAALATLAVLAWPLR
MBI2106390.1	0.1406806282722513	191	LLTVLSIIVGIFLAWSLINPKDYSVWFLETFPVIFGFPILYFTYKKFKFTNLTYTLMALHAMVLIWGGHYTYADNPLFNWIKDLLSLERNYYDRLGHFFQGFVPILIAREILLRKTRLKQGKMLFFLLICVVAFITSFYELMEWSSTWGLPPEQGIDFLGSQGDLWDAQKDMTMAFIGGIFGLLFFSKLQD
WP_012003756.1	0.14160919540229885	174	TPVDVFIALILTVPAIFSLLHARIVKTIGYLIFAFGSISPEIYEKITFQEIPHSVKLLLKIQLVLHSIFGQFFDFYDLVWWDKLLHFLGSASIAFFFYHALSVDSKFWKAEKRSIFNAFLLANFAGVLWEIAEFIADELFHLNAQPSLHDTMLDLIFNLIGAYFASKLLLKSKT
WP_162799279.1	0.14227777777777778	180	RRLNLTLKAALTFMLALVVINPEWAHLEGKAAHLRALTYPVLAFTVPVIWLTAWRERASFPWLADTLVTVTCFSDILGNRLDLYDQIGWFDDWMHFMNVGLLAAAVVLLTMHRSAGLLSVLERALAVGSTAAIGWEIAEYFAFISGSDERRFAYADTLSDLGLGVLGAVVAALAIHLLWR
MBQ1823028.1	0.1426991150442478	226	ILYSVLRALVILTAIRCLIQENYESFMLCILSLLLFLMPSLLEVKLKLRFPPLFEAFIYLFIYAAEILGEINHYYTIIPGWDTMLHTINGFLCAAIGFSLIEILNRNSNHIKLSPFYLALVGFCFSMTIGVLWEFFEYSCDHFFFLDMQKDFIVKNIGTITLDPTGSQTPVVIHDITDTVIHTADGKTYTIDGGYLDIGINDTMKDLIVNFIGAITFSVLSFIYER
MBZ6373816.1	0.14284883720930236	172	LTASALCFTGIAVAAVYALQARWVDVAVLLLVGLGQVLCLLAFRTAGARATGSLILLVAGVSAAELLYERILLWDLVIHLLATGVLTALWRSLRGHGDPTDRPRGRDGGATASRVRVCAAVGLVLAVIWELMEAAGSVLVTPEIHNPPLDTVLDIGAGMIGAAMVGLRRRPL
WP_166700419.1	0.14304123711340208	194	MPAFLLVATLAVIVWSGWSPTDRGDWLLENALVAVAIPLFVFGYRRLRFSSLSYVALFAFLCLHEVGAHYTYSLVPYPQWLSSMLDGPAGGSRNHYDRMLHFAYGFLVMPAVLELFARRAAPRGLWRWIFPVSFVMSHSMLYELVEWGAALLFGGDLGQAYLGTQGDVWDAQKDMLMATLGSIAATCLLATAHR
WP_221281865.1	0.1436868686868687	198	YPLTLLGLFVLVWILLGIAPWYRADWLLENVLVFVAVPALVLQYRVLRYSNAAYTCLFAFFVLHQVGAHYTYAAVPYDTWADALFGRSLSDLFDLSRNHYDRLVHFLYGLLVAPAAIELLDRRAPQSRSWRWWLPWFFMVSHATIFEALEAAAAVVFGGDLGQAYLGTQGDVWDAHKDSALAALGAAIAIIAYRQLEA
HHX06865.1	0.14385964912280705	228	KVYLVLRLLVIFVTLHNIYLKQWSNVFLSLLTLFLLLLPSIIARQLQIKLPTTLEVVVLIFIFAAEILGSLSNFYGRVSHWDTMLHTLTGFIATGIGFAIIDILNRREDLIFKLSPKFVAVVGFCFSMTVGVMWEFGEFFMDRHFVMDGQKDTLIHTIKSVHLTKPVGSQMDVIENIIETHIIYINEQGQEEVFVVEEGYLDIGLNDTMKDLFVNMVGSVIFSFFGWF
WP_083587072.1	0.14436046511627912	172	LTGDVLRFVAAASVPLCWAVAGGPAAAAMLLALGGAMALRFARMPTATDLIGQAVLLAAAWWAATGAYEAVPWLDLVTHAACGAVLALLAREIMLRTRMLPVGGGRREALGRALHTSTAVLLLGFLWELGEWAGHALITDTIRVGYEDTLSDLLTDLAGAIAAAILVELPRR
MBL8863169.1	0.1470707070707071	198	LRATLLAILLALFVILGIAPLERDTWAVENALFVAALVVLLATRRALPLTDLSVWLVFVFLVLHEVGAHYTYSLVPYDRWFQAVTGRTLNSILGFERNHYDRLVHCAFGLLLAVPMRELFLRVADARGFVSYWLPVQMTLSFSALYELLEWAAAEVFGGDLGTAYLGTQGDEWDAQKDMGLAALGALCAMGTLAAFQR
MBQ4348195.1	0.1471359223300971	206	LLRIMMVAALIIKYKELGPDFSMTVLQLGLNLLATFTVTLVRLILIPKRVVCKLPFRSQTYLNVLIFFASFCGHGLNYIHDVMSWDKIMHLLTGLLCVFIGNELIAMFARPEDKMSPLLRTFTAFGFSNIAIVVWELFEFFVDYYWPESCNQGYNIDPDRDPWFQAIFGFGAQNENQWAVFDTCVDMLCAFLTSIIGAVILLAVLY
MBR2258073.1	0.14969298245614032	228	IVYLVLRFLVILVGVRSIFRHDYESLFLCVLTLSLLILPSFLERRLKVEIPSTFEIIILCFIFSAEILGEIHNFYIIVPHWDTILHTLNGFNCAAIGFALVDLLNRSEQFSFRLSPLFLALVAFCFSMTVGVCWEFIEYGVDTFTEGDMQKDFVVDHFASVTLDETRQNIPIVVSDISDVIVVHGDGSQEALGVGGYLDIGINDTMKDLFVNLIGAVVFSIIGFFYVK
WP_139983834.1	0.15051428571428577	175	FPTVAWSALVAELAAAAVLRPEQFEGFGWTVRGLVYPVLTALPAVLWRGRGRPAGERPPYAAFGLLVLPFWSDVTATWLDLYARFDWWDKASHAGHWFLIGLGLALLARPVLRPRWLLVPLVGGAGALLAVLWEVLEWALFYRERGGDYGDTLGDLVLGTTGAVVAATLVAVLGW
WP_028273934.1	0.15075221238938055	226	MVYVVYRLIAVGMLISQISMQRWGNVLLLGLTLVLFSAPYWIERKLKIELPNVLEVILISFVFSSTILGELSDFYGYFSAWDTALHAINGFLAGGVGFSLVYLMNKNIVGLNLTPLFISIMTFCFSMTVGVMWEFFEYSADQWLDFDMQKDRIVQEIHTVELGGGQNAVYHIEDIQRTVVESTDASGNTVETVIEGGYLDIGLIDTMKDLFVNLVGAVVFSVFGYL
MBI5289281.1	0.15083333333333335	180	FSFLSLGGLLAYLLIAQRLTPGFTDFWGYLVGQVAVFLVLLVGGEVIFARQGGLSRMTHGVAVICAFADVLGTDGNLYAQIASYDKLTHFAGVAAVSAGIYDCLRCLYRRGNLRWPSMDRLMFSVAIGVATGFGWEVYEFIGDVVFNSTRVNGRWDTANDIFSDSLGALSVGLVLWWVES
MBM4107522.1	0.15160621761658033	193	IVGFTLLYLVGLTARSVGQGNTEFLYYAAVMLGLIGAVGLLHARVRLPAGVLAALSAWGLLHMLGGTLAIPASVSDPPDPAVLYNLRLHRVLPKFDQLVHAYGFGVATWASYHALRHAMGVAGGGRFRVTLGTGTALVCMGMGLGALNEVVEFAATRLMPRTNVGGYENTGWDLVSNLAGCLIAVAGLALRQP
MBC7123272.1	0.15316384180790957	177	RVLEVFFTILLMLPFVTSLLLGRLVQSVGYFLYVLADRFIDIYSHIVRQELLDAVKNLLRLHLVLHSFLGHFLKFYDSVPLWDKALHFFGSFTIAFFFYHVLSNDSKFWRSLSERMSQIVAFLLANFAGVLWEIAEFIADKIFSVNAQRGLDDTMFDLIFNVFGSYFSVRIARKFLK
KAB1193710.1	0.15317880794701985	151	MDSVQPAERPADDGTSQAAMSRVALSREPWLWAFVGLWALFVSGLHFGGLAYGIYTKIWWWDLLTHSLSGFGVAGVLFLVFPRTFDGNRAPVVVAGIIFAIGAGFELYEYLFKDFWYGWSAAYYAEDTATDLVVDVLGALAFVVLVDGVVQ
WP_175454660.1	0.15445086705202316	173	KLVVGVGSLLLALAATWATARTSGYPDRHALRSWPAVLAGRLRREVPRRNSLTAAWGALAGWSLLVSVLHFGGVLYNVYTVVPWWDLLTHAMGGFGVAALLGLTFRRSTLRAPLWVVPAVLAIGAGFEVYEFLFKRFWHHWTLGFYIEDTVIDLVVNTSGAVVFALAARGYRR
TAL35916.1	0.15505263157894736	190	LKYFLLVSLLFVILWSYIGAADRFTWWMEAFPVLLGLPVLIVSREKFPLTILIYCLIWAHMNILLVGAHYTYAKVPLLDDLARYFDLSRNHYDRLGHFMQGFAPAMIARELLLRSAGIKPGKWLAAIIILSCLGISACYELLEWATAAMTGEAAEAFLGTQGDIWDTQKDMLLALIGAVTGLVTLSRLHD
PTT57498.1	0.1550753768844221	199	AKKVALAGVLAIFAASWIQPLWPLEQTLHSSLTVIGLVALWWVDRRWGLGNGAFAAICGFIAIHCIAARWLYSNVPYDAWLQAALHWSPNAAFGWQRNHFDRLIHFLYGVCFTPALLQLARHAWPALRIGQAFTLAVMVVMCSSLAYEWLEWGIALLLSPEAAEAYNGQQGDMWDAHADMLLATLGSLLVWPMAQRSTL
WP_013442280.1	0.1555789473684211	190	LPLTVAFLVLLSLLLSGIAPYDRATWLMETLPVMIALPLLIKTYRQFRLTDMLYVLIGLHALVLIVGGAYTYARVPVGFDVQNWFGLDRNPYDKLGHLMQGFVPALIAREILLRMRYLTSRRMTAFLCVAIALAISAVYELIEWGAAVAMGQGADEFLGTQGDVWDTQSDMLCAMIGAIVALLGLSRHHD
MBB4152440.1	0.15732984293193716	191	RRLAMLALTWTAGLAASFAVAADRATWAMEVAPAPLVLAGLLLARRRWRASGLALLLIAGHGLVLMMGGAYTYAKVPLGFTLQDWLGLARNPFDRIGHFLQGFVPAIVLREIVIGTGAIRPGRFCTAAVLAFCLAISAAYELIEFAAAQAMGQGADAFLETQGDPWDTQWDMLTCLIGAALALILLSWLDD
KRF34751.1	0.15759776536312853	179	AVLDVLGKVVLAGFLLAVLVDPSWGNLEGKAPTARALTYPMLAFAVPVWWHAYRPARPYPWLADLLLTYTAFSDVLGNRVDLYDTVAWFDEWMHVTNVACVAAALVLLTLPSTSSGWAVLAGSVALGMTAALAWELFEYVAFVTRSPEMPTAYGDTLGDLLMGWCGTVLAAALVHHAWR
PYJ08268.1	0.15794736842105261	190	FHVLLLFAVAIVFCWSGWRPHDRFTWWLETAPGLAGLAILIATYRRFPLTTLCYTLIALHICVLCVGGHYTYARVPLFDWLRSTFHWHRNHYDRLGHIMQGFVPAIIAREVILRLGVVNKKKWLPFLVVCVCLAISAFYELVEWWTALLSGSAADDFLGSQGDVWDTQSDMCLALIGAVSALLLLSHFHD
MCD7756484.1	0.15921658986175122	217	TWILLGECFAVYTIVMLCRWKMYSRLPLAVATLFLALLPEIAQRLLRRTFPAPFYYFSLAYSLCPMLGQCHNFYYLFSWWDKLLHLSGGVIFTILGVYLFGRICGRERRNRYAAALFALMFSMSLAVVWEFFEFGSDQLMGSDMQRDTVVTALHSYDLGTELGVTGSIEDITLVTVNGTALPAAGYLDIGLIDTMYDLLMGTLGALAGSGAWLLSRK
MBQ3086834.1	0.15941747572815534	206	IIRILMIHASVQIYGMCKAGEKDSILFVQICVTTLVTFAASLFRIIFPKQIFLGRIPYSAQKYATACAFFCSYFGHYHDLCAKPGFDTLLHIVTGFLLVFACYEIVMSMQLTDKPVSGFIASVIGFGMNCFVIILWEIFEFTVDYIGGGNLQAYIPVFSEGEKLIFKIFGDPATQDQLPVFDTMLDMIMALVSSVPAAALLWVKTA
MBL7967934.1	0.1601578947368421	190	KYYFLLLLFFPGLIWSGINAHNYGHWIGEIVAPIVGLIILLVTFKKFRYTMLTYSLIMFCCYLMFIGAHYTFSRVPLFDWIRDYFGHDRNNFDKFGHFFQGIIPVLVTRELFIRRKIMTDYKWVSFISFCICMSTTSVYEVVEFIVCQIAGRNPATFLGTQGYVWDSSSDMFYAAAGGLVMILFFRKAHD
WP_010014482.1	0.16070796460176995	226	LLYALYRLIVIVMLGSSLYRQQWSHVALLVLTLILFTLPYIIETYLHINIPSLLELIVISFIFSSTILGELSDFYGYIPIWDTALHTLNGFLAAGVGFSLIYLLNENTTILKLTPLFIAVTTFCFSMTVGVAWEFVEFSADRWLNMDMQKDRIVRRVNSVDLGSRDNTVVQLQDIQRTVIDSKTADGKKITTVINNGYLDVGVVDTMKDLFVNFIGALFFSIFGYL
MCD4758720.1	0.16101063829787235	188	YPYGLACLIIMIFVILSIQPSDRSVWVIEVIPVVSIFLLLLFTFDRFRFSNLSYTLISIGLIWHTIGAHYTFANVPFDFITQQFDFQRNHYDRIGHFLVGLYAYPIAEFMEKKRYTNYVVAVLFALFFIMSIACGYEIVEWIYADIESGNRGIEFLGSQGDSWDAQKDMLANTLGAVVSLCLFWYIRP
WP_082391559.1	0.16118279569892474	186	SRFIVFLGLVTALVYWRIDHIYRTTVALIGLYIPNLVEKYLKNPPSKIALILSPIYNVNSMAVLGIFIAIHVSLVNVPFTTIDLFHKEWRNADMISHFFGGLVVWLLVTEILMNLTRNGYIGLNKRKLLIYSFVILFMLSIGWEVAEKLSESEISFIHESIGNKVRDIIVNTLGALFGVYLVFRKN
WP_200506220.1	0.1612105263157895	190	WLKSFIGIFFAFWSSSLLGTTDLPNWLLENVLVFGAVFFLFFTYRKHQFSDLSYLLICVYLCLHVYGAKHTYAENPLGYWLQETFQTSRNHYDRIVHFSFGFLLAYPMREAFLKWAKFPNWVAWLLPIEIALSVSGLYELIEWAVAELFFPAQGVSYLGTQGDAWDAQKDIFLAFTGAMLAIAIVYVLKR
WP_016623178.1	0.16185022026431717	227	CTYAIYRVIAVGMLINELYLGRWGTVGLIILTLALFEVPALIEKKLQIEIPNLLEWIAISFVFSSTILGELSDFYGHLPFWDVLLHLTNGFLSAGIGFSLAFLLNRNVVSIQLTPIFIAILAFSFSMTIGVMWEFLEFTADQWFSTDMQKDAIIQQINSVLLSGEQSNTVKHIEDIQKTVIYYHDNAGDLKQFVVQGGYLDVGVLDTMKDLFVNCIGAVIFSIFGYF
MCE1197974.1	0.1628042328042328	189	KYYLLVFLFFSGWILSGIYPRNFSHWIGESLAPLIGFILLAKGFKRFRYSLFTYWAILFACLLMFVGAHYTFSRVPMPDWTYDAIGNRNNFDKIGHFVQGIVPVLITRELFIRKKIMTQYGWISFISFCICLSTTSVYEIVEFLVCSLAGRNPDTFLGTQGYIWDSQSDMLFAVLGGLFTLFFLRKAHD
MBO5375366.1	0.16356725146198833	171	IVYSILRILVIICMIRELYHGNSENAILCVLSLILFLVPSIAEETFKIKLPVVLEVIILLFIFSAEILGTINDFYGKFEIFDDILHTLNGFLAASVGFSLVYLLNENFVSFKLSPIFVSLVAFCFSMTIGVVWEFYEYGMDHLGHDTQNDKYLYELNTTYLDEGKVSLEGI
MBY0338319.1	0.16453488372093025	172	FTWALLGALGGVALWLWAIGKGSAAWGTLAALLGCLGLILPPRERMPVLPPRLRRLPRWADALPVAGTILTSPGYGLGWFYGVNPFDEVVHLVNGVFAGAILAGLVLADGRRRGVSEIAGIGLAAGLTLALGWEAFEWATGLVGDWRDTASDIAITAGGVGLGAATVAVRAA
WP_112080505.1	0.1676536312849162	179	MVVVGATIVFGATVSVLAVATGTLDEDGRPHAARERARGTALSTVVSGIASGPEWRIAWVAVALLSVSVTAFHFLGLAWGAYTRYWFWDVMTHSLSGFGVAGIVYLLRPGTFATPRRLFLFLPALVFTIGAVFEVYEYAFREFYVRWSVERYLGDTLSDLAYDALGALAFACFPYARHV
NNE23604.1	0.16803030303030306	198	WRLWLSIAFVGIWLASAISPLHFADWLLENVLTVVFAIVFVATWRRFCFSPATHVMIFVFMSLHALGSHYTYAEVPYDQWWQSLTGWSLNEALGFERNHYDRLVHFCYGLLLAYPMREMLVRWVGLRGFWSYFIPLDLTMSTSMIYELIEWGAAEVFGGELGQAYLGTQGDVWDAHKDMALASLGALITTLIARALRD
OLE17557.1	0.16804469273743017	179	DGLDVIRLAFFGGTIAFAVQGRSTAVALTAASVVLLIARIVDLPRWFDFGLIMAMTLIAYGTALGLYGNWFYYDKVVHGLSPVGYVPVLYIALVRLEVVPDPGQAIRERRVARISGIFIVTLAVGMAVGAGYENVEWIEDKFGILGAHFVKGLWDTETDLLCDAGGSLVGATFLTVWAL
OPY60307.1	0.16842931937172775	191	YPLALLVLILVLLTWSGIGVHDTRLTWVLETLPVMIALPVLALTFKRFRLTNLTYTLIALHAMILMLGGHYSYAKVPLGFWMEDWFGWTRNNYDKIGHVMQGFGPAIYVREIIARTSPLKPGKWLGLMSIAVPLAFSALYEIIEWLASLSDPTDTEAFLGTQGYIWDTQTDMFWCLTGSTFALILLTRLHN
WP_029210760.1	0.16926829268292684	164	RWGDLLRLVAAVTVPLAWTLHGGPAAAAMFLVLGGAMALRFVDADTPTDLVAQVVLLASGWWAAAGTYDQVRGLDLVAHAGCGAVIALLLLHLPTRRPRPALGTVMSTTLAVLLLGVIWELGEWAGHLWVDPAIHVTYADSLTDLVADGVGGLVAALVATRVSR
WP_066619334.1	0.17300000000000001	190	WLIAYVVLFAAYWSYTGFNTPDLKNWWLENTLTFTAIILLVAFYKHFRFSDLSYTCMFLFMMLHVYGSQYTYAENPFGFWVQDQLRLERNHYDRLVHFSFGFLLAYPMYEVFWRLTNMKLIFTLLLPIDLTVSLGAIYELVEWAVADIFFPAQGMAYLGTQGDVWDAQKDIAVALLGAALTMLAVYSSKP
WP_141289908.1	0.17484210526315788	190	IVPLLWSLVGLAFVASGWQPFDRGTWVLEVTPVVIAAPLLWALRRRCPFTPMLLGLIAVHCLILIYGGAYSYARVPLGFWLKDLLGTERNPYDRIGHLAQGLVPALVAREVLIRRGVSAGRWLTGFLSLCVAMAISAWYELIEWAAALALGQGANEFLGSQGDIWDTQSDMFCAFIGALLALALFSRWQD
MBQ6863059.1	0.1753883495145631	206	QVRIMMLYAMGMTAKTYLETGERLDILIQLIANVVASFAAPLLRFLFPKQIFLGRVPYTAQRYGMIIILIGSYLGHYHGFCGRPGYDSFLHVLSGFLCVFICYEIVIKGLQTEEKPVSGFIASVIGFGMGCFVIILWEIFEFTYDYYVGTNLQDFLFNPADDYIGFRLFGKPVQIAQVAVFDTMTDMILALLSSVPAAGILWAHTA
WP_008239565.1	0.17610526315789474	190	KHLLLLSLFIFSAIISFVGCREVFTWFLESIPAFIGVLILLLTYQKFRLSDFTYLMILIHCLVLLVGAHYTYAEVPLFDWLRETFGQSRNNYDKVGHFVQGFVPALIIREVCIRKNVVNGKKWLAFITVSIALAISAFYELIEWFVSINTGESGDAFLGTQGDIWDTQSDMLTALIGAVIAVLFFSKIQE
RMH30591.1	0.1767724867724868	189	VAVFTGVYLASFGAVVVARGNAEFLFYLAVMLALVGLIFIVDRRAALPAPLAWALSVWGLLHVAGGSVPAPAGLTDPEGQPVLYSMWIVRGALRYDHVVHAYGFGVATLVCEAAVRPLLARPGRVSAGLAVGVALMGLGLGAVNELVEFAATRILPETNVGGYENTGWDLVANTVGASAAAAALWARRR
WP_175351088.1	0.1768235294117647	170	HTAAWFQLVFATGAVALLVVGAWPRALVAALLVPAMFAPAVLGRVVEQRLPTHLAVQLGCFIAAGPFAGAAFGLYSALPGWDKLVHADSGVLVVSAGLALLRGRSTRWPRLLLVQGCAMAIAAGWEIVEFTSDTLFGTQAQHGNTDTMTDIIAGTVGAAAALVAFAVAKR
MBQ7402714.1	0.17821052631578943	190	FPGICLLIYLVEFVFFAIHPSKMSIWITENLIASVTVLILFILYRKGIRFSNTSYTLMLIALTCQTIGGHYTFGAVPFDFITELFGFQRNNFDRVGHFMVGFFAYPVMEYNEQKKLIKGRFLTAFLVVMGIFGIAGLFEVAEWLYVEIAAKDVGIAFLGTQDDLWDAQKDILCDGLGAIFTVALYTILNR
MBQ9757547.1	0.17889534883720937	172	VIFSIFLVAAFAVYGILIKNYSAVFNSFCTLLCLCAFALLHNKFPVLDNKTYCAFVIFIMLSVFAGKTLNMYAHIPYWDKFLHFSSGFIFASSGTQIYKKLKGDDKNHILMNLFVLSFSVALAGLWEIYEFSIDSLLGTTAQNGSLSDTMWDMIVGTLGTIITIALISKKKN
MBQ3573223.1	0.18023041474654378	217	FIYQTLTMLVILVLIVQAIRGRYENCFTCGLTLILFLIPNFVESRLKITLPQTLEIIIILFIFSAEILGEISAFYIKFRWWDTMLHTMNGFLMAAIGFSMVDILNKNDRFKFRLSPVFMAIVSFCFSMTVGVLWEFFEFFMDLVFSTDMQKDIVLSNISSVDLNLNQLNIPVIVEGIDNVVATGKNLTVDGSAASDGVYSLGLGGYLDIGLIDTMGD
WP_020208520.1	0.18042780748663106	187	KTFAWAAVFIAVFLWSAIAPHDYFTWVLEVAPAVIGALLLLVTRNQFPLTPLLSVLILMHCIVLMVGGHYTYAEVPLFENLWGSERNNYDKLGHFFQGFVPALLAREILLRQQVVKPGRWLALFVVSLCLAFSAFYELIEWWVALATGENAEAFLGTQGYEWDTQSDMGWALLGAVSCLVCLSKWHN
WP_220344561.1	0.18055248618784533	181	AVLDIGAKALLVVLLLVAVAYPDLGNLRGKAMGFRAVAYPLGAAIVPLLWWWLWRPRGTAYPWLGDLLITLPWLTDTLGNRLDLFDTVWWFDDWMHFMNWGLLTAGFVVLTLPRDAALSAVTERALAFGPVTAVAWEAGEYVAFVRHSSELVTAYTDTLGDLTLGTLGAYVGGLCVYALSR
MBI4708875.1	0.18101694915254238	177	ILYELLNQLEILNHPLTFTWLGLIITSGSIWLMLEAASFYTRKNFDHPLSGLAMIIAVAVVYLDALGDIFQFYTNYGWYDRLGHFVGGAAAAGLIFSFIKLLSDCQRRKTQLTILPMAFFAWTTAVFLGVLYELEEYFEDVFTGSQRFGNAFDTGDDLFLNLSGALLAALISAIYVY
OGF66600.1	0.18218181818181822	165	ILFELLNLAGILKFTLDFSWLGLLVTSVGSLIVIEALALSPLPYFLAAIGLWLDALGDVAHLYGRFDWYDQFMHLAGGGIVMAASLSLLKKHGQKYALPLILTIFLALGFVALFGDFYEIEEYLEDRLYHGRQVRLGGGPDTADDLLFNLVGGVAVGLVYLFSKK
WP_228087962.1	0.18252873563218394	174	LAGDAVRAGAALSVVVAGATLDGVGVALFLLVLGGTMVPRALGVTGVLDVGYGAALLASAWAAQLEWYRAVPWLDLPVHAVCTGLVAALAAVALVRVGALPAPHDDDRPWRTGVVVVTTGLGAVLAILWELGEWAGHTFLDDRIGVGYGDTVTDLATGLLGSVVAGVLLARGNA
KAF0208661.1	0.1828888888888889	180	DVWAVANLVLLAGMSWYVYRKADYEFGLYAAVFMVSVAFAWWYLRRFEFPLWLLALVEIGILAHFAGGLIHFGPGNLRLYDHRYFDIRFDKWVHFYNSAVLATAITYIIDGAGVRLRRAKGFVVVLMMLGVGAVWEIVEYTAVMSLARTGVGDYHNNMRDLVANLAGSVTAATLGRWWTG
MCB1836575.1	0.18431578947368424	190	MTPLWHLLFWGVLGWSAWQPHDYPTWALEVLPALIAYGILLATQKRFTLTPMLYLLILTHCIILMIGGKYTYALVPAGEWVSELFGWSRNNYDKLGHLVQGFVPALVARELLVRLDVVRQDGWRFALITLSVLGISALYELIEWWVALLSEEAAESFLGTQGYVWDTQSDMFLALVGAVAALMLLGKLHD
MBE6746895.1	0.18499999999999997	186	AIWWVCRGLLLVWGICGLMYGYTTMFVQATFAIIFTHLWDLFQLLGGKSFITKMPAYLQTELNIFTCFGCVVGTTLNNFTDFSLIDIPEHTYAGFLACSFGFVLCDIMQGERHRIKPSVQALFGMAIGVSMMVGWEFYEFTMDRLYGYDLQHALPYAADGALDTMVDLILGSAGALIAMFVEAFRR
WP_160395579.1	0.18521052631578946	190	WLQLLIGLYIIDWAVMAISPTNRLQWLAENVLIVVAITFLAFTYRSARLSNRSYLLILIFLCLHTYAAHFTYEETPFDHWLKTKFHTHRSYYDRVVHLAFGLCWALPFREWLMSKLHIRGIWTYIMPAVVVLSFSGLFEIMEMLAALAGGKGGEARFIGLQGDVLDTQKDMSLGLIGGIIAMGILAWMLK
MBX3072087.1	0.1857777777777778	180	FTTYSLTLLLTYMIVRQIVDHGFTNYWGYMVAQIALSILAILFISVKFAPEGGLSLVTHGIIVVTTYADTLGTAGHMYDRFVAYDKVTHFLGSAAVATAAGDVLLALRRRGTIDWRPGTIMLSAVAIAMALGLGWEVYEYFGDRLLGTGRHAGAEDTIYDIISDFSGAFVAAALLYWWHF
PNC57807.1	0.18632978723404256	188	YPFYLLAVFAVLFIALGISPSSRSVWVAEVIPVALAVVLLAAGFRRFRFSNWSYTLMFFWLACHTVGAHYTFAEVPFEWFRELMGAHRNPFDRVAHFTVGFYAFPVAEYLVRKQYAGKVLAGIFGIFFVMAVAAAYEIIEWQYAVIVGGNDANDFLGSQGDIWDAQKDMFCDTCGAVASLILFYLVRP
MBQ1563954.1	0.18670329670329672	182	VVLRIVRALLWGFAGFVLIRCIFDPSYSKIGACVAAFLLPFVPDVLELGFKIKIPFRIEMLYYIFIAIAHCLGICLDLYKYVPYYDKIVHCLSGVATALVGHYAVEYFDVQRSPRLFRGAFIMFFSMAIATTWEFFEFAMDKLLGLSMQQLISQGLDDTMYDLISATVGSIIGGWLMSRKGV
WP_161449795.1	0.1871098265895954	173	MGADVLRCLAALGVVVAAVVYGPTDAAILAFALPGCVAPRFLGMRPIADAAIVVILQAAAWSNVLDLYVRIAWWDLAVHFLGNGSIAVMLYLALTHAKVLPDPRSPAFSPRMGVTLVTALGLSAGALWEMIEWIGRELASKEIYTAYEDTLSDMAVGGLGSVLGGALLACGPL
HIV17032.1	0.18713004484304935	223	ALYLILRGAIIVVMILNILGKDWQNVAICIASLGLFLTPGFIESKWHVRISDTLTNIILLFIFAAEVLGEIGAFYVMIPWWDTMLHTLSGFLIAGVGFSLVHLLNDNKRILFSLSPFFIVLTAFCFSMTVGVFWEFIEFSSDQLWGVDMQKDTVVHEISSVLLDPAGGNRPYRIDDITSTVVNGEQLPIDGYLDIGLIDTMNDLTVCCIGAGVFCVIGYASMK
UJA19327.1	0.18817142857142857	175	DPIDVLRLSYVVGAVVFLAIGNLEAIRVAMGAVIVYVARAANLPRPIDIAVCLGVGLEIWGQTLNLYDNIAYYDKFVHFALPLLISPLAYITLSRLKVVPDLKAEAARHHYLGIWLITFSVVAAFGGTLWEVFEYVSDAYIGSNLTFGYVDSISDMACTAAGSALGGLWLVLWAE
HAQ41373.1	0.1883695652173913	184	ISAIIIEAVLIISALTGFIQHNRKNTGLYLLSIVCIALPFIITYIANKKKLLLPPSFNLISVIFLFSAMYLGEINNFYTRYPWWDLLLHAVFGSYAVTVSLHVIRGIIRREIEVSKNRFVMFSAIFAFSFSVALGTIWEAFEFSGDFLFKTGMVKGGLEDTSTDILINIAASLITSAYYYLKKR
MBI3115676.1	0.19005714285714284	175	PLQAVLLGIELIARYDTLERQIALAVTNVVGTGLLIFIGSRFIRAGSRLPAAVSWLAVAAIWFDAAGNFAHLYANIAWWDKLAHVVGTAAVAGAVWLSFKLFLENRRLSLPAFHHWLYAVSVAMLLAGLYEVSEYVGDWLFDTVRVTDLYDTADDLLWNFLAAAGAAWYFAARFQ
KAA0206640.1	0.19020202020202018	198	YVLTLLALLAALWVPLAFDPFDRRDWLLENVLLVLAIALLAATYRRFPLSRISYTLIFIFLCLHTIGAHYTYAEVPYDAAWRALTGSSFNEWVGWERNNFDRLVHFSYGLLLAYPVREVFIRVAGMRGFWGYFLPLDLTMSTSMLYELVEWAVAEVFGGDLGMAYLGTQGDVWDAHKDMALASLGALIAMSIVAFINS
WP_087157157.1	0.19062780269058294	223	LVYWILRAAVIVTMILQIHNRNYENVFLCILTLILLVAPSLVQLTFKVELPSPLEISILVFIFAAEILGEINRFYEVFPQWDIVLHTINGFLAAAIGFSLVDLLNRSPRKTFHLSPAFMALVSFSFSMTIGVLWEFFEFGMDKFFGLDMQKDTVVHTIHSMMLNVSDNVDPSTIKGIQEVVVNGKELGVGGYLDIGLIDTIMDLGVNFIGAVVFSICGFLYVR
WP_090579846.1	0.19073684210526318	190	VLHIEIVLFLIFWVLLAIHPNSVLDWWMENILNFVAIIVLAISYRWFKFSRLSYTLILLLIVLHTIGAHYAYQETPVDRWMKSLFHLKRNMYDRIVHCGFGLLLSYPAIELLTRVARTRRLWAYLLTPWILLGFGALYEIGEMYVVFLAPKKEGQDFLGMQGDIWDSQHDMEMTLYGAILAVVVIVLCRK
MBI4119713.1	0.1912	175	IVFELFGLLRLTSLTPSFSWLGMILTASVSWAALEFIHYYFHKYYRTALPLSFWSLVTAAVILDAVGDSLRLYDRFRYYDNLMHFSAGGLVIGLLTAWAVHKFNEVSGYNLRPIITSYTIVASTILIGFLYEVAEYFADWFLNTNNLADRWDTTEDMMANFFGGLLAALLFWRHQ
WP_152039731.1	0.19167630057803467	173	RALVGVGSLVVTVVALAATRAMPNAPSRMRSWPRAILIRFRADVAGDGPAAGAWVVVGLWSALVTALHFGGLALGVYSRLVWWDLLTHFMGGAGVAAALVLGLRDRTPIRATPWWAVGAAAAVGAGFEVYEFVLKDFWYRWSLQFYAWDTAVDVVVNTVGAVGAVLVVRLWRR
MBR6563791.1	0.1936574074074074	216	ITIVICEIITLCTIGSLFYVKKYSRSLLAFFTIFLIFLPEIFERLMRCSINNAVYILTVLYLIGPMLGHCCKFYHRISWWDKALHTYGGVVFALLGIFLFEQLWRGNESRLLVALFAICFSVCVSVIWEFYEFGADMLFGNDMMDDVVISEFNSYLLGDSVGEIGSASGITAVEINGSPLPVSGYIDIGLIDTMTDMLLETLGAIAVTLACCVPDK
WP_136519030.1	0.19451428571428572	175	GPGGAVRAVGLVCVAVALALRGPVDAALFSLVLAGLVVPVAGRVPPGLDAAYGTGLLGAAWCGALGLYEQVAWLDVAAHLVVTGLIAAVAHLVVARTGAVVAPAHATGRATGLASVAVTASLGLALSVAWEVGEYLGHTYVDPEIHVGYADTVGDLVMGGLGSAVAGAALLRRGR
MBQ9408905.1	0.19553488372093022	215	VALCELFAVFTVVLMIAQKKQDSQILLAIGSLFLILLPWLMEALFRCRVSLPVYLFALFYSMGPMLGHCYDFYYTVPYWDKFLHLVGGVMFALLGLFLFEKYAGPQGRRLFVAAAFGFCFSVTVSVFWEFFEYGSDALLGMDMQSDSLVMAINSYLLSDSMGVAASIEGIEEVVVNGMPLPVKGYIDLGLIDTMRDMLIETVGAALTSAFYARRK
WP_119657583.1	0.1958947368421053	190	FPKLLLAAYLVEFVALGLHPTDRGTWWAENVPIFLLVVALVVLFLRGVRFSNLAYALMSVLLFLHTVGGHYTFEKVPFYWFNNLFGFQRNMYDRVAHFSVGFYAYALIEYTDARQLIRSRFISYLLPLCVIGTVAMSYELIEWVYAELAGGDAGAAFLGSQGDIWDAQKDMLADTSGAVFALILYALFGQ
MBQ3352595.1	0.19646739130434782	184	LIKLILKWGIFATGAVLAIIYFIPGTEFHKIWSYVATMALPFAMDILRFFGIKISDRFEIAYLVFVIPAMVLGIDFDIYKVILPFDKIVHSASGVLAAFGAREIIDQASGKPDAMWFKALFAISFVALTAALWECFEFSCDQLLGQNMQELIAPGTGLQDTMWDIIVALLGGMVGTILAFPVKR
MBO4631481.1	0.19882096069868999	229	VLAVSLTALFIAFAMVRATMLGEPYTVRCLIGLILTPFILVAEWLFRFRLRLPVFVLLQLFYLLAVIGKCFHLFDICAWWDIAMHSVGGFCLAVAGLVLFDLFQKRILKRPPDQTGKRTPIHCIASALFALCFAATAGVLWELYEFAVDRLFGWDMQMDTIVSQIDSSLLGDGMGSITQIGDISEAAVNGVSLPIEGYLDIGLYDTMEDLALLTAGALAAGLIRLLFRQ
MCC7121191.1	0.20042105263157894	190	ALVLLVAWTLVLWLVTAVAPHDRGDWLLENVLVVAAVALLVSTRHRFRFSIAAYALFTAFLSLHLVGAHYTYSLTPLGFWLQDAFQLSRNHYDRIVHFCFGLLLAAPFREMLMRVVGVHERWSYAMVVVTVLGLSGFYEATEGLVAMIVSPELGMAWLGAQGDEWDAQKDTALAALGAALAMSGAGFVRH
OGQ55934.1	0.2014124293785311	177	GLSWLMKLMMTGLIPYEIYKGEYLFVAGAVAAVGISLVPSIVEKNYRVTLPFELDMLITLSLFLHTFLGEGLDFYQRFAHWDKFLHLYGGLVVAVLGFVIVYTLHYTRKVRLSIPLIGLFTVIFALAVGALWEIGEFALDNAFARHTQDDLPDTMWDLIDDLIGGTIAAVLGMLYVR
NLL02709.1	0.20233502538071066	197	IFRIIVISPLIFSWQSPHENIKLQIISNFIATFAWEIIQFSPIKLKISEISPTFQNFTVVQVFLASFLGAFKDFYYTVWWWDSVIHIIGGGMCVILGYEIVTALQKHYKSIIPVGILIFAAFGFSFFAGTLWEIFEFLFDQITGSDSQHWNFANAQDTYSLFSYTPERFPLMDTMIDMICNTIGAVFTSIFLFKFPY
WP_177214105.1	0.2029651162790698	172	IGADLIRAGAAISAIAAAFLSLEGVFRFTLLFLALLVPRLAGLRAPVDLLVCAVLTVAAWSSPANWYELAPWYDTLLHAVVPGVVAATLHLLLIRWRLLPPLKARELRTTSVPLLTTALGCTVALLWELYEWFGKDVLGAQIAAHYDDTIADMAAGFASSLAAGTALATWAR
MCA9285718.1	0.2030526315789474	190	DVLVVNALNVGVAAGAAVVTGNREFLFYVVVLAVLLAIGLAVHVRVGFSPWVLRGLTLWAVLHMAGGLVPVPAGWPINGEQRVLYSWWLVPDRLKYDQVVHAFGFGVTTWAFWQGLRRMTHDSVHPTLGALFTCACAAMGCGALNEVVEFVAVLTMPKTNVGGYDNTGWDLVSNTAGAVFAAFLIRLGAL
WP_194505062.1	0.2032777777777778	180	VVFVATFAGLLAAVLVPTEATRGQFVDKGWAIRLGAYPTLMLLPVIVWWLATRRAGARARAPWTAFGLVMLPFASDVAGNWLDLFRRVSWWDDASHAVHWFLLLLGLGLLVADRVRPRWVLVPLVTGSGCLLALLWELGEYLLFIQHGKEAGGAYRDTLGDLTLGTGGALLAGLLLGWGT
MBI4691853.1	0.20349462365591395	186	NFFLASMIAAGLALLFGKSDWFPSFYMPKFMGIASFASALLIILPKIIFRPADEKKKEALIKLQFYTAVALVLNGLGGLGFFQFYRYGLPYDKIVHFIVSLMATIGLTQFICAWWNWEFKKAITAVIILIMAGGVGWEGFEFLTDFVFKTKTFGIYGEYVNKDTIMDIILNVLGIIAGFIILLKRK
WP_217908863.1	0.20444444444444443	198	FPVWLFAGFLMFWIWLAIAPHYRSDWLLENILVFAAVPILGGLWYLGGVSRLAWLSIFLFLVFHEIGAHYTYSEVPYDQWLRTLLGFSLDQQFGFERNQYDRWVHFLYGLLLFPLMKDLVKRRQPYESVLWHLLPVMLILSHSAFYEIIEWLSVVFFPKELGESYLGAQGDIWDAQKDMALALLGAFIASTLSVSVHY
WP_128904251.1	0.20494505494505494	182	RLTRGMQVLLAAIIVYGAVAGEPKAITNGGLGLFVTFVPALVDRNYDIPLDPWLGVWITSAVFFHTLGSAWFYVQIGWWDHLTHALSASLVAGAGYTTLRAVDLHSDEIRIPPRFAFVFIFVVVLAFGVVWELFEFALDIAADATGVSMPLAQHGLDDTVLDLLYNSIGALLVATFGQAHLT
MBR1708730.1	0.205929203539823	226	GIYITLRILTVMSAVASLLLGQYNQFVLAVFTLLLFTLPDIIQKRFAVRLPSTLESIIYCFIFAAEVLGEINNFYGLIPGWDTMLHTINGFLCAAIGFALVDMLNRNSRHLHLSPLYLALTAFCFSMTVGVLWEFIEYFGDQFFPVDMQKDTIVTTVKSILINPTGENVPVILKDIHETTIGLAGGETFVVQGGYLDIGIVDTMKDLFVNFIGAVVFSFFGYFYVR
MBQ2708118.1	0.20668224299065419	214	VLYVASRLFVIAAAAAALFSGQLYTAGQCLLTLFLFALPAILERRFAVQLPDTLEMLVILFLFASTFLGEVRDCYGQFPLWDTILHTVSGFLTTAIGMSMIDILNRSERVKFTLAPGFVVLSAFCFSMTSGVVWEFFEFAADTLFHTDMQKDTFVHGITSVTLGGEYIPVESAVLNGEALPGWLDIGLFDTMKDLIANAAGALCFCLFGILYLK
PKV62977.1	0.20731578947368418	190	WLLASVTVFLLVWVSTFVWTNDLNNWFIENALVFLSLAFLIGTYRIYRFSTLSYVLISVFMCLHVYGSQYTYAENPFGYWMMETFDHSRNHYDRLVHFSFGLLLAYPMREAFIHWLDYPRSSAWLLPILTTLAVSAVYEMIEWAVAEILFPAQGPAYLGTQGDVWDAQKDTFMAFSGALIATIAMGLTRN
MBS5733187.1	0.20781395348837212	215	GGLLICILFCIVSAGVFFFVHKNKEAVMALLSILLCLLPPLVQILFSCRIATSIYLVTLVYALGGLIGNGYGLYYLTAWWDKGLHTLAGVLFALFGMFLAARLNREKPCSLWLRVVFALCFSMAISVLWEFFEFFADRLIGTDMQQDRVVNMVHSYLLGDQPGQVGTVEKITHSQIGEKIFPGYVDLGLIDTMTDMLTETVGALFGGVFLLLDRD
WP_011570910.1	0.20815028901734106	173	RAIIGVGSFLLSVIALQITRQTSGYPTHTRVHSWPRLLITQFRRDINKSGSLRYGWVIIGLWSISVSGLHFGGLYYDIYTTVSWWDLLTHSLSGFGVAAVLGLTFRSSTTPIPYWVIPAVLAIGSGFEVYEFVFKTFWYDWTFRFYLIDTVVDLVVNTAGAATFVIAVGFLRE
SMF08510.1	0.2082352941176471	170	VVASAMCFTAIIAAGYYALDGRRVDMAVLLLAGLGQVIAFLWFRTQYARAVCSLIMLTAAMSAAEQLYSRIWWWDILIHFVTLYALVWMAWNRVLTHHPRVRGRVRDRPAMRFTWCAVAGFVIAVVWEVMELLGFLFATPDIHIPPLDTLGDIVMGVLGAACVGFHREPR
GJL64993.1	0.2095263157894737	190	LLHGLMTWFVLIWGLLAIDPVDRHDWALENILVCGLIIFLIATYRWFPLSDLSYIFIVVFLTLHAIGAHYTYAKVPLGFWIQEVWELERNPFDRIAHFSFGLILAYPLRELFLRRVKVKGFWAYYLPISGILALSGLFEIGESWIVRLVNPELGEAYLGTQGDEWDAQKDMTVAVVGALLTMTVTFILSL
WP_168582955.1	0.21011560693641615	173	RAGDVLRLLGLCSAICAPLRFGWVATPLFALVVLGLALLRLRDVPSSADPAGGAVLLAAGWFAILDLYARVPGLDLAVHFAAGGVVAHLALTIARTAGVVRGYPQPSRAALALLGVSIALGLALGYVWELLEWAGHTWVDPRIHIPYADTMTDIAAGGLGAAAMGIVRLWVGE
WP_068561733.1	0.2107425742574258	202	VILFIFASFILITGYEFVRFLQTRGTEKQTEHFLRLVQAGFGLVALLFPSLLRKHTRILLPQRITFIYAVFLYLALLLGSLGGFYDTVAEWDTLQHALSSALFAVLGFSVIANLQEGGIERLNLTPVLSSLFSFCLATTLGVLWEFYEYFADSVMGQNTQRTATVDGIPLIGQAALSDTMGDLIVNCSAAAIVAILGYFALK
CDE17393.1	0.21318385650224214	223	ITYIILGVLVMFSLIRAVMLGNYENAFLCVLVFLMFSIPSFVKRQFHLDIPNVLEILVLIYIFAAEILGEVASFFVNISFWDTMLHTTWGFICAALGFSLIDVLNRDDKIKFTISPFYVSAASFCFSMTVGVFWEFFEFGMDRFFGKDMQKDTIINSFNSTLLDPTKSNIPIKVSGITDTAVNGTSLGINGYLDVGLYDTMEDLFVNFLGALVFCIIGYFYIK
WP_132944330.1	0.21384210526315786	190	LHWFYLASFALVLIWSLIKPRDWLTLAMEVAPILVIWGVAIWLYRRFRLTDLTYTWLWIASIIVIIGGHYSYEHMPLFSWLRDTFDWQRNHYDRFGHFIKGIVSALLAREVILRKTPLTSRFWLNLFVLSFCLGLAALYEILEFLSVLTLHGASTEFLGMQGDIWDAQWDMLMTLCGSILALPLFRKWQD
HHH37789.1	0.21455026455026457	189	SHKIVYAIYIVVWIILAIHPRYRNDWWLENLLVFIFFPTVIWLDKRYHFTLTSIILLLIFASLHSLGSHFTYAKMEFFDPITQFFGFERNNFDRVVHFLFGLLAFRALFEIVTPGITHIEKALFFTFTVIVTISTFYEILEWLAAIILHPELGIAFLGTQGDVWDSQKDIIAAILGALINLALYKNYEK
WP_195548093.1	0.21532967032967032	182	FLYGASAALMIISTIFQLQHHLYAKLSYLAMALGVQLIGPLAVKGLKLKDAWGLLFWTQLFIAVAMIIGNTLNGYAIPCFDKVLHFSSGILICAGITLVYCWLKQQWTEDSRRHYLLKCLSIQGINMMIAFLWECFEFACLIFLKIDAINHYTQGVYDTMTDMIVCFLGGLVFLTLLTRHER
WP_160952330.1	0.21536144578313257	166	VGLLAARWSGLVLAVGLFTSGWRRPGGCSLWVEGLVALLVGLEQVVAWRTRLPVRWEIAGSTATMAAAISSYLDLYARIWWWDLAAHALVTGVLAVLAAWLIRRPRPGAIVAAGLVLALSWEAMELWGHAYVDSTVNVAPWDTVGDLAAGLMGSVGAAALWRARGT
MBI5784348.1	0.21547368421052635	190	NLAIAAAALTALLVVSGIAPFDRITWLMEVAPVLIALPLMAATHRRFPLTTLLYMLIFVHAVVLIAGGAYSYARVPLGFWIADVLGVDRNPYDKIGHFMQGFVPAIVAREIFLRGAHVQGRRMLAFLSICVVMMVSSCYELIEWAAAVALGQGADEFLGTQGYAWDTQSDMFLALLGACTALLLLSGRHD
MBZ0218144.1	0.21563157894736842	190	FLQTLVLAYAAVFVWAAINPVYWFDWLLENILTIVVIFVLTATYRRFPLSDASYGMIFIFMVLHAVGGHYTYSEVPLGFWLQDFFDFSRNHYDRIVHFSFGLLIVYPFREAVLRLATTDHRIASLFAFTLISAYSGSFEIIEWIVARVVDPKAGAAYLGTQGDEFDSQKDMALAASGALITLGLTAVFSI
WP_218563973.1	0.216010101010101	198	FPHLLLFIYLVEFSVLAIDPYDRAVWWVENLPVLLPVIILALTFHRFRFSNLSYLLITIFFMYHTFGGHFTFERTPFGFFNNLLSHLNFDFIFPEGRNNFDRVGHYLVGVLAYPLAELFLRKKWVANLPTAILLGVLALGFWAALYEVIEMYYAVSEGGESGAAFLGSQGDVWDAQKDMFLDILGAISVFILFGFKLR
MBR5862550.1	0.21617647058823528	204	TILIISSLLLIAQIASLLFADSTYSSDHIAFQLFENCLMIIVVFVPVILDRGVNIRIPRALEIAFVGFCFSGLVLGDLFDFYGRFKWWDILLHGISGVMLGILGYEILPVPSDARKRRRTLYPLFASVWIISFALAVGTMWEIFEYIADGIFGLNTQQYLTSTGTFDESTPLLGRAALRDTMEDLILNFIGAAAVAIFVFMEFR
MBI4812573.1	0.2164640883977901	181	IIFELLNVLKILKLNTQFTWVGLFLTSIFCFIFVEMVAYKYRKEKGHNLHWSIWFLVAFGLSLDAAGDFFHLYGQLSWWDQFAHFFVSGVVNFTAFVVISAFFVEGFRYNLLMKTGRFNLALLISSTSAISLGALYEIEEYAEDLIFHTNRLGPRTDTANDLLFNFLGVVASIIIIKIIYH
WP_105044677.1	0.21689119170984456	193	LATFTTCYIIAAAISAKMTNNSEFVFYLGVMIVMITGAMFIHHRVRFPLHLLWCLSIWGLLHMIGGMVPVPDSWQTTGHISVVYSLWLIPNYLRYDQLIHAYGFGVTTWLCWECLSHIVKCYTDTNLAPTVGALTLCVFAGTGLGALNEVIEFMATLLFEETNVGDYNNMSWDLVFNLFGSIIVAVIIRRKKS
MCD7735222.1	0.21690265486725666	226	AVYLVLRVLVIFCMIRQFIQGNYNYVMLCVLSLVIMVVPSFLRGRFRIYLPGALEVSIYIFVFAAEILGEIGNFYGYIPFWDTLLHTFNGFLAASIGFNLVELLNTRTKRMNMTPLFVAIVSFCFSMTVGVLWEFVEFSADGLFYLDMQKDEIVTTVSSVSLNPEAKNDPVIVRDIAYTVLCDADGNELAVVEGGYLDIGIVDTMEDLFVNLVGALTFSILGWFYL
WP_072674285.1	0.21723958333333337	192	GWMLAAVALGVPLSAWGAIYPANTWLQVGPVALLVPLAYWALRRWPVSNLSAGCIAGFVLLHLFAARWSYSFVPYDQWVPGGLSATFGFERNMFDRLVHFVFGVLAMPPMVELGLRYGDLSRRMALALALMFVLAVGGLYEIFEWCLTLTLPPEAAGAYNGQQGDMFDAQKDMALAGLGAILAAPFAWRGAW
KKU11669.1	0.2175531914893617	188	KISIVIYLVVGVALLVLPPDNLPSFYRPGLMASLAFVSALLIVLPRLIFRSGGDEKKSHKLFRLQALVALVLLLNGLGGLGLYKLYVVGFEYDKLMHFVVPMLLTFLGFDFISTWFGKNRKASALIAGSVVIFGGLLWESLEATSDIFLGTSLLGGGDSLAAVDTIADISMNFLGVCLSLAVIKFRAD
WP_181600585.1	0.21771739130434783	184	QLAILFGIIILVTCIFNIIEKQWENMFLSLLAFICLPIPFIIGFIARVKKVQLPKNFLLITLIFNFSAQYLGEILHFYEKFWWWDLLLHGAFGSYAVIIGMNLIKGIIRKEAEISEERFFTFKTIFAFTFSITLETLWEMFEYIGDLILKTDMLTGGIHDTASDLLINIFTSLLTISIYQIRNK
WP_106849060.1	0.218546511627907	172	NLSDVLRVLAVIGLVPATIGDGAIGFAVMFLVVGGCMLPRALGVPPWLDALMCSSFIFAAWAALLDWYVSYEGLDLAVHAASTGLIGILASQVAQRARLLAPSGHPRERLAVAVATVSSAGLLATVWEIGEWIGYTYFDDAIQVGYDDTITDLIAGILGAGVAGLLAGAAVP
MBS7306785.1	0.21922018348623856	218	AVFIALEIFAVYSLIASTFSGTGQDVMLCAISMVLYALPYIAEWLFRIHFSGVMEIMCMLFCIGPLFGSVHRLYFIIPCFDDILHTYSGFIGAAIGFALPDLSDKQNQKHSFLLKCVSAFAISMSFAAVWEIFEYSADMLLGTDMQWDTMITNFSSYLLGGDMSIPPVISDIESVMINGEELWTGGYIDVGIIDTMTDMIVCSAGTVAFVLLAAFSRG
MBS5164510.1	0.22098214285714285	224	TIRGLLSILVLLTAVRAFFRGNYEHLFVCILTLTLFCVPMFIDRTLGIDLPPALETIIYCFIFSAEILGEINSYYTKIPYWDTMLHTLNGFLMAAIGFALVDIFNRSERFSFELSPLFLALVAFCFSMTVGVLWEFFEFGMDVYFGTDMQKDWIVYNINSVLFNPDGLNIVGHVPIESMVINGEDWIAKYGGYIDIGLVDTMKDLIVNFIGAVCFSIIGFFYVK
WP_066049096.1	0.22112994350282483	177	IITYSIVTALCIFSVIKLFARGDTPFAKEALSTYIFYTIFFVAIWVFRIEIPGYILLLAMLTILGACFLGHYLGGYTKSRTFDRYLHAFGSFSFSLITYCTLDNFIITGSSALFQAIFIFCVGNTLGVFFELMEMYHDVSKKDEPKTQKGLRDTDMDMLFNLIGSTLAAAFSFFWLL
WP_208290115.1	0.22184523809523807	168	VPGDAVRAAALVSVFVGTWRSGFVATALFLLVLGGSLVPRLVGTSAGLDVAYCGTLLFAAWAAQLDWYVAVGWLDVVVHAVATGLIAVVALRALRVWGVVGPARSRGEDAVLVVGTGATLAALWELGEWAGNALLDPRIQVGYPDTMGDLAAGLAGAAVAAVLAGRRA
NIM28464.1	0.22230366492146594	191	ARLWLAPAAVVISIWSCFGNLDFWTWFFEILLGLIGIVVLLATYRRFRFTSVVYAVVIVHYFVLAIGARYTYAEVPIGDWVRDAFDLSRNHFDRVGHFMQGFTPALVGRELLLRTSGLTRGWWLRFLLVCVSLAISAFYELLEWWVAVVYYPEAGLEWLGHQGDPFDAQADMLMAMLGAMVALLALERVQD
WP_063725709.1	0.22348314606741573	178	AGPGVVLIATIAQLVVASVASDLPQFAGKGFGARLVLYPLMMLVVPVWWWTVKRGTRPPIAGFTLTMTPFLIDVTGNTLDLYDSISWWDDANHFVNWFLLCLGLALVLVPSLRPAWARAIVVVGGGALLALLWELGEWYAFIRHGTELDTAYEDTLGDMTLGTCGAVLALVVTVVIGR
WP_235915632.1	0.22375	184	VPGDLVRAAAAVSLVVGLVLFGPVVGAVLLLVLGGTVLARALAAPRTLDVACGATTLVAAWAAALDWYRAVGWLDVVVHLVATGLVAALAHLTLARLGLVALPDVAVRAAPARAPASRRPRLGAGAVTAAAGVTLATLWELGEWCGNALLDDRIQVGYADTVGDLAAGTVGAALAGALVAAGVL
WP_122105250.1	0.223956043956044	182	RLSRTMQAVLVGIVLYGVVAGAPKAISNGGIALLITFVPAALERNYEVPLDPWLALWITSAVFLHAIGSAWFYTQIPWWDHLTHSLSASLVAGVGYTTLRAVDLHSDEIRIPDRFAFVFILLVVLAFGVVWELFEFGLDVIAGATGITMPLAQHGLDDTVLDLMYNSVGALLVATFGQAHLT
WP_089880850.1	0.22574626865671643	134	MSLTPVTSGADATDIPHRWRFALLSVATRRALAAVTVLVATLGLLPLYESVWWWDILTHTLAGATITGWLVLSRVRVASVVFLVALCSGAWELLEYATPAFAFMAGSPADTVLDVACNFLGSAVVAGGYARFGP
MCC6857440.1	0.22584210526315787	190	TAKTLFLGYLALFTWAAIRPYDRTTWWAENIPIVLLVAALVALYLRGFVFSPLACLLMSVLVYLHTVGGHYTFERVPFGFVTSLFGFERNHYDRVAHFSVGFYAFAVAELLVRTRAVRSRLVLFLFPVFTIAFVAMAYELIEWGYAALAGGPSGAAFLGSQGDIWDAQKDMLADTLGALFATAWFFTRPE
WP_109149474.1	0.22597701149425287	174	IFLAAVAAAGLSAVAMGVAGRWEAVLRFAVVAGIMLLARRAKVPVGFAAAFAVLILVAMWGSVQHWYRSPGEVDSLVHFLTPGSLAAVCYFLLVQARLLPDARDPSVRTRSWAPIVWVGTTGTTAAVVWEYYEWAVEQLNPEGMIVGYTDTVIDIFAGMAGSLVAGALVVWWAQ
QVK18466.1	0.22645320197044339	203	ILYIIVRIIMGLMFILNVVGIFIIKDDGQQSRLAFNAFQSLSLVLASTIPELIEKKGKLNIPDFMEVIFIIMCICHFVLGEIGSFYIKFSWWDSMLHTLSGSMIAILGFSIVNSVNQEKNNMIVFPIFVAIFAVCFSVTIGVLWEVVEFTIDHLTGSNMQRYMNSTTLVPFEGRIALLDTMKDLMLDTIGACVISIIGYLSMK
HDP88485.1	0.22687830687830693	189	VLRLLVAWLVLVWLWSAINPTDYEIWVIENLLVAGYVALLVLTQRRLRFSNASYALFVLFMTLHLVGAHYSYAEVPLGRWLQALYEGDRNPYDRIVHFAFGLLIAYPMWEALLRSARTTPAWSYFLAVTGILAFSAFYELLEAAIVVMLPHVDIAWLATQGDPWDTHKDTALAFAGGILAMLFTRWRVG
MCB0526112.1	0.22764397905759165	191	YLRTLFWVFAGIWILLAIDPVSRSDWFLENILIFLGVPLVLYVNRHFRLSLLSFTLIFIFLCLHAIGSHYTYSEVPFGKWVSEQLGFERNHYDRFVHFLWGFLLTLPVFEILRKRVSRSKPRAIFLFACSIIVLFGVLYELMEWAAAVVVAPEAGTAFLGTQGDEWDAQKDLLLNFAGSVGSVVFLPFVLG
WP_197427993.1	0.22791208791208795	182	RLVRLLQAGLAGLVLYGLATFRLGMAASGALALSVTLLPAALRREYGYTMDAGLVLWITLAIVLHVAGSLGVYAEFSWYDEITHTVSATVVAGAGYAALRAVERHSSAVEVPPPVRSAFVVVFVLSFGVVWEVFEFGAVELSRALGFDSPVTVYGIDDIVTDFVFNTVGAVLVALWGTDSVG
WP_129225176.1	0.22822115384615385	208	FILQGFTLLTAIASLVMFFVDDNRGLDTTVFQLMQCVMALVIFNVPLFISRKFKCYIPNFITILLYIFIFMHFILGEIYRAYDHILLYDKFLHTSSGMVFCLLSLSIVWLFNNSEDGKVKLSPFFVVLFTFCFTLTLEYLWEIVEYGCDRLIGLNMQRWQDSIVETLPNGDTVHSVPWGNAIADTMGDMIVNVVGSFVMCVIIYVSMK
SDJ34641.1	0.2285116279069767	215	YLLVFETILLLFIIYYLFVAKEPINVVRVAISFIAAAIPLLLELLLKMSIPWPIYAFLIVYACEHMMGACFNLYLYFPWWDNMMHVTEGFMLALFGYYYLSYEEEKNLKKRIKYLLFAISLAVFIGFLWEILEYLMDTVCMFDMQKDVYVTRINSYLLSDTIGQIGKIDNIEEVVVNGQVLPGYIDIGLIDTMDDMIMALIGAAVFSIYALIDCD
WP_080064693.1	0.22909523809523813	210	TFWFVFATLVASTAFSLIHVILSPSGAVAEVRFQKLKSDYVLMLIQCIMGIIIMFLPSILERKLQINVPSFMHIVFVIFLYAAIYLGEVRSFYYHIPHWDTVLHTFSGAMIGALGFSIVRLLNDSEKVSINLSPLFVAVFAFSFALAIGALWEVYEFSFDKLLGLNMQKFAYENGSLRIGRDALADTMKDLIVDALGALGTSVMGYISLR
HIU14313.1	0.22923076923076924	182	GLYLAYYLVLIYAFYRNARLQDMTALMLGFVAMLTPWIVPVVFRLFKLKRIYEIDILNIIFVFFASLVGSCLSGYALPYFDKVVHFASGLLLCQVVYMLYSLISKRREPTSPEERRLVLCFNFVGNGFVALLWEFYEYAMLVFFNYDCIKHFSTGVHDSLTDMLAGTLGGLVMCLCYYQAFH
HAO53348.1	0.22994871794871796	195	IAPILLSIFGIFWVALAINPLYRDIWVAENLILVICIGYVVSTYKSTPFSNTSYWLIFIFCILQTIGAHYTYAEVPIGFWAADLLEIERNHYDRLVHFAFGFLLVLPFKEVITRTIEFSSFRSMVFLLVLVFLGIGSFYEIIEWLYAIFYEQQQSPQTADSFLGSQGDIWDAEKDMLIAGLGAWLYLLFFNPETQ
MBI9095487.1	0.2299551569506726	223	IVHYLLRLVVILVMINQMFEQNYENVFFCLLAIMLFAVPSFIETHTRIDFPPALENSILFFIFAAQILGEMRSYYVAYPFWDTMLHTANGFLAAAIGFSLVDILNQSQKVTFRLSPFFVAIVAFCFSMTIGVLWEFMEYFMDMVFATDMQKDTIIHSISSVMLDPTNSQKVVTIDAITEVTVNGVDLGLGGYLDIGLHDTIMDMFVNFIGAMVFSIAGYFYVK
MBM7524454.1	0.23	191	LLQISVVVFSLYWIFMGIWPVQRSLWLVENLLVVALAVLLVWTYRKFRFSNQSYLFILLFLVLHTFATHYSYATTPIDEWLKTTFHTKRSYYDRFVHFAFGLLWVYPFGELYVRLAGRRGAWPFVVPAAIVMALSALFEITEAAGAIIVGQEPKGGEFVGMQGDVFDTQKDMFAAFIGALLAIAWLFLRQR
WP_119865452.1	0.23005434782608694	184	IMLAIFETLFLINIISNIIAKDWKELGLAVLGIVNMLIPLLIKKNFRKREINLPLTFEIISIIYIFLALYLGEINKFYIKFWWWDLLLHGIFGSYAVIIALYLKEGIITSNREVTKKRYRIFILIFAFTFSITAGVLWEVFEFLGDYFFKTSMVKGGIEDTMTDMLVKIVFAFITSVIYYFRNK
MBO5999355.1	0.2301769911504425	226	TFFILLRAMVVLTAIRCLVTGNYESVATCILVLILFLIPAFLQDKMDLKIPAVFQAIIFAFIFAAEILGEVNHYYVRIPGWDTMLHTINGFLFAAVGFSLIYLLNRGSKDFNLSPFYLTVVAFCFSMTIGVIWEFFECGMDLFFGMDMQKDFIVQKFSSVTLDPQQAGALIRLKNIVETVISTGSGETYTISGGYLDIGILDTMKDLLVNLIGAVVFSVIGYVTLK
MBR1534861.1	0.23024038461538462	208	LYITVLVSFILPIIYIPLRMIFDKTPENDAGYHSRGDYTLMLLECILGVIVIHIPSMLERRFKFELPTLLYVLYIIFLYCSIVLGEVRSFYYTIPNWDTFLHAFSSVMTGLFGFLFVTILNRDENIIFKLSPFFVAVFAFSFSVMIGSVWEIYEFTFDGILHLNMQKHTLSDGTALVGHAALTDTMKDIIVDTLGALFASVVGYFSIR
PID47438.1	0.2316577540106952	187	DIFAFSNTLLFLFMCIVVYFDRFVKYRGAANIHEFFFYAFVIFLVIFLSWVKFRTFRVKSYILVAIQITILIHFAGAFIQLDDHRLYDLRFFDIRYDKFVHYTNSLLGAFIIHYLFKKKNIDIGRITLAFVGFIVLGIGALIEILEFIVVLSIPHNGVGDYINNMSDLISNLLGVSTYALINYKKQA
MCC6509161.1	0.2322994652406417	187	VAAFTILYLAVGMVLAAGKKNWEFVFYIPIVVLFGLIAVAIRHRANLPMSLLWCLSVWGLLHVVGGVIEVPAGWPVDGDKRSFYSWEIIPGILVYDKPVHAFGFGIATWACWRGLSATCGDSTPTVGRLTLAVLAGMGLGALNEVVEFIASQTMDTNVGGYVNTGGDLIANMVGGLFASLLIAIASR
MBQ4382319.1	0.23294392523364488	214	IFTGIIELLPVYTVIWALAAGNGKLAVALGSIILVAIPLGLELCFRARLSWPLFIFGVLYALGPLLGHGYNLYYYLPWWDDLLHALGGVAFAVVGFCLPDLFGLKAKHEYAFRALFSLCFSMAVALGWEFIEFFIDTVFHADMQSDTFVTGITSYLLGETPGAMDSIPEISSVTVNGRALPGYIDIGLLDTMSDTIKETACAAATVIVLWLDGG
MBP9723125.1	0.2338505747126437	174	IVFEFLNLFGVLHFTLNFSWLGLIITALGVFIVTETIYYLCKKHNSTQPIFLYYLITFVLFMDVLGDIKYFYATYSWYDQLAHFLCGAVAMTVILTIFLQFKQRYTFPLIAVIIICLSGVSLLGSLYELEEYLEDTFHHQIQFRLGDGPDTANDIMLNLIGGTVVGGLYYIKQK
WP_066337082.1	0.23389473684210524	190	TIYLMLVVYFGFFIWSIINPNEVFTCFLEIIPALIGLLVLACTFTSFRFTNFTYFLILLHCIILFIGGHYTYAQVPFFDYIQEIAHQSRNNYDKLGHFAQGLVPAMITRELFIRKKVVSNKHFFNFILVAIALAISAAYELLEWLVSSITGDQSDAFLGTQGYIWDTQSDLLFAAIGAITGLVLLSKVQD
MBX7208139.1	0.2347150259067357	193	LASFTAAYILAAVAGAALAGNREFTFYIVVMLALIAVVMIVHRRMPLTHGQLWALSAWGMLHMAGGLVPVPASLPINGTIRVLYSLWLVPGVLKYDQIVHAYGFGVTTWICWHAVRSQLRAPDGTEPSPSAGLMILAAAGGMGFGALNEVIEFIAVLTIPNTNVGGYENTGWDLVSNLAGCTAAGLLIRRAWV
MBR2634929.1	0.23500000000000004	214	LLTLSASVFALVTLFLMANKGFGKISMAALTLLFVWAPFVLEKLLKKTLPLPLYLFCLFYALGPMLGKCYLFYHTVPHWDKLLHFSGGLVFALLGYLAVGSTKQKPSPVICAAFALFFSVSVSVFWEFGEFFSDVLFGTDSQMDTLIHSIHSTYLGSGIGNVGKLSNITSLSVNGAPLPITGYLDIGLFDTMADMLYESAGAVLAALGLFCSDC
WP_235521235.1	0.23547619047619048	168	VPGDVVRALALVSVAVGTWRSGLVATALFLLVLGGTMAPRAIRAPAVLDVAYCSTILFAAWAAQLDWYVAVSWLDVVVHAVTTGLVAVMSVRALQAWGVIDAGRSHGELALLVLGLGAVLAVLWEVGEWAGNAWFDRRIQVGYADTMGDLAAGLTGSAVAAVVVGRRP
PIR47118.1	0.2358682634730539	167	SARLSWIQATKKKLIVFVGTRITLFAIIYQMNNKLMKFGAPFTLGVIIIILASLISELYGLAYTYIYFDKGLHVAGGLIAGWIVYRFLERELSLVSSIKFLLILVSGVLFIGVFWEFAEYWAGQNKDTYPLLYRYFRGGGLADTLLDLAADMLGALMFGLLILRERY
WP_195576131.1	0.236	180	LIELLLYVICGVSLVYFAIKGNNPKCFQAVLIIAVLLLLRGLIKLTKSELPPALRFSVLLFIALTMMFANMFSMYGMIPYLDKIEHLLSGVILAFVGLFLFERLAKRHGDPESIPPQLAAWFSLWFAIAMAGVWEIYEFTVDHLFGLRSQNGSLNDTMLDIICGTVGAIGATLYLHFTSK
MBI5453228.1	0.23644067796610166	177	ALSWSMKLLMVVLIPHEIYYGQYLFSVAAMMAVGVSLVPSIVQRNYRITLPFELDFLITLSLFLHTFMGEGMDFYQKYEIWDQLLHLYGGGVVALLGFVIVYTLHYTRKVRLSIPMIGFFTVIFAMGVGGLWEIGEYSVDVLFTKHTQDGLDDTMMDMIDDLVGGLVVAFIGMIYVK
WP_156588081.1	0.23709497206703917	179	MVVVGGLIILGATLSVVAASTGTLGEIRQPTTARELAERSSFSRFVAGVAHGPEWRLTWIAVVLLSITVTVFHFFGLAWRIYTRYWFWDVITHSLSGFGVAAIIYLLRPATFGTARRLFLFLPVLVFTIGAVFEVYEYVFREFYYRWSVERYLRDTLEDLVYDTIGAVIFAYFPYTRLV
MBI4433725.1	0.23780346820809248	173	LLFELVGLFGALRYPIAFTWFGLFATLVVVWSFLELSAWYLDCVHQRPYPISIWPLVLLGVGIDAWGDIFRWYMRWPWYDQVAHFTGSALVMGILGTLVHRAQWYARLSWRVQWVSLVALGSVVGVLYEIEEYLEDWMFHTNRLGDGPDTANDLLMNLLGASVVAAVLVVRWR
OGL78244.1	0.23784530386740335	181	IAFELLCAIGVVRVSLQFTWLGLIITAAAGWAIVETVGLGYRKQKGHPLPASIWAIVFFGLAMDASGDILQLYGRFLWWDRAVHVSVSAIACFTLFLVVNAFWIDGFRFAMLMRRGRMKLSLLLAAAGTMALGAVYEIEEYTEDRLFGTNRLGPGVDTADDLFLNLVGVAAAVAIILIHFV
HBJ82619.1	0.23791666666666664	192	VFLFNAAYMAAAVAGAIVQGNREFIFYIVVMLVLIGVMGIVHSRVRLTTGLLWAFSVWGLAHMAGGLCPLPAGWPYDGDHAVLYSLWLIPERLKYDQVVHAYGFGVTTLLCWHILRNALRQPDGGALRPTFGMLVLCAAAGMGFGALNEVIEFIAVLTIPNTNVGGYENTGWDLVANLVGTIIGALIIRSRT
WP_205429132.1	0.2381052631578948	190	MNRTWVALFFGVLLWSGLSPHDYLTWFLEVLPALIGFVLLAATRRSFPLTPLAYWLILFECLVLMVGGHYTYAHVPVFEWINGYFDHGRNNFDKFAHFFQGFVPAIAVREVLLRFSAVNGRGWLFFLVSCVCLAVSAFYEMIEWWVAVVAGGSSEAFLGTQGYAWDTQSDMALALLGSMLAQLGLRRLHD
NLT01811.1	0.23897058823529413	204	ILYLTTRILVFAILAFAIVQMVKENNYEYNSRNAFIITQCVILLTYSFIPMIIEKQFKVEIPEAMEVLFIFFGIGSLLIGEIIGVYQMNSWWDGVMHFMGGSLIAIFSFSLINLLHRSTTFHINLNPFFIVLFAFCCSMTLAVIWEMIEFSIDSTTLSNMQRYRDSITGEPFIGQAALNDTMYDFILGSLGAFVVCTLEYFKLK
WP_095636204.1	0.2390804597701149	174	YDTSHLHVGLWCFLIAVGSIFIIRRYFVRFSVLQVPRQLGSQVLADVQDGRPWSLYWWGLLTWGGLVSALHFIGLGSGLYAQFPWWDLMTHSMSGAGVGGIVLVGLRGAAPARPSLGWVLVVLLAIGTSFEVYEYVFKSFWHSWTVSVYARDTLVDLVMNWSGGVLSLLCYRTR
MBQ3667335.1	0.23920634920634926	189	FLLVLLGILLIETVWSFTHAYDMQVWWTEYASALFLMLLFGLTYKKFQFSNLSYFVIFFFCFLQIIGACYTFERVPFEHVTQFFGFARNHYDRVAHFTIGVSGLLVSEFVWRQKIVPSFKWAALTGIIFIMALANFWELIEWTYAEIDGGTAGAAFLGSQGDIWDAQKDMLMDTLGSLLGCALFCLKFR
WP_096256321.1	0.2394186046511628	172	HASDLLRIIALFLVPLAWMSAGPAAAAAMALVSGGTWLLRYYARSRVQDVIGQLAFISAGIFSSIGLYQAIWWLDLVVHLIVMAVVTALIYEIRIRRNHLTEGASQVPHRLGARELLTYGSLAAVLWELGEWGGYFLISSEIGVGILDSTTDFFAGILGILGTVFWISSNRK
OGI76882.1	0.2404210526315789	190	LPHILLSIYLIEAIVAGINPYSRSVWFAENIPIILLVLFIVILYKRGVRFSNTAYILMFILPFWHTIGGHYTFERVPFDFFNNLFGYSRNMFDRIGHFTVGFYALPIIEYLVSRGLVAKRAIAVTYAIFAIAFVAVFYEWTEWWYAELYGGESGLAFLGSQGDIWDAQKDMLLDTLGAVAISIFYLISKK
NBU25545.1	0.24111111111111116	198	FIALLALAFGALWVVLAIDPVDRSVWALENVLILAGVGFLVATRRVLPLSDASYGLLFLFLCLHAVGAHYTYSLVPWDDAFRDVSGFSLSEALGATRNHYDRVVHFAYGLLLVLPLRELLMRHAGVRGFWSYFLPLDLVMSTSLLYELLEWAAALVYGGDLGAAFLGTQGDEWDAHRDMALAGLGALIAVLTILAVNL
TAN58285.1	0.2413756613756614	189	LIFEFLNWIGVLHFSVKFTWLGLIITGGGVYGFIEFLNYYLKKHHQAGLYWVAYLLGFVPVLYDAAGDMFRFYDFWWYDVIAHFLGSAAAAGIVFAFFRVLRRTNFVNWYLGTRMFFAFTTAVALGVLFELEEFGEDLLTCYHRDLIPFIADKLLPCGQRFGDAYDTGADLFYDVLGGIAAVLAAWGIA
MBP2422647.1	0.24151162790697678	172	HATDALRLLALLAVPAAWIGFGPLPALTMLLVSGGTWIMRVYSVTRLQDVAGQITLLLAGTFSTLSTYKQVQWLDNVVHFAVLMVLTMILHDLLVQHRMLPVPGSPRMAFGSLLSVTGLGALMAVLWEIGEWIGHEFINEEVGVGYFDTIIDLLCGVAGAVAGALWLGRSSR
OGZ34503.1	0.24181818181818182	176	IIFEFLNMVKILNFTINYTWSGSLIVSFSVFIFIESIAYFSRKKTGHNVPAFIFVAAAIGLNMDFIGDKFFLFNKLEYYDRIVHFSAGGMLGGGIIFIIIHELEKAGIIKLGMLGIGFFSWMTTNFFGILNELVEYFEDVLTGSHRLGDGFDTADDLFLNMVGGLCIILILTLYYH
NQW10160.1	0.24194736842105266	190	SLQLIAIVYFCVWLLTALTARDWFDWILENILVFIFMICIIFSYHKLPLSNLSYLLLAIFMSFHAVGSNATYSESLPGLWMQQVFDWERNHYDRVVHFLFGLLFAYPLRELLTHGAGIIGRWCPVLCVTMVLGLSNLYEIIEWGAAEIIDPEAGIAFLGTQGDVFDAQKDSGLAFVGVILGLALSALLDR
WP_049776608.1	0.2421111111111111	180	TLITIAFSAIMIWTGVLAIQKKRYPLFLKTTVIYALSIFFLMIQPVAGLHVRVSVLALAFIAVLGHLVAGNYWNYYDRSRHFDRYWHAFGSLAFSLFGYSVLKQTVSHYVSRVAVPKFYTVVAVSTIGISLGCLFEIYEFILDSVCHTHHQHGLTDTDVDLIADVIGAVSAGIVSIFVAL
NLT98665.1	0.24295454545454548	176	WIAYAIYLLIQVFIAYRYVSTDNKLYFKSLLVSNIVFAVYVLADEAFGIGVPYLIRCLVIVAMFLHTYFGYFKDLYTRSQIFDRYLHVYGCFAYALFFYSLFTRIFKASVSPAPFAALMVAFTGMAAGGVFEIIEYFIDKGMPVKTQRSLKDTDVDLICDAIGSAAAGIAAWIFML
WP_200899149.1	0.24302197802197803	182	VAVRGMQAIIAAILLWGLWTTNVSIVVNGTVGLLVTFLPGVLDRDYEITLGPWLTFLLTFAILAHTVGITGPYRGVWWWDNVTHTLSAAIVAVVGYATTKALDEHVEDIYLPPDFMYAFIGLFTLATGVVWELLEFFARELARLTGQDAVLIQYGVRDTILDLLFDAVGAIIAAIVGVPRVQ
MBS4955911.1	0.24319047619047615	210	LSYFVIITLVSTIVFLVFAINKAPTVADPNEPFIRIKSDYALMLSQCILGVVAMLLPGMLEHKLKIEIPSNMLILYTIFLYSAIYLGEVKSFYYNVPNWDNILHTFSGAMIGALGFSIVTLLNNTEEVPMNLSPLFVALFSFCFAVTLGVVWEFYEFTFDGLLGLNMQKFALEDGTQLIGRAALTDTMIDLFVDAVGALIISIIGYISLK
HAZ38211.1	0.24423076923076925	182	VFTLMTRIVLIFEIINDFRSKDTYCLSVGLAAILLTFLPKLVEKVLKKNNELISFLFMLFIFLASYLGTLKRFYAIFPWWDSAVHFLSGIILGLIAFCALKNVDIFKNTESIKFRIFALISIISFATLCGVLWEIYEFTMDNILGTDMQVVELTGVADTMGDLIADFFGGTIIGIYGFTAFK
SMN17043.1	0.24484375	192	VAPVLLIFFLIFWLALAINPLHRNIWFAENIILIVCISYLVFYYPSYQFSNTSYWLIFVFCILQTIGAHYTYAEVPLGFWVAELFDIQRNHFDRLVHFAFGFLIVLPFKERFGKIVNFSNRSVEIFTLVMIFIGIGASYEILEWWYAVIYEQDSASNMFLGSQGDIWDGEKDVFLAGVGAWLFLAFANTKKK
KGH47168.1	0.24499999999999997	174	MLDVAVLVALVSAVVMAVSGNWDATIRFGVIAVVMVAVRTSDVPLPFAGAFAVLLLVSTWAAVRHWYRQIEHFDLLVHLLTPGSLAAVGYFFLVHQRLLPDARRQTPRLRSAAPVLWVVLVGTTAAVVWEFYEVVMEQLAPSSMNVGYTDTVLDLLAGMLGSAVAGGLVLAWGR
RKI68813.1	0.245	228	VVYFTLRFLVIAVMVAQFFNGDFESVFLCGLTLVLFLLPTVFERALMIDLPNTMEIIIMLFIFAAEILGEISSFYTTFKHWDTILHTLNGFLCAAIGFALVDMLNRSEKFSLSLSPAFMAIVAFCFSMTIGVLWEFFECSMDQLLLLDMQKDTVLDVISSVMLDPTGGNDRVVIKDIIDTIVVTADGQQISLGLGGYLDVGILDTMKDLFVNFVGAVVFSTIGFFYVK
WP_066057047.1	0.24524064171122995	187	MRFLWLGIFAAVLVWSAIEPKDRVTWWLEVAPALVGLMVLVITRQRFVLTPLLYGLILLHCIVLMVGAHYTYAEVPLFDGLFSAERNNYDKVAHFVQGFVPAMIARELLIRQQVINGVFWRNFIIVCFCLAFSAFYELLEWLAAVAMGSSADAFLGTQGYEWDTQTDMALALLGSIIALVTLGRVHH
ATG56438.1	0.2464150943396227	159	MALVPVRWSGLALAVAFAACGMWTEFAVAMLVALAQVIAWRSALPREWECAVSAASLFAAVSSYLLLFERFPWWDIPTHFVLNGLVAVLVARVLRSGDPTPAVIVASGAAVAVVWELLEVAGARWVDSSIHTAPADTVGDIIAGILGAVVAALLWRRGR
MBS5026396.1	0.24737142857142858	175	YFDTTICIIYLASIGYFLFNKDYKNAALPTVAFIINLILRWAYSKNLLILDNSLYIVGSLFILFCLVFGSSFRLYDSIKHYDDFLHFWSGFITVKIGFTIIKTIEISNFNSKLLVIILLFFFAMGFASICEIVEYSLDTIFKMNTQQGGLTDTMNDMIDALFGSIIMIVYYIKKI
MBR6205390.1	0.248	180	EVACVAASVLILALCAHSRLGGFSRGYEFNTALVCAAICMVPVVLKRAGALTLPGPFTLLIVFSVCMHSLGVLYFSYDQLYFYDTITHTLSSVVVTVCVFLALMCYQVLDERVRFTGMSLAVFVALIMLGFSVYWEFLENVVDVLTGTRMQYNPMDTARDMVCNTVASFVTSLALQRYMV
MBK8969859.1	0.2481578947368421	190	EVTVWTLIFSAVFVWSAIEPTDRLTWFLEVFPAILAFAVMAYTFHRFPLTRLLYGWVLAHCVVLMIGGHYTYALVPIPDWLGALIGTERNNYDKIGHFMQGFVPALAAREILIRLKVIPAAAWRNFFIVSFCLGFSAFYELIEWWVALASGESAEAFLGTQGYVWDTQSDMFLAMIGAINALIILGRWHD
MBD8058986.1	0.24851428571428572	175	VRADVVRAAAGLSVLVAALWIGPVAAALLTLVLAGTFVPRWLEAPAWLDVSYGVALLCAAWAGVLGLYEQVGWLDLAVHLAATGLAALVAQLAIVRARLVSWPTVGGTRRDRVGMVLVTTTVGAALAVAWEIAEWSGHRFLDPTIHVGYDDTISDLAAGVTGSFLAGLLAVVVAR
NLB11084.1	0.24869158878504677	214	ILLGLTEAFALFSIVYLALNASVDRLLLAIIYLFLALFPSLIELVTKRRLSYPFYLFLSLYMVAVLLGHSYRFYDEFFWWDSMLHACGGFTIALLATYFMDFLNKPNKSTILVKLFFGISMALALSVLWEFIEYGCDHLLKTDMQKDCWVNSIHSYFLGDGKTVGSIEDIVIVSINGRFLPGYLDLGLTDTILDLAMALLGAIVYSLILLIDRR
MBR5614216.1	0.2489655172413793	174	KPGFVFLAFPILYTIYSIFSKQYSTAISSAISALCIAVFIFINKKFLLFKKGTYYAIITFILLSAFAGRTLGFYSSIPFWDKLLHFLSGFVAVPAGRQLYTRLKGNSKNIFLINFFSFCFALSTACLWEIFEFTSDKLFGTFAQNASLSDTMWDMIACTASTIVAAFLPFLFSK
WP_129612685.1	0.25091428571428576	175	VLSTVFGVFFAALCIFYLFKDDSSRWQVALGGIIVSALPLLLILLKKTFPTSLVFDYFLFVFCSIYLGSIASFYRKYAWWDSTLHLYKGIFAGIAAVFVFKILSGGKGNSRSILFLFSFSLSAAASILWEIYEFAGDQLVTETMQRGGNKDTMIDLIAGTSGALLAGIYNIFRFR
TDI89802.1	0.2510055865921788	179	RSFNWAVKVSLILLLLVGVIFPDLPQIEGKGWPWRAAFFPLGIIVVPIYWRIKGGSGSYPHLVDSLLGTTLVIDIVGNLANLYGTFEHFDDGVHFLTGIILVTALVIALAPLRLAAWNRVLLGTGFGAIAIVIFEGLEYLISKSGATGLNLTYADTISDLTLNTVGGALGAIAGVQFPW
WP_087359421.1	0.25170454545454546	176	VCIIIYVVTLMYAVIKGSRLQMCIIAGILPCLLPVLKYKFHCKITYEVKIIYLVFIYFSSLIGSCLDGYALAYYDKIVHFFSGIIITMLACLIYSFIKKNIKIQQPSDQKIYYIFIMTFNMSIALLWEFYEYAMLIFFQNDCIHHYTTGIHDSMIDMICACLGSLIILYQVVQYHR
TXH97966.1	0.25205263157894736	190	QFYTGSAALLLLLLWSGFAPFDRTTWLLEVFPVLLAWPLLWLTRKSYPLTRLLYSLIFCHAVVLSLGGAYSYARVPLGFWLMDWFGLDRNPYDKIGHLMQGFVPVLVAREILLRGAYIHGRRMLQFLLICIVLAISATYELIEWAAAVLLGQGADEFLGTQGYAWDTQADMGFALLGAILALLLLSRWHD
MBC8328842.1	0.2529569892473118	186	RLSLGLQAVLLAGVVAAVWNGQWAPAAFTFLIVLLTMAPLLLKGRLRVFIPPEVELAAIAFVFAALFLGEVRSYYTRFWWWDIALHTSSGFLLGIFGFLLVHILNEKEEIELHMKPLFVAVFAFFFSVGAGALWEIFEFGMDELFGMEMQKPMRRDPSGLTDTMWDLIVDTAGALVISVMGYFYLR
MBI3572798.1	0.25303867403314917	181	LVWTVLVAQSVLLGIEALTSYDAAGRQIALSMTNLVAVVLVLVFNRWLQRRGQGFSTLTILLIFGSVWLDAIGNFQHFYGRFWWWDHLTHGVGGMAITAGFLDLFLSWRRGRESAVSWRQAVWMGFVWGQFLGAAYEVSEYLGDFWFHTHRVGLHFDTSRDLTFNLAGGLLVIALFLLVRL
HIV63628.1	0.25328042328042333	189	ILAALMSVFLLVRFVTVLVTGEDPDGRMLSYLAVAVLALLPYLFELISRRRLTTFVLLLYTVYLFVAGFWGGCMCVYERVPGTDKVVHTLFGYVACIIGLFVVCGMNDYSGLSPVFVAITCFAVSLALAACWELAEFAGDAFLNGTYQGDYVETAAGTFVQPKNDTMTDILVHFIGSAVFELHYILHRL
MBE5985546.1	0.2533684210526316	190	LIQFVFRCLTIALALYYLIKKKYKMIGSLILVFVLSYLPGLANRFLGIVIDPYSIMIYLIVLFMALYLGSSLGYYDRYWWWDRSIHFLSGVGFTGFGTAIIKISPDTKKIIYLLFGFTFSLTLHVIWEVLEYVSDCLTHGNAQRWQKIHGSVNHMPENAIQPAGLVDTMNDTICCMIGAGIATIIWWLIL
MBP6926325.1	0.25350785340314136	191	YRKVLLALFVLAVGLSAISPESYGNWFLEISPVLIAIPFIIYLGRRFGFSDISYTLIFLYLLLPIIQAHYGVANVPFGFVLAKWENIDGRNMFDRLTHFSFGLLLFYPLLEIFKKNIGSHPFLKYFVPASVIMAFAAFYEVIELIVRQLASPHLAFLFIAAQADFWDTSKDIANTLEGLAIALVVTFVVAK
MCC2136903.1	0.2538834951456311	206	FIMAVLLSFILPLGYLVVRIVSHDGGTEEVRSREDYVLMLLQCLLGIAAIVLPLRLIRQKTLQIPRVMLVLYIAFLYCAIFLGEVRSFYYAVPHWDTILHTMSGAMLGALGFSMIAIFNNAERIPLNLSPVFIAVFAFCFALALGAVWEIYEFTMDSVFGTNMQKYMLDNGTALIGQAALQDTMKDIIVDAIGALVMSTIGYISLK
WP_006057362.1	0.2543269230769231	208	IYNFVFVTMILSVIFLVIRITMAPAEAVAEDVRVKSDYLLMLVQCILGVVAMRLPDFIEHKIQIHIPSNMLLLYAVFLYCAIYLGEVRAFYYNVPHWDTILHTFSGGMLGALGFSFVTILNKSEKIPMNLSPVFVAVFAFCFAVTLGVFWEIYEFTFDGILRLNMQKFMLENGTQLIGRAALLDTMKDLIVDCLGAFIMSFVGYLSLR
WP_085832941.1	0.25455555555555553	180	LICTVLFVLAELFTIYDAAKNKKYARIIQNVILIGIAIFLIVFNQKFQYSIYPFILIFFMITLIGHTVFGQSLNFYHRSKIFDRYLHCFGAFTFSLLFYSILQNIWGPIEGGKGYMALLIAAIGITLGTLFEILEFIIDTASKSPKPLKHQHGLADTDMDLISNTLGAILAGILSIYLFI
WP_234661087.1	0.25641618497109825	173	IAADLVRLVAVVCIPIAGFGWEPIDALSLTVVTASMLVPRLMNVRAGLDLAYCVVALVAAWSAVLDLYKTVDWWDIPMHFLLNGLVAAVCVLILVRTRVIADPADAPRPVLAAVMVTAGAGLSLAVGWEVFEWAAKTWIDPTMHVGYTDTIGDFVFGFLGSVTAGLAYPAFAM
CEA08968.1	0.2585795454545454	176	VAPDGVRALGLGSLLAAAAWFGPVETALFALVMLGLLILRALAVPAVLDAAGGAVLLLAAWSSVADLYARISWWDIAVHLAATGALAAMGYLLLARLKAVPDPQGPAGVRAFRTVVVLLVTAVGLALSVVWEFGEWWGHTYIDSRINVGYDDTLGDLLAGGIGSVAAGLALTMGRR
WP_079159951.1	0.25884393063583816	173	MTWLAVMVLACSAVVVGALGEGFAALRFLSGVVLLVVVTRLRVPPPFEAVFSVVVTVAFWCDVGSWYRRAPELDTVVHFLLTGTGSVVVFLALLRGAGPALGQAAANIPRWTLTVLVGMAGTSAATLWELYEWVAEQATPGTMRVGYGDTVADLAVGVAGSLLAGALFAGTSR
MCA9041717.1	0.2593750000000001	192	VLFLLLWVGLSINVPYPEFYLLQHLPTTIAWIVIFIMLHYRLLRETDFYALVLFLILHLIGARYLYSLVPYDDWLDWFFGFTLTETFHWHRNHYDRFVHFMYGILLAIPLWHLCERFVTKSQTLLVLFTIQAILATSTLYELAEWALAMVAAPDMAESYNGQQGDMWDAQKDVALALLGCLITCSGLLWVVG
WP_230297523.1	0.25971751412429384	177	IPADLLRALGLILVPVAAVHAGWPSAAAMLLVFGSQWLTRWLAPGGVLDWAAQAVLLLAGWLSVIGLYPRVPSLDLLVHAAASAVVACLTALVVGAWLRRRGTEAGQAVALLGPGLAGLGIAAAAVALGVVWELAEWWGHTAVTPEIGVGYTDTIGDLAADLVGAGIGAALAVRRGR
MBI2024290.1	0.2599421965317919	173	ILFEILNLAGFLNFTLDFSWLGLLVTSVSSLLVIELIYYFFRKRGEILPSFPYSISAVGLWVDALGDISHFYGSIAWYDQMAHFLGGAAVMALALAVSVKLLAGKTSIIFIIIIALSLTSFFGSLYEIEEYLEDAFYHKRQVRLGDGPDTANDLLLNLYGALAVGIIYALLYK
HHU04795.1	0.2600956937799043	209	VSILLWLSLVLSAAYSIVRIIITPYDAVPPDTPRTQADYILMFVSCLAGMVVMGLPSMIEKRFKVIVPDGLTIAYFAFLYAGIFLGEVRNFFHLFPYWDILLHSFSGGILAVLGIKLFSILNNCGRLEMHLSPALITLFGFCFAVTIGVVWEIYEFSADSILGMNMQKYMTVTGERLIGQDALRDTMVDLIVNVVSALIVSVAGYFSVR
HHW69863.1	0.260752688172043	186	YNRIFALIVAFFPMVMSIFDFYFPYFAVYMVCAVGIFSPYVVEQVFNIVILEEVRFLITFHTMLHSFFGKLFEFYRIYPWYDDILHILGGMLLTFIAIPIFYSIELNYSKLTRKGLRLKVDIDTFNFVNTAGVMWEIAEFVADIIFVDVPGYRLAQEGSLFDTMTDLIENNIGALIAIFLFWQFMK
MCD7852412.1	0.2608968609865471	223	IAYLVLRIIVIAVAVRTAINGDFESTFICLLVLVLFLIPAFLQERFSVELPSTLEIIILLLIFAAEIMGELSNYYIRVTYWDTLLHTTWGFLLAAVGFSLVDVLNRSESIRVQLSPLYLAIGAFCFSMTIGVLWEFLEFCADYFLHLDMQKDTVIHAFSSVMLDPTMQNVAVRVENIIDVAVNGESLGLGGYLDIGLYDTMEDLFVNFIGALIFSIIGYFAEK
OQM66042.1	0.2619730941704036	223	AVYVVLRVLVIAVAVLKFFNGDYEAVFLCILTLLLLLAPAFVQVRFRIELPSALEVIVLVFVFAAEILGEISSFYEIFPFWDTVLHTMNGFLAAAIGFSLVDLLNRSDRAKFELSPLYLAIVSFCFSMTIGVVWEFFEFSMDMLFGFDMQKDAVVHSISSVMLDPAHANRAIHINDITQVAVNGRDLGLGGYLDIGLIDTMEDLIVNFIGAVVFSVIGFIYVK
WP_179133008.1	0.2619730941704036	223	AVYVVLRVLVIAVAVLKFFNGDYEAVFLCILTLLLLLAPAFVQVRFRIELPSALEVIVLVFVFAAEILGEISSFYEIFPFWDTVLHTMNGFLAAAIGFSLVDLLNRSDRAKFELSPLYLAIVSFCFSMTIGVVWEFFEFSMDMLFGFDMQKDAVVHSISSVMLDPAHANRAIHINDITQVAVNGRDLGLGGYLDIGLIDTMEDLIVNFIGAVVFSVIGFIYVK
OHA58783.1	0.26209580838323354	167	KLFPAEGFCFVYKSSFGYNIEVKILTSNRVLLGLTAGLVAISVTLSVMAYQNFWFWRLWWFDNVLHFISGTAAGLVFLTVYFMVARHKGQPIAPNWSEVLLAAVTSIFALGFIWELFEFSIDKYWSATIAVKQLAMIEIGFGDSVFDLLADLLGALVSARIFKSVFT
MBN1550399.1	0.2625263157894737	190	YHFFLLITFLCVFWWSAIGPYDFYTWLLEVIPTVIGTIILLSIYRKFQFTNLVYTLIWIHMIILVIGGHYTYARVPLGNWVRDWLELTRNNYDRLGHFVQGFIPAMIAREVFLKKSPLKPGGWLFFIVTCFCLGFSAFFELFEWWVALLSGSSADAFLATQGDVWDTQWDMFLALCGSLIAQITLSKFHD
HBB28748.1	0.2627528089887641	178	YSKWTLRIGIGCAAIFDLFILNWVGIAGGIAVLLSTFLIDYINRNKTVISDSLVALYCIYCIFSLICGVMLNFYDYISWWDLLMHLFAGIILGIIGNSMINKIQKGKKIDPLIRLFFIIGIACIGGIAWEIYEFAVDSWIGLDTQKVLLTGVSDTMGDIITDLIGGILAGVYFAKFDK
WP_184749648.1	0.2631638418079096	177	LRALPFQLGYLVIAAALGFAGAVIHPLLVTLLVVALWAPTLAELIFRTTLPVVLQLHYMVFLTAGAFAGSGLDLYRAIPDWDTVVHADSGVLLAWLGLLFVRRTEERTGALSPRWFALTVTALTPLAFATLWEICEYASDALVGTTSQGGLQDTMTDILAGTLGGLATVAFVMVVPR
PIR88509.1	0.2633862433862434	189	LVALFFALAGGFLLISNPQIYPDWFLPGITGFGAFVYLFLLILPRLLFRGSITDAEEKHDTLTKLQNVGAIAFVAGFLGTLGLHRLYMIGLPYDRLLHLVLPYLAVIALIRFLSVWYPRPIWYAMFYGVTGILLILIGWEFAEYLSDLYLGTKAFGQGGENLFSDTLWNVGLGALGTLVGSIRIYKKNK
WP_157571289.1	0.2633928571428572	168	RLALAVRWLGPLSVLLTILFFDLVGASVMMLVCLAVTITWRARLPAALEITTDLTLLLAAWSSVFLLYEELEHWDLVVHFAATAVLAELAFRALERWSRLSSPGPVSHVVVVSSLGAALALVWEYLEFAGFYLVDPQVNVGYLDTMGDLAAGHAGSLVAGILGTWARQ
WP_002606394.1	0.2639461883408072	223	LVYLTLRALVILVMILQIFNRNFENVFLCLLTLILLIVPSFLQVELKIELPTALEIIILLFIFSAEILGEIQSFYILIPMWDTILHTLNGFLAAAIGFSLVDLLNNDDRLQFRLSPVFMALVAFCFSMTIGVVWEFFEFGTDTFMGTDMQKDTIVQSITTVMLDPTNSNIPITIDGIHSVAVNGKELGFNGYLDIGLIDTMEDLLVNFIGASTFSILGYFYVK
WP_022938921.1	0.26420765027322407	183	LAALIYAATLIYSFVVNFPDRAMNTRFNMTFVAILCPLIVPVLFKLFKWKPISEIYIINLIFCYFASLIGSCLGGYSVPYFDKVVHFGFGFCGIEIAYLLYMILKRSSKLDSIQEWHIFLVFVNAVNTAIAVYWEFYEYAMLIFFNNDAINHYTSGVHDTITDMLVCVAGGLVVTGFLISAKR
MBU1159567.1	0.26494505494505494	182	NLSVIVFIVGGFILLLGKQDWFPEFYNPDFMGIMSFISALLIFLPRIFFKKNNESIINFQFAISLGLALNGFGAIGLFKLYEYGIPYDKIVHFFVSFVLIIGLSNFLMNDGKSYFKKPLLVSFLAIIFLGFSWEIMEILFDAIFKTQTFGVYGQDVIRDTFFDIVNNFLGAISGMLILNFKR
MBQ8522299.1	0.2650753768844221	199	YVYYFIQLVLVGLLIMFICTHFAGVTATEVFRDSKENIARCIYCLLFSFLPYVLKRWNIHSTRTLQVYFLLAIMVHFIGGGTLNYYRDVWFFSFIVHLINSFLIATIIYGMLLRHCQNQSKFFMFLSTVAFTALIGVLWEVCEYAIDSMMTGSNMQRFNNSVTGEPFIGQRALQDTMIDLMMDTLGGVIAGIYFAFTNI
HHU55564.1	0.26558252427184464	206	WIYTIFLILTIATLISSVILLITDQDDFEKRLLHIFYSFIAIILFHVPLFLKKKFNLYIPSFFQILALIFIYAHFILGEIFRVFDHSFLFDKILHTTSGIGITLLGVNIINFLNEDKNAHLKLSPFFVAFFSFCFSLMIAVLWEIFEFAVDEIFNSNMQRWKPTPEELLNGGIELGRIGLHDTMVDLIVCLCGSLVASIFCFILLK
HAX73032.1	0.26558558558558554	222	FVYFILRLAVVMVGIRQLFLGNYNSVFMCVLTLVLFLVPVYVNKYFNIELPNTLEIIIILFIFSAEILGEVNEYYLTVPHWDTVLHTINGFIMGGIGFALIDILNRSEKVSMKLSPFFVALTAFCFSMTTGIIWEFFEFGMDMFFKTDMQKDTVVTMISSVMFNPEGANVAVKVPIQEVIVNGEVWNYGGYIDIGLIDTMKDLIVNFVGAVVFSVVGLLYTS
MBI4836823.1	0.2668783068783069	189	IAISLCAGIVLLIFPVSWFPSFYNVRYMGCAALVYAVLIAFLPRLLHVAENEIDAVRKNRAADLLQFALVFIFISNALGDLGLYRLYKFGFEFDKLLHFLIPFTSVIVVSVIFNQRWGIRESYAIAAAFGFIIFCGLGWEVYEYAADIVLKTRISGVYGLDISADTKFDLAYDFFGSILGVAAGFFFWN
MBQ7799043.1	0.26714975845410627	207	LYFSVLISFVIPILYLTVRIILMSTGHLEITRPMSDYILMLLECILGVVVIHIPSFLEKKFRFVIPKTLYIMYLIFLYCAIFLGEIRDYYYHVPHWDSILHTFSSLMSGAFGFMVVDVLNQDKHTSINLSPLFVSVFAFCFSVAFGTLWEIYEFSFDALLGLNMQKFRLADGTLLVGHEALVDTMKDIILDTLGALIASTVGFIYLK
MBU1144487.1	0.26895734597156395	211	IVYLILVGIVFLELIASIISVVLADDADIRDAGISNIFLAILAIALFSIPWIIESRFKLDIPNYLEILVLIFLFCAIVLGNIHGFLVSINGYDKVLHIVSGITISIIAFEIIHFYNQSRELSQQMNTRLVSIFAFTFAITLLVFWEFYEFIVDTIAYNSNEDTLRNMQRYQWENLIPIFPQDNGLVDTMLDLIVGSIGAFVVSIVGWKLLD
MBR5567698.1	0.26897058823529413	204	TILVISTFLLIVQIASFLFADSNPGAGQMSFRIFENSLMIIVVFIPVILDKVANVRIPRALEIAFVGFCFSGLVLGDLFDFYGRFVWWDILLHGISGVMLGILGYVILSAFMDLKKGKVSVRPVLVAVWIISFALAVGALWEIFEYIADGIFGLNSQQYLTSTGTFDESTPLKGREALRDTMEDLILGFIGAAAVAIFIYIELR
RKW24445.1	0.2696089385474861	179	SVLRFTKAGLFLILFYAGIFFRSTPFITISASLGVLTLFERYLNIKIPTSFSIVFVVFVVLSLVLGSYADFYEKFPWWDDMLHFSYGIGFSIIGYLIIYYLYYKKGVENDIFITVAFSFCFSVAFGAIWEIYEYSIDSFFGMNMQRTEIGRGVDDTMQDIILETLASLLTNIYIYAYLK
MBS6564232.1	0.27034682080924854	173	LISSAAAVLLITAAIIIDGLDGISTPVTSILGGYASISLCTLLLWRCPAGFHICAQVFVILAMGLGSILNLYDIWPGYDRIVHFLSGVIIYFLAQYLGERYFLKGQPVPKCISMTTGLLAAFSAAGLWEVYEFSMDCLINTQMQGNNIDSMGDIVSGVLGGILGFAAAVVINK
WP_053948782.1	0.2721714285714286	175	VGVAAVEGALLAALWIAYRRGNTAAVVNTVGAICLTLVPPVLAVTVGTDGPELRGLAFWIAVAGLLHALGMLGRYDSVWWWDHLTHTLSAALAAALLYAGLLVVAPAAAVAGTLLATFVLGILWEVGELFAREVAERYDIEPVLVHYGWRDTALDLVFDLVGAGVVVAFDLRLFS
WP_150381180.1	0.2726905829596412	223	AVYVTLRVLVIAMAILQFFNGDYENVFLCVLTLLLLLAPAFIQLQLRIELPSVLEVIMLVFVFSAEILGEISAFYELFPFWDTVLHTLNGFLAAAIGFSLVDLLNRSDTTKFELSPAYLALVSFCFSMTIGVVWEFFEFAMDLLFGLDMQKDTVVHSISSVMLDPSHGNRIVSIPDITQVSVNGNDLGLGGYLDIGLIDTMEDLIVNFIGALVFSIIGFLYVK
MBQ99837.1	0.27314432989690723	194	TIILVVAFYLVAAISAAVTQQNWEFLKIYIPAIALFAFIVTYMHRGVNFTGGLLWCMTLWGAMHLAGGLVTLPDGWPYHGEQKVLYSWWVIGETIKFDHLVHCFGFGSATWLIWEALRASVQYRLGRKLFPSAGMIALCIFAGMGLGAMNEIIEFVAVVNIPETNVGGYTNICQDLISNLCGSLVAGLLIMFRG
WP_166974443.1	0.27384615384615385	182	LLTRLLQFVLAGVFLAGLVTLRPGMAVNGAFGLALTLIPAAIRREYDYTMSPALVLWITVAIGLHSVGSLGPYSWFSWFDSVTHTVSATVVAGVGYATFRGFEQHSKELHVPASFRPVFIVVFVLAVSVVWELLEFSSGQVAQVLGTEVPLVVYGVDDIVTDMVFNTVGGLIVAVGGSRYFV
WP_027295140.1	0.27421524663677127	223	LVYFVLRALVIIMMIMQLFNQNYENVFLCVLTLLLLVIPSFVQMEFKIELPTALEIIILLFIFAAEILGEIKSFYIRYPMWDTLLHTMNGFLAAAIGFSLVDILNRSEKVKFELSPIFMALIAFCFSMTIGVLWEFFECGMDLFLGFDMQKDTIVNSISSVMLDPSGGNTPYTIDNITSVIINGKDLGLGGYLDIGLLDTMKDMFVNFIGAVVFSIIGFFYVK
WP_050697659.1	0.2742583732057416	209	ITVFVFLTLLVSAVFVAIRLVVAPAHPEEGSFGRLKSDYILMFAQCILGMVVMVLPGVISKKLKIEIPSGMMILFVIFLYCAIYLGEVKSFYYNIRSWDTVLHWFSGAMIGALGFSFVALFNNAEKIPVNLSPFFVAAFAFCFAVTLGVFWEFYEFTFDGLLGLNMQKFALEDGTQLAGRAALMDTMKDLVVDAVGAMAASMIGYISLK
WP_227230519.1	0.2743529411764706	170	LAVTLLSLLLAAVVCWNPNTGGLSPYPHYAVALATYPLLFRTVLGVDLRVRERLLVTTALVLHPLAVLYGVYRAVWWFDLLTHFLSAVVVAAIGLTVLLAVERDRAWTLTSRMLSVSTVVVVLVAGVGWEIYEFYEVRFLVTGFDDTLGDLLFDLLGGLFVVRYGRDYLD
MBQ6756865.1	0.2744131455399061	213	ISLCAFAIFSLSCAAWSFSQGSEGWGLAVATVGILLSPFALEKLLGVRFSLGFVIWGFLYAVGPMLGHTLKLYYMLSWWDGLLHFFGGIAFAVVGWILPLRMGVKCSRAFNALFAVVFSMAIALGWEFIEYAADTFFGRDMQSDAFINSITSFLLSPDLGKMGSIEHIDSVLINGTVELPGLIDTGIRDTMSDTLVETLGAVIVAAGLSIFGE
HBI94441.1	0.27448863636363635	176	IFNLILYIIYIFSIIFFIFKGEYGKSGLSAFCLVILFVLNKLYSKNYPIIDKSLFIVGNLFILFSFLLGSCYNLYDKIKIYDDFLHFWSGFITVKIGWNILNFLNIQNSSSKIIILILILFFGLGISGLLEIIEYLLDVVFSKDTQSGGLKDTMQDMIDALVGGLIMSGYYLRKIK
WP_137772835.1	0.27506024096385545	166	AVAALATAASVLGLLATLWDGPVAAALFALVLLGDVVVRLAPLRPPVQAVTVLCLPAAAWAALADAYQRVSGLDLLAHWAVTGLLAVLAAALVGRGGWLRATPAGTVLLTVALGTTLAVVWEFGEWVGHTLLDPGIQVGYDDTVGDLAAGALGALVAGLLHDRLVT
WP_158369514.1	0.2751121076233184	223	IVYVTLRLLVIAVMILQIFNRNFENVFLCVLTLLLLIVPSFLQVNLKIELPTGLEIILLIFIFAAEILGEIQEYYIKFPMWDTILHTLNGFLMAAIGFSLVDILNRNEKFSFKLSPVFMAIVAFCFSMTIGVIWEFFEFGMDQFFHLDMQKDTIVHSISSVMLDPAGGNTPTGINNIYDVAVNGESLGLGGYLDIGLIDTMKDLLVNFIGAVVFSVIGFFYIK
MCB5258163.1	0.2755080213903744	187	YIAILLSALGTGYHLHSVAWELAGLSAVTLLFFFIPIALGKQNQLRIPIVIQAILLIMIYLPIIYPPITSIPHLEFVLHCASSLTTAGIGFLLIYSQSGFDLGEQVLTPSFIAWFTLCFTLNAGALWEIVEFIIDSLFKTDIQSSRYLEMVYGIRDTRLGVSDTMNDLLIDGVMSLLAFYAVKIGLD
MBP3435530.1	0.27563829787234045	188	WVPLIVTLTLGAVTLIVYPWTTEMVDPIVYAQVSACAFVPAVLPLLGRLTNRNFPVLINALIALHMVLASFLGSAIQLYRLISWWDLFMHGYFGFVGSVVLYTFLLKWNGRAPDRRGFLVLIFLSVMGCGALWEIFEYTTDALLGGDAQRVAEALRLGTSPIADTMTDVIITAAGIAVFYIGLYIDKR
WP_160799466.1	0.27576719576719577	189	PLTLMIIGYTAIWIWAAWSPVDRFGWFLENLLIFLFLLVFIYIHRYFSFSYFSYFCIMFFLTLHTIGSHYSYQTPIDPWLKQWFELDRAYYDRVVHFSFGLLMVVPIKEWYQQFLNLPLKMYAFVSILTVFSAGALYELIEMWVTMIVAPEEGAKFIGIQGDQWDTQHDMELALYGSILMILFATIIKP
MCA3555560.1	0.276	190	LVIFLCAFYGGIWLWSAWQPGDRLAWLLENILPTALAVALLIGWRRRPLSATSCILLFLFIALHQIGAHYIYSEVPWGRSIGAAFGRQRNDFDRLVHFSFGLLLFLPLREMLQAWLNPSQIKAGIGAIVLILAASALYEIMEMLVVLVVYPETGTAFLGLQGDIWDTQTDMALAFLGGVLAFCGAGLASA
NBK14527.1	0.27631578947368424	228	VVYFTLRILVIVMMAAQFFNRDFESVFLCGLTLVLFLLPTVFERALMIDLPNTLEIIIMLFIFAAEILGEISSFYTTFKHWDTILHTLNGFLCAAIGFALVDMLNRTEKFSLSLSPVFMSIVAFCFSMTIGVLWEFFECAMDQLMFLDMQKDTVIHTISSVMLDPAGGTNRVLIEDIVDTIVVTAGGQQISLGLGGYLDVGILDTMKDLFVNFIGAVVFSVIGYFYVK
MBQ7362845.1	0.2772857142857143	210	VLYWIIMVSFIFSLIYVPLRAIFDIEYRENSEYKIMIFQTILGIIGINLPSFLTKKFMWKIPNAFIVIFTLFLWGAIFCGEVMKFYYRVNFWDDMLHLLSSMMLGVLGFSLIEILNNDRKHALVNLSPFFVAVFSVSFAVLIGVLWEFYEYIFDGILGLNMQKFAVEATVPGEKLTDLVGRAALSDTMMDLIVDFLGATVASVFGYISLK
MCB1736657.1	0.27757894736842104	190	MRWLWLGLFTGTLLWSGVAPLERMTWVLEVAPAVIGLILIVATRKRFPLTPLLYWLILVHAVVLMVGGHYTYALVPAGDWVSAAFGLERNNYDKLGHFMQGLVPAVLAREILIRHQVVSTPAWRSFLIISFCLAFSAFYELIEWWVALFSGEAAEAFLGTQGYVWDTQSDMGFALFGAVCALLLLGSWHD
WP_157496950.1	0.278235294117647	170	ITADGIRLLVIVSVLVAGIGWGPVQVGIFMLALFGALAPRALRIRPSVDISIGVTMLIAAWSNVFDLYTEIVGWDKIVHAALTGAVTILVVTAAQRGGLLPQTGSPRFALVLSGAAVGLAVGSIWEMLEWAGHTFTDAVIFVGYDDTIGDLAADGVGGLIAGLALSLLPH
RMG46010.1	0.27842696629213487	178	TEILVLLALGLVVFLIKLPYLPAWLIASVTFLLMAVGWGYVRARYGFSLSPVILVLLAGAVAVDGLGNAFHLYGRTFGPLMYDAFAHLVASALTVPAIIWMLDELLRRRGQRLSLGWITVFGITGSFSVDAFYEVLELWDELYFGGQRIWGPYDAPRDLQWDLIGIFIGASVTYAVNR
OEU78799.1	0.27880208333333334	192	VPLTLLSVVLLVCLATLIDPPAGRFSWLLEVGPGLAGMAVLIALYRRFPMSHMAYWCVFFHMLVLIYGGYYTYAETPFGNWAKDLFGLSRNHYDRVGHVALGVFPSFITREVLLRRTPLQRGGWLYFIVISIILAIAAFWELLEWWIAIMVAPDVGHAFLGSQGDIWDAQWDMFLALVGAIVVLPILSPYHD
HBC57525.1	0.2802631578947368	190	FPFILFVLVYLTIFTVCAVDPYDRAVWWAENLPMWLLFGSILALHRIHYFSALSYFFMSWLLVMHTIGGHFTFSRVPFDLVTELFSFERNHYDRIAHFTVGFYAFPIAELLLKKRWVAHSTILYLFSIFAIFTVAGAYEIVEWVFAIFAQPDAGLAVLGSQGDQWDAQKDMLADVLGALAVLPLFALIYR
WP_020447318.1	0.2803867403314917	181	WAIRALQLVLVAIVGYSIVTVQATLFVNSAVPLALTLLPVVARRRYGYPMHAGLALLISLAATLHAVGALGPYQTTDWYDTVTHALSSTLVAGVGYVIARGIELHTDKVSFSPRFRGAFIVLFVLAVGVLWEILEFASGIGAGLFGAEVLAQYGVSDIVKDLTFNSVGAIAVALWGTGLFR
WP_153550183.1	0.28096256684491977	187	TATRFMQIILVSIAALGVWIGSFKVFINAFISFLITFLPSLLRKRYKITIDAGLALWITSAVFFHSIGAVNLFGQNLYTSIPWWDHFTHALSASVIAAAGYSVLRALDEHYEQLYFPKKLYFVFIIIFIVAFGVIWEVLEFGIAGLADLAGGEPILTQYSLEDTMKDLMFNTAGALIVAVFGEAYLN
MCC6831242.1	0.281375	160	APAGLLRFGTAVLAVGVGAAGHLQTAFGIALAVGVSLLMREFATPGVDLATTLVLAAQALGSAAGLPARVAVWDTTFHVLVAALIAIALGAMLPPLRLPGMLLLTGLGMAVGLEWEALEYLVDLVAGTSYAPSAADTALDLAGDALGIVVGLAFLRAADR
WP_171583889.1	0.2813872832369942	173	VAADLVRLAALLSVIAVLLWWGPVEFAVLFLVLGGVLVSRMVQVDPRIDAAYGMALLVAAWSAVVDLYERISWWDLVIHTLATAAIALIAYLLLLRMRYLPRPGPGRRAATGVTIITLALGLSLSVVWEFAEWAGNKYITNEINVGYEDTLGDIAAGGFGSLVAGMALASTLS
WP_087157948.1	0.2817032967032967	182	VFNGIYVVTLVYSVFVNYTQGDMNGVFMCAVAVLTLVMVPLIFKIFHFKPIYEIYLIATVFAYIASVWGSTLGGYGLPGFDKFLHFSSGFLMLTVAIMLYYLLSSNNEIKTKQEKRVFYVFINAVNMAIAVCWEFFEYAMLIFFNNDAINHYTQGVHDSMTDMLCATIAGLLLTIWIMKSRS
NIO41737.1	0.28170329670329675	182	RIAWALRTVLAVTVILLISQGAWLYATVCVVSVLLVAFPAAVARTSKANLPVELELILLWFLVSDNTLGRLVELYDTTSWFDKVLHFGNSLGIGFAGFLVVYVLLFTGRVRPSPIFTAVLILLVTLGIGALWEILEYGLDLALQQGAQGSPRMTPLDDTMWDLILDGAGGVLGAILGPLYIE
MBK7763163.1	0.2825263157894737	190	FIYRLVIAFSLLWLLSFAFTHDRTNWIIENLLVILLTPVILINLASLRVRRITYYCLFTFGALHILGSQFAYSSVPLGDWLQAAYSLHRNPYDRIVHFSFGFLIAFPLLEVLVQKWMVTSWRKYIMPIEIILSLSAFFELIEWCIGGVLMPSSVKTYVGTQGDVWDAQKDMALALLGAALTMLFVFFYDQ
OHA81100.1	0.2826315789473684	190	FPAMLLLAYGVLFVVLALHPIDRATWFVENLTVWIIVGALIILYLCGIRFSNTAYALMSVLIFLHTIGGHYTFEKVPFDWVTDTFGFARNHFDRIAHFAVGFYAFGIAEWIFMKRAVSSRFLLFTYPIFVIATIAMSYELIEWVYAASASPEAGAAYLGSQGDMWDAQKDMLADTLGAIVATVFFFVLRK
MCA9405853.1	0.2833673469387755	196	IVLFNIIYISVSSFFIFQKSNIEFLIYTGIVIVAAGIIIWLYNRYGLSIPLLWCFSLWGLAHLSGGLYEVPAGWPTAGETRVLYNWWIIDHYFKFDQLVHGFGFGMCAWITWQVLRTSQAERFGIQSDTIRPTGGIMFLCVLSAMGLGCINEILEFVVMLTVPETNVGGYYNTGWDLVSNMVGAGIIASAIYIHGR
NLT12684.1	0.28377659574468084	188	LLFWIVVLWTAVGAIALYFRDEIFEAKVGVAALCLYVFVQILLPRIASMRNPPGMQMLISASMISSQTIGRYLFLYKRFEHYDSIQHVLFGMLFSLLAVLLFYRLIPENNRKGYDIHPFVMAVFMIGVAMLLLIFWEFFEYVCDRIFLSDMQSWKQSNVSGLSDTMLDILMGLIGSMLTATLLAYYYA
MBI4716783.1	0.2855376344086022	186	LLVANLIYVPVFTIIALRKHNYEFLMYVAVVLVIAAWILWQQRRVRFGRAILWGLTLWGLLHMAGGNIAVGDGVLYGVRLLPLSERHHILRYDQVVHMFGFGVATLVAHHLLSPHLRGGLRRGAMFWMLVALMGCGFGALNEVIEFVAVLSLPQTGVGGYENTLWDLVFNLLGSVLAASWLARRAA
HBV68870.1	0.28564593301435404	209	IGILLFISLILSIIFTIIKLVNAPSDISEDIYEKSKMDYIIMLLQCISGIVLMAVPSIVERKLSVDIPNKMEVMYFIFLYCAIYLGEVRSFYSLIPYWDVILHAFSGGMLGALGFSLVCYFNNTKFLNINLSPLFVAIFAFCFALAAGAVWEMYEFLADVVFGTNMQKFIVDDGTILIGNAALRDTMTDIIVDALSSLLIAVIGYYMIK
UCE91907.1	0.2859887005649717	177	LASRGMQMGMVVLAFAGVVTGEYTYIPAAIAALIISALPTLIRRDLKLVLPIELNFWIALALFLHVLGSFSGFYDNLPGWDHLTHAMSASLIAALGFVVVVAIDKYADSIYLPRTFLAVFIVMFTMAVGVIWELVEYIIDSATTSRLQYSLDDTMKDLLFDTIGGLLIASAGAYYLN
MBU0731792.1	0.28645348837209306	172	ILFELLNFFKILNFELEFTWLGLVITSCVTWLIIELLNSWFRKITKKQLPLWGLLIIIVLLYLDALADMFHFYSAFSWYDQFLHFASGIAIAANLLYVFWELQKAKVFKMGLVGTTTLTLCVSVMFGVLYEWEEYFEDLIFGSNRLGDGRDTANDLMLCFLGGIIVFAAVNL
WP_211629247.1	0.286839378238342	193	VFAFTGTYIAAFVAVSLATGTAGLPSYLSLMGVLVPSLYFLHRNYSFSAGLMWSFSVWGLLHMAGGLVPIPDGWFHEGIHPILYNWWFIPGYLKYDHVVHAYGFGITTWLCWHILKIALRSPGGSRVQPTPIILILCMAGGMGFGAFNEVVEFIFTLVMPDTNVGDYTNIGWDLVANLIGALVAVAIISHGDK
NDK09245.1	0.2874860335195531	179	TRIQFSKITFFVLSAILGVFLSSVSLIAISAGLGLVLIFERYLQIKIPAVMSFMFVIFIILTLVLGSYFNFYEKYLWWDDLLHAIYGGAFAFLGYLLIQYLSDKRGVSNDVLLICLFSFCFSMAFGALWEIYEYSYDTFMDGNMQRTDQGNGVTDTMNDIIIESLAALVTNIYIYSYLK
MBI2587701.1	0.28788571428571424	175	LGFEYLNYLGVLHYTLTFSWLGLLLTGLSMWLLVELASLVLKAKIGSPLPWPAMLFGAGGIYVDAVGDIGKYFARFGSYDQFAHFTITGLVAGLFVWFFWMLQKHGHFPAGSFFLVATAFLVANLLGMLYEIEEYLEDYFTGSHRLGDGPDTANDLLLNLLGAFFACGILYLWRV
WP_125570351.1	0.2887628865979382	194	YYLNVVGMVIYILVCSTFLFMGKSLYPGQLTLILEVAAGIVLVSLPPIIERVFHVQLPDILVALYEIFILMAILLGSGMQGYSVPYWDKVEHLFSAGILAGSGFMIYSARTPAGKKVDPLLICLFAASFGVMLGVFWEFYEFTGDSLLGMNMQRYMAGGHPLVGHPVLYDTMGDLLMDFVGSAGLALYGYFAMR
WP_012058739.1	0.2890760869565217	184	ILAILFEILIIITAIKTASSNPWSYILFLLWDAISIFIPFIVLKVANSNKITLPSSFLSASIIFIFATLYLGETLKFYSMFWWWDLFLHGTFGVYGVIIGVHLLQGIIEKTKNTTKKKFSKFTLVFAFCFTIAIGTIWEIYEFLADYFFKTDMTNGSLEDTATDLMIKITCAFITCLIYYFSKL
MBP9717996.1	0.28947643979057597	191	FHFFIASVVVLAFIWAFIKPENYQTLLLEMAPVVVGIGILLCTYTSFTLTTLVYVLIAVQIVVALIGGHFDYAHVPLFSWLQEQGVFHRNNYDKLGHFFQGLGPALLVREVLLRKTNLRRGALFNTIVVGLCLAFSALYEIFEWLSAVTIGGAIASDFIGTQGYIWDTQTDLLWALIGAISGLLLLARLHD
MBK7779308.1	0.28962365591397854	186	VLASALLLLLGFTVYYVLRGNREFMIYIGVIVGYLALILATRRRVHYPIDVLWGFLIWAVLHMLGGSVYIGQTRLYELMLLPLSASLPILRYDQAVHIFGFAVTTLLAVALLRPYLAAGRRPGRDLALVVVMAGLGFGALNEIIEYGVTLVVSDSGVGDYQNTSLDLVADLVGALAAWLWVRRRWP
CAG0970423.1	0.29000000000000004	192	VMAFVVLTVLAGVAMAIANWNYEFIYYGLVMLALVAGVGVIHFRVNFPMLVLWGLAAWVLLHMGGGTIPIPESVTEPGAPRVLYNLRVLPWLPKYDQVVHCYGFFVSTLACWRALVVMTRGAGGTLRPTIGPLCAAALMGNGLGALNEVVEFIATQIMPGTNVGGYENTGWDLVSNLMGTILAGLLIRVATP
MBN1295132.1	0.2916577540106952	187	YHWVLSTAVLAAATIYYLIQRNPEFLIYAATLIVLIGLLAWADRSLHFMNSAKWGFLVWMIMHMAGGSVYIGKTRLYDLILIPLVGPPYQIFKYDQFVHIFCYVVMTGLMFSVLKTITKPQSNRLMFCLILVLASSSIGALNEIIEFSAVVFFGSPGVGGYHNTCLDLVGNLLGSIISAGILYRSNT
WP_129598902.1	0.29222857142857145	175	KFLYLIFTISMLSFMIIFFSKKQYHFLFYTSILYFLYLCYIYWESKKKYAIKSYVKILILVTIIIDLLGFALHWYDKVYWFDEALHMFGSFCITLFSYALIQLFWGDFSSSRTLTFICIASLGITIGVLYEIGEFLLDFIFDSSHQDGLIDTNLDLIFDVFGAILGSLWGVYRKR
HIZ72289.1	0.29303738317757005	214	ILILTLSVLVLILLGGIVCTVVRYQSGAFEQGELLRRLWYAVLCIAMIAAVFLAELLFRIRFPLALEVSLMAFAVAALCGGNLYDLYGALPFWDKILHTLSGPLFSIVGLSFALLLLRDMREGTGKVLAAVLFALLFSLAVGYLWEVFEYAVDSLMPGGYNNQRWQNGVVGQLPNGNYEVTEPRGSGLIDTMSDLICNLCGTVAFLLPALFLFW
SDY38777.1	0.29384615384615387	208	VRAILLVTLMGSIVFASVRLATAPAASADPSVRVQSDYVLMLLQCALGIVVMFLPLIVQRRFAVHLPSAIEIAFFVFLYCAIYLGEVRSFYFRIPYWDNVLHFFSGAMLGALGFVLVQLLNDSQRLHVELSPAFVSFFAFCFALASGVVWEIYEFTADSLLGTNMQKYVTEAGEVLIGRSALHDTMIDLIIDASAALIVTVLGFLWLR
HIQ66237.1	0.2947593582887701	187	WLPGILCEVAAIVFCIIYAAGGGREATMYLQLIAAALLPFLVPVYSLISKKPLTPALSVAAAVFVFLASDLGSGLYFYDKFTWWDLVMHGAFGFLCCLAVFVLLVRWGGARLNPAGFMVIILMFTLGVAAMWEIWEYAVDSITGGDSQRVAESIAQGKSPLADTMEDIIIALAGCAAFYIALLIDKL
KFI61778.1	0.2948430493273543	223	LVYVTLRVLVIVTMVLQFLNGNYENVFLCLLTLVLFLVPAFVQVTFKVELPSTLEIIVLLFIFSAEILGEISSFYVLFPFWDVTLHTLNGFLAAAIGFSLVDLLNRSDRVKFDLSPLFLSITAFCFSMTIGVLWEFFEFAMDQFFALDMQKDTIVHAIHSVTLDPTNTNTTVTIDGITDTMVNGVDLGVGGYLDIGLIDTMEDLIVNFIGAAVFSVIGFLYVR
MBT7338469.1	0.29494318181818185	176	LFTGFFIQQHNNEFLIYVGVVIFFFIVLLLSDKKVTYPLDVLWGLSIWAFMHVAGGGIFLNGVKLYETMLVTFSESYNIFRYDQLVHIIGFGVATYLMYVLLKPLLKEGKLGWVRLGIVVVMAGLGVGAFNEIVEFTLTVILPETGVGGYINTSLDLVADAIGALLALWYIKIRNK
WP_008313732.1	0.29497326203208557	187	LGVFACLAGITVIFYIAVRQRNAPAVVNTAVSFLLVFIPVLVDVLAHWFYGVRVGLTPELPLWIAVTGLFHSYGMLGPYDEISWWDHLTHTLSAALVAALLYAGVIVALEYAPVSAGNSLIWTTVVLVTLLSGVYWELIELLAREFGRKFDLPPVLDHYGRRDTVLDLFFDVVGAVLVLVTDLRLFV
PIS02482.1	0.29528795811518327	191	LVYLVFITDILIWFHLVPLPSISASKWTYLPWFLYRLANYLFFEFLWHHYAKWRDKFIHIFTIILALLLCSISLDLAGNTFALFTKYWWYDRMIHLTTLSWALSSLFWLFSTIFVEKHKLTHLFWFVPYGIISGVALGSVMHELSEYMIDLITHSQVGTMSMNDTYDTARDLFLNMIGSFVFVTVYIIHHK
WP_021421633.1	0.2969101123595505	178	PITILLYIVYILSAVFFVANKEYGSLGLVAISLVGTFILSFINKQTERLLSKELYIMLALFIMFSSLLGTCFNFYDINYYDDFLHLWSGIISCIVAFSIIKYFYTQREISKMSKVFLVIFLFMFSMGVASLWEIGEFLMDTFVGTTTQAGGLEDTMIDMVDSLIGTIITIPFIVKKSN
EGT3748866.1	0.2969101123595505	178	PITILLYIVYILSAVFFVANKEYGSLGLVAISLVGTFILSFINKQTERLLSKELYIMLALFIMFSSLLGTCFNFYDINYYDDFLHLWSGIISCIVAFSIIKYFYTQREISKMSKVFLVIFLFMFSMGVASLWEIGEFLMDTFVGTTTQAGGLEDTMIDMVDSLIGTIITIPFIVKKSN
WP_191802331.1	0.2971808510638298	188	AAGDLVRVLAGIAVPVGGLLYGPVGIALLSLVLLGTVLPRAIGLDGPVDPAIGLTLSAAAWISLLDLYALASWLDLVVHLVATAVLTVLAYALLVFVGALAVPGAMLARSTGAGARHDGSGLSRPRLGAVVTATALGVLLSLLWEVGEWAGAAFVDESINVGYRDTLGDLAAGGVGALLAGLFLVRRP
MBE1408491.1	0.29893854748603355	179	ILSLGYTILMVALFVIFFLKGDTYRYQIAIGGIICGLIPFALDKFLKIRFTLPFIISYFAFLIASQCLGSMLGLYSLGWWDTPFLHLLSGALISFLAVDLMEKFTTDQSRSEMSAWFIFFYVLSFGVFGGVLWEIYEFSADQFLGTTTQGGGNFDTMTDLVADTVGALIIAIWVARKSK
HBF4992738.1	0.2991573033707865	178	PITILLYIVYILSAVFFVANKEYGSLGLVAISLVGTFILSFINKQTERLLSKELYIMLALFIMFSSLLGTCFNFYDINYYDDFLHLWSGIISCIVAFSIIKYFYTQREISKMSKVFLVVFLFMFSMGVASLWEIGEFLMDTFVGTTTQAGGLEDTMIDMVDALIGTIITIPFIVKKSN
WP_170216850.1	0.29934065934065934	182	SIASAMRMSIAVVLGVGIATLNVSVVVNAVLALGVTYLPAVLRRDWDLRLSPELTLVVTLAVLLHTVGMVGLYEHLWWYDHLTHTLSAAIVAAVGYAATRALDRYSEAVSFPPRFLSVFILLFTLALGVLWEVLEFLARIAASTVGVEAVLVQYGLEDTILDLVFDTVGAVLVALFGTRRLS
TCS78807.1	0.29950672645739906	223	LVYFILRLLVIAVMILQIFNRNYENVFLCILTLLLLIIPSFVQVTMRVELPTTLEIIILVFIFAAEILGEISEFYLMYPFWDTVLHTINGFLAAAIGFSMVDLLNRSEKMVFQLSPVFTAIVAFCFSMTIGVIWEFFEFGMDCIFGYDMQKDTVIQTIRSVMLNPAGRNVPMEIDNITSVVINGKDLGLGGYLDIGLIDTMKDLLVNFIGAAIFSIIGYFYVK
EGT2206879.1	0.29966292134831457	178	PITILMYIVYILSAVFFVANKEYGSLGLVAISLVGTFILSFINKQTERLLSKELYIMLALFIMFSSLLGTCFNFYDINYYDDFLHLWSGIISCIVAFSIIKYFYTQREISKMSKVFLVIFLFMFSMGVASLWEIGEFLMDTFVGTTTQAGGLEDTMIDMVDALIGTIITIPFIVKKSN
WP_209485547.1	0.30016483516483516	182	GLVRFMQVALVGVLLYGLWSQRIAVVTNAGLAIGVTFLPALLERDYEVVIEPGLVLWVTLAVFLHALGTAGLYDAISTWDHLTHTLSATVVAATGYAALRAVHLHSDEVNLPPWALFGALLVFMLAMSVIWEILEFFVDQGAIRLDMEPILAQHGIDDTIVDMMFNVIGSVIVAVWGTVYLT
MBH7110145.1	0.30140449438202244	178	PITILLYIVYILSAVFFVANKEYGSLGLVAISLVGTFILSFINKQTERLLSKELYIMLALFIMFSSLLGTCFNFYDINYYDDFLHLWSGIISCIVAFSIIKYFYTQREISKMSKVFLVIFLFMFSMGVASLWEIGEFLMDTFVGTTTQAGGLEDTMIDMVDALICTIITIPFIVKKSN
NLP41018.1	0.3014204545454545	176	TITVVFLILQIAVILALAYQGRPDYMRSVAGTTVFMVVYTFLEARYGLIMNNYVRVLVMLAILIDGLFGYCFNLYTTSAVFDKVLHIFGTYAFALFFYVLVVQMIANPVVKPVKFILAACLGLSIGASYEILEFFTDSLSHPSPPSQPSLWDTNTDLISDAVGALLAAVHVVFRTF
OJU18408.1	0.30195238095238097	210	LMGFIFLSFVFSAVYVLIKLTIAPTVAPNSQIIIRVKSDYILMLLQSVFGIVAMLFPGFLIKKVRLSIPSFMLIAYAIFLYCAIYLGEFRSFYYNVPHWDTVLHTFSGAMLGSFGFSFITILNKTDTVPMNLSPLFVAVFTFCFAVSLGSFWEIYEFSADYIFHTNMQKYMLENGTRLIGQDALMDTMKDLMVDIVGAFVISSIGYVSLR
MBY1409306.1	0.30202247191011233	178	PITILLYIVYILSAVFFVANKEYGSLGLVAISLVGTFILSFINKQTERLLSKELYIMLALFIMFSSLLGTCFNFYDINYYDDFLHLWSGIISCIVAFSIIKYFYTQREISKMSKVFLVIFLFMFSMGVASLWEIGEFLMDTFVGTTTQAGGLEDTMIDMVDALIGTIITIPFIVKKSN
WP_106766524.1	0.3029444444444444	180	IVELGLYVICGVSLVYFAITGVYAKCFQALLIIAVLLLLRGLIKITKSELPSALRFSVLMFIALTMMFANLFSMYGVIPYLDKIEHLLSGIILAFVGLYLFQRMLQHQDKQVQLPGKIAIWFSFWFAVAMAGVWEVYEFTVDHLLGFNSQNGSLKDTMLDIICGIVGAIIASLYLKVKMK
KAA0214695.1	0.30368983957219253	187	FLTGFVLLYTAVFGGIALSQGNDEFVFYTVAMVLYIGGVLWLDSRIHLSTLAFWLLAIWGLLHMAGGVVPIPESWMDGQKPVLYALRVAEWMPRYDQVVHTFGFFAGTVAASEALRAGIRMRLSVGLAIGCALMGMGLGAVNEIVEFVAVLVMPETGVGGYINTGWDLVCNGIGAVCGAVLSWWRFG
HIR76785.1	0.30372197309417037	223	MVYFILRILVILVLVLQVLNRNYENVFLCILTLFLLIVPSMVQVTFRVELPTTLEIIILVFIFAAEILGEISEFYLVFPFWDTVLHTMNGFLAAAIGLSMVDFLNRNPKTVFHLSPLFTAIVAFCFSMTIGVVWEFFEFGMDMLIGYDMQKDTVIQTINSVALNPSGRNVVYSIKDITETVVNGENLGINGYLDIGLLDTMEDLIVNFIGAFIFSVIGYFYVK
WP_159601800.1	0.30531791907514455	173	VLADALRLLGAASIVVAAVGWGPLPALTVSLAVFASLFPRLLGVRPSVDLAFGVAVLVSAWSSVLEIYLSVRWWDIPTHFATNGLAAALLYVLLQRTGVIADAGRLRHPVASAVLLTTALGLSLGVLWEVAEWFGHTFIDAAIYVGYSDSIGDLVVGGAGALLAGCGMRFLDG
KKT93447.1	0.30535519125683064	183	IVATRIAYLFYFLFALWTLKSDRFPYSNLHFVWLVYLIVLYLIAERIYALFLQQGIDLKFSFPLLFAIYCLTLVGLTLGGQERLPLLNRTEHFASFVLLAFIVWVFFTKYLPQNVWHDHPYYTSLLVLSVTSLLGVGNELVELIMDSLFGTKLIGPNLDTSLDLFMNTLGSGLYLAVRQILGS
MBP7016318.1	0.3062200956937799	209	IRFLLIVSILTNIVFITLHLFSDDFVTKNEILEELSKRIELLFWSAVTLTLTFLPDYIVYKNIHLPHILEIVIVIFIFAGIFLSVRFELYYHVFWWDDVLHTLSGIIIGFLGFIIIYKINSKYSMDISPLLVAVFAFTFAMTMGVIWEIFEFALDVFFGTTMQSWDLPHDTTLIGRSFQGSGLRDTMSDLIVNSLGALLTSVICYFLYK
WP_165829791.1	0.3066467065868264	167	WAADAIRALGVVLFVVGLIGWGPLAGAVLALTLLGLVAPRFLGVRASLDLSSQVVLLLAAWCSVLDLYRSLPWIDIPVHFALNGLLALLAVVAADRAGLHLPPRRVVLVVATLTVGLALAAVWEIGEWAGNRLDDSVLVGYDDSILDMAVGGLGAAAAGLVVPAALR
MBS3112255.1	0.30666666666666664	186	YLLYFNIISVSYFIFKSVWSKNYSFTYFAFVIVCLIYVAVAHYKTLNLNRGVVFGLSIFGFLHLLGGNYFLSDGTLLYYYEFIPGFFRYDNLIHFFGTSLGTIVVHNILKPHIDKYIFLKHEFLFYFLLFLMVEGMGALNEVIEFFAVIHLDSANIIGGYLDNSLDLVFNMLGAITSCLLLIKRNK
EGT5134998.1	0.30713483146067416	178	SITILLYIVYILSAVFFVANKEYGSLGLVAISLVGTFILSFINKQTERLLSKELYIMLALFIMFSSLLGTCFNFYDINYYDDFLHLWSGIISCIVAFSIIKYFYTQREISKMSKVFLVIFLFMFSMGVASLWEIGEFLMDTFVGTTTQAGGLEDTMIDMVDALIGTIITIPFIVKKSN
WP_129701304.1	0.30718562874251504	167	YIASSMCFSGLLFALIYGIQGRWIDVAVLLLVGLGQVVAFLCFRHGHARAVTSLIMLVAGVSAAEQVYSSIWWWDLLIHFLCTYVLVWIAWNYALRRSPELGRLSRGQRLMMCAITGLVLAVVWEVMELLGFLLVTPDIHIPPLDTLSDVTVGVLGAALVALHRKSR
HJB29131.1	0.30748878923766815	223	IVYFTLRGLVIVMMVLQFFNQNYENVFMCILTLLLLVLPSFVQVTFKVELPSTLEVIILLFIFAAQILGEISEFYLVFPFWDTVLHVLNGFLAAAIGFSMVDLLNRSERVVFTLSPVFIAIVAFCFSMTIGVIWEFFEFGMDQLLGYDMQKDTVIHTIHSVTLDPEGHNIPYTISGIAETAVNGQKLGISGYLDLGLIDTMEDLIVNFIGAAVFSVLGFLYVK
NQV65101.1	0.30777777777777776	189	LVWLFFGGYAVLFTYLAIAPFDRVIWFTENLPIVLLMAFIAWLHRRHVFSPLSYLAMSVLVVLHTIGAHFTFANVPFAWVTALFDFERNHFDRLAHFSVGFYAYPIAELLMKKRLVNSSLILLLFPFLAILGVAALYEVFEWQFALLADPEAGLAVLGSQGDVWDAQKDITADTLGALFAICVYGAVNW
MBE7054319.1	0.30832335329341315	167	KLALLLSIIPASNIIYSSLTNKNSEILYSVVMIFCIITFSFIFEKTDFMSNKTYYLVIVFIFLSLFLGKIFKFYQLITFWDKILHFISGFILFNIGYELFYKYKIKHSLLSWTAFLFSSSLASFWEIYEFFVDATLKLNAQGGSLNDTMYDIILGTLSSFIMLIIAK
WP_146340242.1	0.30853801169590644	171	TAADALRVIGVLGVILAFALFDVTDAGILAFALPGVFAPRFIGLRPSLDITVSVTLLIAAWSNVFDLYTSIWWWDIVVHLVLNGVLAAALHAFLVTQSVLPQPGDPRPIATVGLTVALGLAMASLWEMVEWVGFEYVTQDIYVTYADTIGDMAAGGLGSLFAGYVVLRCRL
HIU59883.1	0.30857142857142855	224	VMCALYMAFCVGCMIYSAVELGARDALLAVVYMIFIPAVFVFEYLIGFRVGYILTVLIIFSACGGLLGSSYNIYMILPWFDSLLHAVSGILFFAAGFMLAEVFFGKDNVNKHFFGKLAFAIFFSTTVGVAWEFFEYLISETMGFDMLEDAMVTDIQSYLLSQSHNVAIELNDITQTVITYDGGKEEWVINGGYMDLGLYDTLNDLLIAAAGTVSIAIVSIISFY
WP_156742113.1	0.3090229885057471	174	SVARVLQALVLGACALSVGVAAAFGVVSVAVMALVLLGLVLARLVATPASLVALSGTVLLVAAWASVFDLYSRIGWLDLAVHASATGALAAMGTSALRRTGILSAPGSSSTLVLSTTALVVGLALGVLWEVGEWAGHTYVDGDIGVGYEDTIGDLVAGGAGAALAGVLVARRRN
WP_112881178.1	0.30904494382022474	178	VFEIALYLVSGFCIVYFMIKSQYPKAIQGILIILVLLFIRGLVKWTQSELFPALRLSVLFFIALAMLFANLFGLYGVIPYLDKIEHLLSGIILCFIGLLIIRKMIRKHRLNGFPSPIAIWFALNFAVAMAGCWEIWEFATDRLFGLSSQFGLTDTMVDIICGTIGAAGTSCYLARKAK
PKM67615.1	0.3094736842105263	190	IHIFLLIIGLLVFVWSYVDHKLTFGWILLSVPIIIVSMLFIFTYKRFTFTTLIYIIGFLWACLLMVGAKYTYTYVPIFDSLSEAFGLTRNYYDRVAHFAQGFVPFLIFREYLMRKGILSNRKSTTLIVIGLVLAFSASWELLEYSTAELSGKSQSFILDMQGDIWDTQLDMLSAIIGAITSWLILGKYHL
WP_051066618.1	0.31043010752688177	186	MLTLYIVVFVFFALKPVDYLEWWFLSLPSAIMIACMMIFYRKGRLTNLSYLSVLVFLILNTLGAHYTYALCPVGEWMKGTFGFIRNNYDRLVYLAFGLLISIPVMEILYRRFRLRYIEACFLAVFIIVALCALNSLTEMLIAAVSRSQQLFILTQAQGDIWDSQRDTAMGLLGAALNMGYCIFVKI
MBW3581941.1	0.31088397790055244	181	TPYRAVGAVLGIALALNLYTMNRLWASYTLIGILGFVTLTYLVHRFHWDIPAKAVWLVGVGAGLHYLGGSLSGLHTLFGSNGAYYVFPWWDNITHALGSGAVAVAAYATLRAHLKTGAVLTSFLAACVAVTAGALVEVYEFAGFVFFHTIDQGFYTNTLLDLYYNLLGALIGTGVYARWST
WP_154258105.1	0.3114835164835164	182	YYGAAIILAGILTGIYNIINSTSYYVMLAFSFCAFAFIPFVFNKVFRLRPTYIIHFAIYAFSTLAFGIGMILNGYHLVPGYDKFVHFLSGIVFTLIGCCIFYIFKPRKKLEREDAPLTSLFSLCFSLAVACFWEIFEYVINFILHNDPQNVFTTGVNDTMQDIIACLLGSFAVAFSLWHYLA
MBR1987501.1	0.31151515151515147	198	LTFFIIQCLLAIGVITFYILGLCGIGKMWKFSDCFDASTYCLSAFTISLLVYILYFCKVRATKALQIYFILALCGHFIGGDLFNLYVLSKNYNYILHAFNSCMIGIIIYGMILRNVKKQSPIFMLIMTTASVVAVGVIWEFYEYLADTINGINMQRWRNSITGVPFVGQRALRDTMWDLFCDFFGGIFAGIFAYPVVI
WP_015615305.1	0.3115760869565217	184	GIAVLFELILIVTAITSILSGQWKLLSLSLLSIICLMIPFIITYIANIKNIILPSSFKLITLLFIFFAQYLGEIKQFYNKFWWWDLFLHATFGGYAVIIALYLIQETIRKKQEITKQRFTLLNAIFAFNFSITLGTLWEMFEFIGDYLFKTNMTQGGLEDTSTDLLVNILAAFITSIIYYYRNL
NIP77826.1	0.3120833333333333	192	VAAFTAAYLLAAVAGAVVTGNAEFIVYVAVVVLLIPAVWLVHRTVRLAMLSLWFLSLWGLLHMLGGLAPVPAGWPINGENAVLYSLWLVPEVLKYDHVVHAFGFGVTTWVCWQGLRGALRRGGREGRPTGGLMVLAAAAGLGFGALNEVIEFAATLALPETNVGGYVNTGWDLVANLVGATVAVILIVALDR
MAM71377.1	0.3120967741935484	186	QIICGYTLTGALLLWSLLTQNFEFLFYGITTLVLVALLHSGDRHFQFGNKVLWGFNLWIILHILGGLFVVGDSVLYSLVIVEIVGEPYSILKYDQLVHVYCYFIAGLLIWRIVSTISKDSASFFSMAAITILAASGIGGLNEIIEFLATVFIADTNVGGYENTAIDIVANFLGACLAAVFFKRDTH
NQU49738.1	0.3125268817204301	186	RLSGAFQLVLLLAAVAAAWNGLWASATFTTLIVVLTMAPFLLGKRLRVFIPPEFELLAIAFVFATLFLGEVRSYYTRFWWWDIALHTSSGFLLGILGFLLVHVLNEKEELDVHMKPSFVAIFAFVFSIAVGAVWEIFEFTMDSVFGLQMQKPMFGDPSGLTDTMWDLIVDTVGALVIALLGYSYLR
WP_008526393.1	0.31295698924731186	186	FLALSLQGAILGLLVVAVRRRNVPAAVNALASLALAVVPTALELGFRAVGEPLALDPLLAVWLGVAGFLHSIGMLGLYDSTWWWDHLTHTISAALVAAFFYAALLVAVPSVPARTPVVGVGAITVATTFAIGVFWELIELVARDVADRLDVDPVLVHYGWRDTAIDLVFDVVGAVVIVVLDVQVFV
WP_003423263.1	0.31303370786516854	178	PITILLYIVYILSAVFFVANKEYGSLGLVAISLVGTFILSFINKQTERLLSKELYIMLALFIMFSSLLGTCFNFYDINYYDDFLHLWSGIISCIVAFSIIKYFYTQREISKMSKLFLVIFLFMFSMGVASLWEIGEFLMDTFIGTTTQAGGLEDTMIDMVDALIGTIITIPFIVKKSS
KJZ82704.1	0.3133146067415731	178	YITGAFLVLLGITLAFNIFFQDGNKLFRIILTAVAVIIMKVVFTISFLKKSKASYTATLTFIFFAMYLGNVCNFYTLINHYDKILHLLSGIIIGIIGLIIYAHFTKEYMKKLNPKFMIIFVFIFSVALAGCWEIWEFTGDRLWGFQSQNNSLVDTMTDIICGTVGGIISLFPIYGFAK
RAM61876.1	0.3133870967741935	186	WINIFSSFLLFVPVFGSLGNFHLPHMLGYLIMAFLGYSTWIFQGITEVPIYEETRFLILMHLTLHSFFGLWREFYNKFALFDDFLHIFGGFWGAFFLFPFIFGSAIAWSNLPQKAVRWKVWLSGISIVNMIGVFWEIGEFISDKIFGGYPGYRMAQENSLDDTMLDLIYNNIGATIGILVFWWYLK
WP_083953203.1	0.31368715083798876	179	TLAAAFMLFMAIVMVIFIIKGERTQWLLAMSGIIVGSLPLGLLFAKRIPFPTLAIIGFYFFMVWSLFFGSILGFYTKYKWWDTPMHFYKGAYLSLIAITIYKLLIPYSERKNLSKWALFLFCLGLSMAASTLWEIWEYTGDLLVTNIMQLGGNFDTMEDLTAGCIGAMLASIYAGVRKQ
PLX42997.1	0.3141052631578947	190	YLVSLAIIFLAVWTWSAIEPIYPHDWLLENYLVFIFVPVIVGLGFYFRLSNISYTLITIFMCLHVIGSHYTYAEVPFGFDLQEMLNGTRNYYDRLVHFSFGFLLAYPVMEVYIRVSHTKGFWSYYLPVELTLAFSAIFELFEWGVVEMVNSEAGIAYLGAQGDIWDAQKDMALAGLGALIAMVITMLIAF
WP_170290149.1	0.3178857142857143	175	FFADAVRLACLFSLMAALLWYGPVDVALFLLVLGGTLISRSLEISRVFDGIYGLTLLAAAWSSVLDLYARVSWWDLPVHFAATGVIAAMTYLLLSRLGAVPVPVPSPRPALRFAVPVLVLALGLGVSVLWELGEWWGNAFVDASINVGYTDTMGDLAAGGLGALLAGAFLRKASG
WP_111106050.1	0.31871345029239767	171	YVADVLRALTLVSIPVAAVGWGPIAFAVMSLTMLGVVVPRILGLRPAFDTALCLLALVAGWSSVLEWYTTVFLWDKIIHFLLIGALSILVVVIGSDVRVLPDVRRMPLVAVVVLAGTAGLAIGGVWEMCEWVGHTYLDSSIFVGYDDTIGDLAADTAGAVAAGFAVRSSAA
EFW05111.1	0.32048780487804873	164	TLYKSLLVLTILTLIFRTLTFFQYSLFISIALLLVVHWIPHILYKTEYVAYIYLTQVLGTTCGFYNLPYYDKFMHFLSGAIFVIIAYIILKKYIKEKPLLMIMMNCVETAIAFLWEVFEYSGLLLFNYDASRHYTTGVHDTMQDMIFSFIAGLIITYIIYKYPS
MBS5115462.1	0.3216201117318435	179	AIFLYIIALIYSVIYNLNGHPYLMMVPVSALVPFILPLLFKILKLKMTDRIFILNLLFCFLASIVGSTLSGYEYPYYDKVIHFISGLIICICGYLLFCIIKKVKRIKEPSDMTLMYIFMNTFNLAVAVLWEFYEYMTLIFFNYDCINHYTTGVHDSITDMLCAFVGGIIITLLVYHSYK
WP_225427542.1	0.32198979591836735	196	FIVTLISMLGYLGYFGYWYLQGSPKFHGQLMLLIEVAVGIGIAVLPFLIEKLGRFYFPQVELIFFYIFLYMSIFLGSGLQFYSILFWDKYEHVLSAMMLAGLGFSIFQGLLDSRQNSRTQPFLVSLFAFTFGATCGVFWEMYEFTADGLGGLNLQRYEQAGRMLVGRAALMDTMTDLIADLIGAFLMALIGYLMMK
SIR85093.1	0.3229120879120879	182	QVVRAFQLVLVGVLLFGLFEVNVGIIVNTAVALVLTEVPALLERNYGLPMDTRLTLWIVVPVFLHAIGTVGLYQSIGLWDQLTHALSSSVVAAAGYTVVRALDVHADSIYLPKEFMFVFILLFTLAFGVLWELLEFGLDGIASTTGTESVLAQYSLGNTMLDLVFDTVGGVVVALWGARYLS
MCB5284072.1	0.324639175257732	194	IARWLLVLLSVWAGVSYYLQGNMVRVLSAVLTVVLFLLFPLLGKIFKISLPQPFKVIWLLFIGASMYLGELHNFFYRFAWWDELIHTGSAMLLTYAGLLLLHILSRDSKIHMRLGPALTALAMVWFTLSFGVVWELFEFGVDKLLGLNLLKGRASTDMSGIYNWQRALENTMADLAMDLAGALLVAVAAFFHFR
MBN1386173.1	0.3256451612903226	186	SIISLLLIILISFYIYASFQGTEWVIDNIMLMGIALILYAVRKKYQINPYLMVMGSLGILLHGLGTFGWYSTEPFGIRYDHYTHFFGAFVFCLIVFNYLYETARGNGISRGRKLFEIALFSIMISLGFGSIIEITEYVGFRFFGPGEGILFYGTGDFGEWQNTILDIIFNLIGALFGSMIMILQKA
PSQ13043.1	0.326271186440678	177	MQALLAVVSLYALVTVNWGLVINAGVSLAITFLPGYLQDDLRLPMNAGLALWITSAVFFHAVGALGPYAWFGWYDSVTHALSASIVAGAGYTVARALDVHYDDVSIPPGYRFGFVLVFVLAFGVLWEILEFASAGVAGVLGGQPVLAQRGASDIVFDLFYNTVGGVLVAALGTARLG
MBS3804765.1	0.3279569892473118	186	RITITLQLILLAEAIFAVWGQQWFTAFLTTMIIAITFIPVLFEHRLRLHIPPELQLAAIGFVFASLFLGEIHDYYTRFWWWDIALHTFSGFLLGILGFLLVYTMNETEKIHVHLNPGFVAFFAFMFALGVGALWEIFEFFMDSVFGMNMQKPMLRDPSGLTDTMWDLIVDALGALVVSILGWRYLK
NLK23525.1	0.32829545454545456	176	IIGTSFFFITIITGMYNLLEGNDSKVFKAILLLAVLAISKILFKKTFLKKSSIGYIGVMFFCFLSIYLANLFGFYGISYYDKFLHLISGIMIYYLGIIIYVSLNKNSNYKKDVFFYLFPLFFSIALAGVWEIWEFTTDLTFGLNAQNNSLIDTMTDIICGTVGAIISLLLSLRWKI
MBU0731793.1	0.3285142857142857	175	LLFELLNYLGILNYEVEFTWTGLIITILLIFIGLQIVMHYTETNFGVSLGNRIWLIVLIGIYLDAFADMFNLYARFIWFDQVVHFNAGILLCLVLFWFIGNIEKTKQIRLPLWLKNLFIFSAALTLGVVYEIEEYLEDVFTGSNRLGDGMDTANDLVMAGMGCILTLIVLEVIFK
WP_101879528.1	0.32865470852017936	223	MVYLILRILVIVMLVLQVLNQNYENVFLCILTLLLLIVPSFVQVTFKIELPTTLEIIVLFFIFAAEILGEINEFYLLFPFWDTVLHTLNGFLAAAIGFSLVDLLNRSERTVFHLSPVFTAIVAFCFSMTIGVVWEFFEFGMDQILGFDMQKDTVLFAITSVMLNPDGRNVPVTIDQIREVLINGQPLGVGGYLDIGLIDTMEDLFVNFIGAAVFSVIGFFYVR
AUX08480.1	0.3302747252747253	182	HLTRGMQIVLGIVLAYGVWTLHLPTIANATVALVITFVPALLERDLELPMDPGLVLWITVAVFLHALGSAGLYDAVGPWDHLTHALSASVVAAAGYAGFRAIHLHTDAVYLPPKFMGLLIGVFVLAAGVVWELLEFAIDQFAIRAGIPAVLAQHGIGDTMMDLLFNLVGAFVTAVWGTVYLA
WP_209796157.1	0.33033898305084747	177	VVTYLFLIVLAITTVWDIIYRGGEKIPRIILILVTLIILKLIFKHTFLKKSKVMYVAIEIFIFFSMYLANVLNFYAIELYDKVLHFASGFLIGIFGFVIYTYLFGGKNNKDIKPMAMVIFTIMFCIACAGAWEIWEFTTDSLFGLTAQNGLEDTMYDIIFGTLGGILMTIFIYRYSK
WP_199516621.1	0.3304	175	IAGDLARVAAVAALLWAIMAQSPANIARFAVVALLLLIPRITGLARPFDAAFGWTLILATAASAAGWYQTIAWIDWVIHCVTTGAVAAMAVLVLARYDLVPSLHGPGPRRNHAALILLTTATGLSIGVVWEFYEWLASEIFGITMVVGYTDTIADLAMDGLGSIIAGLALTAWAA
MBR2909359.1	0.33054644808743167	183	IIIAVFSLTLIGFIIAILTLGDPTNRLVACIATLCCYVLPILIELIFKIRFCPTLVSIYLAFITLSAFCGSCLYLNYIVTFMDKIQHFSWGYISCFIGIYYLCKTKEIDNIKTSTIVLLFLGVSLATAGIWEVIEFASDNLLNQTMQGIPTNGVTPVNDAMFDIIFHSLGTLIFTLHFLLDRL
WP_195264872.1	0.3312921348314607	178	ILAVIFTLLLIMTAIYDFVVRDGEKLFRIGLTFITIVGAYLLYIKSFLKGSRIIYYINISFIFLSMYLASVWDFYSITNYDKFLHLLSGAIIAIIGYVLFLYLTNEKARKEINPLTSAIFVILFATAAAGAWEIWEFTTDSLFGLHAQNGSLYDTMWDIICGTVVGIITSIPIYMYSK
TDY02599.1	0.332258064516129	186	RTVIVLQLIMAVELVLTLYNGLWINAFLVAAIIGITLSPAMLGRHFRVTVPAEFQLLAVLFVFASLFLGEIRRYYDRLWWWDIALHTSSGLLLGLLGFLLIYVLNQNRRIDLHLRPGFMALFAFLFAVTVGALWEIFEFSMDHFVGTNMQKPMLGDDTGLTDTMWDLIVDTLGALLISVFGWWYMK
WP_226073448.1	0.3333870967741935	186	KLTLALQFWLFLGLAGAVWEQQWLNVAMTTGIIILTLFPILLAKRFNVNVPSVFQLMAIGFIFASIFLGEVHSYYTKFWWWDIALHTTSGFLLGITGFLLVYLINENDSLQTQMQPGFVAFFAFMFALGMGALWEIFEFSMDQIFGTNMQKPMFGDHSGLTDTMYDLIVDAIGALIISILGYGYLK
MCD4666512.1	0.3337016574585635	181	TLFVFMIFIIIAFTIYSYFAKNSEFLYYGIVYILITLIAYYHQKRFKIPVYIITLLIILFILHMLGGSVYLNEIRLYDYMILIFRYDQIIHIFGSFVVTLSAYEIIKDNLSKEIKKNSFNLSLLLILISLGVGAIYEIIEFFAVIILQHQGVGDYINNALDLIFNLFGALIASVIINKKKK
WP_052712191.1	0.33432584269662924	178	FLSITFVVVMAAVFIQDITKGDFSATWPDALGRILFSVLPVFLLFLRKIRFSLSLIIGYYLFLFCTFILGAILGFYNRFRWWDTVLHFFGSAYTAFIGIAIYNILLPNALEKGISRWMIFLFVFSFAMTINILWESAEFIGAVTGFMVEDKNKDTMTDLLTGTAGGLVVACWAGFRKR
WP_227115296.1	0.33538116591928246	223	ALFVVLRLIVLACAVGALVFGNYEAFFLCLLTLVLFLVPPFIEASFSITIPETLEVVIALFIFAAEILGELFHFYTLFPFWDTLLHTFNGFLAAAIGLALVSILNRSDRIAFSLSPFFCAVVAFCFSMTIGVLWEFFEFGMDWVFGLDMQKDTVLDGIASVLLDPEGLQRPFSIDGIQTVVVNGQDLGLGGYLDVGLVDTMEDLLVNFVGALSFSVIGYRYLK
WP_132462014.1	0.3362032085561497	187	VFFFTMAYIAGFAAWFFSNGNYEFVWYVATMLAMITLVARGLRKAEFPTGLLWALSLWGLAHMAGGGVPVGDSVLYSWVIWPLVGSGEMTILKYDQVVHAYGFGVTAWLLWHLMVRHFPGTADSWTALTYPAFGAMGLGALNEIIEFIAVLVFPDTNVGGYYNTALDLVFNAAGAIIAVTMIALSRR
WP_205781281.1	0.336242774566474	173	YTADALRLIGALSVIAAAIWFTATDAGIVGLTLPALVAPRFLGLRPIFDIVTTATVLVAAWSNVFDLYTRVAWWDIAVHLVCTGVLAVLLYVLCAYAGVVAAPRTQAFTGRAAIVLVTAFGLALSAVWEMIEWLGKTLVTDDIFVTYDDTIGDMAVGGLGALLAGCLLAHAVH
WP_056952034.1	0.33749999999999997	196	TGVNTLGSAAYLVICGSLMVIGQSPFTGQAMLLVQVGVGLLLGLAPMVIERLGHFRFPIILLVLFEAFIIGSVLLGTGLQCYGIPYWDKFLHLFSAAMLAGLGLAIFAALTPQAQLRQTKPLLLALFALAFGTLLGVCWEFYEFTGDGLLGLNMQRYMQGHTLLAGRAALMDTMGDLLADVLGSAALAVTAYFGLR
WP_058983001.1	0.3384065934065934	182	AALAVLLAAIAFVLALAVRRGNAAAAVNAGASLVVGAVAVAAATGFAFGQRGFVAPELAFWTAVAGLLHAIGMLGPYESVWWWDHLTHALSAALFTALVYAGLLVAVGDAASTSVVAVAAVGFTVAAGVCWELGELVARAVGERYDVEPVLVYYGWKDTAYDLVFDVVGALLVVVFDVRVFV
MBN1904374.1	0.3400526315789474	190	FLIWLLAAYAVLFIILAIHPVDRATWFVENLTVWIILAVIILLYLKKIIFSKTAYALMFVLIYLHTIGGHWTFALVPFDWITHLFHFSRNHFDRVAHFSVGFYAFAIAELLWGKRLVRNRFLLFTYPVFCIATIAMTYELVEWIYAALSDPAAGAAYLGSQGDIWDAQKDMLADTLGALTAVIFYFVLRK
SFC88393.1	0.3407262569832402	179	ILSLVFSLFMLILFIVYLIKDDSSRWQVALGGIAVSALPLFMFFVKKNPFSILIYISYYIFLFCTTCLGSILSFYMKYKWWDSTLHFYKGLLIGFIAISLYTLLVPVRSQRYVSKWIPFIFIFSLAVTASVIWEIYEFAGDRFFTHTMQLGGNRDTMYDLLCGMAGGLLTAIYFSIKTK
WP_192594683.1	0.34167630057803466	173	VLADALRAFGVFSVVLAAVFFDLTDAGVLAFVLPGVFAPRFLGTRAGADITLAVTLLIAAWSNVWGLYESVPGWDLAVHFVCTGVLAAALCLLLGRIQVVPEPRSGQVATTLGIVLTTTFGLALSAVWEMVEWFGFVYVAEGINVNYTDTIADMAAGGLGALCAGLFLTFFGR
MAG78640.1	0.34207865168539325	178	IIENILRITLIIALGLSIIKQDWFTLLVSSLALLLTFLPFFIEKQYKIKIPLDFEVATILFVYAGLFLGEITKFYEIFWWWDILLHAISAIAFGLIGFITLFLLKKSKKINISPIWVAIFAFCFVVSIGTIWEIFEFGVDQIFNTNMQKTGLIDTMWDLIADTSGALISVLAGYSFMK
WP_173922514.1	0.3423699421965318	173	YVADAVRAVAAASVIVAAVGWSLVDALSILLVLALMFVPRALGLRPGFDITFGIVVLVAVWSNVLDLYLTARWWDLPVHFATNGVCAALVYVVLTRFEILADPATLPRPRLSVALVTTFIGVTFGVLWELWEWFAYNFLDPRMLVGYEDSLGDLVVGGLGSLVAGLAMRSLMA
RJE48988.1	0.34329545454545457	176	IISLILFSTLILITVRSFLARKHLKILLGLIITYIGFLFFIWLENKFGFEIYDFVLILVTITIFAHFYFGENLRLYYKTKYFDRYLHLFGTMAFTLCLYLIIIRTLKPVMSPNSVIFVFVVALGALIGVIFELCEFTADMIFKTKKQRGLIDTDVDLIFDIIGATLAGSFVLYFPK
MBS3162912.1	0.34370786516853935	178	WLSYVFRFIILIEVVSAAWQKDLLTLFAGIGILILTFIPSLLKKNYKITLPTEMEFLFVLFISLSLTFGEIRNFYETYWWWDIFLHSFSAILLGFVGLLIPYILYTEKRIKTTPKFIALFMFTFALAIGASWEIFEFGMDQIFGFNMQKSGLIDTMWDLITDGLSALILSIITYFYIK
NWN87712.1	0.344180790960452	177	LPMLCTGVVFLATGIVFGIQGEWARTGIAALLLLTVGVPWLLEYWTRARFPVSLQIQYALLLIAGPYVGGALGLYVAWPPWDTVVHFYSGFPITFAIIAALGVTAQTYRLTFPVWFEVTIVISIKGFVALLWEFGEFFVDQLLGTTTQNDNFDTMTDMLAGFTPSLLLGAALVLYRC
WP_141780596.1	0.3445454545454546	187	VLAFSVVYLLAGSVWFLRTGNSEFVIYVLVIAVLLAGLVWLQRTARFPTWMLWGFSLWGLMHVLGGGVVMGEHVLFAQRIFPLVDQGGDFYILKYDQVVHAYLYGLVAVMALHVLRQVFGARGPAAALAVTAVLVSLGVSSLNELMEFLISLNMDNGVGGYDNTMLDFVSNFTGAVVATTVCTIIRS
MBQ3552207.1	0.34493212669683254	221	VMFVIIQAFCLFTLVYSAIQNNVQSILLCAVEILVLLWLPWIFERIFAITLSNFLKIVLLIFCIAGPILGAVYHLYQIIPFWDLLLHTLNGFLFAHIGLNLLYEFNKKKNYSSIYAVALASAFCFSMTIGVLWEFFEHGMDVFFKTDMQNDSIVYDIYSYYLGGGLGQTGSINGITETIINGTALNFEGYLDIGLLDTMSDMLVNFIGACVFLVVDIVFLR
WP_143028818.1	0.3451428571428572	175	WIFDLAVLVAVASAVWLAVTGDWDGALRFALMVGFMLAARAADVPAPFAGAFAVLLILATWASVQHWYREIAWFDVLVHFLTPGSLAAVAYFVLVRFRLLPPARGASPALRSSAPAVWVVLVGTTAAVLWEYYEWIVEQIAPAGMLVGYTDTVVDLFAGMLGSAVAGGLVTAWGR
MBI2411030.1	0.3451612903225806	186	SLCTTISLSALFFVFSLYFAFGPHDYFKVAAGLFYTFAVFAPRYLYMHTTMHQWSSWRTIAFIEIVGGLFVSLNALGALKFYLSARYFDMVLHLIIPLCTTLLIAMLLGQYLQFIGKYSLLSVQFFSASCTILLILLWEYFEWQSDMLFGTHMHGQAGEPYDTLYDIMAGVSAQPIALFIIYRYLH
MBR4003106.1	0.3463387978142076	183	TICLSLSVVLLGFIIAILIFGDPTNRLVACILTLFCFLLPFIFQYIFKTRLTPTLVTIYVVFVTISAFVGSCLNVNKIITFFDKIQHFSWGYIACLIGLFYLCKTNEFDKLKPFTIIFIFFAVSMATASLWELFEFAGDTFLNQTAQGTAINNIVPVTDTMTDILVHFIGSILFTLHYCLDRF
WP_076703747.1	0.34635838150289017	173	VTADLLRVVGVVGVVVAGVGWSLTDAGILAFLLPGLLAPRFLGMRSGFDVVHGLVLLVAGWSNVADLYSRIGWWDVPVHIACTGVVSVLAYLLLARQRVVAAPRADGVPLIVPILLTTVIGLALSAVWEMVEWFGRTVITAEIVVAYADTIGDMAAGGLGALIGGIVVATTRL
MBL1214047.1	0.3464130434782609	184	WVKAIILIIMFVGLLISIYERIWFNVFLVSLLLLLTLTPTILYKRYKFVIPPEIEIIAIIFIFASGYLGDIREYYDKYWWWDKVLHFSSGILLGIVGFLIVYILNKIKRFMIYMKPAFVALFSFTFAVSIGAIWEIYEFAMDKFFDLGMQSHKLYSDLEDTMWDIILDTLGAAIISILGYFYMS
WP_235856258.1	0.34719780219780216	182	LATRIMQAGLFILLLVAIFLRDIPTTVNAIAGLIITFVPAFIKNKYNIAIDPGLALWITLAVFLDALGTFAFYDNIARWDNITHALSASVVAAAGYVLIRAIDIYTDEIYIPPKVLFLFILLFVLATGVVWEILEFLTDELTAAFGYKAVLAQHGINDTMVDLLFNLLGAIIAATWGTVYLS
MCB0361306.1	0.3491758241758242	182	KTAWVLRSLIILTIVWHTYHGAWLYSLLCLLALVLIIIPPFLAKTNKVNIPVEIELVVLWWLVADMTFGRLLGLYQTSIWYDKIIHLGNSGLFGLIAFLAIYALKMTGQLQTGYFINLLAIALLTLGLGAFWEILEYITDLIFKEGAQGSPLMSPLNDTMWDLILDGLGGLVGGIIGSWYMK
WP_003445268.1	0.34983695652173913	184	VIAALFELILTTTVITAILSRQWKILYLSLLAAVCLILPFIITYISNIKNIMLPPSFNLVSLLFIFSAQYLGEIKRFYDIFWWWDIFLHSIFGMYAVIIALYIIQGIIKKKQGITKQRLILFNGVFSFSFSIALGTLWEMFEFTADCLFKTNMITGGFQDTATDLIAKILAAFITCAVYYHHSL
QQS59735.1	0.3498876404494382	178	RLSTASRIGIVLLFFVTIFQQNYVVSVGAFISIILSLLPGIVGKNSKAHLPWSLDFLVSFALLLNTMGNALNFYHDPSWWWWDELTHALGSFAVGMIAFHLVFTLNFLGKVTMSVPMMGFFLFLSAMGIGGLWEIFEYYSDFFLGTHMQISLPETMRDLQFDVLGAFAISGIAMRYFF
MBR9700465.1	0.3506896551724138	174	TSFHLMRVFRILYGLIILKSILLGDWPSVLLNGGVFLATLPIPLLGKKRFYALDAYLMAVFTAGVFSGYFGIDFNTVSLFSADKWFHLAGGFGLGWLFLIIYKNHVKPVTLYWLTVLLASLAIGAGWEIFEWTLSLLPEPFYLYNTGFSDSMLDIIYDTIGSILAVITISNIHL
QCX29217.1	0.35184049079754603	163	MVCLVPAVALDGAIGGALMFLVLGGCMVPRLLGTSLTVDALHCTVLLVAAWAALLDWYVAVPWLDLVVHAMATGLLAVMVWHLLHDLGVLSHGTGAVAVRVEALAGITSMGALLALLWEIGEWLGHTYLDPAIQVGYDDTVTDLLAGVVGAFLAGVAARRHVA
WP_061967677.1	0.35191011235955055	178	MLSLAYTVFMAVLFFYYFSKGTTHSYQVAIGGVLCGAIPLVLAKFTRLAFNLSITLSYLVFLFGSQYLGSILHFYGLGWWDTFLHLLSGALLAFVAIALYERLVHREGKTEISPWLLFWFVFSFAVLGGVVWEMYEFSMDQLFHMTLQGGGNSDTMVDLIADTTGGLVIAVISLIKTK
MBQ3494606.1	0.3520103092783505	194	FFAVCLTFFLNLLTILIDKPADMETNEFVYAILLRIFAIILTFVPLGLKYIFKIKMSFCLSTCYFGYLFLSFFLGMFFDLYNKYFIVSLLMNGVSGALLAFFAMTILRSLFKDKQISAKVIFLFSLLVAIALSACWEMFEYICDVIFDMNYQNYLDSNNVPFVGNHALLDTMTDIIANFVGAILASLASALVYK
PIN93234.1	0.3529213483146067	178	ALILVLRIVVGLAIFLATYEQRWMVVFVSSLTFVLTFMPRLLEHKYNFDIPPEFEMVMVLFIYASIFLGEVHGYYTRFWWWDAILHAGSALVLGFTGFLILYVLYRTGKFKASFRVLALFSFCFAFALGAFWEIFEFFMDSVFGLNMQKNGIVDTMEDLMVDAIGAGIASISGYIYLK
MBB5299484.1	0.35333333333333333	171	IAADIVRALTVVSLAVTAIGWDLMYAGVLALALAGVVAPRFLGLRGSVDAVVGIIVLTTAWSGVLDLYRRISWWDLLIHFLCTGVLALLMYVALCRVAVVPPPRSAPAWPVMVLTTAFGLSLSAVWEIVEAIAHTYISEEIYVGYLDTIGDMAAGGVGATVAAILLSRVRV
WP_118766339.1	0.3535260115606937	173	VAGDVLRAFAVLSVVIAAWQWGLVGAALFLLVLGGTLLPRAIAAPPALDVAYSASLLLAAYAAQLGWYDAVGWLDLAVHTLTTALVAVMVCLALARWSGIDPAGLGARGAWVGAVLVAGAGAALAVLWEIGEWFGNAYLDNTIHVGYTDTVGDLAAGLAGSIVAGVLVARRWA
WP_111495230.1	0.358494623655914	186	RITIALQLVLLVQAVFALIERQWMTAAFVLLIIGITFLPVLVERRFRIFVPPQMQLLAIGFVFAALFLGEVRGYYTRFWWWDIVLHTSSGFLLGILGFLLVHILNETERLEMHLKPGFVSFFAFLFAVGFGALWEIFEFSMDQLFGMNMQKAMLGDPSGLTDTMWDLIVDTIGALVIAILGWRYLR
MBS6860068.1	0.358956043956044	182	IAVPLYLAVNTILAAANAVQHQWYYAVLALCALLLPPILSLFYRIIRRRRSYQLDFLITLYVFLLYTLGIVLRLYSLTSFYDKFAHTLSGVVIALFALLLFHLLSPEKTMERARFPLAAFFVMAVVTGMAGMWEIWEFLVSLIFGSDPQRVATTGVTDTMVDMIVCVLGGAAFLPSLWAYMS
MBS5479506.1	0.35939560439560436	182	VLAVVYSVICIAAGVFALKTGSITRAAGGFVAPAILLLFPIFRKLCRMQPVYALQSMLIGFIALAFPLGVVMSLYSYISWYDIAVHALSGAVTAVIGMCAYIWLLPDGRVWKAQPAASLFAAFGFVQLVAAVWELLEYAGFLLTGHDSQWVVQTGVGDTMEDMFAAFVGGAVIVALLWRHTR
MBA2712528.1	0.36072289156626514	166	LYLSVLRVMRVALFVLLAALVVLGDLQAGLIVAVFLGLSFVHLLRSDRRPAFFDVLFGLAALAGAIGFVFDLFDRIVPFDELTHAFTTFTVSLTFYFLFYRGAVPERRALALATSVFTLGVTVGAYWEIFEWFFVAHYPMADTISDLLVDSGGALAAVLVALALRR
MBF9042602.1	0.362247191011236	178	PITYTIWSLLALVALWGVLERQWSLVLIALLTVGLTLIPILGQSWTGIRLPAGFIAAVSIFITATVFLGEAFDFYERLWWWDLAAHSGSAVGFGMVGTVLVVLLVRGDKLALAPGLGALFAFSFAISIGALWEVFEYGMDTIFSLNMQKSGLDDTMGDLIVDAIGAAIGATAGYYYLR
MBN1333985.1	0.3624193548387097	186	ILVTNLVILSVFLVVFINRANYEFLAYIGVTLFFIILIAFTNKKVYYPNFLLWSLTLWSFTHMCGGGIFLGGVKLYDRMILELVGEPYLIFKYDQLVHIIGFGASTLAMYTILRPNLRQGHGWWSLSIVVVMAGLGVGALNEIVEFITSLLIEDTGVGGYMNTSLDLVADLIGAILAAFLIFSRES
MBN2142589.1	0.36544943820224723	178	SLTHFLRFTLIVAIAFAALSRNWSLLFATSLILILTFLPEFFEKKYKIMIPDEFELGIILFIYASLFLGEIFDYYAVFPWWDLLLHIGSGVALGFVGFIMLFTLYYNHKVQSKPIWISVFAFFFALGIGALWEIFEFTMDQTFGMNMQRSGLMDTMWDLIVDAAGALLTSAIGYYYFK
WP_199312262.1	0.36608187134502923	171	FAAWIGQTLLGIAVLTTTIQGKWQDAIALALFLIVSLVFVVKDDRLPTLFDFLFVLAALLNAGGWVWGWFYAPGLYDELVHGFTMFSITLALSFLVYGPMLPIFRQHKLLYLVAITSFGIAIGALWEIAEWLAGKILAVDVIGNVDDTVTDMIMDTLGSGLAAITSLWALQ
MBD1826197.1	0.36668874172185434	151	LIALLATARVLTVLALVEVMSRQRLLFASLASSSFLIYLDPLHRTNAVRTLVTSHMMAATMGWLTYLIVGPGYPSAGTAMVITIVLRILLYLLIVSSLGIAIGAWWEVAEWTAGIVLSTEVIEIPNDTMINLIMDSLESAIAALTSLWTLQ
MBU0684591.1	0.3674011299435028	177	FLSRAMQAGTVAVAIAGIVTGNLTWVPAAVVALFISFIPSILRRDLKITLPIELNFWIVLALFLHVVGGFSGFYNTIPGWDHLTHMMSASLIGALGFVTVVIVDKYVESIHLPRPFLAFFILMFTMAMGVLWEVMEFADDSLAHTTHQYGLTDTMIDLLFDGFAGFIVAVLGVQYLL
WP_207169359.1	0.36826589595375725	173	YAADILRGLGVLGVVLAAVFFEPTDAGILAFALPGLFAPRFLGFPAAADLAVSVILLIAAWSNVFDLYTRIPNWDLLVHFFCTAVLAAGLYVVLLRSQVVADPRASPLAATVGVLLTATLGLALSAVWEMVEWLGFIFITPDISVTYTDTIGDMAAGGIGSVAVGVVVVLHLR
MBI4407667.1	0.36879310344827587	174	TVRLLVWGVALASFAFGLYHWLVLDIPFIFGAAITYIIVLFCIPLLTSSRRWGAMLQVLLMVNMILNGWGSFGWYRTLYFYDDMVHFISPVVMMWGFSIWYGLKHGGNAKIPWEVVALALFIGFVWEPMEYYGDMLLASQTYGQVGQPLDTVYDLIMDTSGVAVGYVIFLFTRR
NLT36655.1	0.3688135593220339	177	AITVITEAILLALLVYGISNWRTYWISTVLLSQVLMLVPLVLEAKKMILLPWPIVLGASLSLLLHSLGLATEWYFTVFWWDKLTHMTSGVVLSTLVAIEVLLLDLRNESVKIPYIWYLLIVPIAILTLEGIWELLEYTIDVVLGTGMQHGLTDTVNDIATNLISGIVSGVGVVYYLR
MBI2466141.1	0.370258064516129	155	YLFLVLLGWVATYFLFYFLFPAFFNGVSPAPGRKSLYSVVLTVALSFLIFVGSSGIRDLELSNRILHIFGGGFLSFLVCFLVVKDTGLNVSKFQFFVFSFLITLSLGTVNEMLEYALQNYFDFSFAKTANDTWLDIISNTAGGLIGGVFLTSFIN
CDD23780.1	0.3703333333333333	180	FLPPIVATIIGLIIFIVLLNLNLSYTSPAQELLFIIICWIPAIFFVITAGKIRLPPAIKIGVYVFATLSNMIATTFNVYAFVPVFDTILHSGFGYLCGYLLLYVFIYFSCSDKISFLPKCIFILLITAGIGIFWEVIEYCCDVFSKVNSQHGIEEGLLDTMQDTFCNLGGACLFQVHLCI
RKZ45530.1	0.3703333333333333	180	GISLLLKVILAVGAILEAIQGNWLIAITTTGIVIVAFLPILVGYRFHVRIPPEFELLAVIFVYASLFLGEVHDYYLKYWWWDMLLHAGSGLILGIFGFLLVYVINEHEDLEMHMKPGFVALFAFMFALGMGTLWEITEFTLDQLLGMNSQGGGLVDTMSDLIIDGIGALIISIFGYTYLR
NKB38710.1	0.37072222222222223	180	WIAIILKSGLAIGVLLELLAGNWLNAIATFGVLVVAFLPMLVGYRFHVQIPSEFEVLAVIFVYASLFLGDLQGFYDKYWWWDIMLHTSSGLILAIFGFLLVYVINEHEDLELHMKPSFVALFAFMFSLGMGTIWEIFEFTLDTFFGMDTQAGGLTDTMTDLIVDGAGALIISILGYSYMR
OGZ72198.1	0.3715104166666667	192	LLIFNLAYITGFTVYYLLQRNYEFMAYIGVIVVLVALVAGFQHRIHFPHFILWMFSVWGLLHMLGGGLRLSSGMVLYRWIPIELYNAHDILGEFVILKFDQILHFYIYFAMSFVLAHVLARITNKEVKPLYFYFFVVIGSMGLSVVNELIEFTAVIISPNTGVGGYYNTLLDLLFNTLGAITGAFVDYAYRK
MBU1131139.1	0.3717553191489361	188	FVNLVIYILIGAGLIFLVFGDYLRLSGFAVSILLILLPHYWYSRSPKFQRKVDKIFIDLAQVIIAFACFANFFGSVDFYSNPKFWWYDSALHFINPSFIFLITALFVVLFQLHFFQKSYLSITLIVNFVLIIFCSFLWEFYEYIIDAIFTGASMFGQNGEIYTDTLTDLSADLAGGLAATWLIYKYFY
MBS3099364.1	0.3729834254143647	181	IAILVISFFVLIILYMFKNYSSLLRTFSAIGFLLLFYLIDHLFDADFSPVHYVFAVIIAVSSFLLSPLYYIYPNYDKIQHLVQPVLISFVVMHLVSRLKIRIRWKLAFVFFIVIGFIGLHEIGEYVLDYFFDLKLQGVFLRNLQGLEKYDILLDRLDDTMIDMTFGVAGTLIYLFISTIFI
NOR78779.1	0.3733898305084746	177	YLAYLMQMLIVVYAVYSVYTKDYIWAVWGLFAFILTLTPLMLKRRFNVTLSWGLNFLIVLSLYLHVGGGVQGWYIHFYPFYDKVAHLVSSITLAVIVFVAAVIMDRYTEMKMSRPMIIFFVVILTMSLGAIWEIAEFISDQILGTQLQNSLEDTMYDLMCDLVGGIFIGVLGAAYLK
OGG77079.1	0.37357541899441343	179	LIYYGLRAAILVAAGVFVYEGDWASVISTIFVFVLMSAPAALKYRYRFYMPFALEFGIVGFIFITLFLGHLANFYDYVPFWDKFVHFQSGLILGVAGFVLVYTLNEQETIHLDLSPGFVSFFAVTFSLAIGVVWEVIEFAFDAALGVSWQNGNTDTMWDLLADGTGAVIVSVIGYFWMH
NLU32572.1	0.37478947368421056	190	IVYIFLFFFLAVSAITRYAEKGLPVILMSLAMGALYLLPAILERLLHIIIPPLLKYMILTFLFLCLQIGGILSFYDRFDGWDSFIHLVSGFLTPALALSVISIFNRNSLFLKTLSPGFILVFMVFFASGVSLLWEYIEFFTDTLLGTNHLNDTLLDNGQVDIGLIDTMTDLLLSQSASFISAFCLYRAIK
MCA9379463.1	0.37558139534883717	172	ITFFTLQSLGLFTLTSRVLALGWLGYLVLGLVVLLVIDNWKHFALKEMNWIYIAYSLHMTIFSLVEIYDAYSVSPLVNRIEHAVGGALLMWTAWVVVKASAFATKTTIATQMIFAFGIGTMFGVINEIIELGLDFFLHTNTIGPELWDTNLDLLMNWLGMGLFIIVLVSLKQ
WP_180849260.1	0.3758947368421053	190	FMELVLWLMLFFVFYNVVAGTGTLLLNIEMLIGAIILYLPRLLARIFHFTIPSMLYFFYTLFILGSVYLGTGFHFYSIPYWDKGLHLISGALLGSFALSLYGALTDNETQNHPQRALICVYMLSFAMFAGVVWEFYEFTCDGIANLNLQRYLSAGHALVGRAALMDTMGDLIADFIGGMVLTVYTYLQMR
HCI29181.1	0.3761290322580645	186	MTNLFLSFVVFIPIIASFWNFNLPSFLGYILCAFVVYLTWIFEFVTKSIILEEIRAFTIVQVSLHSVFGIWMGFYDKFHIYDFILHLTGGMWLVFLIYPIVIGIELLSADSKNPFFYFKMVTITLLTVTALGAFWEIGEFISDLIFKNYPGYRLAQEDSLFDTMTDMLANLIGTIVGMNIFWGTLK
SFN42733.1	0.3761849710982659	173	LAADGVRVVGVLSIIVAFVGWSAVDVAVFALGLLGLVVPRFLGIRPALDAVFGISVLVAAWSALLNLYEAISYWDTVVHFALNGLTAAVLYVLAIRAGIVPDPATSAVRLRSIVILTTVLGLAAGVIWELAEWVGNTYIDDTIFVDYTDTIGDLAAGGLGSLLVGFAGGYLSA
MBE6124290.1	0.3789839572192514	187	ILPFVLCLICVAGIFALIELDRTHGIFACVVAIVLLWVPYLITRYTPIKIPTTLQFLAVVHIFLGIFLGSGLEFFYMVSFWDVFLHTWSGFLFSLVAIWVLVALKEKPSLIATILFAVALSSMVGMVWEIYEFSVDSIVKDSNMQKFMTEDLVPFVGRGALGDTMEDMICNFVGSIVFAIAYLVDHY
MBO5599897.1	0.37927374301675976	179	AICLVAAAVLVVMSILSIMENVRHLYELCTGLVCAFFCLLPTIFARKHIMSLPLWFAFFMEVAIFLHAYGVLLMSYDLLEFYDTLTHTFSSFVISLCVIMTLFTLQRYNERIKFTVGFTTVFIFVIMMAFGTYWEVLEYVVDQLTGTGMQYSPFDTVRDMFSNALGSMLGSLFIYIYMR
WP_144431759.1	0.3806179775280899	178	KLRGAILLLVACGLVGALAAGSVPMVAITAGSVAFGASMLLFEAVSNITFPRRLIVGVVGFALSALLLGEHLQFYETFVWWDLALHAVSAWILSIVGMGLALLPTAGGPARSPVWILATLAFSFSMTVGAIWEVMEFGLDQTIGTNTQTTGLVDTMWDIVANLAGAVLGAVVGHVAAA
OQC29531.1	0.3816129032258065	186	WVVIALQVIMAVEFVAVLLEGQWMAAFTVALIMAITAAPIVFRKHLPVNIPPEFLLLAMIFVFASLFLGEVRSFYERIWWWDIALHTTSGLLLGILGFLLVYVLNENERVDVHMLPRFVAFFAFTFAVAMGALWEIFEFSMDRLFGTNMQKPMAGDPFGLTDTMWDLIVDTLGALTISILGWWYMI
WP_092080038.1	0.38375000000000004	176	MRVIWSALLLGTLVSLVLGRFSLAFVSLASLVLSFLPPLLAQRFSLRLPMPFLVATTAFIFASLVLGELFDFYNRVWWWDLALHGSAAVGFGLIGFLFVFMLFDGDRFAAPPSALAFISFCVAMMIGALWEVFEYGMDQTFGLNMQKSGLDDTMGDLILNAIGGFASSAAGYLYLK
MBI4032497.1	0.384585635359116	181	AFYYGMRALVGLAIVGFLLDGDWAFAFYASLVLLVMIAPGTLRESQRFFLPFELDLALVAFIFLSLFLGSLNGFYLRFWWWDGMIHFQSGVLAGVVGFLLVYVLNAAQPREKLELSSGFIALFSFAFSLAIAVLWEIVEFAGDEFFGWQAQESGWPDTMGDLIMATCGAIIVAVIGYGWMR
UCC93134.1	0.38666666666666666	177	MISTLIKIGIAISAIVALFQGEGVWVVTGLFVLAFTFVPGLLKKHYQITIPWLLELLIFLALFLHVIGGVFHLYGKFDNWDTMTHFVSTFMLAVVGLTIVYLMHVYWPGLKMDIRAIMVFTLFIAAFLGVFWEVLEWSADQIFGTNEQHGLDDTMKDLVMDMVGAMIAAMLGAKWIM
VVB78264.1	0.3885955056179775	178	IAIFTIIYTFIFALLYLQKKNYEFTVYVGVMIFFIILITYLNSKFNFTEGTLIGMSIWGLLHMSGGYFIIGNNVLYGYWIFPFLRYDQFVHAFGFGFATLLVYYIIKPSFNKKDILKFSILLVLIGMGLGSLNEILEFIMVLCLPQTGVGGYENTMWDIVFNTIGAIISVIYINLKNK
WP_144990359.1	0.39455056179775283	178	LFELSLYLICLVTFVYYLVIGNGGKVFQSALIIVVLLLLRGLITWTKSDLPFALRFSILFFITLAMLLANLFNMYGVIPHLDKIEHLLSGVILCFVGLFILGKMIRRHHSQVAPSIAIWFAFFFAVAMAGVWEIYEFTVDGLLGFKSQNGSLYDTMLDIICGTVGAIAAAIYLTCKVK
WP_107789980.1	0.3947311827956989	186	YLVIFLHVIMGIELAAVLYEGHWIHAFLLIAISIITLLPIVLNRKFRFYIPAEFQILTIIFVFAALFLGEIHRYYDRWWWWDIALHGSSGLLLGIFGFLLVYVLNENERAQLSMRPRFIALFAFVFAVAVGALWEIFEFAVDQIFGANMQKPMLGDDSGLTDTMWDLIVDAIGALIISLWGWWYLM
PIZ83097.1	0.3948314606741573	178	AFINFIRLTLVFAMISSIITQSWTALFVTILVLILTFLPYILEVSYKINLPLEFEFISVMFIYAAIFLGEVHDYYTYYWWWDIILHGGSAITMGFVGFTIMYVLYRGKKITARPSTIATFSFSFALAIGALWEIVEFTVDQTFGLNMQRSGLVDTMWDLILDSVGALIASSLGYLYIK
MCD4770955.1	0.39545454545454545	187	ILIFTLTYLAISFFIFAKRANYEFLMYIGIIILIFALILATNRKVDYPNFTLWGLSIWGLLHMLGGGIIINGSVLYAKILIPLIGEPYHILRYDQAVHILGFGVATLIMFVLLKPFLKFPIKNWTSISILTIMAGFGVGALNEMIEFTATVIMPQTGVGGFINTSLDLVADFIGATIAMIYIRIKKG
WP_003530525.1	0.3969230769230769	182	FLLGFYALFNIAWGIYYIVQAKPYYYILAFCSLLFIPIVELFYKLLHFKPVYQLNAFIYIFIFMLYTLGLVLRFYSMVPYYDKVAHTLSGVFVSFLGLILFYLIKPNRKIEEIDFPLASVFTVAVSMAMACFWEICEYVLSLVVHNDPQMVAATGIQDTMLDMIVCTIGALLMLIPYYFYYK
NMB23740.1	0.3971176470588236	170	TVADLIRIGGVLSFFVALAFFELTQAAVIAFTLPGMLIARFLGMTPIPDAILTTSLIIAAWSNVFELYTSIAWWDMVIHFICAGGLAVAAYVYLARIGAVPPPGTHRVAAIALTTSLGLSLGVLWEVVEWVGFTYVTSRIYVTYEDTISDLVVGGLGALVCGVAVAHVPL
MBP9719410.1	0.3985561497326203	187	QISWVLEFVILAAGIFQLFFGTVVIGGLILISLAIILYPKFFTRSYIQKFPLEIEILLFLMVILQFVVGETMGFYTNVPLYDKFIHYILPLFVGLTAFLIFFTMHETGRVKCGTGIAILFIILITVGIGAVWEIIEYCHDMVIYPLNQWHHFQGNALENGLQDTMHDLMVDFVGGIFGSLLGLWFLE
OGG40394.1	0.40076086956521745	184	LVALNALVLIIFGTIFFARANYEFLGYIGVIILVGILIAISLKKVAYPIGLLYGLSLWGLMHLAGGGIRFADGSILYHQILIPLSDTYGIFRYDQLVHIVGFGFATWAMYQLIGSYLNVKKGTGLFIVVVMAGLGVGALNEMIEFLATVFVANTNVGGYTNTSLDLFADALGALIATIFIFRKK
WP_127049513.1	0.4009248554913295	173	ILADVVRLVGLLSVLVAFIWWEPTDAGVLALVLPALLLPRFIGVHPGFDVVYGVILLVAGWSNVFDLYTSISWWDLAVHVACTGVVAVLVFLLLARLGIIASPRGSDVTVASTIVLTTIFGLAASAVWEMIEWLGKEFVSSDIFVEYDDTIGDMAVGGLGALAAGVALALLPL
WP_125984752.1	0.4021717171717171	198	LLFYGIALFGIIVMVIFGIKALYQSENSSKYWFVVLEMFLGILLCLLPQLIEQIFKLTTPVVLKNMYWLFILFSVFLGTGLSFYSRFYYWDKFLHFSSAALLVALGFGILSCLMPKFNHLSLGTIILFGFFFAMTMGVVWEFYEFTFDGLLGLNMQRFATSSGKNLVGRAVLMDTMGDLFTNTAGALTFSIFCFFKGK
MBO8414245.1	0.40240437158469944	183	YLPFILLVLVTLIVYVVLVQQPDKYPHTSMTFVLWLAGLIPPLFFTIFGIKFPVFLKCVYYVFIFLAIEVANVFNVFSLWPDWDTWLHGASGPVVLLFAYYLLLLTGVVKKGNMNLPMLLVLLFFISVGFSLMWEIIEMATDVFVDSNSQHNIEEGVFDTMQDILINAIGTLISLLLVCVDNL
MBS3095784.1	0.405	176	IISFSLNFMLIILVPYLMYAKQYLLALSALAAVIISLTPAILRRNYNINMPLGISFLVTLVLYLHTIGISFRLYSRLPYYDVTLHIIGSMVVALLGFAIVYTMHFTKKVSLSIPLIGLFTVIFALAVGALWEVGEFAADQFLGTHAQPDNFDTMTDMIYDTVAGIITAIAAMFYVN
RMD66190.1	0.4071751412429378	177	ILLSLIRVFLVFTFFLGVYQNRKLVMLFSILGLAATFAPRALESLFNIRIPAQTELLVLLFVYGILIWSDARGYFSSVWWWDISLNIITAIALGFVGLTFLYVLSKEGIINASPLVISVLAFCFSLSVGTAWEVLEFALDSIFGFALQRGLQDTMKDLLSNLAGSAIVAVSGYFYMR
MBR2405725.1	0.4075268817204301	186	WVSVITVVLAAATLVVYALTTEAAAPLVFLQVTACALIPTVLLLLERITARSLSMAMFAAVALHVVLASFCGSALGFYYHIPWWDLFLHGLFGVLAAAMLAELLSRHEAVLGRSVLLLVIFLSVMGLAALWEVFEYVSDLVVGGDAQRVAQALASGGSPVGDTMTDIIITAVGVAVYFGGAGIFRR
KYK23044.1	0.4081714285714285	175	SFSFILRIVMIISLILAIWRKDYVWVAGTFIGIFISILPSILKRDTKFTLPWVLDFLIALVTILHMGGRLLDFYYTIENYQIVTRFFISILVAFIGLAMIYVLDEHWDGLKMDKYAMGFVTVVFTISIGVFLEFIKFINITGTYYVRSNHVLMLNLSADMVAGIVIAIIGVNLIK
MBT3940429.1	0.40862637362637366	182	LIMGSLIVFLIITEFFSLKSGNLEFAYYIPLLVIFTIGLLVYNKELHLTNHILLAFAIIIVLHVFGGLIHLSGTRLYDMTFGILRYDNIIHAFASFISALVAYNVLRPHLDKSVKKRYVYFGLILLLLTFGLGAVNEILEFIAVVYFNAGAGVGGYVNTLKDLIFNAIGALIGVIVAIRYHL
MBW2986674.1	0.41	185	SIYTALVAGLGVFIFLVMILMSYIWKNTGFVPDMIAFIILTIFFYFTYDKWNLSLPIYTILILSWLPHSMGFMGYYLNTPIGLSWDHVTHFFPIFGFALLFFNFLHQWMDRKFFTKKTIFLILVVLLAASGVGVVIELIEFSGFLVYGFGDGALAFGAGDACDGQLVSTFEEIDAYGGGWFNTMY
NBC16263.1	0.41055555555555556	180	RLVWLLQVIMLVGAGLSILEQQWLNAVLILGILLLTFVPIVVTRRLQFPVPHEFELLAILFLFASLYLGEIREYYVRFWWWDLVLHMGSAFLLGIVGFLLVYVLNQQERVHLDMTASFVALFAFAFAVAGGALWEIFEYVMDTVFGLNMQKSGLVDTMWDLIVNTVGAGAMAALGYVYMK
WP_026736319.1	0.41327485380116963	171	VIAWVGQALLAVFVIVAAFQGNWLNALGLACFLVVSLVFVIKDDRLPTLFDFLFVVAALLNAAGWVWGLFYMPGPYDEIVHAYTTFAITLALSFLVYSSMLNIFRNHKLLYLVTIASFGIAIGALWEITEWSAGKILPTEVIGSLNDTMIDLVMDTVGAGLAAAISLWALQ
AMW14580.1	0.4133526011560693	173	MTWSALLMLAGSALVAVVVLSHLAALRFLLAIVLLLAVIALRVPHAYEAAFSLVVVGAMWCDVGEIYRRVAELDALVHFLLTATGSVVAFFALLRIGGPPLWDAAAEARWWVIVVLVGMAGTVGAVLWEMYEWVVERIAPGSMRVGYTDTLADVAVGMVGALLAGLVFSLVSR
WP_018624484.1	0.41349462365591405	186	TITLILQAILVAEILLALWNEQWFTALITAGIIIITLAPLFIAKFLHVYIPHIFSLMAIAFIFASLFLGEIRDYYTKFWWWDMALHTTSGFLLGITGFLMVHVLNETEEIGMHMKPGFVAFFAFLFAIGFGVIWEIFEFTMDSFFGMNMQKPMLGDPSGLTDTMWDLIVDSVGALIVSVFGYIYIK
OGY57681.1	0.4137704918032787	183	MFFTLAYIAAFSARGLALSNYEFLYYTALMIAMIFLGVKVARRLHLAFFILVNLSVWGFLHLLGGNFYLSGGVRLYDFYLIPNFFRYDNFIHLYASFIITLALYSLLDNFTHEQIRRRYWLFSFILILMAAGLGTFVELAEPLAVIALGATGQVGDYFNNAFDLFFNLFGAVLATIIVYYYQE
MBR2870739.1	0.4141714285714285	175	IITAIYLALLFGSAVYWVIDFDLRNLFMSLGFMLFVLAVFVAEYLLKFRAGSIFISAIYFLAYTSILGSCFNFYTIMPFLDLIQHCLSGVIFACLGLTLANVFFGNKNTHKNFFGCLLFGVFFSLAIATLWEIFEYGVNTILGFDMMEDAFVTQINSYLLAGTHNSAVHLDNITQ
WP_216457493.1	0.41474860335195535	179	IFESIFFILISISIVINIVYKNTEGTFSSILTLVTIIIPRYILKKSSIKVSSYLYLFVLLFIFLSMFLGKILGFYYTFPRWDKMLHILSGFILVLIGFVMFFILSKKDMRGKIPSIVIVLFALFFSVAMAGVWEIFEFTTDSIFGFTSQNESLLDTMGDIISGTVGAIIASILGYLHLK
MBS5659701.1	0.4150279329608939	179	IKNIALSAFLLIIYIVTYFLAPEYGISIEPIDFFTAAGCIIGICLLFFRLPSAYYYVLALFACAAQYFGMMFHFYERFSFFDLLLHFSSGFLLTMYGNYFCRFLVKKYSHPGIPAVITVLFSVFFAVTGAVIWEIYEFLADRFLGMTSQGIGVADTMEDLIAGSLSAVICGILLFFLRS
MBK9714753.1	0.4152046783625731	171	TIAWGGVVLLAVGLVVVVVQANWIGAAFLAGFLIAAVAFIKLEDRLPTLFDLVFVSAALLNAAGCAWNLYNKPGIYDEVAHFYTIFAITLAVGFALYRELMGSFSGHRILFVITIASLGIALGALWEIAEWSADFVVPMQIVSGLFDTITDLMLDSAGALLAALLNLWGLN
WP_085847839.1	0.415561797752809	178	FSTKIIWFLLILAFVAGVFTGRYASAFLALGTFALTLVPLVVARRFDVYVPRRFMGAIILFIFATLFLGEVVDFYNRYWWWDVVLHGGSALGFGLIGFLAVFMMFQGDRFAAPPLAIGVFGLCFAISIGALWEIFEYAMDQTFGTSMQKNGLQDTMWDLIVDTIGGLVGSGAGVIYLI
OUS08707.1	0.41567415730337076	178	LVVYIIWFLLIGAAGFAVYEQQWDALFVTILTFALTFAPMQFQRFYHVQIPVFFTSAIIVFTYSTLFLGEIADFYERLWWWDVFMHGGAAIGFGLIGFIVILMMFRDNKYAAPPIALSWFAFCFAMTLGVIWEIFEFGMDELFGLNMQKSGLADTMYDLIVDTFGAFVGAAAGFFYLK
MBN2037688.1	0.4157219251336899	187	LFCINLLLITGFSIYFLLNLNYEFIIYVGVIIFFLVLIVFTRNKVDYTLSSLIGLTIWSLLHLCGGCISVGENERLYELIIVKLSSTLPILRYDQVVHMWGFGVSTIVMYSLLRKSLVPIIQHKISLGIVLVLSGLGVGAFNEILEFIVELSVPESGVGGYINTALDLCANLIGSLLAVIYINVIYL
MBN1109177.1	0.4168926553672316	177	AIILSIEVLVLCVAVLAFSEGRRYPGIGATLGAIVMATPLVLERIGWSRMPIFMQVWASMAVGLHILGLGWGLYDALWWWDELTHLVSSSMVGMLVALGLYLFDMHSIKIDVPRWAYPLMIFVFMIFAGTIWEIAEFVGDLVLGGSMQYSLPDTLHDFYMDLLGGMITGVLWVLWLW
MBD3355479.1	0.4180434782608695	184	LMLYFTLLYLLVFTAISLFNKNYEFLYYTLVMSLLLFLVVLYHKKLHLTTAIIFGLTVVGAMHIFGGNIHIFGTRLYEFWLIPGVFKYDNLVHIIGTFVATFISYSLLFPHLDKKLKHSKFLLALVLILIASGIGAFNEVLELFAVVFLGATKQVGDYLNNALDLLFNFIGAIIASIYIVYYHK
WP_190594362.1	0.42111111111111105	171	VIAWLGQAILAIFAIAAAVQSKWLNALGLAFFLIASFVFVVRDDKLPTLFDFLFVLAALLNAIGWVWNFFGIPGPYDEIVHAYTTFSITLALSFLVYSSMLNVFRNHTVLYIVTVTSFGIAIGALWEIVEWSAGKILNTQVIGSLDDTIIDLIMDSLGAGLAALISLWALR
NBB77069.1	0.4216666666666667	186	LFWGFNILLFLWMSYFTYLERFVEYRGAGNLYEFFIYALLIIIGLGAGWWFFRRFSIPSYILFLVQLGILIHFLGGMAILNGERLYDSYILNIRFDKYVHFLNAFIAALITNFFFDKLNFQIPYFRHLILIMFVLGLGAVIEIVEYIVLLTIPGNGVGGYHNNMQDLVSNLMGCLSFITFLSLSNR
WP_224503914.1	0.4220224719101124	178	LVMRLVWVALVAEFVAGLVAARYTSSFIALGTFGLTLMPILFARRFHIYIPRSFMAGIVLFIFATLFLGEVGDFYNRYWWWDILLHGGSALGFGLVGFVAIFMLFQGDRYAAPAWAIGMFAFCFAMSVGALWEVFEYSMDQFFGTNMQKSGLQDTMWDLIVDAIGGLIGAISGAIYVA
MBW3534745.1	0.42333333333333334	180	RLSFALQAVLFVGAALAVWQGQWLTAVTTLTILVVTLLPLVLGRRFAVFIPPEFEALTIVFVFASLFLGEVGGYYVRFWWWDAALHTASGFLLGVLGFLLVYVLNQKQEVDLHMKPAFVALFAFMFAVGMGALWEIFEFGMDSFFGMNMQKSGLVDTMWDLIVDTVGAAVIAILGYGWLS
MBN1391386.1	0.423978494623656	186	ILVVNLLGILSFGIYFLRSFDYEFVIYVGVIAFFLAVFVFINDKVYFPNYVLWLLTLWALMHMAGGSVHIRGTVLYKLMLVSLSETVPIFCYDQLVHITGFGTATLAMYYLLRPLLRPDINGWWSLSIIIVSAGLGVGAFNEVVEFLITILVRETKVGGYMNTSLDLVSNFIGSVFALLFIRLKAA
WP_086351112.1	0.42397959183673467	196	LSISTLSFASWVTISLYVYLQGRSVGKINYFLLLQLFIGMLLIFLPIMIQTFLHVSFPDILSAFYQLFLILSIFLGTGLNFVNKIPHWDKGLHVLCGIFFSLLGYSIFTLFLDTTSPHSFWPYVLFGFCFSLTIGLLWEFWEFFCDCFFGMNLQQFNGIQKIPKIGQAALMDTMLDLLADFFGALLVVINTLIQCT
MBY0350149.1	0.4243820224719101	178	IVLNGIRLLLALEGLVAAARGVWPAVFVTAAALALTRLPGLIASRVGLRFPPSFLAAVALFVLATLYLGELHDFYNRFWWWDLVLHFGSAMGFGILGFLLIFMLFEGDCYAAPPWAVGLLSFCVAMTVGVLWEIFEYAMDTFFGFNMQKSGLPDTMGDLIVNTVGAALAAFAGVIYLL
KKQ82458.1	0.42525139664804473	179	AICYGMRILVLIAAGLFFLWGDWESSVSTVIIFILMLTPSFLKERYRLHLPFALEIGVVAFIFITLFLGHLASFYDYIPFWDKFVHLQSGILLGATGFIIIYILNENKSAMLNLSPGFIAVFAITFSLALGAVWEIVEFVGDSIFGSAWQASNTDTMWDLIADIIGSLIVSITGYFWMY
HGS79988.1	0.42533707865168535	178	LGVLFMRLTLVIAIFVTALNSDWTSLFASVLTLVMTFLPELIQRQQSIRLPALFQVLTIAFIYSAIFLGEVHGYYTRFWWWDVVLHTGASMAIGFIGFTMLFILYKGKRINANPGIIALFSFLIALGIGAIWEIFEFAVDNIFGLNMQKSGLVDTMWDLIVSAFGALLTALSGYFYLK
MBI5803683.1	0.4256424581005587	179	RIVVLVAILSVLVLYIFRTEYSLIRTIGVIGLLGLFHLADFLFELDFEVKHYFFIILIAIISFPLGSLYLLYTNFDKLMHFIEPIMLSSIIIFMVSKLKIEFKWRLLFVFFIVVGLLGMFEIGEYILDTFFGFRLQGVYIYETTGNFYLSQSKIDDTIIDMTLGILGTASYIVSVALLG
MBU7043172.1	0.4271186440677966	177	LLSYIMKILILLYTEYSFVNGYYFMGVVGILSFFMTFIPTLLYRTLRVTLPWELSFLIVLSLFLHIAGNIGQFYELFYPVYDKIAHFISSVTVAVLGLVSVVILDQYTDMNLNKYMITVFVILLTMAIGAFWEIGEFAYDLLLGANTQTSLADTMFDLIFDLTGGVLIGIFGYYYHE
OQC54769.1	0.42724719101123604	178	LLVNLLRLTLLAAAVLAIIYGSWFNLLIIVITLVFTFLPRLVEKKYKIYIPLDFEFVIIFFVYACLFLGEVRGFYGRFWWWDIFLHTFSAIAFCFLGFIAFFLLFKAEKIKTHPAWIAIFSFCFSLTVAVLWEIFEFTMDQVFETNMQKSGLMDTMGDLISASVSSLLVAVAGYIYLK
KHO48793.1	0.4275138121546961	181	LIIYLVWIFMLFTTIYDLFHFPARSIFWGAELILALFIYYKLKIPSGTYFAVLVLFLMNIFGEIFFGLFYIIQNFDKFIHLFSSFAVCTLFYSIFEKKISSKKILILFSFTIVLSIELIWEIIEYFADNWFHLILAGVHIAGEQAFKQIEIMSSYEDTIYDMLLNFIGGTIFAITALFLTR
WP_015138931.1	0.4298245614035088	171	IAAWVGQALLTIAVIAAAMQANWLNALGLFCFLAASFVFVIRDDRLPTLFDFLFVLAALLNAIGWVWGLFGMPGLYDEIVHAFTSFAIALALSFLVYRPMLGIFRQHRVLYLLTITSFGLAIGALWEICEWTAGQILAIEVIESLDDTIIDLIMDTLGSALAAVTSLWALQ
MBS3098701.1	0.4302673796791444	187	IFIVNLIYLAIALYVFLGRENYEFVMYIGVIIFFLVLILLTNNRVNYPNFVLWSLTVWGFLHMAGGGLLLNGGTMRLYELILIPISAEYSVFRYDQFVHIVGFFVATLVMYVLAKPNLKKNFGWWSTGIVLAMAGLGVGALNEIVEFVAVVLVPETGVGGFINVSLDLVSDLIGSVLAVIWIKIKNG
MBU0470215.1	0.4318888888888889	180	AISYFLQVTVLVALIYDIYKQEWLSVFAITGILILMSLPAILRRSYIERLPIEIDFIAILFIYATIFLGGIKLFYDKYWWWDGLMHTISGILFGVAGFLLVYVLNTNKKVHLNLSPFFIALFSLSFANVIAVLWEIFEYSLDFFFAFNMQETGLVDTMWDLIVAEAGALIVAILGFIYLR
MBP6880418.1	0.4319553072625698	179	VIIWLLRVIALIVSIFSIVTHGNIELILICMIGLLLLFLPDIIEYRYNVSLPMEYSFLIVGFMFSSIFLGELGDYYEKFWWWDDVLHLSAGVMTGFAGFLLLYTLVVSKRLQAGLFIVSFLAFGIAALFGVTWEIVEFTFDRTIGTNMQNGSLSDTMFDLIIDLVGASISITAGYFFLK
MBR1890111.1	0.43253968253968256	189	WMAIGLSAFALVNLVLYVILSQCGVVEHRWISYLFVLGFAVCVWIPFFCIWLFKLKVTRVALITYQVFMVLSIIVGSLWRMYIIWTSYDIVIHFSSGVVISLIAYSLFTSSEKNHVNMFWLFVILVSIAMLCGGVWEIWEFATDGLLGNNGQEYIGFAGRDALKDTMFDLICDFTGGLLGSSVALILYN
MBP7299579.1	0.4348022598870056	177	YLAYLFQSLIAVNIIIALSLGEYSQVFTGALGLVLTLVPTIITRRLSITLPWQVNLLIAISLYLHIAGEIRGFYMLYYPYYDKVAHFVSGMTVSVLAFVAVLLLDRFGGLNLPRWMIVGFIVISAMAMGAFWEIYEWVFDTFLGTDLQHGLDDTMLDMIFVLIGAIIVAVAGGHYLS
WP_069679028.1	0.44117977528089886	178	IITIIVNVVLVIHLLFNILFQSGDNLFRIILTIVTVFIAKVVFSVTFIRHCKLLYLLSLIFIIMAIYVGSVFNIYSYVYYYDKILHFVSGIIISILGFSIYARYTYKISDKLKPLFALIFILSFSVAMAGVWEIWEFSTDRLFGLNAQNNSLLDTMWDIIIGTIGSLIVLPMEYSCIK
SJM64912.1	0.4417977528089887	178	IILYLTWIILIGAAVIGFMTDAFSVTFVAVGTLLLSLVPMWLGEKIGVALPTAFVSAIAAFLCATLFLGEVGDFYERYWWWDVVLHGGSAIGFGLVGSLLMLMLVRGERLTAAPITVAFFAFCFAVTVGALWEIWEFTLDQLFGLNTQKSGLVDTMWDLIVDAVGALIGASAGWAYLK
HAW14787.1	0.44337078651685397	178	ITSAVLQLAIAILVIILLSKGIWLSAFAGAMIFALTFVPAFFERQLSVHLPIEFTLLTTLFLYASFALGEVGDFYTRFWWWDLMLHSLSSLTIGVMGFLAIYVFHMTSRVQMAPIYIASMTFCSTVTMGTLWELLEFTLDWSFNFTMQKSGLIDTMTDLMVDVMGAFIAAVLGYLYVK
WP_078810896.1	0.4438202247191011	178	VILNIFFFIIQILILIGLLKIKQYHYMGSVIIATSFFIIYIFIENKYNLYLNNYIRTIAMISIISHSFLGKYLNLYITSFSFDIILHIFGVYAFTLLFYSLVNQLISKHYFSRSYEVIFTILLGISLGTILEVIECLIDIMVQSEIPHQLSLIDTDIDIISNIIGSILAAIHLFLIDF
OIO80852.1	0.4442696629213483	178	FISVIIILSLVFAIIVSILNANWYVLFISISAFFLALSPTLFEWKYKIDIPEELEIAIAIFVYASLFLGEVQGYYTKFWWWDAVLHTASGIALGFIGFIILFVLYKGNKIAAKPFLLVMFSFCFSVALGTLWEIFEFSMDIWLGTNLQKSGLVDTMSDLIVNSISALFASVVGYIYLK
WP_069997422.1	0.4456111111111112	180	GIIYSIRFIFIVNTIYLVFNLQFLLVGLLIGSLLLTFIPEIFTKISNVKITMTGRVVYTVFIFGTQWLGTYLRLYDSLIWWDIMLHFSSGILLGYVGLLILLWIDKEGVVEKNIRFRVIILFSFLVSVSGAVFWEIMEFLADTIFGSNTQLGSLQDTMEDMVFGTLGAILFVIYMYLASH
WP_129682882.1	0.44870786516853933	178	WLTLILWGLLGLTALAALLTGRWSVAFVSLVTLGVTQVPILFQRWSGIRIPPGFVAAIIFFLVGTLFLGEVGDFYERFWWWDVMLHSGSAVGFGLIGTVIVLMMAQGRRLAATPFFIFIFSLSFAIAIGAVWEIFEFAMDQMFGLNMQKSGLVDTMWDLIVDSVGGLIGASAGFAYAK
MBU0456830.1	0.44961111111111113	180	FISYLLQLILILAIIFSLYRQNWLNVFTITGILFITLLPAIIRHSYKVHLPLELDLIVIIFVFASLFLGEVRGYYTRFWWWDVLLHTSSGILFGFAGFFLVYILNEEKKVHVNLKPFFVFLFSFAFANMIGVIWEIFEFSMDSFFAFNMQKSGLIDTMWDLIVNTLGSLVVATLGFFYMK
MBU1036939.1	0.4504972375690608	181	IFYYTIRILTILIFISAVIGQNWGNALVILIIFILTYIPTWLRIKHRLYLPLELDLVVIGFIFFTLFLGEINHYYYKFWWWDVFLHIEAGFLCGILGFIFIYSINNRYKGRLYMNPSFVALFAFTFSLAVGGVLWEILEFILDSLFNLGMQENSLTDTMGDLITDTIGALLVAIVGYLWMR
HIS90779.1	0.45147239263803685	163	LISFVFCFISVIFTFINKDITILLFSLVVIIPFILKLKPIITFLYLIFSFISLFLGCQLHFYKTIYWYDNFSHFIWGFLSSLLAILILKKFKKFDNLIFICLFIFIFSLATSGLWEIFEFMVDNLFNGDMQRKATGVYDTMKDIIITLFGNVLFILSFIFEYK
MBE6138429.1	0.45486033519553076	179	LIILVMLILNTLFLTLTVLGKFDSNILVSLSLYIIVFLPTIIKKIFKIKIIDLAELLFLIFIFLAQLLGSVMHFYGIISWYDSFVHFISGILSALLAIYLLVLFNKYNKKSIAFNILFMFSISLMIAAGWEIFEFTADSLLGGNAQRALETGVRDTMKDIICAFMGSILIVIPYIYKLS
MBI4145423.1	0.4617714285714286	175	ALLWLMRLAFLISAPLLLWQGDPLGLLAIVALLVTFIPTFLRRYDINAPWWLEFLIALAFFLDVVVGSEFAVYKAITGFDWITHILGTFIISLIALSIVYSLKVTGRIRVNNGMIWFFVVVFALAVGAFYEILEFLTDIIFATNSQVDLTNTMVDMMNDLIGGIITATWGTYYLT
MCD6474517.1	0.4660893854748604	179	IASRLLEAFMIFLAIYAFYKHDLLWGFACIIGFIISISPVLIKRSIKFNVPWLVEFLLAFAISLHIWGGALGLYAVVWYDKFAHFLASGIVAFFALIVMYVLDVYSIRIHMDLPMLAFFIIIFTMAMGALWEIAEFASDQIFSHGIPVAQVSLHDTMTDLIADSISGILVGIFGAIGIR
WP_166581386.1	0.4677160493827161	162	AWAGVVAAFAGTALLAAGGRLEEFVMAAAFAAPLLIVVLVPHNLPPLLSAILVACGLVSGAGWALDWYDAHWWFDIVTHFINPFALVAASMIMFWKAGIVRLPPLGGRFVLWASAYGLALGVLWELIEVTYLVLTVPDTILDIVMDVAGAALGGWFAGWIIV
PIN90077.1	0.47045197740113	177	FLAYFMQLLILLSVIISFFSGEYFYLVGAIIALIITFLPSIISKKWNITLPWILNLLIALSLYLYAGGLIFGYYEAFSPFYDSFHHFVGSVTVALLGFTSVIIINHQSNLKLNKRHITLFIVIFTMAIGSFWEIFEFFFDMFFNGHSQPSLTDTIYDMIFNFFGGMFIAILTNINYE
WP_216463576.1	0.47451977401129947	177	IFEKLFLLLLIFTLALGILNKNSFMYLSSLLTIVVTLFLKFLFMYTKFKGSLLLYFFSQLFIFLSMFLGRIVSIYSIFPSWDKFVHFYSGIVLFFIGLSIFLTLCREDSKNLFSLLILFGIFFSISMAGLWEIYEFTTDALLSLNSQNHSLNDTMIDMICGSISTIIASIIYILYCK
HIT50366.1	0.475195530726257	179	FLPFLFFLFVCLLTTVLYATIPLDVSWILLLELYGCLLLVFLMLFVPIPKIFSWYVVIHFGMALCLGTIFNFYNRIFFWDLLLHAYFGWMISHFFYWLCRGKISGFFLLAVVLFLISLGGAALWECMEYGMDTLFSMDTQKIAESIANGKSPVADTMEDILITMVGSLSFLGYLFIKER
MBE5735561.1	0.48507853403141366	191	TILFAIAVMLGVLTIILLLSVNGMYTSFKMMMAGVYIALCFVPMLLRLIFRWKAPIYIVVTYYCFIVLSTLCGTIYGLYNIISFYDILLHALSGVLLAGFGLYIYTKGSGDNSKLIITVLFIIGFAVIVGVLWEIWEYLTDEIMLLNSQRHSTLDGVALTGHNAITDTMIDLISDLGGAVLFAVGYVVYAV
KYK31531.1	0.4866101694915254	177	LLISFLILVLIFLFFYAIFKNDWLWSFFAIIMIFVSFVPSIFRRYLKINLPFLFDVFICLALIFHMGNGLLDISNNYPIYNKFTHFFSASVIAFIFLILIFVFNEYHRGIATNTLKIMFDVVVITMAFGVVWEFLEWTTDFFFNLNTQPSLDDTMGDLFADTLGGLLIAFFAYFLIK
MBD3303627.1	0.4870652173913044	184	IYASIVLGLGVVIFLVMILMSYIVGNTGFVPDMIAFIVLSLFFYFTYEKWNLNLPIYTMLILGFIPHALGFMGFYLNTPIGLAWDHFTHITAIFGFGLLFFNFLYPWMDRKFFTQKTIFLILVVLLAASGVGVIIELVEFSGFLMYGFGEGALAFGAGDACTGQLVSTFEEIDAYGGGWFNTMY
MCD6172083.1	0.5281005586592179	179	IISRIFEAFLLFMAFWSFYKHDLLWAFACIVGFILSISPIILKKSFNFSVPWIIEFLLVFIISLHIWGGVLHLYSLPLYDKFAHFFASGIIAFFALIVIYVIDSFSIRIHMDLAMLALFTIIFTIAIGALWEIAEFAFDQIFSHGIPAAQISLYDTMTDLIADTIAGLIIGILGAMAIR
MBU2589221.1	0.5652222222222222	180	GFTWLLRLFLFVTGIIYLIYGDPVGFTIYMFMFILSLLPVMLGQLYKITFHWLAQLILAFLFAVHMFGFLGAYLWFPFYDDLAHILGSAMLAFIGFAIIYAMNYAGKIRVNLSMMGIFTFIWTMAIGAVWEIMEFIWDNIVILSHEYGFAQNSLFDTMSDLSLDATAGVCVALFCIFLIK
