# Supplementary material for: The lipocone superfamily, a unifying theme in metabolism of lipids, peptidoglycan and exopolysaccharides, inter-organismal conflicts and immunity
Source: eLife. 2025 Sep 9;14:RP108061. doi: 10.7554/eLife.108061 (PMC12419801; doi:10.7554/eLife.108061)
Supplement: Figure 1—source data 1. [file elife-108061-fig1-data1.zip › hydrophobicity_raw_data/YfiM-DUF2279.tsv]

id	Hydrophobicity_score	length	sequence
MBU1568570.1	-0.3403846153846154	130	QPKETKLLYTNLTAAALIGVWGLIEWDYGSEGWNKADEGWFEKDSKYGGADKVGHFWSTFAFSDALTGLYKSWGYSSDKANTYAALSAWTVQAAMEIGDATSKSQGFSYEDMVVNTLGALTSVLMENYPE
HIG73905.1	-0.3340458015267176	131	QPDAPSVWGTAAVGGTAVALGALETRRRSQDDRRLVGPFDVEVEWAYASGADKLGHIISTGAQAEGYATAYRLAGHSREAAATWGAATAFAWMLHYEVLDGLGRREVFDPSDLAANAVGAGLVAARARVPE
OQW92311.1	-0.3298684210526316	152	EQKQFRTRLLITTYAAATGIYGYFAWWNKDVTRNIENDQGQFIRAETLSNRTADFHVNNEGWFGPKTPNGGADKLGHAYSSYVSTRLMTNGFRWAGYDHKAAAKLAGITTGTVMFGVEVLDGFTVEYGFSKEDLIMNLSGVGIGTLLELQPQ
MBZ0096321.1	-0.32356060606060605	132	EDRRLRTQALIWGGAGAVVAYGAANWWKDGFSGGFRTVNEGWFGQDTYTGGADKLGHAYSTYAGTRLLARAFEWAGNDRDDAIVLSAATVFGTLLAVETLDGFSERYKFSKEDLIMNAVGTGLGLLFEKNKR
TNE29453.1	-0.3203846153846154	130	WKQAGTVKTESLLLLGAFTLAGANKLREDTSGFHLKNEHWFSKDSEYLGVDKLAHAFNTYLIAEVLHDRVHRRTNASEGDALTAAAMAVGLMTFNELSDGIEPESGFSFQDVAMNLVGAGFSVLRNTVPG
WP_187272196.1	-0.3111363636363637	132	RRRRLLTNTVIAGAGIAVLAYGGNKWWGDGVSGDFRTQYEGWFGRDTRYGGADKLGHAYSNYLGTRLLTWTFEGLGHDPERARRLAFYTTLGTFTAVEVIDGFAKGWAFSKEDALMNLAGAGIGYLSDKHPG
MBI4753895.1	-0.3047727272727273	132	RQRRLRTFGLIAAGTTGVLAYGKNHWWKDGFDGNFKTVDEGWFGQNTYTGGADKLGHAYYTYLSGRLLARAFEWAGNDSDAARRLGVWSALGTLMAVEVLDGYSRRWRFSSEDAIMNVAGAGLAYLLESEPT
NIJ34373.1	-0.29969230769230765	130	GKRVGAVKWEFATAIALLTVANLPKDLHHGSSFHFHDEGLFGHDTDNVGVDKTDHAFNSYLYADIFYSRLRRKAGPGFQTALTAGVLSLAAEAYGEIYDGFEDSSGWSMQDVMFDIAGAGFSVLRNSVPG
WP_086488202.1	-0.29773333333333335	150	AKRDSRTRWLIGGYAGVIATYGFLSWWNKDVERHVLQPDGTVTTETFSNRSSFRVNNEGWFGEDSPNGGADKLGHFYSSYLGTRLMAQTFQWAGHDAQTAAKIAGWTAGSVMLGVEIMDGFSLEYGFSKEDLVMNLGGVALGAWFELRPD
THG73453.1	-0.29730769230769233	130	WSRERKAQALNLGIVAGVTAYGFAKWDWGETSFRSSSEGWFGSHTDSGGADKLGHAYTGAVATALTASLYRRWGYDEAQAARLGAFSGLLLTSAVELGDGFSPEHGFSWEDQVANLAGVGLEYLRQRHAG
MBW8050107.1	-0.29673076923076924	156	KNRKWVAVAGAVLYSVTLFGLNELWYKNTPRSRFHFFNDNREWLQVDKVGHFYSAFHLSRILISPTSPPASRNAGPMSTGHRPPQRGDFTTPIAKGKSDGKAPPARGVGGAALGFLAMTPIEILDGFSAQHGASWGDLIANAAGSGLALGQYLLWD
WP_227006209.1	-0.295511811023622	127	SRRLPLLAAGVATVYVGGLALLNQAWYQEKEQTRFHWFDDSREWKQIDKAGHLWGAFHESRLGVDLLRKAGVPEKKAIWYGGALGFVLQTPIEYFDGRSPDYGASLSDIAANAAGSLAVITQQLAWG
RYE51732.1	-0.2922307692307692	130	GSQIGRIKWETLAGIGYFTAINASKFFNDTEAPHFKDEGWFGKSTPNLGVDKLTHAFDSFILAEMLHARLHDKTGAAEGDALTASLLATGLMFYSELSDGIEPDSGISVQDMTMNAAGATFSLLRNTVPG
WP_083987886.1	-0.2863846153846154	130	GSQIGSIKTELLILAAYFSAQSGKKLFRETTDFHFKSEGWFGKNTTNLGADKMLHAFDTYLIAEILHMRLHKNTHASEGDAVTAAAMASTLMALNEISDGIEPDSGYSLEDVAMNTVGAMFSVLRNTVPG
HCE86026.1	-0.2851181102362204	127	KARIRGLSIGIPTAYGATMSALSVAWYDQNERNRFHFFDDAKEWQQVDKLGHSHTAYFETYWMMQSLRWAGVDKKKSRWIGAALGFTIQSSIEIFDGFSEKWGASGWDLLANFAGTGLCLGQDALWG
HFM56136.1	-0.2809302325581395	129	PTRGQKTLLLNAGSMAVIFVYGLSQWDYGKDGFHFENERWFERDTRYGGADKSGHFWSSYALSHLYSYVYRKWGYTEKEANLYGALSNLGVHTFMEVADGFSSQGFSHEDLIMNVAGTGVAYVWGKVPY
MBM3399094.1	-0.27818897637795276	127	QKRRHKTWFVLSAATVGTHAVLYNTWYKNEPQSSFHWINDNRDWKQVDKAGHVFGAYFSATAASAAFRYSGYNTKKSVLLGIGFSLAFQMPVECFDGKSSAWGGSKGDMLANATGTLAAGLQNWFWG
HCY45084.1	-0.27730158730158727	126	KIRRIHSLSAAGLFTIGSYAILHKIWYEDFEKVNFHFFNDSKEWNGMDKVGHLTTAYSISERSSEFFKKSEWSSKAPYLGASFGFVYTSTLEFLDAYSADWGFSMYDLGSNFVGAGVYLLQEKKIN
WP_106638909.1	-0.2763846153846154	130	GRRVGAVKWELGGLAAALTLTNLPVVVRDPQPFRFKGEGWFGRDTPNAGVDKLAHAWNTYVISDILYRRMARKTGGGPKSARTAAVLGLGLQTYGELFDSFHRGSGFSMEDMAFNLAGAGFGVMRHSVPG
MBM3431694.1	-0.2749999999999999	138	QKRFLIIGGSTTFALAGSYFYLKKTWWSEGKTSFHFDGGKKWNYLFRRGRDWKYAKNLDKAGHFYGGVLSAGLLAKGLDWAGVESNKRYLWSGIFGTSIQGFIEYKDGFSPRWGFSVYDLLSGSLGSFYPYFQSKSKL
MAF29559.1	-0.2746923076923076	130	GSQVGAIKTEALLMFGYFTIRAGSKLFGETDGFKFKDEGWFGKDTQYVGVDKFAHAWNTYLAAEILHNRLHRNANASEGDALTAATLAFGFMAYNEISDAIEPDSGWSWQDITMNGLGAGFSVLRNTVPG
WP_234003264.1	-0.27338461538461534	130	GEDVKAIKWEFAAVAGYYTAINAPKLLKDPQWPSFQSEGWFGRSTNNVGVDKLAHAYSAYVISELLYGRLKRNTNDAPGIEITAAALASGVMLWTEAFDSIEPTSGWSWEDVTFNTMGAGFSLLRNSVPG
TCM20750.1	-0.27	130	WQQARTVRTEALIGVAYFTLISSHKFFEETAPFHFKDEGYFGKDTENIGVDKLTHAFDTYLLAEFFHSQIHRKTGATAGDAITAAIIASGLMAFNEISDAIEPDSGYSLQDVSMNIAGAALSVLRNTVPG
MBA3580244.1	-0.26945312499999996	128	TVSRTGAAATFIGAQAVLWRYFENAWWSGEEAKGFFFRADWDDDMRDQDKFGHFFGGYHLTRIGDAVLRNACISPNKAIAISAIYATLFQLQIELWDARFEKYGFSYPDLLANTAGMTYAVAQQKYPS
MBL6730782.1	-0.26921259842519685	127	KKRKNIIIAGNSVAYGSLMIGLNELWYKDYPKSKFHFFNDNKQWLQMDKVGHMYSCYYEGLAGIEMMKWAGYNQKEYSLIGGAYGFFIQTSVEILDGFSKEWGASTGDMTANLLGAGTAISQSLFWD
MBK5204749.1	-0.26719696969696966	132	RTTRFRTAALMAATIGGTLAYGQAKWWQDGFGGGFKTANEGWFGQDTRYGGADKLGHAMFAYTGARVLTQAFEWAGHDPTTALKLGLWTSVGTLMGVELIDGFSKKWRFSKEDAVANLAGGALAYALERSPE
PYO46299.1	-0.26718749999999997	128	GLARAAADLGLTGGYAGLYLYFHHAWWSGTPAPKWFIENDWDKEERDADKFGHLFGGYQLTRITSELLEAGCIPPSRAIAWGALYAYAFQFQIEEWDGTQQLYGFNPSDLIADAAGALFSVAQQHTKA
RTZ64270.1	-0.26702290076335883	131	GNAAKELKWELGGLTAGILYLGLKEWRWGSNKTFKFNNEGFFGMDTGSGGADKLGHLYSTYVMDEFLTDRLYYKTGNLQDAAMKGAIFSAGLMLFVETFDGLSEDHGFSYEDVIMNTTGIGISYLKNTVPG
WP_156123590.1	-0.26629921259842526	127	NKRKWLVAGGHAAMWTGTYFALDKAWYDGYEKRGFHLFDDGKEWNQMDKLGHVWTAYQLARASGTTWQWAGIKPSNATWLGGASAVAFQSIIELQDAYSDKWGFSWWDMASNVVGSGAYVAQQLSWG
WP_152608514.1	-0.2636923076923077	130	ASQADAVKYEFGAVMLFYTATNGAKLFEDPTWPHGQVEGWFGRDTNNMGVDKLAHAYSSYVIAELLHHRLRRKTGEAPGIQYTAAALAFGAMAYTEFWDSIESSGGWSWEDVTFNALGAGFSALRNSVPG
MBL0329179.1	-0.2636220472440944	127	KKRFVLVAGAETILYTGSLIGLNELWYKDYPRSSMHSFDDTREWLQMDKVGHVTTSYYIGRVGTQLYKWSGVKRKKAIWYGGMLGSVYQSTIEVLDGYSSEWGFSWGDFASNTAGSLLCIGQELAWD
MBP6432294.1	-0.2620472440944882	127	KKRVRTMAAINIGGYSAAMVGLYAAWYKNYPQSEFHSFNDSKEWKGIDKIGHAYSAYAESKASMELWRWTGIGRKKRILLGGLSGAAYQTVIETLDGFSAQWGWSWTDFAANFAGSGLIIGQELAWD
MBI5857146.1	-0.2605511811023622	127	KKPILLVTSINLVGYGGVMTALASAWYSDYTKTKLHSFDDSKEWLQVDKVGHFYGTWVETRANNELWKWAGMKRKKRIWISGLTSFAFQTTIEYLDGRSAEWGWSWADFGANILGSGTFIAQELAWD
TFG70748.1	-0.2601538461538462	130	WSRKQKVIALNATAAGVVVGLGVANWDYGKSSFRTHDEGWFGYDTKYCGADKLGHAFGAYSLTAVYKNIYEHWGYSEDEAISGGALSSWSLMTLAEIADGFSNSQGFSWEDEAMNTAGVAMAYLRYHIPS
MBC34682.1	-0.26	127	PKRHKTLKYSTAGFLIASPLLMNEMWYKDYERSGFHFYNDNNEWLKMDKAGHFMAAYSLSRISHAGLRWSGVDKKKAVWQSTIFSWSYMAMIEVLDGFSEEWGFSSGDMLANTAGVGLFAFQQLVWE
WP_126972812.1	-0.2584251968503938	127	NLRKWGVAAGHAATWTGAFIALDQAWYANYEKDKFHFYNDNKEWLQMDKWGHIWTANQLSRFSTEAWKWSGMTDKQSIWLGGISGWAFQSVIEIQDGFSKEWGFSWGDMLANTIGSAAFVAQRLTWQ
WP_136416419.1	-0.25795454545454544	132	QQVRRRTLGLMVANALAVGIYGKTHWWQDGFSGRFRTVSEGWFGQNTYSGGADKLGHFYMNYAGTRLFARAFTWAGNTPDQSLRQAAWLTLGTFTAVEVLDGFSRNWRLSKEDVIMNAAGVGAALLMEKKPE
WP_231958816.1	-0.2573846153846154	130	GKDVAAIKWELAAIAGYYTAINGHKLFDDAQAPHFHSEGWFGKNTNNVGMDKLAHAYSAYVLSELFYARLKHKTGRAPGIQYTAAALASGVMLWSELSDSIEPSGGWSWEDVVMNSAGAGFSILRNSVPG
MBK8630194.1	-0.25630769230769235	130	SRQAKSVRWEVLAAASAITATRLADVTTGGSGFHFKNEGWFGKSTYSLGMDKMHHAWKTYVITDVMESIIRRRTGEKAGAAKTGAIISLGLLTYGEIMDGFTARTGFSNQDMTVHLAGAGLSLLRNTVPG
TBR19747.1	-0.2546456692913385	127	KKRQLIVSGINIGGFGGSLIILNNTWYKNYPKSNFHLFNDSREWLQVDKIGHAWTAYNTGKISTELWKWSGMEHRKAVWLGGLSGAAYQTSIEILDAHAEKWGWSWTDMAFNFFGSTLFIAQELKWK
MBN8688854.1	-0.25409448818897634	127	KRRTWIVGTANVVGYSTAMIGLYNAWYKNYPQGKFHTFNDWPEWKQTDKVGHFYSAYTESRASMELWRWAGMERKKRIWIGGMSGAIYQTVIEVLDGFSSEWGWSWADFSANILGSGALVAQELAWD
WP_205700655.1	-0.253923076923077	130	GSQFSTIKTEMALFALYFSAQSGKKLFRETDSFSFHDEGWFGKDTGSLGSDKMLHAFDTYLIAEILHMRLHKTTHASQGDAWVAAALASALMAANELSDGIEPDTGYSLNDIVMNSAGALFSVFRNTVPG
NVO03529.1	-0.2538582677165354	127	KKRFYGVVSAELTAHGASLIGLDNAWYKGYPQSDFHFFNDNSEWLQMDKCGHVTTSYYIGKIGYNLLKWSNVDDKRAVWYGGGMGWIYMLSIEILDGNSQKWGFSMGDFTANTIGAALFMSQQLKWR
WP_136813664.1	-0.25253846153846154	130	QPKSQKMLYTNLAAATAIGIWGLATWDYGSEGFTIGHEEWFGRDTKYGGADKCGHLWSTYAFSDALTSLYTGWGYEPKKANIYAALSSWTVQFAMELGDATSETQGFSWEDMTMNTLGALTSVLMARYPE
MBM76852.1	-0.2525196850393701	127	SKRLKIINSVTYAGSGTSLIFLNEVWYDQFEKSNFHFFNDLKEWRYMDKVGHVCTAYQMNLNSYAIFSKFQENQNKVLLKSSLYSFGYLAGMEMLDGFSKEWGFSWYDIISNGIGTGLFAFQQKKWG
MCE2942828.1	-0.25171875	128	RAARYGATGGFVAANAAMYLVLKDAWWSGEPAERFRFNYDWDDEWRNQDKNGHAWGGYHLTRLGTSLVHGACVSRKTAAVWAWAISNALQFQIEMLDATQAEFGFSPPDILFNVAGSSWALGQEFVPA
NBV56672.1	-0.25157480314960634	127	KKRKNIIIAGNSVAYSSLMIGLNELWYKDYPKSGFHFFNDNKQWLQMDKVGHMYSCYYEGLAGIEMMKWAGYNQKEYSLIGGAYGLFIQTGVEILDGFSKEWGASPGDMTANIIGTGLAISQSLYWD
MBA3341163.1	-0.251484375	128	GARRVAVGATFAGGNAALYSYFKRAWWSGDRADRFFFRADWDENFRDQDKLGHLVGGYHLARFGDALLRGACVSKGKSVAWSAAYAAAFQLQIEIWDGLYDKYGFSYPDLIANTAGTAIAVLHAVEPA
NBU85319.1	-0.24799999999999997	130	GDALKAVKWETLGLGAYMATINTAKLVNKSGSFSFKSEGWFSKSANTVGIDKLTHAFNTYLITEILQDRIERKIGNQPAGRIAAGAVAGGLMFLAEISDGFEETGGFSSEDIVMNLGGAGFSVLRRSVPG
MBE0569794.1	-0.2468181818181818	132	RVPRWKNAAVIGGIGLTVGIYGVNSWWKDGVSGSFRTEDEGWFGRNSYAGGADKVGHAFFTYTGARLLTRGFEALGNDHGRSLRMGVWTSLGVMTGVEVADGFSKRFRFSLEDSVANAAGALFAVLAEQNPR
MBA2328480.1	-0.24622047244094492	127	KNRFKAVSAIHAASYTATLLILSQTWYKEHPRSSFQFFDDSKEWLQVDKVGHSWTTYNLAKYSKSLWIWSGVEDKKATWLGGISGLGYQTILEILDAHSAEWGWSWTDMAANVAGAVLFTSQEFAWQ
MCB0487432.1	-0.2456692913385827	127	RKRLKTIIATSAIGYTGSMIALSKIWYSDFDKQSFRFFNDSKEWNQLDKLGHSYFTFQIAAFGPRAFQWAGLPKKKSDKIAAISSFFVISSIELFDGRSSGYGASVSDLAANAIGASLYVGQQSLWN
WP_232313690.1	-0.24511627906976743	129	GGRIGAAKWETLGLFAYITATQAYWTDDTESFHFKDEGWFGRNTNNLGIDKLTHAFNAYLFAEFLGARIARKTGDRAAAALPAAILSTGLQLYGEIWDGHKSDSGFSYQDIVFNTAGAAFSVLRHSVPG
MBT8232368.1	-0.24236220472440942	127	KKRQNILKWGGIGVYTVGSIGLYNSWYKNYDQEDFHFFNDLNEWENVDKLGHIHASYFQADLIYKSLKWSGVKESKAILIGSLTSLGFQSTIEIMDGFSSGWGFSIPDYTANLIGITSFALQQKLWG
MBM3416608.1	-0.24086614173228338	127	KTRTWLVTGTNVIGYGGVMAALASAWYDDYTKTKLHSFNDSREWLQVDKVGHVYGTWIESIANNELWKWAGMERKKRIWISGLTSFAFQTTIEYLDGRSAEWGWSWADFGANVLGSGTFIAQELAWD
MBK7807228.1	-0.2395275590551181	127	KKRFNTALGFTAATYATFSVILYNTWYKKFDRSSFHFFNDVDEWKQMDKIGHTHTAYFQSALWYKGAKWTGLNEKKSIFTGLICGTLFQSTLEVMDGFSSKWGFSIPDMAANIAGVSGFALQQHYWQ
WP_171160550.1	-0.23825757575757572	132	PDPTWRNVGLIGGFTAGVALYGSQKWWSDGLTSHFRSESEGWFGKDTPYGGVDKLGHLYTTYASARILTPVFEWMGNDAKASRTLATWTAFGVMAGVEIVDGFSKQYKFSREDFIANGVGAVFAYVMEAQPG
UCE30284.1	-0.23818181818181816	132	EQMRQRTWLVLGGSFLAVSAFAVRNGWADNLTGEFGTRSEGWFGGRTYAGGADKFGHAFAGHAGTRLLASGLRWARHSREGALRLAALSTFGVRLGVEILDGFERGHQFSWEDLAADAAGVGVGYLLESRPE
RTZ98293.1	-0.23610687022900764	131	LPREKKMLYTTTASAAAIAVWGLATWDYGSSSGFHTAHEGAFEENAKYGGADKMGHYFATYAISDMLTGLYKSYGYDTRKANNYGVLSAWAVQAFMEIGDATSESQGFSWEDTMMNTLGALTSILMARYPA
MCE1188859.1	-0.23496000000000003	125	VEATILGGIYFGSLVALTIHQNNAWWKDQRRSFHFEEDWHSALQIDKFGHTFGTYMISSVSKDAVQEAGVCERDAIWAGGALGLVYQTYTEVQDGYASDWGFSPSDFYFDVVGSLMFMAREYNPA
MBK8634767.1	-0.23236220472440944	127	KKRFYGMAGLGVTMYGGFSYGLYNSWYKDFPKGDFRFFDDGKEWLQMDKAGHLFSAYFQTAYSYQVARWTGLKKTPSLYTAAAISTLVQTTIETMDGFSSKWGFSLKDVAANVGGTSLFVIQESLWD
PKL18589.1	-0.23152671755725193	131	TSKDITRWSILGGTVPVVFLFGLKTWDWGNRHSPKSEREGWFGEDTSFGGSDKAGHLHAHYMVQRAVYNIFDWTENGQSQKWAYSIGTTMAVGLLIEVGDAYTSAYGFSYEDLVVDYAGILIGAALDYSPM
OGU17194.1	-0.23093023255813952	129	LTCEEKVIVFNSAAVLGVLTYGTFAWNYWQETPHAQSEGWFAKGTKHGGADKTGHFYTGYVASRISARLYESWGYDREDSATRGAITSLLFTGTLEFGDSFSGFGFSPEDMVANSLGAGLGYLLVKYPR
WP_158590429.1	-0.2287121212121212	132	RQLSRRNFAITAGSALAIGLYGRNQWWVQGFNGKFTRQTEGWFGQNTYSGGADKLGHVYANYAGTRLFARAFEWAGNSRERALALAAWTNLGIYTAIEVLDGYSRNWYFSKEDAIMNVIGTGAAILMEKNPT
OAH46580.1	-0.22806201550387595	129	GSRMAAAKWETLGLFAYITATQAYWTDDTTSFHFKDEGWFGKNTNNLGIDKLTHAFNAYLFAEFLGARIARKTGDRAAAALPAALLSTALQFYGELWDGHKTDSGFSYQDIVFNTAGAAFSVLRHTVPG
MCE3281539.1	-0.22622047244094487	127	KKRIRFLAAGNVLAYTGSMLALNEIWYKDYPRSSFHFFNDNNEWQRVDKAGHAFSAYVASRASMEMWRWAGLKRKQRIWIGGMSGALYQTVIETLDGFSAEWGWSWGDFAANMVGSGLVIGQELAWD
WP_026211456.1	-0.2260629921259842	127	KQRFWGTVGAGAAIYTGAAYGLYQTWYKDYELTKFRTFDDAREWQQMDKAGHFLTTYSEARWLYDGARWTGLDKRRSLWLAGGISMFLQGTLEVMDGFSAEWGFSWSDIGFNTLGMGLFVAQESIWD
WP_147202052.1	-0.22590551181102367	127	KKRVKMVAAANILGYGATMIGLYSDWYKNYPQTSFHFFDDNNEWKQVDKVGHAYSAYIEGYGSMEMWRWAGMSRRKSAWIGGLSALGYQSIIETMDGFSSEWGWSWGDMGSNFFGVGLLIGQELQWN
WP_014799688.1	-0.22492063492063494	126	KTKKWLLPTLTTTTYIGGMTFLYQSWYKNENQTSFHFFNDNKQWNQLDKFGHTYTSYQLGKVSYYSLKKLNYSEKTALWSSTAGFWLMLPIEIFDGFSPTYGASYGDLIANGTGSLLFLSQQIAFK
MBY0535323.1	-0.22488188976377949	127	KKRTWAMAGGQAAFYAGSLLALNQAWYANYPSAPLHSFDDSREWLQVDKTGHAWTAYQLSRGTYGMWKWATQNEKKAALLSGISSLGYMTVIEFLDGKSAEWGWSWSDIGANFTGTGLFLSQQLAWK
WP_229742478.1	-0.22426356589147292	129	GSRIGAARWETIGLFAYITATQAYWTDGTTHFHFKDEGWFGKNTHNLGIDKLTHAFNAYLFAEFLGARIARRTHDRARAAAPAALLSMGLMLYGELWDAHKKDSGFSIQDVVFNSGGAAFSVLRHTVPG
WP_179862228.1	-0.22404761904761905	126	WGRFAGVTAALAAGYTGIYLFERKQWWDGPGSGFKFDSHLNYARNFDKISHLYAGEVQALINARLLEWSGVPKNQASLWGAVTSLAAQTHVEIHDGYSARWGFDWYDQAANTVGAAWFYAHDRIPA
NOZ61390.1	-0.2205755395683453	139	YKRLALASAGLLALNIAAYQPFKETWWNEERTHFHLYRGWRRTVGCWDFGWNDSYYGHMDKLGHYYSGKIMSEQIANLSNWIGFSRDKSQWIGPVMSSLLMLEIEIYDGFFKEWGFSLADFTANELGAFAPLVGKKFPF
WP_104954242.1	-0.22046153846153846	130	GEKLGAVKWEVGAIFAYTTITQIIVTKEKIKSFHFHHEGWFGKDTKALGLDKMAHAYNAYVIADLLHWRISRKTGGAPGDAMAAAALGMGLQFYAELFDAHKTTSGFSIEDVVFNTGGALLSALRNTVPG
OGA09561.1	-0.21969696969696972	132	QQLRVRNAVLIAGSSFLVGAYGLHKWWNDGFTGDFRTVGEDWFGQGTPYGGADKLGHAFFAYAGTRLLTLGFEGVGNDRDRALKLGAWTTLGIMTAVEVLDGYSRQYKFSKEDAIMNVAGTAFGYLLESNPG
HIP17928.1	-0.2196923076923077	130	EELKQRVIYTNIIGAGVIAAWGTTFWDYFDSKPVMRNEGWFGKDTKYGGADKLGHLYSTYLWSLGFASLYEYWGMSEDDSLLYGPITSWVFQGMMEVGDSFSSSQGFSYEDLVMNTAGAAFYYVREKYPS
MBI2778838.1	-0.21909090909090911	132	ARVQFRTRAVIAAGTLGVAIYGTQAWWSGGLTRDFGFTNEEWFGQDTYAGGADKLAHGYAGYVATRLFARGLEWAGNDAGRALRLGTITALGIMTGVEIMDGLDRDNKFSYEDAVMNVAGVGLAVWLEKNRR
PKL18514.1	-0.21876923076923077	130	FSKDLTRGCTLGLLIPSTLFLGIKSWDWGESNNPKVADEGWFGRDTVFGGADKAGHFFAHYALQRVTYSIFDWTESGDDRKWAYSLGSSLAVGMFIEIGDSFSDYGLSVEDIVMDCTGILTGAMLDYSPI
MBC6489449.1	-0.2174803149606299	127	KGRPWLVAGAHAAAWAGTFIALNKAWYEGYDKAEFHSFNDGREWNQMDKAGHIWTTYQLGRASGATWKWAGLPRKSAIWLGGASAVAFQSIIEIQDGYSVKWGFSWWDMAANITGAGAYVAQELGWK
WP_232455587.1	-0.21600000000000005	130	GSQMNTVKWEVAGLAAYMTAINAGKVIKDPQSFRFHNEGWFGKSTSNVGVDKFTHAYNSYLIAEFLHTRINRRTDGASGGALTAALLASGLMIYSELYDAHEATSGFSVQDVIANTAGAGFSLLRNTVPG
WP_224927732.1	-0.21598425196850396	127	KKRRNAVYITEASLATVTLLALNEAWYSDYDRSRFHSFNDNSEWMQMDKFGHVFSSYYIGKMGMDALAWAGESKKNQLLYGATLGFVFLTAVEILDGFSEEWGFSTGDVAANALGTGLLIGQELLWD
MCC7231974.1	-0.21598425196850396	127	RSRTWIVAGTTLGLYPLSMAWLYTQWYRDYPQTTFHFFNDNNEWEQMDKVGHMWDAYNIAKPLGKSFRWSGHDGKKSALYGAGIAFLYQTTIEVLDAFSAEWGFSTGDLICNTSGVGLYLFQELGWK
TXH23500.1	-0.21527559055118106	127	IKRQKWITAGSTAGHGTALIALNKAWYSQYPRSSFHFYNDNKEWNQIDKIGHGWSAYQLTRASYELWKWSNISENQALLYAGLSGPGFLTVIEILDGFSSKWGFSWGDMAANVGGSTLFIAQHLGWK
WP_136813028.1	-0.21484615384615385	130	QPKANKMLYTNLTAATAIGIWGLATWDYGSAGLNKAHEGWFEQGSKYGGADKLGHLWSTYAFSDALTGLYTSWGYVPKQANTYAALSAWTVQAFMEIGDATSETQGFSWEDMAMNTAGALTSVLMQRYPE
MBN2215546.1	-0.21480314960629923	127	KKRLNTVIATEAGIYAAGLSFLSFIWYKDKERVPFHFYDDSKGYLQMDKAGHAYCAYHESYTAYYAFRWAGMDKKKALLYGGPVGLVFQTPVEIFDGLYEGWGFSWPDMAANAFGALLFTAQEALFN
MCC7053636.1	-0.21362204724409445	127	RTAQTAVAATFVGGNLALYEYFRRAWWSGEGAPFRVIYDWDGHFRDQDKLGHLLGGYLLSEGGRELLQAACMSEKRATLWAVAYAAAFQLQIEIWDGKQAKYGFSPPDLLFNTMGQALSLSHAYVPA
OFY85604.1	-0.21236220472440945	127	KKRLTLVVGTETALYASSLYGLNELWYKDYPRSSFHLFDDSKEWLQMDKVGHTVTSYYIGRVGIGLMKWSGVERKKAIWYGGMLGSLYQSTIEVLDGYSTEWGFSIADLATNTVGSLMVVGQELAWD
MBT5976885.1	-0.21188976377952756	127	KQRANFLTIGQSCLWLGSQAGLYMAWYSQYDQEPFHFFNDWPGWMQMDKVGHVAATYQEGWILYKMNRWAGMTEKRARNQALIMSYGFQTTFEVMDGFSSGWGFSWYDQAANTVGSGLFWAQQKAGG
MBC7935076.1	-0.21181102362204723	127	NRRIKIITAANIAGYSAATLGIYHAWYKDYPQSKFHVFNDIGEWQQMDKIGHVYSAYAASKASMELWRWTGIDRKKRIWIGGLSGFVYQTTIEVLDGFSTEWGWSWGDFTANIAGSGLMVAQELAWD
WP_194506757.1	-0.21125984251968505	127	KSRRNTVVITEATLASLTLIGLNQLWYADFEHSKFKTINDSDEWLQMDKLGHVFSSYQLGRVGANTLNWAGVSKNDQLIYGATLGFGFLTAVEMFDGYSKEWGFSWSDMAANAAGTGLYVGQELLWD
VXC23777.1	-0.21031496062992122	127	KNRKTNVFITEAIILGGTLIGLNQLWYKDYAKSNLHFINDNEEWLQMDKAGHLYSSYHLGRIGAEALNWSGASEKEQLLYGATLGLGFLTVVEVFDGFSQEWGASSGDMIANFSGTTLYVSQQLLWK
MBX2888071.1	-0.20826771653543305	127	KRNTTRIAIGHGVIIGGSLTALSTAWYKNHKQTSFHFFNDMPEWMQMDKIGHIYSTYTAGHISRELWRTTGIDRKKQIWYGGLSGVAFQTVIETLDGFSSEWGWSWGDFGANILGAGMFISQELAWD
MBI1933488.1	-0.2074820143884892	139	YPILAGVGLSYSYIIYQINNYYENTWWKKDSNYIYNSKFNIVNDGTYARNIDKFGHALGTALISHFISAGFEAANIEEETCVWLGAIGGLGMQMYVEIKDGYSPIDRISGKPKWGFSPGDAVSDFLGASYFVARYYFPE
MBU6262937.1	-0.20653543307086608	127	TKRKHLVAAIFGGTYGASFISLNKTWYANYPRSSFHFYNDGKEWLQMDKAGHFYSSYNLARISHKAWAWTGVSEKKAVTLSALTSISYLTIIETMDGFSDNWGWSWLDMTANTAGVLLWSAQQLKWK
MBC7887636.1	-0.20535433070866144	127	KSRVRFVAIANVAGYSALLAGLNAAWYSKYEQTKFHSFNDNAEWLQVDKAGHLYSAYAESRTSMELWRWTGIDRKKRIWYGGLSGAFYQTIIEILDGFSAEWGWSWGDFSANLLGSATLIAQELAWD
RYY25927.1	-0.20535433070866138	127	NSRLWLVAGSHAAIWGGTFVALNSAWYKGYPKSSFHFFDDRKEWNQIDKLGHIWTAYQLSRHSAETWRWAGADRRRSAWLGAGSAFAFQSIIEILDGFSEEWGFSVGDMEANLIGSGGYLAQELLFN
MBK7340414.1	-0.20511811023622048	127	KNKTIVASSFAVVAYSAFSSGLYYAWYKNSTLSKLHSFDDRGEWFEMDKCGHVYDGYFQSALCYQGARWCGISENKSIVLGVGTAMLFQSTIELFDGFSDKWGFSWSDMAANCIGAGTFAIQQKLWK
MBM4250647.1	-0.2045454545454545	132	HQPDHIADLYVFGLGLGLGVGGAISWKYQENYTGKFTVLREGWFGPDTYAGGADKIGHAYTDYVLLRVIDQIYEDHGFDPKTALLRAFVATTAIRSLMEVADGYTTFKYAPEDLIANVVGALVSASLLKYPA
MCE2824112.1	-0.2028776978417266	139	KKRFALVNGTSLLALYGSYHYINNAWWADSRKSFHFDGGGSSIAQAFDFGRDAIYAKSLDKIGHFYGARITSDIFARGIRWSGKTEAQSLIWGGLLGTAVQGFIEIKDGYSPTWGFSVYDWMSGSLGSFYPYFQSKSKF
MCC2653242.1	-0.2027480916030534	131	GDHLHAVRWELALVGAGFAIVGFKDWDWGNTSGFQTIEEGWFSKNTRHGGMDKIGHSFSTYVIADLLTDRIRAHATDPTGAPITAAFLAFSIMSLAEAMDGFTGRHRFSREDIVANGVGALFSIVRNSVPG
MBK7342719.1	-0.20267716535433072	127	QDRFWISTGIGTAAYGVVLVGLQQAWYAETEQTRFHTFNDWKEWRQMDKLGHVWTTYNETRWLTQGARWTGMNRSSSRWTGASVAFVLQTSVEVLDAFSSKWGFSWPDMAANTLGACSYLAQDIIWA
PZF76267.1	-0.20130769230769233	130	WDQTKSIKWDLLALYGGITVFGIKNWDWGSSGYNFQSEGWFGEDTKYGGIDKLGHAYTGYVVSQYFTQRIAHTVDDPTNAAITGALLGMGFQTYIEFFDGFAGEHGFSYEDLIADGVGAGFSFLRNTVPG
MBS3993020.1	-0.20125984251968504	127	NSLLPKSIALSATYYAGAMWGLQKTWYKDREKVPFHFKNDNKAYLQVDKFGHAFGAYIESYIGYHWMLKSGYSKKEALMYGASLGLILQTPIEIMDATHEGIGFSWGDMAANALGSGLVIGQELVFN
UCG98907.1	-0.20019736842105262	152	ADRRFRTRALVGGYAAGVALYGYFSWWGKDVQRHVVNDDGTVTVETLPNRTSKFRFSDEGWFGTDSVAGGADKLGHAFAFYTSTRLLTTALSDWAGQPRGDAIGLAAATSAAVSLAIEVFDGYTLEYGFSWQDMAMNLLGVGAGVLLETYPR
HDP24470.1	-0.2000769230769231	130	SNILKRVRNLNLIVGGGILVWGLAQWDYGTTTFNVKNEGWFGKDTKYGGADKLGHAWAAYGLTELYSRVFKKWGLSDDRAAFYGALSSFLQTALIEVGDASSFGHGFSYEDLVMNSSGITLGYLRQKYPW
RYZ53254.1	-0.19976377952755903	127	QRRVRIIAAANVAGYGAVMAGLYQTWYKNYSQGKFHTFNDIGEWQQMDKLGHVYSAYAAGKASMELWRWTGIDRKKRIWIGGMSGAVWQTTIEVLDGFSSEWGWSWGDFAANVAGSGLLVAQELAWD
MBA2498239.1	-0.1988188976377953	127	NKRPLMVGGATVLFTAGSLIALNHAWYNDHVRTSFHTFNDSKEWLQVDKAGHTWSAYTFSRISGDLWKWTGIDDKKAVLAGSITSLVYLTGIEYLDGHSSKWGWSWSDIAANVTGAGIYASQELLWN
TVZ55192.1	-0.19629921259842523	127	KKRRNAVIISESILGLGTLVALDQLWYADFPRSGFHFINDNNEWKQLDKVGHMMTSYYIGRAGMEVLHWSGVKKKDQLIYGATLGFTFLTAIEVLDGFSKRWGASFGDILANAGGTGLLVGQELIWK
WP_225738087.1	-0.19468253968253965	126	LKRQNRVVVAEGLLASAALVGLNQLWYADYASSKFHFFNDNEEWLQMDKAGHAYSSYQMGRFSAEALKWSGASHKKQLYGAGAGFVFLTAVEVMDGFSSEWGFSVGDVIANASGTALYVSQELLWK
MBS4043724.1	-0.19362204724409446	127	KKREQLVTYGQIAGYTANFAALYQFWYKDAGLNHFKFFNDNEEYLQVDKASHIFASYTGGRMSMQMWKWSGASKNKYVWLGGLTGLGYLSVIEIMDGFSPKWGFSWGDYTANVVGTSLLIGQELLWD
WP_169337672.1	-0.19362204724409446	127	QNRIKIIAATNIIGYGAAMAGLYSDWYSNYPQTHFHFFNDNHEWKQVDKVGHAYSAYVESNGSMELWRWAGMKRKQRIWIGGLSGIAYQTVIETLDGFSSQWGWSWGDFGANVFGSGLVISQELAWN
NOT51131.1	-0.19275590551181102	127	KRRTWIIGAGNIVGYSTAMIGLYSAWYKDYPQTSFHSFNDWPEWKQVDKVGHLYSAYVESRGSMELWRWTGIDRKKRIWIGGMSGAFYQTVIEVLDGFSAEWGWSWADFGANILGSGMLVAQELAWD
WP_092017854.1	-0.19261904761904758	126	KKRLKTLIISETAGYAATLTGLSAAWYSEKASGFRFFNDNNEWLQIDKLGHFYTDYNLCRVNQRAFLWTGLDHKKATLYAGLSGLLFMTTIEVLDGTQPEYGFSWGDMTANILGPGMFVGQEILWG
MBA4167261.1	-0.1919685039370079	127	KNRLWITTAANTTFWTGSYIALNKAWYADYPRSAFHFFNDNEEWNQMDKAGHAWTTYTLSRASGKMWKWAGVNDNSAAILGGASGLIYQSIIEVQDGFSSEWGFSWGDMAANAFGSGLFIAQQLAWK
WP_226738418.1	-0.19145038167938935	131	GDHLHAVRWELGIVGAAIVTVGIKDWDWGNGSGFQTIEEGWFSKNTRHGGMDKIGHSFSTFVIADLLTDRIRANASDPTGAPITAALVAFGIMGLVETVDGFTGRHRFSREDIVANGVGALFSIFRNTVPG
WP_095838674.1	-0.19141732283464563	127	RGRVWMMGVANAALYGGTLLALNRAWYRDYPKSSFHFINDNREWLQMDKFGHVFSAYLESKYSRELWRWTGLPRKQQIWIGGMSGFAYQSVIEILDGYSRDWGFSWGDMGANAIGSGLVISQELLWD
MBX7240351.1	-0.19141732283464563	127	KTKNKAVTGIAVGGYVAFGAYLGSAWYSKEDLGPFHLFNDWHEWQQLDKAGHMYGGYHASKWMIDLYKWSGMPKKRAIWQGGLMGFAAMSSIEVFDGFGKKWGASLSDIGANALGSSLIMVNQALWN
WP_229367783.1	-0.19140625	128	RNRQIGVITGFAAGYTTSLILLNNAWYQQDEPRSTFYFHNDLPHWNQVDKAGHFWTAFHQSRAGIDVLHWAGVPDKKAILYGSLVGVVLQTPIEIFDAYSETYGASISDVGANTLGSAAVWAQYHLWD
MBC8144325.1	-0.19127999999999998	125	LSRAVLVGAAYTGMFVSFHFIQKNAWWRERSDFHILEEWRKLKQIDKFGHAFGAYLESYFFSHALLETGFDWDDATLYGAVMALLTQTLTEIEDGYSRRWGFSPSDEYANAFGSAFFVAQHYLPP
WP_163401131.1	-0.19023622047244096	127	KKRQNTVIITEVALASATLIGLNQIWYADYPRSNFHFINDNDEWLQMDKVGHFYSAYQLGRFGAEALNWSGASKKHQLIYGAGIGFAFLTAVEVLDGYSAEWGASPADIFANATGTALYVSQELLWK
RYD76992.1	-0.18984251968503937	127	KKRFIPITAAAATWYVGSLTFLSQAWYKDQQKTNFHFFNDNDEWLQMDKLGHGITSYYEGMYGYRMLRWSGVSEKKAIWFGGTFGLLMQTPIEVFDGFSPEYGASWGDLGANTFGTALFISQQLAWH
MCB0672148.1	-0.1896062992125984	127	QARFWVAAGTGTSLYAVTMVGLNEVWYKTYPRSKFHLHNDWGEWRMMDKLGHAFTTYTESRLLSQGSRWTGMNENASRWLGAGVALGLQSSIEWLDGHSSQWGFSWPDMAFNGLGAITYLAQDRFWH
HAN65108.1	-0.18921259842519686	127	KKRVKWVAGANIAGYGAVMAGLYAAWYSNYPQGKFHFTNDLKQWKQIDKVGHVFSAYAGGKASMEMWRWTGIDRKKRIWIGGLSGAAYLTVIETLDGFSSQWGWSWGDFGANMLGSGMFIAQELAWD
RMG84327.1	-0.18897637795275585	127	KDRFWVTVGAGTAIWGSASVILWNSWYRDYPITRFHTFDDRGEWQNMDKVGHFTQTWIESYNGFNGARWTGMKRQNARWSAIALGMGLQLTVEVMDGFSEKWGFSWADIGANTLGAGFFLGQELLWR
HHC79602.1	-0.1877165354330709	127	KQRRKAVYITEAAAATITLIGLNQLWYADFKRSSFHTVNDNSEWLQMDKAGHVISSYYIGKMGMSVLDWAGESKKNQLIYGATLGFAFLSAVEVLDGFSERWGFSVGDIAANATGTGLLIGQELLWD
HDX10916.1	-0.1876377952755905	127	WEYLGPLIGIALTVNASIYYIFKDAYWNEPRTKFHTFNDWNNADMNIDKIGHFYSGMLLSKASYKILKSTNVPEKQSILFSTLSSIFFQTQIEIHDAFYKKWGWSWWDFGGNILGAIYPHLQSYFKP
WP_156862933.1	-0.18744360902255638	133	GPLQDCRKAIVASAVGTVLTTGAFQWWKRGFSSHITRITEGGFGRETYTGGVDKLSHAYTFYIGTRLVSDALQWSGSSKGEALAISAVANAGTAYLIELFDGYSKKTYGFSREDLAADAVGILMGSAVVMWPD
PSQ92373.1	-0.18741258741258746	143	PQRFWYGVGTAAALDAGVTAALASIWYDEAERTGFHFYSESENIAGSAADDGWLDDWHTFVQQDKLGHVWTSWHITRIVGGYGRWAGLSPSESALFGGIVSTVFQTQIEVSDSFSKAYGFSRTDALANLVGSAVGGLQVAYPE
RLA63691.1	-0.18732824427480915	131	KNRTLWTTAMSLAIPTGVLVQGMLSWDWGKDKKKFGFGSEGWFSPSSYSGGADKTGHMMSHYIQKRFYTWLFYNLGHDLKNSQLFGLLGAGLTGLMIELGDGISRYRFSWEDLFMDTIGITLGWVLDQYPK
RYG33650.1	-0.18732283464566932	127	KSRVKWVAAANIIGYSGTMAALYGAWYKNYPQSSFHVFNDAAEWKQMDKLGHVYSAYAESKASMEMWRWTGIERKKRIWLGGMSGAAYQTVIEILDGFSAQWGWSWADFGANILGSGMLVAQELAWD
MBT8288261.1	-0.18708661417322833	127	KARFNSVVIAESSIAGLGLIGLNQLWYKDFDRSNFHTIDDGNEWMQMDKLGHLFSSYQLTRLGTESIRWSGADDKKSLIFGSALSLGFLTTVEIFDGFSEEWGFSWYDFAANVTGTGLYIGQELLWN
MBK6634743.1	-0.187007874015748	127	NKRVKIIAATNIIGYSGAMLGLYHAWYKNYPQSNFHTFNDMPEWKGMDKIGHAYGVYAESLASMELWRWTGIDRKKRIWYGGLSGPVYHTVIEVLDGFSAEWGWSWGDVGANFIGSGMLIAQELAWD
MBK8496550.1	-0.187007874015748	127	NKRVKIIAATNIIGYSGAMLGLYHAWYKNYPQSNFHTFNDMPEWKGMDKIGHAYGVYAESLASMELWRWTGIDRKKRIWYGGLSGPVYHTVIEVLDGFSAEWGWSWGDVGANFIGSGMLIAQELAWD
MBI2730849.1	-0.1868503937007874	127	KKRVNLITAINIAGYGGSLILLNQAWYAKYPRSSFHTFDDNKEWLQVDKFGHTWTAYNTGKASTEMWKWTGMNKKKAAIIGGLSGAAYLTVIEFLDGFSSEWGFSWGDMGANVFGSGLFLSQELAWG
WP_137757717.1	-0.18645669291338582	127	KPRLLAMGSGLAVGYTATLVALNEAWYKEQRNAGFHFFNDNKDWLQQDKAGHFYSSFHFGRTGIEILRGAGVPEKKAVLYGGLLGIVLQAPIEFFDGFQAEYGASAGDLIANSLGAAAVISQELAWG
RPD51113.1	-0.18566929133858268	127	KSRQLWVGVASAGFAVGSLVLLNEAWYKQYPRTHFQTFDDSREWLQLDKAGHLWTAYQVARGTSRLWHWAGVPNKKAVLLGSASSLGYMTIIEYLDARSQKWGWSWADVGANTAGTLIFAAQQLTWQ
MBS1642220.1	-0.18559055118110238	127	KKRVIILGATNAVVTTSSMAVLYNAWYKGYPSAPFHFFNDNNEWLQMDKAGHVWSAYNISRLTSESFKWAGYNNKKRYWLGAASGLAYMSIIEVFDGFSKEWGFSLGDYAANITGSATYLFQQLHWK
MBD2842785.1	-0.18553846153846154	130	GEDVAAIKWELAAVGGYYFAINAPKLFDDPQWPSFQSEGWFGVNTNNVGIDKLAHTYSTYIVSELLYARLNHKTGGAPGIQYTAAALASGIMIGTELFDAIEPTSGWSWEDFAMNTAGAGLSILRNSVPD
WP_229761007.1	-0.18511811023622043	127	KRRVRTVAIANIAGYSAIMVGLNAAWYADFPRTGFHSFNDDKEWLQVDKVGHMYSAYIESRASMELWRWTGIERKKRIWLGGLSGAVYQTVIETLDGFSAEWGWSWGDFTANILGSGILIGQELAWN
MBK6902161.1	-0.1840944881889764	127	PGRFWTCAAGGALIYTGVSFALWHSWYRDYDLGPFHSFDDWGEWEHMDKWGHVFTAYNEANWSSQGARWTGMDRRKAMWTGVGVSMLLQSTVEVMDGFSEKWGFSWSDCGFNVLGAGVFVAQEMAWK
MBD3636133.1	-0.18401574803149603	127	KNRVIGVSVAGGTAWAGSISALYFVWYKDFPKTGFHVFDDSREWQQMDKIGHHYAAFHFGRFVGDLYEWSGLDHKKASIIGAGFSIGYMTTFEFLDATNEQWGFSWSDIAYNTLGTATYWTQEYFWN
WP_123120491.1	-0.18346456692913385	127	KKRIQLVTAANIVGYGGALVGLNALWYQKYPRSKFHFFDDNNEWLQMDKVGHVYSAYSESRATMELWRWAGLPRKKSIWIGGLSGVAYQSVIEVLDGFSSEYGFSVGDFTANIIGSAAFISQQLAWN
MCB1434611.1	-0.18346153846153845	130	LDQAADVRWDVAGAFAITTAVGLSAWGWEISDFRFQSEGWFGKDTKYLGMDKLGHAYTGYILSDYFTQRIAHEAADRDGAAMTGALLGLGVQTYVEVLDGFSGGHGFSYEDLVMDGVGAGFSYLRSTIPG
MBP9023504.1	-0.1832824427480916	131	NARRYGKYIITGATPPIILLFGIKAWDWENNHDFYSKDEGWFGQGTDFGGADKWGHFYAHYVTQRLLFTLYDHLDTSPSDRWVYSIGMTMGVGFLIEVGDGFSSQYGFCFQDLAMDYAGIALGALLDYSPT
MBX3253540.1	-0.18228346456692912	127	PDRLKKVIITEVAISTAVSVGLYYLWYKKFPRNKFHFFNDSREWLQMDKIGHATTAYNIGVLQYDMMRWCGVEKNDAIIIGSATALGGLTIIELLDGFSTHWGFSKSDMLANLVGTAIFASQQRWWD
MBK9489847.1	-0.18206106870229005	131	NKRFKLLTIGGAAAYAATSVGLYSIWYKNYDLGPFHFFNDKFGNNDEWEKVDKAGHVVTAYAESYLAFKGMRWAGVKHKPAVWIGAGVGTILQGTIEVMDGFSAGWGFSKMDVLANTIGVATFTTQELLWK
MCC6999570.1	-0.18180451127819547	133	WKRKALAFGGLGAAYGVLYGWTFMAWHYRSVEGDHIKFHKEGWFDASTYAGGADKLGHAWANYTLTRGGSRLLRAGGWRKGPSLIASTALSLGFFTLSEIKDGYNPKYGFSPNDIVANVTGQALGITMELVPW
NJO17084.1	-0.18160305343511446	131	TMTSIQTKRLISGLLLGTAIYGYSTWWNDSSSQFRIRHENWFGADTPNGGADKLGHAYSFYVSTRMMTKSFQWVGHSQQQAIQLAGITSAALSVGVEVLDGFTEKYGFSPEDVVMNLTGIGTGIILEKYPY
WP_051203243.1	-0.1814503816793893	131	KKTKFVPFLGLGTAYGAGLYGLDRLWYAKAPRSPFHFFDDSPQWRQMDKLGHAYTTYQIGRLGEAFFRKSLPDTPKNRKIATWVGGSLGFLMLLPVEILDGFSAAYGASLSDLGANAFGSFLFIGQELAFS
NCU31934.1	-0.18141732283464568	127	KGRAIGAYTGLGVYGIGSVFVYNYIWYKDMERAPFHFYDDNKDWLQMDKHGHMYSAYHQTRMSYHLFRWIGYSKKTSLWISSGISTFIQFQVEFWDGLHEGYGFSYGDIIANSLGTGLFAAQEALWD
NNF20631.1	-0.18141732283464562	127	DKRKQILTLGTIGLYSAASTGLYFAWYKQYDQEAFHFFNDWGEWNNMDKAGHSYATYTQVLLLHKGAQWAGYENQKALNMSVLGALIFQNTFEIMDGFSRGWGFSLGDFTANIFGASSFYFQQKYWG
WP_213564790.1	-0.18114503816793892	131	GDHLHAIRWELALVGAGFAVVGFKDWDWGNTSGFQTIEEGWFSKNTRHGGMDKIGHSFSTYVIADLLTDRIRANASNPMGAPITAALVAFSIMGLAETMDGFTGRHRFSREDIVANGVGALFSVFRNTIPG
MCB0796742.1	-0.1805511811023622	127	KGRLGLVLGTEGVLYTGAVLALYQYWYKDYPTEPFHFFNDNAEWLQQDKAGHFYTAFFETNLTTGLYRWTGMEDRKAYWAGFATASALQLTIEMFDGFSEKWGFSPGDFAANTAGAALATGQYFLWD
HAE35269.1	-0.1805511811023622	127	KGRLGLVLGTEGVLYTGAVLALYQYWYKDYPTEPFHFFNDNAEWLQQDKAGHFYTAFFETNLTTGLYRWTGMEDRKAYWAGFATASALQLTIEMFDGFSEKWGFSPGDFAANTAGAALATGQYFLWD
NOT38311.1	-0.18007874015748032	127	KKRFYLASGFSAVSYSAFASGLYFAWYNKNKQIGFHTFDDKAEWKYMDKIGHSYTSYLQTSLVYNGAQWVGMKDRNSLYWALGLSNLFQTTIEVMDGFSDRWGFSWTDIGANLGGNAFFLSQHFLWK
WP_089839012.1	-0.17992125984251967	127	RPNIWMMAGVTTGLYGGALAVLSNTWYNQYPKSRFHSFDDTPEWLQMDKAGHFYSAYMEGKISREMWRCTGLPEKQQIWIGGLSGFVYQSVIEILDAYSAEWGFSWTDMAANAGGSTLMIGQELIWR
HBD26496.1	-0.17921259842519685	127	KPRRTGVYVGESVALGVTLIGLNQLWYKDYPKSSFHFINDNNQWLQMDKLGHLYSTYHLGRLGAEMLHWSGASKKEQLIYGSTLGLGFLTVVEVFDGFSQEWGASSGDIIANVSGTALYVSQELLWN
NBY25000.1	-0.17811023622047245	127	QQRIKWMTAANITGYGAAMTGLYTAWYKQYPQSSFHTFNDWGEWKQMDKVGHVYSAYIESMGSMELWNWAGLDRKKRVWIGGLSGAAYQTVIEILDGFSAQWGWSWGDFSANIAGSSLLIAQELGWK
NOX46360.1	-0.17755905511811026	127	KKRLTLVLGSQGVAYGSMITILYQAWYKNYPQSKFHWFDDNDEWLQMDKIGHATTAAYFGKFGYEFYRWAGVERKKAIWIGGSAGFIFLTTIEILDGFSEQWGASSGDLIANTAGTALFIGQQLGWD
MBX2938793.1	-0.1762992125984252	127	KHRVRAIAAVNIAGYSGAMIGLYHAWYKDYPQSSFHFFNDMDEWKQMDKIGHVYSAYAESLASMELWRWTGISRKKRIWIGGMSGAVYQTAIEVLDGFSADWGWSWGDFGANILGSGMLVAQELAWD
MBP7185059.1	-0.17622047244094488	127	KSKVILGVSAGTALYVGTVYELNQIWYANYPKSKFHFFDDSKEWKGMDKAGHLYTSYFESNLAFSLLHWAGVKEGKSIYYGAALGSLFQATLEVMDGYSEKWGFSSYDIEFNTLGSLVFLTQQLAFH
MBW6478625.1	-0.17535433070866144	127	PQRLRWVAGVHVAGFTGSMLLLNEAWYKDHPRSSFHFHDDLLDWKQMDKGGHIISAYHLSRFSHYSFRWAGLNNRQSAIWGSISGNLFLATIEILDGFSEEWGASWSDFAANITGSASFYFQQVYWQ
MCB0842020.1	-0.1753543307086614	127	IKRKKRITGIAAGGYAAGLLYMGTQWYANEELTKFHFFHDLHEWKQIDKGGHMLGSYSSSRWMIDLYRWAGVEKRKAILAGSLSGFLAMSSIEVFDGFGKTWGFSWTDVGANFLGSSLAAGNQLLWN
AMO23981.1	-0.17492424242424245	132	QDLRLRNTVIIGAGALIVAAYGMSNWWQEGFSGGFKTTNEGFFGENTPHGGMDKFGHMFANYANVRAFTQVFQAAGNSRGDAIWLSALSTAAVFTAVEVADGFSNQYRFSPQDEAMNIAGAALGVILETHPE
MCB9069300.1	-0.174765625	128	KGRLKWVLALHAAGMTGTYIYFIEPWWSGKKRDFNFKMDWYNNHWREIDKFGHFFANIQVSRFSAMTYRYAGIDRRKSLWYGGASSLILYTAFELTDATFDNWGFSVPDYIANILGAGYPLLQDMMPV
WP_198074550.1	-0.17468253968253963	126	KRRLRLLVGGSVLGYGTVYAGLATSWYTGARVPLHWFNDLPEWQQLDKCGHFWGAFQESRGAVDMLRWAGLSEKKAIWYGSFVGFALQSPIEYFDGQDPEYGASATDLAANFLGSAGLLAQQLAWH
MBL7741664.1	-0.174251968503937	127	NKRQWLIAGVHTVGYGGSLLLLNNAWYKGYERTSFQTFNDSKEWQQMDKIGHAWGAYNAGKVSSAMWEWTGMPHKKAVIIGGIGSMAYLTAIEFLDAHSAKWGWSWSDIAANIGGSGLFIGQELLWK
HIB33769.1	-0.173953488372093	129	DPRAHYYSMAVQGGIIIAGAIFWNYSERWTGEFGIENEGWFGKESYNGGADKLGHAYTWCLLTRALIHNYERHGFSRKSSAFWGFSIPAFNGVIIEILDGYTDYNASTEDILFNLLGSGLGAYLYLNPK
MBP6687700.1	-0.1738582677165354	127	PDRLRKVVWTESAVFVLTSVGLYFLWYKKFPKTKFHLLNDNKEWFQMDKLGHATTAYNVSVMQHDLLRWSGVNQNKAIVGGALTSLAFLSIVEVMDGFSRDWGFSGGDMLANITGAGLFAAQQYGWK
MCB9263259.1	-0.1732283464566929	127	KRKKTFVLAGNAMAYSGSMYGLYNLWYKDYPLTKFHFHNDNHDWYQMDKVGHAYSCYYEGVVGIDMLKWAGFSHRTASILGGSYGFFIQTGVEIFDGFSEGWGASSGDMLANTLGAGLSISQSLAWQ
MBP8303091.1	-0.17307692307692307	130	WSRQRKVIALNAATVGAIAAIGFAGWDYGSHSFNTSNEGWFDGDTPYGGADKLGHVFTCYALASVYNRIYKDWGYSDNDAILIGAASSWLTMSLIEIGDGFSVSEGYSWQDEAMNTVGVGMAYLRHRFPA
RLD17608.1	-0.17267716535433064	127	NKRFWTATGITAATYTATVIGLNEIWYKQYPRSGFHFQNDWGEWRNVDKMGHMFTSYLWSSWVSDVARWTGIESRKADWVGVGTSLLFQTTLEIMDGFSDRWGFSWSDMAFNVAGAGLYIGQQRLWN
WP_214446219.1	-0.1711023622047244	127	KSRQWLVAGAHAAIWTGTYIALNKAWYADYEKQSFHFFNDGKEWNQMDKAGHVWTAYQLGRLSYGAWKWSGLKPRTAVWLGGASAVAFQSIIEIQDGFSAEWGFSVWDMVANVAGAGAFVAQELGWK
PYN34665.1	-0.1709375	128	AKKLQLLLASFVSAGAVAGGALNAFTDTPRESFHFASEGFFGRRTYAGGADKASHFVDYSILSKELANLYDRMGFSRDDSILLGLGVSVAAGLMNEVGDGTNSYGFSWEDLTMDVLGAGTSAVIAAAR
RYG05494.1	-0.17086614173228348	127	QARLWSVGAAHTIAWTGTFVALNNAWYRDYPKSSFHFFDDRKEWNQMDKAGHVWTAYQLSRISTEAWYWTGLSRRKSAWLGGASAFAFQSVIEILDGFSAEWGFSVGDMEANLIGSAGYMAQELLFQ
MCB0650879.1	-0.17055118110236217	127	KNRFWFTLGGTSAAYTGTTFALYNVWYKKYDLSRFHTFDDSREWKNMDKTGHLITTYTEARLCYAGARWTGVAQKASIWTGVGVGMLLQSSLEIMDGYSAKWGFSWSDMGFNALGATLFATQQYFWN
MCC6258559.1	-0.17039370078740157	127	KKKVTAVALANIAGYGGAMVGLYAAWYKNYPQTKMHAFNDIKEWMQIDKIGHAYSAYAESKASMELWRWTGISRKKQIWIGGLSGAFYQTVIEILDGFSAEWGWSWPDFGANLIGSSLLISQELAWN
WP_129919966.1	-0.16944444444444445	126	SRRLPLLAGGLAVTYTGLLYVLDQGWYTGERSQFHWFNDLPEWKQLDKAGHFWGAFHESRGAVDMLRWAGVPDRRALWYGGLVGFVLQSPIEYFDGHDPAYGASATDLAANFLGSAGLMAQQLAWN
QGW28796.1	-0.16937007874015747	127	TKRVYTVAGLHAGIYGGSLLLLNQAWYKDYPKTSFQTFNDSKEWQQVDKVGHAWSAYQLSRASMASWKWAGLNRNQQIWLGGMSGFAFQTVIEVLDAHSAEWGWSWSDIAANTVGSGLLIGQELAWA
WP_091142327.1	-0.16889763779527564	127	KPRRLGVFIAEGALAGGALLALHQSWYSDYDQTDFHTVNDNADWLQMDKAGHVFSSYHLGRFGKEVLQWSGASRTQQLIYGPGAGFLFLSAVELMDGFSSGWGFSGGDMAANFGGTALYMGQELLWK
PQJ35427.1	-0.1676190476190476	126	WGRVTLVSGILTTSYVSQYVIERKKWWSQQTVGFHFDSKLEYAHGLDKMAHFYGAEIQAMTNARLLEWAGVSSSKAALAGSLLSLAGQTNVEIHDGFNAQWGFDVYDQIANVLGVSWFYAHERVPA
MBS3913142.1	-0.16708661417322834	127	TKRRICVWSGNIGITVVTHAALYKTWYSEYPTTPFHWQNDKGEWLDMDKAGHFFSGYFLAAASSFSFRYAGYSNKKSALLGTGISMIYQTAIEYFDGHSAGWGASQSDLIANTSGAVFAGLQEYYWG
NQY08333.1	-0.1666141732283465	127	KKKLIGIVASEVVLYTGAVVGLHQLWYNDFEKSSFHFFNDNQQWKQMDKVGHAFSAYYLGRLGMDLFDWTGMKHEKAFWIGGNVATVILTTIEMYDGFSENWGASPGDIIANLSGTALLISQELLWK
WP_138281259.1	-0.1661111111111111	126	YKMLRGIFAAQSALYLGTIYGLGKSWYKNPLTKFSIKDDTHEWLQMDKLGHVYTSYQIARHTAAIYRKTGISKKQMLIYGAISGVIFQTPIEILDGFSPDYGFSPGDMVANITGSAIYLGQIALWD
WP_207428340.1	-0.16606299212598422	127	RRLITTTAIVQTGALTGVFVGLNEAWYKQYPRTSFHVKKDFMCWQQIDKAGHAWTTYQYSRLFTGVWREVKLKRIPSMIIGTSTAILAQSTMESLDGFSEAWGFSWGDMTANTIGATTFAAQEAIWG
MBA3503750.1	-0.16577464788732393	142	RDHKLAASLTLAGLYAGFIGWTYLAWYRRPTHEFRWADPKKDGSWRIWTEDGWFGKNGYAGGADKMGHAWATLALARAGTEMLNQWGGYSRLTSAIVGTSLSQALFLGVELRDGVAYSFSKGDFVFNTLGAGLAFAQSVWPS
MBK8623726.1	-0.16543307086614173	127	KTRFYTSLGISAATYTVFSVGLYNAWYKDQSTGKFRLFNDWGEWRHMDKVGHVYSAYFQAALCYKSARWTGLNKKGSMITGLMCGGLFQTTLEVMDGFSDKWGFSVPDIGANFLGLGIFAAQQHWWD
MBM3432133.1	-0.16531746031746034	126	SRRIWAGAGQTLGYGTALVLLNQTWYSQYPRSSWKVFNDWSEWKQMDKFGHVYGTYVQGRASMEIWRWAGVPRKTRIWVGGLTGTAFQTLVEYMDGRSAAWGWSWGDIGANLLGSTALIAQELAWD
MCB0700722.1	-0.16472440944881886	127	KGRLIGVAATQAIGIGVTMYELSDIWYKDYPRTAFHFKSDMKVWHQVDKTGHAYTAYTLAGPMADMYSWAGLGRKSSAIYGTLCSYLFMTSIEVLDGQSEEWGFSYGDMLANTAGAALFLGQELGWE
MBP7810508.1	-0.16448818897637793	127	KKKKIGLGVFCGALTGGSLIYLNSVWYSQYNTGKFHYFDDSKEWLLMDKVGHFHSTFQISNLTMKAFDWAGYSRTQKLFIGGTLGYGYMTAIEIMDGYSKGWGFSWADMGANTLGTALAISQEAAWK
MBI2520722.1	-0.16442748091603046	131	KQRDNWTTGWIIAVPSILLIFGSSAWDWGNTGAHMGFGNEGWYDQHSYSGGADKFGHMTSHYIETRMTTWLALQAGHDIKTARKIGLYTGAFVGLALEVGDGFSKYRFSTEDLFMDSIGIFSAWLLDTYPA
MCA6442956.1	-0.16370078740157482	127	KKRKIGLIIGSSLATTGSLFYLNQAWYKNHSTGKFHFFNDNKEWLQMDKAGHVYTNYILSNYMIESFEWAGFSRKKSILIGGNIGLAYMTCIEVFDGYSDGWGFSWGDCIGNVAGTYWAIGQKILFN
MBE2187139.1	-0.16217391304347822	138	GTRLYAGFGAAAVIDGGAMLALSTLWYESERVPFHWYSESVNALDHSWLDDWNTYVQMDKGGHLIASYEIARMVGEYGRWSGLSDARAAWLGVGVSTLFQSQIELFDGRDAEYGASRTDLLANMVGAGVGGLKVAFPQ
MBL8111503.1	-0.16215384615384615	130	PPKKLRVGRTTALFSAGVVAGGYLVWWRGRDFKKFSVNRENWFGENTYAGGNDKASHFVFGYVLTRAFRLGYESAGVERKKALLYAGLAGVAGSWLVEVGDGFVNYGFGVEDGIITSAGALVAVGLDALN
MBL7711687.1	-0.16204724409448823	127	TGRVWAVAGTEAALWAGSMAYLQFVWYKDKKRVPFEFYDDSRGYLQVDKFGHVFGSYLESYIGYHALRCAGVPKRKALWYGGTLGILLQTPIEVWDGMYEDWGFSWSDMAANAAGSALVIGQELLWD
WP_233098782.1	-0.16204724409448817	127	VKRKNAVYITEGSLASLALLGIHQLWYANYDSSSFHTINDSNDWLQMDKAGHTMSAYYVGKMGMNVLDWAGESKKNQLLYGATLGFGFLSVVEIFDGFSKEWGFSPSDILANATGAGLLIGQELLWD
HBN02927.1	-0.16196850393700793	127	SLRKKLVIGSNTIAYSALIIGLNNLWYKDYPTSAFHFHNDNKEWLQMDKVGHAFSCYNEGVAGIEMMKWAGYTQKQYSIIGGSYGFFIQSSVEVLDGFSAEWGASTGDVMANAIGAGLAISQSLGWD
MBP7990336.1	-0.161259842519685	127	AKRVRLVASIFGGSYGASFISLNKAWYANYPRSRFQFYNDGKEWLQMDKVGHFYSSYNLARISHKGWAWTGIPEKKAVVLSALTSLSYLTIIETMDGFSANWGWSWYDVTANTAGVLLWSAQQLKWK
WP_016954625.1	-0.16123076923076923	130	WHAAEENWFELGLVFSGITYLGLKEWQWGSSSFKFNDEGWFGMDTGSGGADKLGHLYSSYVMTEYLAHNMMDKGYSAESSALYSASAAWALMLYVEVFDGYSADHGFSYEDLIANSLGAGVSYLKTVYPD
RPI45996.1	-0.16090909090909092	132	ADLRIRNAALIGGGVLLVGAYGMAKWWDDGFSGNFRTENEGWFGANTYAGGADKLGHAMFAYAATRVLSSAFRAVGNDSGPARNLALWSTLGVMTAVEIADGYSRRYKFSAQDAVMNVVGAGLGYLMERNPG
GDX48454.1	-0.16070866141732282	127	KKRVWIVGGTWTALYGTALIGLNAAWYADFERGPFQFYDDSREWLQMDKAGHLFTNYFEAKWTADALKWAGVKQRKAVLIGTATGLVFQTTLETLDGFSAEWGFSPADMAANAGGALLFLSQELLWN
WP_207365377.1	-0.16062992125984252	127	YRTYLLAGTSLLTLGSTYAYLEKRWWSDGHASFHFDDGRDFRYASNVDKLGHFLGGAFTADAYYAGFRWAGVSPRRAEWYAVGTTALVQLCIEFKDGYAPTYGFSWADVTVGTLGGFWPMVQHRSPF
RPI17084.1	-0.1605555555555555	126	VIKFSSITGFTIGAGVWLHNYQRNSWWAGQRGQFHIQNDWDYALSADKAGHFFDGAFIHKLYSGAFEWTGFSKKTSMWLGTLFSIAYMTDIEIEDGFARDWGFSPGDELFNVLGAFYPVVQNAYEP
RMH79013.1	-0.16046511627906973	129	KTRLGIFLGGLLLADAYAFKKYADTWYNTPRSNFHFHEWRRDSREYQQMDKLGHIMDAYFSTHTASRFLRWAGLSARKSFWYGALTGFWWMMQVEIVDGFYKNWGFSVLDFSANVVGVGFALLQLHHPG
HEH06134.1	-0.16023622047244093	127	THRLRKVLISQSAFYLAGISFLQFIWYKDHEPAPFHFYNDNKGWLQLDKAGHAFSTYYESYKVYKALRWAGLSDNKSIIYGGLTGMLIQAPIEIFDGYYEGYGFSKGDIVANTSGAILFMGQQWILH
MCE2834467.1	-0.15913385826771653	127	RQRRTAIWALEGSFTAGTFVFLNQAWYTQYNRVGFHLFDDWGEWMQMDKAGHALSTYAGSRVAADCWRWAGLDRRKAAWTASLSSMGYLTMVEMLDGFSEKWGFSPGDMIFNTAGTALFLSQELSWG
RYY56115.1	-0.1590551181102362	127	TGRKWLVGAGTAAIYGGTLVTLDRAWYSNEERSSFHFFNDSREWQQIDKFGHAWTAYNAGKVNAAMWQWAGMPRKKAVILGSATSFAFLTGVEVLDGFSSKWGWSWSDIAANALGTGMLVTQELTWG
MBS1902772.1	-0.15896825396825395	126	WPRFGIASGILATSIVGLHILQSNSWWANDRRSFHIYDDPVYKANFDKFGHVFGAYYTAHFFDEAFSWSGMDSAQANLVGALCGAMYEFYVEIEDGYARDWGFSPGDATGDLVGATFYLLRNRIDF
MBK6273692.1	-0.15881889763779522	127	LPRVGLVAGIQGGLYAGANAWWSGAWYSKYDKGKFHFFNDWNEWNGMDKVAHAFNCYFESKWTYDLFKWAGLKEKHAIWVGMLTGNMWQLSIELNDGFQKKWGFSWGDMAMNISGSLLFGIQQYVWH
HEC45935.1	-0.15861538461538457	130	DELRNRVLYTNLIGAGVVTAWGIAFWDYFTISPVVGDEGWFGEDTKYGGADKLGHMYSTYLWSLGFSSLYEYWGMSEEESIIYGPLTSWIFQGMMEVGDSFSESQGFSYEDMVMNTVGAAFYYVREKYPE
WP_146898260.1	-0.15859374999999998	128	NGRKWLAGGLAIAVLGGSLYLLTKSNDYVYEKKFKTVNDGGAWRQMDKSEHAYLSYTTTRLLHGLGNWAGFSPQQSVILASTGSLAYLTTKEYLDGHFAIPGTGWSWMDMGANLLGTTLFASQQLVWQ
MBK8519101.1	-0.15826771653543312	127	KKRVYVAAGSTAVVSSSFAIGLYNTWYKKYPRQGFHLFNDWDEWAFMDKAGHLHTAYFQSLLCYKGAKWTGINKKNSIITGVICGMLFQSTIEVFDGFSSKWGFSITDMVANLSGSATFAFQQHYWN
MAT39961.1	-0.1580769230769231	130	NTRIWIVGGTLAAVDAAVMTYYFSTFYAEREDQRSKFHTFNDWYNPDLNVDKIGHIWGAQAYTVGLYHIFKWAGLNETNSMIWSSTASWLFQIQMEVTDGFYERWGFSWWDVGANTLGAVYPNLQRIYEP
MBD0350497.1	-0.15763779527559058	127	KKRLWLVGGTFVSGTTVSLLLLNNAWYKNYERTSFHTFNDFHEWKQMDKAGHVFSAFTTSHIIADLWQWTGLPKEKAVWISSISSFGYMTAIEFLDAHSAKWGWSWSDVGANFMGTAIFATQEHYWK
WP_229248589.1	-0.15722222222222218	126	YKRLRGIFAGQSALYLGTLYGLSRSWYKNPLTNFTIKDDTYEWLQMDKMGHLYTSYQIARHTAAIYRKTGISKKQMLIYGAVSGIIFQTPIEILDGFSPDYGFSPGDMVANMAGSAIYLLQVAWWD
MBI4931667.1	-0.15669291338582675	127	KKRFASAVCVQGTGYGGSLALLSSAWYKNYNQTSFHFFDDSKEWLQMDKAGHFVTSWYLGRMGIDMMQWSGANNKKSILYGCAGSFLYLTGLEMLDGFSDGWGFSWSDFSANTLGTGFIITQKMLQS
MBI3509136.1	-0.15598425196850396	127	KKRAIGIFSFELAGGGGSLIALQNVWYKDYPREKFHYFNDNAEWMGMDKCGHITASYEIGRYCTDLYYWSGMNFRNSTLLGGLTGFTYQGVLEIFDGYSSGWGFSWGDMAANAGGYFLYAGQNIFLK
OFZ66035.1	-0.15590909090909083	132	QNLRLRNSLIIGVGATLVAVYGAQNWWQSGFGGSFDTANEGWFGSDTQYGGADKLGHLYSNYAGVRLLTPLFESAGNGRDASVSLAAWSTLGIYTAVEVVDGYSRNWKFSPQDAIANAAGALLGVVLETHPD
GDX45053.1	-0.155748031496063	127	EIRLNTLSAASAVAYIGTTLAFNELWYKDYPRVKFHLKDDWILWEQVDKYGHAFSAYQSAKMGYNAFEWTGISDKKAVFIGTGISIALMNTLEIMDGFSEGWGYSLFDAGFNTFGTTLFTSQQLAWK
MBI3189950.1	-0.15568	125	FRFGLVVGASAGIITLAHLQNYNSWWKGERAPFHLDNDENANLYADKFGHFYFSYVASDIMSRSFHWSGMEEQDAAMLGGGLALAFQLYVEVEDAFHPNLGFSLGDGVADALGAALPALRLEYPS
WP_207506867.1	-0.15563492063492063	126	YRQLHGLFAAQTALYAGSLYGLSKTWYKNPLVRFNIADDTHEWKQLDKVGHLYTAYQISRHTAQMYSWTGVSKKQAVIYGAISGFFFQTPIEILDGFSSDYGFSPGDMVANLAGPVLYAGQVLLWD
WP_227606651.1	-0.15547619047619046	126	SRRLPVLAGGLALTYGSLLYLLDQGWYTGEQSRFHWFNDFSEWQQMDKVGHFWGAFHQSRGAVDMLRWAGVPDRRATWYGSFVGFVLQSPIEYFDGRDPAYGASAYDLGANLLGSVGVLGQQLAWN
PHN06345.1	-0.15543307086614175	127	KGRFWSAAGAGSLIYGGFAYGLYQSWYKDYELTGFHTFDDLREWQQMDKAGHIFTTHFESNLLYSGARWAGVPPKTARWTAVGAALWLQTTVEVMDGFSEKWGFSWSDMAANLAGAGLFVGQEYLWQ
RDB03430.1	-0.1547244094488189	127	KGRFAAVVATEAALYAGTMSYLNFIWYKDEKRVPFEFYADGKGYLQVDKFGHAYGAYLESYVGYKALRWSGASKKKALLYGGTLGFLLQSPIEIVDGFYEGWGFSWSDMAANAVGSGMVIGQELLFD
KAA0227028.1	-0.15410071942446038	139	PQRLAFVSAMMAATNWIAYHQLNDAWWQEKRGKFHFYKGYRRTRGFYDLAPGDSYCYHLDKGGHFLSAIFFTESLTSIYQWVGFSESRAETISAIVASALLLEVEIYDGFFQDWGFSLGDFAANELGVLWVLAQRRVPA
MCB0635740.1	-0.15377952755905513	127	HARFWGCAGGGALVYGAASVGLYQTWYKDHDLGPFHTFNDMREWQQMDKLGHWLTAYTETRLVYGGARWTGLNKRQSLWTAAAVGTLLQATVEVMDGFSEKWGFSVGDITFNTLGVGAFVSQQALWN
MBH70489.1	-0.1537007874015748	127	IKKRNTLLLSELALYTGSLVGLNELWYSKYDKDNFHFINDNGEWLQMDKLGHLTASYYSGVVGIKAYKWTGMKRKNAIWYGGLTGTFFLTIIEILDGYSAEWGASSGDLLANGFGSLVAISQELYWN
MBK7440912.1	-0.15291338582677166	127	GKRLGLILGTETVLYTGATIALYQYWYKDYPLSDFHLFNDNGEWLQYDKMGHFYTTYFETNITTGFYKWTGMEENKAYLAGALTSSVLQLTIEVFDGFSDKWGFSIGDFTANTLGASLSAGQNFLWD
MBI5217246.1	-0.15272	125	YTRLSLVSGALVGSMTAIHIYQQNGWWKDNRTSFHFQEDLSYSLGVDKIGHFHGASALTYVISQSLQWSNVDEEQSLWYGAGGSLLFQTFLEVEDGFSTWGFDRVDFAMDVAGAAWPLAQHHVPV
OQP60309.1	-0.1514173228346457	127	NKRVWLIAGAHVTAWTASYIALNKAWYDGFAKSDFHFFNDNHEWNQMDKAGHIWTAYRVSRLSAGLWKWAGLNGRKSAVLGGISGLAYQSIIEIQDGFSSEWGFSWGDMAANFLGAATFVSQELGWR
PBQ31262.1	-0.1513385826771654	127	KKRKVVLASSTGALTVGSLFYLNVAWYSGYNTGKFHFFNDNKEWLQMDKVGHTFTTYQMSRLMMNAFDWAGYTRKQKLIYGGGIGFVYMTTIEVMDGFSRGWGFSWGDQLADGLGTGMAIAQELAWR
MCB9224685.1	-0.15015748031496062	127	KKRLIGVSITSGLAWGGSIAGLYYVWYKDFPKSGFHTFNDFHEWQQMDKLGHMYSSWSFGRSVGDLYEWSGLDHKKSSLIGAGFSLGYLTTFELLDAYNEAWGFSWSDVGFNTLGAATYWGQEYFFN
MBC7904478.1	-0.14976377952755907	127	ASRTWITGGAHAVFWAGSYIALNKAWYADYPKQSFHFFNDNREWMQMDKAGHIWTTYQVSRVSMATWKWAGIPQKKAALLGGISAIAYESIIELQDAYSTEWGFSWGDMAANIAGAATFVLQEMNWQ
PZR29121.1	-0.14944881889763784	127	MNRKILVGSISAGSLGISFVALNNAWYKNYDRASLRSFNDAKEWLQLDKMGHLWTSYNTANLSFKAWQWAGTGKATSILLGSLTSMSYLSTIEYLDGRSAKWGWSWSDMTANVFGTGVFALQETLSD
MBI1305478.1	-0.14944	125	RKKWLVIGNSASYVSAMTGLYNLWYRDYPIVKFHFYNDNHEWNQMDKVGHTFSCYYEGVVGIDMLKWAGFSRKKSILIGGAYGFFIQTGIEVMDGFSQEWGASYGDMIANVTGASLCISQSWFWD
QLP97785.1	-0.14922480620155035	129	VDHVRATPLEIGLAAAAIGVVGVTDWKWGGARFHWAKEGFFGKNTHNGGMDKLGHAWTSYVLTEMLAERMAANTDGLSGAHLSAAIVAFGIMAGVETGDAYTRRYGFSRGSVADGAGVALALLRGAFPK
HGP77067.1	-0.14839694656488547	131	NWPTPYTLVAFIGVPIGTLVYGMATWNWGEEKGFHVRHEGLLGKNTNDGGADKVGHAFSHYLAFRILHNYYDWSENGKNTKWFYSITTAAFLGLMIEVGDAYTGEYGFSYEDLISDLSGITLGIILEYSPT
MBK7093988.1	-0.1480314960629921	127	KKRFYTALGIGSVIYGAGTYSLVRYWYSDYGFTKFHTFDDWGEWKHMDKIGHIYTAYNQSSVMYDGARWTGMKKSNSLIFGFTMGMLLQTTIEVLDGFSPEWGFSYADMSANVLGAGVFFAQQKLWD
MBL0175640.1	-0.14793650793650795	126	WDHALIVGGALTGTVAAIHIYQQNAWWKDRRTSFHFVDDQDYALNVDKAGHFLGGAFGAFLGEKSLEWSGVSRDGSAIWGSVLGALFELYVEVEDGYALDWGFSKGDAIGDVAGAAWTLGQHFVPI
MBK7008934.1	-0.14779527559055117	127	QTRFIYASSLAGVTYAGFSIGLYNSWYKNYDQSNFHFFNDNREWNQVDKAGHLFSAYFQSHFFYRGAKWTGSSENKSIYLGLLGGLLFQSTIEVMDGFSHDWGFSAGDMTANVLGLSGFYFQQKYWG
WP_152452641.1	-0.14769230769230765	130	KQHLSATPFETAGVAVSTLALGLMDWDWGSSSFGTSSEGFFGDDTANGGMDKLGHVYGAYLLSELFTDAIHCRAANSVGAEASAVTLAWLSMLFVELGDGYSEKHGFAWEDIVANTAGVGLSYLRRNIPG
WP_022836875.1	-0.1472058823529412	136	PRRFWWGVGGAAALDVVGMTALYQFWYRGTDRTAWHWYDRAGGTRWYDDWFTYVQQDKLGHLYGSWVLTRAAAAYGRWSGLSRPRSAVLGITASTLFQAQIEFFDGFSDAYGASRTDLLANLAGSVLGGAQYAYPE
TVQ78841.1	-0.14716535433070868	127	RQRLIRTSVAAGTFATLTLTGLYQLWYADYPQSSFQFNNDNRDWLQMDKLGHSLSAYYSGVTMYRTMRWTGMPKEKALWYGGLQGWVFLLAVEVFDGFSEEWGFSTGDFIANSLGSALAIGQEAAWD
MCB0659616.1	-0.1470866141732284	127	TKRFITVSAIGGSIYTGMSLGLYHAWYKKQDLGSFHFFNDNGEWMNMDKFGHAYTAYMQGTICYKGAKWAGVSEKNSIWAGILCGVIFQSTLETMDGFSNKWGFSKGDMIANVSGTALFATQQIIWK
MBM3444515.1	-0.14700787401574802	127	AYKRWVLGGVQASLWGGTLYSLNNAWYANYPKAPFHFYNDWKEWQQMDKAGHVWSTYQISRHTSNIWRWAGMNEQSSIWLGALSGMSYLGIVEVLDGYSDKWGFSLPDMAANATGAMVFVGQELLWK
HBT94237.1	-0.14700787401574802	127	KKRLRLVTSLQGLGYGASMIGLNKIWYAGYPKSSFHYYNDAGEWLDMDKVGHVYTAYSLSRLSYRTWEWAGLSHKKAVLLAGFSGLAYQTVIETLDGYSSQWGWSWSDIGSNTIGVGLWMGQELLWK
MBS1753508.1	-0.1468503937007874	127	NRRIKIIAATNIIGYGGAMAGLYAAWYKNYPQSNFHVFNDINEWKGIDKIGHAYSVYAESLASTELWRWTGMNRKKRIWIGGLSGPVYHTVIEVLDGFSSEWGWSWADIAANFSGSGLLIAQELVWD
MCA0434619.1	-0.14653846153846153	130	IDHTLSIGWDVAAVYGLTTAFGLSNWEWGDSGFQVKSEGWFGDDTKYAGVDKLGHAYTAYLLSDYFAQRIAHSSSDPSGANVSGALLSMGVMTYIEIFDGFSGGHGFSPEDFVADASGALFSYVRSAVPG
MBN8703182.1	-0.14629921259842518	127	KKRFVAVSTTAISVQAISFIGLNQLWYADYPKSKFHFFNDNDEWLVLDKVGHVFNTYSIAHASYKVYRWCGVNKKKSVLYGSLMGMSYISCIEILDGYSAHWGFSPGDMIANVTGTALMATQELLWE
MCC7000268.1	-0.14568181818181816	132	RTGRERSAIAVAGLYAGLYGYTAMAWYFGKEVSPTFQWRDEGWFGKDTYAGGADKLGHLWGNYALVRGATQILRGGGWDARASLWVSTALSAGFFTLSEIQDGYHGYGFSVNDMYANGIGILLANVMERSPT
MBP6695267.1	-0.14472440944881892	127	QSRANISVGGMITAYTGMIVFMEYIWYRDKASTPFHFYNDNQQWLQMDKFGHSFSAYRESQLAYHAMRWAGFSKKKALMYGGSMGFFLQLPIDIWDGLNEGYGFSWGDVLANTSGAVLFSAQEAIWD
MBP9133236.1	-0.14472440944881887	127	QRRVVGITAVGLGVYGTGMFLLSKAWYKENQSKKFRFFNDGGEWLQMDKVGHVYSGYNESSMVYDMYRWAGLSEKSAMWLGLGAGMMAQTSIEILDGFSEKWGFSWGDVACNVAGMAMFGLQQSLWH
PYM55128.1	-0.1446456692913386	127	RHRLLFSTLIPITSIGAVTANSLVAYNTNHSFRIHQEGWFGRDTTNGGADKASHLTDYFVVTHLFEDVYRMLGYSEKTAILASFSLAVATGLANEVSDGFTRHGFSWEDFAMDAAGATAASVISLTH
NNC94704.1	-0.1444881889763779	127	PGRVVWVASTISSAFVGSMVGLNYLWYKEYPRSPFHFFNDNKEWLQIDKVGHMQTAYFQSYWSMKALQWAGIEKKKAAYHGAAMGFFFQSTIEMLDGLSSEWGASPGDILANGVGSMAMLSQELLWE
HAQ37919.1	-0.14417322834645668	127	KSRTYGLLSAGSVAYLSSTWVLYHAWYKDYALTAFHLVDDRNTWQNTDKAGHAYTAWMQGSLTYDLAKWTGASNKQAIIAGITTGLLFQSTVEMLDGFSRDWGFSMTDFAADVAGTALFATQQYFWD
MCD4790689.1	-0.1431496062992126	127	KKRLTYVIGGQSIIYVSTLAVLYQAWYKDYPQSNLHWINDNKEWMQVDKIGHATTSAYIGKFGYEFYRWAGVERKKAIWIGGSAGFVYLTVVEILDGFSAQWGASTGDFISNAAGTALFIGQQLAWD
MBN8879156.1	-0.14228346456692914	127	KKRLAWVTAANIAFYGGSLLALNAAWYKDYPRTSFHTFDDSKEWLQVDKVGHAWTAYTTGKYLSEMWEWAGLPRRKAVWVGGLSGAAYLTVIEFLDAHSAEWGWSWSDMGANIFGSTLFMGQEFLWN
WP_187480773.1	-0.1422307692307692	130	WTQAKSIPWRLGGAAAVITATGFANWDWGSSRFRFNNEGLFGRDTASLGMDKLGHAWSSYVLAEFFADGIETGPANRKSAAYTGAILSMGLMTYIEVFDGFSAEHGFSIEDLAVDTAGALLSVARRSIPG
MCC6725757.1	-0.14204724409448816	127	KTRFWAMTGTGTAIYGGLSAALGKSWYQDYPLTSFHTFNDWNEWNQMDKAGHLFSTWTACNYVFEGARWTGMKRRNAMWTSVGVGLGIMTTIETMDGFSEQWGFSFGDMCFNLTGASVFAAQEMAWK
WP_229215258.1	-0.1416666666666667	126	YKMLRGIFAAQSALYLGTMYGLSKSWYKNRLTNFSFKDDTHEWLQMDKMGHVYTSYQIARHTAAIYKKTGISKRQMLVYGAISGIIFQTPIEILDGFSPDYGFSTGDMVANITGSVIFLGQIALWD
MBI4190128.1	-0.14121212121212118	132	PNLRLRNSLIIGTGATLVAAYGLSNWWRSGFGGSFRTINEGWFGAGTEFGGADKTGHIYSNYAGVRVLTPLFESAGNSRDASVSLAAWSTLGLYTAVEVADGFSRRWKFSPQDAIMNLTGVALGAALETHPK
MCC6384499.1	-0.14110236220472439	127	PSRVKLVTFGTAGTYAAGMTGLYRAWYKGYNQSAFHFFNDADEWAQHDKIGHVASCYYLSRWGMEMYRWAGLNQKKSVWIGGTAGTVFLVTIEVFDGFSDKWGFSVSDLAADITGAAIAISQQLIWD
NUM89423.1	-0.1410769230769231	130	LDKKEKVVIVNVAAIALVTIWGFASWDYGSAKMNFKNEGWFGHDTKYGGADKMGHLWSTYAFGDLLGYLYGSWGYDHEKAAQLSALSSWIFMGMMEVLDASSASHGFSYEDMTMNTIGALASYLFQTYPE
MBC7448153.1	-0.14103174603174604	126	PRRVRLVALGIGSGSAAVISGLGATWYTGQKSSFHWFNDAHEWAQLDKVGHVWGAFQESRAAVDRLRWAGLSRRDALLWGAPVGLVLQGAIEYFDGRSPGYGASATDLAANAVGTALFAGQVALWD
MBW6490230.1	-0.1406299212598425	127	KARLTGIIIGGSALYAGSMTGLYHLWYKDFPQGKLHFNNDNEEWLLMDKTGHATASYYIGLLGYESLKWAGLSEKKSTWYGGSLGFVYLTVIEILDGHSVGWGASPGDLIANGTGTAIFIGQQLKWK
MCC7297519.1	-0.14023622047244094	127	HRRKIAVWSVNTGVPVAMYAVLYNTWYKDYGLQKFHWTNDGQNWLQMDKVGHAFSGYFLAVNSAASFRYAGYNNKKSAVFGTAVSLGFQTALEYFDGRSPQWGASSGDLISNAVGAAFGGAQAFIWG
WP_220762415.1	-0.14023622047244091	127	LGRKQTVLISEIALGTATLVGLNQLWYADYPRSKFHFINDNQEWLQMDKLGHGYSAYHLSRLGAEMLDWSGASKSEQLYYGAGLGFTFLTAIEILDGFSSQWGASVGDILANTSGTALYVTQELLWD
MBK9981717.1	-0.13976377952755906	127	PGRYWTAAGVSAAGYGVALISLNELWYKQYPRTSFHFFNDAEEWQQMDKAGHLFSAYFEADWTHGIVQWTGVKRKPSIWAGALVGIGLQATLEIFDGFSSKWGFSISDFTTNIAGSALWATQEFAWD
WP_084165647.1	-0.1391269841269841	126	YAMLRGIFAAQSALYLGTIYGLSKSWYKQPLTHFTIQDDTREWLQMDKMGHVYTSYQIARHTAELYKKTGISKRQMLVYGAISGVIFQTPIEILDGFSPDYGFSPGDMVANLTGSVLFLGQVALWD
NLU37984.1	-0.1389763779527559	127	RKMLTAAIVTESTVYATGMAYLQFVWYKDHQRVPFEFYDDHKGYLQIDKLGHAFAAYGESYVAYQWLRKAGVSKNKALIYGGTMGLVMQAPIEIFDGLYEGWGFSWSDIIANTAGSALLIGQELLFD
NLL27516.1	-0.13896825396825396	126	IFKKWQVNAAVSTLYVGSLTGLGFLWYKNHDLEHFHTFNDLEEWKGVDKIGHTTTAFQLSTIQSDIFEAAGYSKKQSAIISSLYTIGYMTGIEIMDGFSSGWGFSFSDICANKLGIGLFAINKAFD
MBG15828.1	-0.13850393700787403	127	KKKLAWIGSSEFLIAGSSLIALDRIWYSKYPKTSFHTFNDSKDWLQMDKVGHGVTSYYISYVNYEVFNWTNLSKNKAILIGSATGLAYLTTIEIMDGFYNEWGFSYSDMGANLLGVGLFTTQQYFWD
MBS1120717.1	-0.1381954887218045	133	RRSLAVSAAETAGAYGLLYTWVSLAWYVRTTDSETFHLHDEGWFGRTTYAGGSDKLGHGWGNYAMTRGVSQVLQGGGWNRHGSIAVAGGLSLGFFTFSEIKDGYKKEYGFSYGDMISNAIGVGLGMVFELTPA
MBI9034961.1	-0.1377952755905512	127	QKRFNALVTTGAVGYTATMFGLYQLWYKDYGLNDFHFYNDNNEWRYFDKLGHSLNSYYLGSLGYNTLKWAGLDENKCIWYGGTFGLFFQTSFEMLDGLSEGWGASPGDMIANTAGTALFVGQQLLWH
WP_131956251.1	-0.13777777777777778	126	YKLLRGIFAGQSVLYLGSIYGLSKSWYKNPLTKFTVEDDSHEWLQMDKMGHVYTSYQIARHTAAIYKTTGISKKQMLVYGTISGIIFQTPIEILDGFSPDYGFSPGDMIANVTGSVLFFGQMALWD
MBV8761319.1	-0.1374436090225564	133	DKRVSAISVGGVYAAVGTYAWFAWFNGAATKPFYFETPDWGHENPFALRGYAGGADKWGHAWANYVMVRGTTELLVAGGWKKLPSSLVAGGIAETLFAMQEVKDGHIWGFEIGDMAMDVAGAALGVAMENLPE
WP_146782240.1	-0.1369291338582677	127	TARKWLVGGATLGGYGGSFLFLSTAWYKNYPRSSFHTFNDVGEWLQIDKAGHAWTAYQTSRFTTNMWRWTGVENNKALLYGTGSSLLYMLSIEYLDGHSAEWGWSWGDAGADVLGAALYASQELGWE
MBE1348877.1	-0.13689922480620156	129	GSRMGAAKWETLGIMAYTTTIQTQLTHLNTGFHFHDEGWFGRDTANLGIDKLTHAFNGYLFSEFLGWRITRKTGDRAGAAVPASIMGFGLQLYGEMFDAFKTSSGFSVQDVVFNGVGASLSAVRHIVPG
GEO04689.1	-0.13606299212598427	127	AKHIKLAAVGLAIGYTGMLVGLSQTWYEQSEKTSFHFFNDNPEWLQLDKAGHFWGAFHESRLGIEALRAARVPEQKAIIYGSLLGFALQSPIELLDGYAADYGASVGDLSANAAGSLAVLVQQLAWG
MBP6810416.1	-0.13590551181102362	127	KGRLRVGIVAGSVLYSASMVGLYKAWYTDYPVGKFHTFNDLREWNQMDKMGHLLISYNESRWGFGIAKWTGMRPRKAAWAGFVGGQLIQTSLEIFDGFSEQWGWSWSDVGFNALGSGLFLAQELSWH
MBK7425614.1	-0.13535433070866146	127	KKRFYPIAISGAAITVGAFIALDKVWYSQQQTGNFRLFNDYGEWGNKDKWGHSTSAYYESAVVYQVAKWTGMSKNAAIWSGFGVASAFQLTFEIMDGHIETYGFSIPDVAFNTLGAGTFAIQQLIWD
MBU2649312.1	-0.1353543307086614	127	KKRLTGLIITETIAYSATMAGLYQLWYKNYPSSSFHFINDNQEWLLMDKAGHATTAYYLGRINYNALRWAGVKDKKAVWYGGASGLLFVTTIEVFDGFSKEWGASTGDIIANTSGALLFVSQQLLWK
RMG23008.1	-0.13519685039370077	127	KKRIGLVSGLALGTYSAGMLYLGTLWYAKEELGPFHFFNDAHEWKQMDKMGHALGGFHESRYMIDLYRWAGLPRGKRLLYAGLAGFLAQSSIEVFDGFAKKWGASVPDIGANFAGAALAVGNYWLWE
SFJ34925.1	-0.1345669291338583	127	VSRKNAVIITEASLASLSIIGLNALWYSDFERSNLHSTNDNSEWFKMDKLGHSFTAYQLGRFGSQALHWSGVSKKNQLIYGATLGFSFLTAVEVLDGFSEEWGFSWGDFTANAAGAGLFIGQELLWE
NNF33733.1	-0.13385826771653547	127	KTRFYTALGFSSATYAGFSYGLYNAWYKDYDQSSFHFFNDWGEWNNMDKAGHVYTAYFQGVLCYKGAKWTGLSDKDAILTGAICGTLFQTTIEVMDGFSTEWGFSLSDFGANAIGIGAFAFQQAHWG
NLV66535.1	-0.13381679389312975	131	YYRPIGKWVLTGIIPPLTLAFGRKVWAWGESHEPRMGNEGWFGQDTSFGGADKVGHLYAHYVVERMLFTAYDHLDSRPNEALIFSTTMSCIVGLMIELGDMYTSAYGFSFNDLAADYAGVAIGTLLDKYPL
WP_109646706.1	-0.13346456692913383	127	TNRLRTVIGATSAFYAGGLYFLNNIWYKDDQPVPFHFYNDWSGWKQVDKAGHMYSSYYISKKGIDALRWAGVSEKKAVWLGGSMSIVMLTPIEIFDGLFDGYGFSVTDMIANTAGSALAVGQELLWQ
MBP7558711.1	-0.13291338582677165	127	KSRVWLVTGINGVGYGSTLALLNNAWYKNDARTSFHTFDDSREWLQMDKWGHAWTTFNAARASTALWEWTGLSHRKSVWLGSATSLLYMTGIEYLDAHSAKWGWSWSDVAANATGVGIYAAQALLWN
MBP8179209.1	-0.13267175572519085	131	NSPTTPTLVMFIALPTFTLLYGVSTWDWGNQKSFHVNHEGFFGENTNAGGADKTGHAFSHYVAFRALHAYYDWSENGKSTKWFYSIVTASSLGLLIEVGDAYSSEYGFSYEDLVADMTGIGLGILLEYSPT
OFZ15499.1	-0.1326717557251908	131	KQRDNWTTGWIIAVPSILLIFGSSVWDWGNTGAHMGFGNEGWYGQHSYSGGADKFGHMTSHYIETRMTTWLALQAGHDIKTARKIGLYTGAFVGLALEVGDGFSKYRFSTEDLFMDSIGIFSAWLLDTYPA
MBM3171501.1	-0.13251968503937006	127	KWVKKAYPIFLGATAASAMGGLYFLWYKDYPMESFHFFDDLQQWGGMDKLGHVGSGYGLAEMAALGAEASGYNSKQANRMGAAFSFGFLTGIEVFDGFSKGWGFSPWDALANGSGVGLFYLQQKCWK
MBP9185738.1	-0.13249999999999998	128	PKRVVIVAGTTALALGGTYVYLQNVWWKTQQSSFKIDHDMDYRYAKNMDKAAHFIGGAMTAELFGVAFEWAGVKRNKALLYGAVASTAIQAIIEVKDAYAPTYGFSYGDLAAGAAGSFLPLLQYHVPA
MCB0690218.1	-0.13212598425196848	127	RARFNKALVFSAATYTGFSIGLYNAWYKQYPQSAFHLFDDQGEWNQMDKIGHVYTAYIQGVLCFKGAKWIGMSDKNAIWTGIICGSLFQSTIEVMDGFSEKWGFSLGDMGANVAGVGIFALEQHFWK
MBS1911983.1	-0.13206349206349205	126	TAPALAFGGALLALATTITWYQQAWYPDSTKGPFHFQVDWTYAKEFDKIGHAFGGWMASYCSHEAFISCGLSRDDAALWGPIGGLFFQTFIEVQDGFHSNYGFDWTDELGNMAGAGYFYAQRKIPF
OGS96434.1	-0.13151515151515147	132	PNLRLRNSLIIGTGAALVAVYGSNNWWQSGFGGGFDTTNEGWFGSGTKFGGADKLGHAYINYAGVRLLTPLFESAGNNRDDSLSLALWSSLGIYTAVEVVDGFSHNWKFSPQDAIANVSGAVLGVALETHPG
MBL7976975.1	-0.131171875	128	NPAFRRRAALTMGADIGILALLWQLWYADYPLTGFHWHNDWGNWAHMDKLGHFLTSKSIATIIGTYLVEDLNLPRRKAGWVAALAGGMGNSQLELLDGISEEWGASPWDLMFNFTGGAIGGLKIAEPD
WP_040397268.1	-0.1311023622047244	127	KRRLRTIILAESAFYVAGMSYLQFIWYKDKERVPFHYYNDSRGYLQVDKFGHAFGAYVESYAGYHLLRSAGLPRNQSLLYGGSLGLILQTPIEVFDGIYEGWGFSWSDMAANAAGSALVVGQELLWQ
WP_116107422.1	-0.13086614173228345	127	PGRFYTAAATGAAIYGAFSYGLYDIWYKEYATTGFHTFDDWPEWNQMDKGGHFYSAYMYSRHVFAGLRWAGLKRPAARYTTLGVANLLQGTIEVFDGYSEEWGFSWSDMGANLAGSLVFTLQDIAWQ
MBL0232742.1	-0.1301574803149606	127	RNRVYLVTAINVAGYGGTMLGLYNAWYKNYPQTHFHFFNDLPEWNQVDKTGHLFSAYQESRASTGSWRWTGISRKNYTWIGGMSGAFYQTVIEVLDGFSAGWGWSWGDFGANILGSGSFVSQELLWK
WP_235292106.1	-0.13007874015748028	127	HKRFNTATIFAASTYSAFSVGLYNVWYRQYDQTSFHFFNDWNEWNNMDKMGHFYTAYFQGVLCYQGAKWTGLSEKKSILTGAILGTLFQSTIEVMDGFSGKWGFSVPDIAYNTAGISAFVAQQWYWK
MBI9070961.1	-0.12960629921259842	127	WVKAGVAGSVIMAANIGLWIHYNNNWYTDSQSKFHFKDDWYDYNLNMDKVGHVFTGMFLTQNYYKLLRGGNFSHYQSIWISSGLTFAQLFQIELFDAFDKKYGASWGDIGSNTLGILCGVLQLNYRS
MCB9226481.1	-0.1295275590551181	127	KARIIGLSTGLTLAYAGTMTGLNYIWYSDAPRSKFHFFNDAKEWKQVDKLGHMHTAYFETVFMTKMLRWSGVNNTKASIYGALAGFTFQSSIEIFDGFSDKWGASWSDIGFNALGSGLALTQNLLWQ
MBK9423376.1	-0.1294488188976378	127	PARGRAIGIGLGVTYVASMTGLYTLWYKDYPLGNFHGFDDNEEWLQVDKVGHFSSAYYLGKWGIDLMQWTGMERKQAIWKGGAIGWVFLTGIEVFDGFSDQWGFSTGDMIANTAGSALAIGQELAWD
MCB9264556.1	-0.1293700787401575	127	PGRFRACVTAGAAIYASASVGLYHLWYKNYDLTGFHTFNDLGEWEDMDKLGHTVTAYNQSVLSYYGARWTGLEHKKSIALAAGVGMLLQGTVEVMDGFSEKWGFSWADVAFNTLGVTLFAGQELAWR
MCC7526814.1	-0.1289763779527559	127	PDRLKKVVITEVAVSAAISIGLYYLWYKKFPRSKFHLFNDNGEWLQMDKIGHAATAYNFGVLQYDVMRWCGVKRNDAIIIGSATALGGLTLIELLDGFSTHWGFSKGDMLANLVGTAIFAAQQRWWN
TDI76045.1	-0.12874015748031495	127	SGRMVVATGIVVGAHYAVFEYEQSQWYDKYSTVPFHFDDHLDYAYNFDKLGHVFGTYAWALGVARTYEWAGVRPKTAALVGAVFGWVAQFQVEVYDGYIPRFGFDRLDIAANTIGAGWFYAQQRIQT
MBW7838651.1	-0.12850393700787402	127	PERVKWVAIGHSAAFAGSLTGLAVLWYADHPKSGFHFFDDNAEWLQVDKAGHLYSAYMISHTSSELWKWAGVPRKKRIWLAGIGGLAYQSIIEVLDGFSAEYGFSAGDYVANILGTATFVSQELLWD
MBC7976912.1	-0.12833333333333333	132	REHRIEAALTLAGLYAGFTTWTYFAWYRKHKPLSEFEWGGDGWFGPRTYAGGADKLGHAWATMSLARLGTEMLHQWGGYRKWTSTLVATALSEVLFLGVEVKDGFYYQFSYGDAAFNTLGALAAVTMSLSPR
MBK8829812.1	-0.12811023622047246	127	KGRFQTAAVTGLVVYTGAVIGLNELWYKETDRTSFHFFNDMKEWQQMDKAGHMFTTYFESDWTYHVALWTGMNRKSSIWTGALVAVGLQTTLEILDGFSSDWGFSMYDMAFNLAGAGLWAGQQAGWN
MBK6353784.1	-0.1278740157480315	127	KSRVYLAGGFTGLSYAVFSAGLYYAWYQNQNPGKFRFFNDWKEWRHMDKLGHVYNGYFQSDLIYQGARWTGMNNRQAMYYGVGISMLFQSTIEVFDGFSPKWGFSWPDMAANVIGSGIFLVQESLWR
MBK8442572.1	-0.1278740157480315	127	RKRLLALNSAAAVSYSGMMLALNEAWYSQYARSALHFYNDNGEWNQVDKIGHTWTAYSEALTLMHLYQWAGMSRRKAAFWGASLAWLFQGSIEVLDGFSEKWGASGGDIIANTSGSLLMWAQETAWQ
MBX2984287.1	-0.12787401574803148	127	TGRAWLVAGGTVAFTAGSLIALDKAWYQGHERTEFHFFNDGDEWYQMDKLGHANSAYQLGRAGHAAFRWAGFKPGTSTWLGGSVGLIYLTGIEYLDGYSSEWGFSGWDMAANAAGTALFIGQELGWH
WP_013899585.1	-0.12704545454545452	132	LDLRLRNAAVIGTGTALFAVYGQAKWWDEGFGGGFKTTNEGWFGRSTEYGGTDKLGHMYTNYANVRLLTPLFEAVGNSHASSVALAGWTTAGIFLGIEVLDGFSRRYRFSPQDAAMNLLGAGLGVALELQPG
GDX50985.1	-0.12677165354330708	127	KGRVLTVAGSWVGIYGTTMIGLNALWYKNYPRSSFHFFDDNGEWNQVDKVGHSYTAYIESQWSTMAFQWAGMKKNKAAILGGLTGFTLQTTIEILDGFSSKWGFSVGDISANTLGSAINVSQNLLWN
MAD49719.1	-0.12661417322834645	127	TRAFHIALGTEIVLYSTTMYALNDLWYKDYPKSEFHWINDNSNWLQMDKIGHATTAYQVGMLGKDVMQWSGVTEKKALWYGGLYGAFFLTTIETLDGFSKEWGASWGDLIANTXGTLVFIXQELLWN
MCB0761189.1	-0.12622047244094484	127	SWRKPAVIGAGVGIAAVGYTGLYFAWYKDYNTGKFHTFNDNGEWLQMDKAGHLMTAYHLTTISVQTLRWAGVNDRSARIWGGITGWAYQAGIEVMDGYSRGWGFSWGDMAANTGGTALAIAQDMLWK
MBK8965557.1	-0.1259842519685039	127	PGRFWTALGTGTATYAASMTGLYHAWYADYPSGPFHTFDDAGQWNQMDKMGHSLMAYHESRWIYGAARWTGLKPKRAAWLGFAGGQLVQTSIELLDGFSTEWGFSWTDVGANLLGSGLFLSQQLGWQ
MCC7452992.1	-0.12590551181102363	127	KPRVIGVSAGTAGLWAGSIAGLGLVWYADFEKTKFHFFDDSREWQQMDKLGHFYAAGHFAEAVGDAYKWAGVSPKKASLIGAGVGLGYLTTFEILDAYSADWGFSWADMGCNALGVASYFGQSYFFD
MBL7906718.1	-0.12582677165354328	127	KARLNGIIIGGSAAYAGSMTLLYQLWYKNYPQSSFHFINDNREWLQLDKCGHTTSTYYIGKLGYESLKWAGVDEKRSAVFGGSFGFVYLTVIEILDGFSAEWGASGGDLAANTLGAGIFISQQLVWK
OGB68634.1	-0.1253488372093023	129	WGRLSVIVAGFVVSDAIGFQKLSTFWYKTERTTFHFHEVKRDIREYKQMDKIAHFIDAYYFSHLASKIYRWGGLSVPKSVLWGSITGSVWMLQIEIVDGFFKRWGFSQLDFMMNLMGSSYSALQQLYPE
MBN2382481.1	-0.12522727272727274	132	RARRHMAHSLVVSGFLGYMIYGYFVFWDDVEYQEFYVSDWNDTYQRTYAGGSDKVSHAFGGYLITRTASQLYTWSGMPRKKASWLGFTIAQTLLLLGEIEDGFTLVYGFDTVDLTANLIGGALGVFEELHPR
MBD0332566.1	-0.12488188976377954	127	TKREWIIGGITTAAFGGSLILLNETWYKNYDKTSFHVFNDSGEWLQMDKIGHSWTAYNISHATASTWQWTGMSKNRSIILGSVSSLGYLAAIEFLDAHSTKWGWSWADITANFFGTSLFALQEMKWN
MBK7130361.1	-0.1248818897637795	127	KNRTIGVSITDGVLWAGSISALQFVWYDDFAKTDFHTFNDWNEWQQMDKAGHLLTSWNFSRAAGDLFEWSGINHKQASLLGAAYSIGYMSTFELLDAFNADWGFSWSDVAFNSGGSLLYFGQEFFFN
MBL8309853.1	-0.12477611940298507	134	GPVTQCKTAIVGSALGGVMLVSGLQWWRRGFGSSFLHADEGWFRRETYSGGLDKLGHVYTFYAGTRLLNQSLRWAGVPKGEALLTSMAVNFGTGALIELGDGYMRRSAYGFSKEDLASNTAGILLGALIETYPS
OQB37272.1	-0.12398437499999998	128	RGRLAIALAGVGVYDIAFYETLKKPWWSGTKSDMHVINDWWNGYAMEVDKAAHAFAGQSMARLAAESFEWTGMTRTQALFWGGVTSLATLSQVEVLDGYTAKFGFSTADYAANIAGAFFPLAQEMWPP
MBM3443091.1	-0.12307086614173225	127	RGRRYWVGSLSGGFTLGSFLFLNKAWYSKYQQQGFHFFDDWGEWMQTDKMGHALSAYSGCRVAGDLWQWAGLDRRKAAWVSVGSSMAYLTMVEVLDGFSEKWGFSPGDMLFNSAGAGLYLAQALGWG
NKB70705.1	-0.12255813953488369	129	FKRLALLGGSAAALRHLGYEYVDRAWYQGHKQDSIRWINDWSGETYVNLDKGGHFIAGLYLSQNLQEAYGWSGFSPRQAALLGTITSWAALLEIEMRDAYFAEWGFSIPDFVANTLGASVPLVHAFFPA
NOY06588.1	-0.12165354330708661	127	WKLAAVSAAAASTLGASYLYLKETWWKDGTTTFHFDDGPDLRYARNLDKAAHFYGGLIGADLFYGALKWTGMSKTASLYTGAAFGTFVQFAIEFKDGFSPRWGWSWQDVGWGTVGSWYPLARHYWPF
SKC98761.1	-0.12165354330708657	127	QSRVWILSGATTALYGAGLAALNTAWYKGYPREGFHFFNDMGEWNQVDKTGHIFSAYFIGKYSREMWRWSGLPRKKQIWIGGLSGFAYQSVVEVLDGYSSEWGFSWGDMGANAIGSALLISQELAWN
MCD6496753.1	-0.12128787878787878	132	KYRWWIRGGTLTLNWGIVVLVGRGSWQWGKSRKFLFHNDRWFEKDPRLDGGSDKFGHLYGMYLMQRGFTYIFDETGAPHWLSTLASGINSALIGIAIECGDAYTAYYGFSYSDLVFDLIGTGLGVLQDAIPA
MBC7688724.1	-0.12086614173228348	127	KSRVRLVAIANVVGYSSILAGLNADWYSNYPRSKFHTFNDIPEWLQVDKAGHMYGAYIESRLSMELWRWTGISQKKRIWFGGLSGVLYQAIIETLDGFSSGWGWSWGDIGANVAGSTTMIVQELAWN
MBK7856885.1	-0.12062992125984251	127	KKRVNAVAYSAAGAYVGGMTGLYFLWYADYPLSKFHTFNDNNEWLQIDKGGHLINAYWSGKMGIDVMRWTGMERKKAIWYGGSAGLAFMTSIEIFDGFSEAWGFSTGDVICNLAGSATAIGQELLWN
WP_002656473.1	-0.12039370078740157	127	RGRFWTLTGTVGAGYTATSYALARAWYANYDRSSFHFFNDNYGWRQMDKMGHLMTTNFEAKWLGHLYHWAGMPKKQAAWVGFGGSMLFQGTVELMDGYSEAWGFSWGDVGFNTLGASAYLVQELAWE
MCE2773616.1	-0.12015748031496061	127	KPRVILVGAGAGVVAAGSLTYLWTQWYKDYPSQPFHFFNDNAEWNQMDKIGHSFTTYQIARIGYNTLRWTGLSEKKSMWTSTLTGWGYLAVIELMDARSAGWGFSWGDMAANTAGSALFVSQQMLYN
PHS38549.1	-0.12015384615384617	130	EELMNRVIYTNLIGIGVIAVWGTVFWDYFETAPTSANEGWFRSDTKYGGADKLGHMYSTYLWSLGFSSLFEYWGMQEDQSSLYGPLTAWIFQGVMEVGDSFSSSQGFSYEDMVMNTVGAGFYYVREKYPS
MBK7358576.1	-0.11992125984251975	127	KRRVLLASGFTAATYSAFSIGLFKAWYSKSEQTSFHTFNDFGEWNQMDKVAHGFDSYFQTALCYQGARWTGLSKKNSLILGSSIAMLFQTTIEVLDGFSPEYGFSLPDVCFNVIGSGLFVGQQVLWD
MBK8608615.1	-0.11984251968503938	127	NRRVKIITAANIAGYGGAMVGLYAAWYKNYPQTNLHSFNDLNEWKGMDKIGHAYGVYAESLASMELWRWTGISRKKRIWIGGLSGPVYHTVIEVLDGFSAGWGWSWADVGANFIGSGLLIGQELAWD
WP_207493646.1	-0.11984251968503937	127	KQRIKLITAAKIVGYGGTMTALYFAWYKNYPQSGFHFFNDNHEWKQIDKVGHAYSAYIAGYGSMEMWRWAGLNRKQRIWIGGMSGAVYLTAIEILDGFSTEWGWSWGDFAANVAGSGLLVGQELAWN
MCB0645600.1	-0.11937007874015752	127	KTRFYGMAALGVATYSTATVALYNSWYRDYPMGDFRLFNDNREWLQMDKAGHVFSSYFQTAYSCDVARWTGLSKKHSLITGAAIGLLSQTTIEVMDGFSTQWGFSIGDISANLAGAALFVGQEWWLD
MBK8053635.1	-0.11929133858267717	127	KTRVYTALGVTGVVSTSFAIGLYNTWYSKFETQPFHFFNDFGEWRHMDKAGHIHTAYFQGYLTYKSARWTGLNKKSSIWTGIVCSTIFQGTVEVFDGYSAKWGFSLSDMTANMAGTSIFALQQYYWN
WP_168036714.1	-0.11913385826771652	127	AGRFYTSLGVGAALYGSASYGLYQAWYADYERAPLRSFDDWGEWNQMDKAGHAFSAYIFSRYSFAGLRWAGMKRPAARYAALGVANLLQGTIEVMDGYSAEWGFSWSDMGANLSGSLLFTVQDIAWK
MBS1618296.1	-0.1191338582677165	127	RGRIKALGYTIIGLYAISVTGLYFFWYKKTKLNKFHWFDDRKEWNQIDKAGHIYGGYFQTVWGYELLRWTGLSNKQSAVIAAMLGISIQSSIEIMDGYSSKWGASYSDLEANFLGAFIAASQYWMWE
MBK8520582.1	-0.1188976377952756	127	NRRVKIIAATNIIGYGAAMGGLYAAWYSNYPQSNFHVFNDMPEWKGMDKIGHAYGVYAESLASMELWRWTGISRKKRIWYGGLSGPVYHTVIEVLDAYSAEWGWSWGDIGANFIGSGMLIAQELAWD
WP_163286764.1	-0.11889763779527554	127	KNRLVFATTTTAVGYGATVIGLNELWYKDYPRSNFHFFNDNATWMQMDKAGHALTSYQLGRVGYEVMKWTGVNDKSALWIGGNLGLFFLTTVEIMDGYSDEWGFSTGDALANLSGTGFFIGQQLLWN
MBO9153715.1	-0.11826771653543304	127	KGRIWALSGATAAVYTNSLLVLNRFWYSGYSQRSFHTFNDSGEWLQMDKAGHVFSAYMLSKYSREIWRWSGLPRKQQIWIGGMSGLAYQSVIELLDAHSENWGWSWGDMAANGIGVAVMMSQELAWN
MBL4651363.1	-0.11795275590551176	127	PKRTVGIVGIEFFGYTSSMVVLNSLWYKDYPRSSFHWFNDNHQWLQMDKIGHATTSYYVGKIGIDALRWSGVNKRKSVIYGGVLGLAFLTSVEVFDGISEEWGASSGDVIANISGAALLIGQELLWE
MCC7245611.1	-0.11771653543307083	127	KGRLWLMGTTAAAGYSATMVGLYHAWYADFPITKFHTINDNREWNQMDKMGHWLMSYQEARWTYGASRWMGFKPTASAWMGFAAGELIQTSFEVFDGFSAQWGWSWGDVALNTLGSGLFLGQQLKWK
MBM3452657.1	-0.1176377952755906	127	KKRVAIASSVAVFTKISSISALYGIWYSQYENSKFNFFNDYGNWGNVDKYGHTYSSYQLSRTSADLYRWAGMSQRNSSFIGFAMGLSYQTTLEIFDGFSSGYGFSWGDFWFNLLGSSLYLGQETLFK
MBA2612784.1	-0.11708661417322838	127	KTRKIILGTSSGVLTTGSLFYLNNAWYAQYNTGKFHFFNDNDEWLQMDKAGHVFTTYQMSRLMMGAFNWAGFSKKKKLFIGGTIGLGYMTAVEIMDGFSNGWGFSGGDELCNVFGTSLAISQQAFWN
MBX9851241.1	-0.11677165354330712	127	KRRIALVAGGTGALYASSMTGLYFLWYKDYPQSRFHFFNDNNEWMQMDKLGHLTTGYYLGKLGIEAMKWSGMKRKKAIWIGGLSGLVFLTNIEIFDGFSSNWGFSPGDMTANIAGSALVITQELLWD
NDF60015.1	-0.11614173228346457	127	PKKLVGVSIASLGFWATSMYLLNNVWYANSPRSSFHTFDDHLEWMQMDKVGHVFSAFQAANLLTHAYTWTGLHQRKAATIGSLATLAYLTSVEYLDGTNETWGFSWSDQIANTLGIGLAWWKNQPSH
MBX2985236.1	-0.11606299212598423	127	KIKKRTLVFSEIGIGVATHTLLYSQWYRNYPMGQFHFFDDSKEWLQMDKFGHCFSAYYLTVMGHQAGLMVGYNNKRAALNGLILGFTFQTAIEVMDGFSAYWGASVSDLTANMIGSTLAYTQARKWG
WP_147931994.1	-0.11519685039370078	127	KKRFYLSAGTGAALYGAASVGLYKTWYADFGRTGLRSFNDWPEWSQMDKAGHAFTAYMFSRYAFAGLRWSGMKRPAARYAAFGVANLLQGTIEIMDGFSEGWGFSWSDMGANVSGSLLFTIQDAVWH
MCE2711970.1	-0.11511811023622046	127	KSRKVVAGSGIGLAWAGSMGALWGVWYSKEEQSRFHFFNDGNFWLHMDKAGHAYTSYQISQLTQDIFEWSGIKSTRAVWIASGVSIGYQTTLEIFDGLSKNWGFSLHDFGYNVLGTSLFTSQELLLG
MBK6730258.1	-0.1148031496062992	127	SKRLGLVLGTEAVLYTGATIALYHYWYKNYPQSAFHFFNDDGEWLQQDKMGHMYTAYFETNLTTAMYRWTGMKKENAYWAGFATASLFQLTIEVFDGFSAEWGFSWGDFAANTFGAGLATGQNFLWD
RPH67716.1	-0.11455223880597014	134	GPIESCRTAVVVGTVATAATLSMLAWWSQGFDSRFSVADEGWFGKGTYSAGMDKLGHAYSFYLSTRLGTRALTWARLPHDDALRAAAGLSLAVGLGIEVLDGLSRGGRYGYSWEDLTMNVAGVGFGMLMETHPE
OJV17374.1	-0.1142857142857143	126	IQRLRWVLAGQGLVYGASTYGLSKSWYKNPLTNFRFRDDTSEWLQIDKVGHLYSSYQIARHSEAIYISTGIPRKRAILYSALSGIMFLTPIEILDGFSPEYGFSPGDMIANVLGSSIYAIQMSLWN
PLX23132.1	-0.11415384615384615	130	STRLWIVGGTMFAANVGIMAYYFTTFYNDNYAQRAPFHTFDDWYNADLNVDKLGHIWGTQTYTHTLYHIFRWTNMPETESMYWSSGLAMLYQLEMEITDGLYERWGFSWWDMGANSVGAVWPNLQRSYPA
MBT4499013.1	-0.11403100775193799	129	FDRLALIGGTGAVLHYAGFKYFDRAWYQGQKQDHIRWIRDWSGETYLNLDKGGHFMGGILMGQALTDAFTWSGFRPRPAALLGTFASWAALLQIEMRDAYFDQWGFSIPDFVANTVGASIPLIHTWFPR
MCB9233581.1	-0.11385826771653546	127	KKRQLALGGMTVGGFGTAYAVLGSAWYSGTQLTKFHWFNDAHEWKQVDKCGHAMGGYQGTRAMIGLMKWSGTKKKPALIWSGVAGFMGLSGIEVLDGFSAAWGASASDLGANAFGAGLAVGNELLWN
MBT4099081.1	-0.11379844961240307	129	PRRLAALGSAGVAAHYVGFRYFDRAWYQGEQRGNIRWLQDWSGNTYLHVDKGGHFMSGIFLSQSVSEAFTWTGITPRKAAVLGAMTSWGLLFEIEMRDAYFDQWGFSVPDFLANTAGVSVPLLHSLVPS
MBJ67632.1	-0.11379844961240307	129	LGRLALVGGSAAAFHYLGFKYFDRAWYQGKKTNQIRWIYDWRGDTYVNLDKGGHFMGGAFMAQKLSEAYAWTGFTERIAALLGTTTSWAALLEVEMRDAYFDQWGFSMPDFIANTLGASLPVLHAFFPR
MBW6497785.1	-0.11377952755905511	127	RNRALISVGGMATTYTGMILFMEYIWYRGKTRAPFHFYNDNGHWLQMDKRGHAFSGFHESSTAYHALRWAGYPKKTALWFGGSMGFFLQAPVDIWDGFYEGYGFSWGDIAANAAGAAMFVTQEAIWD
MBW7847276.1	-0.11346456692913386	127	QMRLRYTVAGLSIGYGATLLGLSELWYKGYPRSSFHFLDDAREWQQVDKAGHTVTAYLEARYFSQMFRWTGMPQRNAALWGGFVAFMAQNTIEVFDGFSAHWGASPSDVVANLLGAAAMTSQELLWQ
MBU0474150.1	-0.1133333333333333	138	YPILSGVGLSYAFLIYEINDYYKNTWWKKNSDYTYDGTFHIVNDWNYALWLDKFGHAYGTALISHFFSAGFQAANVNPELATWLGVIGGFGMQLYVEIQDGYAPLNSDGEPKWGFSPGDAVSDFLGASYFVAKYYYPY
MBP8987845.1	-0.1132824427480916	131	NWPTTPTLAMFIAVPVATTIYGTVTWDWGSQKNPHFGDEGFFGKNTYAGGADKLGHAFSHYVMFRALYNYYDWSENGKSTRWFYSITTASFVGILIEVGDAFTGEYGFSYEDVVSDMTGIGLGILLEYSPT
GJM30170.1	-0.11299212598425198	127	NKSVRNLAIASTVVYGVSLYGLNQTWYQDSPRTSFHFFNDNEEWKQLDKVGHFYSAFHISQASIHLFRHAGMTAKKSNLWGGMMGFLILAPIEILDGFSAEYGASWGDLIANAVGSGTAMAQYMIWN
MBU6168446.1	-0.11291338582677166	127	KTRLNTLAIASTIGYLGSTLAFNELWYKDYPRVSFHLKDDWILWEHVDKYGHAYAAYQTARTGFSMYKWAGLTNNKSTFIGAGISIAIMNTLEIMDGFSEGWGYSLYDAGFNTFGTALFAAQQLAWK
MBN2342197.1	-0.11248062015503876	129	QNPFIALGDEMFLGVALISAWGTYFWDWWQEPFHFKKEHGFTRESSTGGADKTGHFFTAYIFADFLNWRLRKQGWSRRRSAIVGSSVAMGLMTWIEVGDATSEYGWSWEDMLADFIGVAISAGLAMSPV
WP_228466933.1	-0.11236220472440944	127	KTKLKALGIGTGLAYASFLTAASQAWYKDMSRTRFHFFNDNHQWQQVDKVGHFWGAFHQSRLAVAALHWADVPTRKAIIWGSLAGVILQTPIEILDGYAVDYGASTGDVVANALGSAAVLSQYLVWP
HAW03097.1	-0.1119685039370079	127	KNRFDKALSFSTVAYTSFSAGLYITWYKQYPTEGFHTFNDMVEWKQVDKVGHIYTAYLQGVLCYKGAQWVGLSEGQSIATGIICGSLFQTTIEVMDGFSTQWGFSIGDFAANTLGVGAFALQQKYWG
MBR9978716.1	-0.11126984126984127	126	WGRVGIISGVLGATVTGVHIYQRNAWWSDRRTSFHFQHDSEYALNVDKLGHFYGGALGAFIGRKSLEWSGASRTTALWGGTAMGALFQLYVEIEDGFAPDWGFSPGDAYANVLGAAWPIAQHYVPG
PKL84647.1	-0.11118110236220474	127	SKTLYKAIALTSAYYALSMYVLSKTWFKDKEIVPFHIRNDNSGYLQVDKFGHMFGAYFYSYVGYHGLKEMGITESEALLFGGTLGFVMQTPIEIMDGIHQDNGFSWGDIIANSIGSGLVLSQQLLCD
MCC7149897.1	-0.1111811023622047	127	QGRAIAITGTGLAVYSGGMYLLGKAWYKDNLTNSFKFFNDNGEWLQMDKVGHVFSAYNEAGFVHDLYRSAGVRERKALWLGIGAGLLAQTSIEIFDGFSDRWGFSWGDVAGNFAGLALFGFQQAAWH
TAL56829.1	-0.11070866141732279	127	KTRFIAAVGVQAAGYGGSLVLLSNAWYKEYDQTSFHSFDDSREWLQMDKAGHLVTTWYLGRIGIDMFEWAGVFKKKAIWYGTAGSFLYLTGIEVMDGFSRGWGFSWSDLAANATGTGFIIGQKFLKS
MBV8760212.1	-0.1106060606060606	132	DKHPVASAAIVGGMYVGFSAWAYAAWYAKHKPLGYFKWGGDGWLGDRTYAGGADKFGHAWATMGLARAGTLVLSDYGGYDHRTASFVSAGLAETLFFFVEVKDGFFYEFSFSDLTGDTCGAVAALLLDNFPR
WP_233219273.1	-0.10976377952755904	127	SSKLTILGIGSGILYGGALAAAGQAWYQDMPRTRFHFFNDNQEWQQVDKVGHFWSAFHESRLAVSALKWAQVPEKKAIIWGSLAGVLLQTPIEILDGYAVDYGASPGDLIANAAGSAAVLGQYLVWS
WP_199598440.1	-0.10968503937007874	127	TSRRTAVYISEGAIGGLTLIGLHQLWYADYQQSNFHTINDNSEWLQIDKMGHVFSSYQLGRLGANALAWSGASKSEQLPYGATLGFTFLSAVEVLDGFSKEWGFSWGDMLANASGAGFYIGQEVLWH
KAA0256608.1	-0.10953846153846154	130	VELGNRNARLTAAYLAGTGVAGYALWWKGQDLGSFRSWSEGWFGEGTYAGGADKASHFVMGYVFGRLFEGGYEKVGNEEASARWLSVGAVAASAVLVELGDGYTSFRFSWEDALITTLGGAAGAAIEAAG
TVQ14898.1	-0.10944881889763777	127	SRRLWLVGSAHVAGYTGTLLVLNHMWYSDHPRSSFGFYNDLASWKQMDKTGHIMSTYHFSRISHNTFRWAGLNNNQAALWGSISGSAFLTTIEILDGFSEEWGASWSDLAANTIGSLGFYTQQITWE
MCA0395800.1	-0.10937007874015747	127	PGRVWGVTGAHALMWTGSFIALNKAWYADYPRSAFHFFNDGAEWNQVDKAGHAWTAYQLARGSAATWQWAGMNRRKAAWLGAASALAFQSVVEIQDGYSAEWGFSAWDMAANLGGASSFLVQELAWQ
MBN2040743.1	-0.10931297709923662	131	KYSPYIRKGLYITGPLFMAVYGFATWGWDTRESFTLRPETYMGAHAADGASDKYGHLYGNFIIKRFTTFLFRATGSSSNKANLEGALLTEIITLGGEIGDGFGPNYGFDPYDILFNNIGIFLAVLLDYSPF
MCC6551383.1	-0.10904761904761906	126	PWKMTALGVVAGGIFTGLHIYYSNTWWKDKVHYFKFAQDGFYARNMDKASHIYTANAFTVITATGFEWAGLSPSKSLLYGAITSMAYETYIEVNDGLAPNWGFDWVDMGANLAGALYPFLQNEVKP
WP_091505597.1	-0.1089516129032258	124	HKKLLYGGGAAYTLGMVGLDRLWYAKEPRSNFHFFDDSGEWLQIDKAGHFYTSYQISRAATGLLLQTNMPRRRALWVGGVTGLVLMTPIEILDGFSSAYGASLSDELANASGAALLLSQTLLWG
MBN2262745.1	-0.10818897637795277	127	KTALYWVAGSHVGLYAGTWLYLNKIWYKDRPKVPFHFYNDLAGYNQIDKFGHATTAYHESRISYYSFRSAGMSKNKALLYGGTMGFMLQLPIEIADGLNYGWGFSWGDIVANTFGSALVIGQEYFFD
WP_161819366.1	-0.10779527559055117	127	KKRVRAAAATSMALYAGAIVALSDAWYKNYAQTAFHFFNDNSGWLQVDKAGHVYSAYNLTRLNNGLWQWAGVPHRKRVWISGLSSTAFLTAIEVLDGLSEGWGFSLGDLGADIAGSGLYMAQELVWN
MBL8111502.1	-0.10776923076923076	130	PPSTGKIVALAGAYQAGVAGAGYLMWWKGRGLGTFVAKSEGWFGPETYAGGADKTSHFVFGYLGSRAFRSGYEAIGVEPRAARLLGGASGVLGAWAVELGDGFSEYRFSWEDGLITSAGAAAAVLLTEAD
AXE16633.1	-0.10755905511811022	127	YRALRWLLAGESVAYSASIYGLSKAWYKTPFTNFSVKDDFHEWKQFDKVGHFFTAYQICRHTAAVYKNTGITNRQAALYGALSGFLFLTPIELLDGFQYPTYGFSPSDMVANVMGPSLYLGQYALWG
WP_185284567.1	-0.10753968253968252	126	AARLPVLAGGVAVVYPTGLYLLSRSWYTGERVPLHWFNDWPEWKQLDKAGHFWTAFHESRAAVDLLGWAGLAKRRSRWYGGFVGFLLQSPIELLDGRSPAYGASPGDLAANLAGSVGLLTQQLAWG
MCC7438240.1	-0.10736000000000002	125	ITTTALGAAYGGLIYGLHVLQSNAWWKDNRQDFHIQDDWDYALQVDKIGHTYGGYYMSYILGEGVQGCGFSVTASRWIGAALGFLYQTYVEVEDGYGPQWGFSPTDFAGDFLGAAYFITQHYVPA
MCB9196934.1	-0.10700787401574804	127	KSRRNFAWITEGAGAVSSITLLNAVWYKNYPRSPLHSFNDNHEWLQMDKVGHAMTSYYIGLSGIEVMKWSGMKSKPAALFGGALGLVYLTGVEVLDGTSAHWGFSWGDMMANTGGFLLCSGQEFLWH
WP_215237527.1	-0.10619047619047618	126	YPLLRGIFAAQSALYLGTIYGLSKSWYKNPLTKFTVKDDTHEWLQMDKMGHIYTAYQIARHTAAIYRTTGISKRQMLVYGAVSGIIFQTPIEILDGFSPDYGFSPGDMIANISGSVLYLGQIALWD
MBP7273386.1	-0.10582677165354329	127	KKRQLWMGTSLGLVYTGTLVSLNEIWYAQYPRSSFHLFNDWKEWLQYDKVGHAYTAYFETDWLYNAARWSGMNRNNSLWVAGVGGSLFQFTLEVMDGFSEQWGFSVGDFGFNTLGVGLFVGQELAWK
NND33351.1	-0.10535433070866138	127	QSRFYTIAASGALIYGSTVVGLNQAWYKDFAKTSFHFFDDRGEWLNMDKAGHIFTTYFESEISYQGAKWTGMKERNAIWLGAGLGLFYQSTVEIFDAYSSRWGFSVADMLYNVVGATLFASQQAAWS
WP_132055856.1	-0.10468253968253972	126	ATRKWIAAGGTTLVMGGALLLFVQSSEYKYTSKFHVDRGGLDYLGMDKMLHGQLSYTTARLLHGTLNWAGVNEKKSIWVAAGGSLLFMTAKELIDAHNPRWGWGWADVGANIGGTAFWAAQQWGWG
MCB0661897.1	-0.10448818897637799	127	PRRFYTIAGIGTVIYGSASIGLWNEWYKNYPIGKFHFFNDWEEWKQVDKAGHFFTSYIYANYCFEGALWTGMNRKKAMWTGALVGTGLQLTVEVMDGFSEKWGFSMGDLAFNTAGTLLFMGQELAWQ
NNE30026.1	-0.1044881889763779	127	QGRFWTISGFTAVAYTGTVIGLNELWYKGFERSGFHTFDDWGEWNQMDKAGHAFTSYFETSYVYDFARWTGMKDRSALWTAVSLGTLFQGTVEMLDAYSEAWGFSFGDVAFNTAGSALFAGQQLAWN
MCB0736080.1	-0.10433070866141732	127	YKRARGVVALETGLSVGSSIGLYKAWYSGYEQSGFHWIDDSYGWLQIDKYGHAATAYHLVQFCYNMNRWSGMSKNKSMLIGGGIAYGFQTAIEFFDGLSEAWGASWTDAAMNTLGAATFISQEYLWG
MCB9016871.1	-0.10433070866141729	127	HNRLKMLIIGGSVIYAGSMTGLYQIWYKNYPQSGFHFINDNREWLQIDKIGHATTAYNVGMAGYETLRWAGLSKRKSAWYGGSLGFMYLTVIEILDGFSKEWGASPGDLLANTFGSAAFISQQLLWD
MBS4057413.1	-0.10338582677165356	127	PKRLNTLVISMGGLYGSTMFTLNQFWYKDYPQSSFHFFNDNEEWFQIDKIGHATTAYQVGYWGYEVFRWTGLDEKRATLIGGSMGFFFLTTIEILDGFSSQWGASPGDLVANTAGTALFIGQQLAWH
WP_075457669.1	-0.10304687499999998	128	KLRLGVVAAGTVGFGILTYDYFNRVWWKPTKVKKFIWRDDWNDVLKADKAGHLYASYVLSNVYKSIFKWVGFSGKTASLFGAGISTLYEVGVVELTDGFTTQWGFSPTDVISNMIGAFFPVAQEYFPG
MBK7763649.1	-0.10299212598425199	127	KNRFAAVCATQGIVWGGSLVLLNKAWYSQYPRSTFHFYNDLGEWNQVDKVGHAYSAYWGAQISSAMFRWAGVSQKRSAIYGAGMGIAYVSVIEILDGTSQKWGFSWGDMAANLSGSLLFASQEYAWK
MBX7175755.1	-0.10291338582677165	127	RKRFELAVTGASITYSVFATGLYSAWYRQQGLGKFHFFNDWNEWLLMDKLGHSYSSYIQSELVYHGCQWTGMKKRNALLWSLGTSLLFQHTIEVMDGFGKGYGFSWSDVGANFLGSGCFALQQGLWN
MBI1807637.1	-0.10191999999999998	125	YTRLSIVGGTIATAILATHLYQQSGWWADNRAPFHFQEDLKYGLNVDKFGHVYAGAMLAFIGRKSLEWANIPKTPALFFGSGASLLFQTYVEVEDGFSAWGFDRVDFASDVAGAAWPIAQYYLPP
MBL7773239.1	-0.10181102362204726	127	KERFALVCGTQAAIWGGSMVALNKAWYANYPRSKFHFYNDSKEWLQVDKIGHGWSAYWGAQFSTALFRWSGVKKKNAALYGAGMGIAYVTVIEILDGFSAEWGFSVGDIAANTGGALLFSVQEYAWG
MBS1662411.1	-0.10149606299212596	127	PGRVNGTIIVESAIGAAVTFGLNYLWYKKFAHSKFHYFNDNNEWLNVDKVGHATTAYNIAAIQSDLLYWGGVKRGTAAIIGTATALGFMSMIEILDGHSEKWGFSKGDMLANLAGCVLYEGQHLMWG
RTL58431.1	-0.10118110236220475	127	RDRFTGVLITETITGLAITLGLNYLWYKKFPHSRFHFFNDNSEWLGMDKAGHATTAYNIAAVQNDIMRWTGMRPGTAALTGSLTALCFMTMIELMDGHSAKWGFSKGDMVANISGCLLFQLQQWAWH
MBI5646540.1	-0.10115384615384615	130	STRLWLVGGTIAAVNAGIMYYYFTTFYSPRESDRTKWHTFNDWYNADLNVDKLGHMWGTQVYSNTAYHIFRWTNMSETASMWWASSLALLLQCEMEMTDAYYKLWGWSWWDVGANAVGAFWPALQRSVPE
MBU2446808.1	-0.1011111111111111	126	YTRLAVLGGVTLATGIGLHIYQANAWWRDQRRNFHFQNDWEYALWIDKLGHFWAGSGVQHLFSSALEWSNVERKKSILYGAILSSVYMLYIEFEDGFATDWGFSPGDATADVLGSFYPVLQEYVPF
WP_081155102.1	-0.10111111111111107	126	HKKIVVAGASFAGYTGSLYFLNKAWYKDYPKSSFHTFDDNSEWLQIDKVGHLWTAYNTSRLLYVLWKWAGCTSNESVLIGTLSGFSYMTVIEFLDAHSAKWGWSWGDISANFAGSSIFLVQQLAWK
MCB9277599.1	-0.10102362204724408	127	KSRFYTCVAGGAATYAAFSVGLYNTWYKDYELVGFHTFNDGGEWMQMDKAGHFLTTFTETRLLYSGARWTGMKPRASAWTAFAVANFLQGTLETMDGFSSKWGFSWWDAGFNLMGSGLFTAQQLAWD
MBK6912772.1	-0.1008527131782946	129	GYKIASVLGAIAVVDFAGYNQLKNLWYTQRHSYWHTLDFAEDFRKYRWMDKFGHAMDAYFVSDLTAKAYRWSGVSGNSSVLLGALTGWLWMMQIEVSDGFFLEWGYSWGDVLANTFGAGFYILQQNNNE
MBI2620472.1	-0.09992125984251966	127	YVRLGIMGGITAGAAVGSYLYVKDVWWAESRSGFQFERTAERYALHLDKASHFWGAIGEADFFAGGFEWTGFDDRRARIYGALMSNVISLSVEMTDAFAVEHGFSIKDYLAGALGAWYPYLQLEIPA
MBE7170487.1	-0.09937007874015749	127	NSRRWLVGSASAAAFGGSFIFLNKAWYQDYPRTSFHFFNDAGEWLQMDKAGHAWTAYTSSRLLYGAWRWAGLKNEKAVLLSTLTSLGYMASIEYLDGRSAGWGWSWGDITGNTFGASLFAVQQLGWK
MBL0293928.1	-0.09874015748031495	127	KKRLIAVIGTESALYAGVMVGLYNYWYKDLGLSKFHFFNDGNEWRGVDKAGHFMTAYTYTYFGYETFKWAGVSKRKSLWYSFAGSNFLQLSLEFFDGLSPKWGFSYYDILANTTGTSLFALQELIWN
NTW31165.1	-0.09842519685039372	127	PKRLRAVLISEGTAYAGSMFLLNQFWYKDYPRSSFHFFNDNAEWLQMDKVGHFTTSYYMGVSGIKLLKLTGLEHKKAVWYGGAVGAIYLLNVEILDGFSSQWGFSVGDFSANTLGASLAIGQELAWN
MBW7866752.1	-0.09771653543307085	127	KKRTIWVSSVVGTGWVGSIVGLQGVWYKDSWSNKMHIFNDSKEWRGMDKMGHAFTGNMIAKNMSALYRWSGLTRNQSLLIGSSISFGYMATLEILDGFSTNWGFSWSDIGANSLGIAWNVWQELAWQ
MBQ5611663.1	-0.09698412698412698	126	PKFVGVASTTLLAYGAAYWLILDKGWWDEGKTDFHFENDFYYAKNLDKLGHFASGVLMGEFFYEGYHWAGVSERNAYLFAGSSAFLTHVAIDIKDGYSPEWGFSVFDVFFGTLGGFYPMAKRYVPL
MCB9089600.1	-0.09671874999999996	128	RQRLYLVSGFTGLAMTGIYIAHIKPWWSGEKQGFRVKFDWVNNYWLEVDKFGHFYANIQATRATASLFRYAGVDRRKSLWIGATNSLLLYTAFELTDAGFADWGFSVPDYVANVLGAGYPLLQEYWPV
MBL7802966.1	-0.09622047244094489	127	KARLWTAAGAGTGAYTLAMAGLYNSWYAEYPQSDFHFFDDGREWMQMDKMGHWLMSYQESRWIAGGARWTGINRRAAAWTGFAGGQLIQTSFEIFDGYSAQWGFSWGDVAFNLLGSGMFLGQELGWG
HAP01511.1	-0.0961417322834646	127	KCRVAIVSATWATTYGGALIGLNALWYKNYPRSSFHFFNDIGEWNQIDKVGHTYTAYFESQWSTKAFLWSGMQKKKAYILGAVTGFSLQTTLEILDGFSAEWGFSVGDISANTIGSAINMTQNFLWN
TCJ19262.1	-0.09480314960629918	127	GRRKVLVDGMAVGIYGGMLAWLNGAWYKDYEHSAFHTFNDIGEWQQMDKVGHAWSVYSMSHIGYGLWRWSGYSNKKATLLAAGSGLAFMLGVEYLDGRSAEWGWSWGDAGADLFGAALFATQQLCWG
MBK6610383.1	-0.09433070866141734	127	KTRLWFVAGGSTATYTASMVMLNKTWYSQYPRTQFHWFKDWDGWMQIDKAGHAWTAYFEAEYLTNLYQWAGLSLPKAALLGGGTALVYQNGIELLDGTSVGWGASPGDIAANALGAAAHTIQALTWR
PWT73000.1	-0.0936220472440945	127	PDRLRGVVITEIAGGVLISVGLYYLWYRKHPRSSFHFFNDNNEWLQVDKVGHMTTAYNIGVIQYDLMRWCGVKNDASIAIGSLTAIGYMSIIEVLDGFSSKWGFSKGDMVANLLGTAIFAGQQKWWG
MBS1910453.1	-0.09346774193548386	124	LRASIVGAVYTGVLVGLHMNMEKAWWRQGAGFHWKNDWDDVLQVDKAGHAISGYLMSYGLSEGMMGAGIARETAMVLGSGLGLLYQTYIELEDGYSENWGFSPSDMAANTFGVSLFLAQHYIPD
NOR44917.1	-0.09343749999999998	128	KTKLTIAMSSSVFVVAGAYYAVKTAWWYDISPDFHFDQGADLHYSKNLDKVAHLFGGYVVQDLYYRSFRWSNMKEETALWTSFGFSVFVQVMIDIKDGYAPHWGFSLYDVGAGALGASFPVFQHYYPF
HGG70805.1	-0.09307086614173223	127	NSRTWLVSGINAASYGGSLMILSAAWYRDYDKTPFHVFNDSKEWLQIDKLGHGWSAYNTGRASAALWKWAGFSNKNATLIGGLSGTVYMTVIEFLDAHSSEWGWSWADMAANLFGSGLFIGQQLAWE
TMI98155.1	-0.09267716535433071	127	RKRQWIVGGLNVIGYGTSLIIFNNTWYKDYPKTSFHTFNDNGEWLQMDKVGHAWAAYNAGRASAAMWVWAGVEPKKAAWIGGLSSTVYMTVIELLDAHSSQWGWSWGDMAANLFGSGLFISQQVGWG
HHD22996.1	-0.091984126984127	126	YSRLAFIGGTSLAIGVGVHIYQNRAWWLGSRARFHVENDWSYAMNFDKIGHFWAAELLSSIYADLYRWAGVERKQALLYSAATGFLYELYVEIEDGLHRDWGFSPGDAFGDVLGAFYPILQEQFPL
MBW2525727.1	-0.09176923076923077	130	GSQIASVAWELAAVFGALTIKGAVVWKWGTASFRFNPEGYFGTDTGSFGMDKVGHAYSTYVLTELLTDRIRANAEEPDGAPITAAPLAMTVMLYVEMFDGFSVDHGFSYEDLIFDSFGTAFSVLRNTIPG
MCB9740439.1	-0.09157894736842101	133	TRNQLGITLATVSVHAAFAVWTWAIWYRKLTPSDEFLIRREGWFGADTYAGGADKLGHFLGNYALTRGTSQLLEAAGLRPVPRLLLANGLTFFSYLMIELKDGKHARFGFSPEDMVANLTGNLVATAFELWPA
TAF32900.1	-0.09104000000000002	125	TNRRWLYTAAGTYTVGMGVLSVMWYRNMMSPNFHTFNDNNQWCGLDKLGHAFTTYQIADAIFPRLATGPYSRSKQIFLSASVAALAMLPIEVLDGFSKNYGASTGDALANTTGAILWAAQQLTSC
MBT5956252.1	-0.09064	125	ESMIKTSLFLILSQYLAYKYVLQPGWWFGEEEPFRYETASYAKLADKIGHAYSGYLLSNLNTDLLISSGLSWNKATLYGGLISFIQMFQLEYKDGVAPEYGFSKYDIYSNTTGILYYYLQHYIPF
KUK56878.1	-0.09031496062992127	127	PQRMKYIVGGGTLLYGATLVGLNYLWYEGYPRSSFHFFDDSKEWLQIDKAGHAVTPYLEAYYLQHVFRWAGMKPKPAAIYAGLTAFMLQNTIEVFDGFSAKWGASWSDIAANFMGSVLMTTQEVLWN
MBK8701384.1	-0.09023622047244093	127	QGRLTSALVFAGTAYTAFSVGLYNSWYKNYPQGKFHLFNDAAEWNQMDKGGHVFSGYFQSLFCYRGARWTGISENKAITMGLLCGALFQSTIEVMDGFSTEWGFSLTDMAANTAGLAVFYAQQRLWQ
WP_157974317.1	-0.08976377952755904	127	PARFRTAAGAGIGAYAAAGVGLYAIWYRNYELEPFHFFNDWPEWEQMDKAGHAFTAYFFSRTAFAGLRWAGLKRPAARYTALGVANLLQATIETMDGFSSKWGFSVGDMGSNLAGSLLFTVQDIAWQ
MBI1266119.1	-0.08960629921259837	127	SLRLPLTIGGSSAIAGTTLSGLYFLWYADYPKSSMHSFNDWDDYFQMDKAGHTMTTYSIAQVCHKTYHWAGLEDRKSLLVGTAMAMGFQTAIEVMDGFSAGWGFSWGDMGANTLGAGLYTGQHLLWQ
NLN96561.1	-0.08874015748031495	127	RTRLTYTILGASSVYAGSMGGLYYAWYRDKPMTSFHFHNDARQWLQMDKGGHIVSSYYIGKLGYEALRFSGVNEKHSTWFGGFTGSVFLFTVEIFDGFSPEYGASVSDFLANLLGSSIFISQQAAWH
MBK9292433.1	-0.08866141732283465	127	KPRLRFIVGATAVAYTGVFYGLNELWYKGYPRSSFRWINDGGEWLQLDKAGHAITPYQTSRLYAGALRWAGVEPRKAALYAGISMFMASNTIEVFDGFSAQWGASAWDIVANFTGAGLMTAQELLWQ
MBE2219592.1	-0.08817460317460317	126	YIKFGAITGVTAGAFWWLHNYQKNAWWSGQRGPFHIQNDWDYAMSADKTGHFFDGALIQAIYRGGFEWAGFSPTASVWMGAAFSIAYMTDIEIEDGFATDWGFSMGDQICNVAGALYPVAQYYWKP
NLT49996.1	-0.08816	125	YPVIITLGAVTATSLYFINDYYQNTWWRDKAEFKFMNDWKYALWIDKLGHFYGTYLQSFAFSSGFEASGFHTEESAWYGASCALALQLYIEVQDGYGPQWGFSPGDAVSDLLGSSYFVLKYYYPY
NLH53504.1	-0.0875590551181102	127	PGRMRLLVAGGAAAYSATLVGLNYLWYADYPRSSFHFFDDSGEWLQVDKAGHAVTPYLEAYYMMHALRWTGVDRKKAAVYGGLTAFMLQNTIEVFDGFSEGWGASLSDVAANFAGAALMTSQELAWG
MBK5279884.1	-0.08679687499999998	128	KNGKVLVHSISGGIYVSTFVLLNELWYSGYDRSAFHFFNDSKEWLQIDKAGHMHAGYFIAANVLYPSYKLAGYDNKKATYLAMSVAWVYQATIEVLDGFSLKWGASWSDLVANSIGVGLAGTQQLHWG
MCE1167950.1	-0.0863779527559055	127	KTAVKAVAITGAAIYAGGMFGLYQLWYKDYPQSNFHFINDNAEWLQMDKMGHMTTAYYTSYLSSEALKLTGLSHRKSDIWGSIAGFGFMTAIEILDGYSAEWGASPGDLIANTTGAGLYIGQQLLWG
MBK8879336.1	-0.08566929133858267	127	KGRLWLLAGGGAAAYTAASIGLYHIWYKDYPLGKFHFFDDYGEWENMDKAGHLFTAYAESYLAYKGARWTGIQERPAAWIGAGVGTLLQATIEVMDGFSEGWGFSTADLAFNTAGVGLFLGQELLWQ
MCE3007505.1	-0.08543307086614171	127	RGRLRPIVLGTAAGVTGLYAGLATVWYADQPRGPWRWFNDGAEWQQLDKVGHAYWAYQESRMMMDLLHWAGLARTPRVILGGLTGFVLQSPIEILDGSVSTYGASSWDLVANASGSSLAILNELLWR
TAH01165.1	-0.08511811023622046	127	KTKVWVVASAQSALWAGSFIALNKAWYADYPKQSFHFFNDLPEWLQMDKAGHVWTAYQISRVSGDIWRWTGINERKAIWLGGISGVAYQSIIEILDGFSAEWGFSIWDMTANVIGSGAYVSQQLLWK
MBS1605631.1	-0.08503937007874016	127	PGRVNGTIIVESAIGTAITIGLNYLWYKKFAHSKFHYFNDNNEWLNVDKVGHATTAYNIAAIQSDVLHWGGVRPGTAALIGTGTALAFMSMIEILDGHSEKWGFSKGDMLANLAGCLLYEGQYLLWG
MBL0331641.1	-0.08488372093023255	129	PATVIGFGSALLALATTITLYQQAWYPDSTSGKFNFESLDYGWKYSLQLDKLGHTFGGFISTYFSNEAFTACGMNPDDAAFYGVIGGLFFQTFIEIQDGFHSNYGFDWTDELSNVLGASYFYIQRKIPA
NQU32775.1	-0.08472440944881891	127	KKRLNTVVYTASGLYVATLGVLYFGWYKDNELTKFHWYNDNKGWLQVDKVGHANTAYVISNYAFWFLRSAGVDNNRSAIFGGITGWSAMTVIEILDAFSAEWGASSGDLIANTAGAAFFTGQQLLWK
NLM93071.1	-0.08401574803149606	127	NSRLPYVAGLQVAGYSTALIALSQAWYKDYPRTSFHFHNDLPDWFQQDKLGHVAATNHLSRLSAASLSWAGLGNRQSAWWGMASGMGFLTAVEILDGYSLEWGASLSDMAANTLGAAAFLSQQLLWE
TVQ77306.1	-0.08401574803149603	127	KTRLALVSSSIGGFYVGGMIYLSEVWYRDQPRAPFTFYNDNAGWNQMDKWAHAYVAYHQSRVGYHALRWSGVSKNKALWFGGTLGFVLQLPIEIFDGMYEGYGFSWGDVWANTAGSALFIAQEYFFD
MBI4947133.1	-0.083359375	128	NKRYVSVVAFQGLAYAGTIVQLSNTWYKDYYYHASFHFFNDGNEWLQMDKAGHMLTSYYLGRMGIDMMEWSGANQKKNILLGGTMGFAFLSTVEILDGFSQGWGFSWGDFSANTIGSGLIIGKNLLQH
MBI1192218.1	-0.08291338582677163	127	TGRVIGVSGTITGLYAGASVALYNYWYRDYDLGRFRTFNDNAEWLQMDKGGHVLGAYFQTFWAYELFHWAGMPKGKAIGYAALTSTVIQGTIEVFDGFSEEWGFSGGDILANTTGTVLAAGQQALWD
MBD80144.1	-0.08283464566929133	127	KKRVATVAGVAGGTYIAGLTFLGAIWYKDHARVPFHYYDDSKGYLQMDKAGHAYAAYYQSLVMTRSLRWAGVSKKASLIIGGSFGLIMQTPIEIFDGLYEGWGFSWSDMIANTSGALLFTVQEALWE
MBQ5855957.1	-0.08236220472440944	127	KKNIGIVIGTEAALYAGTMTGLYYLWYADYNQGKFHLHNDNSNWLQMDKGGHATSAYYIGSLGYEALRLAGCNEKKSTLYGAPIGFVFLTTVEFFDGLSSGWGFSWGDMAANAFGTALFMGQQALWH
MBK6701894.1	-0.08212598425196849	127	HTRILLAGAFTFCTYSTFSIGLYQAWYKKHNLTKFHNFNDFGEWQQMDKLGHLFNGYFQSDLCYNGALWTGINRKKSLWIGIGISQLFQTTIELFDGHSMDWGFSWPDIAANLVGSTFFLGQDLIWH
MBK8954660.1	-0.08102362204724406	127	SNRAFLAGGFATATYAAFSLSLYHAWYSKNGLGKFHYFNDHREWLQVDKTAHVFNAYFQSAYVYRAARWCGYNENHALIWSTSMSLLFQSTIEVMDGFSKDYGFSWPDMAANFAGAGFFTAQQLLWS
HDP80521.1	-0.08068702290076336	131	KYHYGIRAWMYAFGPGFVAALGILEWNWFDKNAYNYNPSRVCGADALNGMADKMGHLYATYTVKRLSTFLYRATGSSPFRANVEGTVYASALQFLMEVGDGFSSAQGFDIYDVVFNQIGAGVGFVLDAVPA
MBU3741319.1	-0.08031999999999997	125	APTIALGSAYAALAVALHINQSNAWWKDDRGPFNFAEDWPYALQVDKLGHMFSGHFMSTFIGDLLMDCGFKQETATILGGTLGLAYQTYVEVEDGFATNWGFSPSDGIANVVGAGFYVAQYYVPY
TAK43367.1	-0.08023622047244093	127	KGRLWVSAGTGVAIYGGLSIALWKAWYKDFPLTRFHTFNDWGEWKNMDKSGHFFSAYTYSSYSFKGACWTGMKRRNAMWTAIGVGTGIQATVEMMDGFSQGWGFSLGDIAFNTMGVSFFAAQELLWK
QQR97537.1	-0.08000000000000002	127	KSRIGFIAGFNGGIYAAANIWWNSAWYSKYNKSKFHFFNDWKGWYQVDKIAHGFNSYFITDWSYHMFKWTGIKEKNAIWIGMLNAQMWMLSIEINDGLQKKWGFSWGDIAFNMTGSLLFGIQQYLWH
HHG86486.1	-0.07929133858267717	127	KRRLGVVTGVTVGGYAIAYGGISYSWYRNFPRTKFHFFNDNHEWAQVDKIGHVTGGYQGGRGMIAMFKWGGMGRKKVAFYGGMMGFLAMAPLEILDGYASKWGASWGDLVADFGGGFLAFGNEMLWS
NLB62693.1	-0.07903999999999997	125	GKLTLVASATSLSFLGSWFLVFRKAWWDESTTKFHFKNDFEYAKNLDKLGHFYAGALIGEGFYDGLRWSGVSEFKSHLWAGIFASLTHVGVDIKDGFSSWGYSVWDVVGGSLGGFWPMAQKYVPF
MBX3160201.1	-0.07878378378378378	148	RSRKVAAVATLAGLYAGFTGWTYFAWYRKHHPLAQYKWGCFALCEGADGNIKIWSKEGWFASTRYAGGADKLGHAWATMGLARLGTEMLNQWGGYDRTASALIGAGLAELLFFGVELKDGAYYEFSFGDLTFNTIGAGLAIALSLWPR
RMF31209.1	-0.07866141732283467	127	KKRVWVSATAGGAIYGGVSVALWNAWYKDFPLTGFHTFNDWGEWLDVDKAGHLFSAYIQSQYSYQGARWAGISPRHARWIAVAVGTGLQATIEIMDGFSEKWGFSWGDIAFNTAGVGLFAAQDLLWQ
MBA3540991.1	-0.07862318840579711	138	THHPIAAVATLAGVYLGFTTWTYFAWYRNVMKNDEDPSKPPFVWGGDGLFGVTEYAGGSDKLGHAWATMTLGRAGTETLVRFGGYDRVASAAIGAGLSELLFFGVEVKDGYYYQFSYGDFAFNTLGALLSFGLSVSPR
HAQ70071.1	-0.0784251968503937	127	VKRASLALGTEGTAFIGTLSALQFAWYTDYQSTQFHFFNDWEGWMQMDKLGHATTAYQAGNNLYKINRWAGIKEKNSIWLAGGLSYSFQLAVELMDGFSSGWGFSNYDLLFNTIGSGLFISQQLGWH
MBC8006565.1	-0.07809160305343511	131	ETRRFRTRLVLLGAPAGVALYGASSWWGSEVSDFHVVHEGWFGQETYAGGADKLGHGFSAYLGMRLATWALEWAGNSHVDAMRTGSLLSLGTFMAIEMFDGFSEDYGFSVEDAVISVAGIGMGYALERYPA
MBI5646998.1	-0.07714285714285714	126	WDHAAIMGGALTITITGVHMYQMNAWWKDQRTSFHFTEDAAYALNVDKAGHFLGGAFCSFLGRKSVEWVGVSRGASAAWGSVIGALFELYVEFEDGFARDWGFSPGDAYADLLGAGWMYGQYAVPG
NLH60608.1	-0.07666666666666663	126	TDMLLKMGIIYSAGWGVIHYFKQKSWWANEKVPFHIYWDMDYSLEMDKVGHFYAGTLLAHAFGAGLEASNMEVSDRIWLASGLALLFHTYVEIEDGFAPEWGFSPPDMACNVFGASLPILQYYEPF
MAW88183.1	-0.07653543307086613	127	KSRFLIAASTGATIYGAASIGLWKAWYEDYELSGFHTFNDWGEWRSVDKAGHLFSAYMECNYAHQGATWTGMNRRAARWTAIGIGLGIQTTIEVMDGYSAHWGFSWSDMAFNGLGAGIFLAQDLAWG
RYF70720.1	-0.0763779527559055	127	KGRLAIVIATESTLYLGSMAYLQFVWYDGDKRVPFEFYNDSGGYLQVDKFGHAYGAYLESYLGYHALRWAGVPKRKALLYGATLGFVLQAPIEVWDGLYEGWGFSWGDIGANAFGTSLFLVQEQLFD
MCC5945160.1	-0.07632812500000001	128	ARRTRRTVLGASAAYVAGMSALYFLWYHDQGLSGFRLYNDNSHWQQMDKFGHGFSAYRISMASNRILNVALKHPQNRSMLIGSAVGFGALFPIEVFDGFSPAYGSSWGDLLANAGGSLFFLSQQYFWR
TVR74564.1	-0.07606299212598423	127	RKRLCITLSATAVAWGGGMLLLNEAWYKNYPRSSFHFYNDMGQWYDMDKTGHLFSSYTLSLAGMHLMKQTGMESRKAAWIGGLYGPVFLSTIEILDGFSEEWGFSVPDMAFNIAGSAIAVSQELLFG
MBK7809874.1	-0.07543307086614179	127	HQRLLISSGFSAICYSSFSIGLYHAWYKEYNTGKFKLFNDAGEWRNMDKLGHLYNGFFQSDLIYQGARWTGMSKQTSIWTAMGVSMLFLSTIEVYDGHSRGWGFSWPDMAANVLGVGLFGVQQSIFN
GBD89566.1	-0.07444444444444444	126	YPVLAGISAVTLASGIGIHIYQSNAWWRDKSSRFRFVNDWKYALWLDKLGHFYGTTLLYHAFSSGLEAADFNSDKAAVYSAIGAFAFQMYVEIEDGFGKNWGFSPGDAAFDLMGALYSLGQHYYPV
MAT39489.1	-0.0740909090909091	132	FRKLSALAATSVVFTSTLVHGYINWWEGNYQPFGFYDPVERGGWFEEPAILGMDKIGHLYGSYLAYTVQKAILEWGGYSPGTARTLSASFAFGIGMLIELGDGFSDYSFDWRDLLMDAAGIFFGVAREEYPS
TVR77616.1	-0.07393700787401573	127	RGRLWGVSGGLVGTWGITLIGLNELWYKDYERTSFQFFDDSREWLQMDKVGHVYNSYYMSRFGTGLYRWTGLEEKKAIWIGGLTGTFLLSAVEILDGFSAEWGFSISDFGANMLGSGIVIAQELAWQ
MBE2219591.1	-0.07380952380952384	126	PVRLTILGVMAAGAFTGFHIYYANTWWKDQRDYFKFAADGYYARNMDKASHIYTANFFASATSVAYEWAGLSPSKALMYGAITSLAYETYIEINDGFAPNWGFDWGDMGANVFGAVYPILQNLAPP
TAL36580.1	-0.07320610687022902	131	KNQTTVRTSMYIFGPAFVTVWGLVEWGWFSGHSFKVHPTDVWGADALDGGSDKLGHMFGAYTAKRAATFLFRASGDSRLKANLMGAAYAEVVTLILEFGDGLSTAYGFDPWDVVGNNVGILAGFLLDQFPV
MAT39383.1	-0.07317460317460318	126	IDHALIVGGIMVGTLTAVHIYQRNAWWSGDRVPFHVQDDPEYALNVDKAGHFYGGAITSYLSQRMFQWAGMSVESSVWGGFAFGSIFELYVEVEDGFAPDWGFSPSDAIADVVGAAWPVGQYYVPA
MBK8503034.1	-0.07307086614173226	127	PVRFVMVASTGAVIYGGTVIGLNEAWYKGFDRTSFHFFNDRGEWNNMDKMGHLFTSYFETELSYRGSRWTGIRENQAIWLATGLGILFQGTIEMFDAYSARWGFSVNDMIYNLGGTGLFALQQWSWQ
MBK8968960.1	-0.07251968503937009	127	KARLWAGVGTATALYGSTLVVLHRDWVADGSTSRFHTTNDLGDWNQMDKMGHGFLAYNQSRWLFAAARWAGIRPHAAAWTGFAGGQVLMTTLEVFDGLSTPGGFSWSDMGANLLGSSLFLAQEIGWH
MBL7923935.1	-0.07236220472440945	127	RDRGHLVGFAAGSLYMGGMSALYATWYREYPMGKFHFFNDEEEWLQMDKMGHCGSAYYLGRWSSGLLKWTGMPDTKAYWLGTGMSYAFLMTIEVFDGFARTWGFSATDIVANTAGAGLFLTQALAWD
MBD1209332.1	-0.0721774193548387	124	GKALLYGGSYAALVGAAQIYQYQAFWADRGSFRIIDDGDLALDADKGGHIFAGYFMSKLSTDVLLTAGMSEDLATIGGGLMGLGYQFFVEVQDGYGKLWGFSPSDMLANSIGAGLHIAQRYVPG
MBI2417637.1	-0.07191999999999998	125	IPAIIFGGVFTVAVGGLYINQKSNWWSNERRSFHFEEDWVSALQVDKFGHAFGGYSTAYLMREGLLYSGLSDEHAHWYGAIFGLAYQTYVETGDGFASDWGFSPSDFYYDAIGAGYFLAQYYIPS
MBX2874205.1	-0.07157480314960628	127	NGRFWTCAIAGTAIYTGFSIALYETWYKDYELTGFHTFNDWGEWRDMDKMGHLFTAAMESRLSFGGALWTGMDRRKAMWTGAAVGTLLQSTIEVMDGFSAKWGFSWGDVAFNTMGTGVFVAQELLWQ
HDX41077.1	-0.0715322580645161	124	YTLTAAGSIYVGIMVGLHVYQKNTIWNERAEFRVIEDGDYAQGVDKLGHVYGAFIMSYYSGELLQGAGVAHRHAMLYGALMGIVYQTYVELEDGVGKEWGFSPSDLAFDVLGSCYFLLQQSVPV
WP_187467574.1	-0.07141732283464568	127	KNRFYLSAGTGAALYGAASVGLYQTWYAGYDRVGLHSFDDWGEWNQMDKAGHVFTAYMFSRYAFAGVRWAGVERPGARLMAFGVANLLQGTIEVLDGFSSEWGFSWSDIGANVTGSLIFTAQDLAWR
MBP8726566.1	-0.07047244094488192	127	LNRVWIAGGVAATSYTAFSIGLFQAWYRKNGLGKFHFFNDAGEWMHMDKAAHAFSSYFQSEWGYRGARWCGYSERAALLWGNSMAMLFQTTIEVMDGYGKDYGFSWPDMAANMIGLGIFTSQQLIWK
WP_183495525.1	-0.07031496062992125	127	KSRFYTSAGIGAGAYLGFGVGLYSIWYKGYELEGFHTFNDWPEWEQMDKAGHAFTAYFFSRSAFAGLRWSGVRRPVARYTALGVANLLQATIETMDGFSSNWGFSLSDMGANLAGSLVFTAQDILWE
OGU47288.1	-0.07023255813953487	129	TLRLAGMSGVVLMGDVYGYSRLKDLWYNWPTTKFHSIDFSEDFQKYKWMDKYGHFLHAYFAAGLFSRGYRWAGFSGENSVWYGSLTSWLWMFQIEIADAFFEKWGFSWGDLLANTFGAGFSALQQIYPE
MCC6754228.1	-0.07000000000000002	127	SNRAILAGSFTAATYSIFSIGLYQAWYKEEGLGKFHFYNDHGEWLGVDKAAHVFNAYFQSDLCFKGARWCGYSDNSSLLWANSIALLFQSTIELMDGFGKSYGFSWPDMASNLLGAGFFTGQQAIWG
MBR9977861.1	-0.06969230769230768	130	GTRLWLVGGTMFTANTAILVYYYTTFYNDEYATRAPFHSFNDWYNADLNVDKLGHIWGTQAYVQALYHLFRWTNMQQCEAMYWSSATAFLFQLEMEITDGFYEKWGFSWWDMAANTVGAVWPNLQRAWPS
MCD6178688.1	-0.06944881889763779	127	NKRLIPTLTAAGTTYAGGMTALYFLWYKNYPQSSFHTLNDNAAWLQVDKVGHSTTTYHLAKSSYTIFKWSGMTDNKALFIGSLAGLTFQTSVEILDGLSTNWGFSWGDFGANIAGTAIFAGQQILWK
MBX3163999.1	-0.0693700787401575	127	KTRKIVLVSASSVLTVGSLVGLNVAWYKDYNTGKFHFFNDNAEWLQMDKVGHAYSTYQSARLMMNAFNWASYNKKQQLFIGGSIGFAYLTAIEIMDGYSAGWGFSWGDMLANAFGTSAAITQQAFWN
KAB2893708.1	-0.06903999999999996	125	LPLVGMGVAYAAVFTALHINQTQAWWKDKTGGWHVIEDLEYARWLDKYGHLFAGYAMSTLPADILMEAGVEQEQARWIGAGLGLLYQTYVEVQDGFAANWGFSPSDEIANVAGCTYFLLQYYVPY
MBU3699386.1	-0.06903225806451613	124	VPTLAISAAYTGLFVALQAQMSSSWWQRSGSFKIQEDGDYARYADKAGHFFTGFTMSTIMGDALMECGFNYETSTWLGSAMGLAYMTVIEIQDGYATTWGFSPSDQIANTTGAVFYAARNLVPS
TMI75480.1	-0.06834645669291338	127	KGRLWTVGAINVIGYGGSLILLNSAWYSGYAKTSFHTFNDSKEWLQVDKVGHGWTAYNAGRVSAAMWRWAGLPQKKAAWVGALTSTAFLTGIEFLDAHSSKWGWSWSDIAANFVGAGIFVAQETGWR
MBK8721155.1	-0.06834645669291337	127	PTRFWLFAAGSTAITSSAFISLNNVWYSQYPRSSFHLFDDYGEWENMDKFGHVYTAYFQANLISNGYRWAGVSNNRAAWAGFVTASLYQGSLEYLDGTSTNWGFSISDFISNEIGAGLFLAQQLTWK
MBL7753031.1	-0.06779527559055118	127	KKRLALVCGSQAGIWVGSMVALNQAWYANYPRSSFHLFNDIGEWNQVDKVGHAWSAYWGAQFSASLFRWSGVSRKRAALYGAGMGIAFESVIEILDGFSAEWGFSLGDMAANTSGSLLFSSQEWLWE
WP_150089105.1	-0.067421875	128	NGHKWLAGGLALAGMSGSLLYLTHTTNYQYGSNFKTVNDAANWLQLDKAEHVFMAYRTARLLTSLGTRAGITPQKAVMMGSAGSLLFVTTKEFLDGRNAIPGVGWSWLDMGANATGIIFFAAQELTWQ
MBL0034335.1	-0.06716535433070861	127	HVPLGVVAGGSALVIGGTLIALDQAWYQQYERVQFHTFNDGDEWLQMDKVGHAFSTYTVGRWGKGLLDLAGVDRRVSTWVGGSVGFLYLTGVEYLDGRSAAWGFSWWDMAANAAGTGLFIGQELGWR
WP_037326623.1	-0.06708661417322834	127	YRALRWILAGESLAYSASIYGLSQAWYKPPFTRFSINDDSHEWLQLDKVGHFFTAYQICRHTAAIYKKTGITNRQAAFYGALSGFLFLTPIEILDGFQYPTYGFSPSDMVANIVGPSLYLAQYALWG
MBP9933456.1	-0.06653543307086614	127	KPRIWAVSGGQAAIWVSSMVALNKAWYSNYPRSSFQFFDDSGEWQQIDKVGHAWSAYWGAQFSSSLFRWSGVPRKKAALYGAGMGIAYLSVIEILDGYSAQWGFSVGDMLANSSGSLLYAAQEWAWL
KXB98634.1	-0.06653225806451608	124	YTLSAAGSIYVGIMVGLHLYQKATIWNERAEFRVIEDGSYARGVDKLGHIYGAYVMSYYSGELLQGAGVDHRHAMLYGALMGIVYQSYVEFEDGVGKDWGFSPSDFAFDIIGASYFLLQQSVPF
MBP6315539.1	-0.06496062992125984	127	KKRLKTVSIAQSGIWVSSLVGLNQAWYANYPRSAFHLFNDAGEWQQIDKIGHAFSANWGANLSSGLFRWSGLKRNKAALLGTGMGIAYVSVIEILDGYSTGWGFSMADMAANLSGSLLFLSQELAWQ
PJA97055.1	-0.06436507936507936	126	YKRLAFSATVAAGMGSVVHIYQKNAWWANQATKFHIVNDWDYALWIDKAGHFTATHFYAHLVSGVYDAANFSAEKSALFSAITALSWELFIEIEDGFGPDWGFSPGDAISDALGATFYIGQYYYPF
MBT8326935.1	-0.06433070866141734	127	PLRKKIVIGGNAVAYSATMFGLYHLWYKGYPLSSFHFFNDNQEWNQMDKVGHAFSCYYEGVVGIKMMEYAGFTHKQASIYGGAYGFFIQSGVEIFDGFSEGWGASVGDIAANTFGSGLAISQSLLWN
PLX04402.1	-0.06425196850393702	127	KYKMPAFSSGVGIGYGITMTGLYNLWYKGYDQSSFHWFNDSNEWLQMDKIGHAYSSYYINSIAFNGFLWASENRKKSLLIASLSSWIMVSSIEFYDGLSAEWGASWSDLIANTSGILLYTGQECLFH
MBA3456106.1	-0.06388489208633093	139	SRRKLAASLTLAGVYVGFMGWTYLAWYRVPTHPFAAGGDGNWKLWSEEGWFGKQRYAGGADKWGHAWATMGLARGGTELLYQAGGYSRLTSAIVGTTLSELLFLGVEIKDGFAYRFSYGDFAFNTLGAAWAFASSMSPQ
PKL39983.1	-0.06374045801526716	131	AHRDLARYSVLIGVPLLTFGFAFKAWDWGSSDHWIWRSEGFFGQNTQYGGFDKMGHLWSHYTITRASYNVFNYTEQGRPIKWLYTILIPASVGLAIEVGDAYATSAGFAWEDLVADSTGIFIGCMMERFPV
MBP6456334.1	-0.0637007874015748	127	TKRLYAVTGTYVAAWTGSILALNNVWYAQYPKSKLHSFNDSKEWLQVDKIGHAFSAYELSLIFSSALQWSGVDKKRASIFGALSGVTSLSVIEILDGYSAGWGFSWSDMLANSLGSGIYATQNMLWN
MBS1647880.1	-0.06369127516778524	149	RWRKVLLASSIGAYTVGSLTLLNVLWYQHYPRSAFHFFNDNAQWCQMDKMGHAWTTYNSGRVIMQAMKWAGFSTSPFQVDMGSLVQESMKWAGFTRTQSLIIGETFGILYMSSIEIMDGFSQKWGFSWGDELANVGGGALFSLQQHFWH
MCB9331671.1	-0.06307086614173228	127	PGRFWAALGTGTVAYGAAMAGLYHTWYADYPSGPFHTFDDAAQWNQMDKMGHGLMAYHESRWIYSAARWTGIAPQKSAWLGFAGGQLIQTSIELLDGFSTEWGFSWTDMGANLLGSGLFLGQQLGWQ
MBX2909530.1	-0.06220472440944886	127	KKRLAGVVGITTGLFAVSMVGLDRAWYAQYPRSKFHFFDDSREWNQIDKCGHIFSPYFISVYTYHALRWSGMKKVPAALTSGGMAFTYIAFIELLDGFSSKWGASVSDLGADFLGAALATTQFAIWG
MCB0711505.1	-0.060887096774193565	124	VPAVLTGLGVAGIVAAIHIYQQNAWWSDRREPFHFTVDWGYAAQADKFGHFFAGYMSSYTGYEALVSSGFSPDVAGWMGPLIGLSFQTYVEIEDGFSPFGFDPTDQYANTIGPLFFGLQHYFPD
MBK6331935.1	-0.06086614173228346	127	KARLKTVVALQGGIWVGSLVALNQAWYANYPKAPFHLFNDAGEWQQVDKVGHAFSAYYAANLSSKFFMWSGVNRKKSALLGAGMGIAYESVIEILDGYSAQWGFSLADMAANISGSLLFAGQEYAWG
MBH25086.1	-0.060751879699248106	133	QTRMIIAGTAVGGVYAAAGTWAYFAWYANQKQSDEFLIRDEGWFGPNTYAGGADKLGHMYSNYIAARGASQLLQYGGFKPLPATLIANGLTLAFFTGIEVKDAYHAGFGFSYGDMVANGVGNGLALAFETVPT
MBX2980758.1	-0.060629921259842484	127	RRCQWITGGLAAGGVVGGLVLLDKAWYAGYERAPLHAFNDGDEWLQMDKLGHAFSAYTLSSWGHALAGRCRPDQRGSLWVGASVGLAFLTGIEILDGTSAAWGFSWWDMAANVTGSGMYVGQELLWG
NQW30694.1	-0.060160000000000026	125	APTIALTAAYATVVIALHINQSNAWWKDPAGGWSIKEDLQYARGLDKFGHIFSSYFASSISSDVLFDCGVERKTAVMIGTGMGIAYTLYVEMEDGFAANWGFSPSDAVANFAGAYFYLAQQHIPF
MBU1094973.1	-0.06015748031496062	127	ETTFSKAIAYTSVYYAASLFVLSKTWYKDQKVVPFHFYNDSRGYLQVDKLGHTYGAYVYSYIGYHYLLNSGLTRKEALYFGSTLGLILQTPIEIMDGIHEGYGFSWGDMAANTLGSVLVLGQELLFN
MBP9151781.1	-0.05968503937007873	127	KPRAWGLGGGTAALAAGSVAGLNELWYAHEPRSRFQTFDDSREWMQMDKAGHFFTCYAVGYYYIDFMRWAGFNRETSIWAGGFMGSFYMAGIEVLDGFSAAYGFSLSDFTVNTAGSFAVILQELAWN
MCC6378047.1	-0.05909090909090908	132	KSLPARNALVIGAGVAGVAAYGAAKWWDEGFGGGFKTGNEGWFGSGTQYGGADKLGHAYASYASVRLLTPLFEAIGNDPVQARLIASLATFGTFAAIEIADGFSKAYTFSHEDMLMNVAGTLAGYALLAYPA
MBX2989890.1	-0.05880000000000002	125	PVRLAIVTGTVGVTIAAIHIYQANGWWKDNRRSFHFQEDLKYGLYVDKLGHFYGATVGTFLLRKSFEWAGLSQQAALWWGAGGSLLFQTYVEIEDGFSTWGFDRVDFAANLLGASWPVAQYYSPF
MCB0516150.1	-0.05866141732283466	127	PARIWGVSGGIVVGYSAMLVGLNELWYKNYPRSNFHWYNDFGEWEHIDKIGHLWTSYSEGLYMMEVYRWTGLADKKAIWIGGTMGSLFQTTIEILDGFSAKWGASPSDLLANSLGSALVVSQALAWN
OFZ13874.1	-0.0575968992248062	129	FNEAKVQYINWGLPVGFALYGAVFWDWGQVHNFRTRDEGWFARDTYAGGADKLSHAYYSFLVDRISYNLYRTNGLSHQSALKYSFIMATVIGLLIETGDAFSNFGFSIGDFISDIVGAGLGHLLNSNAY
MBE7510151.1	-0.05748031496062994	127	KSRAQLAGYTTLGLYALTSVGLYHLWYSNYDLMGFHYFNDDGEWLQMDKAGHTFSAYIAGRAGYNVCRWTGLDEKRSALIGGNLGWVFLATVEVMDGFSRGWGFSAGDMIANTTGSALFISQQLLWH
NBU35276.1	-0.05724409448818896	127	KPRLKSLVIGSSIGYLSTTFAFYQLWYKDYPLVAFHLKDDWILWEHVDKYGHAFSAYQSAQAGHSLFSWAGISNRKSTFIGTGISILLMNTIEVMDGFSEGWGYSLYDAGFNTLGTTLFAAQQLTWE
MCB0477055.1	-0.056377952755905486	127	KKRIIGTGITMPLVYGGAVTALGTIWYQNNLTPKFQTFNDCSHWLGMDKMGHMTSTYYLSMIGHSALKWSGVERKKAIGFGGLYGFVFVSTFEIFDGFSKDYGFSWCDLGANAIGSALYMGQEFLWN
MCB0682135.1	-0.056220472440944864	127	PGRFWISAGAGAAIYSGFSVGLWQVWYRDYELGPFHLFNDWHEWEQMDKMGHFFTAYHESNWIFTGARWTGMRRRSAMWTGIGAGLLLQSTVEVMDGFSEKWGFSMADMGFNLLGASLFAAQELCWE
MBK9061619.1	-0.055615384615384615	130	RFWDTKTTAITAGVVIGAPLLGYFTWWRVNSRSSFTVANERWFQSDTYAGGADKASHIFLGYVSTQALQAAYRAVGKAPGEARALALGVVALTGALIEVGDGYSQYGFAWEDIAANTIGSLVATGIDAWG
MBK22186.1	-0.05488188976377953	127	RVRTWSVGSVSSLGTGITLGILSKEWYGDYQTVPFHFFNDNDEWLQMDKLGHGLASFYGGYYGYNVLRWSGLKEKKSIFYGGMYGFCFLLATEIMDGFSQAWGASGGDLLSNGLGTGLFMVQQLYFN
MCA9550716.1	-0.05261194029850743	134	RRPSAAVLGLTSVGFATGVLLWGTSAWWGDDDLDSFRIYKEAGFFGKDTYAGGADKLGHAYSAYVSTSLVAYTYESLGLDRTRATWWAGVFTFVLFNGFELIDGFDSRFGFEPGDVLMNTLGVSLGVLMRLSPT
MBQ42125.1	-0.0523255813953488	129	MSRLALLAGGGAAAHYVGFKYFDRAWYQGQKGSSIRWIHDWSGDTYLNLDKGGHFMGGLFLSRGLSGAYRWAGVGNRPAAILGTLTSWGALLEIEMRDAYFREWGFSVPDFTANTLGVAVPLLHALVPA
MBS1561224.1	-0.052	125	LPAIALGVGYVGIFITLHVIQTNAWWADDRGPFHVQEDWPYANQVDKCGHFYSAYVMSTAWHDILAEAGMSQTPSVIVGGALGLAYQTYVEIEDGYAKNWGFSPSDAISNAVGAGFFVAQSFSPF
MBL7927614.1	-0.051269841269841264	126	GKKHLVIGTGSVLYVGGMAGLYQLWYADYENQKFHFFNDGNEWLQVDKFGHAFTTYQLSRLSNDALLWAGFSHKQACVYGTGYALLFQTTIEVFDGLSSAWGFSWFDMIANATGGGIFAGQQMAWQ
PKP24153.1	-0.05110236220472439	127	RRYLPAVVTAEASLYVVSLAGLWSMWYKDYPQSHFHFFNDNDEWLQIDKAGHFVTSYYISRLTSYSVEWAGMSHRNSVWYGGIAGFTYMTTIEILDGFSSEWGASAGDLTANTFGAILFIGQELLWK
MBS4014057.1	-0.05039370078740158	127	NTRLIISSATIATGYTTAIILLDQAWYKNYPRSSFHFHNDNADWLQIDKMGHSISSYYLSILSYKTFSWAGLDNKSATLWGSLSGWAFISVIEVLDGFSAEWGASTGDIVANTFGTALFTTQQLTWE
MBK7260228.1	-0.04937499999999997	128	PLRQGAATGIVAIVGAGMIADAYFTWWKDAERPFSFYSDHWFGGTVRGLDKVGHMYGTYLEFKGMREVMLWGGYSPEASYWWPAGIAIFHALEIELGDAFTPYGFDPQDLLFGLMGVGYGMLQTHYPY
MBS4043679.1	-0.04929133858267717	127	LKRKFLTGTVSVVGLGSTFISLNNSWYKQYDKVPFHTFNDAAEWLQMDKMGHAWTAYNSSFLIYKMWRWAGVKRNNAILLGGLTGLGYLTTIEYLDGRSAGWGWSWSDMGANIFGISLFAIQQAAFN
WP_072828051.1	-0.049206349206349184	126	GKLFGVASLTLIAYGAAYGLVFEKGWWDNDERGFHWENDFDYALNLDKFGHFAAGVALGEFFYEGYRWAGTSEFQSYLFAGLSALATHIAIDIKDGFAPKWGFSIFDVLSGGLGGFLPMAERYVPV
WP_052345484.1	-0.04826771653543307	127	NCRLNAVIGGFSAMYLGYMSYLQYVWYKDKERVSFHFYNDFKGYNQMDKFGHAYGAYLMSYAGFKSLRWAGISRSKAAIYGAGMGFLLQMPIEVWDGMYEGWGFSWSDVGANAAGSLLFCAQELIFQ
MBN2040577.1	-0.04825757575757578	132	KKSLNFDYWLFGSIPAIIAVWGLCAWGWGSASDWHVDNDGWGLEQNSYTGGADKLGHAWGVYTISRIGSFAFEAEGDSVQRAAFKGFLFGQLTGLGIEVGDGFGDSYGFAWGDMLWNFGGGLMALAFDLYPP
MBM2841880.1	-0.04791999999999997	125	TTRLAIVGGTIGVAMAGIVIYQSNGYWKYNRSPFHFYEDLRYSLSVDKIAHFWATALLAVILTKSFEWTNMPEENALYWGCGTSLFFNTYTEIQDGLHVWGFDRVDWLANLGGAAWPIAKYHLRG
MBI3142194.1	-0.04771653543307087	127	LGRARTVVALETGIAITASTGLYFLWYNGYDQSRFHLLNDNYGWLQMDKYGHAATNYQIMTFCYNMNRWSGLDKKKALIIGASVSFGFQAAVEVFDGFSEAWGASLGDLGFNTLGLVTFVAQEMAWN
OGU35821.1	-0.04769841269841266	126	YPVLAGMSAAFLGTGTAIHLYQQKAWWSDQRTDFHFENDWGYALWIDKIGHAYGAMLIQHGISAGLEAANLEAEQCVWYGSLAALSFQTFIEIEDGFGPQWGFSPGDFYGNVFGSAYPVLQYYVPF
TAE28600.1	-0.047661290322580645	124	LKTALVGGGFTAILGGLQIYQYNAFWSDRTTFRIIEDGDLEYGADKGGHMFAAYTMSKFATDALLTSGFSHDLAVVSGGLIGAGYQFFVEVQDGFGKNWGFSPTDVYANTAGSVLHILQHFVPF
HAW51691.1	-0.04629921259842519	127	PTRLKLVTVGGAVFYAGTLFGLSTIWYDNYDKTYFHLFDDNQGWMQVDKFGHAYTSYIMGKGGYKSLMWTGIDRKKAIWFGGSYGFLFLSSVEILDGHYKQWGLSVGDVAANAFGSMLFIGQQLWAG
MBU2493525.1	-0.04629921259842518	127	KKNIYEAIGYTAAFSAGSLFLLSRTWYKDKEVVPFHFYNDSRGFLQVDKFGHSFGAYVYSYIGFNYLLNSGYTRSEALYLGATLGIILQTPIEIMDGIHEGYGFSWSDIAANTIGSALVFGQEVLFN
NLO23683.1	-0.04627906976744186	129	PRFVGVASLTSVSFIAAYALVFQKGWWEDQERGFHLDPIKNDFHYSLNLDKMGHFASGVALGEFFYESYYWTGLSEFHSYLFAGLSASLTHVGIDIKDGFSPSWGFSFFDVFAGSLGGFYPMAKRYIPA
MBL7974565.1	-0.04623999999999997	125	IPMILTGGLYAGAIWGLHVYQKQTLWNQRSDRFHVAEDGDYALHVDKCGHFFGGYIMSYYASEILQSSGVSYQPARVWGTLMGIMYMGYIEAEDGFATGWSFSPSDFYWNVTGATYHLLQSYVPV
MBI5914965.1	-0.04614173228346455	127	RQRFWATAGTGTAVYGGLSVALWNAWYKDYPLTGFHTFNDWGEWNDMDKAGHLFSAWTGCHYAFRGARWTGMGRRSAMWTAAGVGMGIMATMEVMDGFSEQYGFSWGDIGFNTLGVALFVSQEVLWQ
MBN1496990.1	-0.04606060606060607	132	IMKKSIRYSILAALPINTYVVSLLTWDWGKTTKFRVGHEGWFGHNTYTGGSDKVAHMFSFYTLMRILYNVYDYTEDGADSKWAFSAGLATFMALGIEIGDGFCKNQNGFGYADLTMGLIGIGIASLLEAFPA
GJM35810.1	-0.04448818897637797	127	KVRFWSSVGAVGVGYSAINVGLYHAWYKQYDQVGFHTFDDLGEWNQMDKTGHVFAAYLESDLSFGIARWTGVSRSAALWASVGVGTLLQGTLEVMDGFSAKWGFSWSDIGFNTLGVATFAVQELAWK
MBR5434311.1	-0.042755905511810986	127	AGLVTVGAVTPVALVGVYVYMHNAWWSENNKGFHFDDGKDLKYALNLDKMGHFSASCLASRAFSDILRLTHVSENWALFGGAGLSVLNATVIEIKDGFAPFWGFSVYDEMANVLGAFYPVLQAKVPV
NOR22571.1	-0.04236641221374046	131	DHLLPAILITGGAVGTILALGTVWWWDRSGFTGKWKMKREGFFGKNTYSGGADKAGHFYASYVEFRTMVSLYELIGIKHDNALLLSGLAIFSLSTGIEMIDAFTHYGFSYEDVVFNVFGLGLGYFTEKYPK
MBT8383644.1	-0.04178294573643411	129	FLKLSSILGAMATVDLVAYMAQREIWYKEETTVFHTLDFVNDWNKFQQMDKIGHFTDAYFTSDLAGKLYRWAGFSGNTSVWLGALSGWIWTLQIEISDAFMAEWGFSWGDMLANTLGSGFYLLQQFNYD
MBL4587666.1	-0.04118110236220469	127	KTRAWILGGATTVLWAGSVAGLNQLWYANEPRSKFHFFDDSKDWMQLDKAGHFMTSWSIGYYYIDLMRASGFNRKTSIWTGGFMGSFYLAGIEVLDGFSSTWGFSVTDFTANTAGSFAVIIQELAWN
MBL8004828.1	-0.04112	125	VPATITAGIAGGACTGLYLYQKNAWWSDNRSAFHVQEDGNYSLRADKLGHFYGGYVVSYLIGEGIIASGVPLRTAYALGALGGMMYQTFVEIQDGYGSNWGFSPSDAIANYLGAWYYLAQYEVPL
MBU1068033.1	-0.04106060606060604	132	RNPTVSTVGAYAFIPALATLLGMQMWEWGDTTHFKAGSDGWFQRHNTHGGADKMGHAWSFYMGSRLFTTYFDAVYPGDHRKAAFFGAGLSWFGSVAVEIGDGFASVYGFSYTDLIANTVGVLLALSQELWPA
TAJ65231.1	-0.040472440944881866	127	PTRIFMAVGASVVGYGLGLTELSHAWYKNYPQTSFHFFNDNNTWLQVDKAGHVFGAYTAGRMSMEVWRWAGLPRKQRIWIGGLSGTAFMTVIEVLDGYSSGWGFSPGDIAANLSGSGLLIAQELAWN
HGR74201.1	-0.04	127	APRFWVGVGLSAAAYGSAMVVLHNEWYNNYPTSKFHTFNDLPQWNQMDKMGHWLMSYNQSRWIYGGVRWAGIKPKTSAWLGFAGSQLIMTSLEAFDGFSSQWGFSWSDVGANLLGSGMFLAQQLGWG
OGU64579.1	-0.03891472868217054	129	YLRLTSMLGAIAVVNTVAYTYQRKVWYTEETTVFHSLEFLNDWNKYQQMDKFGHFTDAYITSDFSAKIYRWSGLSGNSSVWFGALTGWIWMLEIEVSDAFMAEWGFSWGDMLANTAGSAFFILQQFNYD
MCC6817147.1	-0.037480314960629944	127	IHRVYLSAGFSAAAYSSFSTGLYYAWYRKNELSSFHTFNDWNQWKFMDKAGHMFTTYIQSELIFKGSKWAGLSNQNSMIMALSISNLFQSTIEIMDGFSHQWGFSWSDFGANLMGSAFYATQQIIWN
MBK7377620.1	-0.036984126984126994	126	YTILGTLSALYLGSGIGMHLYQQKAWWSDQKVPFHFTNDWAYARSIDKVGHFFGTTLLAHAFSAGLEAANFSIEDSYLYSGIAAFAFQMYVEIEDGFGPKWGFSPGDAAADFLGAAFSTSQYYFPY
NOU48485.1	-0.036535433070866145	127	KRKLKTVAITTTAIGASAATLLYYAWYRDYPQSSFHFFNDNDEWLQIDKFGHTTTAYYLGVFSYDALAWSGLNNTQSTIYSGIISFAGLALIEVFDGFSAAWGASSGDLAANFTGTSLFVSQQLLWK
GBD87939.1	-0.036434108527131776	129	YARFLSIMGGIAMIDLFAFNQLRHIWDQENMTKMHSMNWWNDVHNYQRMDKIGHFTDAYFVSDLTSKLYRWSGISGTESVWYGALTGWLWMLQIEISDGFFADWGFSWLDLSANTLGSGFFVLQHYFPE
MBK8471582.1	-0.03566929133858266	127	RGRIIGATATAVGGYGITLALLNQTWYSQYERVPFHFFDDNAGWLQIDKVGHAWTAYIESYYTAELYRWAGVPHRPSAWIGAGAGFLFQAGLETLDGFSEGWGASVGDVAANTAGALLMAGQMAAWN
NVK28288.1	-0.035433070866141704	127	KPRLYTLVGVGGGMAVGSLAALYSTWYADYPQSGFHGVNDFGNWRGMDKLGHAMTTYAIGHNSYAALRWSGVEEKSAIWYGGLTGWTYLAAVEVMDGFSDEWGFSTGDFAFNTLGAGLFIGQQLGWG
MBD1207871.1	-0.03387096774193548	124	VPTIITSGVYTSLVAGLHIYQSQKVWADKASFRILDDFDVDLLADKGGHFLAGYTMSKFSADALMASGVSRNDAMLGGMAMGFGYQLYVEIMDGFGKNWGFSPTDVLFNGIGAGLFIAQHYAPV
HAP70650.1	-0.03385826771653541	127	KPRAWGLGGGSAALWVGSVVGLNELWYANEPRSKFKTFDDSREWFQMDKAGHFLTSYAIGYYYIDLMRWAGFNRKTSIWVGGFMGSFYLAGIEILDGLSAAWGFSLSDFTVNTAGSFAVILQELAWN
OFY63795.1	-0.03373015873015873	126	HQKIFFLTTLGTGYTGGLFFLNHVWYANQKSSQFHFFNDGREWYYMDKTGHLFFTYQISRAGNRWFRQAGFSEKNCLWWGGLLGAILLTPIELFDGYSSGYGASGWDALSNLGGSAWFISQEMLFS
PLX00851.1	-0.03283464566929134	127	KKRLNTVIYGSVAAYTVSLVGLYFIWYQDNMEWPAHFIDDSKYWLQIDKVGHATTAYTLSNYGYWLLRWSNVPENKSIGYGAIMGFGAMTVIEILDAFSSDYGASWTDLAANTFGTGLFAGQQLLWH
OQY95015.1	-0.032362204724409434	127	PARFRAAIIGEVAIATVMTIGLQLLWYKKYPHSRFHFFNDDREWMKMDKLGHATTAYNISAIQYNLMRWSGVSNNSSILIGGLTGLGYLTMIEIMDGFSSQWGFSPGDMAANTFGAGLFMLQQYAWN
MBR4498032.1	-0.03228346456692909	127	AGLVTVGAVTPVALAGVYVYMHHAWWSESSSGFHFDDGKDLKYARNLDKLGHFTASYLASTAFSDILRLTHVPENWALFGGAGLSVLNATIIEIKDGFAPFWGCSVYDEMANVLGAFYPVLQAKVPF
MCC5927755.1	-0.031181102362204727	127	KGRLALVAGTTAGIYIGGAIFLNEVWYADKARVPFQFYNDNKGWMQMDKFAHSYIAYYQSYWAYEALLWSGVDEKKAIWYAAPVGFLMQLPIEIFDGMYEGYGFSWGDVIANATGSAIFAVQQAIWN
MBC8144340.1	-0.031171874999999988	128	NLRLALIGGVTVGGFIYGHVLQSDIWWKGDRSDFHFEWKHDWTYALGADKLGHMWFPYATTHTYSHLFRWAGVDSTTAIWSAASLALAYQTYIEVRDGFSAVWGFSWGDCAANVVGAGLPVAQHYLPA
NWF49148.1	-0.028888888888888898	126	YKILAGVGTISLGTGILVHIYQRNAWWKDQRSTFHFQNDWNYARWIDKVGHFYGGAVLAHLFSAGLESANIQSETAAIWGSSLAMAFQLYVEIEDGFGPNWGFSPGDAAANLLGTGFMLGQYYFPY
OGP05060.1	-0.028030303030303058	132	YSPLVKWTAVGIIPTVILSYGFLAWWRHGFTKKFYFDDKEGFFGASSYSGGSDKIGHLFSTYYFSKILNEFLLSSGESKENSLLYSTLTVGIPFTFIEVLDGFMPSYGAGLWDMVFNAGGLAFNYAEQKSPL
MBK8847167.1	-0.027007874015748057	127	IKQQHRVTLVSTAAYSAALVGLHQLWYKDYQSTSFRFFNDNAEWMQMDKIGHIGSVYYLSKFNYSLYSYYGASNGKSVLLGTTSAMTFFTAIEIMDGFSSGWGFSAGDMIANTSGALLFAGQQLLWN
TRZ69560.1	-0.027007874015748026	127	KGRLIGVLSVQGALYLGSLGGLYFLWYKDYPQSGFHFFNDDNEWLQMDKCGHATTSYYISMIGYWSYRWAGLDKKPSAWYGGLLASAYMLNIEILDGFSSEWGFSLGDFTANELGAAMFVSQQLIWG
MBL4667794.1	-0.026141732283464555	127	PGRLGLVGGGAGVFYGGMLTGLATVWYEDNHWVGFHVKNDNAGWLQIDKYGHAYTTYLMGKLGMNAMRWTGVKRKKAIWWGGAYGFIFMTSVELLDANYIEWGFSPMDMVANASGSLLLIGQELAFK
MBN2725601.1	-0.02606060606060609	132	ENPVYSTAAIFAGVPLFATLVGMQLWEWGDTTHFKANSDGWFSSNTTHGGADKMGHMMSFYSATKVLSWYFDKVFPGENVKSSFLGALLASIGGICVEIGDGFATNYGFSYTDLVANSAGVLIALGQRLFPG
KXK43476.1	-0.02598425196850394	127	KFRFYTVSGLQAGIWSGSLIGLNHAWYANYPRSSFHFYNDIGEWQQIDKVGHSFSAYFGANLSSQLFAWSGVSQKKSALLGAGMGIAYESVIEILDGYSAEWGFSMTDMAANLSGSLLFLSQELFWK
UCD83938.1	-0.022519685039370074	127	LLAGSISAGILGTLLTIGTFSWWKDTGYTGWGWKDTGFFGADTYAGGSDKAGHIYACYAAAKGTKQIYEWLGVSPRGALALSTGFTFFMSNIVEVIDGFTPHDFEWADVVTNVTGLSFFYAGEKFPA
NOX19578.1	-0.022380952380952376	126	YPLLIGSSAVVLAAGVTVHVIQYNAWWRQDNAKFRIINDWEYARWIDKFGHFYGTNILAHSFTSAMEAANFQTRESYIFGSALAFAFQMYVEIEDGFGPQWGFSPGDAMFDLLGASYHLGQYYFPI
WP_012828299.1	-0.0219548872180451	133	TTGKIVSASIIGGIHATLYTWAYFAWYRPRTKYDELTFIDEGWFGPGTYAGGADKLGHFYSNYLFVRGTVGVLEAGGWERKWALPASLALTLSFFTAIEIKDGYHKGFGFSLQDITANLSGNALAALLLAVPA
MBP5350777.1	-0.021031746031746047	126	WRTAIFGGLILGTYGAAYGLVFAKGWWDESGGDFHFGNDFDYALNLDKGGHAFSGQLMGEFFYDGLTWSGFSHNAARGFAGLGAFLTHVAIDVKDGYAPEWGFSAVDVLSGTAGGFWPWLQELWSP
MBX7181809.1	-0.019763779527559082	127	KKRVAWLSGSLGVSYVGSMTGLYYLWYAGYPQSNFHIFNDNKEWLQIDKGGHLISSYYIGMLGKETMHWAGMNRPLSVWFGGSFGSIFLLTVEVFDGFSQEWGFSWGDIIANSTGTATYIGQELLWK
WP_153798701.1	-0.01921259842519684	127	KTRLYTVSAANITAFTALTFSLYNTWYNSYNQTGFHFFNDMDEWLQVDKMGHSYSAYTIARLNMNMWQWAGVPHKKSVWLGAFTGTAFLTMVEVYDGFSSGWGWSWGDFAANVTGPGLLVGQELLWQ
MBS1651964.1	-0.01850393700787404	127	EKRFTTVIVSEAAFGILLSTSLYFLWYKNHPKSKFHLFNDNGEWLGMDKAGHSFAAYTISNMQYGLMQWCGVNKNNSLVASLVSGIGYLSIVELFDGFSNAWGFSIGDCVANFSGGLLFTAQQWGWN
MBL7787994.1	-0.01834645669291343	127	RGRACLISVGSGVAYGSTMTAIGKIWYSQYEQSRFHFFNDNSGWLQIDKVGHAWTAYNQAYLGANLYEWAGYSPQKAAWIGFGIANVFQGGIEVLDGFSVGWGASWGDIGSNFLGASLHLSQALLWQ
HHN00997.1	-0.018225806451612873	124	WLLLGIGGGYAAALTTLHIIQRNAWWKEPGPFQVVEDWHFALQVDKAGHLWGGYAMSYLSGELLLAAGVSPKNATLMGSLIGLLYQTYVELEDGFSRDWGFSPSDEIANFLGAYWYLAQHYWQP
NNG26124.1	-0.01798449612403099	129	YGRMLAIAGGILAVDLIGLLYQREVWDTQPTSNFHTVNFDKDIRSWQFMDKIGHFVDAYFASDLTSKLYRWAGASGTASVWYGALTGFLWTLQIEISDGFMKEWGWSWGDFIFNTLGSGFFVLQQYFYD
MBX3589709.1	-0.016492537313432826	134	GPIRTCRTAIVAGSVAASAAVSVAAWWSQGFTSDFSVASEGWFGKDTYAGGIDKLGHAFSFYLATRLGTRALGWAQVPQQEAVRMAAGVAFGFGLGVEILDGLSRSGQYGFSWQDLAMNTLGIGLGAAMESYPA
MBR4838557.1	-0.016377952755905513	127	RRNVKIVLGTEATFYAASMTGLYFAWYADYPQSSFHFYNDNAEWLQMDKVGHGVTSYLVGSFGYELLRDAGLNENRSIWLGGTLGLAFLTTIEVFDGFSSGWGFSWGDMAANTLGSAMFIGQQYLWH
MBK9033533.1	-0.01603053435114503	131	PDHRGRAAAVVGGLYVGFSAWAYLAWYRDVESLDEFGVGGDGWFGRNTYAGGADKLGHAWATYTLGRATTGVLRWGGFGRTSAAIAGAALSWSLFLAVEVKDGFYYKFSPGDFAFNSAGAALAAAMVLVPA
MAR68462.1	-0.01535433070866144	127	SRKLAAVIGVETIGTVGSLVALNELWYNQYQQTPFHFFNDNSEWLQMDKIGHSMTSYYIGYAGIEALKWSGLGDKQATWFGGGLGLVYLSGLELMDGFSEGWGFSMGDMLANAAGTVLVIGQGVAWN
NCQ16752.1	-0.01492063492063494	126	YTLLGGIGVGVFGSAYGIMVYQQNAWWKEQRVKFRILNDWEYALWIDKIGHFYGTALIAHGFSAALEGANVQAEANTWYSSALALSFQLFVEVQDGFGPQWGFSPGDATCDLLGASYPVLQYYYPY
MBU1222066.1	-0.014090909090909107	132	RNRAAAVTGGILFVPTLATLVGMQLWEWGDQTHFKASSDGWFSSKTTHGGADKLGHAWSFFVGTKMFTYYFDHVFPENHTKAAFLGALLSTLGGIAVEIGDGFATDYGFSYTDIVFNSLGVLIALGQELFPW
MBI5508973.1	-0.012671755725190834	131	KDHFLPAIGATAAFSTVTLVAGTFAWWRDKGYAGWGWRDTGFFGRDTYAGGADKAGHFISCYGATRLMTTLYHSLGVEAPNDLWLGAGFIWFLGAAVETVDGFTAFGFEYPDLIANTAGVVAGILAEKLPA
MBS1949041.1	-0.01251968503937007	127	QGRVNGVVIAEALGGTLITIGLNYLWYKKFPHSKFHLFNDNAEWLNVDKFGHAATAYNIAAIQSDIFRWAGVKPVPAAAIGSLTALGFMSMIEILDGHSAKWGFSIGDMLANVSGCLLFQGQQWMWN
MBL7819446.1	-0.012362204724409472	127	KNRVLLASGFGLISYSGFSVGLYNAWYSKQGLGKFHAFNDIREWLHMDKAAHMFNSYFQSELGYQGARWCGYSSGTSLIWGVSMAMLFQSTIEVMDGFSYDYGFSWPDMAGNVIGIGLFTSQQLIWD
MBN2527570.1	-0.012248062015503904	129	MNPFIALGDEMFLGIGFITVWGVRYWNWFEHSFHFKREFGFRQESSTGGADKTGHFYTSYIIADFLNWRLRRQGWPRLRSALVASSVAMGLMTWIEVGDATSAYGWSWEDILADFIGVAISAGLALSPT
MBL1211964.1	-0.012222222222222216	126	YWKLAGIGVITLGAGTAIHIYQANAWWKEQGSKFRVINDWEYALWIDKVGHFYGTHLLGHAFSAGFEAANMDAEKSTIYAAAAAFAFQLYVEIEDGFGANWGFSPGDIVFDVLGSAYFLAQYYYPY
RPI67614.1	-0.010312499999999974	128	AWKLGLVGGVTVGAWIVGHGVLNDVWWKGEEVPFHVNTTTDYSYALGADKVGHMVFSYAVTTVYGDLFRWCGMDSVTAIWSGAGVAMAYQTYVEVRDGFSEGYGFSWGDMAANTIGSSLPVIKHYVPA
MBR4348864.1	-0.008412698412698393	126	WKVGAVGGVALSSYAAAYVFVFAKGWWDNDSSHFHFENDFKYALNLDKFGHFAAGVVLGETFYEGYRWAGLTEFKSYLFAGLSAMATHIAIDVKDGYSPAWGFSIFDVLSGTLGGFWPMAERYVPV
MBM2814895.1	-0.008064516129032265	124	VPTILLASLFTGIFIVQHEMQQNTIWKDVGPFNVREDGKYTAYIDKPGHIYGTYMPSYLLSEFLITSGFNPDDATLLGGALGLAYNSYIEVLDGFSIKFGFSPTDWFANIFGAGFFVAQHYFPV
MBN2401343.1	-0.0074615384615384596	130	GTAPYVRYGLYAFGPLFMIGYGLGTWGWNSTNFNFKTEKPFGTYAINAGVDKLGHLYGNYAMKRLTTFMFKASGSSLNKANLEGALLTAIITTAGEIGDGFGPNYGFDVYDLLANQVGILVGFILDYSPF
MBN2714257.1	-0.00589147286821706	129	MNPFLALGDEMFLGMALLTAWGIHFWDWFEQGFHFKKEHGFTQESSTGGADKTGHFFTAYIFADFLNWRLRRQGWPRLRSAIVGSSVAMGLMTWIEVGDGTSAYGWSWEDMLADFIGVAISAGLATFPV
MBP6990197.1	-0.004461538461538452	130	YKREVVRYVYSAVFPALVMAYGFSSWGWAKRDFWLWSNEGWFGHTTRYGGYDKLGHVFSHYTAMRLSCAVYNYTERGSNMRFLYGGLLTMLMGLSIEVGDAYSGYGFSYHDLVFDSIGILIGGLLEAFPK
MBL7997405.1	-0.004159999999999982	125	YTLAAVGALYTGMVLGLHFYQQATLWNKRSSRFNVAEDGDYAAYVDKYGHFYGGYIMSYYSSEVLQASGVAYEQSRIWGTLMGIAYMTYIEIEDGFATGWSFSPSDFYMNLAGATFHLAQTYVPF
MBM3403451.1	-0.0030708661417323054	127	KGRLTGVVVAASVLYPTTLAGLYIMWYSGYPQTSFHFFNDNKEWMQMDKVGHMTTAYYLARVSHGLFRWTGLPKNKSIWISGGMAFGYESIIEILDGFSAGWGASSGDLIANFSGTAFFMSQQFAWD
RPI03315.1	-0.001582733812949645	139	PLRAVVVVGSATIIHSWAYHQFNNIWWNHPQTHFHLYRGWKQNQGLYDFGFHDSLWLHMDKFGHFYCARQLAFLMTETFNWIGLSNGCSSWLGAASSWLFMLEIELFDARFQEWGFSLGDLTANTAGVLLPVLKAHSPF
MCB9659663.1	-0.00045801526717556784	131	RRGRAIAATSVAFLYAGLWTYNYFAWWHGTPTTPFQTEWDGYFGVDTYGGGADKMGHMYMNLLLSRATTGILRYGRFETVPASIAGATLSWLSYLLVELRDGAHEFEFSFGDLLANSLGVGLGLLFTHVPE
MBK7077594.1	0.0007633587786259515	131	PDHRLRAALGVGALYAGFSTWAYLAWYRDVESLDEFGWGGDGWFGRNTYAGGADKLGHAWATMVLARATTGVLRAGGYTRVPAAIAGSALSWGLFLAVEVKDGFYYRFSPGDLAMNTAGAAFALLAITVPA
ROL61503.1	0.0008870967741935797	124	MRTIAFGTGFAGILVAQHIFQLRTLWDTLGPFKFAEDIKQDLWADKAGHFFDSYIASYFIREMLIECGFSNDASAIWGSVMGWSYLNYIEILDGFGKNWGFSPSDFYANTAGALYFIGQHYFPF
MBR5781098.1	0.0023622047244094262	127	KRNVGIVIGTEAALYAGSMSGLYFLWYAGYDQSSFHFYNDNAEWLQMDKAGHATSAYHVGLIGYEALRLAGLDEKKSLLYGAPLGFVFLTTVEIFDGLSAGWGFSWGDMAANAIGTGLFMGQQAFWH
MCB9162859.1	0.0023809523809523512	126	SCRLTTALLSGGSMVAGLALLNGAWYTQYDRSAFHSFDDSQEWLQMDKAGHFFSAYTLGNWGHAAWSRCGTSSKEAVLVGGSLGLIFLTGVEVLDGTSAGWGFSWSDMAANVSGAGLFMGQQVMWG
WP_154854417.1	0.005118110236220475	127	KARLTVVAGTGVLGFTAGLLYLSEIWYADSQRVPFQFYRDHTGWLQMDKFAHSYVAYQQSYWGYEALRWAGVSRSKALWIGGSLGFVLQLPIELFDGMYEGYGFSWSDVAANTVGSAIFIGQEMAWG
WP_162339689.1	0.005118110236220489	127	KSTLYKALTFIGAYYPTSIIVMNNTWYKGKESVPFHFYNDNAGYLQVDKFGHMFGGYVYSYIGYFGLLKLGATRKEALIFGSTLGFVLQFPIEIMDGLHEGYGFSWGDIAANTMGSALVFGQELLFR
MBM4178329.1	0.005967741935483873	124	ISTVALSAAYGGLFMFLNYHMSNSWWQRSVDFLVIEDGYYARGADKLGHAYTGYIASTVCGDLLMECGFDYTTSTWLGATMGLGYMTYVEYQDGHGANWGFSPSDAIANAVGAGIYVARNLSPF
HDX12054.1	0.007142857142857138	126	FGKLALVTSGTAVSIGILHYYQSRAWWQATRTKFHFQNDWEYALWIDKLGHWWGATAIQHIFSSSLSWSNFSDQSSMILGSILAFTYQLYVETYDGYASDWGFSPGDALFDFGGAFYPLLQYYIPP
MBL7830996.1	0.00811023622047246	127	QKRFWSVTGFAGTVYTGTFLGLGVIWYAQYPKSSFHFFDDAGEWRDMDKYGHAVTSNATASMLFTGARWSGLSEKQALWSAVGVSYGALLTLEVLDGFSAEWGFSLSDLGMNTLGVGIFALQQVLWH
HCN06156.1	0.008906250000000011	128	PLIITGIAAGTVAVVGISHGLLNSLWWKGQAVPFHMNWNQDWKYAIGADKVGHFVFSSMATTVYDKLYGLSGLDSSSSVLWAAATVLTYQTYIEVRDGFSRDYGFSFADGIANVLGAGFPVAQRFIPE
MBP6991547.1	0.01007575757575757	132	IMKKSIRWSMLVAVPVNTFVVSALVWDWGKTTHFRLSHEGWFAQNTYSGGADKMAHLYAHYVIMRVLYNIYDYTENGGPLKWAFSAGITGGIALGIEIGDGFCRNQNGFSFADLSMGLIGIGMGALLEQFPV
MBN2530726.1	0.011076923076923073	130	GEAAKTLWLESVGMVGMMTFTGFSKWKWGSASFRFNSEGWFGMTTGSGGMDKLGHFFAGYAIADLLYWRLGHYKGKTANVSLYPVAYSMALMLYVEFFDGFSVDHGWSWEDVIMDAAGAGLSILRYAFPR
MBI5610881.1	0.011742424242424238	132	RAHQMVSLGSITTFWSAVGLWTYFAWYGNQTKAPFAFSHEGWFGGDTYAGGADKLGHMFGSYVAVRATAQELQRGGVSSGASAALASIGALAFFVGIEVKDGYHRSFGFSGGDMVADLVGIGLANLFLLNPR
GBD06369.1	0.013467741935483925	124	WKVAVIGAAYGGALVTLHYIQKNAWWKVYAPFHVVEDWDYALQVDKAGHFYGGYLMSYLCSEALLSAGIDLPTAVHAGALLGLLYQTYVEVEDGFSRDWGFSPTDALFNFLGVYWYVAQHYWQP
MAT58121.1	0.01373015873015874	126	YPVLIGMGAVTLGVGIGVHLYQANAWWREKTPTFRVVNDWNYALWIDKTGHFFGTNLLAHGFSGGLEAANMDSETSAIVSASLALAFQMYVEIEDGYGANWGFSPGDAIADVVGASYYLGQYYFPV
MBZ0178230.1	0.014047619047619059	126	YWMLGSVGTAIGAAAAAVHVVQYNAWWRDEKSKFRVVNDWNYALWIDKIGHFYGTNLIAHVFSGGFEAANMQAEESAIWSASLAFLFQMYVEIEDGFGQNWGFSPGDALFDLGGALFYLGQYYFPY
HJH60752.1	0.017874015748031522	127	KRNIAIVLGSEAVALTASMTGLYYLWYADYEQEPFHFYNDNGEWLQMDKYGHAFSTYTVGLYGYELLKAVGMKETPAIICGGSLGFVFLGIVEVFDGMSSGWGFSWGDMAANTFGTALFMSQQLLWH
MBN2570795.1	0.01912698412698415	126	YWTLAGVGAISTGIWYGVHQYYANAWWQEQDNKFRVVNDWEYALSIDKLGHFYGANLIGHLFSAGFEAANLSLEASTIYGALASLAFQLYVEIQDGFGPQWGFSPGDALGDILGSVYLVGQYYIPY
NBV14074.1	0.01913385826771652	127	VRFALVSTGVIGTTVGVFLYFQNIWWAGEIGNFHLDQGADRVYSLNIDKCGHFWSSKIASDVIGDMMQWTGVKPTTALWMGAGFGILTSGIVEIKDGLAPYWGFSIGDMTANSLGAFFPVAQHYCRP
MBS4013348.1	0.019435483870967767	124	FPTIALAGGTTGLFILQHKYQLNSIWKEQTNFRIIESWNYALYTDKFGHFWSGNFISYIYRDLFQEIGISSETSIWLGGFMGLSYLTYIEIMDGYGKDWGFEPSDFYFNLLGSIYFVSQHYLPI
MCB0701892.1	0.022	125	VPYFIGITATTAAFMVSQHIYQSNTIWKDKAEFKIIEDGQYALYADKAGHIFGSYIMSYAYTEFLSSAGISWELSNILGASIGLTYQTYIEVLDGYGSNFGFSPSDFYADIFGASFFLAQHYVPF
MBP9993599.1	0.02244094488188976	127	KHNIDIVCGVIGGLYVTSMTGLYFAWYADYPQSGFHVFNDNAEWLQMDKMGHAATAYSVGMIGYEAFRAAGLDETRSTWIGGSLGFAFLTTVEVFDGFSEGWGFSWGDMAANAAGAGFFIGQQLLWH
NUN08256.1	0.022960000000000022	125	VQATVIGTLYLGAIVGLYIHQNSAWWSSSKGEFRFVEDWVSALQVDKFGHAYGSYASAYVMREGLLYAGLDDETAHIYGAIFGAGYQTYVEVGDGFAGDWGFSPSDFYFDVFGAGFFLAQYYMPF
MBK7198198.1	0.024511278195488716	133	NRSLVLSAAGAVGIYAVLYGWLSLAWFVRTTDADHFAFHDEGWFGPDTYAGGADKLGHLWGNYAMTRGVSRILQYGGWPRTGSVLVAGGLSLGFFTVSEIKDGYKVEYGFSYGDMIANTAGVALGVLLEFVPA
MBW6459014.1	0.024960629921259837	127	RARLIGVSVTAGALYAGSMAGLYHLWYAGYPQSSFHFFNDCNEWMLMDKAGHVTSSYWVGRIGYESLRWSGVENKKAIWYGGTWGLIYLTTVEIFDGFSAEWGFSGCDMAANVLGTGLFIGQQLLWD
MBK8013567.1	0.03169230769230769	130	ASDPWLVAGVSSAIVGTLMVWGSQAWWDHGLEPFHWRDTGYFGRDTYAGGADKLGHFYATYLLVHGTTSIYSALGVPRTRAAWLAGCGVFLTSNWIELIDGFTEFGFESGDVVANSLGTALGVLTTLYPS
MBO4723985.1	0.03244094488188974	127	NKSAAIVIGTEAVLITGIMTSLYSSWYSGTETGGFHFYNDNGEWLLMDKFGHANSCYNFANIGYEALVMTGMDERRSIIYGGPLGITIMTMVEIFDGLSSNWGFSWGDMTANIIGTGLFMGQQALWH
HCV44090.1	0.03319999999999999	125	TTRLAIIGGTLAVGVTTIHVYQANGWWKYNAAAFHFQEDLTYGLWVDKLGHFYAANVLTFVLSRSLQWANFSERSSLWWGFAGSALFQTYVEVEDGFHTWGFDRVDFAFDIAGAFYPLAQHYVPA
MCC6689565.1	0.03362204724409446	127	NKRFVLLSGLTGASYAATFAGLGIVWYSQYPKSGFHLFNDAGEWWNMDKYGHAFSGHVTANLLYNGAKWAGVPEKTAIWSATGVSFGGLLTLEILDGFSAEWGFSVSDLAFNTIGVGTFAIQQALWH
MBL0332455.1	0.034477611940298476	134	YERLIPAICLTVGFVIYSLSSQAHFYSGADTSFYFNFYNDWNYAKGADKFGHAFAGYSLALGTKEILQFSGVDTVSSLWLGAGVSILHQTLIEVEDGFITAKQGIVPYFGFSFGDLGADLVGALLPVAQHYSPF
MBK7084021.1	0.04007874015748032	127	AGRFWAATGGGVAIMGGSLIGLNSAWYAEYDRQAFHGFNDGAEWLQTDKGGHVFSSYWIGRWAQGLMTYSGVPERPGAWVGAATAMVFLGGIEVLDGYSAGWGFSGWDIAANAVGAGVFLGQELAWG
NLO20324.1	0.043467741935483875	124	IPLAVTCGAYTGVFIAQHYLQLNTIWKDRTSFHVVEDGRYALYADKAGHFFGAYFTSYLMSESLMLSGFSYESSYLIGSLLGLSYSTYVEILDGFGKNWGFSPSDFYADVAGAAFHLSQVYVPF
MBK6932017.1	0.04480314960629925	127	YGRLWSAAGAGSLLYSASMVGLYKSWYAGYPAARFHFFNDAGAWNQMDKMGHWLMSYHESRWVYGGARWTGLEPRAAAWLGFAGGQLIQTSFEVLDGFSAPWGFSWSDVGFNVLGSGMFLAQQLGWG
MBK8923998.1	0.04480314960629925	127	YGRLWSAAGAGSLLYSASMVGLYKSWYAGYPAARFHFFNDAGAWNQMDKMGHWLMSYHESRWVYGGARWTGLEPRAAAWLGFAGGQLIQTSFEVLDGFSAPWGFSWSDVGFNVLGSGMFLAQQLGWG
MCE2504575.1	0.04612903225806451	124	IPAVLTGMVVAGVVTGIHLYQTNAWWSDQERSFHLDVDWGYAAQVDKVGHFYAGYLASYVGYEAFIASGFSPGVAGWFGPIFGLSYQTYVEIEDGFSQFGFDLTDQVANTLGPLFFGLQHYIPA
KAB2909584.1	0.04793650793650796	126	YFLLGSLSTAYVGAFVGVHIYQKNAWWSGKKTGFHIENDWKYALSVDKLGHFYSPVILAHAFSVGLEAANVDYGTGIWVSSAAALLFQLYVEVYDGFASEWGFSPGDAIADIAGAAYPVLQYYYPV
MBM2815518.1	0.05871999999999999	125	VPTIITSVTATTIFIAQHSLQLNTIWKTQSTFHIQEDGAYAAYADKFGGHLWGGYFGSYFFRELFLECGVGYENTQLYGTLMGLGYMTYIEIQDGFGTNWGFSPSDYYFNLLGCGLFYLQGIFPY
MBP8805066.1	0.06229007633587787	131	ADHRLLAAASVGGIYLAFSTWAYFAWYRDVPALAEFGWGGDGYFGRNTYAGGADKLGHAWANLVLARATTGVLRLGGFGATSAAIAGSALSWGLFLAVEVKDGFYYKFSPGDALMNTAGAVLAAAMVIEPR
OGU56981.1	0.06508064516129032	124	WNAAAVFASYSAIFYVQHSMQQSTIWKDVGTFQIQEDIQYALWVDKFGHFYGGYSTGYLLSEMLQLSGFSWESATWLGGALGFGYQTYIEVLDGMSEGWGFSPSDFYADIAGSAFFVAQYYFPI
MBI5324125.1	0.06975806451612905	124	IPAIIIGGVYVSALYAQHVAQMNTIWKQQTKFRIIEDGEYALYADKPGHFFGCYFTSYLWSETLMLAGFSWETSTIIGSALGFAYSSYVEILDGYGANWGFSPTDELFNFIGAGYFLAQHYVPF
MCE2754814.1	0.08419354838709678	124	TPFAVLTGTYVAAITALHIYQVNTIWDSTTTFRIIEDGDYGLYVDKLGHVWGGYMNAYILSEFLMGSGFSHDAATHWGAAMSLAYQSYVEILDGFGTGWGFSPSDMYSNALGISYFLGQHYVPF
HGS03043.1	0.08774193548387098	124	LPATIVGLSYTGLFLGQHFIQNSTIWKDKGCFQIIEDGKYALYVDKPGHIWGSYFVSYLGRDAFVVSGINWELSNILGAGLGLAYTTYIEILDGFGINWGFSPSDFYADVGGAVFFLAQHYITF
MCC7384867.1	0.09838461538461536	130	SSAILGVSIASAAMTAFVLGVGTQAWWDEGLQPFSLRETGFFGQNTYAGGADKLGHMYAAYVTVHIAASIYSAIGVKHDTATWLSGGFTFALFNGFELIDGFTQYGFEYGDVIMNSLGIGVGMATRLSPT
QLH53790.1	0.11306451612903227	124	IPTAIFTGTYAGIFVLQHIGQMNTIWKNRGNFHFAEDGKYALYIDKAGHFYGTFLTSYVLSQSLIECGFSYNLATGIGGLLGLGYTTYVEILDGFATDWGFSPSDFYADVGGALFFYLYSYVPF
GDX65323.1	0.11403225806451613	124	TPFYVLTGTYAAAITALHIYQVNTIWDSTSSFRIIEDGNYGLYVDKLGHFWGGYLNAYILSEFLMGSGLSHEAATNWGAAMSFTYQAYVEILDGFGTNWGFSPSDMISNIAGIGFFLGQHYWPF
MBK6685703.1	0.118	130	DAPTLAIGLASTGLALGILAFGSQAWWDEGIQPFSLRETGFFGRDTYAGGSDKMGHMFGSLVSLNIMVHVYEGLGLDPVTAVWGSALFTGVLFNGIELIDGFTKFGFEYGDVVMNTLGMGFGVLAHLVPT
MBN8573715.1	0.13580645161290325	124	LPLIGLASIYLGITTALHIYQVNTFWDSTTTFRFIEDGDYALYADKFGHAWGTYINAYLASEALMGAGLSWEAATLGGAGIALAYQTYVEVMDGYGKTWGFSWSDMYANFAGLAWFLGQHYVPF
NBV13296.1	0.1797637795275591	127	YKRVLFLFTCLAITWTGVLTGLSILWYSQTANGGFHWFDDNAGWLQVDKLGHFFTTFQESRLIMLMVSWTGINHKAAAKWGFFGGLLFQTPIELLDGFQPAYGASWGDLLANFSGAVLFYVQITWMH
