# Supplementary material for: The lipocone superfamily, a unifying theme in metabolism of lipids, peptidoglycan and exopolysaccharides, inter-organismal conflicts and immunity
Source: eLife. 2025 Sep 9;14:RP108061. doi: 10.7554/eLife.108061 (PMC12419801; doi:10.7554/eLife.108061)
Supplement: Figure 1—source data 1. [file elife-108061-fig1-data1.zip › hydrophobicity_raw_data/YfiM-Griddle-DUF3943.tsv]

id	Hydrophobicity_score	length	sequence
MCB1026050.1	-0.4819191919191919	198	PALAESLYFLGIQHGFRTIQKKTRREFKGPFFADWGTSVKNLGKWKDGDSAATNYFAHPLQGAVTGRIFVNNSDRSKRQEFGSSKEYWESRFKAMIWSAVWSTQFELGPISEASLGNVGLYDRRGPNRMGWVDLVITPTAGTGVMIGEDMIDKYILKKWLERKIKSKTKIMIYRTFFTPIQSFTNVLGGKRPWNRDNR
PYV82001.1	-0.4743693693693693	222	RALFESFTFLAIEQAYVVKDDYRWVVVENGVPFNHYWRDYKQSLSTWIHSGWDDGDPVLYSYVGHPVQGALTEYIQIQNDPKGRDLELSNTKAYWHSRLKALAWNAVYSTQWNIGPLSELTVEKYGTSARQPWNKDGSWPCTHKPCVTGVGQVDLVTTPVGGFAWQLTEDFLDKEIARRVEGATQNHFLVDLTRCALNPIRGGANILHGKSPWYRASRDARK
WP_131330162.1	-0.4616279069767442	172	RRFWKAAGTFALLEALPQVYDRYIAKQDYAKISFKTIGDHFKFSSWTWDDDGFTENQFGHPYHGNLFFNAFRNNGYSYWESVPAAFLGSYIWETYAENQKPAPNDLINTTLGGFTLGEMTYRIAHKIINPHKKGKKRFFREAFATMINPVMGFSRLTDGQWGKYYDQPEYTD
MCC6809903.1	-0.43254054054054053	185	KAIAGEMAIMVAGDLTYYKIFGPYSRWLDKWDEDAWKKRFDPKTFKFDANEHEINAGGHVIGGWAYFLVQELAFRSRDKAKKRELLDEVIHELRGFGFTFATSAFWELFVEEGAPSLNDQIVTPIAGYSGGKAIARFIGYLLDGEDLPHTFEAGVSVFDDGSASVHGHAEIIDGRRSSELRIDAA
MBK7093811.1	-0.42912280701754385	171	KSHLKSNIAVISLDAGIWAIHKFIRGNDYAQISLKSIKENLKCGIKWDNDGFETNMFNHPAHGSFAYNCVKFNGMSYWEALPYSLSSSLRWEFLFEIEPPSINDLISSTIGGLVIGEATNRISHTMHTQYKRGVKRIGSEIGSFLITPTETIHRLINGQLWKTKSKKPEDK
MBP9110711.1	-0.42104477611940294	201	PALIQSGLFLAMQHGFRMTEEKTRNELDGPFFADWKASVKNLRGWDDGGRFFTNYIAHPMQGSLTGRIFINNSGVARGEEFGRSRRYWKSRLKAMVWSAVWSTQFELGPVSEASLGNVGQKVDGDGHSKLTYGDLVLTPTVGTGFAIAEDAIDKYVLKNLIERRIENRLLMKILRSVLTPTTSLANILRGRAPWRRDFRRN
MBL0313230.1	-0.418659217877095	179	KSYAIPAYEIPAFLILLNRVDRYAYPDLTEDGKNVYDTNFSTFKDHVFHGRWGADRDSFAMNQFNHPYHGTLYHGFARSAGLNYWESLVYDNAGSLLWETGGETTHPSINDQVASGIGGSFFGEVLFRMANLMLEDDRDGSKPGFWRKFGAAVLSPSAGFNRYAYGDRFKAPFPSNDPS
WP_170309755.1	-0.4144186046511628	172	KNFGNAALDFGLAELIPWTFDRYVANKDYARISWKVIGNNIKPSSWEFDNDGFQTNQFGHPYHGSNFYSAFRVNGYSFWQAAPATFAGSYLWETFAENQPPSPNDFINTSYGGIILGEMTYRLANKIINNHTRGAKRQIEEVAGFLVNPMNGLKRITTGKWGKVYGNSTERD
MBC7898423.1	-0.3970854271356783	199	NALIQSVIMLGVQHGIRLTQDKTQKELGGPFFRDWKDSVKTLRGWGDGDNFFINYIAHSLQGAATGRIFIYNSDKAKKQEFGKSKDYWEGRVKALAWSAVWSTQFEIGPISEASIGNVGKRGNRVPSSGLSWGDLIVTPVVGTGVLVAEDALDKYIMKNWLEGRSTRFMTRILRMFLAPTITVTNVLRGRHPWHRDTRP
WP_107826995.1	-0.39294797687861266	173	KHFGRAAFEWGLAETVPWALDRYVRKADYAYISGKTIAHNLKPSSWEWDNDEFQTNQFGHPYHGSLFFSAMRTNGYSFWQSAPAAFLGSYVWESYAENQNPAPNDLINTTFGGIVLGEMTYRLSNKIVNNRQTGFKRQISEVAGFLINPMNGLTRIMDGRWGRVSIRNPVDHD
MBR1465220.1	-0.3929239766081871	171	KNDIKPILESLAINFGVWGYDHFFKDADWANVNAHTIHHNLRCKWILDHDSYSGNQFSHPYHGSMFYNAARYHGHDYYTSALYPLIGSCVWEYFCETNEPSYNDFLSTGIGGSAIGEMTHRVSDLVFDNSKTGARRIFREIVGSFINPSRGFHRLFSGEMWRVSPSRGKRV
WP_214070679.1	-0.38947674418604655	172	HHFTRSAIELGMAEILPFMWDRYLKKADYAQITWKSVGHNYNPTSWTWDDDPFTTNQFGHPFHGSIFYNTFRSNGYTFWQSVPAAAVGSYLWESTAENQPPAINDFINTTFGGVVLGEMTHRMADKITNTTQTGFGRQASEVFALIINPSNGLTRILDGKWGKPVKNSKRDS
HGJ95588.1	-0.384090909090909	198	PLSRQSTYFLGIMHGFRLLTEQGTRSGLRGPFWKNYANSVTNLHGIADGDPFYVNYLGHPLQGSVVSQMFRHNDPRYRDVEFGRSRRYWKSTLRGMGYAWAFSTQFEIGPLSEASIGAIQSRYPQQGFVDHIVTPTIGAAWAIGEDAIDRYLIKRMERATENPWIRAIARSVLNPSRSMANTLRGKEFWYRDSRPGVY
MBL8202673.1	-0.3773134328358209	201	SAMKQSLLFLAVEHGFRFATEPGTRADLKGPFFRNWFESASNLRGWRDGDPFIVNYIGHAMQGAVTGFIQIQNDPLGIKPKPGFNRAYVRSRTRAFWWSAAYSTQFELGPLSESSLGNVGLRPTKASQHPQAFVDMVITPTVGTAWLVGEDTLDHYLIRRLENKTTNRVVRLLVRSFLNPGRSFANAMRGKYPWYRDDRRL
MBA3241537.1	-0.37703125	192	SATKQSLLFLAVQHGYALTQPKTRRDLKGPFFRDYFRSVKSLSKWEDGGRFFTNYVAHPMQGSLLGFVYVQNDPRAQAARFGRSGAYWRSRLKALAWSAAWSTQFEIGPVSQASIGNVGLHGKQTWVDIVITPTGGFTWLLAEDALDRFVVRRVEARTDNLFLKIAARMLLNPTRSSANLLRFKKPWKRDRP
MBP7677550.1	-0.37619354838709673	155	PWAFSRYVTEEDYAYVSTETVRENFESGFGFDRDTFDMNQSMHPLHGSLYFNAARSNGYSYWESGAFTLASSFLWECCMENTPPAINDLVNTTLGGMSRGEMAHRLGVMIRDNRAIGRNRFWREVGGAIVDPVGAFTRLLHGELAGPFPNPDERF
MCB1237536.1	-0.3746385542168675	166	YPITYVLSKQAIGLGVLVAMDQETTHFGTFSGETFKDGFRSGPKWDDDEWYWNYIAHPLWGSETYLRARSQNFTFFESFLFSTASSVVWEYGMENWASHPSQQDLMFTSTIGSLIGEVRFQILKDLAGKDDPKSKALRFAVDPLQGTTKFIGEKIFHADWEEPAFR
RKZ13329.1	-0.36893258426966286	178	KRLFRASSEVFLANFVVWGFDRYIRPASEGGQKGDGFRVGTNSWWNNIKNGFEWDDNNFGTNQWGHPYHGALFFTAGRANGFDFWESAPFAFAGSFAWEFFGETHNASFNDWINTAVGGVALGEVLHRASSMVLDNEARGSERAWREVGGAVINPVRAFNRLMTGEARKQHQNPANRF
HGH05740.1	-0.36781065088757386	169	VIGNATTTVLLTRENIREAIRTSGSFGNIADNFGNPISSVREGTREDRDPFVINYVAHPLSYAGMGLYLKERGYRDWSALLFTQIHNITWEFAVEGSAFPPSGKDLLSDLSGALVGIFLLDRVSRYGEKKLEAPDKKFYHHFFYWMNPFNVLDDKLLKKGKVALVLKVE
MCB9385559.1	-0.36676923076923085	195	KAVEQSFFFLTFQHAFRLTQEKTVDQLQGPFFKDYWQSVKGLGGWEDGDSVFTNYVAHPMQGAVSGYIQIQNDPRGAALVFAPADKQYWESRLRATAFAALYSTQFELGLYSEASIGNVGIRKGTMGYVDLVMTPVGGLGWMVGEDVLDRFVVEPMERKWQNRPLTRFMRIAFSPTRSFANVLRFEKPWKRDGRQ
MBC7949085.1	-0.3645029239766082	171	YPRWIPMVRVLSANVFNWAVARYLYKFDWAKVGVGDWKNNFKKGPVWDVDGFGINFIGHPHTGSIYHNVARSNGYSYWGSFPFALQGSLTWEYLGENERPSYNDLINTPISGMFLGEVFYRISSNLLDDRRRGRKRIFREVVAGLVSPTRALNRLTQGKMSRVTDREVYQK
HBG04523.1	-0.3635593220338983	177	KSYLIPALEIPAFVILLNVFDRLAFPNKMKEGRKAYSTNLSTTWDHLRRQNWHFDKDSFEVNQFGHPYEGATMYGLARSSGLNFWQSFIYSHAGSFLWEMAGETSRPSTNDIITTGNAGSLLGEALFRMAGLVLEEGGDKPRGRQEFAAALLSPPTAFNRYAFGDRFKAAFPSHKPA
MBX7222430.1	-0.35129353233830846	201	PAFKQSFHFLIIQHLFRFGTESGTRSEFNGPFFKDYFKSVGSLRGWDDGDPFLVNYIGHPMQGAVTGYIQIHNDPKGICQEVGFNRGYWNSRLKAMGWSALYSTQFEIGPISEASLGNVGKFGTKKSPHPMAFVDLVVTPTLGTGVIVGEDLLDKYVIQKIERQTANRTVRLLTRSFLNPSRSFANLLRSKWPWYRDGRPL
AXC14944.1	-0.35104072398190045	221	GLFAQSLFFNVVENTFRSASDDQIRNMLAHKPFWHDWLASTKQFNMRRWNDGDDFLVNYVGHPMQGAVSGFIEIQNDPVGRQLEIGANRAYWKSRFQALVWATLYSAHSEISPIGEAGIGNEGGWTYPIVCKQKGCQSWHPGIHYTNNTGWVDFTITPTVGTLWLIAEDTLDRYISDRIQVGDRFNLMYMFLRGALNPSRSMANAMRFKAPWYRDFQHDPE
MBS1602689.1	-0.3429069767441861	172	KRFGLATGEFMLAQVGPWVVDECIRKVDYTHLTWQSTWYNLSPGHWEWDNDPFTTNQFGHPYHGSFFYSSFRASGYSCWQSMPAAFAGSYLWETFSENQPPAPNDLINTGFGGITIGEMTYRFANKILNNRSRGFERQVREVCAMLLNPMNGLTRILDGRWGRVYGNPLEHD
MBI4460833.1	-0.34263959390862936	197	MKQSLLFLGIQHASRLAQEKTRRELGGPFLRDWQNAAGNLQWKWSDEDGILTNYVGHPMIGAVAGYLQVFNDPVGRNLIFDHSSKDYWASRLRALAWSAAYSTQFELGPLGEAAIGNVGKIPPTQAMVDLVMTPAGGFGLILLEDYLDRRFISRWEEGTSNVLLKKFYRLFFNPNRSLANMLRFRRPSHRGYRPIEQ
KAA6464937.1	-0.3424761904761905	210	QLLLSTAAFNALQNAGNAYTGYWYRWETTHGKWFDRWINSAEGWRWNVWNDQNPVLDDYVAHPFMGSITNYLWIQNDPKGMTVEQGNTPEYWNSRLRAFVFSTAYSFEWKLGPFGEAGVGHNGDHLVPQNNAKVWTNETGWVELVTTPVGGFAWTLAEDALDKHLVRRFEESPRGPLSLLLISFLTPTRATANIFRFRPPWYRDDRRVAA
MBI2071198.1	-0.3383522727272727	176	GAIEGGAIFAGYGLSELTGIERMGHVAKGFLEFTKDNGPVGIGPIAWKDPNYGDPWVNNLGHPAVFFSFATYFKKRGYGFWESLAGATAASLMWEYVWENQEIPKSAHDLFFMNFLGSLTGAHDDLGMAWGASPINFTDSRGHYTEFYWRPKHSDRRYFFRVEPKGAWFRWRDENN
MBL1153727.1	-0.3363157894736842	171	KNYWLPAVEIVGLNLGVWATHRYLTKESWSAISWNSIKENFKNGFDWDADGYLINQFWHPYHGSNYYNSARSNGLSFWESAPYAFTGSLMWEYFMEIEPPSYNDIVNTPVTGIILGEISFRVSDLIIDESSTGFERVLREFSSTLVDPMKGFNRLIRGDMWKSGFKEKNHD
MBC8210652.1	-0.33604651162790694	172	NFLLFQVAFTGFLYVAPESISNWSDEQKKKDRFQSWRDNVSKVVWDTDDWTVNYIGHPYFGAAYYIRARERGYDERAAFWYSALLSTAYEFGIEAMFENPSIQDLIVTPLAGTALGYYFEDLRARIRSEAKHSGWLSAGDKFLLNLTDPLGYLNQYIDNWFGPEVEAEIAPY
RKH09464.1	-0.33502923976608184	171	RNVWLALGEVTAANAAIWSVNRFIRKTDWSEVSPEVWKRNLTGRIEWDADKFTANQLDHPYHGGIYYNIGRDNGFSYWESGLLTFLGSLQWEVFGENNPPSTNDIINTSLGGLAVGEVLYRLSSMILDNGATGWERGGLEVASGLLNPGRGLSRVVRGEAWRVGPTPPEWK
MBD3413103.1	-0.33137724550898207	167	ALLETSVCLGVLQIRYKKTHTRWVEGVHKYQATWEDQTEKFFNWKNWNYDANCYDLNWQHSLAGGIYYNLSRTNNLTVLESLLMSWASSSYWEFIVEYRSDVSFNDHIFTPLGGLPVGEAWFQLGKFFADQPDTLSQILSFINPILKLNRLFDRKSREGLTLEPSPG
MBA3456010.1	-0.3313559322033899	177	LRMALELTTILAVGNRWYWRDNGKPNEVDWQLEHDMNAVKTKMGAGGWRFDGNPFDINALGHPGFGGLTHYLARQNGYSIGETFLISNVVSGTWEVFIELAEYGSINDALSTAPAGIPIGEAAYQIVNNWRETTYEVRGGVGAENGSSFGVVSTRGELDRIPRTGDGTVMGGRKVGY
WP_090527853.1	-0.33098837209302323	172	KRFGRAALGLGLAEIAPWTYDRYIVNVDYARISWKTTGHNLNPGSWTWDNDPFQTNQFGHPYHGSMFYSAFRSNGYSFWQSVPATMAGSYLWETFAENQAPAPNDFINTSFGGIVLGEMTYRLSNKIINNHRRGFKRQASEVLGFLVNPMNGLNRIIDGKWGKVVGPANRSQ
MCD8177998.1	-0.33076023391812864	171	QRPWQAVAEVIGTNIFVWSFNRFVTNEDFAQINGKTIKKNFKTGPVWDTDAFDTNLVAHPYHGSLYFNAARSNGLNFWQSAPFTLGGSLMWEFFMENEPPSTNDLIATTFGGIALGEITFRLSDIFLDDRTTGKERIGREVLAGVISPVRAVTRIINGDAWKKSRNKGRVF
WP_199382625.1	-0.3297727272727272	176	KSYLIPAIEVPTFLVLLNLFDRVAYPNDREDGKRTYYSTFSSTWEHLHRQNWEFDKDPFNVNQFAHPYQGATMYGLARSTGLGFWESWGYSNVGSFLWKMAGETTKPSINDMITTGNAGSLLGEALFRMAGLVLEKDDPPTAGEELGAALISPPLGVNRFVFGDRFQPVFPSGRPV
WP_163220832.1	-0.32666666666666666	171	KHPLRATALNLGLNLGVWAFDRYCLEADYAYINMKTIKHNFKKGFVFDNDQMGTNMFLHPYHGSLYYNAARSNGYNFWQSGLYSLGGSFVWEMFMENERPSTNDIIATPIGGMALGEMFYRVSDAILNDTKTGKARFGRELASFIISPTRGLTRILTGDAWKKRQTTGKQF
MBK8700861.1	-0.32568862275449095	167	MPIVEIPIVNILTNRANVWVKDEDWARVSPASWEKNFKTGFKSDGDKFSTNFLGHPVHGSWYFNSARSSGNSFWSSLPYTVGGSLMWEFLGETEAASEIDINTTCFGGVFLGELTHRISRHLLSNDRKRSNRFLRNFSAFALNPMGVINGALYPELRQKLTAPVSGH
WP_056469328.1	-0.3247058823529412	170	KSYAIPAAEIIGFDFLLNRYNRRFSGSTDYDVSGASIRRNLRGPWVVDNDPFSINQFAHPYQGSIYHTAARSAGLGYWESSGYAFLGSVWWEITGEQTPPSRNDQIASGIAGSFLGEPLYRMARLMLNRRSEVPYAWRAWGAAAVSPSYGFNRLVFGDRFESSFDDHDPI
MBZ2178740.1	-0.32267676767676773	198	PLLEQSLYFLGVQHGFRLATEKGTRGGFSGPYLRNVAKSIGSLRGWSDGDVALVNYVGHPMQGAVTGYIFAQNDPRYRRVQFGTSRAYWKGRLRATAYSFAYSTQFEIGPISEASIGTIQSRWPQQGLVDHVVTPVIGLGWQVAEDAVDRLVIQKIEDRIGNRWVRMMVRGWLNPSRSMANLMRGDTPWHRDTRPGIL
MBM3819332.1	-0.3152791878172589	197	GVVTDSLKLLALEHGSRIAFQAKTRRELGGPFWDDYGKSIRLPGQWEDSDAWWVNYIGHPIHGAAAGYLWLDYEPGAPADFGLNRTYWMTRARATAWSAAYSLQFEFGPLSEASIGNVGLRPETTGWVDHVVTPVGAFGLIVAEDALDRWFVQWVERRTTNRFYRAALRLALNPGRTLSNTASGRLPWHREGRPLTS
WP_183356285.1	-0.3148587570621469	177	KSYLIPALEIPGFLGLLHLYDRAAYPNLTEDGKKVYGTSFSGVWDHLRKQHWVFDKDPFNTNQFGHPYEGATLYGLARSSGLTFWEALAYSNAGSFLWEMAGETTNPSVNDLITTGNAGSLLGEALFRMSQLVLQDKRPRTGTVREVSAALISPPTAVNRYLFGDRFKTVFPTYDPA
MBX9704982.1	-0.31470588235294117	170	KSYLIPAAEIVGFDFLLNQFNRRYSGISDYDSNLNTIRHNLSSSWKDDKDPFSINQLGHPYQGSMYHGFARSAGLNYWESLGYTLGGSAFWEIAGEKVPPSKNDMISTGFGGSFLGEALFRMSNLVLERGGSTPSVWREAGAAMISPSAGFNRFALGDRFDAVFASNDPA
WP_035354450.1	-0.31438914027149323	221	GLIAQSLFFSAIEASVRMASDDQIRRLVARKPFWHDYFASLRQFNMGRWNDGDNFLVNYVGHPMQGAVAAYIEIQNDPTGRQQQISATHDYWMSRFKGFLWSTAFSVQSELSPFGEAGIGNEGGWTYPINCHRPCARWNAKTMKSTNNTGWVDFIITPTVGMLWLMAEDTIDRYITGRIQGDRRSAAFPLILRGALNPSRTFANALRFKTPWYRDFQHGLP
MCD8271013.1	-0.3118713450292398	171	KKPWLAAGEVFTLNMGIWAFDRFIMNEDFARINGHTIKNNFKTGPVWDTDKFSTNLVAHPYHGSLYFNAARSNGMSFWQSVPYAAAGSLMWECFMETEPPSINDLFATTFGSVELGEITYRLSDLFIDDRSVGAERVGREILSGLISPVRGINRLITGEAWRHRSHKGRSY
MBP1595626.1	-0.31040201005025125	199	SLVVQSLTFLTVSHGFRWVKEDYTREATARGPYFRGVGSALGSLHGWSDGDEFLTNYIGHPMGGAVAGYIFSHNDPMYREREFGRDRAYWQGKTRAFIFSALYSMQFEIGPYSEVTVGKVQAYWPQSGLVDWAVTPALGLAWTLAEDSLDKYVGKPLEGKIRNAPLRALIRGWLNPARSFANMMALKYPWHRDTRPGIR
WP_133475486.1	-0.3049418604651163	172	KRAVRGVTELLVTQAVPWSINRFVRKADFAKISFKSLSHNVQPSSWEWDDNSFQTNQFAHPFHGNLYFNTLRTNGYNFWGSAPAAFAGSLFWEVAGETHVPAPNDFINTSLGGISLGEMTFRLSNALIDPSARGFKRTTQEILGLLLNPVNGLNRIIDRKWGRVQPFSSQQV
HDU70091.1	-0.30450292397660816	171	LPRWQIATKVAGSNFFTWAVDRYYFNYPFSRIGFNSWEQNLKTGWEWDVDRFGLNYFFHPYQGNGYFNSARSNGYSFFESVPFAIGGSLMWEYFAENTLPAYNDIINTPVTGAFLGEILYRLSSNVLDDRTTGMERVLREVAAAFLNPSRASDRLTQGKLKRATPTEVYQK
MBK8739950.1	-0.30423529411764705	170	KSYAIPPLEIIGFDVLLNRFNRLREGPGDYDVTAASIRRNARSRWVVDNDPFSVNQFLHPYQGSMYHGFARSAGLNYWEALGYTFAGSAFWEVVGENTLPSRNDQIASGIAGTFLGEALFRMASLSLERDDGLPQFWHELAAAAISPSTGINRLAFGERFKTVFPSRDPA
MBR6263265.1	-0.3036257309941521	171	PRPWRALGEMMVTNGVIHLLGRYVLNETFSQTTLNSIRHNFKSGFAWDDDNFYVNNIGHIYQGGLYFNAARSNGMGFWKSIPYTLAGSLTWEFFAETEQPSINDVITTTLAGTMMGEVSYRISKHFIDEHERGSKRFLNEAIACFFNPIEGVHRLFSGRLWKVRNPMDNEG
MBI2686912.1	-0.30328282828282827	198	AVARQSAMFTGIQHAFRLGTEPGTRAGMKGPFWSGYMNSIGNLHGWGDGDPFLVNYVGHPIQGSVSGFIYIQNDPQARLLRFGRDPRYWRSRVKAMGVSWAYSTWFEIGPFSEASVGKIQGRRPQQGFVDHVVTPIIGTGWLIAEDLLDEKVILPFERRFENKWARMMVRGWLNPSRSFTNALRFKAPWYRDSRGGIL
MBN2436145.1	-0.30216374269005847	171	TNTMYGVGSILGSGTVWYYMEKSNKRDQFFNSGDDIRSRFTSFDAWRFDDNLFETNAVSHPMAGAGYFISARLNNYNQYESFLFSLGGSLVWEYFCEFQEVVSINDMIFTPIGGYAIGESFFQFANFYADNSSNSSLGDTIQYYTKSQDGRYKNGLRNSPGNNPFWYDAYL
NIP81045.1	-0.3015384615384615	169	LQTSLEIGAVMAVGLGVYIYKGERNRYDWALTWDRVRERFTTTDHFRFDDNEFAMNNVAHPVAGALYYRFARANGFGPLGSALFSAGGSTFWEVVVELREVASLNDLVATPATGIALGEALHQHQDFFRRGAPTLRNAVLEKLLAGPFLVQRLYGDDPPVPADRLDRYG
NUN01908.1	-0.3011167512690355	197	PALRQATMFLFIEQGGRLLQEGTREGLKGPFWGDYFRSVKNLGGWNDGDTVMANFVGHPMQGAVSGYIQVQNDDFGRYQEFGLEPEYWRSRMRAMFFSAAYSLNFELGPLSEASIGNVGKKPGTMGAIDLVFTPVGGLGWQITEDAMDRFFIRWVERKTDNLGILIITRSMLNPSRAFANILRFRVPWHRDTRPGIT
MBX5481895.1	-0.29823170731707316	164	TIGLMGAMRLSLSILWPDSYPLLEFDAAEKHLREAYTLPPEFDRHRNLFESDGDPWTLNVIGHGLFGSEVYQRFRRCGHGPWAALLATTVASTAWEYGPEALHQRPSAIDLSLTPVLGIALGEARFQLFRAARGDSQETGALRRMLMILIDPLGEAERALGTEC
NUS98610.1	-0.2977777777777778	171	KRLPAAAGELLAFEAIPYSFNRWVARIDWGQTTTRTWSYNLHHGWVWDTDHFAINQFAHPYSGNLYFNSARNNGYDFWQSAPFALVGSVLWEYFGETTRPSINDLVNTTLGGITLGETTYRLSSIILDARATGRERVLREIGAALVDPPRGLARGLHGEWGKVGPNAFDRR
MBQ7686972.1	-0.2965497076023391	171	PNALRALAKDLSINASILSWDYFVQNRDYARISRHVLKDHFSHLPVFDNDSFSGNQFSHPYHGSMFYNTARYEGLSYGVSLLYPILGSATWEWMCETNPPSVNDLLSTGVGGAVLGEVAHRTSDLFFDNSSIGLDRVTREVIGSLLNPVRAVHRILTGEAWRVSPARGKRV
HAR39510.1	-0.2954385964912281	171	KKRGKAVSINVGLNMAMRGFNRIVLEDEYAQINLRSMRNNINTLPVWDTNRFTTNLIGHPYHGSMYFNSARANGFEFDQSSLVTAAGSLMWEYLMETKPPSHNDLWATTVGGAALGEVLFRLSDLILDNRTTGLARAGRELLAGILSPTRLITRLTTGEAWKTGQSKGNFL
MBD5231280.1	-0.2938011695906433	171	KHFWRASAELVGFNLSLWAFDRYVQKGDFSYISFKTIAENFKHGFKWDNDKLGTNMFLHPYTGNLYYNTGRSNGFNFWQSSLYAIAGSAMWELFMECEYPSTNDIIATPIGGIAIGEVAYRASDAVLDDRATGWSRFGREAGAFVINPMRGLTRILNGDAWRHRPTSGKQF
OPY70633.1	-0.29350282485875706	177	KSYWLPALEIVGFEAALNGASRLAFPHKTTDAGKKTYSSNPSTFWDHLTEGPWRADNDNFKVNQLGHPYQGAIYQNIARSTGLGFWESMGYTFMGSFLWEMAGETSNPSLNDQVASGIAGNFLGEPLFRMASLLLEGHEQPGFWRELGAAVISPPTGFNRLVFGEHFDAVFPSHNPA
MBN2790404.1	-0.2923809523809524	168	MQPIGQIFALNCGIAATNRYIRNADYAKISFSTIETNLKSPWVWDDDNFAVNQIGHPYQGSLYYSIASHYGHNYFESLAFTAFGSMQWEYFMETERPAINDLVTTSLGGAMLGEITERLSNNILDNSSDGILRFTRETGAFIINPMKAVNRMMDGSMFVVSSKEESNK
NOR45352.1	-0.2908771929824561	171	KKYLLPLGQMFAINCGIAATNRYIRNVHYAKISFSSIEHNLLNTWVWDDDNFEVNQIGHPYQGKLYYSIARHYGHNYFEGLAFTALGSMQWEYFMETERPAVNDLITTTLGGAMLGEITDRVSNQILDNSSTGTMRAIRETAAFIINPMKGFNRIVDGSMFKTQTNDKSIF
MBF5045353.1	-0.28950617283950614	162	MVGMRVGLSLAWPRAYDPSRLREGLHSLGEAYTHLPEYHRGRPPLESDGDPWLLNGVGHGLFGAEVYGRARQCGHSAGASLAAAALASTAWEYGLEALHQRPSAQDLVWTPLAGALLGEGRFRLVRAVRGSGGSGLSAPRRVLLWVLDPLGEAERGLLGTEC
MBL7714904.1	-0.2881761006289308	159	IVGGVEVVGMASLMLLPPSITNWPDKPWLKAGANLKKAWTQPPHFDKDHWAINYIGHPYSGALYYNSLRSQRATILQSFLFSVVESTIWEYLVEAISERPSIQDLFITPVVGSALGELTHRATMRMRRGGFKPLEKAAVLILNPTYVINNGFKEKKRAK
WP_143900424.1	-0.28690058479532166	171	HHPWRALAEVTAVNLALWTYDRTIGGKVWARVDLHTWKNNLRTGFVWDGDGFSENQFAHPYNGSFYYAAARDNGFSYAASVPFTLLGSLQWELFGEVFPPSINDLINTTLGGSAMGEAFYRLSSMVLDTEATGRKRFFHELGAGALSPVRGVNRLLRGDVSRHHPTPRDWT
MBI2058221.1	-0.28603658536585364	164	GRAVAELSALIGTGTVIHYSKRENNRSKFVYPPTWDGLKGKIRGGWEFDTNTFVVNSLGHVYDGVLYYQIGRSNGFGPLGSLGFSFGGSLLWEYVGEFTDRVSANDMIVTGVAGAVLGEGFHQTSLLVERSGLPQPVKLPLSILFDPIRKLNEWWDAKPRPIDR
MBP3430323.1	-0.28526315789473683	171	KRPWLAGAEVVAEDLLFHVLTRYLIKEDYAQISWSSIKNNFKTGLLWDNDKFETNLFSHPYQGNLYYSSARSNGLNFWESAPYALLGSSIWEWFMETQPASINDIMSTTFGGMALGETTYRLSSLVLNGQARGWERASHELVAAFLNPVRAVNRLMTGEAWRIGPRYVDKE
MBD5267575.1	-0.28520467836257307	171	EHFWRGAGEVFGFNIGLWAFDRYVQHGDWSYINFNTIKENFKHGFKWDNDNLNTNMFLHPYNGSLYYNAARANGYNYWKSGLFAIAGSAMWELFMECEYPSTNDIIATPIGGMCIGEVCFRASDLVLDDRARGADRVGREITGFLLSPMRGVTRILTGDAWRTRPTSGKIF
HBA89948.1	-0.2834523809523809	168	ILLGGQVAAVGIIYLMPESVSGWSNEQKNESFKKYGNNVGHPHTDSDKFYINYILHPYWGAAYYTRARERGMDEGPSFIYSAVISAIYEFGVECFFEKPSIQDLIVTPVAGSLLGAYVFEPLRATIRAKQELAWYDEAMLVATDPVGVLSSGVEKLTGRKATLKVDYT
TMH68661.1	-0.28317365269461076	167	KSYAIPAAEIVGFQFLLNRVDRWIYGGDYAVTAGTIKRNLRHSWVVDNDPYKVNQLGHPYLGSMYHGFARSAGLNFWESMGYTFAGSMIWEIAGETTLPSKNDQIASGIAGSFLGESLFRMANLVLEKGDGSYWRELSAAAISPATGFNRLAFRERFDKALDSKNPA
MBL0064691.1	-0.28269005847953216	171	YPIWIPALEFLGSDAITWAGDRYLLKAEYARISFSTWKYNIKNGWEWDVDRFGINFIGHPYSGTLSYNAGRSNGYPYLTSFSFAVAGSLIWEYFGENTRPSYNDIINTPIDGAFLGEILYRLSSNLLDDRTRGFKRVSRELLAGLINPVRGFNRILQGKTFRVTNKEVYQK
SHE53208.1	-0.28099415204678363	171	KHPWRAAFENVMINAAIWADNRFERKADYAKISINTIRTNIKRGFVWDNDLFASNQLLHPIHGSLFFSAARSNGLNYWESLPYSFMGSFSWELCAETTPPSINDLLSTSFGGAALGEVSYRLSTLVLDDSKTGAARLWREFVGTVVSPVRGLNRIITGKAWKVRHKYYKYI
NHA14707.1	-0.2797687861271676	173	FLLSYQVGTVVVLYTLPESVTNWTEEQRSDYSLDSWWQNVRNPQWDSDDFYLNYVLHPYWGAAYYVRARERGYDERASLWYSFAMSSAFEFGVEALFEEPSIQDIIVTPVAGAILGEYFMGVRARTQALYEPGEPMEFRHRALLALSDPIGAINRQVESWLGIEEGNASFRPY
UCF63562.1	-0.2794186046511628	172	KRIDLAIAEVMASNFVAWAGARYLREDNYSFLISWQSVEDNLRHGLEWDPNNFGTNFLNHPYQGSTYFNAARTNGMSFWESTPFTFAGSYMWEVFMEREYPAYNDLVTTTWGGVALGEILFRFSENVLDDRARGGSRVWRETAGFLLNPVGGVNRIIKGDMFTTRSSVNHIR
WP_200229862.1	-0.27744186046511626	172	KRFGRAVLYLGIAEFTPFAYDRWIAGKDYAKITFATVGHNLNPGHWQIDNDPFQTNQFGHPFHGSLFYSSFRVNGYSFWEAAPAAAAGSYLWETFAETQAPAPNDFINTTFGGIVLGEMTYRFANRLINNRATGFKRQVQEVAGLIMNPMNGLNRIVDGRWGKVRANSALHD
MBI5740336.1	-0.2770833333333333	168	YFMGYQFAVIGALYVAPESVSSWSNEQKKAYSLSRWWDNITSPRMDPDRWWLNYITHPYWGATYYVRARERHFDEFDSFKYSLLLSSIFEFGIEGLFEKLSIQDIIVTPVVGSLVGTYFDKARKTIKGRGRSLWYDDIVIFATDPLGEVNKAMDKLLGINASVEIKSI
WP_169316188.1	-0.27575581395348836	172	KKFAKAAGFLVLMEVLPWTFDKFIKNADYAQISFKTVGHNLNPGSWAFDNDPFGTNQFGHPYHGSYFFSAFRANGYTFWEAAPAAFVGSYIWETAAENQAPSPNDFVNTSFGGIVLGEMTYRLSNRIINNRARGFKRQVSEVLGFVVNPMNGLSRLLDGRWGRVAANPVSRD
MBL8720657.1	-0.27529069767441855	172	RVMQEYVIINGALGIPWYWGNQDYSQRTWEWKWDQESWKAKLITLDAVRFDGDDFRTNAVHHTFVSGMSYFLVGRANRLTIPESFLASVLASTTWEYLVEFREGPSVNDMITTPLSGIALGETVFQLGELFLRGGDHPVNWALATGFGGLQTFHRRLDRTTQPRSATTDSLG
HGJ99006.1	-0.27376884422110553	199	KVMLQSGFFLGVKHGFRLWTEQGTRDGLKGPFFRDWGRAVGSMHGWADGDPFYVNYVGHAMQGAVSAYIFTQNDIPRYRYVEFGKNRDYWMSRLRATAFSWAYSTQFEIGPLSEASLGNVQALHPAYGFVDHVATPAVGLLWMIAEDALDKYVIKPFEGRYENRWARLLVRSWLNPSRSFGNAMGFTMPWRRDTRPNLF
MBT89008.1	-0.27185628742514967	167	NFVEDSLNIHYYMWIGRILYVRNKDSKIFDTSPKKWSKNITNPEWNDGDSFVTNYIYHPYFGALYYQIYKDLGYEDNQAYMGSVLQSTLWEFAIEGTVEKPSLLDTVVTPGFGIPLGIYFEKLNTELETSPYLFKRALSYIINPAKIFLSEGDVGFVNPVSGSFMVH
MBL8720659.1	-0.2709941520467836	171	RAAEEVFVINGPIGTVWYWSNANFNQADWDLRWDWPSWRRKIVTFDALRFDSNDFGTNAFNHSLSGAAYYWTARSNGLSIAQSFLMANLGSITWEYVVEYKEYPSLNDVIFTPIVGIPFGEGLYQLGELFDRGSNAIPVRILAEVFGFPRKLHDRIDGSEAGRAPDTDALG
MBR1720814.1	-0.26749999999999996	164	VQAAGMNVGVWAFDRFVMNEDFARISAKSIRHNFEHGFVWDNDQFSTNLFAHPYHGNLYFNSARSNGLSFWESFPYAVGGSLMWEFLGETEPPAINDLLATSIGGTALGEVTHRLSQLVLDDSKRGFARFGREFLGLLINPMQGLNRMIDGDMWKVRNRFHRYH
NCQ11093.1	-0.2674269005847953	171	KNSWLAATEVVGLNILVWANSKYFTNRDWANISLSTIKKNIKYGFTWDGDSFIMNQFLHPFHGSLYFNSARSNGLTFWESAPYVLAGSLMWEYMMEIERPSYNDLLNTTISGIILGEITHRVSDLIIDESSYGFERFSREFIASLINPTKGLNRLIKGKMWNYRGNPKKNQ
WP_045094993.1	-0.2673809523809524	168	ILAAVEEVIGVGLGAAGYYKMIEFNNRDADYNLHSSIKARLNGSAIRFDDNDFQTNLDHVTAGAAYYTIARSNGLNRFSSFLYNFVASTAWESLVEYREVISINDEINTIWGGFIIGETIHELLKIFQSGPNNFLNNSFKYVFEAIYEFNDWVAKESPYYPLDFKPDV
MBK9063669.1	-0.26713450292397656	171	KRFWLAAGELLAVEAITWGYNRYVADQPYARISWQSVQDNVRVGFAYDNDKFTTNQLGHSFGGSFYYNAARSNGFTFYESALFTFAGSALWEIAAETQGPSLNDLVNTTLGGMVTGEASHRLAQALLDDRARGGERIGREALAGLVDPVQLFTRLLTGDLWAVRPERGPYL
MBD5196744.1	-0.26654970760233915	171	KHFWRAGAEVIGFNTGLWAFDRFVQHGDWSYISFKTIKENFKHGFIWDNDQLGTNTFLHPYNGSLYYTAGRANGFNYWQSELFAISGSALWELFMECEYPSTNDVIATPIGGAVIGETLFRASDALIDDRTHGADRFERELAVFILSPMRGINRLITGQAWKHRPTSGRMF
WP_108821871.1	-0.2621637426900585	171	KKGWLATSKIVGMNMGLWAFDRYVLEAEFAYINIHTIKKNLKKGFVWDNDQMGTNMFLHPYHGSLYFNSARSNGYNFWESGAFAFGGSAMWELFLENEYPSINDIVATPIGGLALGEVLYRASDLVLDDRLTGADRFGREFSGFLIAPTRGLSRIISGDAWRKRPTSGKQF
MBW8459113.1	-0.26123529411764707	170	YFLGYQFAAIAALYVAPESVSGWDREQKQNYSFSKWRNNVSNPVWDEDRWWVNYVTHPYWGGAYYTQARERGLDRAQAFWYSALLSTLFEYGAEALAEPVSIQDLVATPVVGFLVGEYLFTPVRARIRAKPGELDWSDKTLLFVTDPLGVLSAQTDRLLGMETTLRWQPI
NCB83355.1	-0.2609356725146199	171	KSPHKDAAIIVATNIGVWSYDRFVLQAEYARINFKTVKNNFKSGFVWDNDMFSTNLLMHPYHGGLYFNAARSNGKNFWQSVPFAAGGSLMWELFMENEAPSINDFMATTLGGAALGEMTFWISDLLIDDRLTGFDRFKREALLTVISPVRELNRIINGDAWKYRNIRGNSL
MCC7499638.1	-0.2603553299492386	197	QLGKASLRLLTVMHGFRWLTEPGTRSAGVGLGTGYLHSVTNLHGWADGDPFYVNYVGHPMQGAVAGRIFQMNDPQYNRVQFGMSPTYWKSRLRSAAFSWIFSEQFEMGLLSEASIGHVQRHFPQQGLVDHVVTPTLGLGWTLAEDALDRYVIKAVEERTQNSWVRLLLRGGLNPTRSFAAVLDGKLPWYRDDRAGVY
WP_084289769.1	-0.2590697674418605	172	KRFYRGAGLLLATNLAPWVYDRYIMKEDFARVSLNTFRYNLNPGHWAWDNDRFITNQFSHPMHGSIAFNTFRSNGYSFLQSIPASFAGSYMWETFAERQAPSINDFVNASFGGIIIGEMAHRLSGKLVNNRSTGVKRQVNEVLACLINPISGFNRIVDGKWGKVPSGSFGVD
MBQ8594035.1	-0.25625730994152046	171	PHPWRAAAGVTLINAGVWSFNRFVTNEPFARVSGKALLRNLTGHFVWDNDKFSTNMLSHPYHGSLYFTAARVNGLSFYGAVPYTLGGSLMWEWMGENEPPSVNDVLATTFGGVALGEVSVRLSDSVLDESKQGVERFFRELAATLLSPVTGLERLFSGRMWRVSHKRHKPR
MTW10010.1	-0.2560588235294118	170	KSYGAAALEILGFQFVLNRVDHAFVRPDDYDVSVGSIRRNLHSSWVIDQDPFKINQLGHPYQGSVYFGLARSNGMTFWESMGFAFAGSAVWEIAGETTPPSHNDQITTSFGGSFLGEALYRMANLVLDEGYGLSPQWREVAAAAVSPPLGFNRHTAGGRRAAPWVSNSPA
MBE3130816.1	-0.25604790419161677	167	GRAMLELGGFLAYSTVRYWFEYHTWVEDWQYELTWKDQCRRFLTTEAIRFDSNAYVVNWTHIMGGALYYELARTNHLTWAESLLAAFGGSLFYEYVSEWREVISVNDMILTTSGGYTVGEPWFQLSDYFQRQRSPVLKFLGFLNPFLKFNKWLDRKNPASKNYDNPG
WP_162945030.1	-0.25543209876543205	162	MLANVLPFSIDYFIRRESFSFISWQSIGENLHLSSWEWDRDKFLNNQFSHPYHGSYYFNAFRSEGYGFWQASTATFGGSLLWELVGEVEKPAINDLINTTLGGMAWGEMTHRLAMRLTHNWRTGRRKNALDVLGIAVDPMNGFSTLTSKKRQLAQWHVFDTT
WP_021269475.1	-0.25427745664739887	173	NFTVLGAGMVGLLYMMPESVTKWDKDEIGKIGSKWKENVKEGPVVDKDDWAINYIGHPYSGAIYYVVARHAGLNKMASFGYSVFMSTIFWEYGFEATAEVPSIQDLIVTPIIGSLMGELFIHWEKQIESNNGKLLGSKKLGSVAMAFMDPAGALLDGVNNVFEKTVIKDAKTY
MBD5278435.1	-0.25415204678362574	171	KHFWRGGAEVVGMNLGLWAFDRYALKGHYAYISWNTIKENFRHGFEWDNDHLSSNMFAHPYNGSLFFNAGRSNGFNFWQSELFAIGGSAMWEMFMECEYPSTNDIIATPVGGAAIGEVLYRASDLVLNDRSTGAERAGREIAAFLIDPMRGITRLVSGSSWRHSTTSGRRF
NNF40684.1	-0.2540697674418605	172	YFLGYQWVTIGILYLAPESVSSWSDEQKEGYDMSYWWDNVTNPQIDSDKFYLNYVLHPYWGASYYVRARERGYGAKQAFWYSAMLSTIYEYGAEALFEEPSIQDLIVTPVFGSLLGAYFMNVRDGILIREQELGFRTTKDKWAWVLTDPLGSLNNQVDKMFGRETHLQLLPY
NTV88332.1	-0.25335294117647056	170	YFLGYQALAMVVLYLAPESITGWETEEKDNYSFDKWRENVSEPVWDKDVWWLNYITHPYWGATYYTRARERGLNRVQAFWYSALLSTLWEYGPEALAEPVSIQDLIVTPVAGALVGEYLFSPLRARIRSKPEGLDWQDRTLLFLTDPLGVLNAGTDRMLGVKTTLSLQPI
KPK03694.1	-0.2528333333333333	180	KDFLRAGVGVLAVNAAVYSYNRFVAKAFNVVDGDTIYWAETSWSDFVTNLREGFEWDDNQFINNQFAHPYHGNLYYNAARSSGFSYWESAPFAVAGSLIWEYIGEVYRPALNDWINTSLGGIALGEMTYRASSLILDNGDRGTSRVFREAGAFLVNPVRGINRLVTGDAFRTGPNVPDRT
MBZ0179784.1	-0.25064327485380117	171	KNYLIPAIEIIGLNFFVGGLNAYVRNEEFARISWRTVENNFRTGFVWDEDNYMMNQFFHPYHGANYYNSARSNGLEFWEAAPYTIGGSLMWEFFMENEPPSYNDLINTSVSGITLGEISYRVSNLIIDESTFGLERFLREFTSTLINPMQGFNRLINGTMWKTGESITKND
MBA4149944.1	-0.2505555555555556	162	ERVDFKKPFAYSLGLMSIGLPMLIGAGAFDEGPSINNFKSAFKSAPEWEDDSVVFNYVLHPLWGSETYLRAREANFGIPGSIAFSMGMSVTWEYLFESWVTHPSAQDLIFTTGVGWIIGELRYKMKQQTSEGWNWVLDPIHTTLEHLKVIQRTHDGEKVTML
MBC7978016.1	-0.2492617449664429	149	GAALTWAGIELAIPGWYYWHTKDEQKVDWADPSWADKLTLRAVRFDTNAFHVNAIRHPLAGTGDYQIARSNGFGMLGSTLFAYLAGAFWELCVEYREDPSANDLIMNGAGGLAIGEPFYQIGQLWRGSHPSLADRLRTAAFSPFAAAQD
MBF1447273.1	-0.2483040935672515	171	RRPWTAAAEVTGINAFVHGIDRFALHYEFAKVNFKSIINNFKNGFVWDNDKFSTNLFAHPYHGSLYYNAARSNNLSFWQSAPYALGGSLMWEFMGEVEPPAINDVMATTMGGICFGELTHRISSLLLNDSSRGFRRFLREFGATLINPMGGFNRLITGKAWRVRNEYHKYH
WP_196985102.1	-0.24552941176470586	170	PGYTVPALEIFGFDFLLNRYNHRFSGVTDYDVSLDSIRRNLHSSWVVDADPFKVNQLGHPYQGSMYHGFGRSAGLDFWPAMGLTFVGSAGWEIAGEQTRPSRNDQVASGIGGSFLGEALYRMANLLLEHGGGVSPFWRETGAAIISPSNGFNRLVYGKNLGAIFDSRQAP
MBX3017457.1	-0.24526011560693642	173	LSTAAIGTAYGAFSTLPEDVTNWPKKLKDSSLWENYRRHTKQLVMDGDHWAVNYIGHPYSGMAYYNMSRTCGRSPLQSFMFSVAMSTFWWEYGIEAFFEKPSLQDLFSTPIIGSLMGEAAYQAILAIEANDDRIFGSKRLGRSTKVFLDPFTSLLRAIKASGVTLSVSPIVQR
MCD8167415.1	-0.24502923976608182	171	KHPWRAGIETFGINAVVWGFDRYIMQEDFAKISWKSVRKNLTHGFVWDNDQFSTNLFAHPYHGNLYYNAARSSGLNFWESAPYAFAGSLMWEIAGEIEPPAINDFLATSIGGIALGEVTYRLSSLILDDSRTGANHFLREFAGTLISPVRGLNRIITGDAWKKRSTHYLYH
MBU1710468.1	-0.243728813559322	177	KSYLIPALEIPTFLIVLNVYDRYVYSDLEENGKKVYDTDLQTFRDHVIDGPWGVDTDAFSINQFAHPYQGSMYHGFARSAGLNYWESCLYTNLGSFLWETAGETTNPSINDQFASGIGGSFFGEVLFRMASLVLEGDGGKPGFWQELGAGIISPPTGINRLAYGNRFMPIFPSHNPA
RLB53485.1	-0.24357142857142863	168	LRTIGEEVFFLGLGAAWYWADQDRNLADWDYPSWEQRFTLEAWRLDNNQFPINFLGHPLEGALYYSFARANDHSVPVAATYSFTTSFMWEFLFEFREKISINDMLVTPGAGVPIGEFAHKFWRHFNELPPNPTTAQQVAAAVLGFPIWIHRLIDGAPESVEGPYDELG
PSH03277.1	-0.2435159817351598	219	QAIVQSVGMTLALQTWRVAMDPGIRYQIAHKPFFHDWFVSYTDYHMDRWSDGDNFIVNDVGHPLGGAAHGRIFLQNDPKSRAPISLHNGYWKSRLRALAWMTFWSTQFEVGPLSETAIGNQGGYTYVPGCGTRSSCLHPKYPNTTNNTGWTDFIITPVAGLGWILAEDMIDRYIVTPVARNHSIVGGRILRTAFEPSRSFAALFAGKFPWMLPAPENNY
MBM4144532.1	-0.24221556886227538	167	ACRLLALGFLAGSAVYLGDERNTADYDYELEFATLRPKFLTLEAWRFDDNEMWINSPGHPLAGAWYYLVGRVCGFNRLASSGLLLAGNLLWESTVEFREVTSINDLVLTIGGVAVGEAVWQAGPRGDTGARGRVEAEAGAGIRGIGGRAGARPAAALRLRSPDDAWP
WP_011422539.1	-0.24156626506024098	166	SRWTVPAVESLSVNLAMMGWNRWVGEAPWADISGDSIGRNLRSRWVLDDDQFWVNQFGHPYQGTWAFSAARSAGQGFWVSSAYAFAASGLWEIAGETERPSRNDQVTTTVAGMVLGEILGRFSDALRAEGGTWNGMAAAVLSPMGAVNRRLLGTTRPERASSSRWA
MBR6411788.1	-0.24017341040462425	173	GLVGLSVVTMGLLYIAPSSFTNWDDEDRKHPLSKWWDNVSRAPVWDKDDFFLNYVTHPYAGAVYYMGARSAGANAGYSFLYSFALSTFFWECGIEALAERPSIQDLIVTPVFGAIFGEGFYQAKRHIVDNNRELLGSRILGQTTIFLMDPLTEMSEFFFADKPEEKQKFSFSS
NTU51360.1	-0.23719298245614037	171	KRPLLAAAEVAAINLGVWAFLHSVGDANYSYISWETMGQNFRDGWEWDRSMYFVNFYHHPYHGYLYYSAGRANGLGYWGSALAALGGSLMWETVMEKTRPSINDLITTTCGGIVYGEMGYRFSTLVRRSEARGLERIWRETVGAILDPIGGLNRLLNGREDTDPPLPGCPG
MBR4388085.1	-0.23643274853801174	171	PNVLRTAAMIFAVNAFVQRWDAWVLDEEYTQITSHTIRDNFKNAFVWDNDNFNTNLFAHPYHGNLYFNSARSNGLNYWQSFPCTVGGSLMWEFFGEITPPAINDLMATTIGGACIGEITFRISDLFYDDRQVGFNRFLRELGGALFSPMKGLKRILTGEAWKVKDSHYLYH
MBK6847299.1	-0.235521472392638	163	GAGFLSAMYLCSVAIWPQSFDVTDSGDNWARFRRGFSTAPEWRRGAGPFEWDGDPWSLNVIGHGLFGSEFYLRYRQYRQPPWVAALLALAWSVTWEYLVENWHKQPSGIDLVWTPVAGSLLGEGRYQLYRQVRALRRSAGRHLLLYLIDPFGQLERDLLRLPE
MBP9680261.1	-0.23522988505747122	174	SFAILGAGAFGVIYALPESISKWDKSKGFSSLAGQWGERVSEGPVMDEDDWVVNYIGHPVSGAIYYTVVRNRGFSPLESFAFSFAMSTFFWEYGIEAFAEIPSIQDLIITPVIGSIMGELFFEWEKKIKNNNGKIFKSKILGKTASILMDPAGAFSKKLNKILKHKVIKRSSFN
HCO68728.1	-0.23509316770186336	161	FGINMAVWGFNRYIANEDFARIGWNSVKTNFQKGFIWDNDLIGSNMFLHPYHGALYFNSARSRGFNFWESGLYNVAGSAMWEIFMENEYPSTNDIIVTPLGGLALGEVFYRASDWALDDRTRGTERFKNELIGFIISPGRGLTRLLTGDAWKVRRTSGRQF
MBF8296739.1	-0.2297076023391813	171	SPLWSCALGVVLNNVSTWVYDRYLFNSDHARIGLGSWKRNIATGPIWDTDRFGMNFFFRPYSGIGYFHSARADGYGFYESVPFTFGGSLMWEYLGENTLPSVNDLVNTTVTGAFLGEISYRLSSNVLDDRTTGSERVLRELFAGIIDPPRAFSRLLQGKLSRVTSEEIYQK
RZA24196.1	-0.22910714285714281	168	IPFGTKLRNFGGMYLVQWTVYYASQTEAIHEHGSWNNLVTNPFKPHFDKDHFNWNLGKHTLVGSYYYKFYRSQGYSRVEGFNWGFLSSLAFELTIETLTERPSYQDLYQTPVFGAILGMGTEKISAYFHGLHTFPTTVLGYIFNPFTLLPGAQYHVSWEPVRMDDKNA
MBR1721119.1	-0.22794871794871796	156	MGDVFMINLIFNSGARIILEEEYSETNLSTMKRNLNRNWCWDKDGFFMNQFGHPYQGSLYFASGRSNGLDFWQSFFVAATGSLLWEEFGETTTPAVNDFITTPICGTLIGEGLHRLYIDASELCPPLAWILSPISALNSSIRNTKYSVSGRTEEID
MBR6320907.1	-0.22565714285714283	175	RRVVASALEITAINAALVAHNRLLRSDDAFSHITFSDIRRNLTHRHWWWDQDYFHTNTIEHPLHGALFYTTARANGLSVGTSSLLTLGGSWMWEMLCEAEKPSVNDMVYTTLGGITIGETLYRTTTRLLGALGAKRWKGHDDTPFRTSLTAGVRTFSAMGQTVTTPCLTWQAAYG
CCY02036.1	-0.22315789473684214	171	NRWGIAAAEATGINVLVHCFDRFILKEHFAETTLNTIRHNFSTGFVWDNDQFSTNLFAHPYHGNLYFNSARSNGLSFWQSTPYALGGSLMWEFFGEREPAAINDVLATTMGGICIGEVMHRVSALVLNDHTRGGNRFWREALAFVVNPMQGFNRLCTGDAWRVRQDKYLYH
MBE0659289.1	-0.2230808080808081	198	GLFRSSFLFLGVQHTFRIATEPGTREGLREPFFSGYAASLSSLRGWSDGDPFLVNYVGHPMQGAVSGYIWINHDRDFRTVEFGDGPAYWKSRLRATAFSAIYSAQFEVGPFSEASIGQVQKYYPQHGFVDHVVTPVVGTVWMVGEDALDRYVIKPLERRINNPLLLIILRGGLNPSRSFANVMSLRVPWARDTRPGIF
MBX3131204.1	-0.21753086419753084	162	TLVLMTGMRAAEAIIWPEPFAEVSPNTMWLHYREAFTRAPKWQADQPWYSKDGDPWAVNLVGHALFGSEVMLRARACGQSPLEAFLLTAAASTAWEYVWEANGARPSGWDLMYTPLAGLVLGELRFQGFRAARGVSSPALRAVLKTTLDPLGELERALGTRC
PUB72628.1	-0.21577380952380948	168	YFFGYQFFIVGLLYAMPEDISSWSEEDKEEYSFDKWWDNVSNPRWDPDEWYINYILHPYWGMTYYTRGRERGLSEMGAFWFSFTLSSIYEFGLEALFEPVSIQDVIFTPTLGAWLGWYFEDTRRSIKQQSSFSAWDKTILIATDPLGTLNTMVDKLFGIGVESELALR
MBC7603944.1	-0.21541176470588233	170	ASYAVPIAEIVGFDFLLNRYNHRYSGIRDYDVSWDTFRTNLHSSWGVDNDPFKINQLGHPYQGSMYMGFARSAGLPFWQSLGLTFAGSIGWELAGENTHPSRNDQVASGIGGAFLGEALYRMSNLMLENSSGVPSLWREVGAAVISPSNAFNRHVYKHGFGEILNSHGAW
MBD5203769.1	-0.2152173913043478	161	MGFNIGLWGFDRFVQHGDFAYITLKSVEENLAHGYNWDNDKLGTNMFAHPYTGSLYFNAARSNGFNFWQSELFSIFGSAMWETFMECEYPSTNDVIATPIGGAVLGETLYRTSDVVLDDRTTGWERFGREAAAFIISPMRGINRIVTGEAWRVRSTTGRVF
MCE2789507.1	-0.21473684210526314	171	VNYWSPLADMLAINLTINRYDVYVRQRSWADVTPDSWRENVQRGFLTDGDGFSTNWFGHPYHGALFYNSARLHGVPYSLTFPYILGGSLMWEYFGETEPPSEIDVFTTSLGGLFLGEATYRLADYLWNYPNAGGKRWPRNVAATVVNPIAAIHRYALRRPIPLSRQSYIPV
HCM39076.1	-0.21473372781065092	169	LGASEIALILGASMADYYTLSAEINKVDWQFGFWEGMRKKLIGTEGMRFDDNRSSLNIGHALAGTGYYIPCRTNNLSAMESFGCALIASYFWETFGEFREIWSINDMITTPVGGLAIGEPLYQNGKFFSRGSGGMLNSFGKAIFGGPQAINNWFNGIKSKPAEEVDEFG
MBP5251711.1	-0.2126666666666667	165	RHFVTALTGMFVPTVVISLWNRYASGSGWAKVDYKSNFDDIINGTVEWEWDTDWYWTNFVLHPYQGQLAYSAFRSSNFNQAESLLAATFSSLVWETMCENNTPSLNDMVYTSVGAWPMGEMLHRLAFEADEAAGPVRFLITPMRTWTEFLTGEKPYGTHGNIKEF
WP_004740235.1	-0.21137142857142857	175	TILGLSVATVGLMTFLPESITKWDDDQRDLSKLGQKWKDNVSEGPVWDRDEHFLNYVMHPYFGGVYYTAARHAGYNEFESFMYSWTMSTFFWEYGVEAFAEVPSWQDLFITPFFGAVVGEIMLETEQDIIASGGEVMGSQTMGDVSLFFLNPVGHIHYWVRDAWGGDAEVNLNTN
MCC6515106.1	-0.21109090909090908	165	IVLGIQGTTMGILFALPASVSNWDKENIKNYRQNYKRAFTQKPVVDKDHWYINYIGHPYQGSYYYNAMRSQGAKFWQAGLFSFGQSMVWEYLLESGIEQPSIQDIIVTPVLGSLLGELFHFSSIKMAKNGYKWYEKAFISVFNPMFAINNGFKFAKQVNVPMKTF
HEB81914.1	-0.21040000000000003	175	ILGVATFGVAAAIALMPESVSKWNKDEYQSGDIFKNWRENVKEGPVWDTDVWYLNYIAHPYFGGAYYQMARKSGYNQWNSFVYSALMSTFFWEYGIEAFAETPSLQDLVVTPLGGWVYGEWAYHKEKAIRANGNKAMGSRFLGSIALFMLDPVGKIDDWCCVSKNVEVTALNIAY
WP_099777762.1	-0.21035087719298246	171	KRPWRAIGKTIGVNLAVWGFDHFIMNEDFADISWQTIKSNFQTGFGWDNDKFVTNLFAHPYHGSLYFNAARSNGLSFRHSAPFAFFGSLMWELLMENEPPSINDLCATTIGGIALGEMGHRLSDLLIDNRTTGWERTGREVAVALINPMRFLNRLTAGEVASVGSRSGQIF
WP_052610372.1	-0.21	167	HELKENMRHIGGIYVASWIVYPLTQPKTFKKGSFSNYRRNFGKVVFDKDEPFWNWVVHPISGSQLYLYYRANGYNNINSLAMSFISSTLFEFTVENYTEPASIQDLYTTPVLGAVLGLGIEKLSMYLLNTGNFMGRFLGHAINPHTLFWYYEGRVRLLPYVDKKKAM
MBI2897128.1	-0.2079166666666666	168	LRGVVEESAALAGGAIWYWLTPDRQLADWDYPSLKQRLTLEAWRFDNNTFATNYLWHAFGGTGFHVFGRSNDLGLWPSVVLGFATSFAWEYLLEFREKVSVNDVVVTTGAGVACGEFAHWLGRYLNGSPRPNHPLRAAARWTLGLFHAVHRAMDGPPPAARPARLDPL
NIO48977.1	-0.20754385964912278	171	KRYSRAAFEITSLNVTVWFFNKFIDRRSWANISLKSMLRNLRSGFAYDMDTYRTNQLGHPYHGAIHYSIGRANGLSFLESTICSTFGSYTWEVFLESIRPSSNDLVLNTLGGVTLGEVLFKIGDLLLHGNSPGFEGILRKSLAFILNPAYGIKALVGESFANRNPQHKHYY
PKL38426.1	-0.207183908045977	174	YIVAGSMLLITALCFAPPESTKWDDKAVLRDPGGFYNSNITRPPVMDIDPWPMNYIVHPYVGSGYYLAARDTGYTVFESFIYSTLMSTVYWEYGLEAIPERPSIQDLWATPVIGSLLGELFRIMETGIKNNDGRVLNSQNLGSLCRVLLNPARYIGEKMNVFFDDEIFSQIQGN
MBP2691595.1	-0.2066477272727273	176	VYATAFGGTLLVLECLPEDATSWNRAAIQSVPARRRWVDNIFKKGPEWDHDKFYFNYLLHPYAGAVYFMAARSAGFNFWRSFLYCSIVSNIGWEFGIEAFMERPSYQDLIITPVVGSIIGECFYKIKRRLSDNNYRLWGSSVVGGIVAWLIDPVNELTGLFCGNPARHPYRYDENT
WP_073229597.1	-0.20307692307692307	169	VSPFVTASEVLGLNVFVWSWDYYVLDKHYAHTGPDYWKRNIREGWKWDHNHWAINFYGHPYQGSMYYASARAGGNGFYRSMVWTALGSFTWEMFAETEYPAPNDLLTTTIGGSMYGEVLYRLSRLAYNKSDVPWYRQLAAFVLEPAGYLQRKAFGNRDFYTGWVPVELV
MBN2570881.1	-0.2030409356725146	171	TSLWTAALEVTLVNVTTLLIDRYLFNYDFSNVGFNSWNHNLKTGWEWDIDRFAMNHFFHPFSGSMYYNSARANGYSFFESAPFTVLGSLEWEYFGENTLPSYNDVINTTVNGIFLGEIFYRLGSNILDDQTTGADRFFREFAAAIITPSRFISRLLEGKLTRTTKEEVYQK
NLU39190.1	-0.20144578313253014	166	YASGYNTIILSGLVFAPESFSKWENKEEKFKFSSIMSQYKSAFTKPPVIDHDLWMTNYLGHPYQGAFYYNTVRCQGASVLQSSLFCIGHSLFWEYGWEAGIEQPSIQDMITTPLGGIIVGELAHVATISMSRNGFKWYEIVAVCAINPSYALNNGFRFNKPLKIKN
WP_084296229.1	-0.19994219653179185	173	SIFYYGLGVVGVLAALPESVTNWDSDNDQSIAEKWLENVKEGPVWDRDDAILNYVMHPYFGGVYYQSARKSGYRQWDSFLYSALMSTVFWEYGVEAFAETPSMQDLVVTPVLGWVYGEWAFNTEREIWAGGGTVWGSEYLGNTALFLLDPVDSLGRNVNRLFGRDLIKAGTGY
MBR2141304.1	-0.19884393063583813	173	VMLGGSVLGAGILYLLPESVTHWDKDDSSSIFKKWGRNVRKGPVQDDDDWFLNWVTHPYWGSVYYVAGRSAGLGILPSFGLSVFMSTFFWEYGVEAFAEIPSKQDLIITPVVGSLFGEALYVAKRRIIKNDHKVFNSSVLGHITTFLIDPITEVSEFFIKDRKDNNVNVMAFP
MBR4970778.1	-0.19584795321637424	171	PKPLRAAAEIVGINLGVWAFDRYVLNGDYARISLESIRRNFQTGLVWDNDGFDTNLFFHPYHGNLYFNAARSCNVGFWGAIPYTAVGSLMWEFLLESEPAAINDWLSTTIGGVALGEVTWRLSNLFVNEQKQGAKRVFRELGIWVVSPLHGFNRLISGRAWKYCKSQTNEY
WP_233522813.1	-0.1915204678362573	171	KHPWRAGFETIGLNVLVWGFDRFAMNEDFARINFKTIKRNFKTGFVWDNDQFSTNLFAHPYHGSLYFNTARSNGLNFWQSAPYSFAGSLTWEFFAEIEPPAINDLIATTISGIALGEVTNRMSLLVLDDSKYGFSRAWREVVGFVTSPVRGFNRLITGDICGSIKRHIINI
ALP54564.1	-0.18994117647058822	170	NSDLIAALEVVGFNLAMNQYDRHFLDSEVYHSDFSSFKNNLERGWAYDNDPFAINQFLHPYGGTIYFGAARSTGHGFWSSMGYTTAGSLMWEMAGETSQPSINDLLTTSVGGSILGESLFRMASLLLESGDTPAGVWRELGAAALSPATGFNRVGFGDRFSGIFSSRHPA
TVR65893.1	-0.18882352941176467	170	YFLGYQFVAIGVLYIAPESISGWSEEDKANYSFSKWKENVRNPTWDDDAWWINYITHPYWGAAYYIRGRERGLERMPAFWFSAFLSTLFEFGAEALFEQPSYQDLVVTPVAGALIGEYLFAPLRNRIRAKPGRLTGSDKTLLFVTDPLGILNAEVDRWLGLNLAWRFGPL
WP_091963976.1	-0.18839999999999998	175	NFFIMSWGMMLAIYALPEDVSNWERSEMTPDKLPGNWQENMQEAPVWDKDDWQLNYVNHPYIGSMYYIVARNHGLPPFESFSYSFWMSALMWEFGVESTAEPASIQDTLVTPIAGSILGEMFYVWEQRILENEGLVLGSPFLGSTSLFLLNPAGTLSGFINQLADDQNFIKESRA
GJM16187.1	-0.18839285714285714	168	EYMYDTGIWYGVQWGARLYWVRDKTTKIFDTSFSRWWDNVTEKPEWDDGDTFLVNWIAHPFFGMLSYQFYRERGHDRWSSALGSVIQSFLFEYGIEALTVQPSMVDLVVTPGLGVPIGMAMEELSAWLIEQDNSAATVGAYLTNPMRLFVKDRQIGILNPVAGSFEFS
MBQ9101395.1	-0.18771929824561404	171	PQPWITAAEITGINLGVWAFDRYVLNGDYARISWKSIRRNFQTGFVWDNDGFDTNLFFHPYHGSLYFNAARSCNMNFWSAIPFTAAGSLMWEFLLESEPAAINDWLATTIGGVALGEVSWRLSNLLINDQKRGFHRVLRELGIWVISPLHGFNRLITGKTWKRSTSTPPKE
MBN1608724.1	-0.1856024096385542	166	LQAWIGIVAILGIGTVWYWIDDRNIADWDKPALKQRFTGEAWRMDNNWFPMNFVYHPWTGASHYAVSRASHLGAIESALNSTLGSSLWEYVLEFNEKISVNDMIVTPGAGISLGEFGHKLNWYLNSSPHPSAGKQALAWVLGPGVTLDRAINGAPPTRPVTLDRLG
WP_020581601.1	-0.18497109826589594	173	LMFGLGVGVIGALAVMPESFTNWDKSELKQFHKKWWDNVSSGPVMDEDDFFLNYVAHPYFGGVYYIVARESGYNQWNSFVYSFLMSTFYWEYGIEAIAEVPSIQDIIVTPVGGWLYGEWAFKQKRSIVENDGLVWGSSGLGSTALFFLDPVDSIDQWINGDREQPVVEDFNIR
MBR3014462.1	-0.18494186046511626	172	KRPWLAAAEVAGLNLGLLAFDHYVLDAAYAKVTMHTLTRNLKLQDWWWEHDLPYTNLLEHPYHGSLFYNASRANGMNFWASSAFTVGGSLMWEIAGECEMLSISDMAATSLGGIAIGEVLYRTSDLVLDDAARGGARFGRELAAGLLNPMRGLNRLLSGEAWKVRSLPQGSR
MBD5321847.1	-0.18448863636363633	176	VLAGAYVSTLLVLECLPADATAWNRAEIRNVPMFKRWRNHVLRQGPEWDHDNPVFNFVLHPYAGAAYFMSARSCGFNFWRSFLYSACVSTIGWEFGIEAFMERPSIQDIFITPIVGSVMGECFYRAKRHIVEDDYHLLGSKVLGNIAVFFLDPVNEAVDLFRGRNTHCAGTKVTSS
MBK9225702.1	-0.18280701754385964	171	KRFGTAVWELAIIEFIPWALSKYIMKPGWANVGFQSWWSNIQNGWEYDGDNFLTNNFAHPYHGNLYFNSARTNGYNFWESVPFAFGGSLLWEYFGEYYRPSFNDWINTSVSGFNLGEMTYRVANLVTDNTTRGSQRVWSEIWGALLNPVRGFNRLISGEASKVHPNIALYD
HID02008.1	-0.18202312138728322	173	YFLIPAAAVLGTLYIMPEEVTNWTRDDISLKDGLEKWQENVKSWHWDSDDDWINYIGHPYFGSTYLVYARHYGYSRFESLCFSLAISSFYEIGLEAWAEQVSIQDMFVTPLLGWALAEVLLPIEYYIKRNEGKILNSRVLGSTGLFLIDPFGHVVPPIKKWMDSILASDTDIS
WP_221074337.1	-0.18017142857142857	175	LMFGLGAGVIGALYLMPESVTNWDKSEIGRGNMAQKWWDNVRQGPVWDDDHWAINYIGHPYFGGVYYQVARKSGYDQFNSFLYTTLMSTFYWEYGIEAFAEVPSIQDLIVTPIGGWLYGEWAFQTEQRIRASGGEVMGSTRLGNASLFLLDPVESIAKGINRVTGNDTIKTGITF
WP_051902039.1	-0.1797093023255814	172	SIFWYGVGVAGFIALLPEDISNWDTSDDRLIEKWWDNVRQGPVWDRDVWYINYIGHPYFGGVYYQIARKSGYRQWDAFVYSFMMSTFYWEYGVEAFAEVPAIQDLVVTPVLGWVYGEWAFNKEREIIKRGGTVWGSKGMGNTALFLLDPVDSIGRGINNMMGRDVVKAGTGY
MBE3109531.1	-0.1789473684210526	171	RRVGLAAAECAGLNLAVWAFFHYVEDAQYTYISWDTMRDNVQDSFEWDPNLFCVNFFHHPYHGASSFNTARSNGLGYWGSTFSAFGGSLMWELLLELNRPSINDLVLTTTGGSVFGEVTYRLASSVRRKGARGFERILRGAAAAFLNPVGALNRLLDGRSAESGVASAATP
OFZ18494.1	-0.17642045454545452	176	YYSVLAFGMFGVMLALPGDMMNWEGSKSDLIRNMPSNWQKNASSSPVMDKDGWAINLVGHPLSGAAAYGIARHNGTGIMGSFGYAVLMSTFLWEYGLESTVERPSIQDLLITPIVGSILGELFHRADKRITENEGKLLGSKKLGTAARLIMNPAIYMVEGLKGLAGEKYLKSIHPF
WP_114417336.1	-0.17571428571428568	175	NMAIMSLGIMAVIYALPEDVSKWDRSEMTPDQLGDRWVEHNEEGPVWDKDEWNLNLIGHPYFGAAYYMVARNQGLTKLESFGYSFLMSTFLWEMGVEAFAETPSRQDILITPIIGSLVGEGFYIWEQRILANDGLVWGSSALGSATLFFLNPAGSVSQAINSALGEDTAFIQEAE
MBS7241832.1	-0.17320987654320985	162	KHYLSPAAGALFWDFCILGFSRYINVQEWAQITFDDWKYVWRKDTEWDIDNFQTNLLLHPVQEGMVFLGARASNLNFYEALAYATINSFIWEYFGETELPSRNDFIYSPLGAIAVGEILHRLSLEADQFSGLLGLCLNPARLWSQTFLRQKPQGQLSNVFEL
WP_043388695.1	-0.17292397660818715	171	ASYLIPSVEVLAIYGGFVAFNRLAFHDEEWTHVTPGSIRDNLDGPWVIDDDNFEINQLGHPYQGSLYFSAARSSGLSFWESFLYVAAGSLLWEVGGEAEPPSLNDQITTSFAGALFGEALFRVWNDLIGHGGEKNSILRHIAAAPLSPVASFNYYVFKQRARLAESNLFYR
MBK8551609.1	-0.17207865168539324	178	HFGLAVFDELFFNIAFPWALARFGRDWEDSTAGERWPFIGFQSIWSNIQKGWNYDGDNFTTNLFAHPYGGNIFFNSGRVNGYNFWESSAFALAGSYLWESFMETNQPAINDWVNTGMNGAAFGEILYRLSTYITDNQARGGHRVWTEIVGGIVNPVRLFNRLVTGEASRIFPNPSWRQ
WP_043923133.1	-0.16737499999999997	160	EKKLYPALLGGLFSNTIFHLTGRLFGADFSQTSLESFKTNLTSAWVWDNDTFLLNHPGHPYQGGLYHAAARSNGFNFYESIFFDMTGSITWELFGETDIPSLNDLVVTSFGGAAFGEMLHLLYLEIESPWAAALVSPMDALDNVIFKKKPPKTHNLNYFS
WP_051610110.1	-0.16691428571428576	175	NMGILSLGIMGLLYVMPESVSKWDKDEMKFNTLGKKWKENISDGPIWDQDEWGINYIGHPYFGAAYYMVARNQGLGPLESGAYSFLMSSFLWEMGIEAFAEVPSKQDLIITPLIGSVIGEAFFIWEKRIEANHSQVMGSTFLGKTTLVLLNPAGTASAGINRLLNGGSSEAAGLQ
PYN34426.1	-0.1652662721893491	169	LVVSYQIVGVGILYLLPESVSNWSDTAKNNLSFERWWNNVQNPGWDHDNWAVNYLGHSYFGAVYYIRARERGFDRIDSFLYSAVASALYEFGTEALFERPSYQDLIVTPVGGALLGGFVFEPIRNWVRHKPELKWYDHVILIATDPIGALNYLAESLMGIKSDIRVGVP
MBE0712912.1	-0.16515151515151516	165	RAWIEQAAFSIATTVNYWAGNNFPEDRDFGLDIDSQISRVLFLEGWRFDSNQFSLNWSHILGGATYYQFGRSNQLSWLYSWLMSVVGSSWWEIVGEPKEVVSINDQIMTGLGGFAAGEPWYQIGHFLCHQPNPVLRVLSFLNPVVKLNHFLDRKVPAAEGYVQPG
MBT3236407.1	-0.16222857142857136	175	YGLVIGAAVMGVMKELPEGITKWNDNNFNDRSLKDKWYSNISSGPVMDHDSFAVNWIGHPLSGAAYYTMARTTGLRPLESFIYSSLMSTLYWEYGLEATAEIPSIQDLIITPVVGSLMGELSYKLINQIDNNRGIFLGSKTFGSIMKVVLNPLDFAVKGPRLLLKPLIGDVVIRP
MBL7802034.1	-0.16119047619047622	168	LVFAAEASSFALLFVLPENISHWDKSHLQLGENYKRAFTRPPVVDEDAWYINYLGHPYQGAYTYNAIRSQGANVWQSSLFCIGHSVMWEYVLEAGFEQPSIQDLVVTPCAGILLGELFHFATTAMAKNGFKWYEATFVCLFNPMYAINNGFKFAANKRGNRAKPLATV
MCA9526134.1	-0.15726190476190474	168	LRNLAFQVGILTIGTSWYWLEADANARDWDYPNFIDRLSLDAFRFDNNHFTINHLSHPLSGGAYYLSARANDLGVAGASLTSFLSSAVWEVGLEFREKVSLNDQMFTPGAGIAIGEAFYRLAHYLNSAPGGGTFVHKSLAWIIGWPVALHRLLDDIPPVDDDLVDNLG
NOZ53574.1	-0.15717647058823528	170	YFLGYQFSIIGVLYVMPSSISGWTKETKREFSMQQYTDNASQVVWDKDLWFINYVLHPYWGGTYFVRGQQRGLSPMGSFLYAATLSSMYEFGAEAFFEEPSIQDLIVTPGAGYFVGQYFMTVRNHIQKKSAVQLSGTDKFILAMTDPIGAMNEKVESWFSRKVKVSLLPM
WP_051168098.1	-0.15674285714285713	175	NMGILSLGIMALLYVMPESVSKWDRDEMKFNTLGDKWLENNRAGPVWDQDEWEINYIGHPYFGAAYYMVARNQGLTPLESGAYSFLMSSFLWEMGIEAFAEVPSKQDIIITPLIGSVIGEAFYIWEKRIEANNNLVMGSSFLGKTTLVLLNPAGTTSAGINRLLNGEASELSGLS
WP_139258428.1	-0.15650887573964498	169	VFAPVVAGQILGQNVFVWAWDYYVLDKNYAHTGPSYWKRNFREGWKWDHNHWAINFYGHPYQGSYYYSAARAGGYGFYQSVVWAALGSSIWEMFCETEYPAPNDLMTTSIGGSMYGEVLYRLSRLAYSNSDVPWYRELAAFIFHPMAYSQRKMFGSRDFRTGWVPVELV
WP_015706542.1	-0.15437499999999998	160	KKSLYPALLGGVFTNTVFHLTSRLFGADFAQTSLESIKTNLESPWIWDSDAFLFNHPGHPYQGGLYHAAARSNGFNFYESILFDATGSLTWELFGETDIPSLNDLVVTTFGGAAFGEMLHLLYLEIDNPWAAALVSPMDALNNAVLQKKPPRTNNLYYIS
MBD5163730.1	-0.15125714285714284	175	VLSGAFIGTLVVLETLPEGSTNWSRAEIRETPFYERWWNHVKKGPRYDHDNPIFNYVLHPYAGAVYFMSARSCGFNFWQSLLYSFIISDIGWEFGIEATMERPSVQDLIITPGIGSLIGEAFFHAKHKIVNNGYYVLGSKVIGHIIAFLIDPVNEVMDLFRTSPARQAVNVRKGF
NNG16528.1	-0.15013157894736842	152	FITSVELSILAVTMAMPKDWTGWHDDFIQDGLNNLQRAWTSPPIMDDDHWFHNYVGHPYGGNVYYNTVRSQGATPVQSFFFSAFMSGMWEYVFEAMAEQPSIQDLIITPTTGAVLGELVHRLTLTLKKDGTNLGEKALILVMNPTHAVMAGF
MCD8042881.1	-0.1471428571428571	175	VLFGAFVATLGVLQLLPEDATAWNKKEITEVPLFKRWKNNVKKGPVWDGDKFIFNYVLHPYGGAAYYMSARSQGLNAYYSLLYCFGVSTIFWEYGIEAFMEIPSIQDLFITPLGGAMIGEGFYVLKRHIVANDYRLFGSPVVGNVVAYLIDPVNEVIGIFAGNPNRKKKKPAGAS
MBO6217584.1	-0.14543859649122806	171	SHPYLAAAGVAGINGLIMTYNWLFRRDEGFSHVTINTVQRNLTHKHWWWDEDYFRTNALEHPFHGSLFYLTARVGGMSVAESSLYTVGGSWMWEMVGESEMPSINDMVYTIAGGIALGEPLYRVASYLISRTSSHVPRPPLTTHLSLGYRAFDAHQMPFVRTASLTWHSEY
QDP00794.1	-0.1452046783625731	171	SVFIYGFGVAGFIALLPDDISNWDKQGKLLQKWGNNVAEGPVWDRDVFWINYIGHPYAGGIYYQVARKSGYRQWDAFVYSALMSTFYWEYGIEAFAETPSIQDLVVTPVLGWGLGEWMFQKEREIRLGGGKVWGSEGLGTFSLWMLDPVDSLGRGVNQLFNREIFRAGTGF
WP_015046921.1	-0.1438728323699422	173	LIMVGGFGVMYALYLMPPEYTNWDPESREAPLKNWVENVQKGPVWDEDPFWINYIGHPYFGGVYYQAARAAGYNQWNSFVYTALMSTFYWEYGLEAFYEIPSLQDMFVTPIGGALWGEFAFQKKLQLKASIARRGEASFLDKAGLFVLDPIDSVSGWINYGMGYQWIKRGTVG
MBA2662576.1	-0.13894736842105265	171	VDYLLPAGMVLFSSAVFWGFARTVLDAEYSRIGTSSIQRNFTVGFEWDADGFPINQIGHPYQGSLYHTAARATGHDFWVAALYTFLGSLQWEMFMENELPSYNDLITTTFSGAAFGETLFRLGSELLDPSTSGSERVWRELGAGVIAPTMGLTRTLTGGIVESGDREESNI
MBN1608723.1	-0.1367065868263473	167	LRTTATLGVMLGGFSAGYWLTRRTKVEGWDFFDFGARLDKNAWKFDNNSLVVNFLLHPLSGAATYAIARANHHGALVSAGFSMASSYLWESVFEYRSKVSLNDMIVTAPGGLALGEFLHQLGLYLDTAAEPGVGMGVLQWSVSPFVQFDRVLDGRDHAAAPERDALG
MCC8039350.1	-0.13000000000000003	176	VLGGAFIGAMAVLETLPEGTTKWSAAEIRSESIWKRWYKHVIKEGPEFDGDNAIFNYVLHPYAGAVYFMAARSCGFNFYRSLLYSACISTVCWEFGIEGIMERPSYQDIFITPLVGCVVGECFYRVKRHIVNNGYELAGSRFLGGFVAWLVDPVNEAVGLFAGNPARKYAGQLRLQ
MBQ9539791.1	-0.12693749999999998	160	INWVTGLTSPFAHPLVVGAYNRFVLRSDWALVEWEDVNHYRKMKFDRDWYWTNFVLHPYQGNLAYMGARNSNFNFIGAFAMATVSSTIWENFFEKNAPSINDMVYTTVGAFSMGEMLYRLSISASDVWAPLGYLFNPMRIYTDFTTGHKPQGLHGAVHKL
RXI23489.1	-0.12681818181818183	176	LIAGAMCGTLAVLECLPEDATTWNRKELQEIPPFTRWYRNIFVRNPELDHDNWIFNYLLHPYAGAAYFMAARSCGFNFWRSMLSSAFVSTVLWEFGIEAFMERPSYQDIVITPIIGSVIGELFYKLKREIVANDYQLWGSSAIGGIVAFLIDPVNEFLDLFRGNPLRGYHLELDGE
ESU23113.1	-0.1266285714285714	175	VFVGTSIVVAAVVWTLPESASGWNKKEIKDTGLFTMWHENVTTGPVVDEDSDYYNYVTQPYAGAVYYMAARSSGFSPLGSFAYSAVLSTLVWEYGIEAFAEAPSWQDLIITPTVGSLLGEVFFHAKRAILKNHSKVLKSKALGFVCLLVIDPFSTTVDGFGYRPKRNPILVSHQF
MBP6867966.1	-0.12577922077922077	154	MTTLILSPESISQWNRKEVFKGAAMKEQYRLTFTTPPIKDHDLFIVNYIGHPYQGSFYYNAARSQGAAIWQSSLFALMQSLLWEYAWEGGLEQPSIQDLIVTPLGGIILGELTHRAALAMGRDGFNWYEIILTCILNPAFAINNGFRRPVFAGN
MBP7274701.1	-0.12242774566473988	173	MFGVGVIAVGVLYFMPASITGWDQDYGVSDLPSRWWDNVTSGPRWDDDDVFFNYVTHPYCGGVYYVMARKSGYGPRDSFVYSALMSTFFWEYGIEAFAEVPSIQDLITTPVGGWLYGEWAYHREKAIIANGNRLFGSRVLGYVARFLIDPVDRIGSGINHMVGRDWIYTGDIS
MBC7540894.1	-0.1220833333333333	168	HSLAESAKNIGIVYGMTWFFYPIVQPKVFHGVGGVKNYGRNFGKLVFDQDEPFWNDFVHPLTGSQLYLLYRADGYDILGAFEMTFISSALFEMTVEIFTEPGSVQDLYQTPVLGTVLGFGIENASMYLLNSGNTLGKIVGHILNPATLLPIYEGRTLIIPKLEDADKG
WP_023403158.1	-0.11868571428571428	175	TILGLSVVTVGLMTLLPESITKWDDDDRDLARLGDKWVENVKAGPVWDRDEHVLNYIMHPYFGGVYYTAARHAGFNEFESFAYSFTMSTFFWEYGVEAFAEVPSWQDLFVTPVFGAVVGELMLQGEQSILASGGKVLGSETMGGISLFFLNPVGKIHYWITDVWGGDAQAQFVTN
MCC8070208.1	-0.11845714285714286	175	VLLAGGFTALGILEALPDESTAWSRSERRRVPFFQRWVNHVKAGPVWDGDKFIFNFILHPYGGAAYYMSARSCGFNSWGSFLYGFCISTFFWEYGVEAFNETPSVQDLVITPVVGAVLGEGFYHVKRHIVSHGYRLLGSPVLGGIVAFFMDPVNEVVGYFRGEQRRIYKRYNQAH
MBJ2184699.1	-0.11624999999999998	176	VYAGAMVGTLGVLECLPEDATSWNRAEIQQTPMFKRWFRNVFKLGPKWDTDSWVFNYVMHPYAGAVYFMSARSSGFNFWQSFAYSACISSVFWEFGIEAFMERPSIQDLFVTPCIGSLIGEGFYRAKRSLVANDYHLAGSRLLGNVVAFLIDPVNEVLGLFMGNPARAEAARRRGV
WP_190339563.1	-0.11613636363636361	176	TFFGLSLAAVGLMTLLPEGVTHWDSDQRSFDSLGQKWKDNVSQGPVWDNDSFYLNYIMHPYFGGVYYTVARHSGFNGFESFLYSFTMSTFFWEYGVEAFAEVPSWQDIIVTPILGSLVGEGMYQAEQYIAFENDGELLGSETVGTISLFLLNPIGHIHYWFIGDDESNSELSLTSD
MBD5200305.1	-0.11360000000000002	175	VLFAGGLTALAILQMLPEDATAWNKEAITSVPLFKRWVNHVKEGPVIDKDNPIFNYCLHPYAGAAYFMSARSQGFNFLGSFLYSAFISTVFWEYGVEAFMEIPSIQDLIITPCCGAIIGEGFYRCKRWIVDNGYEILGSRALGYILAFIVDPVNECLGYFRGNPAHQVAKDYHKS
WP_140794393.1	-0.11232142857142856	168	RNFVVPIVEMGAFHAIFWGTAKLLGKPYADISLETMRRNVTDGWVWDEDAFATNALGHPYQGSLAYTAARSSGFGFWGSVPFTVASSVLWELFMESETPSTNDLITTSIGGVVLGEVLHRTALAILDEGEPTVARSVLSLLVEPVGGINRYLFGRRKNDFLPVQGNFL
NLO68696.1	-0.11116129032258062	155	ESLGIQAASTGILLLSPTDFSGWHGKPLNSWGANLKRAYSSPPVWDQDHWVINYLGHPYMGAWYYNSVRSQGCSLLTSAGMCIGQTLMWEYFLEAGFEQPSINDLIVTPLAGIVIGEAIHRLTLHLRKGGYTPWEKVLIIAINPLFVINNGLKNK
WP_124789849.1	-0.10859649122807018	171	RRPVLAAGEVFGLNMLVWGFNHFIMNEDFARINARSIKTNLSTLPVWDTDQFSTNLIAHPYHGSLYFNSARSNGMGFWESVPFTFGGSLMWEYFMENELPSVNDLFCTTLGGIELGEITFRLSDLILDSRLSGFPRVVSEVVGGLASPMRAFNRLLSGEAWRIRPYRGNLF
NUQ40617.1	-0.10379084967320261	153	LWVGVGVGMMGVLMLAPRSVTRWENDYARQAVRNLSESFSSPPVWDQDHWPINYVGHPYAGSIYYNTLRCQDATVLQSFIFSAFISTGWEYLYEGVAERPSIQDLVVTPMVGSILGELTHQATVGMKKNGCNLLEKTFIIILNPVHVIFRGFH
MBT4401053.1	-0.10311764705882354	170	FAYSQAILWPSSIAGHIGLYILKDDFDWSRAVTWSMYKQSFSMLPRLDKDHWSWNYEVHPMMGSFSYLAYRNRGAAIWESFTGSALNSVIYEYIIAGGTQPPSWNDMVITPISGSLVGEGLFQMKKYFLRDNYLTIFEKILISVSDPFEVLYFGFNFNKMIHYHGLAQTR
MBR0496012.1	-0.10253086419753088	162	KHWFTAIGGMLFFNLGLSSYNRWCLGSAWAQTGWDEWGHFWERDLEYDRDWYWTNFVLHPYQGSLYYMSARGSNLNFVESFGVTLLGSAIWEYLCETNAPSTNDMIYTSVGSFAVGEMLYRLSLEADEVSSILGFAINPMRLWTQGWLRQKPLGTTGNIHEL
WP_163309472.1	-0.10211428571428566	175	VLYGAGFLALGVLYALPENATAWNKSETIHTPPFKRWWRNVKKGPVVDKDNFIFNYVLHPYGGAAYYMGARSQGFNILYSALYATGVSTIFWEYGIEAFMEIPSLQDLIITPIAGTLMGEGFYILKRHIVANDYRLFGSPVLGNIVAYLIDPVNEVIGIFAGNPNRSKSRATDTN
MBK5096525.1	-0.10116959064327488	171	KSVWMALGQVTAMNGLVWGFDYLVQRKEVFQISPKTFATNLGRVPEWDTNTFGTNQLMHPYNGVMFYGAARAEGFSPLASAAFTLVGSAQWEWLWETVNPSANDLYMTIMGGITLGESLGRLSAGIRQNRSGGLVGIGQGLLAGLLDPGGSINRGVLGGTTPDEFLRPSIA
MBD5182418.1	-0.09885714285714282	175	LLSGAFITTLVVLETLPEGSTNWSRAEMRSTPFYERWWNHVSKGPAWDHDGAVFNYLXHPYAGAVYFMXARSCGFNFYQSLLYSFVISDVFWEFGIEATMERPSVQDLIITPVIGSLIGEGFFKLKHTIAQNDYYLLGSRVFGKIVAFLIDPVNEFMDLFRSSPAHQAYNVRKGL
MBQ1611403.1	-0.09754285714285714	175	AFMGAGVTTLFVLELLPEGSTAWNKKALRKMKFFDRWWNHVKAGPVFDKDNAVFNYVLHPYGGAVYYMSARSNGFNALGSLLYCSFVSSGLWEYGIEAFMEIPSAQVLIITPLVGSVIGEGFYLAKRKIVRNGYRLCGSRVLGGIVAWLIDPINEFVGLFAGNPCHPGKKRVKGA
OHD83932.1	-0.09702857142857141	175	YLQVVMLSSIGILAFLPEDITNWNAAKLEEKSLSQRWKDHVSTKPVWDNDSWVINYIGHPVAGAYYYTLARNDGFTIGESAAFSTLMSTFFWEYGYEAFAEVPSIQDLIFTPLVGSLFGEGMFMLEGKLDQQGGVVFGSKSLGNISYFFLDPLGSIADGLKDTLLFFRIDLDVTM
OFZ25707.1	-0.09494047619047614	168	HSTTQIFKDLGFAYGLTLVLYPLTQPEAVASKGSWTRYKDNLGNIVFDHDAPFWNVMVHPISGSQLYLYYRACGYNKGQAFLLTSLSSALFEFTVEVYTEPASAPDLFNTPVLGSILGYGIENLSMYLLNTGNPLGRFFGHVINPATLFWFYDGKMIITPDISKDGQV
MBV5348777.1	-0.0893571428571429	140	YLQLLMISSVGFLTLLPQSITSWDMEELQKQTLAQRWFENVSSTPVWDNDDWTINYIGHPVSGAFYYTMARNDGMSIGESAAFSALMSTFFWEYGYESFAETPSIQDLIITPLFGSILGEGMMVLQGKLDQKGGVIFGSR
RMH40132.1	-0.08839285714285713	168	LRAVVELAATLAGGAAWYWIDRDRQVADWDFPSVEQRLTFEAWRYDHNPFPINFIAHPLNGAAWHVIARSNGFGKLSAVGYGLATSLAWEFGLEFREKVSVNDVIATTAAGVAIGEFAHLLGRFLAAPGRPAGPLAAAARWTVGLGAAGHAAIDGAAPAPVPWVRLAG
RLA65425.1	-0.07299401197604785	167	HSVGENLKNLGTVYAITWGLYFATQPEAWHEGSWEAWKKNFGKVVFDQDEPFWNWFVHPFAGSQLYLFYRANGYSRIDSLGMSFISALLFEFTVEIYTEPASIQDIFQTPVFGSILGLGLETASLYFLNSGNAAGKVLGHVLNLYTLFWFYEGKIKIVPMYDGPKSA
MBU3851074.1	-0.0686335403726708	161	LNHVLAFGEALTSNVALALINRYIRKAPYAYISWDSIYKNLTNPWVWDQDEFAVNHFGHPYQGSYYYIAGAANNLPFWESALVTITGSATWELFAETETPSYNDIIATTMGGIALGEILHRLHFATKSMPILSFLLSPMDSINTLITGKPANTPNGSIYAM
WP_198443451.1	-0.06135802469135801	162	KHPLVGISGMLVANGVISGWNRFVTRSSWAQVTLDDILNFPNRTVSFDTDWYWTNFVLHPYQGALYYMGARNSNMNMLESFLVTCAGSAIWEWGCELNAPSINDLVYTTVGAFAVGEMLSRLSVEAAAKSGFWSVVINPMRLYTVPLTGEKPSGTTGNLRSL
TDI94462.1	-0.029929577464788706	142	GYLQSSILYYSFQWVFVFTIDREVGKDIRKSNFKRWIKNITNLPKIPDGDDWITNYIGHPLAGASAFVFFKNFGFSNKASFFATVLQSTLFEYTVEAWKQPPSAVDLIVTPLVGSLIGSQVGVNTFIFSFSYTISRFIFRLF
WP_143429094.1	-0.029767441860465132	172	VLLVGSMGGAIVLYLMPESVTNWNKEDIHYLGRNWTDRISNALVADRDDWFLNWITHPYWGSVYYMQPRKAGYGWFESALFSFATSALFWEFGIEAFAEVPSWQDLIVTPAFGAMLGEMLYQASMHIYANDRTLLNSRFLGNFALVLMDPVGSFIELMRLDEHFGVDKNVFY
MBJ2194740.1	-0.02272727272727271	176	VLTGAFVGTLFVLEMLPEDATAWNRAEINSVPFYRRWYENIFKKGPEWDHDLFIFNYVLHPYAGAAYFMSARTCGFNFWQSMLYSAAISTIGWEFGIEACMERPSYQDLIFTPLLGSILGEGFYRLKRLIVSNNYELLGTPVLGHIAAFFLDPVNEVIGLLSPGTCRTIGPGCLSS
MBE2248133.1	-0.012721893491124237	169	RSFVVPAIEALFVDFALASFNNLVSREPFAQISLDSIRVNLPLSAWELDSDYFLTNQFGHPYQGALAFTAARSAGLSFWWSTLYPFVTSLAWELFFEVDKPSVNDHITTTVGGALLGEALFRLSMLVVRSGLPKWAREVFSFLLAPPAWVNDALFDEQFAAGDLPRVPF
WP_212884464.1	0.037076023391812866	171	ILGVSLVIGIVGLYLMPESVTNWDREKFGIKSWFENVRMGPKLDNDSFIFNEILHPYFGAMYYMQPRMAGFSWMASAFFSFITSTLFWEYGLEAFVEVPSWQDLVITPLLGSILGEGFYQLTRYIQRNEGKLFGSLFLGRLVIALMDPIGFIIRDLGLGEALGIYNKHEIR
STO97010.1	0.040350877192982464	171	LLGGGIIVSIIGLYIMPESVTNWDRSRFGFKAWLQDVQVGPVIDSDNFWLNGVAHPYFGAVYYMQPRVAGYSWAESALFSFITSSIFWEYGIEAFVEIPSWQDLIYTPAMGSIFGEIFYQSTKYIQSNDNRLFGSKILGLIVVGLMDPIGVIMRDLGFAKFMGVRDVREIA
