# Supplementary material for: The lipocone superfamily, a unifying theme in metabolism of lipids, peptidoglycan and exopolysaccharides, inter-organismal conflicts and immunity
Source: eLife. 2025 Sep 9;14:RP108061. doi: 10.7554/eLife.108061 (PMC12419801; doi:10.7554/eLife.108061)
Supplement: Figure 1—source data 1. [file elife-108061-fig1-data1.zip › 1B_source_data.yaml]

ClaspCone-3:
- target: ClaspCone-2
  probability: 99
  evalue: 1.1e-24
  evalue_t: 23.958607314841775
  pvalue: 3.7e-26
  pvalue_t: 25.431798275933005
- target: ClaspCone-1
  probability: 97
  evalue: 1.6e-10
  evalue_t: 9.795880017344075
  pvalue: 5.3e-12
  pvalue_t: 11.275724130399212
- target: YfiM-1
  probability: 97
  evalue: 1.2e-09
  evalue_t: 8.920818753952375
  pvalue: 4.0e-11
  pvalue_t: 10.397940008672037
- target: CapCone-2
  probability: 95
  evalue: 5.2e-07
  evalue_t: 6.2839966563652006
  pvalue: 1.7e-08
  pvalue_t: 7.769551078621726
- target: Yfim-DUF2279
  probability: 94
  evalue: 2.2e-06
  evalue_t: 5.657577319177793
  pvalue: 7.3e-08
  pvalue_t: 7.136677139879544
- target: Prok-SAA
  probability: 93
  evalue: 4.4e-06
  evalue_t: 5.356547323513812
  pvalue: 1.5e-07
  pvalue_t: 6.823908740944319
- target: Min-wnt
  probability: 83
  evalue: 0.00024
  evalue_t: 3.619788758288394
  pvalue: 8.0e-06
  pvalue_t: 5.096910013008056
- target: Wok-DUF2238
  probability: 70
  evalue: 0.0012
  evalue_t: 2.9208187539523753
  pvalue: 3.8e-05
  pvalue_t: 4.42021640338319
- target: Prok-PTDSS
  probability: 68
  evalue: 0.0014
  evalue_t: 2.853871964321762
  pvalue: 4.6e-05
  pvalue_t: 4.337242168318426
- target: CapCone-1
  probability: 66
  evalue: 0.0017
  evalue_t: 2.769551078621726
  pvalue: 5.6e-05
  pvalue_t: 4.251811972993799
ClaspCone-2:
- target: ClaspCone-1
  probability: 97
  evalue: 1.2e-09
  evalue_t: 8.920818753952375
  pvalue: 3.9e-11
  pvalue_t: 10.4089353929735
- target: Prok-SAA
  probability: 97
  evalue: 1.5e-09
  evalue_t: 8.823908740944319
  pvalue: 5.0e-11
  pvalue_t: 10.301029995663981
- target: YfiM-1
  probability: 96
  evalue: 9.6e-09
  evalue_t: 8.017728766960431
  pvalue: 3.2e-10
  pvalue_t: 9.494850021680094
- target: CapCone-2
  probability: 92
  evalue: 1.6e-05
  evalue_t: 4.795880017344075
  pvalue: 5.4e-07
  pvalue_t: 6.267606240177032
- target: Yfim-DUF2279
  probability: 88
  evalue: 8.4e-05
  evalue_t: 4.075720713938118
  pvalue: 2.8e-06
  pvalue_t: 5.552841968657781
- target: Min-wnt
  probability: 78
  evalue: 0.00052
  evalue_t: 3.283996656365201
  pvalue: 1.7e-05
  pvalue_t: 4.769551078621726
- target: Prok-TelC
  probability: 69
  evalue: 0.0012
  evalue_t: 2.9208187539523753
  pvalue: 4.1e-05
  pvalue_t: 4.3872161432802645
Yfim-DUF2279:
- target: YfiM-1
  probability: 99
  evalue: 3.5e-22
  evalue_t: 21.455931955649724
  pvalue: 1.2e-23
  pvalue_t: 22.920818753952375
- target: VanZ-2
  probability: 95
  evalue: 5.3e-07
  evalue_t: 6.275724130399211
  pvalue: 1.8e-08
  pvalue_t: 7.7447274948966935
- target: CapCone-2
  probability: 95
  evalue: 6.5e-07
  evalue_t: 6.187086643357144
  pvalue: 2.2e-08
  pvalue_t: 7.657577319177793
- target: ClaspCone-1
  probability: 94
  evalue: 2.7e-06
  evalue_t: 5.568636235841013
  pvalue: 9.1e-08
  pvalue_t: 7.040958607678906
- target: Wok-DUF2238
  probability: 92
  evalue: 1.4e-05
  evalue_t: 4.853871964321762
  pvalue: 4.6e-07
  pvalue_t: 6.337242168318426
- target: CapCone-1
  probability: 88
  evalue: 7.6e-05
  evalue_t: 4.119186407719209
  pvalue: 2.5e-06
  pvalue_t: 5.6020599913279625
- target: Prok-SAA
  probability: 87
  evalue: 0.00011
  evalue_t: 3.958607314841775
  pvalue: 3.7e-06
  pvalue_t: 5.431798275933005
- target: Skillet-DUF2809
  probability: 87
  evalue: 0.00012
  evalue_t: 3.9208187539523753
  pvalue: 4.1e-06
  pvalue_t: 5.3872161432802645
- target: CapCone-DUF4056
  probability: 86
  evalue: 0.00015
  evalue_t: 3.8239087409443187
  pvalue: 5.0e-06
  pvalue_t: 5.301029995663981
- target: VanZ-1
  probability: 81
  evalue: 0.00035
  evalue_t: 3.4559319556497243
  pvalue: 1.2e-05
  pvalue_t: 4.920818753952375
- target: YfiM-Griddle
  probability: 73
  evalue: 0.0009
  evalue_t: 3.0457574905606752
  pvalue: 3.0e-05
  pvalue_t: 4.522878745280337
- target: Skillet-4
  probability: 62
  evalue: 0.0023
  evalue_t: 2.638272163982407
  pvalue: 7.5e-05
  pvalue_t: 4.1249387366083
YfiM-1:
- target: VanZ-2
  probability: 98
  evalue: 8.6e-16
  evalue_t: 15.065501548756432
  pvalue: 2.9e-17
  pvalue_t: 16.537602002101043
- target: ClaspCone-1
  probability: 97
  evalue: 1.3e-11
  evalue_t: 10.886056647693163
  pvalue: 4.3e-13
  pvalue_t: 12.366531544420413
- target: Wok-DUF2238
  probability: 96
  evalue: 9.9e-09
  evalue_t: 8.00436480540245
  pvalue: 3.3e-10
  pvalue_t: 9.481486060122112
- target: Prok-SAA
  probability: 96
  evalue: 4.4e-08
  evalue_t: 7.356547323513813
  pvalue: 1.5e-09
  pvalue_t: 8.823908740944319
- target: VanZ-1
  probability: 96
  evalue: 5.1e-08
  evalue_t: 7.292429823902063
  pvalue: 1.7e-09
  pvalue_t: 8.769551078621726
- target: Skillet-4
  probability: 96
  evalue: 7.7e-08
  evalue_t: 7.113509274827518
  pvalue: 2.6e-09
  pvalue_t: 8.585026652029182
- target: CapCone-2
  probability: 95
  evalue: 1.1e-06
  evalue_t: 5.958607314841775
  pvalue: 3.6e-08
  pvalue_t: 7.443697499232713
- target: Skillet-DUF2809
  probability: 94
  evalue: 2.3e-06
  evalue_t: 5.638272163982407
  pvalue: 7.8e-08
  pvalue_t: 7.107905397309519
- target: Skillet-1
  probability: 93
  evalue: 7.9e-06
  evalue_t: 5.102372908709558
  pvalue: 2.6e-07
  pvalue_t: 6.585026652029182
- target: cpCone-1
  probability: 86
  evalue: 0.00013
  evalue_t: 3.886056647693163
  pvalue: 4.2e-06
  pvalue_t: 5.376750709602099
- target: YfiM-Griddle
  probability: 84
  evalue: 0.0002
  evalue_t: 3.6989700043360187
  pvalue: 6.6e-06
  pvalue_t: 5.180456064458132
- target: CapCone-1
  probability: 83
  evalue: 0.00026
  evalue_t: 3.5850266520291822
  pvalue: 8.7e-06
  pvalue_t: 5.060480747381382
- target: Prok-PTDSS
  probability: 74
  evalue: 0.00083
  evalue_t: 3.0809219076239263
  pvalue: 2.8e-05
  pvalue_t: 4.552841968657781
- target: CapCone-DUF4056
  probability: 70
  evalue: 0.0011
  evalue_t: 2.958607314841775
  pvalue: 3.8e-05
  pvalue_t: 4.42021640338319
Prok-SAA:
- target: Met-SAA
  probability: 99
  evalue: 5.1e-21
  evalue_t: 20.292429823902065
  pvalue: 1.7e-22
  pvalue_t: 21.769551078621728
- target: Min-wnt
  probability: 97
  evalue: 2.3e-09
  evalue_t: 8.638272163982407
  pvalue: 7.8e-11
  pvalue_t: 10.10790539730952
- target: ClaspCone-1
  probability: 94
  evalue: 1.6e-06
  evalue_t: 5.795880017344075
  pvalue: 5.2e-08
  pvalue_t: 7.2839966563652006
- target: CapCone-DUF4056
  probability: 72
  evalue: 0.00099
  evalue_t: 3.00436480540245
  pvalue: 3.3e-05
  pvalue_t: 4.481486060122113
Met-SAA:
- target: Min-wnt
  probability: 61
  evalue: 0.0023
  evalue_t: 2.638272163982407
  pvalue: 7.7e-05
  pvalue_t: 4.113509274827518
cpCone-Loki:
- target: cpCone-DUF2585
  probability: 99
  evalue: 2.3e-17
  evalue_t: 16.638272163982407
  pvalue: 7.6e-19
  pvalue_t: 18.11918640771921
- target: cpCone-1
  probability: 98
  evalue: 1.4e-14
  evalue_t: 13.853871964321762
  pvalue: 4.7e-16
  pvalue_t: 15.327902142064282
- target: Prok-PTDSS
  probability: 97
  evalue: 1.2e-09
  evalue_t: 8.920818753952375
  pvalue: 3.9e-11
  pvalue_t: 10.4089353929735
- target: Wok-DUF2238
  probability: 96
  evalue: 1.0e-07
  evalue_t: 7.0
  pvalue: 3.3e-09
  pvalue_t: 8.481486060122112
cpCone-DUF2585:
- target: cpCone-1
  probability: 98
  evalue: 2.2e-13
  evalue_t: 12.657577319177793
  pvalue: 7.3e-15
  pvalue_t: 14.136677139879545
- target: Prok-PTDSS
  probability: 96
  evalue: 6.5e-09
  evalue_t: 8.187086643357144
  pvalue: 2.2e-10
  pvalue_t: 9.657577319177793
- target: Wok-DUF2238
  probability: 94
  evalue: 1.4e-06
  evalue_t: 5.853871964321762
  pvalue: 4.6e-08
  pvalue_t: 7.337242168318426
cpCone-1:
- target: Prok-PTDSS
  probability: 98
  evalue: 8.5e-16
  evalue_t: 15.070581074285707
  pvalue: 2.8e-17
  pvalue_t: 16.55284196865778
- target: Wok-DUF2238
  probability: 97
  evalue: 1.1e-09
  evalue_t: 8.958607314841775
  pvalue: 3.6e-11
  pvalue_t: 10.443697499232712
- target: cpCone-2
  probability: 96
  evalue: 2.0e-08
  evalue_t: 7.698970004336019
  pvalue: 6.7e-10
  pvalue_t: 9.173925197299173
- target: PTDSS1/2
  probability: 89
  evalue: 6.1e-05
  evalue_t: 4.214670164989233
  pvalue: 2.0e-06
  pvalue_t: 5.698970004336019
- target: Skillet-4
  probability: 85
  evalue: 0.00017
  evalue_t: 3.769551078621726
  pvalue: 5.5e-06
  pvalue_t: 5.259637310505756
- target: VanZ-1
  probability: 71
  evalue: 0.0011
  evalue_t: 2.958607314841775
  pvalue: 3.7e-05
  pvalue_t: 4.431798275933005
- target: VanZ-2
  probability: 64
  evalue: 0.0019
  evalue_t: 2.721246399047171
  pvalue: 6.5e-05
  pvalue_t: 4.187086643357144
Prok-PTDSS:
- target: PTDSS1/2
  probability: 97
  evalue: 1.7e-09
  evalue_t: 8.769551078621726
  pvalue: 5.7e-11
  pvalue_t: 10.244125144327509
- target: Wok-DUF2238
  probability: 95
  evalue: 3.9e-07
  evalue_t: 6.4089353929735005
  pvalue: 1.3e-08
  pvalue_t: 7.886056647693163
- target: VanZ-1
  probability: 93
  evalue: 8.6e-06
  evalue_t: 5.0655015487564325
  pvalue: 2.9e-07
  pvalue_t: 6.537602002101044
- target: VanZ-2
  probability: 90
  evalue: 3.6e-05
  evalue_t: 4.443697499232712
  pvalue: 1.2e-06
  pvalue_t: 5.920818753952375
- target: cpCone-2
  probability: 69
  evalue: 0.0012
  evalue_t: 2.9208187539523753
  pvalue: 4.1e-05
  pvalue_t: 4.3872161432802645
VanZ-2:
- target: VanZ-1
  probability: 97
  evalue: 2.8e-09
  evalue_t: 8.55284196865778
  pvalue: 9.3e-11
  pvalue_t: 10.031517051446064
- target: Skillet-4
  probability: 94
  evalue: 2.8e-06
  evalue_t: 5.552841968657781
  pvalue: 9.2e-08
  pvalue_t: 7.036212172654444
- target: Wok-DUF2238
  probability: 90
  evalue: 4.4e-05
  evalue_t: 4.356547323513813
  pvalue: 1.5e-06
  pvalue_t: 5.823908740944319
- target: Skillet-1
  probability: 70
  evalue: 0.0012
  evalue_t: 2.9208187539523753
  pvalue: 3.9e-05
  pvalue_t: 4.4089353929735005
- target: Skillet-DUF2809
  probability: 69
  evalue: 0.0013
  evalue_t: 2.886056647693163
  pvalue: 4.3e-05
  pvalue_t: 4.366531544420414
CapCone-DUF4056:
- target: CapCone-1
  probability: 98
  evalue: 1.7e-15
  evalue_t: 14.769551078621726
  pvalue: 5.7e-17
  pvalue_t: 16.24412514432751
- target: ClaspCone-1
  probability: 74
  evalue: 0.00083
  evalue_t: 3.0809219076239263
  pvalue: 2.8e-05
  pvalue_t: 4.552841968657781
CapCone-1:
- target: ClaspCone-1
  probability: 80
  evalue: 0.0004
  evalue_t: 3.3979400086720375
  pvalue: 1.3e-05
  pvalue_t: 4.886056647693163
- target: CapCone-2
  probability: 76
  evalue: 0.00067
  evalue_t: 3.1739251972991736
  pvalue: 2.2e-05
  pvalue_t: 4.657577319177793
Skillet-4:
- target: Skillet-1
  probability: 98
  evalue: 6.4e-14
  evalue_t: 13.193820026016112
  pvalue: 2.1e-15
  pvalue_t: 14.67778070526608
- target: VanZ-1
  probability: 97
  evalue: 2.1e-09
  evalue_t: 8.67778070526608
  pvalue: 6.8e-11
  pvalue_t: 10.167491087293763
- target: Skillet-DUF2809
  probability: 96
  evalue: 7.5e-09
  evalue_t: 8.1249387366083
  pvalue: 2.5e-10
  pvalue_t: 9.602059991327963
- target: Skillet-2
  probability: 95
  evalue: 9.7e-07
  evalue_t: 6.013228265733755
  pvalue: 3.2e-08
  pvalue_t: 7.494850021680094
- target: YfiM-Griddle
  probability: 57
  evalue: 0.003
  evalue_t: 2.5228787452803374
  pvalue: 0.0001
  pvalue_t: 4.0
Skillet-1:
- target: Skillet-DUF2809
  probability: 98
  evalue: 8.3e-13
  evalue_t: 12.080921907623926
  pvalue: 2.8e-14
  pvalue_t: 13.55284196865778
- target: Skillet-2
  probability: 96
  evalue: 5.9e-08
  evalue_t: 7.229147988357856
  pvalue: 2.0e-09
  pvalue_t: 8.698970004336019
- target: VanZ-1
  probability: 95
  evalue: 8.6e-07
  evalue_t: 6.0655015487564325
  pvalue: 2.9e-08
  pvalue_t: 7.5376020021010435
Skillet-DUF2809:
- target: Skillet-2
  probability: 96
  evalue: 9.1e-08
  evalue_t: 7.040958607678906
  pvalue: 3.0e-09
  pvalue_t: 8.522878745280337
- target: VanZ-1
  probability: 96
  evalue: 1.2e-07
  evalue_t: 6.920818753952375
  pvalue: 4.0e-09
  pvalue_t: 8.397940008672037
ClaspCone-1:
- target: CapCone-2
  probability: 89
  evalue: 5.3e-05
  evalue_t: 4.275724130399211
  pvalue: 1.8e-06
  pvalue_t: 5.7447274948966935
- target: Min-wnt
  probability: 75
  evalue: 0.00075
  evalue_t: 3.1249387366083
  pvalue: 2.5e-05
  pvalue_t: 4.6020599913279625
Wok-DUF2238:
- target: VanZ-1
  probability: 77
  evalue: 0.0006
  evalue_t: 3.2218487496163566
  pvalue: 2.0e-05
  pvalue_t: 4.698970004336019
Min-wnt:
- target: WNT-euk-2
  probability: 93
  evalue: 1.0e-05
  evalue_t: 5.0
  pvalue: 3.4e-07
  pvalue_t: 6.468521082957745
Skillet-2:
- target: Skillet-3
  probability: 76
  evalue: 0.00065
  evalue_t: 3.1870866433571443
  pvalue: 2.2e-05
  pvalue_t: 4.657577319177793
Prok-TelC:
- target: Met-TelC
  probability: 77
  evalue: 0.00055
  evalue_t: 3.2596373105057563
  pvalue: 1.8e-05
  pvalue_t: 4.7447274948966935
