# Supplementary material for: The lipocone superfamily, a unifying theme in metabolism of lipids, peptidoglycan and exopolysaccharides, inter-organismal conflicts and immunity
Source: eLife. 2025 Sep 9;14:RP108061. doi: 10.7554/eLife.108061 (PMC12419801; doi:10.7554/eLife.108061)
Supplement: Figure 6—source data 2. [file elife-108061-fig6-data2.zip]

Archive with 2 entries (2 files):
- Nodes_rename_keep.yaml
- network.yaml
