# Supplementary material for: The lipocone superfamily, a unifying theme in metabolism of lipids, peptidoglycan and exopolysaccharides, inter-organismal conflicts and immunity
Source: eLife. 2025 Sep 9;14:RP108061. doi: 10.7554/eLife.108061 (PMC12419801; doi:10.7554/eLife.108061)
Supplement: Figure 6—source data 2. [file elife-108061-fig6-data2.zip › Nodes_rename_keep.yaml]

'':
  Loci: 1
  Alternative_name:
  - ''
  - ''
  Display_name: ''
  Include: 0
  Function:
  - ''
  - ''
  Notes:
  - ''
  - ''
' TM':
  Loci: 1
  Alternative_name:
  - ''
  - ''
  Display_name: ' TM'
  Include: 0
  Function:
  - ''
  - ''
  Notes:
  - ''
  - ''
1,4-dihydroxy-2-naphthoate_polyprenyltransferase:
  Loci: 4
  Alternative_name:
  - ''
  - ''
  Display_name: 1,4-dihydroxy-2-naphthoate-polyprenyltfase
  Include: 1
  Function: Isoprenoid metabolism
  Notes:
  - ''
  - ''
12TM:
  Loci: 70
  Alternative_name:
  - ''
  - ''
  Display_name: 12TM
  Include: 1
  Function:
  - Cell membrane
  - Exopolysaccharide
  Notes:
  - component of systems under control of the helix+6TM and wHTH switch associating
    with Skillet-DUF2809
  - seems unlikely to be an enzyme
2-Hacid_dh:
  Loci: 1
  Alternative_name:
  - ''
  - ''
  Display_name: 2-hydroxyacid-dehydrogenase
  Include: 1
  Function: Biological conflict
  Notes: domain found in giant Patescibacterial proteins
2-hairpin:
  Loci: 7
  Alternative_name:
  - ''
  - ''
  Display_name: 2-hairpin
  Include: 0
  Function:
  - ''
  - ''
  Notes:
  - ''
  - ''
2-helix:
  Loci: 3
  Alternative_name:
  - ''
  - ''
  Display_name: 2-helix
  Include: 0
  Function:
  - ''
  - ''
  Notes:
  - ''
  - ''
2-helix-repeats:
  Loci: 1
  Alternative_name:
  - ''
  - ''
  Display_name: 2-helix-repeats
  Include: 0
  Function:
  - ''
  - ''
  Notes:
  - ''
  - ''
2C-Chelix:
  Loci: 3
  Alternative_name:
  - ''
  - ''
  Display_name: 2C-Chelix
  Include: 0
  Function:
  - ''
  - ''
  Notes:
  - ''
  - ''
2C-tail:
  Loci: 6
  Alternative_name:
  - ''
  - ''
  Display_name: 2C-tail
  Include: 0
  Function:
  - ''
  - ''
  Notes:
  - ''
  - ''
2Fe-2S_thioredoxin:
  Loci: 293
  Alternative_name:
  - ''
  - ''
  Display_name: Ferredoxin
  Include: 1
  Function: Exopolysaccharide
  Notes: part of VanZ-1-containing betaproteobacterial peptide crosslink-containing
    extracellular matrix molecule maturation system
2TM:
  Loci: 10
  Alternative_name:
  - ''
  - ''
  Display_name: 2TM
  Include: 0
  Function:
  - ''
  - ''
  Notes:
  - ''
  - ''
2helix:
  Loci: 1
  Alternative_name:
  - ''
  - ''
  Display_name: 2helix
  Include: 0
  Function:
  - ''
  - ''
  Notes:
  - ''
  - ''
3-helix:
  Loci: 3
  Alternative_name:
  - ''
  - ''
  Display_name: 3-helix
  Include: 0
  Function:
  - ''
  - ''
  Notes:
  - ''
  - ''
3-hydroxyacyl-CoA_dehydrogenase:
  Loci: 6
  Alternative_name:
  - ''
  - ''
  Display_name: 3-hydroxyacyl-CoA-dehydrogenase
  Include: 0.0
  Function:
  - ''
  - ''
  Notes:
  - ''
  - ''
3-strand-meander:
  Loci: 41
  Alternative_name:
  - ''
  - ''
  Display_name: 3-strand-meander
  Include: 0
  Function:
  - ''
  - ''
  Notes:
  - ''
  - ''
3TM:
  Loci: 48
  Alternative_name:
  - ''
  - ''
  Display_name: 3TM
  Include: 0
  Function:
  - ''
  - ''
  Notes:
  - ''
  - ''
3TM-CCDN:
  Loci: 24
  Alternative_name:
  - ''
  - ''
  Display_name: 3TM-CCDN
  Include: 1
  Function:
  - Biological conflict
  - Cell membrane
  - Exopolysaccharide
  Notes: Prok-TelC-associating 3TM domain found with Rv2525c-like TIM-barrel
3helix:
  Loci: 54
  Alternative_name:
  - ''
  - ''
  Display_name: 3helix
  Include: 0
  Function:
  - ''
  - ''
  Notes:
  - ''
  - ''
4-strand-beta-sheet:
  Loci: 3
  Alternative_name:
  - ''
  - ''
  Display_name: 4-strand-beta-sheet
  Include: 0
  Function:
  - ''
  - ''
  Notes:
  - ''
  - ''
4-strand-meander:
  Loci: 7
  Alternative_name:
  - ''
  - ''
  Display_name: 4-strand-meander
  Include: 0
  Function:
  - ''
  - ''
  Notes:
  - ''
  - ''
4HBT:
  Loci: 2
  Alternative_name:
  - ''
  - ''
  Display_name: 4HBT
  Include: 0.0
  Function:
  - ''
  - ''
  Notes:
  - ''
  - ''
4TM:
  Loci: 128
  Alternative_name:
  - ''
  - ''
  Display_name: 4TM
  Include: 0
  Function:
  - ''
  - ''
  Notes:
  - ''
  - ''
4TM-DUF2975:
  Loci: 30
  Alternative_name:
  - ''
  - ''
  Display_name: DUF2975-4TM
  Include: 1
  Function:
  - 'Cell membrane'
  - ''
  Notes:
  - ''
  - ''
4TM-imm:
  Loci: 4
  Alternative_name:
  - ''
  - ''
  Display_name: Imm-4TM
  Include: 1
  Function: Biological conflict
  Notes:
  - ''
  - ''
4TM-imm(?):
  Loci: 2
  Alternative_name:
  - ''
  - ''
  Display_name: Imm-4TM
  Include: 1
  Function: Biological conflict
  Notes:
  - ''
  - ''
4TM-imm(frag):
  Loci: 3
  Alternative_name:
  - ''
  - ''
  Display_name: Imm-4TM
  Include: 1
  Function: Biological conflict
  Notes:
  - ''
  - ''
4helix-bundle:
  Loci: 6
  Alternative_name:
  - ''
  - ''
  Display_name: 4helix-bundle
  Include: 0
  Function:
  - ''
  - ''
  Notes:
  - ''
  - ''
5-helix-bundle:
  Loci: 62
  Alternative_name:
  - ''
  - ''
  Display_name: 5-helix-bundle
  Include: 0
  Function:
  - ''
  - ''
  Notes:
  - ''
  - ''
5TM:
  Loci: 48
  Alternative_name:
  - ''
  - ''
  Display_name: 5TM
  Include: 0
  Function:
  - ''
  - ''
  Notes:
  - ''
  - ''
60KD_IMP_Oxa1:
  Loci: 1
  Alternative_name:
  - ''
  - ''
  Display_name: 60KD_IMP_Oxa1
  Include: 0
  Function:
  - ''
  - ''
  Notes:
  - ''
  - ''
6TM:
  Loci: 515
  Alternative_name:
  - ''
  - ''
  Display_name: 6TM
  Include: 0
  Function:
  - ''
  - ''
  Notes:
  - ''
  - ''
6helix-bundle:
  Loci: 5
  Alternative_name:
  - ''
  - ''
  Display_name: 6helix-bundle
  Include: 0
  Function:
  - ''
  - ''
  Notes:
  - ''
  - ''
7TM:
  Loci: 1
  Alternative_name:
  - ''
  - ''
  Display_name: 7TM
  Include: 0
  Function:
  - ''
  - ''
  Notes:
  - ''
  - ''
7TMR:
  Loci: 1
  Alternative_name:
  - ''
  - ''
  Display_name: 7TMR
  Include: 0
  Function:
  - ''
  - ''
  Notes:
  - ''
  - ''
7TMR-DISM:
  Loci: 1
  Alternative_name:
  - ''
  - ''
  Display_name: 7TMR-DISM
  Include: 0
  Function:
  - ''
  - ''
  Notes:
  - ''
  - ''
8TM:
  Loci: 2
  Alternative_name:
  - ''
  - ''
  Display_name: 8TM
  Include: 0
  Function:
  - ''
  - ''
  Notes:
  - ''
  - ''
9TM:
  Loci: 1
  Alternative_name:
  - ''
  - ''
  Display_name: 9TM
  Include: 0
  Function:
  - ''
  - ''
  Notes:
  - ''
  - ''
'>':
  Loci: 1
  Alternative_name:
  - ''
  - ''
  Display_name: '>'
  Include: 0
  Function:
  - ''
  - ''
  Notes:
  - ''
  - ''
'?':
  Loci: 1
  Alternative_name:
  - ''
  - ''
  Display_name: '?'
  Include: 0
  Function:
  - ''
  - ''
  Notes:
  - ''
  - ''
?>:
  Loci: 1
  Alternative_name:
  - ''
  - ''
  Display_name: ?>
  Include: 0
  Function:
  - ''
  - ''
  Notes:
  - ''
  - ''
??:
  Loci: 1
  Alternative_name:
  - ''
  - ''
  Display_name: ??
  Include: 0
  Function:
  - ''
  - ''
  Notes:
  - ''
  - ''
AAA:
  Loci: 43
  Alternative_name:
  - ''
  - ''
  Display_name: AAA
  Include: 0
  Function:
  - ''
  - ''
  Notes:
  - ''
  - ''
AAA_28:
  Loci: 1
  Alternative_name:
  - ''
  - ''
  Display_name: AAA_28
  Include: 0
  Function:
  - ''
  - ''
  Notes:
  - ''
  - ''
AAA_7:
  Loci: 1
  Alternative_name:
  - ''
  - ''
  Display_name: AAA_7
  Include: 0
  Function:
  - ''
  - ''
  Notes:
  - ''
  - ''
AAA_lid_5:
  Loci: 1
  Alternative_name:
  - ''
  - ''
  Display_name: AAA_lid_5
  Include: 0
  Function:
  - ''
  - ''
  Notes:
  - ''
  - ''
AAA_lid_7:
  Loci: 1
  Alternative_name:
  - ''
  - ''
  Display_name: AAA_lid_7
  Include: 0
  Function:
  - ''
  - ''
  Notes:
  - ''
  - ''
ABC-ATPase:
  Loci: 1
  Alternative_name:
  - ''
  - ''
  Display_name: ABC-ATPase
  Include: 0
  Function:
  - ''
  - ''
  Notes:
  - ''
  - ''
ABC_membrane:
  Loci: 2
  Alternative_name:
  - ''
  - ''
  Display_name: ABC_membrane
  Include: 0
  Function:
  - ''
  - ''
  Notes:
  - ''
  - ''
ABC_tran:
  Loci: 2
  Alternative_name:
  - ''
  - ''
  Display_name: ABC_tran
  Include: 0
  Function:
  - ''
  - ''
  Notes:
  - ''
  - ''
ABHydrolase:
  Loci: 335
  Alternative_name:
  - ''
  - ''
  Display_name: a/b-hydrolase
  Include: 1
  Function:
  - Exopolysaccharide
  - Biological conflict
  Notes:
  - part of VanZ-1-containing betaproteobacterial peptide crosslink-containing extracellular
    matrix molecule maturation system
  - also found in several likely conflict-related contexts with CapCone Lipocone families
ABhydrolase:
  Loci: 17
  Alternative_name:
  - ''
  - ''
  Display_name: a/b-hydrolase
  Include: 1
  Function:
  - Exopolysaccharide
  - Biological conflict
  Notes:
  - part of VanZ-1-containing betaproteobacterial peptide crosslink-containing extracellular
    matrix molecule maturation system
  - also found in several likely conflict-related contexts with CapCone Lipocone families
ACAS_N:
  Loci: 1
  Alternative_name:
  - ''
  - ''
  Display_name: ACAS_N
  Include: 0
  Function:
  - ''
  - ''
  Notes:
  - ''
  - ''
ADI:
  Loci: 1
  Alternative_name:
  - ''
  - ''
  Display_name: ADI
  Include: 0
  Function:
  - ''
  - ''
  Notes:
  - ''
  - ''
AMP-binding:
  Loci: 17
  Alternative_name:
  - ''
  - ''
  Display_name: AMP-binding
  Include: 0.0
  Function:
  - ''
  - ''
  Notes:
  - ''
  - ''
AMP-binding_C:
  Loci: 13
  Alternative_name:
  - ''
  - ''
  Display_name: AMP-binding_C
  Include: 0
  Function:
  - ''
  - ''
  Notes:
  - ''
  - ''
ANKs:
  Loci: 16
  Alternative_name:
  - ''
  - ''
  Display_name: ANKs
  Include: 1
  Function: Biological conflict
  Notes: likely part of CapCone-2 toxin delivery systems
APH-Pkinase:
  Loci: 20
  Alternative_name:
  - ''
  - ''
  Display_name: APH-Pkinase
  Include: 1
  Function: Miscellaneous
  Notes: found associating in largely two-gene islands with Skillet-DUF2809
ATG16:
  Loci: 1
  Alternative_name:
  - ''
  - ''
  Display_name: ATG16
  Include: 0
  Function:
  - ''
  - ''
  Notes:
  - ''
  - ''
ATG17_like:
  Loci: 1
  Alternative_name:
  - ''
  - ''
  Display_name: ATG17_like
  Include: 0
  Function:
  - ''
  - ''
  Notes:
  - ''
  - ''
ATP-grasp:
  Loci: 72
  Alternative_name:
  - ''
  - ''
  Display_name: ATP-grasp
  Include: 1
  Function: Biological conflict
  Notes: found in YfiM-1 systems predicted to function in antibacterial membrane-targeting
    peptide resistance
Abhydrolase:
  Loci: 30
  Alternative_name:
  - ''
  - ''
  Display_name: a/b-hydrolase
  Include: 1
  Function:
  - Exopolysaccharide
  - Biological conflict
  Notes:
  - part of VanZ-1-containing betaproteobacterial peptide crosslink-containing extracellular
    matrix molecule maturation system
  - also found in several likely conflict-related contexts with CapCone Lipocone families
Abi-peptidase-U:
  Loci: 4
  Alternative_name:
  - ''
  - ''
  Display_name: Abi-peptidase-U
  Include: 1
  Function: Proteolysis
  Notes: 'Rare association with Skillet-4 '
Acyl_transf-TM:
  Loci: 9
  Alternative_name:
  - ''
  - ''
  Display_name: Acyl-transf-TM
  Include: 1
  Function:
  - Cell membrane
  - Signaling
  Notes: Rare association with VanZ and RHH, possible signaling module
Acyltransferase:
  Loci: 24
  Alternative_name:
  - ''
  - ''
  Display_name: Acyltransferase
  Include: 1
  Function: Cell membrane
  Notes: limited association with CapCone-2 and -DUF4056, fused to transmembrane segments
Adhesin-like:
  Loci: 69
  Alternative_name:
  - ''
  - ''
  Display_name: Adhesin-like
  Include: 1
  Function:
  - Biological conflict
  - Adhesion/extracellular matrix
  Notes: Predominantly observed in systems centered on the NAGPA-fused Prok-TelC domains
AlaDh_PNT_C:
  Loci: 3
  Alternative_name:
  - ''
  - ''
  Display_name: AlaDh_PNT_C
  Include: 0
  Function:
  - ''
  - ''
  Notes:
  - ''
  - ''
AlaDh_PNT_N:
  Loci: 3
  Alternative_name:
  - ''
  - ''
  Display_name: AlaDh_PNT_N
  Include: 0
  Function:
  - ''
  - ''
  Notes:
  - ''
  - ''
AlcRN:
  Loci: 1
  Alternative_name:
  - ''
  - ''
  Display_name: AlcRN
  Include: 0
  Function:
  - ''
  - ''
  Notes:
  - ''
  - ''
Aldolase:
  Loci: 1
  Alternative_name:
  - ''
  - ''
  Display_name: Aldolase
  Include: 0
  Function:
  - ''
  - ''
  Notes:
  - ''
  - ''
Alg14_GT-B:
  Loci: 3
  Alternative_name:
  - GT-B
  - ''
  Display_name: GlycosylTFase-B
  Include: 1
  Function:
  - Biological conflict
  - Sugar metabolism
  Notes: Predominantly observed in sugar metabolism modules strongly associating with
    the NAGPA-fused Prok-TelC domains
Amidase:
  Loci: 99
  Alternative_name:
  - ''
  - ''
  Display_name: Amidase
  Include: 1
  Function:
  - Biological conflict
  - Peptidoglycan
  Notes: Met-TelC fused, peptidoglycan-targeting enzymes
Amidase(frag):
  Loci: 6
  Alternative_name:
  - ''
  - ''
  Display_name: Amidase
  Include: 1
  Function:
  - Biological conflict
  - Peptidoglycan
  Notes: Met-TelC fused, peptidoglycan-targeting enzymes
Amidohydro-TIM:
  Loci: 2
  Alternative_name:
  - ''
  - ''
  Display_name: Amidohydrolase-TIM
  Include: 0
  Function:
  - ''
  - ''
  Notes:
  - ''
  - ''
Ank:
  Loci: 1
  Alternative_name:
  - ''
  - ''
  Display_name: ANKs
  Include: 1
  Function: Biological conflict
  Notes: likely part of CapCone-2 toxin delivery systems
Anks:
  Loci: 1
  Alternative_name:
  - ''
  - ''
  Display_name: ANKs
  Include: 1
  Function: Biological conflict
  Notes: likely part of CapCone-2 toxin delivery systems
AraC-HTH:
  Loci: 1
  Alternative_name:
  - ''
  - ''
  Display_name: AraC-HTH
  Include: 0
  Function:
  - ''
  - ''
  Notes:
  - ''
  - ''
Arginase-like:
  Loci: 1
  Alternative_name:
  - ''
  - ''
  Display_name: Arginase-like
  Include: 0
  Function:
  - ''
  - ''
  Notes:
  - ''
  - ''
B3:
  Loci: 1
  Alternative_name:
  - ''
  - ''
  Display_name: B3
  Include: 0
  Function:
  - ''
  - ''
  Notes:
  - ''
  - ''
BRCT:
  Loci: 1
  Alternative_name:
  - ''
  - ''
  Display_name: BRCT
  Include: 0
  Function:
  - ''
  - ''
  Notes:
  - ''
  - ''
Bac-transf:
  Loci: 2
  Alternative_name:
  - ''
  - ''
  Display_name: sugar-TFase
  Include: 1
  Function:
  - ''
  - ''
  Notes:
  - ''
  - ''
BacA-like-undecaprenyl-diphosphate-phosphatase:
  Loci: 97
  Alternative_name:
  - ''
  - ''
  Display_name: BacA-like-undecaprenyl-diphosphate-phosphatase
  Include: 1
  Function:
  - Isoprenoid metabolism
  - Exopolysaccharide
  - Peptidoglycan
  Notes:
  - ''
  - ''
Bac_luciferase:
  Loci: 1
  Alternative_name:
  - ''
  - ''
  Display_name: Bac_luciferase
  Include: 0
  Function:
  - ''
  - ''
  Notes:
  - ''
  - ''
Bac_transf:
  Loci: 6
  Alternative_name:
  - ''
  - ''
  Display_name: sugar-TFase
  Include: 1
  Function:
  - ''
  - ''
  Notes:
  - ''
  - ''
BamE-like-Imm:
  Loci: 23
  Alternative_name:
  - ''
  - ''
  Display_name: Imm-BamE
  Include: 1
  Function: Biological conflict
  Notes:
  - ''
  - ''
BamE-like-Imm-Prok-Wnt:
  Loci: 442
  Alternative_name:
  - ''
  - ''
  Display_name: Imm-BamE
  Include: 1
  Function: Biological conflict
  Notes:
  - ''
  - ''
BamE-like?:
  Loci: 10
  Alternative_name:
  - ''
  - ''
  Display_name: Imm-BamE
  Include: 1
  Function: Biological conflict
  Notes:
  - ''
  - ''
Beta-Roll-repeats:
  Loci: 27
  Alternative_name:
  - ''
  - ''
  Display_name: Beta-Roll-repeats
  Include: 1
  Function:
  - Biological conflict
  - Adhesion/extracellular matrix
  Notes:
  - found fused to Min-Wnt, likely contributing to toxin delivery
  - also found in rare Skillet-1 neighborhoods
Beta-rich:
  Loci: 1
  Alternative_name:
  - ''
  - ''
  Display_name: Beta-rich
  Include: 0
  Function:
  - ''
  - ''
  Notes:
  - ''
  - ''
Beta-sandwich:
  Loci: 1
  Alternative_name:
  - ''
  - ''
  Display_name: beta-sandwich
  Include: 1
  Function: Adhesion/extracellular matrix
  Notes:
  - ''
  - ''
BetaPropellers:
  Loci: 2
  Alternative_name:
  - ''
  - ''
  Display_name: BPs
  Include: 1
  Function:
  - Adhesion/extracellular matrix
  - Biological conflict
  Notes: found in diverse extracellular ligand-binding contexts and occassionally
    in conflict modules
Beta_elim_lyase_PLP-dep:
  Loci: 9
  Alternative_name:
  - ''
  - ''
  Display_name: Beta_elim_lyase_PLP-dep
  Include: 0
  Function:
  - ''
  - ''
  Notes:
  - ''
  - ''
BiPBP_C:
  Loci: 5
  Alternative_name:
  - ''
  - ''
  Display_name: Ig
  Include: 1
  Function:
  - Adhesion/extracellular matrix
  - Biological conflict
  Notes: found in diverse extracellular ligand-binding contexts and secondarily in
    several conflict modules
BolA:
  Loci: 1
  Alternative_name:
  - ''
  - ''
  Display_name: BolA
  Include: 0
  Function:
  - ''
  - ''
  Notes:
  - ''
  - ''
Bps:
  Loci: 267
  Alternative_name:
  - ''
  - ''
  Display_name: BPs
  Include: 1
  Function:
  - Adhesion/extracellular matrix
  - Biological conflict
  Notes: found in diverse extracellular ligand-binding contexts and occassionally
    in conflict modules
C-rich-disordered:
  Loci: 2
  Alternative_name:
  - ''
  - ''
  Display_name: C-rich-disordered
  Include: 0
  Function:
  - ''
  - ''
  Notes:
  - ''
  - ''
C-rich-helical-bundle:
  Loci: 10
  Alternative_name:
  - ''
  - ''
  Display_name: C-rich-helical-bundle
  Include: 0
  Function:
  - ''
  - ''
  Notes:
  - ''
  - ''
C-rich-tail:
  Loci: 1
  Alternative_name:
  - ''
  - ''
  Display_name: C-rich-tail
  Include: 0
  Function:
  - ''
  - ''
  Notes:
  - ''
  - ''
C-terminal-hairpin:
  Loci: 10
  Alternative_name:
  - ''
  - ''
  Display_name: C-terminal-hairpin
  Include: 0
  Function:
  - ''
  - ''
  Notes:
  - ''
  - ''
C2:
  Loci: 4
  Alternative_name:
  - ''
  - ''
  Display_name: C2
  Include: 0
  Function:
  - ''
  - ''
  Notes:
  - ''
  - ''
C2-like-repeats:
  Loci: 1
  Alternative_name:
  - ''
  - ''
  Display_name: C2-like-repeats
  Include: 0
  Function:
  - ''
  - ''
  Notes:
  - ''
  - ''
CADHERIN:
  Loci: 2
  Alternative_name:
  - ''
  - ''
  Display_name: Cadherin
  Include: 1
  Function:
  - Biological conflict
  - Adhesion/extracellular matrix
  Notes: found predominantly in conflict modules likely involved in toxin delivery
CBD9-like:
  Loci: 9
  Alternative_name:
  - ''
  - ''
  Display_name: CBD9
  Include: 1
  Function:
  - Adhesion/extracellular matrix
  - Signaling
  Notes:
  - ''
  - ''
CBM:
  Loci: 5
  Alternative_name:
  - ''
  - ''
  Display_name: CBM-repeats
  Include: 1
  Function:
  - Biological conflict
  - Adhesion/extracellular matrix
  Notes: found predominantly in conflict modules likely involved in toxin delivery
CBM-like-repeats:
  Loci: 3
  Alternative_name:
  - ''
  - ''
  Display_name: CBM-repeats
  Include: 1
  Function:
  - Biological conflict
  - Adhesion/extracellular matrix
  Notes: found predominantly in conflict modules likely involved in toxin delivery
CBM-repeats:
  Loci: 5
  Alternative_name:
  - ''
  - ''
  Display_name: CBM-repeats
  Include: 1
  Function:
  - Biological conflict
  - Adhesion/extracellular matrix
  Notes: found predominantly in conflict modules likely involved in toxin delivery
CC-tail:
  Loci: 118
  Alternative_name:
  - ''
  - ''
  Display_name: CC-tail
  Include: 0
  Function:
  - ''
  - ''
  Notes:
  - ''
  - ''
CCG:
  Loci: 9
  Alternative_name:
  - ''
  - ''
  Display_name: CCG
  Include: 0
  Function:
  - ''
  - ''
  Notes:
  - ''
  - ''
CCG-glycolate-oxidase-subunit-GlcF:
  Loci: 8
  Alternative_name:
  - ''
  - ''
  Display_name: CCG-glycolate-oxidase-GlcF
  Include: 1
  Function: Miscellaneous
  Notes:
  - ''
  - ''
CDC-like-b-sandwich-2-helix-insert:
  Loci: 9
  Alternative_name:
  - ''
  - ''
  Display_name: CDC-like-b-sandwich-2-helix-insert
  Include: 0
  Function:
  - ''
  - ''
  Notes:
  - ''
  - ''
CDP-OH_P_transf:
  Loci: 1
  Alternative_name:
  - ''
  - ''
  Display_name: CDP-diacylglycerol-OH-phosphatidylTFase
  Include: 1
  Function: Biological conflict
  Notes: found in YfiM-1 systems predicted to function in antibacterial membrane-targeting
    peptide resistance
CDP-diacylglycerol--serine_O-phosphatidyltransferase:
  Loci: 74
  Alternative_name:
  - ''
  - ''
  Display_name: CDP-diacylglycerol-OH-phosphatidylTFase
  Include: 1
  Function: Biological conflict
  Notes: found in YfiM-1 systems predicted to function in antibacterial membrane-targeting
    peptide resistance
CN_hydrolase:
  Loci: 9
  Alternative_name:
  - ''
  - ''
  Display_name: CN-hydrolase
  Include: 1
  Function: Miscellaneous
  Notes:
  - ''
  - ''
CUB:
  Loci: 1
  Alternative_name:
  - ''
  - ''
  Display_name: CUB
  Include: 0
  Function:
  - ''
  - ''
  Notes:
  - ''
  - ''
CW-binding-beta-hairpin-repeats:
  Loci: 65
  Alternative_name:
  - ''
  - ''
  Display_name: CW-repeats
  Include: 1
  Function:
  - Biological conflict
  - Adhesion/extracellular matrix
  Notes: found predominantly in conflict modules likely involved in toxin delivery
CW-binding-beta-hairpin-repeatsIG-like:
  Loci: 1
  Alternative_name:
  - ''
  - ''
  Display_name: CW-repeats
  Include: 1
  Function:
  - Biological conflict
  - Adhesion/extracellular matrix
  Notes: found predominantly in conflict modules likely involved in toxin delivery
CW-binding-betahairpin:
  Loci: 6
  Alternative_name:
  - ''
  - ''
  Display_name: CW-repeats
  Include: 1
  Function:
  - Biological conflict
  - Adhesion/extracellular matrix
  Notes: found predominantly in conflict modules likely involved in toxin delivery
CW-binding-repeats:
  Loci: 2
  Alternative_name:
  - ''
  - ''
  Display_name: CW-repeats
  Include: 1
  Function:
  - Biological conflict
  - Adhesion/extracellular matrix
  Notes: found predominantly in conflict modules likely involved in toxin delivery
Cache:
  Loci: 1
  Alternative_name:
  - ''
  - ''
  Display_name: Cache
  Include: 0
  Function:
  - ''
  - ''
  Notes:
  - ''
  - ''
Cadherin:
  Loci: 1
  Alternative_name:
  - ''
  - ''
  Display_name: Cadherin
  Include: 1
  Function:
  - Biological conflict
  - Adhesion/extracellular matrix
  Notes: found predominantly in conflict modules likely involved in toxin delivery
Cadherin-like:
  Loci: 7
  Alternative_name:
  - ''
  - ''
  Display_name: Cadherin
  Include: 1
  Function:
  - Biological conflict
  - Adhesion/extracellular matrix
  Notes: found predominantly in conflict modules likely involved in toxin delivery
Cadherin-like-repeats:
  Loci: 1
  Alternative_name:
  - ''
  - ''
  Display_name: Cadherin
  Include: 1
  Function:
  - Biological conflict
  - Adhesion/extracellular matrix
  Notes: found predominantly in conflict modules likely involved in toxin delivery
Cahderin:
  Loci: 1
  Alternative_name:
  - ''
  - ''
  Display_name: Cahderin
  Include: 0
  Function:
  - ''
  - ''
  Notes:
  - ''
  - ''
Calcineurin:
  Loci: 70
  Alternative_name:
  - ''
  - ''
  Display_name: Calcineurin
  Include: 1
  Function: Miscellaneous
  Notes:
  - ''
  - ''
Calcineurin-like:
  Loci: 34
  Alternative_name:
  - ''
  - ''
  Display_name: Calcineurin
  Include: 1
  Function: Miscellaneous
  Notes:
  - ''
  - ''
CapCone-1:
  Loci: 282
  Alternative_name:
  - ''
  - ''
  Display_name: CapCone-1
  Include: 1
  Function: Biological conflict
  Notes:
  - ''
  - ''
CapCone-1(frag):
  Loci: 49
  Alternative_name:
  - ''
  - ''
  Display_name: CapCone-1
  Include: 1
  Function: Biological conflict
  Notes:
  - ''
  - ''
CapCone-1-min:
  Loci: 1
  Alternative_name:
  - ''
  - ''
  Display_name: CapCone-1
  Include: 1
  Function: Biological conflict
  Notes:
  - ''
  - ''
CapCone-2:
  Loci: 322
  Alternative_name:
  - ''
  - ''
  Display_name: CapCone-2
  Include: 1
  Function: Biological conflict
  Notes:
  - ''
  - ''
CapCone-2(frag):
  Loci: 2
  Alternative_name:
  - ''
  - ''
  Display_name: CapCone-2
  Include: 1
  Function: Biological conflict
  Notes:
  - ''
  - ''
CapCone-DUF4056:
  Loci: 320
  Alternative_name:
  - ''
  - ''
  Display_name: CapCone-DUF4056
  Include: 1
  Function: Biological conflict
  Notes:
  - ''
  - ''
CapCone-DUF4056(frag):
  Loci: 44
  Alternative_name:
  - ''
  - ''
  Display_name: CapCone-DUF4056
  Include: 1
  Function: Biological conflict
  Notes:
  - ''
  - ''
Carboxypeptidase:
  Loci: 7
  Alternative_name:
  - ''
  - ''
  Display_name: Carboxypeptidase
  Include: 1
  Function:
  - Biological conflict
  - Adhesion/extracellular matrix
  Notes: Predominantly found fused to VanZ families in exopolysaccharide maturation
    and export operons. Sometimes could function in ligand-binding and signal propagation,
    and on rare occassions is found with Lipocone toxins in polymorphic toxin assembly
    modules
Caspase:
  Loci: 1
  Alternative_name:
  - ''
  - ''
  Display_name: Caspase
  Include: 0
  Function:
  - ''
  - ''
  Notes:
  - ''
  - ''
CdiAC:
  Loci: 1
  Alternative_name:
  - ''
  - ''
  Display_name: CdiAC
  Include: 0
  Function:
  - ''
  - ''
  Notes:
  - ''
  - ''
CdiB-Ompb-barrel:
  Loci: 7
  Alternative_name:
  - ''
  - ''
  Display_name: OMP-beta-barrel
  Include: 1
  Function:
  - Outer membrane
  - Biological conflict
  Notes:
  - ''
  - ''
ChW:
  Loci: 1
  Alternative_name:
  - ''
  - ''
  Display_name: ChW
  Include: 0
  Function:
  - ''
  - ''
  Notes:
  - ''
  - ''
Chitinase:
  Loci: 1
  Alternative_name:
  - ''
  - ''
  Display_name: Chitinase
  Include: 0
  Function:
  - ''
  - ''
  Notes:
  - ''
  - ''
Chorismate_bind:
  Loci: 3
  Alternative_name:
  - ''
  - ''
  Display_name: Chorismate_bind
  Include: 0
  Function:
  - ''
  - ''
  Notes:
  - ''
  - ''
ClaspCone-1:
  Loci: 777
  Alternative_name:
  - ''
  - ''
  Display_name: ClaspCone-1
  Include: 1
  Function:
  - Exopolysaccharide
  - Outer membrane
  Notes:
  - ''
  - ''
ClaspCone-2:
  Loci: 28
  Alternative_name:
  - ''
  - ''
  Display_name: ClaspCone-2
  Include: 1
  Function: Biological conflict
  Notes:
  - ''
  - ''
ClaspCone-3:
  Loci: 109
  Alternative_name:
  - ''
  - ''
  Display_name: ClaspCone-3
  Include: 1
  Function: Exopolysaccharide
  Notes:
  - ''
  - ''
ClpB-hslU:
  Loci: 23
  Alternative_name:
  - ''
  - ''
  Display_name: ClpB-HslU
  Include: 1
  Function:
  - Proteolysis
  - Miscellaneous
  Notes:
  - ''
  - ''
ClpP-like_protease:
  Loci: 29
  Alternative_name:
  - ''
  - ''
  Display_name: ClpP-protease
  Include: 1
  Function:
  - Proteolysis
  - Miscellaneous
  Notes:
  - ''
  - ''
CoA_binding-Rossmann:
  Loci: 6
  Alternative_name:
  - ''
  - ''
  Display_name: CoA-binding
  Include: 1
  Function: Biological conflict
  Notes: found in YfiM-1 systems predicted to function in antibacterial membrane-targeting
    peptide resistance
CoA_binding_2:
  Loci: 72
  Alternative_name:
  - ''
  - ''
  Display_name: CoA-binding
  Include: 1
  Function: Biological conflict
  Notes: found in YfiM-1 systems predicted to function in antibacterial membrane-targeting
    peptide resistance
Collar:
  Loci: 1
  Alternative_name:
  - ''
  - ''
  Display_name: Collar
  Include: 0
  Function:
  - ''
  - ''
  Notes:
  - ''
  - ''
Concanavalin-like:
  Loci: 384
  Alternative_name:
  - ''
  - ''
  Display_name: Concanavalin
  Include: 1
  Function:
  - Adhesion/extracellular matrix
  - Exopolysaccharide
  - Signaling
  - Biological conflict
  Notes:
  - ''
  - ''
Coq4:
  Loci: 40
  Alternative_name:
  - ''
  - ''
  Display_name: Coq4
  Include: 1
  Function:
  - Exopolysaccharide
  - Cell membrane
  Notes:
  - component of gene neighborhood under control of helix+6TM and wHTH regulatory
    switch
  - Recently reported to function in oxidative decarboxylation
  - single predicted TM helix
Cps-CapC_TIMbarrel:
  Loci: 5
  Alternative_name:
  - ''
  - ''
  Display_name: CpsB-PHP
  Include: 1
  Function:
  - Exopolysaccharide
  - Cell membrane
  Notes: CpsB/CapC capsule biosynthesis tyrosine phosphatase
CpsB/CapC-capsule-biosynthesis-tyrosine-phosphatase:
  Loci: 195
  Alternative_name:
  - ''
  - ''
  Display_name: CpsB-PHP
  Include: 1
  Function:
  - Exopolysaccharide
  - Cell membrane
  Notes: CpsB/CapC capsule biosynthesis tyrosine phosphatase
CreA-beta-rich:
  Loci: 1
  Alternative_name:
  - ''
  - ''
  Display_name: CreA-beta-rich
  Include: 0
  Function:
  - ''
  - ''
  Notes:
  - ''
  - ''
CreD:
  Loci: 92
  Alternative_name:
  - ''
  - ''
  Display_name: CreD
  Include: 1
  Function:
  - Exopolysaccharide
  - Cell membrane
  Notes:
  - component of gene neighborhood under control of helix+6TM and wHTH regulatory
    switch
  - integral membrane domain
Cupin-like:
  Loci: 1
  Alternative_name:
  - ''
  - ''
  Display_name: Cupin-like
  Include: 0
  Function:
  - ''
  - ''
  Notes:
  - ''
  - ''
Cystastin-FD:
  Loci: 4
  Alternative_name:
  - ''
  - ''
  Display_name: Cystatin-FD
  Include: 1
  Function:
  - Biological conflict
  - Secretion
  Notes:
  - ''
  - ''
Cystatin-FD:
  Loci: 39
  Alternative_name:
  - ''
  - ''
  Display_name: Cystatin-FD
  Include: 1
  Function:
  - Biological conflict
  - Secretion
  Notes:
  - ''
  - ''
Cytidylate_kin:
  Loci: 1
  Alternative_name:
  - ''
  - ''
  Display_name: Cytidylate_kin
  Include: 0
  Function:
  - ''
  - ''
  Notes:
  - ''
  - ''
Cytochrome-C:
  Loci: 15
  Alternative_name:
  - ''
  - ''
  Display_name: Cytochrome-C7
  Include: 1
  Function:
  - Exopolysaccharide
  - Outer membrane
  Notes: Component of YfiM-DUF2279-containing pathway predicted to function in extension
    or cleavage of outer membrane polysaccharide
DAB2P-C:
  Loci: 1
  Alternative_name:
  - ''
  - ''
  Display_name: DAB2P-C
  Include: 0
  Function:
  - ''
  - ''
  Notes:
  - ''
  - ''
DAGK_prokar:
  Loci: 9
  Alternative_name:
  - ''
  - ''
  Display_name: DAGK
  Include: 1
  Function:
  - Isoprenoid metabolism
  - Cell membrane
  Notes: Rare gene neighborhood associations with Skillet-1
DAHP-synthase-TIMb:
  Loci: 4
  Alternative_name:
  - ''
  - ''
  Display_name: DAHP-synthase-TIMb
  Include: 0
  Function:
  - ''
  - ''
  Notes:
  - ''
  - ''
DAM:
  Loci: 1
  Alternative_name:
  - ''
  - ''
  Display_name: DAM
  Include: 0
  Function:
  - ''
  - ''
  Notes:
  - ''
  - ''
DCC1-l-thiol-disulfide-oxidoreductase:
  Loci: 1
  Alternative_name:
  - ''
  - ''
  Display_name: DCC1-l-thiol-disulfide-oxidoreductase
  Include: 0
  Function:
  - ''
  - ''
  Notes:
  - ''
  - ''
DEAD:
  Loci: 1
  Alternative_name:
  - ''
  - ''
  Display_name: DEAD
  Include: 0
  Function:
  - ''
  - ''
  Notes:
  - ''
  - ''
DHp:
  Loci: 11
  Alternative_name:
  - ''
  - ''
  Display_name: DHp
  Include: 1
  Function: Signaling
  Notes:
  - ''
  - ''
DHp?:
  Loci: 2
  Alternative_name:
  - ''
  - ''
  Display_name: DHp
  Include: 1
  Function: Signaling
  Notes:
  - ''
  - ''
DOC:
  Loci: 1
  Alternative_name:
  - ''
  - ''
  Display_name: DOC
  Include: 0
  Function:
  - ''
  - ''
  Notes:
  - ''
  - ''
DTW-SPOUT:
  Loci: 74
  Alternative_name:
  - ''
  - ''
  Display_name: DTW-SPOUT
  Include: 1
  Function: Biological conflict
  Notes: found in YfiM-1 systems predicted to function in antibacterial membrane-targeting
    peptide resistance
DUF11:
  Loci: 1
  Alternative_name:
  - ''
  - ''
  Display_name: DUF11
  Include: 0
  Function:
  - ''
  - ''
  Notes:
  - ''
  - ''
DUF1343:
  Loci: 1
  Alternative_name:
  - ''
  - ''
  Display_name: DUF1343
  Include: 0.0
  Function:
  - ''
  - ''
  Notes:
  - ''
  - ''
DUF1361-TM-enzyme:
  Loci: 72
  Alternative_name:
  - ''
  - ''
  Display_name: DUF1361
  Include: 1
  Function:
  - Exopolysaccharide
  - Cell membrane
  Notes:
  - component of gene neighborhood under control of helix+6TM and wHTH regulatory
    switch
  - integral membrane protein, possible enzyme
DUF1540-cys-rich:
  Loci: 1
  Alternative_name:
  - ''
  - ''
  Display_name: DUF1540-cys-rich
  Include: 0
  Function:
  - ''
  - ''
  Notes:
  - ''
  - ''
DUF1566:
  Loci: 6
  Alternative_name:
  - ''
  - ''
  Display_name: DUF1566
  Include: 1
  Function: Adhesion/extracellular matrix
  Notes:
  - serine lipobox-fused domain, also fused to Ig domain
  - Skillet-1-adjacent gene
DUF1801:
  Loci: 58
  Alternative_name:
  - ''
  - ''
  Display_name: DUF1801
  Include: 1
  Function: Exopolysaccharide
  Notes:
  - component of Skillet-DUF2809 gene neighborhood under control of helix+6TM and
    wHTH regulatory switch
  - functional role poorly understood
DUF1990:
  Loci: 1
  Alternative_name:
  - ''
  - ''
  Display_name: DUF1990
  Include: 0
  Function:
  - ''
  - ''
  Notes:
  - ''
  - ''
DUF218:
  Loci: 66
  Alternative_name:
  - ''
  - ''
  Display_name: ElyC
  Include: 1
  Function:
  - Exopolysaccharide
  - Cell membrane
  Notes:
  - component of Skillet-DUF2809 gene neighborhood under control of helix+6TM and
    wHTH regulatory switch, also frequently directly fused to other Lipocones including
    VanZ and Wok
  - experimentally demonstrated role in ECA maturation
DUF218-ElyC-like:
  Loci: 38
  Alternative_name:
  - ''
  - ''
  Display_name: ElyC
  Include: 1
  Function:
  - Exopolysaccharide
  - Cell membrane
  Notes:
  - component of Skillet-DUF2809 gene neighborhood under control of helix+6TM and
    wHTH regulatory switch, also frequently directly fused to other Lipocones including
    VanZ and Wok
  - experimentally demonstrated role in ECA maturation
DUF218-Rossmann:
  Loci: 9
  Alternative_name:
  - ''
  - ''
  Display_name: ElyC
  Include: 1
  Function:
  - Exopolysaccharide
  - Cell membrane
  Notes:
  - component of Skillet-DUF2809 gene neighborhood under control of helix+6TM and
    wHTH regulatory switch, also frequently directly fused to other Lipocones including
    VanZ and Wok
  - experimentally demonstrated role in ECA maturation
DUF2236:
  Loci: 1
  Alternative_name:
  - ''
  - ''
  Display_name: Lcp-like
  Include: 0
  Function:
  - Exopolysaccharide
  - Cell membrane
  Notes:
  - associates with Skillet-DUF2809 regulatory switch gene neighborhoods potentially
    modifying exopolysaccharides
  - anchored to cell membrane
DUF2236-rubber-oxygenase:
  Loci: 92
  Alternative_name:
  - ''
  - ''
  Display_name: Lcp-like
  Include: 1
  Function:
  - Exopolysaccharide
  - Cell membrane
  Notes:
  - associates with Skillet-DUF2809 regulatory switch gene neighborhoods potentially
    modifying exopolysaccharides
  - anchored to cell membrane
DUF2238(frag):
  Loci: 110
  Alternative_name:
  - ''
  - ''
  Display_name: Wok-DUF2238
  Include: 1
  Function:
  - Isoprenoid metabolism
  - Cell membrane
  Notes:
  - ''
  - ''
DUF2279:
  Loci: 3
  Alternative_name:
  - ''
  - ''
  Display_name: YfiM-DUF2279
  Include: 1
  Function:
  - Outer membrane
  - Exopolysaccharide
  Notes:
  - ''
  - ''
DUF2345:
  Loci: 2
  Alternative_name:
  - ''
  - ''
  Display_name: DUF2345
  Include: 0
  Function:
  - ''
  - ''
  Notes:
  - ''
  - ''
DUF2388:
  Loci: 13
  Alternative_name:
  - ''
  - ''
  Display_name: Wok-DUF2238
  Include: 1
  Function:
  - Isoprenoid metabolism
  - Cell membrane
  Notes:
  - ''
  - ''
DUF2585:
  Loci: 1
  Alternative_name:
  - ''
  - ''
  Display_name: cpCone-DUF2585
  Include: 1
  Function: Cell membrane
  Notes:
  - ''
  - ''
DUF267-adj(frag):
  Loci: 2
  Alternative_name:
  - ''
  - ''
  Display_name: ClaspCone-1
  Include: 1
  Function:
  - Exopolysaccharide
  - Outer membrane
  Notes:
  - ''
  - ''
DUF2802:
  Loci: 7
  Alternative_name:
  - ''
  - ''
  Display_name: DUF2802
  Include: 0.0
  Function:
  - ''
  - ''
  Notes:
  - ''
  - ''
DUF2809:
  Loci: 1
  Alternative_name:
  - ''
  - ''
  Display_name: Skillet-DUF2809
  Include: 1
  Function:
  - Exopolysaccharide
  - Cell membrane
  Notes:
  - ''
  - ''
DUF2812:
  Loci: 1
  Alternative_name:
  - ''
  - ''
  Display_name: DUF2812
  Include: 0
  Function:
  - ''
  - ''
  Notes:
  - ''
  - ''
DUF2835-OB:
  Loci: 5
  Alternative_name:
  - ''
  - ''
  Display_name: OB-fold
  Include: 1
  Function: Adhesion/extracellular matrix
  Notes: predominantly observed adjacent to Skillet-1 and fused to serine-lipobox
    or directly fused to VanZ and predicted to project into periplasmic space
DUF308-6TM:
  Loci: 6
  Alternative_name:
  - ''
  - ''
  Display_name: DUF308-TM
  Include: 1
  Function: Cell membrane
  Notes:
  - rare associations with Wok family
  - unlikely to act as an enzyme
DUF3278:
  Loci: 1
  Alternative_name:
  - ''
  - ''
  Display_name: DUF3278
  Include: 0
  Function:
  - ''
  - ''
  Notes:
  - ''
  - ''
DUF3419-like:
  Loci: 1
  Alternative_name:
  - ''
  - ''
  Display_name: DUF3419-like
  Include: 0
  Function:
  - ''
  - ''
  Notes:
  - ''
  - ''
DUF3471-like:
  Loci: 4
  Alternative_name:
  - ''
  - ''
  Display_name: DUF3471
  Include: 0.0
  Function:
  - ''
  - ''
  Notes:
  - ''
  - ''
DUF3857:
  Loci: 15
  Alternative_name:
  - ''
  - ''
  Display_name: DUF3857
  Include: 1
  Function: Exopolysaccharide
  Notes:
  - component of Skillet-DUF2809 gene neighborhood under control of helix+6TM and
    wHTH regulatory switch
  - fused to TGase domain
DUF3858:
  Loci: 15
  Alternative_name:
  - ''
  - ''
  Display_name: DUF3858
  Include: 1
  Function: Exopolysaccharide
  Notes:
  - component of Skillet-DUF2809 gene neighborhood under control of helix+6TM and
    wHTH regulatory switch
  - fused to TGase domain
DUF3892:
  Loci: 17
  Alternative_name:
  - ''
  - ''
  Display_name: DUF3892
  Include: 1
  Function: Biological conflict
  Notes:
  - ''
  - ''
DUF3892-like:
  Loci: 3
  Alternative_name:
  - ''
  - ''
  Display_name: DUF3892
  Include: 1
  Function: Biological conflict
  Notes:
  - ''
  - ''
DUF3997:
  Loci: 1
  Alternative_name:
  - ''
  - ''
  Display_name: DUF3997
  Include: 0
  Function:
  - ''
  - ''
  Notes:
  - ''
  - ''
DUF4056:
  Loci: 3
  Alternative_name:
  - ''
  - ''
  Display_name: CapCone-DUF4056
  Include: 1
  Function: Biological conflict
  Notes:
  - ''
  - ''
DUF4114:
  Loci: 1
  Alternative_name:
  - ''
  - ''
  Display_name: DUF4114
  Include: 0
  Function:
  - ''
  - ''
  Notes:
  - ''
  - ''
DUF4157-MPTase:
  Loci: 41
  Alternative_name:
  - ''
  - ''
  Display_name: DUF4157
  Include: 1
  Function:
  - Biological conflict
  - Proteolysis
  Notes:
  - ''
  - ''
DUF4157-MPTase-containing:
  Loci: 2
  Alternative_name:
  - ''
  - ''
  Display_name: DUF4157
  Include: 1
  Function:
  - Biological conflict
  - Proteolysis
  Notes:
  - ''
  - ''
DUF4157_MPTase:
  Loci: 4
  Alternative_name:
  - ''
  - ''
  Display_name: DUF4157
  Include: 1
  Function:
  - Biological conflict
  - Proteolysis
  Notes:
  - ''
  - ''
DUF4236:
  Loci: 2
  Alternative_name:
  - ''
  - ''
  Display_name: DUF4236
  Include: 0
  Function:
  - ''
  - ''
  Notes:
  - ''
  - ''
DUF4280:
  Loci: 2
  Alternative_name:
  - ''
  - ''
  Display_name: PAAR
  Include: 1
  Function:
  - Biological conflict
  - Secretion
  Notes:
  - ''
  - ''
DUF4352-IG-like:
  Loci: 48
  Alternative_name:
  - ''
  - ''
  Display_name: Ig
  Include: 1
  Function:
  - Adhesion/extracellular matrix
  - Biological conflict
  Notes: found in diverse extracellular ligand-binding contexts and secondarily in
    several conflict modules
DUF4506:
  Loci: 1
  Alternative_name:
  - ''
  - ''
  Display_name: CapCone-DUF4056
  Include: 0
  Function: Biological conflict
  Notes:
  - ''
  - ''
DUF4506-conflict-helix-hairpin-ins:
  Loci: 1
  Alternative_name:
  - ''
  - ''
  Display_name: CapCone-1
  Include: 1
  Function: Biological conflict
  Notes:
  - ''
  - ''
DUF4506-conflict-helix-ins:
  Loci: 5
  Alternative_name:
  - ''
  - ''
  Display_name: CapCone-1
  Include: 1
  Function: Biological conflict
  Notes:
  - ''
  - ''
DUF4763:
  Loci: 1
  Alternative_name:
  - ''
  - ''
  Display_name: DUF4763
  Include: 0
  Function:
  - ''
  - ''
  Notes:
  - ''
  - ''
DUF4779:
  Loci: 1
  Alternative_name:
  - ''
  - ''
  Display_name: DUF4779
  Include: 0
  Function:
  - ''
  - ''
  Notes:
  - ''
  - ''
DUF4952:
  Loci: 2
  Alternative_name:
  - ''
  - ''
  Display_name: DUF4952
  Include: 0.0
  Function:
  - ''
  - ''
  Notes:
  - ''
  - ''
DUF4962-helical:
  Loci: 17
  Alternative_name:
  - ''
  - ''
  Display_name: DUF4962
  Include: 1
  Function:
  - Adhesion/extracellular matrix
  - Signaling
  Notes: direct fusion to VanZ and beta-sandwich domains, predicted to project into
    periplasmic space
DUF498:
  Loci: 38
  Alternative_name:
  - ''
  - ''
  Display_name: DUF498
  Include: 1
  Function:
  - Adhesion/extracellular matrix
  - Cell membrane
  Notes:
  - ''
  - ''
DUF5067-IG-like:
  Loci: 26
  Alternative_name:
  - ''
  - ''
  Display_name: Ig
  Include: 1
  Function:
  - Adhesion/extracellular matrix
  - Biological conflict
  Notes: found in diverse extracellular ligand-binding contexts and secondarily in
    several conflict modules
DUF5068:
  Loci: 1
  Alternative_name:
  - ''
  - ''
  Display_name: DUF5068
  Include: 0
  Function:
  - ''
  - ''
  Notes:
  - ''
  - ''
DUF5683-2TM:
  Loci: 55
  Alternative_name:
  - ''
  - ''
  Display_name: DUF5683
  Include: 1
  Function:
  - Isoprenoid metabolism
  - Cell membrane
  Notes: YfiM-1 & UbiA-associating
DUF6115:
  Loci: 7
  Alternative_name:
  - ''
  - ''
  Display_name: DUF6115
  Include: 0
  Function:
  - ''
  - ''
  Notes:
  - ''
  - ''
DUF6122:
  Loci: 2
  Alternative_name:
  - ''
  - ''
  Display_name: DUF6122
  Include: 1
  Function: Cell membrane
  Notes:
  - rare fusions to Prok-PTDSS. observed in additional contexts embedded in exopolysaccharide
    maturation neighborhoods-concentrated in archaea
  - rare fusions in chloroflexi to HNH domain
DUF6363:
  Loci: 4
  Alternative_name:
  - ''
  - ''
  Display_name: DUF6363
  Include: 0.0
  Function:
  - ''
  - ''
  Notes:
  - ''
  - ''
DUF637:
  Loci: 8
  Alternative_name:
  - ''
  - ''
  Display_name: DUF637
  Include: 1
  Function:
  - Biological conflict
  - Secretion
  Notes: polymorphic toxin header region
DUF637N:
  Loci: 3
  Alternative_name:
  - ''
  - ''
  Display_name: DUF637-N
  Include: 1
  Function:
  - Biological conflict
  - Secretion
  Notes: polymorphic toxin header region
DUF6443:
  Loci: 9
  Alternative_name:
  - ''
  - ''
  Display_name: RHS
  Include: 1
  Function:
  - Biological conflict
  - Secretion
  - Adhesion/extracellular matrix
  Notes:
  - ''
  - ''
DUF6531:
  Loci: 73
  Alternative_name:
  - ''
  - ''
  Display_name: DUF6531
  Include: 1
  Function:
  - Biological conflict
  - Secretion
  Notes: appears to be a small RHS header domain
DUF6643:
  Loci: 1
  Alternative_name:
  - ''
  - ''
  Display_name: DUF6643
  Include: 0
  Function:
  - ''
  - ''
  Notes:
  - ''
  - ''
DUF817:
  Loci: 48
  Alternative_name:
  - ''
  - ''
  Display_name: DUF817
  Include: 1
  Function:
  - Cell membrane
  - Exopolysaccharide
  Notes:
  - associates with Skillet-DUF2809 and occasionally lcp-like domain
  - integral membrane protein
DUF998_Frag1-like:
  Loci: 2
  Alternative_name:
  - ''
  - ''
  Display_name: DUF998
  Include: 0.0
  Function:
  - ''
  - ''
  Notes:
  - ''
  - ''
Dala_Dala_lig_C:
  Loci: 13
  Alternative_name:
  - ''
  - ''
  Display_name: D-ala-D-ala-ligase
  Include: 1
  Function: Peptidoglycan
  Notes:
  - ''
  - ''
Dehydratase_SU:
  Loci: 1
  Alternative_name:
  - ''
  - ''
  Display_name: Dehydratase_SU
  Include: 0
  Function:
  - ''
  - ''
  Notes:
  - ''
  - ''
DinB-like:
  Loci: 2
  Alternative_name:
  - ''
  - ''
  Display_name: DinB-like
  Include: 0
  Function:
  - ''
  - ''
  Notes:
  - ''
  - ''
Dynamin_N:
  Loci: 1
  Alternative_name:
  - ''
  - ''
  Display_name: Dynamin_N
  Include: 0
  Function:
  - ''
  - ''
  Notes:
  - ''
  - ''
EF-hand:
  Loci: 2
  Alternative_name:
  - ''
  - ''
  Display_name: EF-hand
  Include: 1
  Function:
  - Biological conflict
  - Adhesion/extracellular matrix
  Notes: NAGPA or Min-Wnt fusion, suggesting role in Biological conflict here
EFHAND:
  Loci: 12
  Alternative_name:
  - ''
  - ''
  Display_name: EF-hand
  Include: 1
  Function:
  - Biological conflict
  - Adhesion/extracellular matrix
  Notes: NAGPA or Min-Wnt fusion, suggesting role in Biological conflict here
EGF:
  Loci: 1
  Alternative_name:
  - ''
  - ''
  Display_name: EGF
  Include: 0
  Function:
  - ''
  - ''
  Notes:
  - ''
  - ''
ENOYCOADEHYD:
  Loci: 9
  Alternative_name:
  - ''
  - ''
  Display_name: ENOYCOADEHYD
  Include: 0
  Function:
  - ''
  - ''
  Notes:
  - ''
  - ''
Epimerase:
  Loci: 3
  Alternative_name:
  - ''
  - ''
  Display_name: Epimerase
  Include: 1
  Function: Biological conflict
  Notes: this Rossmann-like epimerase domain is mostly found in the Patescibacterial
    giant proteins thought to have a role in predatory-prey conflict
EpsE-like-polysacc-export-protein:
  Loci: 74
  Alternative_name:
  - ''
  - ''
  Display_name: EpsE-polysacc-export
  Include: 1
  Function: Exopolysaccharide
  Notes: part of polysaccharide export/maturation pathways
EsxAB-like:
  Loci: 13
  Alternative_name:
  - ''
  - ''
  Display_name: EsxAB-like
  Include: 0
  Function:
  - ''
  - ''
  Notes:
  - ''
  - ''
Euk-Euk-TelC-containing:
  Loci: 1
  Alternative_name:
  - ''
  - ''
  Display_name: Euk-Euk-TelC-containing
  Include: 0
  Function:
  - ''
  - ''
  Notes:
  - ''
  - ''
Euk-PTDSS:
  Loci: 436
  Alternative_name:
  - ''
  - ''
  Display_name: PTDSS1/2
  Include: 1
  Function: Cell membrane
  Notes:
  - ''
  - ''
Euk-Tel:
  Loci: 1
  Alternative_name:
  - ''
  - ''
  Display_name: Met-TelC
  Include: 1
  Function: Biological conflict
  Notes:
  - ''
  - ''
Euk-TelC:
  Loci: 333
  Alternative_name:
  - ''
  - ''
  Display_name: Met-TelC
  Include: 1
  Function: Biological conflict
  Notes:
  - ''
  - ''
Euk-TelC-containing:
  Loci: 1
  Alternative_name:
  - ''
  - ''
  Display_name: Euk-TelC-containing
  Include: 0
  Function:
  - ''
  - ''
  Notes:
  - ''
  - ''
Excalibur:
  Loci: 6
  Alternative_name:
  - ''
  - ''
  Display_name: Excalibur
  Include: 1
  Function: Adhesion/extracellular matrix
  Notes:
  - ''
  - ''
Exosortase_EpsH:
  Loci: 1
  Alternative_name:
  - ''
  - ''
  Display_name: Exosortase_EpsH
  Include: 0
  Function:
  - ''
  - ''
  Notes:
  - ''
  - ''
FAD-NAD-dep-oxidoreductase:
  Loci: 19
  Alternative_name:
  - ''
  - ''
  Display_name: FAD-NAD-dep-oxidoreductase
  Include: 0
  Function:
  - ''
  - ''
  Notes:
  - ''
  - ''
FAD-oxidase_C-glycolate-oxidase-subunit-GlcE:
  Loci: 10
  Alternative_name:
  - ''
  - ''
  Display_name: Glycolate-oxidase-GlcE
  Include: 1
  Function: Miscellaneous
  Notes:
  - ''
  - ''
FAD_binding_4:
  Loci: 10
  Alternative_name:
  - ''
  - ''
  Display_name: FAD-binding
  Include: 1
  Function: Miscellaneous
  Notes:
  - ''
  - ''
FA_desaturase:
  Loci: 2
  Alternative_name:
  - ''
  - ''
  Display_name: FA_desaturase
  Include: 0
  Function:
  - ''
  - ''
  Notes:
  - ''
  - ''
FERM_M:
  Loci: 1
  Alternative_name:
  - ''
  - ''
  Display_name: FERM_M
  Include: 0
  Function:
  - ''
  - ''
  Notes:
  - ''
  - ''
FHA:
  Loci: 6
  Alternative_name:
  - ''
  - ''
  Display_name: FHA
  Include: 1
  Function:
  - Signaling
  - Cell membrane
  Notes: found fused to VanZ in signaling architectures
FIBP:
  Loci: 1
  Alternative_name:
  - ''
  - ''
  Display_name: FIBP
  Include: 0
  Function:
  - ''
  - ''
  Notes:
  - ''
  - ''
FUKUTIN:
  Loci: 22
  Alternative_name:
  - ''
  - ''
  Display_name: Fukutin
  Include: 1
  Function:
  - Biological conflict
  - Sugar metabolism
  Notes: likely to act on a sugar, but is found in the NAGPA-fused Prok-TelC neighborhoods
    which are predicted to have a role in conflict
Ferredoxin-RRM:
  Loci: 39
  Alternative_name:
  - ''
  - ''
  Display_name: Ferredoxin-RRM
  Include: 1
  Function: Isoprenoid metabolism
  Notes: part of YfiM-1-containing neighborhoods with UbiA
FilG:
  Loci: 1
  Alternative_name:
  - ''
  - ''
  Display_name: FilG
  Include: 0
  Function:
  - ''
  - ''
  Notes:
  - ''
  - ''
FilH:
  Loci: 1
  Alternative_name:
  - ''
  - ''
  Display_name: FilH
  Include: 0
  Function:
  - ''
  - ''
  Notes:
  - ''
  - ''
Filament:
  Loci: 1
  Alternative_name:
  - ''
  - ''
  Display_name: Filament
  Include: 0
  Function:
  - ''
  - ''
  Notes:
  - ''
  - ''
Flg-flap:
  Loci: 13
  Alternative_name:
  - ''
  - ''
  Display_name: Flg-flap
  Include: 0.0
  Function:
  - ''
  - ''
  Notes:
  - ''
  - ''
Flg_hook:
  Loci: 9
  Alternative_name:
  - ''
  - ''
  Display_name: Flg_hook
  Include: 0.0
  Function:
  - ''
  - ''
  Notes:
  - ''
  - ''
FliL-like:
  Loci: 5
  Alternative_name:
  - ''
  - ''
  Display_name: FliL-like
  Include: 0
  Function:
  - ''
  - ''
  Notes:
  - ''
  - ''
Fn3-like:
  Loci: 1
  Alternative_name:
  - ''
  - ''
  Display_name: Fn3-like
  Include: 0
  Function:
  - ''
  - ''
  Notes:
  - ''
  - ''
GBD-PPC:
  Loci: 1
  Alternative_name:
  - ''
  - ''
  Display_name: GBD-PPC
  Include: 0
  Function:
  - ''
  - ''
  Notes:
  - ''
  - ''
GBD-PPD-like:
  Loci: 4
  Alternative_name:
  - ''
  - ''
  Display_name: GBD-PPD-like
  Include: 0
  Function:
  - ''
  - ''
  Notes:
  - ''
  - ''
GBD-like:
  Loci: 1
  Alternative_name:
  - ''
  - ''
  Display_name: GBD-like
  Include: 0
  Function:
  - ''
  - ''
  Notes:
  - ''
  - ''
GCIP_C:
  Loci: 1
  Alternative_name:
  - ''
  - ''
  Display_name: GCIP_C
  Include: 0
  Function:
  - ''
  - ''
  Notes:
  - ''
  - ''
GCIP_N:
  Loci: 1
  Alternative_name:
  - ''
  - ''
  Display_name: GCIP_N
  Include: 0
  Function:
  - ''
  - ''
  Notes:
  - ''
  - ''
GCV_H:
  Loci: 1173
  Alternative_name:
  - ''
  - ''
  Display_name: GCV-H
  Include: 1
  Function:
  - Outer membrane
  - Exopolysaccharide
  - Secretion
  Notes: lipoyl-group carrier protein
GDP-L-fucose-synthase:
  Loci: 63
  Alternative_name:
  - ''
  - ''
  Display_name: GDP-L-fucose-synthase
  Include: 1
  Function: Sugar metabolism
  Notes:
  - ''
  - ''
GDPD:
  Loci: 11
  Alternative_name:
  - ''
  - ''
  Display_name: GDPD
  Include: 0
  Function:
  - ''
  - ''
  Notes:
  - ''
  - ''
GDP_Man_Dehyd-Rossmann:
  Loci: 4
  Alternative_name:
  - ''
  - ''
  Display_name: GalE-like-epimerase
  Include: 1
  Function: Sugar metabolism
  Notes:
  - ''
  - ''
GHMP-kinase-like:
  Loci: 14
  Alternative_name:
  - ''
  - ''
  Display_name: GHMP-kinase-like
  Include: 1
  Function: Isoprenoid metabolism
  Notes: observed with HMG-CoA reductase and Skillet-2, under the control of a ZnR/helix+TM
    regulatory switch
GIY-YIG:
  Loci: 6
  Alternative_name:
  - ''
  - ''
  Display_name: GIY-YIG
  Include: 0
  Function:
  - ''
  - ''
  Notes:
  - ''
  - ''
GNAT:
  Loci: 314
  Alternative_name:
  - ''
  - ''
  Display_name: GNAT
  Include: 1
  Function: Miscellaneous
  Notes:
  - ''
  - ''
GNAT-N-acetyltransf:
  Loci: 240
  Alternative_name:
  - ''
  - ''
  Display_name: GNAT
  Include: 1
  Function: Miscellaneous
  Notes:
  - ''
  - ''
GST_C:
  Loci: 7
  Alternative_name:
  - ''
  - ''
  Display_name: GST_C
  Include: 0
  Function:
  - ''
  - ''
  Notes:
  - ''
  - ''
GST_N:
  Loci: 7
  Alternative_name:
  - ''
  - ''
  Display_name: GST_N
  Include: 0
  Function:
  - ''
  - ''
  Notes:
  - ''
  - ''
GT-A:
  Loci: 107
  Alternative_name:
  - ''
  - ''
  Display_name: GlycosylTFase-A
  Include: 1
  Function:
  - ''
  - ''
  Notes:
  - ''
  - ''
GT-B:
  Loci: 52
  Alternative_name:
  - ''
  - ''
  Display_name: GlycosylTFase-B
  Include: 1
  Function:
  - Biological conflict
  - Sugar metabolism
  Notes: Predominantly observed in sugar metabolism modules strongly associating with
    the NAGPA-fused Prok-TelC domains
GT-C:
  Loci: 1
  Alternative_name:
  - ''
  - ''
  Display_name: GlycosylTFase-C
  Include: 0
  Function:
  - ''
  - ''
  Notes:
  - ''
  - ''
GT4:
  Loci: 18
  Alternative_name:
  - ''
  - ''
  Display_name: LPS-sugar-TFase
  Include: 1
  Function:
  - ''
  - ''
  Notes:
  - ''
  - ''
GTA:
  Loci: 140
  Alternative_name:
  - ''
  - ''
  Display_name: GlycosylTFase-A
  Include: 1
  Function:
  - Sugar metabolism
  - Outer membrane
  - Biological conflict
  Notes:
  - 'predominantly found in sugar biosynthesis neighborhoods, with a subset involved in YfiM-DUF2279 outer membrane exopolysaccharide pathways and another found in the Prok-TelC NAGPA domain-containing conflict pathways'
  - ''
GalE/RmlB/Gmd-like_lyase/epimerase:
  Loci: 632
  Alternative_name:
  - ''
  - ''
  Display_name: GalE-like-epimerase
  Include: 1
  Function: Sugar metabolism
  Notes:
  - ''
  - ''
Galactosyl_T:
  Loci: 1
  Alternative_name:
  - ''
  - ''
  Display_name: Galactosyl_T
  Include: 0
  Function:
  - ''
  - ''
  Notes:
  - ''
  - ''
GbpC:
  Loci: 27
  Alternative_name:
  - ''
  - ''
  Display_name: GbpC
  Include: 1
  Function:
  - Biological conflict
  - Adhesion/extracellular matrix
  Notes: polymorphic toxin-like system component also fused to MucBP Ig-like domains
Gcd10p:
  Loci: 1
  Alternative_name:
  - ''
  - ''
  Display_name: Gcd10p
  Include: 0
  Function:
  - ''
  - ''
  Notes:
  - ''
  - ''
Glyco-hydro-IG:
  Loci: 1
  Alternative_name:
  - ''
  - ''
  Display_name: Ig
  Include: 1
  Function:
  - Adhesion/extracellular matrix
  - Biological conflict
  Notes: found in diverse extracellular ligand-binding contexts and secondarily in
    several conflict modules
Glyco-hydro-TIM:
  Loci: 2
  Alternative_name:
  - ''
  - ''
  Display_name: Glycosyl-hydrolase
  Include: 1
  Function:
  - 'Biological conflict'
  - ''
  Notes:
  - ''
  - ''
Glycosyl-hydro-6hairpin:
  Loci: 2
  Alternative_name:
  - ''
  - ''
  Display_name: Glycosyl-hydro-6hairpin
  Include: 0
  Function:
  - ''
  - ''
  Notes:
  - ''
  - ''
Glyoxalase:
  Loci: 13
  Alternative_name:
  - ''
  - ''
  Display_name: Glyoxalase
  Include: 1
  Function: Miscellaneous
  Notes:
  - ''
  - ''
Glyoxylase:
  Loci: 35
  Alternative_name:
  - ''
  - ''
  Display_name: Glyoxalase
  Include: 1
  Function: Miscellaneous
  Notes:
  - ''
  - ''
GtrA:
  Loci: 66
  Alternative_name:
  - ''
  - ''
  Display_name: GtrA
  Include: 1
  Function:
  - Exopolysaccharide
  - Cell membrane
  Notes: integral membrane protein linked to a variety of exopolysaccharide maturation
    and transport pathways
GtrA-TM:
  Loci: 7
  Alternative_name:
  - ''
  - ''
  Display_name: GtrA
  Include: 1
  Function:
  - Exopolysaccharide
  - Cell membrane
  Notes: integral membrane protein linked to a variety of exopolysaccharide maturation
    and transport pathways
Gycosyl-hydrolase_TIM-barrel:
  Loci: 2
  Alternative_name:
  - ''
  - ''
  Display_name: Glycosyl-hydrolase
  Include: 1
  Function:
  - 'Biological conflict'
  - ''
  Notes:
  - ''
  - ''
HAAS:
  Loci: 36
  Alternative_name:
  - ''
  - ''
  Display_name: HAAS
  Include: 1
  Function: Signaling
  Notes:
  - ''
  - ''
HAD:
  Loci: 8
  Alternative_name:
  - ''
  - ''
  Display_name: HAD
  Include: 1
  Function: Miscellaneous
  Notes:
  - ''
  - ''
HAD-C2:
  Loci: 1
  Alternative_name:
  - ''
  - ''
  Display_name: HAD
  Include: 1
  Function: Miscellaneous
  Notes:
  - ''
  - ''
HAMP:
  Loci: 8
  Alternative_name:
  - ''
  - ''
  Display_name: HAMP
  Include: 1
  Function: Signaling
  Notes:
  - ''
  - ''
HD:
  Loci: 115
  Alternative_name:
  - ''
  - ''
  Display_name: HD
  Include: 1
  Function: Miscellaneous
  Notes: Linked at turns to outer membrane transport, isoprenoid metabolism, and phospholipid
    head group modifications at the cell membrane
HD_assoc:
  Loci: 10
  Alternative_name:
  - ''
  - ''
  Display_name: HD-C
  Include: 1
  Function:
  - Miscellaneous
  - Cell membrane
  Notes: possibly involved in phospholipid head group modifications with Skillet-DUF2809
HEATs:
  Loci: 3
  Alternative_name:
  - ''
  - ''
  Display_name: HEATs
  Include: 1
  Function: Biological conflict
  Notes: 'found in rare instances in different conflict contexts: giant Patescibacterial
    proteins, ClaspCone-2 fusion'
HEPN_DZIP3:
  Loci: 1
  Alternative_name:
  - ''
  - ''
  Display_name: HEPN_DZIP3
  Include: 0
  Function:
  - ''
  - ''
  Notes:
  - ''
  - ''
HHH_5:
  Loci: 6
  Alternative_name:
  - ''
  - ''
  Display_name: HHH
  Include: 1
  Function: Biological conflict
  Notes: resticted Bacteroidetes-specific association with DUF2809, GIY-YIG, Patatin,
    and Omp-beta-barrel suggestive of limited conflict system
HINT:
  Loci: 3
  Alternative_name:
  - ''
  - ''
  Display_name: HINT
  Include: 1
  Function: Biological conflict
  Notes: rare occurrences in polymorphic toxins
HISKIN?:
  Loci: 2
  Alternative_name:
  - ''
  - ''
  Display_name: HisKin
  Include: 1
  Function: Signaling
  Notes:
  - ''
  - ''
HIT:
  Loci: 1
  Alternative_name:
  - ''
  - ''
  Display_name: HIT
  Include: 0
  Function:
  - ''
  - ''
  Notes:
  - ''
  - ''
HKD:
  Loci: 7
  Alternative_name:
  - ''
  - ''
  Display_name: HKD
  Include: 1
  Function: Miscellaneous
  Notes:
  - ''
  - ''
HLH:
  Loci: 1
  Alternative_name:
  - ''
  - ''
  Display_name: HLH
  Include: 0
  Function:
  - ''
  - ''
  Notes:
  - ''
  - ''
HMG-CoA_red:
  Loci: 14
  Alternative_name:
  - ''
  - ''
  Display_name: HMG-CoA-reductase
  Include: 1
  Function: Isoprenoid metabolism
  Notes: observed with GHMP kinase and Skillet-2, under the control of a ZnR/helix+TM
    regulatory switch
HNH:
  Loci: 1
  Alternative_name:
  - ''
  - ''
  Display_name: HNH
  Include: 0
  Function:
  - ''
  - ''
  Notes:
  - ''
  - ''
HPPK:
  Loci: 13
  Alternative_name:
  - ''
  - ''
  Display_name: HPPK
  Include: 0.0
  Function:
  - ''
  - ''
  Notes:
  - ''
  - ''
HTH:
  Loci: 206
  Alternative_name:
  - ''
  - ''
  Display_name: HTH
  Include: 1
  Function:
  - Transcription
  - Signaling
  Notes: found as a part of certain signaling switches, which could entail initiating
    transcriptional program upon release
HU:
  Loci: 1
  Alternative_name:
  - ''
  - ''
  Display_name: HU
  Include: 0
  Function:
  - ''
  - ''
  Notes:
  - ''
  - ''
HUP:
  Loci: 1
  Alternative_name:
  - ''
  - ''
  Display_name: HUP
  Include: 0
  Function:
  - ''
  - ''
  Notes:
  - ''
  - ''
Helicase_C:
  Loci: 1
  Alternative_name:
  - ''
  - ''
  Display_name: Helicase_C
  Include: 0
  Function:
  - ''
  - ''
  Notes:
  - ''
  - ''
Hepar_II_III-b-sandwich:
  Loci: 17
  Alternative_name:
  - ''
  - ''
  Display_name: beta-sandwich
  Include: 1
  Function: Adhesion/extracellular matrix
  Notes:
  - ''
  - ''
His-Kinase:
  Loci: 13
  Alternative_name:
  - ''
  - ''
  Display_name: HisKin
  Include: 1
  Function: Signaling
  Notes:
  - ''
  - ''
HisKin:
  Loci: 5
  Alternative_name:
  - ''
  - ''
  Display_name: HisKin
  Include: 1
  Function: Signaling
  Notes:
  - ''
  - ''
IG:
  Loci: 93
  Alternative_name:
  - ''
  - ''
  Display_name: Ig
  Include: 1
  Function:
  - Adhesion/extracellular matrix
  - Biological conflict
  Notes: found in diverse extracellular ligand-binding contexts and secondarily in
    several conflict modules
IG-DUF4352:
  Loci: 1
  Alternative_name:
  - ''
  - ''
  Display_name: Ig
  Include: 1
  Function:
  - Adhesion/extracellular matrix
  - Biological conflict
  Notes: found in diverse extracellular ligand-binding contexts and secondarily in
    several conflict modules
IG-like:
  Loci: 482
  Alternative_name:
  - ''
  - ''
  Display_name: Ig
  Include: 1
  Function:
  - Adhesion/extracellular matrix
  - Biological conflict
  Notes: found in diverse extracellular ligand-binding contexts and secondarily in
    several conflict modules
IG-like(frag):
  Loci: 2
  Alternative_name:
  - ''
  - ''
  Display_name: Ig
  Include: 1
  Function:
  - Adhesion/extracellular matrix
  - Biological conflict
  Notes: found in diverse extracellular ligand-binding contexts and secondarily in
    several conflict modules
IG-like-repeats:
  Loci: 84
  Alternative_name:
  - ''
  - ''
  Display_name: Ig
  Include: 1
  Function:
  - Adhesion/extracellular matrix
  - Biological conflict
  Notes: found in diverse extracellular ligand-binding contexts and secondarily in
    several conflict modules
IG-repeats:
  Loci: 36
  Alternative_name:
  - ''
  - ''
  Display_name: Ig
  Include: 1
  Function:
  - Adhesion/extracellular matrix
  - Biological conflict
  Notes: found in diverse extracellular ligand-binding contexts and secondarily in
    several conflict modules
IGs:
  Loci: 1
  Alternative_name:
  - ''
  - ''
  Display_name: Ig
  Include: 1
  Function:
  - Adhesion/extracellular matrix
  - Biological conflict
  Notes: found in diverse extracellular ligand-binding contexts and secondarily in
    several conflict modules
Ig-like:
  Loci: 1
  Alternative_name:
  - ''
  - ''
  Display_name: Ig
  Include: 1
  Function:
  - Adhesion/extracellular matrix
  - Biological conflict
  Notes: found in diverse extracellular ligand-binding contexts and secondarily in
    several conflict modules
Imm:
  Loci: 9
  Alternative_name:
  - ''
  - ''
  Display_name: Imm
  Include: 0
  Function:
  - ''
  - ''
  Notes:
  - ''
  - ''
Imm-Prok-Wnt:
  Loci: 1
  Alternative_name:
  - ''
  - ''
  Display_name: Imm-Prok-Wnt
  Include: 0
  Function:
  - ''
  - ''
  Notes:
  - ''
  - ''
Imm-SAA:
  Loci: 53
  Alternative_name:
  - ''
  - ''
  Display_name: Imm-SAA
  Include: 1
  Function: Biological conflict
  Notes:
  - ''
  - ''
Imm-SAA(frag):
  Loci: 2
  Alternative_name:
  - ''
  - ''
  Display_name: Imm-SAA
  Include: 1
  Function: Biological conflict
  Notes:
  - ''
  - ''
Imm-prok-SAA:
  Loci: 1
  Alternative_name:
  - ''
  - ''
  Display_name: Imm-SAA
  Include: 1
  Function: Biological conflict
  Notes:
  - ''
  - ''
Imm11:
  Loci: 1
  Alternative_name:
  - ''
  - ''
  Display_name: Imm11
  Include: 0
  Function:
  - ''
  - ''
  Notes:
  - ''
  - ''
Inositol_P:
  Loci: 2
  Alternative_name:
  - ''
  - ''
  Display_name: Inositol-monophosphatase
  Include: 1
  Function: Miscellaneous
  Notes: rare, direct fusion to VanZ
Jellyroll-like-Imm-Prok-Wnt-like:
  Loci: 45
  Alternative_name:
  - ''
  - ''
  Display_name: Imm-Jellyroll
  Include: 1
  Function: Biological conflict
  Notes:
  - ''
  - ''
KAP-glycosylase:
  Loci: 1
  Alternative_name:
  - ''
  - ''
  Display_name: KAP-glycosylase
  Include: 0
  Function:
  - ''
  - ''
  Notes:
  - ''
  - ''
KTSC-like:
  Loci: 4
  Alternative_name:
  - ''
  - ''
  Display_name: KTSC
  Include: 1
  Function: Signaling
  Notes: rare, direct fusion to VanZ
KptA:
  Loci: 1
  Alternative_name:
  - ''
  - ''
  Display_name: KptA
  Include: 0
  Function:
  - ''
  - ''
  Notes:
  - ''
  - ''
L17-ClpS-related:
  Loci: 1
  Alternative_name:
  - ''
  - ''
  Display_name: L12-ClpS
  Include: 1
  Function:
  - Signaling
  - Cell membrane
  - Biological conflict
  Notes:
  - fused to HTH/ZnR and TM signaling module in the Skillet-2 family
  - part of a broader family of unreported domains fused to a hypervariable assortment
    of other domains that may act in Biological conflict
L7/L12-ClpS-related:
  Loci: 12
  Alternative_name:
  - ''
  - ''
  Display_name: L12-ClpS
  Include: 1
  Function:
  - Signaling
  - Cell membrane
  - Biological conflict
  Notes:
  - fused to HTH/ZnR and TM signaling module in the Skillet-2 family
  - part of a broader family of unreported domains fused to a hypervariable assortment
    of other domains that may act in Biological conflict
LGFP-repeats:
  Loci: 8
  Alternative_name:
  - ''
  - ''
  Display_name: LGFP-repeats
  Include: 1
  Function:
  - Biological conflict
  - Secretion
  Notes: likely part of Min-Wnt toxin delivery systems
LMWP-RP:
  Loci: 1
  Alternative_name:
  - ''
  - ''
  Display_name: LMWP-RP
  Include: 1
  Function:
  - Cell membrane
  - Signaling
  Notes:
  - rare direct fusion to VanZ, predicted to project into the cytoplasm
  - possible involvement in signal transduction response
LP:
  Loci: 1
  Alternative_name:
  - ''
  - ''
  Display_name: LP
  Include: 0
  Function:
  - ''
  - ''
  Notes:
  - ''
  - ''
LP?:
  Loci: 3
  Alternative_name:
  - ''
  - ''
  Display_name: LP?
  Include: 0
  Function:
  - ''
  - ''
  Notes:
  - ''
  - ''
LPS-like-sugar-transf:
  Loci: 388
  Alternative_name:
  - ''
  - ''
  Display_name: LPS-sugar-TFase
  Include: 1
  Function:
  - Exopolysaccharide
  - ''
  Notes:
  - ''
  - ''
LPS-like-sugar-transf-like:
  Loci: 6
  Alternative_name:
  - ''
  - ''
  Display_name: LPS-sugar-TFase
  Include: 1
  Function:
  - ''
  - ''
  Notes:
  - ''
  - ''
LRR-repeats:
  Loci: 1
  Alternative_name:
  - ''
  - ''
  Display_name: LRR-repeats
  Include: 0
  Function:
  - ''
  - ''
  Notes:
  - ''
  - ''
LRRs:
  Loci: 1
  Alternative_name:
  - ''
  - ''
  Display_name: LRRs
  Include: 0
  Function:
  - ''
  - ''
  Notes:
  - ''
  - ''
LTD:
  Loci: 134
  Alternative_name:
  - ''
  - ''
  Display_name: Lamin-tail-domain
  Include: 1
  Function:
  - Adhesion/extracellular matrix
  - Cell membrane
  - Peptidoglycan
  - Exopolysaccharide
  Notes: found in peptidase-variable Patescibacterial VanZ-2-containing neighborhoods
    predicted to operate on exopolysaccharide or peptidoglycan linkages
Laminin-like:
  Loci: 5
  Alternative_name:
  - ''
  - ''
  Display_name: Concanavalin
  Include: 1
  Function:
  - Adhesion/extracellular matrix
  - Exopolysaccharide
  - Signaling
  - Biological conflict
  Notes:
  - ''
  - ''
LemA:
  Loci: 11
  Alternative_name:
  - ''
  - ''
  Display_name: LemA
  Include: 0
  Function:
  - ''
  - ''
  Notes:
  - ''
  - ''
Lipase_GDSL:
  Loci: 8
  Alternative_name:
  - ''
  - ''
  Display_name: GDSL-Lipase
  Include: 1
  Function:
  - Outer membrane
  - Exopolysaccharide
  Notes: rare association with ClaspCone-1 and TULIP fusion protein
Lipocalin-like:
  Loci: 7
  Alternative_name:
  - ''
  - ''
  Display_name: Lipocalin
  Include: 1
  Function:
  - Biological conflict
  - Adhesion/extracellular matrix
  - Secretion
  Notes: predominantly observed in Lipocone toxin delivery contexts
Lipoxygenase:
  Loci: 1
  Alternative_name:
  - ''
  - ''
  Display_name: Lipoxygenase
  Include: 0
  Function:
  - ''
  - ''
  Notes:
  - ''
  - ''
LmeA-like:
  Loci: 8
  Alternative_name:
  - ''
  - ''
  Display_name: LmeA
  Include: 0
  Function:
  - ''
  - ''
  Notes:
  - ''
  - ''
LolA-like:
  Loci: 27
  Alternative_name:
  - ''
  - ''
  Display_name: LolA
  Include: 1
  Function: Outer membrane
  Notes: OM chaperone associating with diverse Lipocone families
LolA-outer-membrane-chaperone:
  Loci: 115
  Alternative_name:
  - ''
  - ''
  Display_name: LolA
  Include: 1
  Function: Outer membrane
  Notes: OM chaperone associating with diverse Lipocone families
LpxR-lipidA-deacylase_OmpA-like-beta-barrel:
  Loci: 7
  Alternative_name:
  - ''
  - ''
  Display_name: OMP-beta-barrel
  Include: 1
  Function:
  - Outer membrane
  - Biological conflict
  Notes:
  - ''
  - ''
Lycopene_cyc-3TM:
  Loci: 51
  Alternative_name:
  - ''
  - ''
  Display_name: Lycopene-cyclase
  Include: 1
  Function:
  - Isoprenoid metabolism
  - Cell membrane
  Notes: component of Wok-associating carotenoid biosynthesis module
LysM:
  Loci: 20
  Alternative_name:
  - ''
  - ''
  Display_name: LysM
  Include: 1
  Function:
  - Biological conflict
  - Adhesion/extracellular matrix
  Notes: predominantly observed in Lipocone toxin delivery contexts
Lysozyme:
  Loci: 2
  Alternative_name:
  - ''
  - ''
  Display_name: Lysozyme
  Include: 0.0
  Function:
  - ''
  - ''
  Notes:
  - ''
  - ''
LytR_cpsA_psr:
  Loci: 9
  Alternative_name:
  - ''
  - ''
  Display_name: TA-TFase-TagU
  Include: 1
  Function:
  - ''
  - ''
  Notes:
  - ''
  - ''
M:
  Loci: 2
  Alternative_name:
  - ''
  - ''
  Display_name: M
  Include: 0
  Function:
  - ''
  - ''
  Notes:
  - ''
  - ''
MBB:
  Loci: 10
  Alternative_name:
  - ''
  - ''
  Display_name: OMP-beta-barrel
  Include: 1
  Function:
  - Outer membrane
  - Biological conflict
  Notes:
  - ''
  - ''
MBL:
  Loci: 64
  Alternative_name:
  - ''
  - ''
  Display_name: MBL
  Include: 0.0
  Function:
  - ''
  - ''
  Notes:
  - ''
  - ''
MBL-D-Ala-D-Ala-peptidase:
  Loci: 252
  Alternative_name:
  - ''
  - ''
  Display_name: D-Ala-D-Ala-PTase-MBL
  Include: 1
  Function: Exopolysaccharide
  Notes: part of VanZ-1-containing betaproteobacterial peptide crosslink-containing
    extracellular matrix molecule maturation system
MBOAT:
  Loci: 1
  Alternative_name:
  - ''
  - ''
  Display_name: MBOAT
  Include: 1
  Function: Cell membrane
  Notes:
  - Membrane bound O-acyltransferase domain
  - Scattered associations with ClaspCone-1 and TULIP domain fusion proteins
MBOAT-O-acyltransferase:
  Loci: 6
  Alternative_name:
  - ''
  - ''
  Display_name: MBOAT
  Include: 1
  Function: Cell membrane
  Notes:
  - Membrane bound O-acyltransferase domain
  - Scattered associations with ClaspCone-1 and TULIP domain fusion proteins
MDN1_4th:
  Loci: 1
  Alternative_name:
  - ''
  - ''
  Display_name: MDN1_4th
  Include: 0
  Function:
  - ''
  - ''
  Notes:
  - ''
  - ''
MFS1:
  Loci: 1
  Alternative_name:
  - ''
  - ''
  Display_name: MFS1
  Include: 0
  Function:
  - ''
  - ''
  Notes:
  - ''
  - ''
MORNs:
  Loci: 31
  Alternative_name:
  - ''
  - ''
  Display_name: MORNs
  Include: 1
  Function: Adhesion/extracellular matrix
  Notes: Skillet Lipocone family associations
MPTase:
  Loci: 89
  Alternative_name:
  - ''
  - ''
  Display_name: MPTase
  Include: 1
  Function:
  - Proteolysis
  - Cell membrane
  - Biological conflict
  Notes: Observed in contexts across multiple Lipocone families, predicted to carry
    out diverse functions
MPTase-i:
  Loci: 9
  Alternative_name:
  - ''
  - ''
  Display_name: MPTase
  Include: 1
  Function:
  - Proteolysis
  - Cell membrane
  - Biological conflict
  Notes: Observed in contexts across multiple Lipocone families, predicted to carry
    out diverse functions
MTPase:
  Loci: 2
  Alternative_name:
  - ''
  - ''
  Display_name: MPTase
  Include: 1
  Function:
  - Proteolysis
  - Cell membrane
  - Biological conflict
  Notes: Observed in contexts across multiple Lipocone families, predicted to carry
    out diverse functions
MTase:
  Loci: 3
  Alternative_name:
  - ''
  - ''
  Display_name: MTase
  Include: 1
  Function: Miscellaneous
  Notes:
  - ''
  - ''
MTase-Rossmann:
  Loci: 25
  Alternative_name:
  - ''
  - ''
  Display_name: MTase
  Include: 1
  Function: Miscellaneous
  Notes:
  - ''
  - ''
MTase-TYW3:
  Loci: 6
  Alternative_name:
  - ''
  - ''
  Display_name: MTase
  Include: 1
  Function: Miscellaneous
  Notes:
  - ''
  - ''
MazG-like:
  Loci: 5
  Alternative_name:
  - ''
  - ''
  Display_name: MazG
  Include: 1
  Function: Miscellaneous
  Notes:
  - ''
  - ''
Melibiase_2:
  Loci: 1
  Alternative_name:
  - ''
  - ''
  Display_name: Melibiase_2
  Include: 0
  Function:
  - ''
  - ''
  Notes:
  - ''
  - ''
Melibiase_2_C:
  Loci: 1
  Alternative_name:
  - ''
  - ''
  Display_name: Melibiase_2_C
  Include: 0
  Function:
  - ''
  - ''
  Notes:
  - ''
  - ''
MlaD-beta-barrel:
  Loci: 3
  Alternative_name:
  - ''
  - ''
  Display_name: MlaD-beta-barrel
  Include: 0
  Function:
  - ''
  - ''
  Notes:
  - ''
  - ''
MoxR-AAA:
  Loci: 1
  Alternative_name:
  - ''
  - ''
  Display_name: MoxR-AAA
  Include: 0
  Function:
  - ''
  - ''
  Notes:
  - ''
  - ''
MraY/WecA-GTase:
  Loci: 107
  Alternative_name:
  - ''
  - ''
  Display_name: MraY/WecA-GTase
  Include: 1
  Function:
  - Exopolysaccharide
  - Peptidoglycan
  - Cell membrane
  Notes: Associates with VanZ, acts transfers sugars or peptide-sugars to undecaprenyl
    phosphate to form lipid II transporter molecules
MuF:
  Loci: 23
  Alternative_name:
  - ''
  - ''
  Display_name: MuF
  Include: 1
  Function:
  - Biological conflict
  - Secretion
  Notes:
  - ''
  - ''
MucBP-IG:
  Loci: 2
  Alternative_name:
  - ''
  - ''
  Display_name: MucBP-IG
  Include: 1
  Function:
  - 'Biological conflict'
  - Peptidoglycan
  - Adhesion/extracellular matrix
  Notes: IG-like domains found in polymorphic toxin-like systems also containing GbpC
    domains
MucBP_IG:
  Loci: 18
  Alternative_name:
  - ''
  - ''
  Display_name: MucBP-IG
  Include: 1
  Function:
  - 'Biological conflict'
  - Peptidoglycan
  - Adhesion/extracellular matrix
  Notes: IG-like domains found in polymorphic toxin-like systems also containing GbpC
    domains
MurB-reductase:
  Loci: 42
  Alternative_name:
  - ''
  - ''
  Display_name: MurB-reductase
  Include: 1
  Function: Peptidoglycan
  Notes:
  - ''
  - ''
MurC-UDP-N-acetylmuramate--alanine-ligase:
  Loci: 5
  Alternative_name:
  - ''
  - ''
  Display_name: MurC-ligase
  Include: 1
  Function: Peptidoglycan
  Notes:
  - ''
  - ''
MurD-synthetase:
  Loci: 5
  Alternative_name:
  - ''
  - ''
  Display_name: MurD-synthetase
  Include: 1
  Function: Peptidoglycan
  Notes:
  - ''
  - ''
MurE-like-synthetase:
  Loci: 4
  Alternative_name:
  - ''
  - ''
  Display_name: MurE-synthetase
  Include: 1
  Function: Peptidoglycan
  Notes:
  - ''
  - ''
MurE-synthetase:
  Loci: 40
  Alternative_name:
  - ''
  - ''
  Display_name: MurE-synthetase
  Include: 1
  Function: Peptidoglycan
  Notes:
  - ''
  - ''
MurF-UDP-N-acetylmuramoyl-tripeptide--D-alanyl-D-alanine-ligase:
  Loci: 20
  Alternative_name:
  - ''
  - ''
  Display_name: MurF-ligase
  Include: 1
  Function: Peptidoglycan
  Notes:
  - ''
  - ''
MurG:
  Loci: 12
  Alternative_name:
  - ''
  - ''
  Display_name: MurG
  Include: 1
  Function: Peptidoglycan
  Notes:
  - ''
  - ''
MurJ/WzxE-flippase:
  Loci: 147
  Alternative_name:
  - ''
  - ''
  Display_name: MATE-flippase
  Include: 1
  Function:
  - Exopolysaccharide
  - Peptidoglycan
  - Cell membrane
  Notes: Members of this domain family (MviN_MATE) are linked to both peptidoglycan
    and polysaccharide monomer transport/flipping across the cell membrane
Mur_ligase:
  Loci: 3
  Alternative_name:
  - ''
  - ''
  Display_name: Mur_ligase
  Include: 0
  Function:
  - ''
  - ''
  Notes:
  - ''
  - ''
Mur_ligase_C:
  Loci: 5
  Alternative_name:
  - ''
  - ''
  Display_name: Mur_ligase_C
  Include: 0
  Function:
  - ''
  - ''
  Notes:
  - ''
  - ''
Mur_ligase_M:
  Loci: 5
  Alternative_name:
  - ''
  - ''
  Display_name: Mur_ligase_M
  Include: 0
  Function:
  - ''
  - ''
  Notes:
  - ''
  - ''
MviN_MATE-domain-flippase:
  Loci: 280
  Alternative_name:
  - ''
  - ''
  Display_name: MATE-flippase
  Include: 1
  Function:
  - Exopolysaccharide
  - Peptidoglycan
  - Cell membrane
  Notes: Members of this domain family (MviN_MATE) are linked to both peptidoglycan
    and polysaccharide monomer transport/flipping across the cell membrane
Myosin:
  Loci: 1
  Alternative_name:
  - ''
  - ''
  Display_name: Myosin
  Include: 0
  Function:
  - ''
  - ''
  Notes:
  - ''
  - ''
N-ext:
  Loci: 1
  Alternative_name:
  - ''
  - ''
  Display_name: N-ext
  Include: 0
  Function:
  - ''
  - ''
  Notes:
  - ''
  - ''
N-term-helical:
  Loci: 1
  Alternative_name:
  - ''
  - ''
  Display_name: N-term-helical
  Include: 0
  Function:
  - ''
  - ''
  Notes:
  - ''
  - ''
NADH_Rossmann:
  Loci: 1
  Alternative_name:
  - ''
  - ''
  Display_name: NADH_Rossmann
  Include: 0
  Function:
  - ''
  - ''
  Notes:
  - ''
  - ''
NAGPA:
  Loci: 75
  Alternative_name:
  - ''
  - ''
  Display_name: NAGPA
  Include: 1
  Function: Biological conflict
  Notes: Forms a two-enzyme core with Prok-TelC as and a N-acetylglucosamine (GlcNAc)-1-phosphodiester
    alpha-N-acetylglucosaminidase.
NLPC:
  Loci: 13
  Alternative_name:
  - ''
  - ''
  Display_name: NlpC/p60
  Include: 1
  Function:
  - Miscellaneous
  - Cell membrane
  Notes:
  - ''
  - ''
NPCBM:
  Loci: 32
  Alternative_name:
  - ''
  - ''
  Display_name: NPCBM
  Include: 1
  Function:
  - Signaling
  - Biological conflict
  - Adhesion/extracellular matrix
  Notes: Domain that is part of the variable complement of extracellular ligand-binding
    domains fused to Skillet-3 Lipocone family
NPLC:
  Loci: 1
  Alternative_name:
  - ''
  - ''
  Display_name: NlpC/p60
  Include: 1
  Function:
  - Miscellaneous
  - Cell membrane
  Notes:
  - ''
  - ''
NUDIX:
  Loci: 85
  Alternative_name:
  - ''
  - ''
  Display_name: NUDIX
  Include: 1
  Function: Miscellaneous
  Notes:
  - ''
  - ''
NUDIX_5:
  Loci: 1
  Alternative_name:
  - ''
  - ''
  Display_name: NUDIX
  Include: 1
  Function: Miscellaneous
  Notes:
  - ''
  - ''
Na_Ca_ex:
  Loci: 4
  Alternative_name:
  - ''
  - ''
  Display_name: Na_Ca_ex
  Include: 0
  Function:
  - ''
  - ''
  Notes:
  - ''
  - ''
Ntox24:
  Loci: 1
  Alternative_name:
  - ''
  - ''
  Display_name: Ntox24
  Include: 0
  Function:
  - ''
  - ''
  Notes:
  - ''
  - ''
Nucleoporin_FG:
  Loci: 1
  Alternative_name:
  - ''
  - ''
  Display_name: Nucleoporin_FG
  Include: 0
  Function:
  - ''
  - ''
  Notes:
  - ''
  - ''
Nup153:
  Loci: 4
  Alternative_name:
  - ''
  - ''
  Display_name: Nup153
  Include: 0
  Function:
  - ''
  - ''
  Notes:
  - ''
  - ''
Nup_retrotrp_bd:
  Loci: 3
  Alternative_name:
  - ''
  - ''
  Display_name: Nup_retrotrp_bd
  Include: 0
  Function:
  - ''
  - ''
  Notes:
  - ''
  - ''
OB-insert:
  Loci: 4
  Alternative_name:
  - ''
  - ''
  Display_name: OB-insert
  Include: 0
  Function:
  - ''
  - ''
  Notes:
  - ''
  - ''
OB-like:
  Loci: 48
  Alternative_name:
  - ''
  - ''
  Display_name: OB-fold
  Include: 1
  Function: Adhesion/extracellular matrix
  Notes: predominantly observed adjacent to Skillet-1 and fused to serine-lipobox
    or directly fused to VanZ and predicted to project into periplasmic space
OST3_OST6:
  Loci: 2
  Alternative_name:
  - ''
  - ''
  Display_name: OST3_OST6
  Include: 0
  Function:
  - ''
  - ''
  Notes:
  - ''
  - ''
OmdA:
  Loci: 5
  Alternative_name:
  - ''
  - ''
  Display_name: OmdA
  Include: 0
  Function:
  - ''
  - ''
  Notes:
  - ''
  - ''
OmpA-like-beta-barrel:
  Loci: 1712
  Alternative_name:
  - ''
  - ''
  Display_name: OMP-beta-barrel
  Include: 1
  Function:
  - Outer membrane
  - Biological conflict
  Notes:
  - ''
  - ''
OmpA-like-beta-barrel(frag):
  Loci: 628
  Alternative_name:
  - ''
  - ''
  Display_name: OMP-beta-barrel
  Include: 1
  Function:
  - Outer membrane
  - Biological conflict
  Notes:
  - ''
  - ''
OmpA-like-beta-barrel-CdiB-like:
  Loci: 81
  Alternative_name:
  - ''
  - ''
  Display_name: OMP-beta-barrel
  Include: 1
  Function:
  - Outer membrane
  - Biological conflict
  Notes:
  - ''
  - ''
OmpA-like-beta-barrel-DUF1302-like:
  Loci: 12
  Alternative_name:
  - ''
  - ''
  Display_name: OMP-beta-barrel
  Include: 1
  Function:
  - Outer membrane
  - Biological conflict
  Notes:
  - ''
  - ''
OmpA-like-beta-barrel-DUF3187-like:
  Loci: 11
  Alternative_name:
  - ''
  - ''
  Display_name: OMP-beta-barrel
  Include: 1
  Function:
  - Outer membrane
  - Biological conflict
  Notes:
  - ''
  - ''
OmpA-like-beta-barrel-DUF3187-like(frag):
  Loci: 1
  Alternative_name:
  - ''
  - ''
  Display_name: OMP-beta-barrel
  Include: 0
  Function:
  - Outer membrane
  - Biological conflict
  Notes:
  - ''
  - ''
OmpA-like-beta-barrel-like:
  Loci: 37
  Alternative_name:
  - ''
  - ''
  Display_name: OMP-beta-barrel
  Include: 1
  Function:
  - Outer membrane
  - Biological conflict
  Notes:
  - ''
  - ''
OmpA-like-beta-barrel1:
  Loci: 10
  Alternative_name:
  - ''
  - ''
  Display_name: OMP-beta-barrel
  Include: 1
  Function:
  - Outer membrane
  - Biological conflict
  Notes:
  - ''
  - ''
OmpA-like-beta-barrel3:
  Loci: 37
  Alternative_name:
  - ''
  - ''
  Display_name: OMP-beta-barrel
  Include: 1
  Function:
  - Outer membrane
  - Biological conflict
  Notes:
  - ''
  - ''
OmpR-HTH:
  Loci: 1
  Alternative_name:
  - ''
  - ''
  Display_name: HTH
  Include: 0
  Function:
  - Transcription
  - Signaling
  Notes: found as a part of certain signaling switches, which could entail initiating
    transcriptional program upon release
P-loop-kinase:
  Loci: 3
  Alternative_name:
  - ''
  - ''
  Display_name: P-loop-kinase
  Include: 0
  Function:
  - ''
  - ''
  Notes:
  - ''
  - ''
P-loop-kinase(frag):
  Loci: 1
  Alternative_name:
  - ''
  - ''
  Display_name: P-loop-kinase(frag)
  Include: 0
  Function:
  - ''
  - ''
  Notes:
  - ''
  - ''
PA:
  Loci: 1
  Alternative_name:
  - ''
  - ''
  Display_name: PA
  Include: 0
  Function:
  - ''
  - ''
  Notes:
  - ''
  - ''
PA14:
  Loci: 3
  Alternative_name:
  - ''
  - ''
  Display_name: PA14
  Include: 0
  Function:
  - ''
  - ''
  Notes:
  - ''
  - ''
PAAR:
  Loci: 2
  Alternative_name:
  - ''
  - ''
  Display_name: PAAR
  Include: 1
  Function:
  - Biological conflict
  - Secretion
  Notes:
  - ''
  - ''
PALP:
  Loci: 1
  Alternative_name:
  - ''
  - ''
  Display_name: PALP
  Include: 0
  Function:
  - ''
  - ''
  Notes:
  - ''
  - ''
PAP2:
  Loci: 52
  Alternative_name:
  - ''
  - ''
  Display_name: PAP2
  Include: 1
  Function: Cell membrane
  Notes: diverse lipocone associations, likely relating to phospholipid activity of
    the PAP2 superfamily (e.g., diacylglycerol diphosphate phosphatase)
PAP2-TM:
  Loci: 40
  Alternative_name:
  - ''
  - ''
  Display_name: PAP2
  Include: 1
  Function: Cell membrane
  Notes: diverse lipocone associations, likely relating to phospholipid activity of
    the PAP2 superfamily (e.g., diacylglycerol diphosphate phosphatase)
PASTA:
  Loci: 7
  Alternative_name:
  - ''
  - ''
  Display_name: PASTA
  Include: 1
  Function:
  - Peptidoglycan
  - Adhesion/extracellular matrix
  Notes: Fused to peptidiglycan glycosyltransferases in VanZ-containing gene neighborhoods
PBP:
  Loci: 6
  Alternative_name:
  - ''
  - ''
  Display_name: PBP
  Include: 0.0
  Function:
  - ''
  - ''
  Notes:
  - ''
  - ''
PBP1A-like-peptidoglycan-GTase:
  Loci: 108
  Alternative_name:
  - ''
  - ''
  Display_name: PBP1A-peptidoglycan-GTase
  Include: 0
  Function:
  - ''
  - ''
  Notes:
  - ''
  - ''
PBP5_C:
  Loci: 203
  Alternative_name:
  - ''
  - ''
  Display_name: PBP5-C
  Include: 1
  Function: Exopolysaccharide
  Notes:
  - ''
  - ''
PBPI:
  Loci: 1
  Alternative_name:
  - ''
  - ''
  Display_name: PBP
  Include: 0.0
  Function:
  - ''
  - ''
  Notes:
  - ''
  - ''
PBPII:
  Loci: 2
  Alternative_name:
  - ''
  - ''
  Display_name: PBP
  Include: 0.0
  Function:
  - ''
  - ''
  Notes:
  - ''
  - ''
PDZ:
  Loci: 47
  Alternative_name:
  - ''
  - ''
  Display_name: PDZ
  Include: 1
  Function: Proteolysis
  Notes: N-terminally fused to ClpP-protease in YfiM-DUF2279 and VanZ-2-containing
    neighborhoods
PGBD:
  Loci: 213
  Alternative_name:
  - ''
  - ''
  Display_name: PGBD
  Include: 1
  Function:
  - Biological conflict
  - Peptidoglycan
  - Adhesion/extracellular matrix
  Notes: PeptidoGlycan Binding Domain, found here exclusively in diverse Lipocone
    toxin-related conflict systems
PGBP:
  Loci: 1
  Alternative_name:
  - ''
  - ''
  Display_name: PGBD
  Include: 1
  Function:
  - Biological conflict
  - Peptidoglycan
  - Adhesion/extracellular matrix
  Notes: PeptidoGlycan Binding Domain, found here exclusively in diverse Lipocone
    toxin-related conflict systems
PGPGW:
  Loci: 1
  Alternative_name:
  - ''
  - ''
  Display_name: PGPGW
  Include: 0
  Function:
  - ''
  - ''
  Notes:
  - ''
  - ''
PH:
  Loci: 1
  Alternative_name:
  - ''
  - ''
  Display_name: PH
  Include: 0
  Function:
  - ''
  - ''
  Notes:
  - ''
  - ''
PHP:
  Loci: 60
  Alternative_name:
  - ''
  - ''
  Display_name: PHP
  Include: 1
  Function: Miscellaneous
  Notes:
  - ''
  - ''
PHP-like:
  Loci: 6
  Alternative_name:
  - ''
  - ''
  Display_name: PHP
  Include: 1
  Function: Miscellaneous
  Notes:
  - ''
  - ''
PI3Ka:
  Loci: 1
  Alternative_name:
  - ''
  - ''
  Display_name: PI3Ka
  Include: 0
  Function:
  - ''
  - ''
  Notes:
  - ''
  - ''
PI3_PI4_kinase:
  Loci: 1
  Alternative_name:
  - ''
  - ''
  Display_name: PI3_PI4_kinase
  Include: 0
  Function:
  - ''
  - ''
  Notes:
  - ''
  - ''
PIN:
  Loci: 10
  Alternative_name:
  - ''
  - ''
  Display_name: PIN
  Include: 1
  Function: Biological conflict
  Notes:
  - ''
  - ''
PK_Tyr_Ser-Thr:
  Loci: 1
  Alternative_name:
  - ''
  - ''
  Display_name: PK_Tyr_Ser-Thr
  Include: 0
  Function:
  - ''
  - ''
  Notes:
  - ''
  - ''
PKinase:
  Loci: 2
  Alternative_name:
  - ''
  - ''
  Display_name: PKinase
  Include: 1
  Function: Biological conflict
  Notes:
  - ''
  - ''
PLP-d:
  Loci: 12
  Alternative_name:
  - ''
  - ''
  Display_name: PLP-d
  Include: 0
  Function:
  - ''
  - ''
  Notes:
  - ''
  - ''
PLP-dep-Rossmann:
  Loci: 1
  Alternative_name:
  - ''
  - ''
  Display_name: PLP-dep-Rossmann
  Include: 0
  Function:
  - ''
  - ''
  Notes:
  - ''
  - ''
PLP-dependent-antibiotic-aminotransf:
  Loci: 1
  Alternative_name:
  - ''
  - ''
  Display_name: PLP-dependent-antibiotic-aminotransf
  Include: 0
  Function:
  - ''
  - ''
  Notes:
  - ''
  - ''
PLUG:
  Loci: 1
  Alternative_name:
  - ''
  - ''
  Display_name: PLUG
  Include: 1
  Function: Outer membrane
  Notes:
  - ''
  - ''
POTRA:
  Loci: 8
  Alternative_name:
  - ''
  - ''
  Display_name: POTRA
  Include: 1
  Function: Outer membrane
  Notes:
  - ''
  - ''
PPC:
  Loci: 1
  Alternative_name:
  - ''
  - ''
  Display_name: PPC
  Include: 0
  Function:
  - ''
  - ''
  Notes:
  - ''
  - ''
PPRs:
  Loci: 1
  Alternative_name:
  - ''
  - ''
  Display_name: PPRs
  Include: 0
  Function:
  - ''
  - ''
  Notes:
  - ''
  - ''
PPTs:
  Loci: 37
  Alternative_name:
  - ''
  - ''
  Display_name: PPTs
  Include: 1
  Function:
  - Biological conflict
  - Adhesion/extracellular matrix
  - Cell membrane
  Notes: Pentapeptide repeats, found here exclusively fused to TMs and adjacent to
    secreted Min-Wnt toxins
PR-1:
  Loci: 22
  Alternative_name:
  - ''
  - ''
  Display_name: PR-1
  Include: 1
  Function:
  - Cell membrane
  - Exopolysaccharide
  Notes: Membrane-anchored domain found in VanZ-2 systems relating to exopolysaccharide
    maturation and transport
PRP38_assoc:
  Loci: 1
  Alternative_name:
  - ''
  - ''
  Display_name: PRP38_assoc
  Include: 0
  Function:
  - ''
  - ''
  Notes:
  - ''
  - ''
PRTase:
  Loci: 1
  Alternative_name:
  - ''
  - ''
  Display_name: PRTase
  Include: 0
  Function:
  - ''
  - ''
  Notes:
  - ''
  - ''
PSBP-like:
  Loci: 88
  Alternative_name:
  - ''
  - ''
  Display_name: PsbP/Mog1
  Include: 1
  Function:
  - Biological conflict
  - Secretion
  Notes: CapCone-1 toxin effector transport mediating domain
PSE:
  Loci: 126
  Alternative_name:
  - ''
  - ''
  Display_name: PSE
  Include: 0
  Function:
  - ''
  - ''
  Notes:
  - ''
  - ''
PSE-Rossmann-MTase:
  Loci: 1
  Alternative_name:
  - ''
  - ''
  Display_name: MTase
  Include: 0
  Function: Miscellaneous
  Notes:
  - ''
  - ''
PSYN:
  Loci: 1
  Alternative_name:
  - ''
  - ''
  Display_name: PSYN
  Include: 0
  Function:
  - ''
  - ''
  Notes:
  - ''
  - ''
PT-VENN:
  Loci: 10
  Alternative_name:
  - ''
  - ''
  Display_name: PT-VENN
  Include: 1
  Function:
  - Biological conflict
  - Secretion
  Notes:
  - ''
  - ''
PT-repeats:
  Loci: 1
  Alternative_name:
  - ''
  - ''
  Display_name: PT-repeats
  Include: 0
  Function:
  - ''
  - ''
  Notes:
  - ''
  - ''
PTSEIIA1:
  Loci: 1
  Alternative_name:
  - ''
  - ''
  Display_name: PTSEIIA1
  Include: 0
  Function:
  - ''
  - ''
  Notes:
  - ''
  - ''
PTX:
  Loci: 3
  Alternative_name:
  - ''
  - ''
  Display_name: PTX
  Include: 1
  Function:
  - Biological conflict
  - Secretion
  Notes:
  - ''
  - ''
PUA:
  Loci: 1
  Alternative_name:
  - ''
  - ''
  Display_name: PUA
  Include: 0
  Function:
  - ''
  - ''
  Notes:
  - ''
  - ''
PWI:
  Loci: 1
  Alternative_name:
  - ''
  - ''
  Display_name: PWI
  Include: 0
  Function:
  - ''
  - ''
  Notes:
  - ''
  - ''
PadR-HTH:
  Loci: 43
  Alternative_name:
  - ''
  - ''
  Display_name: HTH
  Include: 1
  Function:
  - Transcription
  - Signaling
  Notes: found as a part of certain signaling switches, which could entail initiating
    transcriptional program upon release
Papain-like:
  Loci: 33
  Alternative_name:
  - ''
  - ''
  Display_name: Papain-like
  Include: 1
  Function:
  - Proteolysis
  - Biological conflict
  - Cell membrane
  - Peptidoglycan
  - Exopolysaccharide
  Notes:
  - found in peptidase-variable Patescibacterial VanZ-2-containing neighborhoods predicted
    to operate on exopolysaccharide or peptidoglycan linkages
  - Also rare instances of integration into polymorphic toxin delivery modules and
    giant Patescibacterial proteins
Papain-like-peptidase:
  Loci: 1
  Alternative_name:
  - ''
  - ''
  Display_name: Papain-like
  Include: 1
  Function:
  - Proteolysis
  - Biological conflict
  - Cell membrane
  - Peptidoglycan
  - Exopolysaccharide
  Notes:
  - found in peptidase-variable Patescibacterial VanZ-2-containing neighborhoods predicted
    to operate on exopolysaccharide or peptidoglycan linkages
  - Also rare instances of integration into polymorphic toxin delivery modules and
    giant Patescibacterial proteins
ParA-polysaccharide-kinase:
  Loci: 6
  Alternative_name:
  - ''
  - ''
  Display_name: ParA-NTPase
  Include: 0
  Function:
  - ''
  - ''
  Notes:
  - ''
  - ''
Patatin:
  Loci: 26
  Alternative_name:
  - ''
  - ''
  Display_name: Patatin
  Include: 1
  Function: 
  - Cell membrane 
  Notes:
  - ''
  - ''
PcfJ-GNAT:
  Loci: 4
  Alternative_name:
  - ''
  - ''
  Display_name: GNAT
  Include: 1
  Function: Miscellaneous
  Notes:
  - ''
  - ''
PepSY:
  Loci: 64
  Alternative_name:
  - ''
  - ''
  Display_name: PepSY
  Include: 1
  Function:
  - Signaling
  - Adhesion/extracellular matrix
  Notes: Domain that is part of the complement of extracellular ligand-binding domains
    fused to VanZ-1 Lipocone family
PepSY(frag):
  Loci: 21
  Alternative_name:
  - ''
  - ''
  Display_name: PepSY
  Include: 1
  Function:
  - Signaling
  - Adhesion/extracellular matrix
  Notes: Domain that is part of the complement of extracellular ligand-binding domains
    fused to VanZ-1 Lipocone family
PepSY-like:
  Loci: 1
  Alternative_name:
  - ''
  - ''
  Display_name: PepSY
  Include: 1
  Function:
  - Signaling
  - Adhesion/extracellular matrix
  Notes: Domain that is part of the complement of extracellular ligand-binding domains
    fused to VanZ-1 Lipocone family
Pep_deformylase:
  Loci: 1
  Alternative_name:
  - ''
  - ''
  Display_name: Pep_deformylase
  Include: 0
  Function:
  - ''
  - ''
  Notes:
  - ''
  - ''
Peptidase-MH:
  Loci: 1
  Alternative_name:
  - ''
  - ''
  Display_name: Peptidase-MH
  Include: 0
  Function:
  - ''
  - ''
  Notes:
  - ''
  - ''
Peptidase-S8:
  Loci: 2
  Alternative_name:
  - ''
  - ''
  Display_name: Peptidase-S8
  Include: 0
  Function:
  - ''
  - ''
  Notes:
  - ''
  - ''
Peptidase_C39_2:
  Loci: 1
  Alternative_name:
  - ''
  - ''
  Display_name: Peptidase_C39_2
  Include: 0
  Function:
  - ''
  - ''
  Notes:
  - ''
  - ''
Peptidase_M23_Hybrid:
  Loci: 4
  Alternative_name:
  - ''
  - ''
  Display_name: Peptidase-Hybrid
  Include: 1
  Function:
  - Proteolysis
  - Peptidoglycan
  Notes:
  - ''
  - ''
Peptidase_M28_Hybrid:
  Loci: 43
  Alternative_name:
  - ''
  - ''
  Display_name: Peptidase-Hybrid
  Include: 1
  Function:
  - Proteolysis
  - Peptidoglycan
  Notes:
  - ''
  - ''
Peptidase_M29:
  Loci: 8
  Alternative_name:
  - ''
  - ''
  Display_name: Peptidase-M29
  Include: 0.0
  Function:
  - ''
  - ''
  Notes:
  - ''
  - ''
Peptidase_S41_crotonase-like:
  Loci: 18
  Alternative_name:
  - ''
  - ''
  Display_name: ClpP-protease
  Include: 1
  Function:
  - Miscellaneous
  - Proteolysis
  Notes:
  - ''
  - ''
Peptidase_S9_ABhydrolase:
  Loci: 12
  Alternative_name:
  - ''
  - ''
  Display_name: Peptidase-a/b-hydrolase
  Include: 1
  Function: Proteolysis
  Notes:
  - ''
  - ''
PfpI-peptidase:
  Loci: 17
  Alternative_name:
  - ''
  - ''
  Display_name: PfpI-peptidase
  Include: 0
  Function:
  - ''
  - ''
  Notes:
  - ''
  - ''
PgpA:
  Loci: 36
  Alternative_name:
  - ''
  - ''
  Display_name: PgpA
  Include: 1
  Function: Cell membrane
  Notes:
  - phosphatidylglycerophosphate phosphohydrolase loosely associating with VanZ lipocone
  - Integral membrane domain
Phage_GPD:
  Loci: 2
  Alternative_name:
  - ''
  - ''
  Display_name: Phage_GPD
  Include: 0
  Function:
  - ''
  - ''
  Notes:
  - ''
  - ''
Phage_base_V:
  Loci: 2
  Alternative_name:
  - ''
  - ''
  Display_name: Phage_base_V
  Include: 0
  Function:
  - ''
  - ''
  Notes:
  - ''
  - ''
Phage_holin_4_1:
  Loci: 1
  Alternative_name:
  - ''
  - ''
  Display_name: Phage_holin_4_1
  Include: 0
  Function:
  - ''
  - ''
  Notes:
  - ''
  - ''
Phytase-like:
  Loci: 1
  Alternative_name:
  - ''
  - ''
  Display_name: Phytase-like
  Include: 0
  Function:
  - ''
  - ''
  Notes:
  - ''
  - ''
Plug:
  Loci: 12
  Alternative_name:
  - ''
  - ''
  Display_name: PLUG
  Include: 1
  Function: Outer membrane
  Notes:
  - ''
  - ''
Polysacc_deac_1:
  Loci: 1
  Alternative_name:
  - ''
  - ''
  Display_name: Polysacc_deac_1
  Include: 0
  Function:
  - ''
  - ''
  Notes:
  - ''
  - ''
Polysacc_synt:
  Loci: 16
  Alternative_name:
  - ''
  - ''
  Display_name: MATE-flippase
  Include: 1
  Function:
  - Exopolysaccharide
  - Peptidoglycan
  - Cell membrane
  Notes: Members of this domain family (MviN_MATE) are linked to both peptidoglycan
    and polysaccharide monomer transport/flipping across the cell membrane
Polysacc_synt-Rossmann:
  Loci: 3
  Alternative_name:
  - ''
  - ''
  Display_name: MATE-flippase
  Include: 1
  Function:
  - Exopolysaccharide
  - Peptidoglycan
  - Cell membrane
  Notes: Members of this domain family (MviN_MATE) are linked to both peptidoglycan
    and polysaccharide monomer transport/flipping across the cell membrane
Polysacc_synt_C_flippase:
  Loci: 16
  Alternative_name:
  - ''
  - ''
  Display_name: Polysacc_synt_C_flippase
  Include: 0
  Function:
  - ''
  - ''
  Notes:
  - ''
  - ''
Ppx-GppA:
  Loci: 48
  Alternative_name:
  - ''
  - ''
  Display_name: Ppx-GppA
  Include: 1
  Function: Miscellaneous
  Notes:
  - ''
  - ''
Prenyltransf:
  Loci: 7
  Alternative_name:
  - ''
  - ''
  Display_name: PrenylTFase
  Include: 1
  Function: Isoprenoid metabolism
  Notes: loosely associated with Skillet-DUF2809 systems under control of regulatory
    switches
Prok-PTDSS:
  Loci: 4
  Alternative_name:
  - ''
  - ''
  Display_name: Prok-PTDSS
  Include: 1
  Function: Cell membrane
  Notes:
  - ''
  - ''
Prok-PTDSS-3helix:
  Loci: 36
  Alternative_name:
  - ''
  - ''
  Display_name: Prok-PTDSS
  Include: 1
  Function: Cell membrane
  Notes:
  - ''
  - ''
Prok-PTDSS-no-cp:
  Loci: 38
  Alternative_name:
  - ''
  - ''
  Display_name: Prok-PTDSS
  Include: 1
  Function: Cell membrane
  Notes:
  - ''
  - ''
Prok-SAA:
  Loci: 195
  Alternative_name:
  - ''
  - ''
  Display_name: Prok-SAA
  Include: 1
  Function: Biological conflict
  Notes:
  - ''
  - ''
Prok-TelC:
  Loci: 671
  Alternative_name:
  - ''
  - ''
  Display_name: Prok-TelC
  Include: 1
  Function: Biological conflict
  Notes:
  - ''
  - ''
Prok-TelC(frag):
  Loci: 91
  Alternative_name:
  - ''
  - ''
  Display_name: Prok-TelC
  Include: 1
  Function: Biological conflict
  Notes:
  - ''
  - ''
Prok-TelC-i:
  Loci: 5
  Alternative_name:
  - ''
  - ''
  Display_name: Prok-TelC
  Include: 1
  Function: Biological conflict
  Notes:
  - ''
  - ''
Prok-Wnt:
  Loci: 2043
  Alternative_name:
  - ''
  - ''
  Display_name: Min-Wnt
  Include: 1
  Function: Biological conflict
  Notes:
  - ''
  - ''
Prok-Wnt(frag):
  Loci: 1
  Alternative_name:
  - ''
  - ''
  Display_name: Min-Wnt
  Include: 1
  Function: Biological conflict
  Notes:
  - ''
  - ''
Proteasome-hslV:
  Loci: 24
  Alternative_name:
  - ''
  - ''
  Display_name: HslV-Peptidase
  Include: 1
  Function:
  - Proteolysis
  - Miscellaneous
  Notes:
  - ''
  - ''
Pyridoxal_deC:
  Loci: 1
  Alternative_name:
  - ''
  - ''
  Display_name: Pyridoxal_deC
  Include: 0
  Function:
  - ''
  - ''
  Notes:
  - ''
  - ''
QueH-Epoxyqueuosine-reductase_HUP:
  Loci: 7
  Alternative_name:
  - ''
  - ''
  Display_name: QueH-reductase
  Include: 0.0
  Function:
  - ''
  - ''
  Notes:
  - ''
  - ''
R-P-phosphatase:
  Loci: 4
  Alternative_name:
  - ''
  - ''
  Display_name: RP-phosphatase
  Include: 1
  Function:
  - Outer membrane
  - Miscellaneous
  Notes: rare YfiM-Griddle-associating phosphatases, either directly fused or secreted
    and predicted to act at the OM
RADICAL-SAM:
  Loci: 9
  Alternative_name:
  - ''
  - ''
  Display_name: Radical-SAM
  Include: 0
  Function:
  - ''
  - ''
  Notes:
  - ''
  - ''
RB_A:
  Loci: 1
  Alternative_name:
  - ''
  - ''
  Display_name: RB_A
  Include: 0
  Function:
  - ''
  - ''
  Notes:
  - ''
  - ''
RB_B:
  Loci: 1
  Alternative_name:
  - ''
  - ''
  Display_name: RB_B
  Include: 0
  Function:
  - ''
  - ''
  Notes:
  - ''
  - ''
RDD:
  Loci: 511
  Alternative_name:
  - ''
  - ''
  Display_name: RDD
  Include: 1
  Function:
  - Cell membrane
  - Signaling
  Notes: Integral membrane domain frequently observed fused to VanZ domains, potentially
    involved in signaling
RDD-inactive:
  Loci: 31
  Alternative_name:
  - ''
  - ''
  Display_name: RDD
  Include: 1
  Function:
  - Cell membrane
  - Signaling
  Notes: Integral membrane domain frequently observed fused to VanZ domains, potentially
    involved in signaling
REase:
  Loci: 1
  Alternative_name:
  - ''
  - ''
  Display_name: REase
  Include: 0
  Function:
  - ''
  - ''
  Notes:
  - ''
  - ''
RF-1:
  Loci: 1
  Alternative_name:
  - ''
  - ''
  Display_name: RF-1
  Include: 0
  Function:
  - ''
  - ''
  Notes:
  - ''
  - ''
RHH:
  Loci: 6
  Alternative_name:
  - ''
  - ''
  Display_name: RHH
  Include: 1
  Function:
  - Transcription
  - Cell membrane
  - Signaling
  Notes: DNA-binding Ribbon Helix Helix domain found fused to VanZ-1, potentially
    involved in signaling response
RHS:
  Loci: 36
  Alternative_name:
  - ''
  - ''
  Display_name: RHS
  Include: 1
  Function:
  - Biological conflict
  - Secretion
  - Adhesion/extracellular matrix
  Notes:
  - ''
  - ''
RHS-repeat-containing:
  Loci: 1
  Alternative_name:
  - ''
  - ''
  Display_name: RHS
  Include: 0
  Function:
  - Biological conflict
  - Secretion
  - Adhesion/extracellular matrix
  Notes:
  - ''
  - ''
RHS-repeats:
  Loci: 517
  Alternative_name:
  - ''
  - ''
  Display_name: RHS
  Include: 1
  Function:
  - Biological conflict
  - Secretion
  - Adhesion/extracellular matrix
  Notes:
  - ''
  - ''
RICIN-trefoil:
  Loci: 10
  Alternative_name:
  - ''
  - ''
  Display_name: RICIN-trefoil
  Include: 1
  Function:
  - Biological conflict
  - Secretion
  Notes: Fused to Prok-TelC, likely contributing to toxin domain secretion/delivery
RNA_polymerase:
  Loci: 1
  Alternative_name:
  - ''
  - ''
  Display_name: RNA_polymerase
  Include: 0
  Function:
  - ''
  - ''
  Notes:
  - ''
  - ''
RNaseH-i:
  Loci: 4
  Alternative_name:
  - ''
  - ''
  Display_name: RNaseH-i
  Include: 0
  Function:
  - ''
  - ''
  Notes:
  - ''
  - ''
RRF:
  Loci: 1
  Alternative_name:
  - ''
  - ''
  Display_name: RRF
  Include: 0
  Function:
  - ''
  - ''
  Notes:
  - ''
  - ''
RRM:
  Loci: 1
  Alternative_name:
  - ''
  - ''
  Display_name: RRM
  Include: 0
  Function:
  - ''
  - ''
  Notes:
  - ''
  - ''
RRM_1:
  Loci: 1
  Alternative_name:
  - ''
  - ''
  Display_name: RRM_1
  Include: 0
  Function:
  - ''
  - ''
  Notes:
  - ''
  - ''
RT_RNaseH_2:
  Loci: 1
  Alternative_name:
  - ''
  - ''
  Display_name: RT_RNaseH_2
  Include: 0
  Function:
  - ''
  - ''
  Notes:
  - ''
  - ''
RVT:
  Loci: 2
  Alternative_name:
  - ''
  - ''
  Display_name: RVT
  Include: 0
  Function:
  - ''
  - ''
  Notes:
  - ''
  - ''
RVT_1:
  Loci: 1
  Alternative_name:
  - ''
  - ''
  Display_name: RVT_1
  Include: 0
  Function:
  - ''
  - ''
  Notes:
  - ''
  - ''
Radical_SAM:
  Loci: 7
  Alternative_name:
  - ''
  - ''
  Display_name: Radical_SAM
  Include: 0
  Function:
  - ''
  - ''
  Notes:
  - ''
  - ''
Radical_SAM-C:
  Loci: 9
  Alternative_name:
  - ''
  - ''
  Display_name: Radical_SAM-C
  Include: 0
  Function:
  - ''
  - ''
  Notes:
  - ''
  - ''
Ras:
  Loci: 1
  Alternative_name:
  - ''
  - ''
  Display_name: Ras
  Include: 0
  Function:
  - ''
  - ''
  Notes:
  - ''
  - ''
RasGAP:
  Loci: 6
  Alternative_name:
  - ''
  - ''
  Display_name: RasGAP
  Include: 0
  Function:
  - ''
  - ''
  Notes:
  - ''
  - ''
Receiver:
  Loci: 2
  Alternative_name:
  - ''
  - ''
  Display_name: Receiver
  Include: 0
  Function:
  - ''
  - ''
  Notes:
  - ''
  - ''
Red1:
  Loci: 1
  Alternative_name:
  - ''
  - ''
  Display_name: Red1
  Include: 0
  Function:
  - ''
  - ''
  Notes:
  - ''
  - ''
RfbH-like-oxidoreductase:
  Loci: 204
  Alternative_name:
  - ''
  - ''
  Display_name: RfbH-oxidoreductase
  Include: 1
  Function:
  - Sugar metabolism
  - Exopolysaccharide
  Notes: RfbH, DegT, DnrJ, EryC1-like sugar reductase
Rhomboid:
  Loci: 32
  Alternative_name:
  - ''
  - ''
  Display_name: Rhomboid
  Include: 1
  Function: Proteolysis
  Notes:
  - ''
  - ''
Ribonuc_L-PSP:
  Loci: 41
  Alternative_name:
  - ''
  - ''
  Display_name: RidA-deaminase
  Include: 1
  Function: Isoprenoid metabolism
  Notes:
  - ''
  - ''
Ribosomal_S9-like?:
  Loci: 1
  Alternative_name:
  - ''
  - ''
  Display_name: Ribosomal_S9-like?
  Include: 0
  Function:
  - ''
  - ''
  Notes:
  - ''
  - ''
RicinB-lectin:
  Loci: 1
  Alternative_name:
  - ''
  - ''
  Display_name: RicinB-lectin
  Include: 0
  Function:
  - ''
  - ''
  Notes:
  - ''
  - ''
RmlA/rfbA/rffH/GalU-glucose-1-phosphate-base-transferase:
  Loci: 364
  Alternative_name:
  - ''
  - ''
  Display_name: RmlA-GalU-sugar-TFase
  Include: 1
  Function: Sugar metabolism
  Notes: RmlA/rfbA/rffH/GalU-glucose-1-phosphate base transferase
Rossman-MTase:
  Loci: 11
  Alternative_name:
  - ''
  - ''
  Display_name: MTase
  Include: 1
  Function: Miscellaneous
  Notes:
  - ''
  - ''
Rossmann:
  Loci: 1
  Alternative_name:
  - ''
  - ''
  Display_name: Rossmann
  Include: 0
  Function:
  - ''
  - ''
  Notes:
  - ''
  - ''
Rossmann-Epimerase:
  Loci: 1
  Alternative_name:
  - ''
  - ''
  Display_name: Epimerase
  Include: 1
  Function: Biological conflict
  Notes: this Rossmann-like epimerase domain is mostly found in the Patescibacterial
    giant proteins thought to have a role in predatory-prey conflict
Rossmann-MTase:
  Loci: 53
  Alternative_name:
  - ''
  - ''
  Display_name: MTase
  Include: 1
  Function: Miscellaneous
  Notes:
  - ''
  - ''
Rossmann-NAD-binding-insert:
  Loci: 1
  Alternative_name:
  - ''
  - ''
  Display_name: Rossmann-NAD-binding-insert
  Include: 0
  Function:
  - ''
  - ''
  Notes:
  - ''
  - ''
Rossmann-dehydrogenase:
  Loci: 1
  Alternative_name:
  - ''
  - ''
  Display_name: Rossmann-dehydrogenase
  Include: 0
  Function:
  - ''
  - ''
  Notes:
  - ''
  - ''
Rv2525c_GlyHyd-like_TIM-barrel:
  Loci: 189
  Alternative_name:
  - ''
  - ''
  Display_name: Rv2525c-hydrolase
  Include: 1
  Function:
  - Biological conflict
  - Exopolysaccharide
  - Peptidoglycan
  Notes: TIM barrel glycosylhydrolase acting in conflict modules with Prok-TelC
SAA(frag):
  Loci: 3
  Alternative_name:
  - ''
  - ''
  Display_name: Prok-SAA
  Include: 1
  Function: Biological conflict
  Notes:
  - ''
  - ''
SAA-imm-2:
  Loci: 10
  Alternative_name:
  - ''
  - ''
  Display_name: Imm-SAA
  Include: 1
  Function: Biological conflict
  Notes:
  - ''
  - ''
SAM-MTase:
  Loci: 2
  Alternative_name:
  - ''
  - ''
  Display_name: MTase
  Include: 1
  Function: Miscellaneous
  Notes:
  - ''
  - ''
SAM-methylase:
  Loci: 21
  Alternative_name:
  - ''
  - ''
  Display_name: MTase
  Include: 1
  Function: Miscellaneous
  Notes:
  - ''
  - ''
SAS-6_N-like:
  Loci: 9
  Alternative_name:
  - ''
  - ''
  Display_name: SAS-6-N
  Include: 1
  Function:
  - Biological conflict
  - Secretion
  Notes: Associates with CapCone-2 in toxin secretion/delivery module
SGSH-C_Alkphosphatase:
  Loci: 6
  Alternative_name:
  - ''
  - ''
  Display_name: Sugar-phosphatase
  Include: 0.0
  Function:
  - Sugar metabolism
  - Exopolysaccharide
  Notes: pfam profile overlaps with the Alk-phosphatase domain
SH3:
  Loci: 28
  Alternative_name:
  - ''
  - ''
  Display_name: SH3
  Include: 1
  Function:
  - Biological conflict
  - Secretion
  Notes: Associates with diverse lipocone secrete effectors as part of toxin secretion/delivery
    modules
SH3-repeats:
  Loci: 2
  Alternative_name:
  - ''
  - ''
  Display_name: SH3
  Include: 1
  Function:
  - Biological conflict
  - Secretion
  Notes: Associates with diverse lipocone secrete effectors as part of toxin secretion/delivery
    modules
SHOCT:
  Loci: 10
  Alternative_name:
  - ''
  - ''
  Display_name: SHOCT
  Include: 1
  Function: Cell membrane
  Notes: Associates with Skillet-1 and fused to serine lipobox
SHS2:
  Loci: 9
  Alternative_name:
  - ''
  - ''
  Display_name: SHS2
  Include: 0
  Function:
  - ''
  - ''
  Notes:
  - ''
  - ''
SIG:
  Loci: 4
  Alternative_name:
  - ''
  - ''
  Display_name: SIG
  Include: 0
  Function:
  - ''
  - ''
  Notes:
  - ''
  - ''
SLP:
  Loci: 233
  Alternative_name:
  - ''
  - ''
  Display_name: SLP
  Include: 1
  Function:
  - Cell membrane
  - Secretion
  Notes: Serine lipobox, fused to diverse C-terminal, typically ligand-binding domains.
    Skillet-1 is its immediate genome neighbor.
SLP?:
  Loci: 8
  Alternative_name:
  - ''
  - ''
  Display_name: SLP
  Include: 1
  Function:
  - Cell membrane
  - Secretion
  Notes: Serine lipobox, fused to diverse C-terminal, typically ligand-binding domains.
    Skillet-1 is its immediate genome neighbor.
SLT-lysozyme-like:
  Loci: 55
  Alternative_name:
  - ''
  - ''
  Display_name: SLT-Lysozyme
  Include: 1
  Function:
  - Exopolysaccharide
  - Outer membrane
  - Peptidoglycan
  Notes: Component of YfiM-DUF2279-containing pathway predicted to function in extension
    or cleavage of outer membrane polysaccharide
SMC_ScpA-Kleisin:
  Loci: 5
  Alternative_name:
  - ''
  - ''
  Display_name: Kleisin-ScpA
  Include: 1
  Function: Miscellaneous
  Notes: Rare association with cpCone-1, potentially linking lipid modification with
    cell division
SMC_ScpB-HTH:
  Loci: 4
  Alternative_name:
  - ''
  - ''
  Display_name: HTH-ScpB
  Include: 1
  Function: Miscellaneous
  Notes: Rare association with cpCone-1, potentially linking lipid modification with
    cell division
SNF-transporter:
  Loci: 39
  Alternative_name:
  - ''
  - ''
  Display_name: APC-transporter
  Include: 1
  Function: Cell membrane
  Notes:
  - symporter
  - sodium-neurotransmitter transporter
SP:
  Loci: 1
  Alternative_name:
  - ''
  - ''
  Display_name: SP
  Include: 0
  Function:
  - ''
  - ''
  Notes:
  - ''
  - ''
SPOR:
  Loci: 1
  Alternative_name:
  - ''
  - ''
  Display_name: SPOR
  Include: 1
  Function: Adhesion/extracellular matrix
  Notes: Rare fusions of this ligand-binding domain with Skillet Lipocone
SPVB:
  Loci: 34
  Alternative_name:
  - ''
  - ''
  Display_name: SPVB
  Include: 1
  Function: Biological conflict
  Notes:
  - ''
  - ''
SSF:
  Loci: 2
  Alternative_name:
  - ''
  - ''
  Display_name: APC-transporter
  Include: 1
  Function: Cell membrane
  Notes:
  - ''
  - ''
STY-kinase:
  Loci: 2
  Alternative_name:
  - ''
  - ''
  Display_name: STY-kinase
  Include: 0.0
  Function:
  - ''
  - ''
  Notes:
  - ''
  - ''
SUKH:
  Loci: 1
  Alternative_name:
  - ''
  - ''
  Display_name: SUKH
  Include: 0
  Function:
  - ''
  - ''
  Notes:
  - ''
  - ''
Schlafen:
  Loci: 29
  Alternative_name:
  - ''
  - ''
  Display_name: Schlafen
  Include: 1
  Function: Biological conflict
  Notes: Directly fused to Wok Lipocone in a subset of Patescibacteria
Sigma-HTH:
  Loci: 1
  Alternative_name:
  - ''
  - ''
  Display_name: HTH
  Include: 1
  Function:
  - Transcription
  - Signaling
  Notes: found as a part of certain signaling switches, which could entail initiating
    transcriptional program upon release
Skillet-1:
  Loci: 639
  Alternative_name:
  - ''
  - ''
  Display_name: Skillet-1
  Include: 1
  Function: Cell membrane
  Notes:
  - ''
  - ''
Skillet-2:
  Loci: 595
  Alternative_name:
  - ''
  - ''
  Display_name: Skillet-2
  Include: 1
  Function:
  - Cell membrane
  - Signaling
  Notes:
  - ''
  - ''
Skillet-3:
  Loci: 750
  Alternative_name:
  - ''
  - ''
  Display_name: Skillet-3
  Include: 1
  Function:
  - Cell membrane
  - Signaling
  - Biological conflict
  Notes:
  - ''
  - ''
Skillet-4:
  Loci: 140
  Alternative_name:
  - ''
  - ''
  Display_name: Skillet-4
  Include: 1
  Function: Cell membrane
  Notes:
  - ''
  - ''
Skillet-DUF2809:
  Loci: 2472
  Alternative_name:
  - ''
  - ''
  Display_name: Skillet-DUF2809
  Include: 1
  Function:
  - Exopolysaccharide
  - Cell membrane
  Notes:
  - ''
  - ''
Skillet-DUF2809(frag):
  Loci: 32
  Alternative_name:
  - ''
  - ''
  Display_name: Skillet-DUF2809
  Include: 1
  Function:
  - Exopolysaccharide
  - Cell membrane
  Notes:
  - ''
  - ''
Skillet-DUF2809-i:
  Loci: 21
  Alternative_name:
  - ''
  - ''
  Display_name: Skillet-DUF2809
  Include: 1
  Function:
  - Exopolysaccharide
  - Cell membrane
  Notes:
  - ''
  - ''
Spo0M:
  Loci: 1
  Alternative_name:
  - ''
  - ''
  Display_name: Spo0M
  Include: 0
  Function:
  - ''
  - ''
  Notes:
  - ''
  - ''
SpvB:
  Loci: 3
  Alternative_name:
  - ''
  - ''
  Display_name: SPVB
  Include: 1
  Function: Biological conflict
  Notes:
  - ''
  - ''
Squalene/phytoene-synthase:
  Loci: 40
  Alternative_name:
  - ''
  - ''
  Display_name: Squalene/phytoene-synthase
  Include: 1
  Function: Isoprenoid metabolism
  Notes: component of Wok-associating carotenoid biosynthesis module
Steroid_dh:
  Loci: 1
  Alternative_name:
  - ''
  - ''
  Display_name: Steroid_dh
  Include: 0
  Function:
  - ''
  - ''
  Notes:
  - ''
  - ''
Subtilisin:
  Loci: 2
  Alternative_name:
  - ''
  - ''
  Display_name: Subtilisin
  Include: 1
  Function:
  - Biological conflict
  - Proteolysis
  Notes:
  - ''
  - ''
Succ_CoA_lig:
  Loci: 72
  Alternative_name:
  - ''
  - ''
  Display_name: Acyl-CoA-ligase
  Include: 1
  Function: Biological conflict
  Notes: found in YfiM-1 systems predicted to function in antibacterial membrane-targeting
    peptide resistance
Sulfatase:
  Loci: 12
  Alternative_name:
  - ''
  - ''
  Display_name: Alk-phosphatase
  Include: 1
  Function:
  - Sugar metabolism
  - Exopolysaccharide
  Notes: Relatively rare association of an alkaline phosphatase sometimes directly
    fused to VanZ
Synaptojanin:
  Loci: 28
  Alternative_name:
  - ''
  - ''
  Display_name: Synaptojanin
  Include: 1
  Function:
  - Cell membrane
  - Miscellaneous
  Notes: Associates with a cardiolipin synthase of the HKD family or the Wok Lipocone.
    Another synaptojanin-like domain is found to associate with YfiM-Griddle, in a
    less clear functional role.
Synaptojanin-like:
  Loci: 151
  Alternative_name:
  - ''
  - ''
  Display_name: Synaptojanin
  Include: 1
  Function:
  - Cell membrane
  - Miscellaneous
  Notes: Associates with a cardiolipin synthase of the HKD family or the Wok Lipocone.
    Another synaptojanin-like domain is found to associate with YfiM-Griddle, in a
    less clear functional role.
T2SSG:
  Loci: 15
  Alternative_name:
  - ''
  - ''
  Display_name: T2SSG
  Include: 1
  Function: Secretion
  Notes:
  - ''
  - ''
T6SS-SciN-like-beta-sandwich:
  Loci: 61
  Alternative_name:
  - ''
  - ''
  Display_name: beta-sandwich
  Include: 1
  Function: Adhesion/extracellular matrix
  Notes:
  - ''
  - ''
T6SS-tip-protein-VgrG:
  Loci: 47
  Alternative_name:
  - ''
  - ''
  Display_name: VgrG
  Include: 1
  Function:
  - Biological conflict
  - Secretion
  Notes:
  - ''
  - ''
T6SS_HCP:
  Loci: 18
  Alternative_name:
  - ''
  - ''
  Display_name: HCP
  Include: 1
  Function:
  - Biological conflict
  - Secretion
  Notes: Type 6 Secretion System component
TGF_beta_GS:
  Loci: 1
  Alternative_name:
  - ''
  - ''
  Display_name: TGF_beta_GS
  Include: 0
  Function:
  - ''
  - ''
  Notes:
  - ''
  - ''
TGase:
  Loci: 24
  Alternative_name:
  - ''
  - ''
  Display_name: TGase
  Include: 1
  Function: Exopolysaccharide
  Notes: Secreted TransGlycosylase component of Skillet-DUF2809 gene neighborhood
    under control of helix+6TM and wHTH regulatory switch
TIKI-like:
  Loci: 1
  Alternative_name:
  - ''
  - ''
  Display_name: TIKI-like
  Include: 0
  Function:
  - ''
  - ''
  Notes:
  - ''
  - ''
TIM-barrel:
  Loci: 1
  Alternative_name:
  - ''
  - ''
  Display_name: TIM-barrel
  Include: 0
  Function:
  - ''
  - ''
  Notes:
  - ''
  - ''
TM:
  Loci: 1
  Alternative_name:
  - ''
  - ''
  Display_name: TM
  Include: 0
  Function:
  - ''
  - ''
  Notes:
  - ''
  - ''
TM(frag):
  Loci: 28
  Alternative_name:
  - ''
  - ''
  Display_name: TM(frag)
  Include: 0
  Function:
  - ''
  - ''
  Notes:
  - ''
  - ''
TM(frag?):
  Loci: 4
  Alternative_name:
  - ''
  - ''
  Display_name: TM(frag?)
  Include: 0
  Function:
  - ''
  - ''
  Notes:
  - ''
  - ''
TM(fragment):
  Loci: 12
  Alternative_name:
  - ''
  - ''
  Display_name: TM(fragment)
  Include: 0
  Function:
  - ''
  - ''
  Notes:
  - ''
  - ''
TM-Imm-Wnt:
  Loci: 13
  Alternative_name:
  - ''
  - ''
  Display_name: Imm-4TM
  Include: 1
  Function: Biological conflict
  Notes:
  - ''
  - ''
TM-Prolipoprotein-diacylglyceryl-transferase:
  Loci: 12
  Alternative_name:
  - ''
  - ''
  Display_name: lgt
  Include: 1
  Function:
  - Biological conflict
  - Exopolysaccharide
  - Cell membrane
  Notes: Prolipoprotein diacylglyceryl transferase found in Prok-TelC-NAGPA sugar
    metabolism gene neighborhoods. Known to act in canonical lipobox anchoring pathway.
TM-Prolipoprotein-diacylglyceryl-transferase-?:
  Loci: 1
  Alternative_name:
  - ''
  - ''
  Display_name: lgt
  Include: 1
  Function:
  - Biological conflict
  - Exopolysaccharide
  - Cell membrane
  Notes: Prolipoprotein diacylglyceryl transferase found in Prok-TelC-NAGPA sugar
    metabolism gene neighborhoods. Known to act in canonical lipobox anchoring pathway.
TM-imm:
  Loci: 4
  Alternative_name:
  - ''
  - ''
  Display_name: Imm-4TM
  Include: 1
  Function: Biological conflict
  Notes:
  - ''
  - ''
TM-region:
  Loci: 252
  Alternative_name:
  - ''
  - ''
  Display_name: TM-region
  Include: 0
  Function:
  - ''
  - ''
  Notes:
  - ''
  - ''
TM-rich:
  Loci: 2
  Alternative_name:
  - ''
  - ''
  Display_name: TM-rich
  Include: 0
  Function:
  - ''
  - ''
  Notes:
  - ''
  - ''
TM-rich2:
  Loci: 69
  Alternative_name:
  - ''
  - ''
  Display_name: TM-rich2
  Include: 0
  Function:
  - ''
  - ''
  Notes:
  - ''
  - ''
TM-rich?:
  Loci: 3
  Alternative_name:
  - ''
  - ''
  Display_name: TM-rich?
  Include: 0
  Function:
  - ''
  - ''
  Notes:
  - ''
  - ''
TM?:
  Loci: 5
  Alternative_name:
  - ''
  - ''
  Display_name: TM?
  Include: 0
  Function:
  - ''
  - ''
  Notes:
  - ''
  - ''
TMs:
  Loci: 1
  Alternative_name:
  - ''
  - ''
  Display_name: TMs
  Include: 0
  Function:
  - ''
  - ''
  Notes:
  - ''
  - ''
TPM-like:
  Loci: 6
  Alternative_name:
  - ''
  - ''
  Display_name: TPM
  Include: 1
  Function:
  - Biological conflict
  - Secretion
  Notes:
  - Domain in predicted novel secretory/delivery mechanism for Prok-TelC toxins.
  - Incorrectly annotated as a phosphatase in some profile databases
TPR-like-repeats:
  Loci: 4
  Alternative_name:
  - ''
  - ''
  Display_name: TPRs
  Include: 1
  Function: Adhesion/extracellular matrix
  Notes:
  - ''
  - ''
TPR-repeats:
  Loci: 10
  Alternative_name:
  - ''
  - ''
  Display_name: TPRs
  Include: 1
  Function: Adhesion/extracellular matrix
  Notes:
  - ''
  - ''
TPRs:
  Loci: 114
  Alternative_name:
  - ''
  - ''
  Display_name: TPRs
  Include: 1
  Function: Adhesion/extracellular matrix
  Notes:
  - ''
  - ''
TPS:
  Loci: 2
  Alternative_name:
  - ''
  - ''
  Display_name: TPS
  Include: 0
  Function:
  - ''
  - ''
  Notes:
  - ''
  - ''
TSP-repeats:
  Loci: 13
  Alternative_name:
  - ''
  - ''
  Display_name: TSP-repeats
  Include: 0
  Function:
  - ''
  - ''
  Notes:
  - ''
  - ''
TSP3-like:
  Loci: 2
  Alternative_name:
  - ''
  - ''
  Display_name: TSP3-like
  Include: 0
  Function:
  - ''
  - ''
  Notes:
  - ''
  - ''
TSP3-repeats:
  Loci: 1
  Alternative_name:
  - ''
  - ''
  Display_name: TSP3-repeats
  Include: 0
  Function:
  - ''
  - ''
  Notes:
  - ''
  - ''
TULIP-l:
  Loci: 1
  Alternative_name:
  - ''
  - ''
  Display_name: TULIP
  Include: 1
  Function: Outer membrane
  Notes:
  - OM lipid chaperone domain
  - Directly fused to ClaspCone-1, predicted to act on TULIP-bound lipid
TULIP-like:
  Loci: 634
  Alternative_name:
  - ''
  - ''
  Display_name: TULIP
  Include: 1
  Function: Outer membrane
  Notes:
  - OM lipid chaperone domain
  - Directly fused to ClaspCone-1, predicted to act on TULIP-bound lipid
TY-Chap-like:
  Loci: 19
  Alternative_name:
  - ''
  - ''
  Display_name: TY-Chaperone
  Include: 1
  Function: Miscellaneous
  Notes:
  - Observed in gene neighborhood with YfiM-DUF2279 and TamB-like outer membrane translocation
    complex beta-taco fold domain.
  - Potentially involved as lipid OM chaperone
TamB_beta-taco-porin:
  Loci: 34
  Alternative_name:
  - ''
  - ''
  Display_name: TamB-porin
  Include: 1
  Function: Outer membrane
  Notes:
  - OM translocase subunit of the beta-taco fold
  - Observed in gene neighborhood with YfiM-DUF2279 and TY-Chaperone domain.
Teichoic-acid-transferase-TagU:
  Loci: 186
  Alternative_name:
  - ''
  - ''
  Display_name: TA-TFase-TagU
  Include: 1
  Function:
  - 'Exopolysaccharide'
  - 'Peptidoglycan'
  - 'Cell membrane'
  Notes:
  - 'Teichoic-acid transferase that attaches WTAs outside of the cell'
  - ''
TerB-like:
  Loci: 4
  Alternative_name:
  - ''
  - ''
  Display_name: TerB-like
  Include: 0
  Function:
  - ''
  - ''
  Notes:
  - ''
  - ''
TetR:
  Loci: 57
  Alternative_name:
  - ''
  - ''
  Display_name: TetR
  Include: 1
  Function:
  - Transcription
  - Signaling
  Notes: Sometimes fused to HTH in Skillet-2 HTH and helix+TM switch-controlled neighborhoods
Thioredoxin:
  Loci: 69
  Alternative_name:
  - ''
  - ''
  Display_name: Thioredoxin
  Include: 1
  Function: Biological conflict
  Notes: found in YfiM-1 systems predicted to function in antibacterial membrane-targeting
    peptide resistance
TipC-like-imm:
  Loci: 116
  Alternative_name:
  - ''
  - ''
  Display_name: Imm-TipC
  Include: 1
  Function: Biological conflict
  Notes:
  - ''
  - ''
TolB-N-like:
  Loci: 12
  Alternative_name:
  - ''
  - ''
  Display_name: TolB-N
  Include: 1
  Function: Outer membrane
  Notes:
  - ''
  - ''
TonB-C:
  Loci: 818
  Alternative_name:
  - ''
  - ''
  Display_name: TonB-C
  Include: 1
  Function:
  - Outer membrane
  - Exopolysaccharide
  - Secretion
  Notes: VanZ-associating system predicted to be involved in outer membrane exopolysaccharide
    transport and maturation
TonB-C(frag):
  Loci: 54
  Alternative_name:
  - ''
  - ''
  Display_name: TonB-C
  Include: 1
  Function:
  - Outer membrane
  - Exopolysaccharide
  - Secretion
  Notes: VanZ-associating system predicted to be involved in outer membrane exopolysaccharide
    transport and maturation
Tox-NucA:
  Loci: 2
  Alternative_name:
  - ''
  - ''
  Display_name: Tox-NucA
  Include: 1
  Function:
  - 'Biological conflict'
  - ''
  Notes:
  - ''
  - ''
Transket_C:
  Loci: 1
  Alternative_name:
  - ''
  - ''
  Display_name: Transket_C
  Include: 0
  Function:
  - ''
  - ''
  Notes:
  - ''
  - ''
Transket_pyr:
  Loci: 1
  Alternative_name:
  - ''
  - ''
  Display_name: Transket_pyr
  Include: 0
  Function:
  - ''
  - ''
  Notes:
  - ''
  - ''
Transketolase_N:
  Loci: 1
  Alternative_name:
  - ''
  - ''
  Display_name: Transketolase_N
  Include: 0
  Function:
  - ''
  - ''
  Notes:
  - ''
  - ''
Trypsin:
  Loci: 2
  Alternative_name:
  - ''
  - ''
  Display_name: Trypsin
  Include: 0.0
  Function:
  - ''
  - ''
  Notes:
  - ''
  - ''
TsaE:
  Loci: 2
  Alternative_name:
  - ''
  - ''
  Display_name: TsaE
  Include: 0
  Function:
  - ''
  - ''
  Notes:
  - ''
  - ''
UDP-N-acetylglucosamine-dehyd:
  Loci: 199
  Alternative_name:
  - UDP-N-acetylglucosamine 4,6-dehydratase
  - PseB-like
  Display_name: UDP-N-acetylglucosamine-dehyd
  Include: 1
  Function: Sugar metabolism
  Notes: UDP-N-acetylglucosamine 4,6-dehydratase or PseB-like
UDP-glucose/GDP-mannose-dehydrogenase:
  Loci: 6
  Alternative_name:
  - ''
  - ''
  Display_name: UDP-glucose/GDP-mannose-dehydrogenase
  Include: 1
  Function: Sugar metabolism
  Notes:
  - ''
  - ''
UPF0242:
  Loci: 1
  Alternative_name:
  - ''
  - ''
  Display_name: UPF0242
  Include: 0
  Function:
  - ''
  - ''
  Notes:
  - ''
  - ''
URI:
  Loci: 16
  Alternative_name:
  - ''
  - ''
  Display_name: URI
  Include: 0
  Function:
  - ''
  - ''
  Notes:
  - ''
  - ''
UbiA:
  Loci: 54
  Alternative_name:
  - ''
  - ''
  Display_name: UbiA-prenylTFase
  Include: 1
  Function:
  - Isoprenoid metabolism
  - Cell membrane
  Notes: Associates with several isoprenoid-related Lipocone pathways
UbiA-prenyltransferase:
  Loci: 47
  Alternative_name:
  - ''
  - ''
  Display_name: UbiA-prenylTFase
  Include: 1
  Function:
  - Isoprenoid metabolism
  - Cell membrane
  Notes: Associates with several isoprenoid-related Lipocone pathways
UvrC_HhH_N:
  Loci: 6
  Alternative_name:
  - ''
  - ''
  Display_name: UvrC_HhH_N
  Include: 0
  Function:
  - ''
  - ''
  Notes:
  - ''
  - ''
UvrD-helicase:
  Loci: 19
  Alternative_name:
  - ''
  - ''
  Display_name: UvrD-helicase
  Include: 0
  Function:
  - ''
  - ''
  Notes:
  - ''
  - ''
UvrD_C:
  Loci: 17
  Alternative_name:
  - ''
  - ''
  Display_name: UvrD-C
  Include: 0
  Function:
  - ''
  - ''
  Notes:
  - ''
  - ''
UvrD_C(frag):
  Loci: 3
  Alternative_name:
  - ''
  - ''
  Display_name: UvrD-C
  Include: 0
  Function:
  - ''
  - ''
  Notes:
  - ''
  - ''
VWA:
  Loci: 1
  Alternative_name:
  - ''
  - ''
  Display_name: vWA
  Include: 0
  Function:
  - Biological conflict
  - Adhesion/extracellular matrix
  Notes:
  - 'found in conflict contexts: previously described polymorphic toxin-like secretion/delivery
    system featuring ZU5 fusion with Prok-TelC as the toxin tip and invertebrate fusions
    proteins of Met-TelC.'
  - Also found adjacent to Skillet-3 with no clear conflict connection
VWA_2:
  Loci: 1
  Alternative_name:
  - ''
  - ''
  Display_name: vWA
  Include: 1
  Function:
  - Biological conflict
  - Adhesion/extracellular matrix
  Notes:
  - 'found in conflict contexts: previously described polymorphic toxin-like secretion/delivery
    system featuring ZU5 fusion with Prok-TelC as the toxin tip and invertebrate fusions
    proteins of Met-TelC.'
  - Also found adjacent to Skillet-3 with no clear conflict connection
VWD:
  Loci: 5
  Alternative_name:
  - ''
  - ''
  Display_name: VWD
  Include: 1
  Function:
  - Biological conflict
  - Adhesion/extracellular matrix
  Notes: predicted to function in Prok-SAA toxin secretion/delivery
VanA/VanG:
  Loci: 20
  Alternative_name:
  - ''
  - ''
  Display_name: VanA/VanG
  Include: 1
  Function: Biological conflict
  Notes: Vancomycin resistance
VanH-like:
  Loci: 35
  Alternative_name:
  - ''
  - ''
  Display_name: VanH
  Include: 1
  Function: Biological conflict
  Notes: Vancomycin resistance
VanT:
  Loci: 2
  Alternative_name:
  - ''
  - ''
  Display_name: VanT
  Include: 1
  Function: Biological conflict
  Notes: Vancomycin resistance
VanT-N:
  Loci: 2
  Alternative_name:
  - ''
  - ''
  Display_name: VanT-N
  Include: 0
  Function:
  - ''
  - ''
  Notes:
  - ''
  - ''
VanX:
  Loci: 9
  Alternative_name:
  - ''
  - ''
  Display_name: VanX
  Include: 1
  Function: Biological conflict
  Notes: Vancomycin resistance
VanY:
  Loci: 126
  Alternative_name:
  - ''
  - ''
  Display_name: VanY
  Include: 1
  Function:
  - Biological conflict
  - Peptidoglycan
  - Proteolysis
  Notes:
  - Vancomycin resistance
  - Combines with VanZ in vancomycin supplementary resistance operons, predicted here
    to remove extracellular D-ala-D-ala linkages that escape cytoplasmic processing/removal
VanY-like:
  Loci: 42
  Alternative_name:
  - ''
  - ''
  Display_name: VanY
  Include: 1
  Function:
  - Biological conflict
  - Peptidoglycan
  - Proteolysis
  Notes:
  - Vancomycin resistance
  - Combines with VanZ in vancomycin supplementary resistance operons, predicted here
    to remove extracellular D-ala-D-ala linkages that escape cytoplasmic processing/removal
VanZ:
  Loci: 5
  Alternative_name:
  - ''
  - ''
  Display_name: VanZ
  Include: 0
  Function:
  - ''
  - ''
  Notes:
  - ''
  - ''
VanZ(frag):
  Loci: 8
  Alternative_name:
  - ''
  - ''
  Display_name: VanZ(frag)
  Include: 0
  Function:
  - ''
  - ''
  Notes:
  - ''
  - ''
VanZ-1:
  Loci: 5619
  Alternative_name:
  - ''
  - ''
  Display_name: VanZ-1
  Include: 1
  Function:
  - Peptidoglycan
  - Exopolysaccharide
  - Cell membrane
  - Signaling
  - Biological conflict
  Notes: Linked to a range of functional roles including peptidoglycan and/or polysaccharide
    transferase activity, vancomycin resistance, toxin position in polymorphic toxin
    systems, signal transduction modules.
VanZ-1(frag):
  Loci: 3
  Alternative_name:
  - ''
  - ''
  Display_name: VanZ-1
  Include: 1
  Function:
  - Peptidoglycan
  - Exopolysaccharide
  - Cell membrane
  - Signaling
  - Biological conflict
  Notes: Linked to a range of functional roles including peptidoglycan and/or polysaccharide
    transferase activity, vancomycin resistance, toxin position in polymorphic toxin
    systems, signal transduction modules.
VanZ-2:
  Loci: 16207
  Alternative_name:
  - ''
  - ''
  Display_name: VanZ-2
  Include: 1
  Function:
  - Peptidoglycan
  - Exopolysaccharide
  - Cell membrane
  - Signaling
  - Biological conflict
  Notes: Linked to a range of functional roles including peptidoglycan and/or polysaccharide
    transferase activity, vancomycin resistance, toxin position in polymorphic toxin
    systems, signal transduction modules.
VanZ-2(frag):
  Loci: 503
  Alternative_name:
  - ''
  - ''
  Display_name: VanZ-2
  Include: 1
  Function:
  - Peptidoglycan
  - Exopolysaccharide
  - Cell membrane
  - Signaling
  - Biological conflict
  Notes: Linked to a range of functional roles including peptidoglycan and/or polysaccharide
    transferase activity, vancomycin resistance, toxin position in polymorphic toxin
    systems, signal transduction modules.
VanZ-assorted-associations:
  Loci: 12
  Alternative_name:
  - ''
  - ''
  Display_name: VanZ-assorted-associations
  Include: 0
  Function:
  - ''
  - ''
  Notes:
  - ''
  - ''
VanZ-i:
  Loci: 490
  Alternative_name:
  - ''
  - ''
  Display_name: VanZ-i
  Include: 1
  Function:
  - Peptidoglycan
  - Exopolysaccharide
  - Cell membrane
  - Signaling
  - Biological conflict
  Notes: inactive version of VanZ
VanZ-u:
  Loci: 28
  Alternative_name:
  - ''
  - ''
  Display_name: VanZ-u
  Include: 0
  Function:
  - Anchor
  - ''
  Notes:
  - ''
  - ''
VanZ-u(frag):
  Loci: 1
  Alternative_name:
  - ''
  - ''
  Display_name: VanZ-u(frag)
  Include: 0
  Function:
  - ''
  - ''
  Notes:
  - ''
  - ''
WSN:
  Loci: 1
  Alternative_name:
  - ''
  - ''
  Display_name: WSN
  Include: 0
  Function:
  - ''
  - ''
  Notes:
  - ''
  - ''
WXG:
  Loci: 230
  Alternative_name:
  - ''
  - ''
  Display_name: WXG
  Include: 1
  Function:
  - Biological conflict
  - Secretion
  Notes:
  - ''
  - ''
WaaL-like-ligase:
  Loci: 61
  Alternative_name:
  - ''
  - ''
  Display_name: WaaL-ligase
  Include: 1
  Function:
  - Exopolysaccharide
  - Cell membrane
  Notes: found in exopolysaccharide maturation/assembly pathways with VanZ-1 and VanZ-2.
WaaL-lipidA-ligase:
  Loci: 260
  Alternative_name:
  - ''
  - ''
  Display_name: WaaL-ligase
  Include: 1
  Function:
  - Exopolysaccharide
  - Cell membrane
  Notes: found in exopolysaccharide maturation/assembly pathways with VanZ-1 and VanZ-2.
WecB/rrfE/mnaA-epimerase:
  Loci: 160
  Alternative_name:
  - ''
  - ''
  Display_name: WecB-epimerase
  Include: 1
  Function: Sugar metabolism
  Notes:
  - WecB/rrfE/mnaA-epimerase
  - UDP-N-acetylglucosamine 2-epimerase
WecC-like-oxidoreductase:
  Loci: 259
  Alternative_name:
  - ''
  - ''
  Display_name: WecC-oxidoreductase
  Include: 1
  Function: Sugar metabolism
  Notes:
  - ''
  - ''
WecG/TagA/CpsF-family-GTase:
  Loci: 77
  Alternative_name:
  - ''
  - ''
  Display_name: WecG-CpsF-GTase
  Include: 1
  Function: Sugar metabolism
  Notes:
  - WecG/TagA/CpsF-family-glycosyltransferase
  - N-acetylglucosaminyldiphosphoundecaprenol N-acetyl-beta-D-mannosaminyltransferase
  - UDP-N-acetyl-D-mannosamine transferase
WfgD/WfaP-like-undecaprenol-glucosyltferase:
  Loci: 263
  Alternative_name:
  - UDP-Glc:alpha-D-GlcNAc-glucosaminyl-diphosphoundecaprenol beta-1,3-glucosyltransferase
  - ''
  Display_name: WfgD-WfaP-undecaprenol-glucosylTFase
  Include: 1
  Function:
  - Exopolysaccharide
  - Sugar metabolism
  Notes:
  - o-antigen-sugar[glucosyl]-adding-glucosyltransferase
  - UDP-Glc:alpha-D-GlcNAc-glucosaminyl-diphosphoundecaprenol
  - beta-1,3-glucosyltransferase
Wok-DUF2238:
  Loci: 4906
  Alternative_name:
  - ''
  - ''
  Display_name: Wok-DUF2238
  Include: 1
  Function:
  - Isoprenoid metabolism
  - Cell membrane
  Notes:
  - ''
  - ''
Wok-DUF2238(frag):
  Loci: 120
  Alternative_name:
  - ''
  - ''
  Display_name: Wok-DUF2238
  Include: 1
  Function:
  - Isoprenoid metabolism
  - Cell membrane
  Notes:
  - ''
  - ''
Wok-DUF2238-i:
  Loci: 220
  Alternative_name:
  - ''
  - ''
  Display_name: Wok-DUF2238
  Include: 1
  Function:
  - Isoprenoid metabolism
  - Cell membrane
  Notes:
  - ''
  - ''
Wok-DUF22382:
  Loci: 3
  Alternative_name:
  - ''
  - ''
  Display_name: Wok-DUF2238
  Include: 1
  Function:
  - Isoprenoid metabolism
  - Cell membrane
  Notes:
  - ''
  - ''
Wzc/etk/CpsD-like-Nterm-chain-length-determ:
  Loci: 125
  Alternative_name:
  - ''
  - ''
  Display_name: Wzc-CpsD-N
  Include: 1
  Function:
  - Exopolysaccharide
  - Cell membrane
  Notes: Wzc/etk/CpsD-like N-terminal chain-length determination domain
Wzc/etk/CpsD-like-P-loop-kinase:
  Loci: 335
  Alternative_name:
  - ''
  - ''
  Display_name: Wzc-CpsD-kinase
  Include: 1
  Function:
  - Exopolysaccharide
  - Cell membrane
  Notes:
  - Wzc/etk/CpsD-like P-loop-kinase
  - CpsD/CapB family tyrosine-protein kinase
Wzc/etk/CpsD-like-chain-length-determ:
  Loci: 134
  Alternative_name:
  - ''
  - ''
  Display_name: Wzc-CpsD-N
  Include: 1
  Function:
  - Exopolysaccharide
  - Cell membrane
  Notes: Wzc/etk/CpsD-like N-terminal chain-length determination domain
Wzy_C-O-antigen-ligase:
  Loci: 15
  Alternative_name:
  - ''
  - ''
  Display_name: WzyC-O-antigen-ligase
  Include: 1
  Function:
  - Exopolysaccharide
  - Cell membrane
  Notes:
  - ''
  - ''
Wzz:
  Loci: 1
  Alternative_name:
  - ''
  - ''
  Display_name: Wzc-CpsD-kinase
  Include: 1
  Function:
  - Exopolysaccharide
  - Cell membrane
  Notes:
  - Wzc/etk/CpsD-like P-loop-kinase
  - CpsD/CapB family tyrosine-protein kinase
Wzz-polysaccharide-kinase:
  Loci: 7
  Alternative_name:
  - ''
  - ''
  Display_name: Wzc-CpsD-kinase
  Include: 1
  Function:
  - Exopolysaccharide
  - Cell membrane
  Notes:
  - Wzc/etk/CpsD-like P-loop-kinase
  - CpsD/CapB family tyrosine-protein kinase
X-Tfes_XVIPCD:
  Loci: 13
  Alternative_name:
  - ''
  - ''
  Display_name: X-Tfes
  Include: 1
  Function: Biological conflict
  Notes:
  - ''
  - ''
Ybfg_C:
  Loci: 1
  Alternative_name:
  - ''
  - ''
  Display_name: Ybfg_C
  Include: 0
  Function:
  - ''
  - ''
  Notes:
  - ''
  - ''
YceG-MltG-lytic-transglycosylase:
  Loci: 5
  Alternative_name:
  - ''
  - ''
  Display_name: MltG-endolytic-TGase
  Include: 1
  Function:
  - Exopolysaccharide
  - Outer membrane
  - Peptidoglycan
  Notes: Component of YfiM-DUF2279-containing pathway predicted to function in extension
    or cleavage of outer membrane polysaccharide
YdjM-hydrolase:
  Loci: 63
  Alternative_name:
  - ''
  - ''
  Display_name: YdjM-hydrolase
  Include: 1
  Function:
  - Cell membrane
  - Biological conflict
  Notes:
  - linked to toxin activity in other studies, here YdjM is found in a two-gene island
    with the Wok Lipocone
  - possible support for a role for Wok in Biological conflict contexts
YfiM:
  Loci: 26
  Alternative_name:
  - ''
  - ''
  Display_name: YfiM-1
  Include: 1
  Function:
  - Isoprenoid metabolism
  - Biological conflict
  Notes:
  - ''
  - ''
YfiM-1:
  Loci: 494
  Alternative_name:
  - ''
  - ''
  Display_name: YfiM-1
  Include: 1
  Function:
  - Isoprenoid metabolism
  - Biological conflict
  Notes:
  - ''
  - ''
YfiM-DUF2279:
  Loci: 1341
  Alternative_name:
  - ''
  - ''
  Display_name: YfiM-DUF2279
  Include: 1
  Function:
  - Outer membrane
  - Exopolysaccharide
  Notes:
  - ''
  - ''
YfiM-DUF3943-Griddle:
  Loci: 1097
  Alternative_name:
  - ''
  - ''
  Display_name: YfiM-Griddle
  Include: 1
  Function:
  - Outer membrane
  - Exopolysaccharide
  Notes:
  - ''
  - ''
YfiM-DUF3943-Griddle(frag):
  Loci: 37
  Alternative_name:
  - ''
  - ''
  Display_name: YfiM-Griddle
  Include: 1
  Function:
  - Outer membrane
  - Exopolysaccharide
  Notes:
  - ''
  - ''
YggU:
  Loci: 7
  Alternative_name:
  - ''
  - ''
  Display_name: YggU
  Include: 0
  Function:
  - ''
  - ''
  Notes:
  - ''
  - ''
YibE_F:
  Loci: 1
  Alternative_name:
  - ''
  - ''
  Display_name: YibE_F
  Include: 0
  Function:
  - ''
  - ''
  Notes:
  - ''
  - ''
YidC_periplas_b_sandwich:
  Loci: 1
  Alternative_name:
  - ''
  - ''
  Display_name: beta-sandwich
  Include: 1
  Function: Adhesion/extracellular matrix
  Notes:
  - ''
  - ''
YjbR-CyaY-like:
  Loci: 8
  Alternative_name:
  - ''
  - ''
  Display_name: YjbR-CyaY-like
  Include: 0
  Function:
  - ''
  - ''
  Notes:
  - ''
  - ''
YjeF_N-Rossmann:
  Loci: 6
  Alternative_name:
  - ''
  - ''
  Display_name: YjeF-N
  Include: 1
  Function:
  - Miscellaneous
  - Signaling
  Notes:
  - likely enzyme
  - fused to VanZ and RDD enzymes in possible signaling module
YkuD-LD_transpeptidase-like:
  Loci: 1
  Alternative_name:
  - ''
  - ''
  Display_name: YkuD-LD_transpeptidase-like
  Include: 0
  Function:
  - ''
  - ''
  Notes:
  - ''
  - ''
YycI-like:
  Loci: 124
  Alternative_name:
  - ''
  - ''
  Display_name: YycI
  Include: 1
  Function:
  - Adhesion/extracellular matrix
  - Signaling
  Notes:
  - predicted to project into periplasmic space
  - fused to VanZ in possible signaling module
ZU5:
  Loci: 25
  Alternative_name:
  - ''
  - ''
  Display_name: ZU5
  Include: 1
  Function:
  - Biological conflict
  - Secretion
  Notes:
  - ''
  - ''
ZapB:
  Loci: 9
  Alternative_name:
  - ''
  - ''
  Display_name: ZapB
  Include: 0
  Function:
  - ''
  - ''
  Notes:
  - ''
  - ''
Zn-meander-repeats:
  Loci: 34
  Alternative_name:
  - ''
  - ''
  Display_name: Zn-meander-repeats
  Include: 0
  Function:
  - ''
  - ''
  Notes:
  - ''
  - ''
ZnF:
  Loci: 2
  Alternative_name:
  - ''
  - ''
  Display_name: ZnF
  Include: 1
  Function: Biological conflict
  Notes: predominantly found in conflict contexts, including NAGPA and Prok-TelC large
    proteins
ZnF-repeats:
  Loci: 10
  Alternative_name:
  - ''
  - ''
  Display_name: ZnF
  Include: 1
  Function: Biological conflict
  Notes: predominantly found in conflict contexts, including NAGPA and Prok-TelC large
    proteins
ZnR:
  Loci: 361
  Alternative_name:
  - ''
  - ''
  Display_name: ZnR
  Include: 1
  Function:
  - Transcription
  - Signaling
  Notes: found in signaling modules, predicted to initiate a response via DNA-binding
    and altering of transcriptional programs
Zu5-vWA-imm:
  Loci: 10
  Alternative_name:
  - ''
  - ''
  Display_name: Imm-ZU5-vWA
  Include: 1
  Function: Biological conflict
  Notes:
  - ''
  - ''
a-helical:
  Loci: 11
  Alternative_name:
  - ''
  - ''
  Display_name: a-helical
  Include: 0
  Function:
  - ''
  - ''
  Notes:
  - ''
  - ''
a/b-repeats:
  Loci: 1
  Alternative_name:
  - ''
  - ''
  Display_name: a/b-repeats
  Include: 0
  Function:
  - ''
  - ''
  Notes:
  - ''
  - ''
acetyl-CoA_C-acetyltransferase:
  Loci: 4
  Alternative_name:
  - ''
  - ''
  Display_name: acetyl-CoA_C-acetyltransferase
  Include: 0
  Function:
  - ''
  - ''
  Notes:
  - ''
  - ''
acyl-CoA_dehydrogenase:
  Loci: 18
  Alternative_name:
  - ''
  - ''
  Display_name: acyl-CoA_dehydrogenase
  Include: 0
  Function:
  - ''
  - ''
  Notes:
  - ''
  - ''
acyltransferase-TM:
  Loci: 3
  Alternative_name:
  - ''
  - ''
  Display_name: acyltransferase-TM
  Include: 0
  Function:
  - ''
  - ''
  Notes:
  - ''
  - ''
'acyltransferase-TM ':
  Loci: 1
  Alternative_name:
  - ''
  - ''
  Display_name: 'acyltransferase-TM '
  Include: 0
  Function:
  - ''
  - ''
  Notes:
  - ''
  - ''
alpha-L-rhamnosidase-like:
  Loci: 24
  Alternative_name:
  - ''
  - ''
  Display_name: alpha-L-rhamnosidase-like
  Include: 1
  Function: Biological conflict
  Notes:
  - Glycosidase enzyme likely hydrolyzing O- and S-glycosyl compounds
  - Observed in Min-Wnt secreted toxin systems
alpha-beta:
  Loci: 1
  Alternative_name:
  - ''
  - ''
  Display_name: alpha-beta
  Include: 0
  Function:
  - ''
  - ''
  Notes:
  - ''
  - ''
alpha-helical-region:
  Loci: 1
  Alternative_name:
  - ''
  - ''
  Display_name: alpha-helical-region
  Include: 0
  Function:
  - ''
  - ''
  Notes:
  - ''
  - ''
alpha-helix:
  Loci: 7
  Alternative_name:
  - ''
  - ''
  Display_name: alpha-helix
  Include: 0
  Function:
  - ''
  - ''
  Notes:
  - ''
  - ''
alpha/beta-unknown:
  Loci: 2
  Alternative_name:
  - ''
  - ''
  Display_name: alpha/beta-unknown
  Include: 0
  Function:
  - ''
  - ''
  Notes:
  - ''
  - ''
amidophosphoribosyltransferase:
  Loci: 64
  Alternative_name:
  - ''
  - ''
  Display_name: amidophosphoribosylTFase
  Include: 1
  Function: Isoprenoid metabolism
  Notes: part of YfiM-1-containing neighborhoods with UbiA
aspartate-tRNA_ligase:
  Loci: 12
  Alternative_name:
  - ''
  - ''
  Display_name: aspartate-tRNA_ligase
  Include: 0
  Function:
  - ''
  - ''
  Notes:
  - ''
  - ''
b-barrel:
  Loci: 8
  Alternative_name:
  - ''
  - ''
  Display_name: b-barrel
  Include: 0
  Function:
  - ''
  - ''
  Notes:
  - ''
  - ''
b-helix:
  Loci: 22
  Alternative_name:
  - ''
  - ''
  Display_name: b-helix
  Include: 0
  Function:
  - ''
  - ''
  Notes:
  - ''
  - ''
b-meander:
  Loci: 3
  Alternative_name:
  - ''
  - ''
  Display_name: b-meander
  Include: 0
  Function:
  - ''
  - ''
  Notes:
  - ''
  - ''
b-prop:
  Loci: 20
  Alternative_name:
  - ''
  - ''
  Display_name: BPs
  Include: 1
  Function:
  - Adhesion/extracellular matrix
  - Biological conflict
  Notes: found in diverse extracellular ligand-binding contexts and occassionally
    in conflict modules
b-propeller:
  Loci: 18
  Alternative_name:
  - ''
  - ''
  Display_name: BPs
  Include: 1
  Function:
  - Adhesion/extracellular matrix
  - Biological conflict
  Notes: found in diverse extracellular ligand-binding contexts and occassionally
    in conflict modules
b-propellers:
  Loci: 2
  Alternative_name:
  - ''
  - ''
  Display_name: BPs
  Include: 1
  Function:
  - Adhesion/extracellular matrix
  - Biological conflict
  Notes: found in diverse extracellular ligand-binding contexts and occassionally
    in conflict modules
b-props:
  Loci: 9
  Alternative_name:
  - ''
  - ''
  Display_name: BPs
  Include: 1
  Function:
  - Adhesion/extracellular matrix
  - Biological conflict
  Notes: found in diverse extracellular ligand-binding contexts and occassionally
    in conflict modules
b-rich:
  Loci: 5
  Alternative_name:
  - ''
  - ''
  Display_name: b-rich
  Include: 0
  Function:
  - ''
  - ''
  Notes:
  - ''
  - ''
b-sand(insert):
  Loci: 61
  Alternative_name:
  - ''
  - ''
  Display_name: b-sand(insert)
  Include: 0
  Function:
  - ''
  - ''
  Notes:
  - ''
  - ''
b-sandwich:
  Loci: 1
  Alternative_name:
  - ''
  - ''
  Display_name: beta-sandwich
  Include: 1
  Function: Adhesion/extracellular matrix
  Notes:
  - ''
  - ''
beta-alpha-sheet:
  Loci: 2
  Alternative_name:
  - ''
  - ''
  Display_name: beta-alpha-sheet
  Include: 0
  Function:
  - ''
  - ''
  Notes:
  - ''
  - ''
beta-barrel:
  Loci: 31
  Alternative_name:
  - ''
  - ''
  Display_name: beta-barrel
  Include: 0
  Function:
  - ''
  - ''
  Notes:
  - ''
  - ''
beta-curl:
  Loci: 13
  Alternative_name:
  - ''
  - ''
  Display_name: beta-curl
  Include: 1
  Function: Cell membrane
  Notes:
  - ''
  - ''
beta-domain:
  Loci: 13
  Alternative_name:
  - ''
  - ''
  Display_name: beta-domain
  Include: 0.0
  Function:
  - ''
  - ''
  Notes:
  - ''
  - ''
beta-hairpin:
  Loci: 1
  Alternative_name:
  - ''
  - ''
  Display_name: beta-hairpin
  Include: 0
  Function:
  - ''
  - ''
  Notes:
  - ''
  - ''
beta-hairpin-tail:
  Loci: 2
  Alternative_name:
  - ''
  - ''
  Display_name: beta-hairpin-tail
  Include: 0
  Function:
  - ''
  - ''
  Notes:
  - ''
  - ''
beta-helix:
  Loci: 42
  Alternative_name:
  - ''
  - ''
  Display_name: beta-helix
  Include: 0
  Function:
  - ''
  - ''
  Notes:
  - ''
  - ''
beta-meander:
  Loci: 2
  Alternative_name:
  - ''
  - ''
  Display_name: beta-meander
  Include: 0
  Function:
  - ''
  - ''
  Notes:
  - ''
  - ''
beta-prop:
  Loci: 1
  Alternative_name:
  - ''
  - ''
  Display_name: BPs
  Include: 1
  Function:
  - Adhesion/extracellular matrix
  - Biological conflict
  Notes: found in diverse extracellular ligand-binding contexts and occassionally
    in conflict modules
beta-propeller:
  Loci: 6
  Alternative_name:
  - ''
  - ''
  Display_name: BPs
  Include: 1
  Function:
  - Adhesion/extracellular matrix
  - Biological conflict
  Notes: found in diverse extracellular ligand-binding contexts and occassionally
    in conflict modules
beta-propellers:
  Loci: 1
  Alternative_name:
  - ''
  - ''
  Display_name: BPs
  Include: 1
  Function:
  - Adhesion/extracellular matrix
  - Biological conflict
  Notes: found in diverse extracellular ligand-binding contexts and occassionally
    in conflict modules
beta-rich:
  Loci: 17
  Alternative_name:
  - ''
  - ''
  Display_name: beta-rich
  Include: 0
  Function:
  - ''
  - ''
  Notes:
  - ''
  - ''
beta-roll-repeats:
  Loci: 11
  Alternative_name:
  - ''
  - ''
  Display_name: beta-roll-repeats
  Include: 1
  Function: Adhesion/extracellular matrix
  Notes:
  - ''
  - ''
beta-sand:
  Loci: 3
  Alternative_name:
  - ''
  - ''
  Display_name: beta-sandwich
  Include: 1
  Function: Adhesion/extracellular matrix
  Notes:
  - ''
  - ''
beta-sandwich:
  Loci: 104
  Alternative_name:
  - ''
  - ''
  Display_name: beta-sandwich
  Include: 1
  Function: Adhesion/extracellular matrix
  Notes:
  - ''
  - ''
beta-sheet-rich:
  Loci: 1
  Alternative_name:
  - ''
  - ''
  Display_name: beta-sheet-rich
  Include: 0
  Function:
  - ''
  - ''
  Notes:
  - ''
  - ''
bi-helix:
  Loci: 23
  Alternative_name:
  - ''
  - ''
  Display_name: bi-helix
  Include: 0
  Function:
  - ''
  - ''
  Notes:
  - ''
  - ''
broken-hairpin:
  Loci: 27
  Alternative_name:
  - ''
  - ''
  Display_name: broken-hairpin
  Include: 1
  Function:
  - Biological conflict
  - Secretion
  Notes: novel predicted conflict effector secretion/delivery domain
cNMPBD:
  Loci: 17
  Alternative_name:
  - ''
  - ''
  Display_name: cNMPBD
  Include: 1
  Function: Signaling
  Notes:
  - fused to VanZ in predicted signal transduction module
  - predicted to project into cytoplasm
calcineurin:
  Loci: 1
  Alternative_name:
  - ''
  - ''
  Display_name: Calcineurin
  Include: 0
  Function: Miscellaneous
  Notes:
  - ''
  - ''
charge-helical-bundle:
  Loci: 33
  Alternative_name:
  - ''
  - ''
  Display_name: charge-helical-bundle
  Include: 0
  Function:
  - ''
  - ''
  Notes:
  - ''
  - ''
coiled-coil:
  Loci: 199
  Alternative_name:
  - ''
  - ''
  Display_name: coiled-coil
  Include: 0
  Function:
  - ''
  - ''
  Notes:
  - ''
  - ''
concavalin-like:
  Loci: 12
  Alternative_name:
  - ''
  - ''
  Display_name: Concanavalin
  Include: 1
  Function:
  - Adhesion/extracellular matrix
  - Exopolysaccharide
  - Signaling
  - Biological conflict
  Notes:
  - ''
  - ''
cpCone-1:
  Loci: 127
  Alternative_name:
  - ''
  - ''
  Display_name: cpCone-1
  Include: 1
  Function: Cell membrane
  Notes:
  - ''
  - ''
cpCone-1-3helix:
  Loci: 72
  Alternative_name:
  - ''
  - ''
  Display_name: cpCone-1
  Include: 1
  Function: Cell membrane
  Notes:
  - ''
  - ''
cpCone-1-no-cp:
  Loci: 19
  Alternative_name:
  - ''
  - ''
  Display_name: cpCone-1
  Include: 1
  Function: Cell membrane
  Notes:
  - ''
  - ''
cpCone-2:
  Loci: 4
  Alternative_name:
  - ''
  - ''
  Display_name: cpCone-2
  Include: 1
  Function: Cell membrane
  Notes:
  - ''
  - ''
cpCone-2-3helix:
  Loci: 37
  Alternative_name:
  - ''
  - ''
  Display_name: cpCone-2
  Include: 1
  Function: Cell membrane
  Notes:
  - ''
  - ''
cpCone-DUF2585:
  Loci: 454
  Alternative_name:
  - ''
  - ''
  Display_name: cpCone-DUF2585
  Include: 1
  Function: Cell membrane
  Notes:
  - ''
  - ''
cpCone-Loki:
  Loci: 41
  Alternative_name:
  - ''
  - ''
  Display_name: cpCone-Loki
  Include: 1
  Function: Cell membrane
  Notes:
  - ''
  - ''
cpCone-i:
  Loci: 78
  Alternative_name:
  - ''
  - ''
  Display_name: cpCone-i
  Include: 1
  Function: Cell membrane
  Notes:
  - ''
  - ''
dNK:
  Loci: 15
  Alternative_name:
  - ''
  - ''
  Display_name: Deoxynucleoside-kinase
  Include: 0.0
  Function:
  - ''
  - ''
  Notes:
  - ''
  - ''
dTDP-glucose_4,6-dehydratase:
  Loci: 7
  Alternative_name:
  - ''
  - ''
  Display_name: sugar-dehydratase
  Include: 1
  Function:
  - Sugar metabolism
  - Outer membrane
  Notes: rare occurrences in YfiM-DUF2279 neighborhoods
deoxyribodipyrimidine-photolyase:
  Loci: 10
  Alternative_name:
  - ''
  - ''
  Display_name: deoxyribodipyrimidine-photolyase
  Include: 1
  Function:
  - Miscellaneous
  - Outer membrane
  Notes:
  - rare occurrences in YfiM-DUF2279 neighborhoods
  - carbon-carbon lyase
diaminopimelate_epimerase:
  Loci: 106
  Alternative_name:
  - ''
  - ''
  Display_name: diaminopimelate-epimerase
  Include: 1
  Function:
  - Exopolysaccharide
  - Outer membrane
  Notes: Component of YfiM-DUF2279-containing pathway predicted to function in extension
    or cleavage of outer membrane polysaccharide
disordered:
  Loci: 379
  Alternative_name:
  - ''
  - ''
  Display_name: disordered
  Include: 0
  Function:
  - ''
  - ''
  Notes:
  - ''
  - ''
disordered?:
  Loci: 4
  Alternative_name:
  - ''
  - ''
  Display_name: disordered?
  Include: 0
  Function:
  - ''
  - ''
  Notes:
  - ''
  - ''
duoIG:
  Loci: 36
  Alternative_name:
  - ''
  - ''
  Display_name: duoIG
  Include: 1
  Function:
  - Biological conflict
  - Cell membrane
  - Exopolysaccharide
  Notes:
  - Prok-TelC-associating dual IG domain found with Rv2525c-like TIM-barrel
  - possible enzyme
endolytic-transglycosylase-MltG:
  Loci: 126
  Alternative_name:
  - ''
  - ''
  Display_name: MltG-endolytic-TGase
  Include: 1
  Function:
  - Exopolysaccharide
  - Outer membrane
  - Peptidoglycan
  Notes: Component of YfiM-DUF2279-containing pathway predicted to function in extension
    or cleavage of outer membrane polysaccharide
ext-tail:
  Loci: 14
  Alternative_name:
  - ''
  - ''
  Display_name: ext-tail
  Include: 0
  Function:
  - ''
  - ''
  Notes:
  - ''
  - ''
extended-b-sheet:
  Loci: 16
  Alternative_name:
  - ''
  - ''
  Display_name: extended-b-sheet
  Include: 0
  Function:
  - ''
  - ''
  Notes:
  - ''
  - ''
extended-beta-sandwich:
  Loci: 59
  Alternative_name:
  - ''
  - ''
  Display_name: beta-sandwich
  Include: 1
  Function: Adhesion/extracellular matrix
  Notes:
  - ''
  - ''
extended-helix:
  Loci: 5
  Alternative_name:
  - ''
  - ''
  Display_name: extended-helix
  Include: 0
  Function:
  - ''
  - ''
  Notes:
  - ''
  - ''
extended-loop:
  Loci: 16
  Alternative_name:
  - ''
  - ''
  Display_name: extended-loop
  Include: 0
  Function:
  - ''
  - ''
  Notes:
  - ''
  - ''
extended-loops:
  Loci: 5
  Alternative_name:
  - ''
  - ''
  Display_name: extended-loops
  Include: 0
  Function:
  - ''
  - ''
  Notes:
  - ''
  - ''
extended-tail:
  Loci: 1
  Alternative_name:
  - ''
  - ''
  Display_name: extended-tail
  Include: 0
  Function:
  - ''
  - ''
  Notes:
  - ''
  - ''
extension:
  Loci: 31
  Alternative_name:
  - ''
  - ''
  Display_name: extension
  Include: 0
  Function:
  - ''
  - ''
  Notes:
  - ''
  - ''
glucosaminidase:
  Loci: 1
  Alternative_name:
  - ''
  - ''
  Display_name: glucosaminidase
  Include: 0
  Function:
  - ''
  - ''
  Notes:
  - ''
  - ''
glycosyl-hydrolase:
  Loci: 33
  Alternative_name:
  - ''
  - ''
  Display_name: beta-helix-Glycosyl-hydrolase
  Include: 1
  Function:
  - Biological conflict
  - Exopolysaccharide
  Notes: associates with several effector lipocone families, predicted to target exopolysaccharides
glycosyl-hydrolase-TIM:
  Loci: 2
  Alternative_name:
  - ''
  - ''
  Display_name: Glycosyl-hydrolase
  Include: 1
  Function:
  - 'Biological conflict'
  - ''
  Notes:
  - 'rarely observed TIM-barrel glycosyl hydrolase found across a range of conflict contexts'
  - ''
glyoxylase-like:
  Loci: 2
  Alternative_name:
  - ''
  - ''
  Display_name: Glyoxalase
  Include: 1
  Function: Miscellaneous
  Notes:
  - ''
  - ''
gycosyl-hydrolase-TIM:
  Loci: 1
  Alternative_name:
  - ''
  - ''
  Display_name: Glycosyl-hydrolase
  Include: 0
  Function:
  - 'Biological conflict'
  - ''
  Notes:
  - ''
  - ''
hairpin:
  Loci: 29
  Alternative_name:
  - ''
  - ''
  Display_name: hairpin
  Include: 0
  Function:
  - ''
  - ''
  Notes:
  - ''
  - ''
halocin-C858-N:
  Loci: 4
  Alternative_name:
  - ''
  - ''
  Display_name: halocin-C858-N
  Include: 0.0
  Function:
  - ''
  - ''
  Notes:
  - ''
  - ''
hel-domain:
  Loci: 1
  Alternative_name:
  - ''
  - ''
  Display_name: hel-domain
  Include: 0
  Function:
  - ''
  - ''
  Notes:
  - ''
  - ''
hel-hairpin:
  Loci: 2
  Alternative_name:
  - ''
  - ''
  Display_name: hel-hairpin
  Include: 0
  Function:
  - ''
  - ''
  Notes:
  - ''
  - ''
helical:
  Loci: 22
  Alternative_name:
  - ''
  - ''
  Display_name: helical
  Include: 0
  Function:
  - ''
  - ''
  Notes:
  - ''
  - ''
helical-bundle:
  Loci: 22
  Alternative_name:
  - ''
  - ''
  Display_name: helical-bundle
  Include: 0
  Function:
  - ''
  - ''
  Notes:
  - ''
  - ''
helical-domain:
  Loci: 6
  Alternative_name:
  - ''
  - ''
  Display_name: helical-domain
  Include: 0
  Function:
  - ''
  - ''
  Notes:
  - ''
  - ''
helical-extension:
  Loci: 49
  Alternative_name:
  - ''
  - ''
  Display_name: helical-extension
  Include: 0
  Function:
  - ''
  - ''
  Notes:
  - ''
  - ''
helical-linker:
  Loci: 8
  Alternative_name:
  - ''
  - ''
  Display_name: helical-linker
  Include: 0
  Function:
  - ''
  - ''
  Notes:
  - ''
  - ''
helical-region:
  Loci: 63
  Alternative_name:
  - ''
  - ''
  Display_name: helical-region
  Include: 0
  Function:
  - ''
  - ''
  Notes:
  - ''
  - ''
helical-regionC:
  Loci: 3
  Alternative_name:
  - ''
  - ''
  Display_name: helical-regionC
  Include: 0
  Function:
  - ''
  - ''
  Notes:
  - ''
  - ''
helical-tail:
  Loci: 268
  Alternative_name:
  - ''
  - ''
  Display_name: helical-tail
  Include: 0
  Function:
  - ''
  - ''
  Notes:
  - ''
  - ''
helical-tail2:
  Loci: 3
  Alternative_name:
  - ''
  - ''
  Display_name: helical-tail2
  Include: 0
  Function:
  - ''
  - ''
  Notes:
  - ''
  - ''
helicalinsert:
  Loci: 27
  Alternative_name:
  - ''
  - ''
  Display_name: helicalinsert
  Include: 0
  Function:
  - ''
  - ''
  Notes:
  - ''
  - ''
helicalregion:
  Loci: 1
  Alternative_name:
  - ''
  - ''
  Display_name: helicalregion
  Include: 0
  Function:
  - ''
  - ''
  Notes:
  - ''
  - ''
helix:
  Loci: 555
  Alternative_name:
  - ''
  - ''
  Display_name: helix
  Include: 0
  Function:
  - ''
  - ''
  Notes:
  - ''
  - ''
helix-4strandmeander:
  Loci: 1
  Alternative_name:
  - ''
  - ''
  Display_name: helix-4strandmeander
  Include: 0
  Function:
  - ''
  - ''
  Notes:
  - ''
  - ''
helix-b-meander-Imm:
  Loci: 22
  Alternative_name:
  - ''
  - ''
  Display_name: Imm-HbM
  Include: 1
  Function: Biological conflict
  Notes: Immunity protein adopting a helix-beta-meander structure
helix-b-meander-Imm?:
  Loci: 2
  Alternative_name:
  - ''
  - ''
  Display_name: Imm-HbM
  Include: 0
  Function: Biological conflict
  Notes: Immunity protein adopting a helix-beta-meander structure
helix-bundle:
  Loci: 13
  Alternative_name:
  - ''
  - ''
  Display_name: helix-bundle
  Include: 0
  Function:
  - ''
  - ''
  Notes:
  - ''
  - ''
helix-grip:
  Loci: 2
  Alternative_name:
  - ''
  - ''
  Display_name: helix-grip
  Include: 1
  Function:
  - Cell membrane  
  - Adhesion/extracellular matrix
  - Biological conflict
  - Signaling
  Notes:
  - directly fused to VanZ, adjacent to Skillet-1 and fused to serine lipobox
  - possible signaling module
helix-grip-1:
  Loci: 106
  Alternative_name:
  - ''
  - ''
  Display_name: helix-grip
  Include: 1
  Function:
  - Adhesion/extracellular matrix
  - Biological conflict
  - Signaling
  Notes:
  - directly fused to VanZ, adjacent to Skillet-1 and fused to serine lipobox
  - possible signaling module
helix-grip-2:
  Loci: 11
  Alternative_name:
  - ''
  - ''
  Display_name: helix-grip
  Include: 1
  Function:
  - Adhesion/extracellular matrix
  - Biological conflict
  - Signaling
  Notes:
  - directly fused to VanZ, adjacent to Skillet-1 and fused to serine lipobox
  - possible signaling module
helix-grip-3:
  Loci: 48
  Alternative_name:
  - ''
  - ''
  Display_name: helix-grip
  Include: 1
  Function:
  - Adhesion/extracellular matrix
  - Biological conflict
  - Signaling
  Notes:
  - directly fused to VanZ, adjacent to Skillet-1 and fused to serine lipobox
  - possible signaling module
helix-spine:
  Loci: 2
  Alternative_name:
  - ''
  - ''
  Display_name: helix-spine
  Include: 0
  Function:
  - ''
  - ''
  Notes:
  - ''
  - ''
histidine-tRNA_ligase:
  Loci: 9
  Alternative_name:
  - ''
  - ''
  Display_name: histidine-tRNA_ligase
  Include: 0
  Function:
  - ''
  - ''
  Notes:
  - ''
  - ''
imm-wnt:
  Loci: 1
  Alternative_name:
  - ''
  - ''
  Display_name: Imm-BamE
  Include: 1
  Function: Biological conflict
  Notes:
  - ''
  - ''
insert-containing-b-sandwich:
  Loci: 8
  Alternative_name:
  - ''
  - ''
  Display_name: beta-sandwich
  Include: 1
  Function: Adhesion/extracellular matrix
  Notes:
  - ''
  - ''
jelly-roll:
  Loci: 164
  Alternative_name:
  - ''
  - ''
  Display_name: Jellyroll
  Include: 1
  Function:
  - Adhesion/extracellular matrix
  - Signaling
  Notes:
  - ''
  - ''
jelly-roll-like:
  Loci: 3
  Alternative_name:
  - ''
  - ''
  Display_name: Jellyroll
  Include: 1
  Function:
  - Adhesion/extracellular matrix
  - Signaling
  Notes:
  - ''
  - ''
lexA-like-peptidase:
  Loci: 46
  Alternative_name:
  - ''
  - ''
  Display_name: LexA-like-peptidase
  Include: 1
  Function:
  - Proteolysis
  - Signaling
  - Sugar metabolism
  Notes:
  - directly fused to VanZ, potentially in a signal transduction module
  - also found in sugar metabolism operons
lid:
  Loci: 43
  Alternative_name:
  - ''
  - ''
  Display_name: lid
  Include: 0
  Function:
  - ''
  - ''
  Notes:
  - ''
  - ''
linker:
  Loci: 2724
  Alternative_name:
  - ''
  - ''
  Display_name: linker
  Include: 0
  Function:
  - ''
  - ''
  Notes:
  - ''
  - ''
lipocalin-like:
  Loci: 9
  Alternative_name:
  - ''
  - ''
  Display_name: Lipocalin
  Include: 1
  Function:
  - Biological conflict
  - Adhesion/extracellular matrix
  - Secretion
  Notes: predominantly observed in Lipocone toxin delivery contexts
lipocalin-like-barrel:
  Loci: 14
  Alternative_name:
  - ''
  - ''
  Display_name: Lipocalin
  Include: 1
  Function:
  - Biological conflict
  - Adhesion/extracellular matrix
  - Secretion
  Notes: predominantly observed in Lipocone toxin delivery contexts
long-ext:
  Loci: 2
  Alternative_name:
  - ''
  - ''
  Display_name: long-ext
  Include: 0
  Function:
  - ''
  - ''
  Notes:
  - ''
  - ''
long-hairpin:
  Loci: 234
  Alternative_name:
  - ''
  - ''
  Display_name: long-hairpin
  Include: 0
  Function:
  - ''
  - ''
  Notes:
  - ''
  - ''
long-hairpin(frag):
  Loci: 168
  Alternative_name:
  - ''
  - ''
  Display_name: long-hairpin(frag)
  Include: 0
  Function:
  - ''
  - ''
  Notes:
  - ''
  - ''
lysine--tRNA-ligase:
  Loci: 1
  Alternative_name:
  - ''
  - ''
  Display_name: lysine--tRNA-ligase
  Include: 0
  Function:
  - ''
  - ''
  Notes:
  - ''
  - ''
lysozyme:
  Loci: 12
  Alternative_name:
  - ''
  - ''
  Display_name: Lysozyme
  Include: 0.0
  Function:
  - ''
  - ''
  Notes:
  - ''
  - ''
lysozyme-like:
  Loci: 1
  Alternative_name:
  - ''
  - ''
  Display_name: Lysozyme
  Include: 0.0
  Function:
  - ''
  - ''
  Notes:
  - ''
  - ''
midX:
  Loci: 4
  Alternative_name:
  - ''
  - ''
  Display_name: midX
  Include: 0.0
  Function:
  - ''
  - ''
  Notes:
  - ''
  - ''
midX2:
  Loci: 1
  Alternative_name:
  - ''
  - ''
  Display_name: midX2
  Include: 0
  Function:
  - ''
  - ''
  Notes:
  - ''
  - ''
minimal-helical-region:
  Loci: 14
  Alternative_name:
  - ''
  - ''
  Display_name: minimal-helical-region
  Include: 0
  Function:
  - ''
  - ''
  Notes:
  - ''
  - ''
monofunctional-peptidoglycan-glycosyltransferase:
  Loci: 20
  Alternative_name:
  - ''
  - ''
  Display_name: peptidoglycan-GTase
  Include: 1
  Function: Peptidoglycan
  Notes: monofunctional peptidoglycan glycosyltransferase, relatively rare associations
    with VanZ-2
ncRNA:
  Loci: 5
  Alternative_name:
  - ''
  - ''
  Display_name: ncRNA
  Include: 0
  Function:
  - ''
  - ''
  Notes:
  - ''
  - ''
open-beta-barrel:
  Loci: 50
  Alternative_name:
  - ''
  - ''
  Display_name: open-beta-barrel
  Include: 1
  Function:
  - Biological conflict
  - Secretion
  Notes: predicted novel toxin delivery/secretion domain of Min-Wnt
papain-like:
  Loci: 1
  Alternative_name:
  - ''
  - ''
  Display_name: Papain-like
  Include: 1
  Function:
  - Proteolysis
  - Biological conflict
  - Cell membrane
  - Peptidoglycan
  - Exopolysaccharide
  Notes:
  - found in peptidase-variable Patescibacterial VanZ-2-containing neighborhoods predicted
    to operate on exopolysaccharide or peptidoglycan linkages
  - Also rare instances of integration into polymorphic toxin delivery modules and
    giant Patescibacterial proteins
papain-like?:
  Loci: 1
  Alternative_name:
  - ''
  - ''
  Display_name: Papain-like
  Include: 1
  Function:
  - Proteolysis
  - Biological conflict
  - Cell membrane
  - Peptidoglycan
  - Exopolysaccharide
  Notes:
  - found in peptidase-variable Patescibacterial VanZ-2-containing neighborhoods predicted
    to operate on exopolysaccharide or peptidoglycan linkages
  - Also rare instances of integration into polymorphic toxin delivery modules and
    giant Patescibacterial proteins
peptidoglycan-DD-metalloendopeptidase:
  Loci: 169
  Alternative_name:
  - ''
  - ''
  Display_name: gly-gly-peptidase
  Include: 1
  Function:
  - Proteolysis
  - Cell membrane
  - Peptidoglycan
  - Exopolysaccharide
  Notes: found in peptidase-variable Patescibacterial VanZ-2-containing neighborhoods
    predicted to operate on exopolysaccharide or peptidoglycan linkages
peptidoglycan-amidase:
  Loci: 1
  Alternative_name:
  - ''
  - ''
  Display_name: peptidoglycan-amidase
  Include: 0
  Function:
  - ''
  - ''
  Notes:
  - ''
  - ''
phosphatidylglycerophosphatase-PgpA:
  Loci: 6
  Alternative_name:
  - ''
  - ''
  Display_name: PgpA
  Include: 1
  Function: Cell membrane
  Notes:
  - phosphatidylglycerophosphate phosphohydrolase loosely associating with VanZ lipocone
  - Integral membrane domain
phosphomannomutase/phosphoglucomutase:
  Loci: 195
  Alternative_name:
  - ''
  - ''
  Display_name: PMM/PGM
  Include: 1
  Function:
  - Exopolysaccharide
  - Outer membrane
  Notes: Component of YfiM-DUF2279-containing pathway predicted to function in extension
    or cleavage of outer membrane polysaccharide
phytoene-desaturase:
  Loci: 52
  Alternative_name:
  - ''
  - ''
  Display_name: phytoene-desaturase
  Include: 1
  Function: Isoprenoid metabolism
  Notes: component of Wok-associating carotenoid biosynthesis module
polB:
  Loci: 198
  Alternative_name:
  - ''
  - ''
  Display_name: sugar-phosphate-NMP-TFase
  Include: 1
  Function:
  - Sugar metabolism
  - Exopolysaccharide
  Notes: apparently uncharacterized, predicted sugar phosphate NMP-transferase of
    the pol-beta superfamily
polyprenyl_synt:
  Loci: 39
  Alternative_name:
  - ''
  - ''
  Display_name: polyprenyl-synthetase
  Include: 1
  Function: Isoprenoid metabolism
  Notes: component of Wok-associating carotenoid biosynthesis module
polysacc-pyruvyl-transf:
  Loci: 47
  Alternative_name:
  - ''
  - ''
  Display_name: polysacc-pyruvyl-TFase
  Include: 1
  Function:
  - Sugar metabolism
  - Exopolysaccharide
  Notes:
  - putative o-antigen-sugar[pyruvyl]-adding glycosyltransferase-B enzyme
  - polysaccharide pyruvyl transferase family protein
polysaccharide-amidohydrolase:
  Loci: 140
  Alternative_name:
  - ''
  - ''
  Display_name: polysacc-amidohydrolase
  Include: 1
  Function: Peptidoglycan
  Notes:
  - N-acetylmuramoyl-L-alanine-amidase
  - limited co-occurrence in the genome with VanZ-2
poorly-structured:
  Loci: 1
  Alternative_name:
  - ''
  - ''
  Display_name: poorly-structured
  Include: 0
  Function:
  - ''
  - ''
  Notes:
  - ''
  - ''
possible-WecE-like-acetyltranferase_GNAT:
  Loci: 1
  Alternative_name:
  - ''
  - ''
  Display_name: possible-WecE-like-acetyltranferase_GNAT
  Include: 0
  Function:
  - ''
  - ''
  Notes:
  - ''
  - ''
prok-SAA:
  Loci: 2
  Alternative_name:
  - ''
  - ''
  Display_name: Prok-SAA
  Include: 1
  Function: Biological conflict
  Notes:
  - ''
  - ''
ribosome-hibernation-factor:
  Loci: 2
  Alternative_name:
  - ''
  - ''
  Display_name: ribosome-hibernation-factor
  Include: 0
  Function:
  - ''
  - ''
  Notes:
  - ''
  - ''
rmlC/rfbC-like-epimerase:
  Loci: 81
  Alternative_name:
  - ''
  - ''
  Display_name: rmlC/rfbC-like-epimerase
  Include: 1
  Function: Sugar metabolism
  Notes: also characterized as dTDP-4-dehydrorhamnose 3,5-epimerase
rmlD/rfbD-like-reductase:
  Loci: 84
  Alternative_name:
  - ''
  - ''
  Display_name: rmlD/rfbD-like-reductase
  Include: 1
  Function: Sugar metabolism
  Notes: also characterized as dTDP-4-dehydrorhamnose reductase
sCache:
  Loci: 2
  Alternative_name:
  - ''
  - ''
  Display_name: sCache
  Include: 0
  Function:
  - ''
  - ''
  Notes:
  - ''
  - ''
short-chain_dehydrog:
  Loci: 10
  Alternative_name:
  - ''
  - ''
  Display_name: short-chain_dehydrog
  Include: 0
  Function:
  - ''
  - ''
  Notes:
  - ''
  - ''
sprA-typeIX-ss:
  Loci: 697
  Alternative_name:
  - ''
  - ''
  Display_name: SprA-N
  Include: 1
  Function:
  - Outer membrane
  - Secretion
  - Exopolysaccharide
  Notes: VanZ-associating system component involved in secretion. System predicted
    to be involved in outer membrane exopolysaccharide transport and maturation
strand-run:
  Loci: 1
  Alternative_name:
  - ''
  - ''
  Display_name: strand-run
  Include: 0
  Function:
  - ''
  - ''
  Notes:
  - ''
  - ''
sugar-O-acetyl/acyltransf:
  Loci: 347
  Alternative_name:
  - ''
  - ''
  Display_name: sugar-O-acetyl/acylTFase
  Include: 1
  Function:
  - Exopolysaccharide
  - ''
  Notes:
  - related to the Hexapeptide-like acetyl/acyltransferase families that catalyze
    comparable reactions. also part of the GlmU fusion protein which combines it with
    a GT-A
  - ''
sugar-tranf:
  Loci: 166
  Alternative_name:
  - ''
  - ''
  Display_name: sugar-TFase
  Include: 1
  Function:
  - 'Sugar metabolism'
  - ''
  Notes:
  - 'Generic sugar transferase: no clear functional assignment'
  - 'generally found in sugar metabolism neighborhoods'
sugar-transf:
  Loci: 18
  Alternative_name:
  - ''
  - ''
  Display_name: sugar-TFase
  Include: 1
  Function:
  - ''
  - ''
  Notes:
  - ''
  - ''
sugar-transferase-GT-A:
  Loci: 236
  Alternative_name:
  - ''
  - ''
  Display_name: GlycosylTFase-A
  Include: 1
  Function:
  - ''
  - ''
  Notes:
  - ''
  - ''
sugar-transporter-MFS:
  Loci: 72
  Alternative_name:
  - ''
  - ''
  Display_name: sugar-transporter-MFS
  Include: 0
  Function:
  - ''
  - ''
  Notes:
  - ''
  - ''
t:
  Loci: 1
  Alternative_name:
  - ''
  - ''
  Display_name: t
  Include: 0
  Function:
  - ''
  - ''
  Notes:
  - ''
  - ''
tRNA:
  Loci: 27
  Alternative_name:
  - ''
  - ''
  Display_name: tRNA
  Include: 0
  Function:
  - ''
  - ''
  Notes:
  - ''
  - ''
tRNA-intron-REase:
  Loci: 2
  Alternative_name:
  - ''
  - ''
  Display_name: tRNA-intron-REase
  Include: 0
  Function:
  - ''
  - ''
  Notes:
  - ''
  - ''
tRNA_int_endo:
  Loci: 1
  Alternative_name:
  - ''
  - ''
  Display_name: tRNA_int_endo
  Include: 0
  Function:
  - ''
  - ''
  Notes:
  - ''
  - ''
tail:
  Loci: 87
  Alternative_name:
  - ''
  - ''
  Display_name: tail
  Include: 0
  Function:
  - ''
  - ''
  Notes:
  - ''
  - ''
tail(frag):
  Loci: 9
  Alternative_name:
  - ''
  - ''
  Display_name: tail(frag)
  Include: 0
  Function:
  - ''
  - ''
  Notes:
  - ''
  - ''
tail(strand-strand):
  Loci: 187
  Alternative_name:
  - ''
  - ''
  Display_name: tail(strand-strand)
  Include: 0
  Function:
  - ''
  - ''
  Notes:
  - ''
  - ''
thioredoxin:
  Loci: 5
  Alternative_name:
  - ''
  - ''
  Display_name: Thioredoxin
  Include: 1
  Function: Biological conflict
  Notes: found in YfiM-1 systems predicted to function in antibacterial membrane-targeting
    peptide resistance
three-stacking-sheets:
  Loci: 12
  Alternative_name:
  - ''
  - ''
  Display_name: three-stacking-sheets
  Include: 0
  Function:
  - ''
  - ''
  Notes:
  - ''
  - ''
tolB-N:
  Loci: 11
  Alternative_name:
  - ''
  - ''
  Display_name: TolB-N
  Include: 1
  Function: Outer membrane
  Notes:
  - ''
  - ''
trypsin:
  Loci: 3
  Alternative_name:
  - ''
  - ''
  Display_name: Trypsin
  Include: 0.0
  Function:
  - ''
  - ''
  Notes:
  - ''
  - ''
tsaD_Actin-ATPase:
  Loci: 1
  Alternative_name:
  - ''
  - ''
  Display_name: tsaD_Actin-ATPase
  Include: 0
  Function:
  - ''
  - ''
  Notes:
  - ''
  - ''
two-layer-beta:
  Loci: 5
  Alternative_name:
  - ''
  - ''
  Display_name: two-layer-beta
  Include: 0
  Function:
  - ''
  - ''
  Notes:
  - ''
  - ''
undecaprenyl-phosphate-glucose-PTase:
  Loci: 242
  Alternative_name:
  - ''
  - ''
  Display_name: undecaprenyl-phosphate-glucose-PTase
  Include: 1
  Function:
  - Exopolysaccharide
  - Cell membrane
  Notes: undecaprenyl-phosphate glucose phosphotransferase
unk10:
  Loci: 1
  Alternative_name:
  - ''
  - ''
  Display_name: unk10
  Include: 0
  Function:
  - ''
  - ''
  Notes:
  - ''
  - ''
unk10-Cterm:
  Loci: 5
  Alternative_name:
  - ''
  - ''
  Display_name: unk10-Cterm
  Include: 0
  Function:
  - ''
  - ''
  Notes:
  - ''
  - ''
unk10-Nterm:
  Loci: 5
  Alternative_name:
  - ''
  - ''
  Display_name: unk10-Nterm
  Include: 0
  Function:
  - ''
  - ''
  Notes:
  - ''
  - ''
unk18:
  Loci: 4
  Alternative_name:
  - ''
  - ''
  Display_name: unk18
  Include: 0
  Function:
  - ''
  - ''
  Notes:
  - ''
  - ''
unk1?:
  Loci: 14
  Alternative_name:
  - ''
  - ''
  Display_name: unk1?
  Include: 0
  Function:
  - ''
  - ''
  Notes:
  - ''
  - ''
unk2:
  Loci: 5
  Alternative_name:
  - ''
  - ''
  Display_name: unk2
  Include: 0
  Function:
  - ''
  - ''
  Notes:
  - ''
  - ''
unk2-C:
  Loci: 16
  Alternative_name:
  - ''
  - ''
  Display_name: unk2-C
  Include: 0
  Function:
  - ''
  - ''
  Notes:
  - ''
  - ''
unk2-N:
  Loci: 16
  Alternative_name:
  - ''
  - ''
  Display_name: unk2-N
  Include: 0
  Function:
  - ''
  - ''
  Notes:
  - ''
  - ''
unk20:
  Loci: 2
  Alternative_name:
  - ''
  - ''
  Display_name: unk20
  Include: 0
  Function:
  - ''
  - ''
  Notes:
  - ''
  - ''
unk4:
  Loci: 10
  Alternative_name:
  - ''
  - ''
  Display_name: unk4
  Include: 0
  Function:
  - ''
  - ''
  Notes:
  - ''
  - ''
unk4-VZa:
  Loci: 7
  Alternative_name:
  - ''
  - ''
  Display_name: unk4-VZa
  Include: 0
  Function:
  - ''
  - ''
  Notes:
  - ''
  - ''
unk7:
  Loci: 13
  Alternative_name:
  - ''
  - ''
  Display_name: unk7
  Include: 0
  Function:
  - ''
  - ''
  Notes:
  - ''
  - ''
unk8:
  Loci: 6
  Alternative_name:
  - ''
  - ''
  Display_name: unk8
  Include: 0
  Function:
  - ''
  - ''
  Notes:
  - ''
  - ''
unk9:
  Loci: 9
  Alternative_name:
  - ''
  - ''
  Display_name: unk9
  Include: 0
  Function:
  - ''
  - ''
  Notes:
  - ''
  - ''
unkX3:
  Loci: 13
  Alternative_name:
  - ''
  - ''
  Display_name: unkX3
  Include: 0
  Function:
  - ''
  - ''
  Notes:
  - ''
  - ''
unknown-alpha/beta:
  Loci: 2
  Alternative_name:
  - ''
  - ''
  Display_name: unknown-alpha/beta
  Include: 0
  Function:
  - ''
  - ''
  Notes:
  - ''
  - ''
unknown7-Nterm:
  Loci: 2
  Alternative_name:
  - ''
  - ''
  Display_name: unknown7-Nterm
  Include: 0
  Function:
  - ''
  - ''
  Notes:
  - ''
  - ''
vWA:
  Loci: 206
  Alternative_name:
  - ''
  - ''
  Display_name: vWA
  Include: 1
  Function:
  - Biological conflict
  - Adhesion/extracellular matrix
  Notes:
  - 'found in conflict contexts: previously described polymorphic toxin-like secretion/delivery
    system featuring ZU5 fusion with Prok-TelC as the toxin tip and invertebrate fusions
    proteins of Met-TelC.'
  - Also found adjacent to Skillet-3 with no clear conflict connection
vWA-insert:
  Loci: 44
  Alternative_name:
  - ''
  - ''
  Display_name: vWA
  Include: 1
  Function:
  - Biological conflict
  - Adhesion/extracellular matrix
  Notes:
  - 'found in conflict contexts: previously described polymorphic toxin-like secretion/delivery
    system featuring ZU5 fusion with Prok-TelC as the toxin tip and invertebrate fusions
    proteins of Met-TelC.'
  - Also found adjacent to Skillet-3 with no clear conflict connection
wHTH:
  Loci: 111
  Alternative_name:
  - ''
  - ''
  Display_name: wHTH
  Include: 1
  Function:
  - Transcription
  - Signaling
  Notes: part of Skillet-DUF2809 helix+6TM and wHTH signaling switch
zf-RING_2:
  Loci: 1
  Alternative_name:
  - ''
  - ''
  Display_name: zf-RING_2
  Include: 0
  Function:
  - ''
  - ''
  Notes:
  - ''
  - ''
zf-RVT:
  Loci: 1
  Alternative_name:
  - ''
  - ''
  Display_name: zf-RVT
  Include: 0
  Function:
  - ''
  - ''
  Notes:
  - ''
  - ''
zf-RanBP:
  Loci: 4
  Alternative_name:
  - ''
  - ''
  Display_name: zf-RanBP
  Include: 0
  Function:
  - ''
  - ''
  Notes:
  - ''
  - ''
zf-dskA_traR:
  Loci: 23
  Alternative_name:
  - ''
  - ''
  Display_name: ZnR
  Include: 1
  Function:
  - Transcription
  - Signaling
  Notes: found in signaling modules, predicted to initiate a response via DNA-binding
    and altering of transcriptional programs
zhangian:
  Loci: 1
  Alternative_name:
  - ''
  - ''
  Display_name: zhangian
  Include: 0
  Function:
  - ''
  - ''
  Notes:
  - ''
  - ''
