# Supplementary material for: The lipocone superfamily, a unifying theme in metabolism of lipids, peptidoglycan and exopolysaccharides, inter-organismal conflicts and immunity
Source: eLife. 2025 Sep 9;14:RP108061. doi: 10.7554/eLife.108061 (PMC12419801; doi:10.7554/eLife.108061)
Supplement: Figure 6—source data 2. [file elife-108061-fig6-data2.zip › network.yaml]

12TM:
  Cterminal:
  - ''
  Downstream:
  - Skillet-DUF2809(50)
  - DUF1361(17)
  - ElyC(13)
  - Coq4(9)
  - DHp(8)
  - HisKin(8)
  - wHTH(1)
  - HTH(1)
  Nterminal:
  - Skillet-DUF2809(2)
  - DHp(2)
  - HisKin(2)
  Upstream:
  - HTH(23)
  - DUF2975-4TM(21)
  - wHTH(19)
  - Skillet-DUF2809(12)
  - Coq4(6)
  - DUF1361(2)
  total: 98.0
3TM-CCDN:
  Cterminal:
  - ''
  Downstream:
  - VanY(19)
  Nterminal:
  - ''
  Upstream:
  - PGBD(44)
  - Prok-TelC(24)
  - Rv2525c-hydrolase(22)
  total: 43.0
ANKs:
  Cterminal:
  - ''
  Downstream:
  - ''
  Nterminal:
  - CapCone-2(13)
  Upstream:
  - ''
  total: 13.0
APC-transporter:
  Cterminal:
  - ''
  Downstream:
  - YfiM-1(39)
  - amidophosphoribosylTFase(28)
  - UbiA-prenylTFase(21)
  - Ferredoxin-RRM(20)
  - HD(14)
  - Ig(13)
  - PHP(11)
  Nterminal:
  - ''
  Upstream:
  - DUF5683(22)
  - RidA-deaminase(15)
  total: 62.0
APH-Pkinase:
  Cterminal:
  - ''
  Downstream:
  - Skillet-DUF2809(7)
  Nterminal:
  - Skillet-DUF2809(2)
  Upstream:
  - Skillet-DUF2809(11)
  total: 20.0
ATP-grasp:
  Cterminal:
  - GNAT(72)
  Downstream:
  - CDP-diacylglycerol-OH-phosphatidylTFase(72)
  - YfiM-1(72)
  Nterminal:
  - CoA-binding(72)
  - Acyl-CoA-ligase(72)
  Upstream:
  - DTW-SPOUT(70)
  - ZnR(69)
  - Thioredoxin(69)
  total: 286.0
Acyl-CoA-ligase:
  Cterminal:
  - ATP-grasp(72)
  - GNAT(72)
  Downstream:
  - CDP-diacylglycerol-OH-phosphatidylTFase(72)
  - YfiM-1(72)
  Nterminal:
  - CoA-binding(72)
  Upstream:
  - DTW-SPOUT(70)
  - ZnR(69)
  - Thioredoxin(69)
  total: 286.0
Acyl-transf-TM:
  Cterminal:
  - ''
  Downstream:
  - ''
  Nterminal:
  - VanZ-i(12)
  - VanZ-1(11)
  Upstream:
  - ''
  total: 9.0
Acyltransferase:
  Cterminal:
  - ''
  Downstream:
  - Ig(16)
  - GlycosylTFase-A(12)
  - NAGPA(7)
  - CW-repeats(7)
  - Prok-TelC(6)
  - Adhesin-like(6)
  - GlycosylTFase-B(6)
  Nterminal:
  - ''
  Upstream:
  - GlycosylTFase-B(23)
  - Ig(12)
  - GlycosylTFase-A(10)
  - Prok-TelC(5)
  - NAGPA(5)
  - Adhesin-like(5)
  - CW-repeats(5)
  total: 24.0
Adhesin-like:
  Cterminal:
  - CW-repeats(68)
  - EF-hand(10)
  - Ig(7)
  Downstream:
  - GlycosylTFase-B(24)
  - GlycosylTFase-A(15)
  - MATE-flippase(12)
  - lgt(8)
  - Acyltransferase(5)
  - WzyC-O-antigen-ligase(3)
  - Fukutin(1)
  Nterminal:
  - Ig(176)
  - Prok-TelC(69)
  - NAGPA(69)
  - EF-hand(1)
  Upstream:
  - GlycosylTFase-B(78)
  - GlycosylTFase-A(35)
  - Fukutin(21)
  - sugar-TFase(17)
  - WzyC-O-antigen-ligase(12)
  - Acyltransferase(6)
  - lgt(5)
  - MATE-flippase(4)
  - CW-repeats(1)
  - NAGPA(1)
  total: 193.0
Alk-phosphatase:
  Cterminal:
  - VanZ-2(4)
  Downstream:
  - VanZ-2(2)
  Nterminal:
  - VanZ-2(5)
  Upstream:
  - ''
  total: 11.0
Amidase:
  Cterminal:
  - Met-TelC(1)
  Downstream:
  - ''
  Nterminal:
  - Met-TelC(101)
  Upstream:
  - ''
  total: 101.0
BPs:
  Cterminal:
  - RHS(24)
  - Ig(18)
  - Min-Wnt(16)
  - Peptidase-a/b-hydrolase(12)
  - Cadherin(11)
  - RICIN-trefoil(11)
  - Prok-TelC(9)
  - BPs(4)
  Downstream:
  - BPs(34)
  - Skillet-3(32)
  - Wok-DUF2238(8)
  - Skillet-1(3)
  - Ig(3)
  Nterminal:
  - Skillet-3(268)
  - SPVB(17)
  - Skillet-1(15)
  - Ig(9)
  - BPs(4)
  - RHS(3)
  - Cadherin(3)
  - Prok-TelC(2)
  - Min-Wnt(1)
  - Wok-DUF2238(1)
  Upstream:
  - BPs(34)
  - Skillet-3(33)
  - Skillet-1(16)
  - Rhomboid(12)
  - Ig(9)
  - Wok-DUF2238(4)
  total: 422.0
BacA-like-undecaprenyl-diphosphate-phosphatase:
  Cterminal:
  - ''
  Downstream:
  - VanZ-2(62)
  Nterminal:
  - ''
  Upstream:
  - VanZ-2(28)
  total: 90.0
Beta-Roll-repeats:
  Cterminal:
  - ''
  Downstream:
  - ''
  Nterminal:
  - Min-Wnt(29)
  Upstream:
  - Imm-BamE(13)
  total: 37.0
CBM-repeats:
  Cterminal:
  - ZU5(18)
  - vWA(18)
  - Prok-TelC(18)
  - CBM-repeats(12)
  Downstream:
  - Imm-ZU5-vWA(12)
  Nterminal:
  - CBM-repeats(12)
  Upstream:
  - ''
  total: 20.0
CCG-glycolate-oxidase-GlcF:
  Cterminal:
  - ''
  Downstream:
  - Glycolate-oxidase-GlcE(8)
  - FAD-binding(8)
  - cpCone-DUF2585(4)
  - Ferredoxin-RRM(4)
  Nterminal:
  - Ferredoxin-RRM(12)
  Upstream:
  - Glycolate-oxidase-GlcE(14)
  - FAD-binding(14)
  - cpCone-DUF2585(8)
  - Ferredoxin-RRM(4)
  total: 20.0
CDP-diacylglycerol-OH-phosphatidylTFase:
  Cterminal:
  - ''
  Downstream:
  - YfiM-1(74)
  Nterminal:
  - ''
  Upstream:
  - ATP-grasp(72)
  - Acyl-CoA-ligase(72)
  - CoA-binding(72)
  - GNAT(72)
  - DTW-SPOUT(70)
  - Thioredoxin(69)
  - ZnR(69)
  total: 146.0
CW-repeats:
  Cterminal:
  - EF-hand(10)
  - Ig(9)
  - Prok-TelC(2)
  Downstream:
  - GlycosylTFase-B(24)
  - GlycosylTFase-A(17)
  - MATE-flippase(12)
  - lgt(8)
  - Acyltransferase(5)
  - Ig(4)
  - WzyC-O-antigen-ligase(3)
  - Adhesin-like(1)
  - NAGPA(1)
  - Prok-TelC(1)
  - Fukutin(1)
  Nterminal:
  - Ig(176)
  - Prok-TelC(71)
  - NAGPA(69)
  - Adhesin-like(68)
  - EF-hand(1)
  Upstream:
  - GlycosylTFase-B(78)
  - GlycosylTFase-A(36)
  - Fukutin(22)
  - sugar-TFase(18)
  - WzyC-O-antigen-ligase(11)
  - Acyltransferase(7)
  - lgt(5)
  - MATE-flippase(4)
  - NAGPA(1)
  total: 143.0
Cadherin:
  Cterminal:
  - Cadherin(22)
  - RHS(10)
  - Min-Wnt(7)
  - Ig(6)
  - BPs(3)
  Downstream:
  - ''
  Nterminal:
  - Cadherin(22)
  - BPs(11)
  - Ig(9)
  - Min-Wnt(4)
  Upstream:
  - ''
  total: 9.0
Calcineurin:
  Cterminal:
  - MTase(4)
  Downstream:
  - Wok-DUF2238(23)
  - VanZ-2(16)
  - MTase(2)
  Nterminal:
  - VanZ-2(11)
  - Wok-DUF2238(1)
  Upstream:
  - Wok-DUF2238(17)
  - MTase(7)
  - VanZ-2(7)
  total: 84.0
CapCone-1:
  Cterminal:
  - ''
  Downstream:
  - PsbP/Mog1(89)
  - Imm-BamE(23)
  - HCP(8)
  - RHS(4)
  - DUF4157(2)
  Nterminal:
  - RHS(94)
  - DUF4157(21)
  Upstream:
  - HCP(8)
  - RHS(2)
  - DUF4157(1)
  - PsbP/Mog1(1)
  total: 237.0
CapCone-2:
  Cterminal:
  - Lipocalin(14)
  - ANKs(13)
  - OMP-beta-barrel(2)
  Downstream:
  - Imm-HbM(22)
  - DUF4157(1)
  - RHS(1)
  - OMP-beta-barrel(1)
  Nterminal:
  - DUF4157(11)
  - RHS(9)
  Upstream:
  - OMP-beta-barrel(11)
  - DUF4157(4)
  - Imm-HbM(2)
  total: 89.0
CapCone-DUF4056:
  Cterminal:
  - OMP-beta-barrel(3)
  Downstream:
  - CapCone-DUF4056(25)
  - OMP-beta-barrel(10)
  Nterminal:
  - OMP-beta-barrel(2)
  Upstream:
  - OMP-beta-barrel(151)
  - CapCone-DUF4056(25)
  total: 131.0
Carboxypeptidase:
  Cterminal:
  - SH3(2)
  Downstream:
  - ''
  Nterminal:
  - SH3(22)
  Upstream:
  - ''
  total: 7.0
ClaspCone-1:
  Cterminal:
  - PHP(11)
  - Ig(11)
  Downstream:
  - ZnR(23)
  - Ppx-GppA(1)
  - HD(1)
  Nterminal:
  - TULIP(634)
  - MPTase(52)
  - Ig(50)
  Upstream:
  - Ppx-GppA(47)
  - HD(47)
  - PHP(1)
  total: 769.0
ClaspCone-2:
  Cterminal:
  - ''
  Downstream:
  - ''
  Nterminal:
  - RHS(16)
  Upstream:
  - ''
  total: 15.0
ClpB-HslU:
  Cterminal:
  - ''
  Downstream:
  - ''
  Nterminal:
  - ''
  Upstream:
  - cpCone-DUF2585(24)
  - HslV-Peptidase(23)
  - GNAT(17)
  total: 23.0
ClpP-protease:
  Cterminal:
  - ''
  Downstream:
  - VanZ-2(18)
  - OMP-beta-barrel(16)
  - YfiM-DUF2279(1)
  Nterminal:
  - PDZ(47)
  Upstream:
  - OMP-beta-barrel(47)
  - YfiM-DUF2279(30)
  - GlycosylTFase-A(26)
  - gly-gly-peptidase(19)
  total: 126.0
CoA-binding:
  Cterminal:
  - Acyl-CoA-ligase(72)
  - ATP-grasp(72)
  - GNAT(72)
  Downstream:
  - CDP-diacylglycerol-OH-phosphatidylTFase(72)
  - YfiM-1(72)
  Nterminal:
  - ''
  Upstream:
  - DTW-SPOUT(70)
  - ZnR(69)
  - Thioredoxin(69)
  total: 214.0
Concanavalin:
  Cterminal:
  - VanZ-1(153)
  - VanZ-2(21)
  - RHS(8)
  Downstream:
  - WfgD-WfaP-undecaprenol-glucosylTFase(9)
  - RfbH-oxidoreductase(8)
  - RmlA-GalU-sugar-TFase(8)
  - sugar-O-acetyl/acylTFase(8)
  - LPS-sugar-TFase(5)
  - GalE-like-epimerase(5)
  - GlycosylTFase-A(4)
  - beta-roll-repeats(3)
  - Ig(3)
  - VanZ-2(2)
  Nterminal:
  - VanZ-1(201)
  - SLP(12)
  - VanZ-2(9)
  - RHS(3)
  Upstream:
  - GalE-like-epimerase(22)
  - WfgD-WfaP-undecaprenol-glucosylTFase(13)
  - Skillet-1(12)
  - GlycosylTFase-A(12)
  - LPS-sugar-TFase(11)
  - RmlA-GalU-sugar-TFase(10)
  - beta-roll-repeats(8)
  - Ig(8)
  - VanZ-2(6)
  - sugar-O-acetyl/acylTFase(5)
  - RfbH-oxidoreductase(4)
  total: 509.0
Coq4:
  Cterminal:
  - ''
  Downstream:
  - Skillet-DUF2809(37)
  - DUF1361(29)
  - ElyC(20)
  - CreD(10)
  - 12TM(6)
  Nterminal:
  - ''
  Upstream:
  - wHTH(30)
  - DUF1801(13)
  - 12TM(9)
  - Skillet-DUF2809(3)
  - DUF1361(1)
  - CreD(1)
  total: 70.0
CpsB-PHP:
  Cterminal:
  - ''
  Downstream:
  - VanZ-2(117)
  - Wzc-CpsD-N(34)
  - TA-TFase-TagU(34)
  - Wzc-CpsD-kinase(23)
  - UDP-N-acetylglucosamine-dehyd(20)
  - sugar-TFase(12)
  - GlycosylTFase-B(12)
  - VanZ-1(12)
  - Ig(10)
  - WfgD-WfaP-undecaprenol-glucosylTFase(9)
  - WaaL-ligase(8)
  - GlycosylTFase-A(7)
  - LPS-sugar-TFase(6)
  - GalE-like-epimerase(5)
  - MATE-flippase(4)
  Nterminal:
  - ''
  Upstream:
  - Wzc-CpsD-N(102)
  - Wzc-CpsD-kinase(91)
  - VanZ-2(68)
  - TA-TFase-TagU(26)
  - UDP-N-acetylglucosamine-dehyd(19)
  - MATE-flippase(16)
  - WfgD-WfaP-undecaprenol-glucosylTFase(10)
  - VanZ-1(9)
  - sugar-TFase(6)
  - LPS-sugar-TFase(5)
  - GalE-like-epimerase(5)
  - WaaL-ligase(4)
  - GlycosylTFase-A(3)
  - GlycosylTFase-B(2)
  - Ig(2)
  total: 320.0
CreD:
  Cterminal:
  - ''
  Downstream:
  - Skillet-DUF2809(89)
  - DUF1361(22)
  - DUF3857(10)
  - DUF3858(10)
  - TGase(10)
  - Lcp-like(6)
  - Coq4(1)
  Nterminal:
  - ''
  Upstream:
  - wHTH(59)
  - DUF1801(15)
  - Coq4(10)
  - TGase(10)
  - Lcp-like(5)
  - DUF1361(4)
  - Skillet-DUF2809(3)
  total: 149.0
Cystatin-FD:
  Cterminal:
  - Min-Wnt(39)
  Downstream:
  - Imm-Jellyroll(26)
  - Min-Wnt(1)
  Nterminal:
  - ''
  Upstream:
  - ''
  total: 63.0
Cytochrome-C7:
  Cterminal:
  - TPRs(16)
  Downstream:
  - YfiM-DUF2279(16)
  - OMP-beta-barrel(16)
  - MltG-endolytic-TGase(15)
  - PMM/PGM(13)
  - TPRs(1)
  Nterminal:
  - ''
  Upstream:
  - diaminopimelate-epimerase(14)
  - GNAT(13)
  - TPRs(1)
  total: 44.0
D-Ala-D-Ala-PTase-MBL:
  Cterminal:
  - PBP5-C(203)
  Downstream:
  - VanZ-2(18)
  - VanZ-1(13)
  Nterminal:
  - VanZ-1(15)
  Upstream:
  - VanZ-1(168)
  - Ferredoxin(154)
  - a/b-hydrolase(148)
  - VanZ-2(38)
  total: 455.0
D-ala-D-ala-ligase:
  Cterminal:
  - ''
  Downstream:
  - VanZ-2(13)
  Nterminal:
  - ''
  Upstream:
  - MATE-flippase(10)
  total: 23.0
DHp:
  Cterminal:
  - HisKin(13)
  - 12TM(2)
  - Skillet-DUF2809(2)
  Downstream:
  - Skillet-DUF2809(7)
  Nterminal:
  - Skillet-DUF2809(2)
  Upstream:
  - 12TM(8)
  - Skillet-DUF2809(2)
  total: 32.0
DTW-SPOUT:
  Cterminal:
  - ''
  Downstream:
  - YfiM-1(74)
  - CoA-binding(70)
  - Acyl-CoA-ligase(70)
  - ATP-grasp(70)
  - GNAT(70)
  - CDP-diacylglycerol-OH-phosphatidylTFase(70)
  Nterminal:
  - ''
  Upstream:
  - ZnR(69)
  - Thioredoxin(69)
  total: 143.0
DUF1361:
  Cterminal:
  - ''
  Downstream:
  - Skillet-DUF2809(27)
  - TGase(9)
  - wHTH(6)
  - CreD(4)
  - 12TM(2)
  - Coq4(1)
  - ElyC(1)
  Nterminal:
  - ''
  Upstream:
  - Skillet-DUF2809(46)
  - wHTH(42)
  - Coq4(29)
  - ElyC(24)
  - CreD(22)
  - DUF1801(21)
  - 12TM(17)
  - TGase(3)
  total: 95.0
DUF1566:
  Cterminal:
  - DUF1566(2)
  - Ig(2)
  Downstream:
  - SLP(9)
  - Ig(9)
  - DUF1566(9)
  - Skillet-1(2)
  Nterminal:
  - SLP(10)
  - Ig(10)
  - DUF1566(2)
  Upstream:
  - Ig(11)
  - Skillet-1(10)
  - SLP(9)
  - DUF1566(9)
  total: 18.0
DUF1801:
  Cterminal:
  - ''
  Downstream:
  - Skillet-DUF2809(46)
  - wHTH(32)
  - DUF1361(21)
  - CreD(15)
  - ElyC(14)
  - Coq4(13)
  Nterminal:
  - ''
  Upstream:
  - Skillet-DUF2809(15)
  - wHTH(1)
  total: 58.0
DUF2975-4TM:
  Cterminal:
  - ''
  Downstream:
  - HTH(28)
  - Skillet-DUF2809(26)
  - 12TM(21)
  Nterminal:
  - ''
  Upstream:
  - Skillet-DUF2809(4)
  - HTH(1)
  total: 35.0
DUF3857:
  Cterminal:
  - TGase(15)
  - DUF3858(15)
  Downstream:
  - ''
  Nterminal:
  - ''
  Upstream:
  - Skillet-DUF2809(15)
  - wHTH(11)
  - CreD(10)
  total: 30.0
DUF3858:
  Cterminal:
  - ''
  Downstream:
  - ''
  Nterminal:
  - DUF3857(15)
  - TGase(15)
  Upstream:
  - Skillet-DUF2809(15)
  - wHTH(11)
  - CreD(10)
  total: 30.0
DUF3892:
  Cterminal:
  - ''
  Downstream:
  - ''
  Nterminal:
  - Min-Wnt(17)
  Upstream:
  - ''
  total: 17.0
DUF4157:
  Cterminal:
  - CapCone-1(21)
  - CapCone-2(11)
  - Lipocalin(11)
  Downstream:
  - DUF4157(5)
  - CapCone-2(4)
  - Lipocalin(2)
  - CapCone-1(1)
  Nterminal:
  - ''
  Upstream:
  - DUF4157(5)
  - CapCone-1(2)
  - CapCone-2(1)
  - Lipocalin(1)
  total: 42.0
DUF4962:
  Cterminal:
  - beta-sandwich(19)
  Downstream:
  - VanZ-1(4)
  - VanZ-i(2)
  - beta-sandwich(2)
  Nterminal:
  - VanZ-1(38)
  - VanZ-i(19)
  Upstream:
  - VanZ-1(4)
  - VanZ-i(2)
  - beta-sandwich(2)
  total: 38.0
DUF498:
  Cterminal:
  - ''
  Downstream:
  - TPRs(29)
  - VanZ-2(2)
  Nterminal:
  - VanZ-2(40)
  Upstream:
  - TPRs(4)
  - VanZ-2(2)
  total: 67.0
DUF5683:
  Cterminal:
  - DUF5683(12)
  Downstream:
  - YfiM-1(67)
  - UbiA-prenylTFase(39)
  - Ig(33)
  - PHP(33)
  - amidophosphoribosylTFase(31)
  - Ferredoxin-RRM(24)
  - HD(23)
  - APC-transporter(22)
  Nterminal:
  - DUF5683(12)
  Upstream:
  - RidA-deaminase(51)
  total: 120.0
DUF6531:
  Cterminal:
  - RHS(74)
  - Min-Wnt(65)
  Downstream:
  - Imm-BamE(15)
  Nterminal:
  - ''
  Upstream:
  - VgrG(46)
  total: 133.0
DUF817:
  Cterminal:
  - Skillet-DUF2809(1)
  Downstream:
  - Skillet-DUF2809(41)
  Nterminal:
  - ''
  Upstream:
  - Skillet-DUF2809(6)
  total: 48.0
EF-hand:
  Cterminal:
  - Ig(2)
  - Prok-TelC(1)
  - NAGPA(1)
  - Adhesin-like(1)
  - CW-repeats(1)
  Downstream:
  - GlycosylTFase-B(2)
  Nterminal:
  - Ig(27)
  - Prok-TelC(11)
  - NAGPA(10)
  - Adhesin-like(10)
  - CW-repeats(10)
  Upstream:
  - GlycosylTFase-B(11)
  total: 18.0
ElyC:
  Cterminal:
  - VanZ-1(1)
  Downstream:
  - Skillet-DUF2809(33)
  - DUF1361(24)
  - VanZ-1(12)
  - VanZ-2(10)
  - RDD(8)
  - TonB-C(2)
  Nterminal:
  - VanZ-1(8)
  - RDD(7)
  - Skillet-DUF2809(1)
  Upstream:
  - VanZ-2(28)
  - wHTH(20)
  - Coq4(20)
  - VanZ-1(16)
  - TonB-C(14)
  - DUF1801(14)
  - 12TM(13)
  - Skillet-DUF2809(7)
  - RDD(4)
  - DUF1361(1)
  total: 135.0
EpsE-polysacc-export:
  Cterminal:
  - ''
  Downstream:
  - VanZ-2(36)
  - Wzc-CpsD-N(21)
  - WaaL-ligase(12)
  - LPS-sugar-TFase(12)
  - Wzc-CpsD-kinase(12)
  - undecaprenyl-phosphate-glucose-PTase(10)
  - GalE-like-epimerase(9)
  - sugar-O-acetyl/acylTFase(9)
  - WfgD-WfaP-undecaprenol-glucosylTFase(4)
  Nterminal:
  - ''
  Upstream:
  - VanZ-2(33)
  - undecaprenyl-phosphate-glucose-PTase(18)
  - Wzc-CpsD-kinase(15)
  - sugar-O-acetyl/acylTFase(7)
  - GalE-like-epimerase(7)
  - LPS-sugar-TFase(7)
  - WaaL-ligase(7)
  - WfgD-WfaP-undecaprenol-glucosylTFase(6)
  - Wzc-CpsD-N(5)
  total: 108.0
FAD-binding:
  Cterminal:
  - Glycolate-oxidase-GlcE(20)
  Downstream:
  - cpCone-DUF2585(20)
  - CCG-glycolate-oxidase-GlcF(14)
  - Ferredoxin-RRM(14)
  - FAD-binding(10)
  - Glycolate-oxidase-GlcE(10)
  Nterminal:
  - ''
  Upstream:
  - FAD-binding(10)
  - Glycolate-oxidase-GlcE(10)
  - Ferredoxin-RRM(8)
  - CCG-glycolate-oxidase-GlcF(8)
  total: 30.0
FHA:
  Cterminal:
  - ''
  Downstream:
  - ''
  Nterminal:
  - VanZ-1(8)
  Upstream:
  - VanZ-1(8)
  total: 4.0
Ferredoxin:
  Cterminal:
  - ''
  Downstream:
  - a/b-hydrolase(271)
  - D-Ala-D-Ala-PTase-MBL(154)
  - PBP5-C(151)
  Nterminal:
  - ''
  Upstream:
  - VanZ-1(293)
  total: 572.0
Ferredoxin-RRM:
  Cterminal:
  - CCG-glycolate-oxidase-GlcF(12)
  Downstream:
  - Glycolate-oxidase-GlcE(8)
  - FAD-binding(8)
  - cpCone-DUF2585(4)
  - CCG-glycolate-oxidase-GlcF(4)
  Nterminal:
  - ''
  Upstream:
  - YfiM-1(31)
  - UbiA-prenylTFase(29)
  - amidophosphoribosylTFase(26)
  - DUF5683(24)
  - APC-transporter(20)
  - RidA-deaminase(17)
  - PHP(16)
  - Ig(16)
  - HD(15)
  - Glycolate-oxidase-GlcE(14)
  - FAD-binding(14)
  - cpCone-DUF2585(8)
  - CCG-glycolate-oxidase-GlcF(4)
  total: 51.0
Fukutin:
  Cterminal:
  - ''
  Downstream:
  - Ig(46)
  - GlycosylTFase-B(38)
  - CW-repeats(22)
  - NAGPA(22)
  - Adhesin-like(21)
  - Prok-TelC(21)
  - GlycosylTFase-A(12)
  - WzyC-O-antigen-ligase(5)
  Nterminal:
  - ''
  Upstream:
  - GlycosylTFase-A(18)
  - GlycosylTFase-B(16)
  - sugar-TFase(12)
  - WzyC-O-antigen-ligase(6)
  - Ig(2)
  - NAGPA(1)
  - Prok-TelC(1)
  - CW-repeats(1)
  - Adhesin-like(1)
  total: 41.0
GCV-H:
  Cterminal:
  - ''
  Downstream:
  - VanZ-2(1167)
  - TonB-C(1119)
  - OMP-beta-barrel(210)
  - sugar-O-acetyl/acylTFase(22)
  - GalE-like-epimerase(10)
  Nterminal:
  - ''
  Upstream:
  - SprA-N(711)
  - VanZ-2(1)
  total: 1861.0
GDP-L-fucose-synthase:
  Cterminal:
  - ''
  Downstream:
  - VanZ-2(30)
  - GalE-like-epimerase(18)
  - TonB-C(10)
  - sugar-O-acetyl/acylTFase(4)
  - undecaprenyl-phosphate-glucose-PTase(4)
  - WecC-oxidoreductase(2)
  Nterminal:
  - ''
  Upstream:
  - GalE-like-epimerase(53)
  - VanZ-2(25)
  - WecC-oxidoreductase(8)
  - undecaprenyl-phosphate-glucose-PTase(7)
  - TonB-C(7)
  - sugar-O-acetyl/acylTFase(6)
  total: 93.0
GHMP-kinase-like:
  Cterminal:
  - ''
  Downstream:
  - HMG-CoA-reductase(8)
  - Skillet-2(8)
  - Ig(6)
  Nterminal:
  - ''
  Upstream:
  - Ig(7)
  - Skillet-2(6)
  - HMG-CoA-reductase(6)
  total: 27.0
GNAT:
  Cterminal:
  - Skillet-DUF2809(1)
  - cpCone-DUF2585(1)
  Downstream:
  - MltG-endolytic-TGase(104)
  - YfiM-DUF2279(104)
  - OMP-beta-barrel(102)
  - VanZ-2(92)
  - CDP-diacylglycerol-OH-phosphatidylTFase(72)
  - YfiM-1(72)
  - SLT-Lysozyme(53)
  - VanZ-1(39)
  - GNAT(33)
  - PMM/PGM(33)
  - Skillet-DUF2809(27)
  - ClpB-HslU(17)
  - cpCone-DUF2585(16)
  - TPRs(13)
  - Cytochrome-C7(13)
  - Wok-DUF2238(6)
  - ZnR(3)
  Nterminal:
  - ATP-grasp(72)
  - Acyl-CoA-ligase(72)
  - CoA-binding(72)
  - VanZ-2(9)
  - Skillet-DUF2809(2)
  - Wok-DUF2238(2)
  - TPRs(1)
  Upstream:
  - diaminopimelate-epimerase(98)
  - VanZ-2(79)
  - ZnR(78)
  - DTW-SPOUT(70)
  - Thioredoxin(69)
  - Skillet-DUF2809(62)
  - VanZ-1(56)
  - GNAT(33)
  - HslV-Peptidase(17)
  - Wok-DUF2238(9)
  - cpCone-DUF2585(2)
  - PMM/PGM(1)
  total: 843.0
GalE-like-epimerase:
  Cterminal:
  - ''
  Downstream:
  - VanZ-2(318)
  - VanZ-1(92)
  - GalE-like-epimerase(84)
  - RmlA-GalU-sugar-TFase(68)
  - WecC-oxidoreductase(68)
  - rmlD/rfbD-like-reductase(60)
  - GDP-L-fucose-synthase(53)
  - LPS-sugar-TFase(47)
  - MraY/WecA-GTase(41)
  - RfbH-oxidoreductase(40)
  - GlycosylTFase-A(40)
  - MATE-flippase(39)
  - Wzc-CpsD-kinase(34)
  - WfgD-WfaP-undecaprenol-glucosylTFase(34)
  - rmlC/rfbC-like-epimerase(31)
  - sugar-O-acetyl/acylTFase(24)
  - sugar-phosphate-NMP-TFase(24)
  - VanZ-i(22)
  - Concanavalin(22)
  - WaaL-ligase(21)
  - sugar-TFase(17)
  - TA-TFase-TagU(15)
  - undecaprenyl-phosphate-glucose-PTase(15)
  - Ig(13)
  - WecG-CpsF-GTase(12)
  - UDP-N-acetylglucosamine-dehyd(12)
  - WecB-epimerase(11)
  - Wzc-CpsD-N(9)
  - TonB-C(8)
  - EpsE-polysacc-export(7)
  - CpsB-PHP(5)
  Nterminal:
  - ''
  Upstream:
  - VanZ-2(268)
  - RmlA-GalU-sugar-TFase(107)
  - GalE-like-epimerase(84)
  - Lamin-tail-domain(82)
  - WecC-oxidoreductase(81)
  - LPS-sugar-TFase(62)
  - VanZ-1(52)
  - WfgD-WfaP-undecaprenol-glucosylTFase(41)
  - rmlC/rfbC-like-epimerase(38)
  - MATE-flippase(34)
  - undecaprenyl-phosphate-glucose-PTase(31)
  - GlycosylTFase-A(31)
  - RfbH-oxidoreductase(30)
  - sugar-O-acetyl/acylTFase(28)
  - gly-gly-peptidase(26)
  - rmlD/rfbD-like-reductase(25)
  - WaaL-ligase(21)
  - sugar-phosphate-NMP-TFase(20)
  - GDP-L-fucose-synthase(18)
  - Wzc-CpsD-N(17)
  - WecB-epimerase(15)
  - Wzc-CpsD-kinase(14)
  - UDP-N-acetylglucosamine-dehyd(13)
  - sugar-TFase(13)
  - WecG-CpsF-GTase(12)
  - TonB-C(11)
  - GCV-H(10)
  - EpsE-polysacc-export(9)
  - VanZ-i(8)
  - MraY/WecA-GTase(7)
  - TA-TFase-TagU(5)
  - Concanavalin(5)
  - CpsB-PHP(5)
  - Ig(1)
  total: 918.0
GbpC:
  Cterminal:
  - MucBP-IG(38)
  - Prok-TelC(27)
  Downstream:
  - Imm-TipC(58)
  - Prok-TelC(1)
  Nterminal:
  - ''
  Upstream:
  - Imm-TipC(1)
  total: 52.0
Glycolate-oxidase-GlcE:
  Cterminal:
  - ''
  Downstream:
  - cpCone-DUF2585(20)
  - CCG-glycolate-oxidase-GlcF(14)
  - Ferredoxin-RRM(14)
  - FAD-binding(10)
  - Glycolate-oxidase-GlcE(10)
  Nterminal:
  - FAD-binding(20)
  Upstream:
  - FAD-binding(10)
  - Glycolate-oxidase-GlcE(10)
  - Ferredoxin-RRM(8)
  - CCG-glycolate-oxidase-GlcF(8)
  total: 30.0
GlycosylTFase-A:
  Cterminal:
  - GtrA(14)
  - GlycosylTFase-A(12)
  Downstream:
  - VanZ-2(103)
  - Ig(88)
  - GlycosylTFase-A(69)
  - Wok-DUF2238(69)
  - GlycosylTFase-B(65)
  - LPS-sugar-TFase(50)
  - OMP-beta-barrel(43)
  - MATE-flippase(42)
  - VanZ-1(40)
  - NAGPA(37)
  - CW-repeats(36)
  - Adhesin-like(35)
  - Prok-TelC(35)
  - GalE-like-epimerase(31)
  - WfgD-WfaP-undecaprenol-glucosylTFase(29)
  - Lycopene-cyclase(27)
  - Synaptojanin(27)
  - ClpP-protease(26)
  - PDZ(26)
  - WaaL-ligase(24)
  - sugar-O-acetyl/acylTFase(21)
  - undecaprenyl-phosphate-glucose-PTase(18)
  - Fukutin(18)
  - UbiA-prenylTFase(14)
  - NUDIX(14)
  - WecG-CpsF-GTase(14)
  - Concanavalin(12)
  - WecC-oxidoreductase(12)
  - RfbH-oxidoreductase(12)
  - phytoene-desaturase(11)
  - GtrA(11)
  - WzyC-O-antigen-ligase(11)
  - Squalene/phytoene-synthase(11)
  - RmlA-GalU-sugar-TFase(11)
  - Acyltransferase(10)
  - polyprenyl-synthetase(8)
  - sugar-TFase(8)
  - TPRs(7)
  - lgt(6)
  - VanZ-i(6)
  - TA-TFase-TagU(5)
  - Wzc-CpsD-kinase(3)
  - CpsB-PHP(3)
  - LexA-like-peptidase(2)
  - YfiM-DUF2279(2)
  Nterminal:
  - GlycosylTFase-A(12)
  - WecG-CpsF-GTase(10)
  - Wok-DUF2238(1)
  Upstream:
  - VanZ-2(99)
  - Wok-DUF2238(70)
  - GlycosylTFase-A(69)
  - OMP-beta-barrel(69)
  - YfiM-DUF2279(68)
  - Lycopene-cyclase(60)
  - Ig(48)
  - LPS-sugar-TFase(43)
  - VanZ-1(40)
  - GalE-like-epimerase(40)
  - GlycosylTFase-B(38)
  - WaaL-ligase(35)
  - sugar-TFase(34)
  - UbiA-prenylTFase(33)
  - phytoene-desaturase(33)
  - WfgD-WfaP-undecaprenol-glucosylTFase(32)
  - sugar-O-acetyl/acylTFase(31)
  - polyprenyl-synthetase(28)
  - Squalene/phytoene-synthase(27)
  - TA-TFase-TagU(24)
  - VanZ-i(20)
  - NUDIX(20)
  - Wzc-CpsD-kinase(18)
  - LexA-like-peptidase(17)
  - CW-repeats(17)
  - MATE-flippase(17)
  - NAGPA(16)
  - RfbH-oxidoreductase(15)
  - Adhesin-like(15)
  - Prok-TelC(15)
  - WzyC-O-antigen-ligase(14)
  - undecaprenyl-phosphate-glucose-PTase(13)
  - GtrA(13)
  - Fukutin(12)
  - Acyltransferase(12)
  - WecG-CpsF-GTase(11)
  - RmlA-GalU-sugar-TFase(7)
  - CpsB-PHP(7)
  - Synaptojanin(5)
  - Concanavalin(4)
  - lgt(4)
  - TPRs(4)
  - WecC-oxidoreductase(4)
  total: 715.0
GlycosylTFase-B:
  Cterminal:
  - GlycosylTFase-B(49)
  Downstream:
  - Ig(210)
  - GlycosylTFase-B(148)
  - Prok-TelC(78)
  - NAGPA(78)
  - Adhesin-like(78)
  - CW-repeats(78)
  - MATE-flippase(52)
  - GlycosylTFase-A(38)
  - YfiM-Griddle(33)
  - OMP-beta-barrel(32)
  - Acyltransferase(23)
  - lgt(16)
  - Fukutin(16)
  - WzyC-O-antigen-ligase(14)
  - EF-hand(11)
  - Wzc-CpsD-kinase(2)
  - CpsB-PHP(2)
  - sugar-TFase(1)
  - TA-TFase-TagU(1)
  Nterminal:
  - GlycosylTFase-B(49)
  Upstream:
  - GlycosylTFase-B(148)
  - GlycosylTFase-A(65)
  - sugar-TFase(55)
  - Ig(48)
  - Fukutin(38)
  - TA-TFase-TagU(34)
  - ZU5(26)
  - Prok-TelC(24)
  - Adhesin-like(24)
  - NAGPA(24)
  - CW-repeats(24)
  - Wzc-CpsD-kinase(23)
  - WzyC-O-antigen-ligase(20)
  - CpsB-PHP(12)
  - lgt(10)
  - Acyltransferase(6)
  - OMP-beta-barrel(5)
  - YfiM-Griddle(4)
  - MATE-flippase(2)
  - EF-hand(2)
  total: 149.0
Glyoxalase:
  Cterminal:
  - ''
  Downstream:
  - Skillet-3(2)
  - helix-grip(2)
  Nterminal:
  - VanZ-1(35)
  - Skillet-3(1)
  Upstream:
  - Skillet-3(9)
  - helix-grip(9)
  total: 47.0
GtrA:
  Cterminal:
  - ''
  Downstream:
  - VanZ-2(21)
  - GlycosylTFase-A(13)
  - VanZ-1(10)
  - LPS-sugar-TFase(10)
  - Wok-DUF2238(8)
  Nterminal:
  - GlycosylTFase-A(14)
  - VanZ-1(7)
  Upstream:
  - VanZ-2(23)
  - GlycosylTFase-A(11)
  - VanZ-1(4)
  - Wok-DUF2238(3)
  total: 95.0
HAAS:
  Cterminal:
  - VanZ-1(36)
  Downstream:
  - HTH(1)
  Nterminal:
  - ''
  Upstream:
  - HTH(34)
  total: 71.0
HCP:
  Cterminal:
  - ''
  Downstream:
  - PsbP/Mog1(9)
  - CapCone-1(8)
  Nterminal:
  - ''
  Upstream:
  - PsbP/Mog1(9)
  - CapCone-1(8)
  total: 18.0
HD:
  Cterminal:
  - HD-C(10)
  Downstream:
  - YfiM-1(49)
  - TULIP(47)
  - ClaspCone-1(47)
  - UbiA-prenylTFase(19)
  - PHP(18)
  - amidophosphoribosylTFase(18)
  - Ig(18)
  - Ferredoxin-RRM(15)
  - Skillet-DUF2809(13)
  Nterminal:
  - Ppx-GppA(48)
  Upstream:
  - DUF5683(23)
  - RidA-deaminase(15)
  - APC-transporter(14)
  - Skillet-DUF2809(5)
  - ClaspCone-1(1)
  - TULIP(1)
  total: 198.0
HD-C:
  Cterminal:
  - ''
  Downstream:
  - Skillet-DUF2809(7)
  Nterminal:
  - HD(10)
  Upstream:
  - Skillet-DUF2809(3)
  total: 20.0
HKD:
  Cterminal:
  - HKD(7)
  Downstream:
  - Skillet-DUF2809(2)
  Nterminal:
  - HKD(7)
  Upstream:
  - Skillet-DUF2809(12)
  total: 21.0
HMG-CoA-reductase:
  Cterminal:
  - ''
  Downstream:
  - Skillet-2(8)
  - GHMP-kinase-like(6)
  - Ig(6)
  Nterminal:
  - ''
  Upstream:
  - GHMP-kinase-like(8)
  - Ig(7)
  - Skillet-2(6)
  total: 28.0
HTH:
  Cterminal:
  - TetR(57)
  - VanZ-1(14)
  - L12-ClpS(11)
  - ZnR(9)
  Downstream:
  - Ig(75)
  - Skillet-2(73)
  - Skillet-1(51)
  - SLP(46)
  - Skillet-DUF2809(38)
  - VanZ-1(37)
  - HAAS(34)
  - 12TM(23)
  - ZnR(9)
  - L12-ClpS(1)
  - DUF2975-4TM(1)
  Nterminal:
  - ''
  Upstream:
  - DUF2975-4TM(28)
  - Skillet-DUF2809(16)
  - Skillet-2(8)
  - ZnR(8)
  - Skillet-1(5)
  - Ig(4)
  - VanZ-1(4)
  - SLP(2)
  - 12TM(1)
  - HAAS(1)
  total: 340.0
HisKin:
  Cterminal:
  - Skillet-DUF2809(3)
  - 12TM(2)
  Downstream:
  - Skillet-DUF2809(7)
  Nterminal:
  - DHp(13)
  - Skillet-DUF2809(2)
  Upstream:
  - 12TM(8)
  - Skillet-DUF2809(2)
  total: 35.0
HslV-Peptidase:
  Cterminal:
  - ''
  Downstream:
  - cpCone-DUF2585(25)
  - ClpB-HslU(23)
  - GNAT(17)
  Nterminal:
  - ''
  Upstream:
  - ''
  total: 24.0
Ig:
  Cterminal:
  - Ig(299)
  - CW-repeats(176)
  - Adhesin-like(176)
  - VanZ-2(68)
  - Prok-TelC(64)
  - ClaspCone-1(50)
  - MPTase(50)
  - NAGPA(38)
  - Min-Wnt(36)
  - RHS(34)
  - EF-hand(27)
  - OMP-beta-barrel(15)
  - PLUG(11)
  - DUF1566(10)
  - BPs(9)
  - Cadherin(9)
  - Jellyroll(9)
  - YfiM-Griddle(4)
  - ZnF(4)
  - ZU5(3)
  - vWA(2)
  - Prok-SAA(2)
  - Skillet-1(1)
  Downstream:
  - GlycosylTFase-A(48)
  - GlycosylTFase-B(48)
  - Ig(40)
  - MATE-flippase(34)
  - UbiA-prenylTFase(23)
  - amidophosphoribosylTFase(22)
  - SLP(18)
  - Ferredoxin-RRM(16)
  - lgt(16)
  - Skillet-1(14)
  - ZnR(12)
  - Acyltransferase(12)
  - DUF1566(11)
  - BPs(9)
  - Skillet-2(8)
  - Concanavalin(8)
  - GHMP-kinase-like(7)
  - HMG-CoA-reductase(7)
  - Met-TelC(6)
  - vWA(6)
  - WzyC-O-antigen-ligase(6)
  - RHS(5)
  - VanZ-2(5)
  - YfiM-Griddle(4)
  - HTH(4)
  - OMP-beta-barrel(3)
  - Fukutin(2)
  - CpsB-PHP(2)
  - Wzc-CpsD-kinase(2)
  - MORNs(1)
  - GalE-like-epimerase(1)
  Nterminal:
  - Ig(299)
  - SLP(212)
  - Met-TelC(191)
  - vWA(191)
  - Prok-TelC(154)
  - NAGPA(151)
  - PHP(58)
  - MORNs(26)
  - VanZ-1(25)
  - Skillet-3(21)
  - BPs(18)
  - ZnF(14)
  - ClaspCone-1(11)
  - beta-roll-repeats(11)
  - TULIP(11)
  - MPTase(10)
  - Prok-SAA(10)
  - VWD(10)
  - CW-repeats(9)
  - Adhesin-like(7)
  - Cadherin(6)
  - Jellyroll(6)
  - RHS(5)
  - Skillet-1(4)
  - Min-Wnt(4)
  - VanZ-2(3)
  - EF-hand(2)
  - DUF1566(2)
  - Skillet-2(1)
  Upstream:
  - Skillet-1(252)
  - GlycosylTFase-B(210)
  - GlycosylTFase-A(88)
  - HTH(75)
  - YfiM-1(47)
  - sugar-TFase(46)
  - Fukutin(46)
  - Ig(40)
  - DUF5683(33)
  - TA-TFase-TagU(24)
  - WzyC-O-antigen-ligase(24)
  - RidA-deaminase(22)
  - SLP(19)
  - HD(18)
  - lgt(17)
  - Acyltransferase(16)
  - ZU5(16)
  - Wzc-CpsD-kinase(15)
  - GalE-like-epimerase(13)
  - APC-transporter(13)
  - MATE-flippase(12)
  - CpsB-PHP(10)
  - DUF1566(9)
  - YfiM-Griddle(7)
  - Skillet-2(7)
  - vWA(6)
  - GHMP-kinase-like(6)
  - Met-TelC(6)
  - HMG-CoA-reductase(6)
  - VanZ-2(6)
  - OMP-beta-barrel(5)
  - VanZ-1(4)
  - NAGPA(4)
  - CW-repeats(4)
  - BPs(3)
  - RHS(3)
  - Concanavalin(3)
  - PHP(1)
  total: 1321.0
Imm-4TM:
  Cterminal:
  - ''
  Downstream:
  - Min-Wnt(2)
  Nterminal:
  - ''
  Upstream:
  - Min-Wnt(11)
  total: 13.0
Imm-BamE:
  Cterminal:
  - Imm-BamE(2)
  Downstream:
  - Imm-BamE(66)
  - Min-Wnt(53)
  - RHS(15)
  - Beta-Roll-repeats(13)
  - X-Tfes(10)
  - Prok-TelC(4)
  Nterminal:
  - Imm-BamE(2)
  - Min-Wnt(1)
  Upstream:
  - Min-Wnt(444)
  - WXG(130)
  - RHS(128)
  - Imm-BamE(66)
  - SH3(25)
  - CapCone-1(23)
  - DUF6531(15)
  - Prok-TelC(13)
  - VgrG(11)
  - OMP-beta-barrel(10)
  - LysM(10)
  total: 531.0
Imm-HbM:
  Cterminal:
  - ''
  Downstream:
  - CapCone-2(2)
  Nterminal:
  - ''
  Upstream:
  - CapCone-2(22)
  total: 24.0
Imm-Jellyroll:
  Cterminal:
  - ''
  Downstream:
  - ''
  Nterminal:
  - ''
  Upstream:
  - Min-Wnt(49)
  - Cystatin-FD(26)
  total: 45.0
Imm-SAA:
  Cterminal:
  - Imm-SAA(6)
  Downstream:
  - Imm-SAA(10)
  - Prok-SAA(4)
  - RHS(1)
  Nterminal:
  - Imm-SAA(6)
  Upstream:
  - Prok-SAA(75)
  - RHS(17)
  - MuF(14)
  - Imm-SAA(10)
  total: 85.0
Imm-TipC:
  Cterminal:
  - ''
  Downstream:
  - Imm-TipC(175)
  - WXG(10)
  - Prok-TelC(10)
  - MucBP-IG(2)
  - GbpC(1)
  Nterminal:
  - ''
  Upstream:
  - Prok-TelC(218)
  - WXG(207)
  - Imm-TipC(175)
  - MucBP-IG(101)
  - GbpC(58)
  total: 173.0
Imm-ZU5-vWA:
  Cterminal:
  - ''
  Downstream:
  - ''
  Nterminal:
  - ''
  Upstream:
  - CBM-repeats(12)
  - Prok-TelC(12)
  - vWA(11)
  - ZU5(11)
  total: 10.0
Jellyroll:
  Cterminal:
  - Ig(6)
  Downstream:
  - ''
  Nterminal:
  - VanZ-2(155)
  - Ig(9)
  Upstream:
  - ''
  total: 167.0
L12-ClpS:
  Cterminal:
  - ''
  Downstream:
  - Skillet-2(12)
  - ZnR(1)
  Nterminal:
  - HTH(11)
  - ZnR(11)
  Upstream:
  - HTH(1)
  - Skillet-2(1)
  total: 25.0
LPS-sugar-TFase:
  Cterminal:
  - VanZ-1(1)
  Downstream:
  - VanZ-2(223)
  - LPS-sugar-TFase(133)
  - VanZ-1(109)
  - sugar-O-acetyl/acylTFase(78)
  - WfgD-WfaP-undecaprenol-glucosylTFase(75)
  - WaaL-ligase(67)
  - MATE-flippase(65)
  - GalE-like-epimerase(62)
  - VanZ-i(56)
  - GlycosylTFase-A(43)
  - WecC-oxidoreductase(41)
  - RfbH-oxidoreductase(26)
  - RmlA-GalU-sugar-TFase(25)
  - WecG-CpsF-GTase(21)
  - sugar-phosphate-NMP-TFase(20)
  - sugar-TFase(20)
  - undecaprenyl-phosphate-glucose-PTase(20)
  - polysacc-pyruvyl-TFase(14)
  - MraY/WecA-GTase(13)
  - Wzc-CpsD-kinase(12)
  - TA-TFase-TagU(12)
  - Wok-DUF2238(12)
  - WecB-epimerase(11)
  - Concanavalin(11)
  - UDP-N-acetylglucosamine-dehyd(10)
  - Wzc-CpsD-N(9)
  - rmlC/rfbC-like-epimerase(8)
  - rmlD/rfbD-like-reductase(7)
  - EpsE-polysacc-export(7)
  - CpsB-PHP(5)
  Nterminal:
  - VanZ-1(7)
  - Wok-DUF2238(1)
  Upstream:
  - LPS-sugar-TFase(133)
  - VanZ-2(113)
  - WaaL-ligase(78)
  - WfgD-WfaP-undecaprenol-glucosylTFase(70)
  - VanZ-1(69)
  - sugar-TFase(67)
  - sugar-O-acetyl/acylTFase(50)
  - GlycosylTFase-A(50)
  - GalE-like-epimerase(47)
  - VanZ-i(45)
  - undecaprenyl-phosphate-glucose-PTase(32)
  - MATE-flippase(29)
  - RfbH-oxidoreductase(28)
  - Wzc-CpsD-N(27)
  - Wzc-CpsD-kinase(15)
  - TA-TFase-TagU(13)
  - WecC-oxidoreductase(13)
  - sugar-phosphate-NMP-TFase(12)
  - Wok-DUF2238(12)
  - EpsE-polysacc-export(12)
  - GtrA(10)
  - UDP-N-acetylglucosamine-dehyd(10)
  - WecG-CpsF-GTase(8)
  - RmlA-GalU-sugar-TFase(7)
  - CpsB-PHP(6)
  - Concanavalin(5)
  - rmlC/rfbC-like-epimerase(3)
  - polysacc-pyruvyl-TFase(3)
  - rmlD/rfbD-like-reductase(3)
  - WecB-epimerase(2)
  total: 630.0
Lamin-tail-domain:
  Cterminal:
  - Lamin-tail-domain(134)
  Downstream:
  - VanZ-2(268)
  - GalE-like-epimerase(82)
  - RmlA-GalU-sugar-TFase(38)
  - PR-1(26)
  - gly-gly-peptidase(2)
  Nterminal:
  - Lamin-tail-domain(134)
  Upstream:
  - gly-gly-peptidase(130)
  - Papain-like(36)
  - RmlA-GalU-sugar-TFase(2)
  total: 486.0
Lcp-like:
  Cterminal:
  - Skillet-DUF2809(1)
  Downstream:
  - Skillet-DUF2809(27)
  - CreD(5)
  Nterminal:
  - Skillet-DUF2809(1)
  Upstream:
  - Skillet-DUF2809(61)
  - wHTH(26)
  - CreD(6)
  total: 102.0
LexA-like-peptidase:
  Cterminal:
  - VanZ-1(33)
  Downstream:
  - GlycosylTFase-A(17)
  - VanZ-2(3)
  - VanZ-1(2)
  Nterminal:
  - ''
  Upstream:
  - VanZ-2(7)
  - GlycosylTFase-A(2)
  - VanZ-1(1)
  total: 65.0
Lipocalin:
  Cterminal:
  - ''
  Downstream:
  - DUF4157(1)
  Nterminal:
  - CapCone-2(14)
  - DUF4157(11)
  Upstream:
  - DUF4157(2)
  total: 16.0
LolA:
  Cterminal:
  - ''
  Downstream:
  - VanZ-2(115)
  - OMP-beta-barrel(24)
  - cpCone-i(14)
  - cpCone-1(14)
  - beta-curl(12)
  - YfiM-Griddle(11)
  Nterminal:
  - ''
  Upstream:
  - YfiM-Griddle(5)
  - OMP-beta-barrel(3)
  total: 144.0
Lycopene-cyclase:
  Cterminal:
  - ''
  Downstream:
  - Wok-DUF2238(65)
  - GlycosylTFase-A(60)
  - phytoene-desaturase(51)
  - NUDIX(46)
  - Lycopene-cyclase(45)
  - polyprenyl-synthetase(43)
  - Squalene/phytoene-synthase(41)
  - UbiA-prenylTFase(36)
  Nterminal:
  - ''
  Upstream:
  - UbiA-prenylTFase(61)
  - Lycopene-cyclase(45)
  - phytoene-desaturase(41)
  - Squalene/phytoene-synthase(36)
  - Wok-DUF2238(31)
  - polyprenyl-synthetase(28)
  - GlycosylTFase-A(27)
  - NUDIX(24)
  total: 102.0
LysM:
  Cterminal:
  - Min-Wnt(11)
  - SH3(2)
  Downstream:
  - Imm-BamE(10)
  Nterminal:
  - SH3(11)
  - OMP-beta-barrel(10)
  Upstream:
  - ''
  total: 33.0
MATE-flippase:
  Cterminal:
  - ''
  Downstream:
  - VanZ-2(171)
  - VanZ-1(102)
  - sugar-phosphate-NMP-TFase(44)
  - WfgD-WfaP-undecaprenol-glucosylTFase(44)
  - WecC-oxidoreductase(41)
  - GalE-like-epimerase(34)
  - LPS-sugar-TFase(29)
  - UDP-N-acetylglucosamine-dehyd(26)
  - RmlA-GalU-sugar-TFase(23)
  - WecB-epimerase(23)
  - sugar-O-acetyl/acylTFase(23)
  - TA-TFase-TagU(21)
  - Wzc-CpsD-N(19)
  - GlycosylTFase-A(17)
  - CpsB-PHP(16)
  - Wzc-CpsD-kinase(15)
  - WecG-CpsF-GTase(14)
  - polysacc-pyruvyl-TFase(13)
  - Ig(12)
  - RfbH-oxidoreductase(11)
  - D-ala-D-ala-ligase(10)
  - undecaprenyl-phosphate-glucose-PTase(9)
  - WaaL-ligase(7)
  - sugar-TFase(6)
  - Prok-TelC(4)
  - Adhesin-like(4)
  - NAGPA(4)
  - CW-repeats(4)
  - GlycosylTFase-B(2)
  - MraY/WecA-GTase(1)
  Nterminal:
  - VanZ-2(26)
  - ZnR(2)
  Upstream:
  - WfgD-WfaP-undecaprenol-glucosylTFase(134)
  - VanZ-2(104)
  - Wzc-CpsD-kinase(70)
  - LPS-sugar-TFase(65)
  - WaaL-ligase(58)
  - GlycosylTFase-B(52)
  - VanZ-1(43)
  - GlycosylTFase-A(42)
  - GalE-like-epimerase(39)
  - Ig(34)
  - sugar-O-acetyl/acylTFase(31)
  - ZnR(30)
  - polysacc-pyruvyl-TFase(28)
  - sugar-TFase(22)
  - MraY/WecA-GTase(21)
  - Wzc-CpsD-N(17)
  - sugar-phosphate-NMP-TFase(16)
  - MurE-synthetase(15)
  - undecaprenyl-phosphate-glucose-PTase(14)
  - NAGPA(12)
  - Prok-TelC(12)
  - CW-repeats(12)
  - Adhesin-like(12)
  - RfbH-oxidoreductase(11)
  - RmlA-GalU-sugar-TFase(10)
  - WecG-CpsF-GTase(9)
  - TA-TFase-TagU(6)
  - WecB-epimerase(6)
  - WecC-oxidoreductase(4)
  - CpsB-PHP(4)
  - UDP-N-acetylglucosamine-dehyd(2)
  total: 644.0
MORNs:
  Cterminal:
  - Ig(26)
  Downstream:
  - ''
  Nterminal:
  - Skillet-3(18)
  - SLP(13)
  Upstream:
  - Skillet-1(13)
  - Ig(1)
  total: 57.0
MPTase:
  Cterminal:
  - ClaspCone-1(52)
  - Prok-TelC(12)
  - Ig(10)
  Downstream:
  - cpCone-1(12)
  - Skillet-DUF2809(1)
  Nterminal:
  - Ig(50)
  - Skillet-DUF2809(8)
  Upstream:
  - Skillet-DUF2809(2)
  total: 142.0
MTase:
  Cterminal:
  - MTase(6)
  - Skillet-DUF2809(2)
  Downstream:
  - Skillet-1(45)
  - Calcineurin(7)
  - Skillet-DUF2809(7)
  - MTase(3)
  - Skillet-2(3)
  - ZnR(1)
  Nterminal:
  - MTase(6)
  - Skillet-DUF2809(4)
  - Calcineurin(4)
  - Skillet-2(1)
  Upstream:
  - Skillet-2(37)
  - Skillet-DUF2809(15)
  - ZnR(9)
  - MTase(3)
  - Skillet-1(2)
  - Calcineurin(2)
  total: 114.0
Met-TelC:
  Cterminal:
  - vWA(200)
  - Ig(191)
  - Amidase(101)
  Downstream:
  - Met-TelC(6)
  - vWA(6)
  - Ig(6)
  Nterminal:
  - Amidase(1)
  Upstream:
  - Met-TelC(6)
  - vWA(6)
  - Ig(6)
  total: 305.0
Min-Wnt:
  Cterminal:
  - Beta-Roll-repeats(29)
  - broken-hairpin(22)
  - DUF3892(17)
  - X-Tfes(13)
  - Ig(4)
  - Cadherin(4)
  - Min-Wnt(1)
  - BPs(1)
  - Imm-BamE(1)
  Downstream:
  - Imm-BamE(444)
  - Imm-Jellyroll(49)
  - PPTs(39)
  - RHS(24)
  - Min-Wnt(17)
  - alpha-L-rhamnosidase-like(15)
  - Imm-4TM(11)
  - broken-hairpin(4)
  - VgrG(1)
  Nterminal:
  - RHS(341)
  - WXG(117)
  - DUF6531(65)
  - open-beta-barrel(50)
  - Cystatin-FD(39)
  - Ig(36)
  - SPVB(27)
  - BPs(16)
  - beta-sandwich(11)
  - SH3(11)
  - LysM(11)
  - OMP-beta-barrel(10)
  - Cadherin(7)
  - beta-helix-Glycosyl-hydrolase(5)
  - Min-Wnt(1)
  Upstream:
  - Imm-BamE(53)
  - WXG(48)
  - VgrG(46)
  - RHS(31)
  - beta-helix-Glycosyl-hydrolase(28)
  - Min-Wnt(17)
  - alpha-L-rhamnosidase-like(9)
  - Imm-4TM(2)
  - Cystatin-FD(1)
  total: 1394.0
MltG-endolytic-TGase:
  Cterminal:
  - ''
  Downstream:
  - YfiM-DUF2279(125)
  - OMP-beta-barrel(124)
  - SLT-Lysozyme(55)
  - PMM/PGM(48)
  Nterminal:
  - ''
  Upstream:
  - diaminopimelate-epimerase(106)
  - GNAT(104)
  - Cytochrome-C7(15)
  - TPRs(15)
  - PMM/PGM(1)
  - YfiM-DUF2279(1)
  - OMP-beta-barrel(1)
  total: 238.0
MraY/WecA-GTase:
  Cterminal:
  - ''
  Downstream:
  - VanZ-2(81)
  - Wzc-CpsD-kinase(30)
  - MATE-flippase(21)
  - GalE-like-epimerase(7)
  - TonB-C(6)
  - OMP-beta-barrel(6)
  Nterminal:
  - ''
  Upstream:
  - GalE-like-epimerase(41)
  - VanZ-2(22)
  - TonB-C(18)
  - LPS-sugar-TFase(13)
  - OMP-beta-barrel(6)
  - MATE-flippase(1)
  total: 154.0
MuF:
  Cterminal:
  - Prok-SAA(19)
  Downstream:
  - Imm-SAA(14)
  - Prok-SAA(3)
  Nterminal:
  - ''
  Upstream:
  - ''
  total: 34.0
MucBP-IG:
  Cterminal:
  - Prok-TelC(41)
  - MucBP-IG(24)
  Downstream:
  - Imm-TipC(101)
  - Prok-TelC(2)
  Nterminal:
  - GbpC(38)
  - MucBP-IG(24)
  Upstream:
  - Imm-TipC(2)
  total: 59.0
MurB-reductase:
  Cterminal:
  - ''
  Downstream:
  - VanZ-1(10)
  - VanZ-2(8)
  Nterminal:
  - ''
  Upstream:
  - VanZ-2(22)
  - VanZ-1(4)
  total: 42.0
MurE-synthetase:
  Cterminal:
  - ''
  Downstream:
  - VanZ-2(26)
  - MATE-flippase(15)
  - VanZ-1(8)
  Nterminal:
  - ''
  Upstream:
  - VanZ-2(8)
  - VanZ-1(2)
  total: 44.0
MurF-ligase:
  Cterminal:
  - ''
  Downstream:
  - VanZ-2(2)
  Nterminal:
  - ''
  Upstream:
  - VanZ-2(16)
  total: 18.0
MurG:
  Cterminal:
  - ''
  Downstream:
  - VanZ-2(3)
  Nterminal:
  - ''
  Upstream:
  - VanZ-2(9)
  total: 12.0
NAGPA:
  Cterminal:
  - Ig(151)
  - Adhesin-like(69)
  - CW-repeats(69)
  - EF-hand(10)
  Downstream:
  - GlycosylTFase-B(24)
  - GlycosylTFase-A(16)
  - MATE-flippase(12)
  - lgt(8)
  - Acyltransferase(5)
  - Ig(4)
  - WzyC-O-antigen-ligase(3)
  - CW-repeats(1)
  - Adhesin-like(1)
  - Prok-TelC(1)
  - Fukutin(1)
  Nterminal:
  - Prok-TelC(75)
  - Ig(38)
  - EF-hand(1)
  Upstream:
  - GlycosylTFase-B(78)
  - GlycosylTFase-A(37)
  - Fukutin(22)
  - sugar-TFase(17)
  - WzyC-O-antigen-ligase(12)
  - Acyltransferase(7)
  - lgt(5)
  - MATE-flippase(4)
  - CW-repeats(1)
  total: 206.0
NPCBM:
  Cterminal:
  - ''
  Downstream:
  - ''
  Nterminal:
  - VanZ-1(32)
  Upstream:
  - ''
  total: 32.0
NUDIX:
  Cterminal:
  - PIN(10)
  Downstream:
  - Skillet-DUF2809(33)
  - Lycopene-cyclase(24)
  - Wok-DUF2238(23)
  - GlycosylTFase-A(20)
  - phytoene-desaturase(14)
  - Squalene/phytoene-synthase(13)
  - UbiA-prenylTFase(13)
  - polyprenyl-synthetase(11)
  Nterminal:
  - Wok-DUF2238(3)
  - Skillet-DUF2809(1)
  Upstream:
  - Lycopene-cyclase(46)
  - UbiA-prenylTFase(23)
  - phytoene-desaturase(22)
  - Squalene/phytoene-synthase(19)
  - polyprenyl-synthetase(17)
  - Wok-DUF2238(16)
  - GlycosylTFase-A(14)
  - Skillet-DUF2809(5)
  total: 103.0
OB-fold:
  Cterminal:
  - OB-fold(8)
  Downstream:
  - Skillet-1(6)
  - OB-fold(2)
  - SLP(1)
  Nterminal:
  - SLP(29)
  - VanZ-1(26)
  - OB-fold(8)
  Upstream:
  - Skillet-1(25)
  - OB-fold(2)
  - SLP(1)
  total: 86.0
OMP-beta-barrel:
  Cterminal:
  - YfiM-Griddle(20)
  - OMP-beta-barrel(17)
  - Min-Wnt(10)
  - SH3(10)
  - LysM(10)
  - CapCone-DUF4056(2)
  Downstream:
  - OMP-beta-barrel(347)
  - CapCone-DUF4056(151)
  - YfiM-Griddle(101)
  - GlycosylTFase-A(69)
  - SLT-Lysozyme(55)
  - ClpP-protease(47)
  - PDZ(47)
  - PAP2(36)
  - YfiM-DUF2279(35)
  - Synaptojanin(25)
  - TY-Chaperone(20)
  - CapCone-2(11)
  - Imm-BamE(10)
  - TonB-C(10)
  - a/b-hydrolase(10)
  - Patatin(6)
  - MraY/WecA-GTase(6)
  - POTRA(6)
  - GlycosylTFase-B(5)
  - Ig(5)
  - PLUG(5)
  - sugar-dehydratase(3)
  - UDP-glucose/GDP-mannose-dehydrogenase(3)
  - LolA(3)
  - VanZ-2(2)
  - PMM/PGM(1)
  - sugar-O-acetyl/acylTFase(1)
  - MltG-endolytic-TGase(1)
  Nterminal:
  - YfiM-DUF2279(1340)
  - YfiM-Griddle(670)
  - TonB-C(215)
  - OMP-beta-barrel(17)
  - Patatin(15)
  - Ig(15)
  - PLUG(13)
  - TolB-N(12)
  - POTRA(8)
  - CapCone-DUF4056(3)
  - CapCone-2(2)
  - VanZ-2(2)
  Upstream:
  - OMP-beta-barrel(347)
  - TonB-C(287)
  - VanZ-2(213)
  - GCV-H(210)
  - PMM/PGM(195)
  - SprA-N(186)
  - YfiM-Griddle(132)
  - MltG-endolytic-TGase(124)
  - diaminopimelate-epimerase(104)
  - GNAT(102)
  - YfiM-DUF2279(87)
  - GlycosylTFase-A(43)
  - TamB-porin(36)
  - GlycosylTFase-B(32)
  - LolA(24)
  - Synaptojanin(18)
  - PAP2(16)
  - Cytochrome-C7(16)
  - TPRs(16)
  - PDZ(16)
  - ClpP-protease(16)
  - sugar-O-acetyl/acylTFase(10)
  - deoxyribodipyrimidine-photolyase(10)
  - CapCone-DUF4056(10)
  - sugar-dehydratase(8)
  - UDP-glucose/GDP-mannose-dehydrogenase(7)
  - POTRA(6)
  - Patatin(6)
  - MraY/WecA-GTase(6)
  - a/b-hydrolase(5)
  - Ig(3)
  - PLUG(3)
  - CapCone-2(1)
  total: 3563.0
PAP2:
  Cterminal:
  - VanZ-2(14)
  Downstream:
  - OMP-beta-barrel(16)
  - YfiM-Griddle(14)
  - PAP2(11)
  - VanZ-2(4)
  - VanZ-1(3)
  Nterminal:
  - VanZ-2(4)
  Upstream:
  - OMP-beta-barrel(36)
  - YfiM-Griddle(36)
  - VanZ-2(12)
  - PAP2(11)
  - VanZ-1(9)
  total: 95.0
PASTA:
  Cterminal:
  - PASTA(8)
  Downstream:
  - PASTA(4)
  Nterminal:
  - PASTA(8)
  Upstream:
  - PASTA(4)
  total: 16.0
PBP5-C:
  Cterminal:
  - ''
  Downstream:
  - VanZ-1(5)
  - VanZ-2(4)
  Nterminal:
  - D-Ala-D-Ala-PTase-MBL(203)
  Upstream:
  - VanZ-1(161)
  - Ferredoxin(151)
  - a/b-hydrolase(145)
  - VanZ-2(33)
  total: 406.0
PDZ:
  Cterminal:
  - ClpP-protease(47)
  Downstream:
  - VanZ-2(18)
  - OMP-beta-barrel(16)
  - YfiM-DUF2279(1)
  Nterminal:
  - ''
  Upstream:
  - OMP-beta-barrel(47)
  - YfiM-DUF2279(30)
  - GlycosylTFase-A(26)
  - gly-gly-peptidase(19)
  total: 126.0
PGBD:
  Cterminal:
  - Rv2525c-hydrolase(382)
  - Prok-TelC(373)
  - PGBD(202)
  Downstream:
  - VanY(83)
  - PGBD(44)
  - 3TM-CCDN(44)
  - Prok-TelC(30)
  - duoIG(22)
  - Rv2525c-hydrolase(17)
  Nterminal:
  - PGBD(202)
  - Prok-TelC(5)
  Upstream:
  - duoIG(56)
  - PGBD(44)
  - Prok-TelC(12)
  - Rv2525c-hydrolase(11)
  - VanY(10)
  total: 484.0
PHP:
  Cterminal:
  - Ig(58)
  - VanZ-1(6)
  Downstream:
  - UbiA-prenylTFase(23)
  - amidophosphoribosylTFase(22)
  - Ferredoxin-RRM(16)
  - Ig(1)
  - ClaspCone-1(1)
  Nterminal:
  - TULIP(11)
  - ClaspCone-1(11)
  - VanZ-1(4)
  Upstream:
  - YfiM-1(47)
  - DUF5683(33)
  - RidA-deaminase(22)
  - HD(18)
  - APC-transporter(11)
  total: 150.0
PIN:
  Cterminal:
  - ''
  Downstream:
  - Skillet-DUF2809(10)
  Nterminal:
  - NUDIX(10)
  Upstream:
  - ''
  total: 20.0
PLUG:
  Cterminal:
  - OMP-beta-barrel(13)
  Downstream:
  - YfiM-Griddle(4)
  - OMP-beta-barrel(3)
  Nterminal:
  - Ig(11)
  Upstream:
  - YfiM-Griddle(9)
  - OMP-beta-barrel(5)
  total: 38.0
PMM/PGM:
  Cterminal:
  - ''
  Downstream:
  - YfiM-DUF2279(196)
  - OMP-beta-barrel(195)
  - GNAT(1)
  - MltG-endolytic-TGase(1)
  Nterminal:
  - ''
  Upstream:
  - MltG-endolytic-TGase(48)
  - diaminopimelate-epimerase(39)
  - GNAT(33)
  - Cytochrome-C7(13)
  - TPRs(13)
  - YfiM-DUF2279(1)
  - OMP-beta-barrel(1)
  total: 245.0
POTRA:
  Cterminal:
  - OMP-beta-barrel(8)
  Downstream:
  - OMP-beta-barrel(6)
  Nterminal:
  - ''
  Upstream:
  - OMP-beta-barrel(6)
  total: 19.0
PPTs:
  Cterminal:
  - ''
  Downstream:
  - alpha-L-rhamnosidase-like(11)
  Nterminal:
  - ''
  Upstream:
  - Min-Wnt(39)
  - beta-helix-Glycosyl-hydrolase(25)
  - alpha-L-rhamnosidase-like(10)
  total: 48.0
PR-1:
  Cterminal:
  - ''
  Downstream:
  - RmlA-GalU-sugar-TFase(22)
  Nterminal:
  - ''
  Upstream:
  - Lamin-tail-domain(26)
  - VanZ-2(22)
  total: 44.0
PTDSS1/2:
  Cterminal:
  - PTDSS1/2(1)
  Downstream:
  - PTDSS1/2(30)
  Nterminal:
  - PTDSS1/2(1)
  Upstream:
  - PTDSS1/2(30)
  total: 26.0
Papain-like:
  Cterminal:
  - ''
  Downstream:
  - Lamin-tail-domain(36)
  - VanZ-2(19)
  Nterminal:
  - VanZ-2(7)
  Upstream:
  - ''
  total: 26.0
Patatin:
  Cterminal:
  - OMP-beta-barrel(15)
  Downstream:
  - OMP-beta-barrel(6)
  Nterminal:
  - ''
  Upstream:
  - OMP-beta-barrel(6)
  total: 26.0
PepSY:
  Cterminal:
  - PepSY(192)
  Downstream:
  - ''
  Nterminal:
  - VanZ-1(192)
  - PepSY(192)
  Upstream:
  - ''
  total: 128.0
Peptidase-Hybrid:
  Cterminal:
  - ''
  Downstream:
  - VanZ-2(38)
  - polysacc-amidohydrolase(37)
  - TPRs(10)
  Nterminal:
  - ''
  Upstream:
  - TPRs(31)
  - VanZ-2(9)
  - polysacc-amidohydrolase(5)
  total: 77.0
Peptidase-a/b-hydrolase:
  Cterminal:
  - ''
  Downstream:
  - Wok-DUF2238(8)
  Nterminal:
  - BPs(12)
  Upstream:
  - Wok-DUF2238(4)
  total: 24.0
PgpA:
  Cterminal:
  - ''
  Downstream:
  - VanZ-2(14)
  Nterminal:
  - VanZ-2(6)
  Upstream:
  - VanZ-2(18)
  total: 38.0
Ppx-GppA:
  Cterminal:
  - HD(48)
  Downstream:
  - TULIP(47)
  - ClaspCone-1(47)
  Nterminal:
  - ''
  Upstream:
  - TULIP(1)
  - ClaspCone-1(1)
  total: 96.0
Prok-SAA:
  Cterminal:
  - Ig(10)
  Downstream:
  - Imm-SAA(75)
  - RHS(7)
  - Prok-SAA(6)
  Nterminal:
  - RHS(51)
  - MuF(19)
  - Ig(2)
  Upstream:
  - Prok-SAA(6)
  - RHS(5)
  - Imm-SAA(4)
  - MuF(3)
  total: 162.0
Prok-TelC:
  Cterminal:
  - Ig(154)
  - NAGPA(75)
  - CW-repeats(71)
  - Adhesin-like(69)
  - EF-hand(11)
  - PGBD(5)
  - BPs(2)
  Downstream:
  - Imm-TipC(218)
  - VanY(43)
  - 3TM-CCDN(24)
  - GlycosylTFase-B(24)
  - Prok-TelC(17)
  - GlycosylTFase-A(15)
  - Imm-BamE(13)
  - PGBD(12)
  - Imm-ZU5-vWA(12)
  - MATE-flippase(12)
  - duoIG(9)
  - lgt(8)
  - WXG(6)
  - Acyltransferase(5)
  - Rv2525c-hydrolase(3)
  - WzyC-O-antigen-ligase(3)
  - Fukutin(1)
  Nterminal:
  - PGBD(373)
  - Rv2525c-hydrolase(183)
  - WXG(111)
  - Ig(64)
  - SH3(42)
  - MucBP-IG(41)
  - GbpC(27)
  - CBM-repeats(18)
  - RICIN-trefoil(16)
  - vWA(14)
  - ZU5(13)
  - MPTase(12)
  - TPM(11)
  - RHS(10)
  - BPs(9)
  - CW-repeats(2)
  - EF-hand(1)
  Upstream:
  - GlycosylTFase-B(78)
  - WXG(54)
  - GlycosylTFase-A(35)
  - PGBD(30)
  - duoIG(28)
  - Fukutin(21)
  - sugar-TFase(17)
  - Prok-TelC(17)
  - WzyC-O-antigen-ligase(12)
  - Rv2525c-hydrolase(11)
  - Imm-TipC(10)
  - Acyltransferase(6)
  - ZU5(5)
  - lgt(5)
  - Imm-BamE(4)
  - MATE-flippase(4)
  - MucBP-IG(2)
  - VanY(2)
  - GbpC(1)
  - CW-repeats(1)
  - NAGPA(1)
  total: 859.0
PsbP/Mog1:
  Cterminal:
  - ''
  Downstream:
  - HCP(9)
  - CapCone-1(1)
  Nterminal:
  - ''
  Upstream:
  - CapCone-1(89)
  - HCP(9)
  total: 96.0
RDD:
  Cterminal:
  - ElyC(7)
  Downstream:
  - RDD(6)
  - VanZ-1(6)
  - ElyC(4)
  Nterminal:
  - VanZ-1(548)
  Upstream:
  - ElyC(8)
  - VanZ-1(6)
  - RDD(6)
  total: 573.0
RHH:
  Cterminal:
  - ''
  Downstream:
  - ''
  Nterminal:
  - VanZ-i(10)
  Upstream:
  - ''
  total: 5.0
RHS:
  Cterminal:
  - Min-Wnt(341)
  - CapCone-1(94)
  - Prok-SAA(51)
  - VanZ-1(32)
  - RHS(18)
  - ClaspCone-2(16)
  - Prok-TelC(10)
  - CapCone-2(9)
  - Ig(5)
  - BPs(3)
  - Concanavalin(3)
  Downstream:
  - Imm-BamE(128)
  - RHS(61)
  - Min-Wnt(31)
  - Imm-SAA(17)
  - Prok-SAA(5)
  - Ig(3)
  - CapCone-1(2)
  Nterminal:
  - DUF6531(74)
  - SPVB(40)
  - Ig(34)
  - BPs(24)
  - RHS(18)
  - Cadherin(10)
  - Concanavalin(8)
  Upstream:
  - RHS(61)
  - VgrG(46)
  - Min-Wnt(24)
  - Imm-BamE(15)
  - Prok-SAA(7)
  - Ig(5)
  - CapCone-1(4)
  - CapCone-2(1)
  - Imm-SAA(1)
  total: 932.0
RICIN-trefoil:
  Cterminal:
  - Prok-TelC(16)
  - RICIN-trefoil(7)
  Downstream:
  - ''
  Nterminal:
  - BPs(11)
  - RICIN-trefoil(7)
  Upstream:
  - ''
  total: 17.0
RfbH-oxidoreductase:
  Cterminal:
  - ''
  Downstream:
  - VanZ-2(93)
  - sugar-TFase(49)
  - VanZ-1(31)
  - GalE-like-epimerase(30)
  - LPS-sugar-TFase(28)
  - WfgD-WfaP-undecaprenol-glucosylTFase(27)
  - UDP-N-acetylglucosamine-dehyd(25)
  - sugar-O-acetyl/acylTFase(24)
  - WecC-oxidoreductase(21)
  - GlycosylTFase-A(15)
  - WaaL-ligase(12)
  - sugar-phosphate-NMP-TFase(12)
  - MATE-flippase(11)
  - RmlA-GalU-sugar-TFase(11)
  - WecB-epimerase(7)
  - RfbH-oxidoreductase(7)
  - undecaprenyl-phosphate-glucose-PTase(7)
  - Wzc-CpsD-N(4)
  - Concanavalin(4)
  - Wzc-CpsD-kinase(2)
  Nterminal:
  - ''
  Upstream:
  - VanZ-2(71)
  - GalE-like-epimerase(40)
  - sugar-TFase(30)
  - UDP-N-acetylglucosamine-dehyd(29)
  - VanZ-1(26)
  - LPS-sugar-TFase(26)
  - sugar-O-acetyl/acylTFase(18)
  - Wzc-CpsD-N(18)
  - GlycosylTFase-A(12)
  - MATE-flippase(11)
  - WecC-oxidoreductase(11)
  - RmlA-GalU-sugar-TFase(11)
  - Wzc-CpsD-kinase(8)
  - WfgD-WfaP-undecaprenol-glucosylTFase(8)
  - Concanavalin(8)
  - WecB-epimerase(7)
  - RfbH-oxidoreductase(7)
  - WaaL-ligase(6)
  - sugar-phosphate-NMP-TFase(4)
  - undecaprenyl-phosphate-glucose-PTase(4)
  total: 311.0
Rhomboid:
  Cterminal:
  - Wok-DUF2238(1)
  Downstream:
  - Wok-DUF2238(18)
  - Skillet-3(12)
  - BPs(12)
  Nterminal:
  - ''
  Upstream:
  - Wok-DUF2238(1)
  total: 32.0
RidA-deaminase:
  Cterminal:
  - ''
  Downstream:
  - DUF5683(51)
  - YfiM-1(42)
  - UbiA-prenylTFase(28)
  - amidophosphoribosylTFase(25)
  - PHP(22)
  - Ig(22)
  - Ferredoxin-RRM(17)
  - HD(15)
  - APC-transporter(15)
  Nterminal:
  - ''
  Upstream:
  - ''
  total: 41.0
RmlA-GalU-sugar-TFase:
  Cterminal:
  - ''
  Downstream:
  - VanZ-2(172)
  - GalE-like-epimerase(107)
  - rmlD/rfbD-like-reductase(49)
  - rmlC/rfbC-like-epimerase(45)
  - VanZ-1(32)
  - WecC-oxidoreductase(30)
  - sugar-phosphate-NMP-TFase(20)
  - WfgD-WfaP-undecaprenol-glucosylTFase(17)
  - RfbH-oxidoreductase(11)
  - RmlA-GalU-sugar-TFase(11)
  - Wzc-CpsD-N(11)
  - MATE-flippase(10)
  - Concanavalin(10)
  - WaaL-ligase(8)
  - GlycosylTFase-A(7)
  - LPS-sugar-TFase(7)
  - sugar-O-acetyl/acylTFase(6)
  - UDP-N-acetylglucosamine-dehyd(6)
  - TA-TFase-TagU(6)
  - undecaprenyl-phosphate-glucose-PTase(3)
  - Lamin-tail-domain(2)
  - gly-gly-peptidase(1)
  Nterminal:
  - ''
  Upstream:
  - VanZ-2(149)
  - GalE-like-epimerase(68)
  - Lamin-tail-domain(38)
  - VanZ-1(35)
  - WecC-oxidoreductase(30)
  - LPS-sugar-TFase(25)
  - MATE-flippase(23)
  - WfgD-WfaP-undecaprenol-glucosylTFase(23)
  - rmlD/rfbD-like-reductase(22)
  - PR-1(22)
  - sugar-O-acetyl/acylTFase(13)
  - WaaL-ligase(12)
  - undecaprenyl-phosphate-glucose-PTase(12)
  - sugar-phosphate-NMP-TFase(11)
  - RmlA-GalU-sugar-TFase(11)
  - RfbH-oxidoreductase(11)
  - gly-gly-peptidase(11)
  - GlycosylTFase-A(11)
  - Concanavalin(8)
  - rmlC/rfbC-like-epimerase(8)
  - TA-TFase-TagU(6)
  - Wzc-CpsD-N(5)
  - UDP-N-acetylglucosamine-dehyd(4)
  total: 487.0
Rv2525c-hydrolase:
  Cterminal:
  - Prok-TelC(183)
  Downstream:
  - VanY(40)
  - 3TM-CCDN(22)
  - Prok-TelC(11)
  - PGBD(11)
  - duoIG(9)
  Nterminal:
  - PGBD(382)
  Upstream:
  - duoIG(28)
  - PGBD(17)
  - Prok-TelC(3)
  - VanY(2)
  total: 464.0
SH3:
  Cterminal:
  - SH3(49)
  - Prok-TelC(42)
  - Carboxypeptidase(22)
  - LysM(11)
  - Min-Wnt(11)
  Downstream:
  - Imm-BamE(25)
  Nterminal:
  - SH3(49)
  - OMP-beta-barrel(10)
  - LysM(2)
  - Carboxypeptidase(2)
  Upstream:
  - ''
  total: 67.0
SHOCT:
  Cterminal:
  - ''
  Downstream:
  - ''
  Nterminal:
  - SLP(10)
  Upstream:
  - Skillet-1(10)
  total: 20.0
SLP:
  Cterminal:
  - Ig(212)
  - OB-fold(29)
  - MORNs(13)
  - Concanavalin(12)
  - DUF1566(10)
  - SHOCT(10)
  Downstream:
  - Ig(19)
  - SLP(9)
  - Skillet-1(9)
  - DUF1566(9)
  - beta-roll-repeats(3)
  - HTH(2)
  - OB-fold(1)
  Nterminal:
  - ''
  Upstream:
  - Skillet-1(239)
  - HTH(46)
  - Ig(18)
  - SLP(9)
  - DUF1566(9)
  - beta-roll-repeats(8)
  - OB-fold(1)
  total: 455.0
SLT-Lysozyme:
  Cterminal:
  - ''
  Downstream:
  - ''
  Nterminal:
  - ''
  Upstream:
  - MltG-endolytic-TGase(55)
  - OMP-beta-barrel(55)
  - YfiM-DUF2279(55)
  - GNAT(53)
  - diaminopimelate-epimerase(52)
  total: 55.0
SPVB:
  Cterminal:
  - RHS(40)
  - Min-Wnt(27)
  - BPs(17)
  Downstream:
  - ''
  Nterminal:
  - ''
  Upstream:
  - ''
  total: 37.0
Schlafen:
  Cterminal:
  - ''
  Downstream:
  - Wok-DUF2238(1)
  Nterminal:
  - Wok-DUF2238(28)
  Upstream:
  - ''
  total: 29.0
Skillet-1:
  Cterminal:
  - BPs(15)
  - Ig(4)
  - TolB-N(3)
  Downstream:
  - Ig(252)
  - SLP(239)
  - OB-fold(25)
  - BPs(16)
  - MORNs(13)
  - Concanavalin(12)
  - beta-roll-repeats(11)
  - DUF1566(10)
  - SHOCT(10)
  - TolB-N(8)
  - HTH(5)
  - MTase(2)
  Nterminal:
  - Ig(1)
  Upstream:
  - HTH(51)
  - MTase(45)
  - Ig(14)
  - SLP(9)
  - OB-fold(6)
  - BPs(3)
  - DUF1566(2)
  total: 390.0
Skillet-2:
  Cterminal:
  - MTase(1)
  - Ig(1)
  Downstream:
  - MTase(37)
  - HTH(8)
  - Ig(7)
  - HMG-CoA-reductase(6)
  - GHMP-kinase-like(6)
  - ZnR(2)
  - L12-ClpS(1)
  Nterminal:
  - ZnR(1)
  Upstream:
  - ZnR(260)
  - HTH(73)
  - TetR(57)
  - T2SSG(18)
  - L12-ClpS(12)
  - HMG-CoA-reductase(8)
  - GHMP-kinase-like(8)
  - Ig(8)
  - MTase(3)
  total: 387.0
Skillet-3:
  Cterminal:
  - BPs(268)
  - helix-grip(166)
  - beta-sandwich(152)
  - Ig(21)
  - MORNs(18)
  - Glyoxalase(1)
  Downstream:
  - beta-sandwich(46)
  - vWA(44)
  - Skillet-3(35)
  - BPs(33)
  - Glyoxalase(9)
  - helix-grip(1)
  Nterminal:
  - ''
  Upstream:
  - Skillet-3(35)
  - BPs(32)
  - beta-sandwich(27)
  - Rhomboid(12)
  - Glyoxalase(2)
  total: 683.0
Skillet-DUF2809:
  Cterminal:
  - MPTase(8)
  - MTase(4)
  - GNAT(2)
  - DHp(2)
  - HisKin(2)
  - APH-Pkinase(2)
  - 12TM(2)
  - TGase(1)
  - Lcp-like(1)
  - ElyC(1)
  - NUDIX(1)
  Downstream:
  - GNAT(62)
  - Lcp-like(61)
  - DUF1361(46)
  - HTH(16)
  - MTase(15)
  - DUF3857(15)
  - TGase(15)
  - DUF1801(15)
  - DUF3858(15)
  - a/b-hydrolase(13)
  - 12TM(12)
  - HKD(12)
  - APH-Pkinase(11)
  - ElyC(7)
  - DUF817(6)
  - NUDIX(5)
  - HD(5)
  - DUF2975-4TM(4)
  - wHTH(4)
  - CreD(3)
  - Coq4(3)
  - HD-C(3)
  - DHp(2)
  - HisKin(2)
  - MPTase(2)
  Nterminal:
  - HisKin(3)
  - MTase(2)
  - DHp(2)
  - GNAT(1)
  - Lcp-like(1)
  - DUF817(1)
  Upstream:
  - wHTH(105)
  - CreD(89)
  - 12TM(50)
  - DUF1801(46)
  - DUF817(41)
  - HTH(38)
  - Coq4(37)
  - ElyC(33)
  - NUDIX(33)
  - DUF1361(27)
  - GNAT(27)
  - Lcp-like(27)
  - DUF2975-4TM(26)
  - a/b-hydrolase(17)
  - HD(13)
  - TGase(11)
  - PIN(10)
  - HD-C(7)
  - DHp(7)
  - HisKin(7)
  - MTase(7)
  - APH-Pkinase(7)
  - HKD(2)
  - MPTase(1)
  total: 679.0
SprA-N:
  Cterminal:
  - ''
  Downstream:
  - TonB-C(882)
  - VanZ-2(713)
  - GCV-H(711)
  - OMP-beta-barrel(186)
  - SprA-N(22)
  - sugar-O-acetyl/acylTFase(20)
  Nterminal:
  - ''
  Upstream:
  - SprA-N(22)
  - VanZ-2(3)
  total: 715.0
Squalene/phytoene-synthase:
  Cterminal:
  - ''
  Downstream:
  - Lycopene-cyclase(36)
  - Wok-DUF2238(28)
  - GlycosylTFase-A(27)
  - NUDIX(19)
  - phytoene-desaturase(18)
  - UbiA-prenylTFase(18)
  - polyprenyl-synthetase(18)
  Nterminal:
  - ''
  Upstream:
  - Lycopene-cyclase(41)
  - UbiA-prenylTFase(21)
  - phytoene-desaturase(21)
  - polyprenyl-synthetase(15)
  - NUDIX(13)
  - Wok-DUF2238(12)
  - GlycosylTFase-A(11)
  total: 76.0
Synaptojanin:
  Cterminal:
  - Wok-DUF2238(2)
  Downstream:
  - Wok-DUF2238(127)
  - OMP-beta-barrel(18)
  - YfiM-Griddle(9)
  - GlycosylTFase-A(5)
  Nterminal:
  - ''
  Upstream:
  - Wok-DUF2238(29)
  - GlycosylTFase-A(27)
  - OMP-beta-barrel(25)
  - YfiM-Griddle(19)
  total: 211.0
T2SSG:
  Cterminal:
  - ''
  Downstream:
  - Skillet-2(18)
  Nterminal:
  - ''
  Upstream:
  - ''
  total: 15.0
TA-TFase-TagU:
  Cterminal:
  - ''
  Downstream:
  - VanZ-2(93)
  - GlycosylTFase-B(34)
  - CpsB-PHP(26)
  - sugar-TFase(25)
  - Ig(24)
  - GlycosylTFase-A(24)
  - UDP-N-acetylglucosamine-dehyd(19)
  - Wzc-CpsD-kinase(18)
  - VanZ-1(16)
  - Wzc-CpsD-N(16)
  - LPS-sugar-TFase(13)
  - WfgD-WfaP-undecaprenol-glucosylTFase(7)
  - MATE-flippase(6)
  - RmlA-GalU-sugar-TFase(6)
  - GalE-like-epimerase(5)
  - sugar-phosphate-NMP-TFase(3)
  - WecC-oxidoreductase(1)
  Nterminal:
  - VanZ-1(1)
  Upstream:
  - VanZ-2(61)
  - Wzc-CpsD-N(46)
  - CpsB-PHP(34)
  - Wzc-CpsD-kinase(30)
  - VanZ-1(22)
  - WfgD-WfaP-undecaprenol-glucosylTFase(21)
  - MATE-flippase(21)
  - WecC-oxidoreductase(17)
  - GalE-like-epimerase(15)
  - LPS-sugar-TFase(12)
  - sugar-phosphate-NMP-TFase(8)
  - UDP-N-acetylglucosamine-dehyd(8)
  - RmlA-GalU-sugar-TFase(6)
  - GlycosylTFase-A(5)
  - sugar-TFase(3)
  - GlycosylTFase-B(1)
  total: 278.0
TGase:
  Cterminal:
  - DUF3858(15)
  Downstream:
  - Skillet-DUF2809(11)
  - wHTH(10)
  - CreD(10)
  - DUF1361(3)
  Nterminal:
  - DUF3857(15)
  - Skillet-DUF2809(1)
  Upstream:
  - Skillet-DUF2809(15)
  - wHTH(11)
  - CreD(10)
  - DUF1361(9)
  total: 54.0
TPM:
  Cterminal:
  - Prok-TelC(11)
  - TPM(5)
  Downstream:
  - ''
  Nterminal:
  - TPM(5)
  Upstream:
  - ''
  total: 11.0
TPRs:
  Cterminal:
  - TPRs(20)
  - GNAT(1)
  Downstream:
  - VanZ-2(41)
  - polysacc-amidohydrolase(36)
  - Peptidase-Hybrid(31)
  - OMP-beta-barrel(16)
  - YfiM-DUF2279(16)
  - MltG-endolytic-TGase(15)
  - PMM/PGM(13)
  - GlycosylTFase-A(4)
  - DUF498(4)
  - TPRs(3)
  - Cytochrome-C7(1)
  Nterminal:
  - VanZ-2(32)
  - TPRs(20)
  - Cytochrome-C7(16)
  Upstream:
  - VanZ-2(37)
  - DUF498(29)
  - diaminopimelate-epimerase(14)
  - GNAT(13)
  - Peptidase-Hybrid(10)
  - GlycosylTFase-A(7)
  - polysacc-amidohydrolase(5)
  - TPRs(3)
  - Cytochrome-C7(1)
  total: 173.0
TULIP:
  Cterminal:
  - ClaspCone-1(634)
  - PHP(11)
  - Ig(11)
  Downstream:
  - ZnR(20)
  - Ppx-GppA(1)
  - HD(1)
  Nterminal:
  - ''
  Upstream:
  - Ppx-GppA(47)
  - HD(47)
  total: 702.0
TY-Chaperone:
  Cterminal:
  - ''
  Downstream:
  - ''
  Nterminal:
  - ''
  Upstream:
  - OMP-beta-barrel(20)
  - TamB-porin(19)
  - YfiM-DUF2279(19)
  total: 19.0
TamB-porin:
  Cterminal:
  - ''
  Downstream:
  - OMP-beta-barrel(36)
  - YfiM-DUF2279(35)
  - TY-Chaperone(19)
  Nterminal:
  - ''
  Upstream:
  - ''
  total: 34.0
TetR:
  Cterminal:
  - ''
  Downstream:
  - Skillet-2(57)
  Nterminal:
  - HTH(57)
  Upstream:
  - ''
  total: 114.0
Thioredoxin:
  Cterminal:
  - ''
  Downstream:
  - DTW-SPOUT(69)
  - CoA-binding(69)
  - Acyl-CoA-ligase(69)
  - ATP-grasp(69)
  - GNAT(69)
  - CDP-diacylglycerol-OH-phosphatidylTFase(69)
  - YfiM-1(69)
  Nterminal:
  - ZnR(69)
  Upstream:
  - ''
  total: 138.0
TolB-N:
  Cterminal:
  - YfiM-Griddle(12)
  - OMP-beta-barrel(12)
  Downstream:
  - ''
  Nterminal:
  - Skillet-1(3)
  Upstream:
  - Skillet-1(8)
  total: 23.0
TonB-C:
  Cterminal:
  - OMP-beta-barrel(215)
  Downstream:
  - TonB-C(589)
  - OMP-beta-barrel(287)
  - sugar-O-acetyl/acylTFase(36)
  - MraY/WecA-GTase(18)
  - ElyC(14)
  - GalE-like-epimerase(11)
  - GDP-L-fucose-synthase(7)
  - VanZ-2(6)
  Nterminal:
  - ''
  Upstream:
  - VanZ-2(1262)
  - GCV-H(1119)
  - SprA-N(882)
  - TonB-C(589)
  - GDP-L-fucose-synthase(10)
  - OMP-beta-barrel(10)
  - sugar-O-acetyl/acylTFase(10)
  - GalE-like-epimerase(8)
  - MraY/WecA-GTase(6)
  - ElyC(2)
  total: 1339.0
UDP-N-acetylglucosamine-dehyd:
  Cterminal:
  - ''
  Downstream:
  - VanZ-2(123)
  - WecB-epimerase(58)
  - RfbH-oxidoreductase(29)
  - VanZ-1(25)
  - sugar-TFase(24)
  - Wzc-CpsD-N(22)
  - CpsB-PHP(19)
  - sugar-phosphate-NMP-TFase(18)
  - WfgD-WfaP-undecaprenol-glucosylTFase(14)
  - GalE-like-epimerase(13)
  - Wzc-CpsD-kinase(11)
  - LPS-sugar-TFase(10)
  - UDP-N-acetylglucosamine-dehyd(9)
  - WecC-oxidoreductase(8)
  - TA-TFase-TagU(8)
  - sugar-O-acetyl/acylTFase(7)
  - RmlA-GalU-sugar-TFase(4)
  - WaaL-ligase(3)
  - MATE-flippase(2)
  Nterminal:
  - ''
  Upstream:
  - VanZ-2(47)
  - MATE-flippase(26)
  - RfbH-oxidoreductase(25)
  - Wzc-CpsD-N(25)
  - CpsB-PHP(20)
  - TA-TFase-TagU(19)
  - VanZ-1(17)
  - Wzc-CpsD-kinase(17)
  - sugar-TFase(15)
  - WecB-epimerase(14)
  - sugar-O-acetyl/acylTFase(12)
  - WfgD-WfaP-undecaprenol-glucosylTFase(12)
  - GalE-like-epimerase(12)
  - LPS-sugar-TFase(10)
  - WecC-oxidoreductase(9)
  - UDP-N-acetylglucosamine-dehyd(9)
  - WaaL-ligase(8)
  - sugar-phosphate-NMP-TFase(7)
  - RmlA-GalU-sugar-TFase(6)
  total: 285.0
UDP-glucose/GDP-mannose-dehydrogenase:
  Cterminal:
  - ''
  Downstream:
  - OMP-beta-barrel(7)
  Nterminal:
  - ''
  Upstream:
  - OMP-beta-barrel(3)
  total: 7.0
UbiA-prenylTFase:
  Cterminal:
  - ''
  Downstream:
  - Lycopene-cyclase(61)
  - Wok-DUF2238(38)
  - GlycosylTFase-A(33)
  - phytoene-desaturase(31)
  - Ferredoxin-RRM(29)
  - polyprenyl-synthetase(24)
  - NUDIX(23)
  - Squalene/phytoene-synthase(21)
  Nterminal:
  - ''
  Upstream:
  - YfiM-1(47)
  - DUF5683(39)
  - amidophosphoribosylTFase(38)
  - Lycopene-cyclase(36)
  - RidA-deaminase(28)
  - PHP(23)
  - Ig(23)
  - APC-transporter(21)
  - phytoene-desaturase(21)
  - HD(19)
  - Squalene/phytoene-synthase(18)
  - Wok-DUF2238(16)
  - polyprenyl-synthetase(15)
  - GlycosylTFase-A(14)
  - NUDIX(13)
  total: 165.0
VWD:
  Cterminal:
  - Ig(10)
  Downstream:
  - ''
  Nterminal:
  - ''
  Upstream:
  - ''
  total: 5.0
VanA/VanG:
  Cterminal:
  - ''
  Downstream:
  - VanZ-1(7)
  Nterminal:
  - ''
  Upstream:
  - VanZ-1(5)
  total: 12.0
VanH:
  Cterminal:
  - ''
  Downstream:
  - VanZ-2(12)
  - VanZ-1(7)
  Nterminal:
  - ''
  Upstream:
  - VanZ-1(8)
  - VanZ-2(7)
  total: 34.0
VanY:
  Cterminal:
  - ''
  Downstream:
  - VanZ-1(72)
  - VanZ-2(13)
  - PGBD(10)
  - VanY(5)
  - Prok-TelC(2)
  - Rv2525c-hydrolase(2)
  Nterminal:
  - VanZ-1(6)
  Upstream:
  - PGBD(83)
  - Prok-TelC(43)
  - Rv2525c-hydrolase(40)
  - 3TM-CCDN(19)
  - VanZ-1(16)
  - VanZ-2(7)
  - VanY(5)
  total: 158.0
VanZ-1:
  Cterminal:
  - VanZ-i(834)
  - RDD(548)
  - Concanavalin(201)
  - PepSY(192)
  - YycI(124)
  - WaaL-ligase(62)
  - VanZ-1(42)
  - DUF4962(38)
  - beta-sandwich(38)
  - Glyoxalase(35)
  - NPCBM(32)
  - OB-fold(26)
  - Ig(25)
  - D-Ala-D-Ala-PTase-MBL(15)
  - Acyl-transf-TM(11)
  - FHA(8)
  - ElyC(8)
  - sugar-phosphate-NMP-TFase(8)
  - LPS-sugar-TFase(7)
  - GtrA(7)
  - VanY(6)
  - PHP(4)
  - TA-TFase-TagU(1)
  Downstream:
  - Ferredoxin(293)
  - a/b-hydrolase(282)
  - D-Ala-D-Ala-PTase-MBL(168)
  - PBP5-C(161)
  - sugar-phosphate-NMP-TFase(81)
  - LPS-sugar-TFase(69)
  - VanZ-1(62)
  - WfgD-WfaP-undecaprenol-glucosylTFase(59)
  - GNAT(56)
  - GalE-like-epimerase(52)
  - sugar-O-acetyl/acylTFase(46)
  - MATE-flippase(43)
  - GlycosylTFase-A(40)
  - WaaL-ligase(37)
  - RmlA-GalU-sugar-TFase(35)
  - WecC-oxidoreductase(30)
  - VanZ-2(28)
  - RfbH-oxidoreductase(26)
  - WecB-epimerase(25)
  - TA-TFase-TagU(22)
  - undecaprenyl-phosphate-glucose-PTase(22)
  - VanZ-i(19)
  - UDP-N-acetylglucosamine-dehyd(17)
  - ElyC(16)
  - VanY(16)
  - Wzc-CpsD-N(13)
  - Wzc-CpsD-kinase(13)
  - sugar-TFase(12)
  - rmlC/rfbC-like-epimerase(10)
  - polysacc-pyruvyl-TFase(9)
  - PAP2(9)
  - CpsB-PHP(9)
  - FHA(8)
  - VanH(8)
  - rmlD/rfbD-like-reductase(7)
  - RDD(6)
  - VanA/VanG(5)
  - DUF4962(4)
  - MurB-reductase(4)
  - Ig(4)
  - GtrA(4)
  - beta-sandwich(4)
  - HTH(4)
  - MurE-synthetase(2)
  - LexA-like-peptidase(1)
  Nterminal:
  - Concanavalin(153)
  - VanZ-1(42)
  - HAAS(36)
  - LexA-like-peptidase(33)
  - RHS(32)
  - VanZ-i(29)
  - HTH(14)
  - PHP(6)
  - LPS-sugar-TFase(1)
  - ElyC(1)
  Upstream:
  - WfgD-WfaP-undecaprenol-glucosylTFase(147)
  - LPS-sugar-TFase(109)
  - MATE-flippase(102)
  - GalE-like-epimerase(92)
  - VanY(72)
  - sugar-O-acetyl/acylTFase(72)
  - VanZ-1(62)
  - WaaL-ligase(49)
  - sugar-phosphate-NMP-TFase(46)
  - GlycosylTFase-A(40)
  - GNAT(39)
  - HTH(37)
  - undecaprenyl-phosphate-glucose-PTase(34)
  - WecC-oxidoreductase(32)
  - RmlA-GalU-sugar-TFase(32)
  - RfbH-oxidoreductase(31)
  - Wzc-CpsD-N(28)
  - sugar-TFase(28)
  - UDP-N-acetylglucosamine-dehyd(25)
  - WecB-epimerase(23)
  - polysacc-pyruvyl-TFase(22)
  - VanZ-i(19)
  - Wzc-CpsD-kinase(18)
  - VanZ-2(17)
  - TA-TFase-TagU(16)
  - D-Ala-D-Ala-PTase-MBL(13)
  - ElyC(12)
  - CpsB-PHP(12)
  - GtrA(10)
  - MurB-reductase(10)
  - rmlC/rfbC-like-epimerase(10)
  - MurE-synthetase(8)
  - VanH(7)
  - VanA/VanG(7)
  - RDD(6)
  - rmlD/rfbD-like-reductase(6)
  - PBP5-C(5)
  - DUF4962(4)
  - beta-sandwich(4)
  - PAP2(3)
  - LexA-like-peptidase(2)
  - YycI(2)
  total: 3323.0
VanZ-2:
  Cterminal:
  - Jellyroll(155)
  - VanZ-i(60)
  - ZnR(46)
  - DUF498(40)
  - TPRs(32)
  - MATE-flippase(26)
  - cNMPBD(13)
  - Calcineurin(11)
  - Concanavalin(9)
  - GNAT(9)
  - Papain-like(7)
  - WecG-CpsF-GTase(7)
  - VanZ-2(6)
  - sugar-phosphate-NMP-TFase(6)
  - PgpA(6)
  - sugar-TFase(5)
  - Alk-phosphatase(5)
  - PAP2(4)
  - Ig(3)
  - OMP-beta-barrel(2)
  Downstream:
  - TonB-C(1262)
  - GalE-like-epimerase(268)
  - OMP-beta-barrel(213)
  - sugar-O-acetyl/acylTFase(153)
  - RmlA-GalU-sugar-TFase(149)
  - polysacc-amidohydrolase(140)
  - Wzc-CpsD-N(119)
  - LPS-sugar-TFase(113)
  - MATE-flippase(104)
  - GlycosylTFase-A(99)
  - WecC-oxidoreductase(97)
  - WaaL-ligase(96)
  - GNAT(79)
  - VanZ-2(76)
  - RfbH-oxidoreductase(71)
  - WfgD-WfaP-undecaprenol-glucosylTFase(69)
  - CpsB-PHP(68)
  - sugar-TFase(67)
  - undecaprenyl-phosphate-glucose-PTase(66)
  - TA-TFase-TagU(61)
  - Wzc-CpsD-kinase(55)
  - WecB-epimerase(50)
  - sugar-phosphate-NMP-TFase(50)
  - UDP-N-acetylglucosamine-dehyd(47)
  - D-Ala-D-Ala-PTase-MBL(38)
  - TPRs(37)
  - EpsE-polysacc-export(33)
  - PBP5-C(33)
  - BacA-like-undecaprenyl-diphosphate-phosphatase(28)
  - ElyC(28)
  - GDP-L-fucose-synthase(25)
  - GtrA(23)
  - PR-1(22)
  - MraY/WecA-GTase(22)
  - WecG-CpsF-GTase(22)
  - MurB-reductase(22)
  - rmlC/rfbC-like-epimerase(19)
  - PgpA(18)
  - VanZ-1(17)
  - MurF-ligase(16)
  - rmlD/rfbD-like-reductase(16)
  - PAP2(12)
  - peptidoglycan-GTase(11)
  - MurG(9)
  - Peptidase-Hybrid(9)
  - MurE-synthetase(8)
  - VanZ-i(8)
  - Calcineurin(7)
  - VanY(7)
  - VanH(7)
  - LexA-like-peptidase(7)
  - Ig(6)
  - Concanavalin(6)
  - polysacc-pyruvyl-TFase(4)
  - SprA-N(3)
  - cNMPBD(2)
  - gly-gly-peptidase(2)
  - DUF498(2)
  - GCV-H(1)
  Nterminal:
  - Ig(68)
  - Concanavalin(21)
  - PAP2(14)
  - VanZ-2(6)
  - VanZ-i(6)
  - Alk-phosphatase(4)
  - sugar-TFase(4)
  - Wzc-CpsD-N(4)
  Upstream:
  - GCV-H(1167)
  - SprA-N(713)
  - GalE-like-epimerase(318)
  - Lamin-tail-domain(268)
  - Wzc-CpsD-kinase(264)
  - LPS-sugar-TFase(223)
  - RmlA-GalU-sugar-TFase(172)
  - MATE-flippase(171)
  - gly-gly-peptidase(166)
  - undecaprenyl-phosphate-glucose-PTase(126)
  - UDP-N-acetylglucosamine-dehyd(123)
  - Wzc-CpsD-N(122)
  - WecC-oxidoreductase(122)
  - CpsB-PHP(117)
  - LolA(115)
  - sugar-O-acetyl/acylTFase(105)
  - GlycosylTFase-A(103)
  - WaaL-ligase(101)
  - RfbH-oxidoreductase(93)
  - WfgD-WfaP-undecaprenol-glucosylTFase(93)
  - TA-TFase-TagU(93)
  - GNAT(92)
  - MraY/WecA-GTase(81)
  - VanZ-2(76)
  - WecB-epimerase(71)
  - sugar-TFase(70)
  - BacA-like-undecaprenyl-diphosphate-phosphatase(62)
  - rmlD/rfbD-like-reductase(57)
  - rmlC/rfbC-like-epimerase(44)
  - sugar-phosphate-NMP-TFase(42)
  - WecG-CpsF-GTase(41)
  - TPRs(41)
  - Peptidase-Hybrid(38)
  - EpsE-polysacc-export(36)
  - GDP-L-fucose-synthase(30)
  - VanZ-1(28)
  - MurE-synthetase(26)
  - GtrA(21)
  - Papain-like(19)
  - PDZ(18)
  - ClpP-protease(18)
  - D-Ala-D-Ala-PTase-MBL(18)
  - polysacc-pyruvyl-TFase(17)
  - Calcineurin(16)
  - PgpA(14)
  - VanY(13)
  - D-ala-D-ala-ligase(13)
  - VanH(12)
  - ElyC(10)
  - VanZ-i(10)
  - MurB-reductase(8)
  - TonB-C(6)
  - peptidoglycan-GTase(5)
  - Ig(5)
  - PAP2(4)
  - PBP5-C(4)
  - MurG(3)
  - LexA-like-peptidase(3)
  - Alk-phosphatase(2)
  - Concanavalin(2)
  - OMP-beta-barrel(2)
  - MurF-ligase(2)
  - DUF498(2)
  - cNMPBD(1)
  total: 6279.0
VanZ-i:
  Cterminal:
  - VanZ-i(406)
  - WaaL-ligase(118)
  - VanZ-1(29)
  - DUF4962(19)
  - beta-sandwich(19)
  - Acyl-transf-TM(12)
  - RHH(10)
  - VanZ-2(6)
  Downstream:
  - LPS-sugar-TFase(45)
  - WaaL-ligase(26)
  - GlycosylTFase-A(20)
  - VanZ-i(20)
  - VanZ-1(19)
  - undecaprenyl-phosphate-glucose-PTase(15)
  - WfgD-WfaP-undecaprenol-glucosylTFase(14)
  - WecB-epimerase(10)
  - VanZ-2(10)
  - GalE-like-epimerase(8)
  - sugar-O-acetyl/acylTFase(6)
  - WecC-oxidoreductase(5)
  - DUF4962(2)
  - beta-sandwich(2)
  Nterminal:
  - VanZ-1(834)
  - VanZ-i(406)
  - VanZ-2(60)
  Upstream:
  - LPS-sugar-TFase(56)
  - GalE-like-epimerase(22)
  - VanZ-i(20)
  - VanZ-1(19)
  - sugar-TFase(18)
  - WfgD-WfaP-undecaprenol-glucosylTFase(17)
  - WecC-oxidoreductase(14)
  - sugar-O-acetyl/acylTFase(10)
  - VanZ-2(8)
  - GlycosylTFase-A(6)
  - WaaL-ligase(5)
  - undecaprenyl-phosphate-glucose-PTase(4)
  - WecB-epimerase(4)
  - DUF4962(2)
  - beta-sandwich(2)
  total: 1025.0
VgrG:
  Cterminal:
  - ''
  Downstream:
  - DUF6531(46)
  - RHS(46)
  - Min-Wnt(46)
  - Imm-BamE(11)
  Nterminal:
  - ''
  Upstream:
  - Min-Wnt(1)
  total: 47.0
WXG:
  Cterminal:
  - Min-Wnt(117)
  - Prok-TelC(111)
  Downstream:
  - Imm-TipC(207)
  - Imm-BamE(130)
  - WXG(108)
  - Prok-TelC(54)
  - Min-Wnt(48)
  Nterminal:
  - ''
  Upstream:
  - WXG(108)
  - Imm-TipC(10)
  - Prok-TelC(6)
  total: 490.0
WaaL-ligase:
  Cterminal:
  - ''
  Downstream:
  - VanZ-2(101)
  - LPS-sugar-TFase(78)
  - MATE-flippase(58)
  - VanZ-1(49)
  - GlycosylTFase-A(35)
  - WfgD-WfaP-undecaprenol-glucosylTFase(31)
  - sugar-O-acetyl/acylTFase(23)
  - GalE-like-epimerase(21)
  - WecC-oxidoreductase(21)
  - WecG-CpsF-GTase(19)
  - undecaprenyl-phosphate-glucose-PTase(19)
  - RmlA-GalU-sugar-TFase(12)
  - Wzc-CpsD-N(12)
  - WaaL-ligase(11)
  - sugar-phosphate-NMP-TFase(10)
  - UDP-N-acetylglucosamine-dehyd(8)
  - EpsE-polysacc-export(7)
  - RfbH-oxidoreductase(6)
  - sugar-TFase(6)
  - VanZ-i(5)
  - Wzc-CpsD-kinase(5)
  - CpsB-PHP(4)
  Nterminal:
  - VanZ-i(118)
  - VanZ-1(62)
  Upstream:
  - VanZ-2(96)
  - LPS-sugar-TFase(67)
  - VanZ-1(37)
  - VanZ-i(26)
  - GlycosylTFase-A(24)
  - WfgD-WfaP-undecaprenol-glucosylTFase(22)
  - GalE-like-epimerase(21)
  - Wzc-CpsD-N(20)
  - undecaprenyl-phosphate-glucose-PTase(20)
  - sugar-TFase(18)
  - sugar-O-acetyl/acylTFase(16)
  - WecG-CpsF-GTase(15)
  - WecC-oxidoreductase(13)
  - RfbH-oxidoreductase(12)
  - EpsE-polysacc-export(12)
  - Wzc-CpsD-kinase(12)
  - WaaL-ligase(11)
  - CpsB-PHP(8)
  - RmlA-GalU-sugar-TFase(8)
  - MATE-flippase(7)
  - sugar-phosphate-NMP-TFase(4)
  - UDP-N-acetylglucosamine-dehyd(3)
  total: 464.0
WecB-epimerase:
  Cterminal:
  - ''
  Downstream:
  - VanZ-2(71)
  - VanZ-1(23)
  - sugar-phosphate-NMP-TFase(16)
  - GalE-like-epimerase(15)
  - UDP-N-acetylglucosamine-dehyd(14)
  - WecC-oxidoreductase(9)
  - sugar-O-acetyl/acylTFase(8)
  - sugar-TFase(8)
  - Wzc-CpsD-N(8)
  - WecB-epimerase(7)
  - RfbH-oxidoreductase(7)
  - MATE-flippase(6)
  - VanZ-i(4)
  - WfgD-WfaP-undecaprenol-glucosylTFase(3)
  - LPS-sugar-TFase(2)
  Nterminal:
  - ''
  Upstream:
  - UDP-N-acetylglucosamine-dehyd(58)
  - VanZ-2(50)
  - VanZ-1(25)
  - MATE-flippase(23)
  - WecC-oxidoreductase(18)
  - sugar-phosphate-NMP-TFase(12)
  - sugar-O-acetyl/acylTFase(12)
  - GalE-like-epimerase(11)
  - LPS-sugar-TFase(11)
  - VanZ-i(10)
  - WfgD-WfaP-undecaprenol-glucosylTFase(9)
  - RfbH-oxidoreductase(7)
  - WecB-epimerase(7)
  - Wzc-CpsD-N(5)
  - sugar-TFase(3)
  total: 223.0
WecC-oxidoreductase:
  Cterminal:
  - ''
  Downstream:
  - VanZ-2(122)
  - GalE-like-epimerase(81)
  - VanZ-1(32)
  - RmlA-GalU-sugar-TFase(30)
  - sugar-phosphate-NMP-TFase(21)
  - WfgD-WfaP-undecaprenol-glucosylTFase(20)
  - WecB-epimerase(18)
  - TA-TFase-TagU(17)
  - sugar-O-acetyl/acylTFase(17)
  - WecC-oxidoreductase(15)
  - VanZ-i(14)
  - LPS-sugar-TFase(13)
  - WaaL-ligase(13)
  - RfbH-oxidoreductase(11)
  - Wzc-CpsD-N(10)
  - undecaprenyl-phosphate-glucose-PTase(10)
  - UDP-N-acetylglucosamine-dehyd(9)
  - GDP-L-fucose-synthase(8)
  - WecG-CpsF-GTase(7)
  - rmlC/rfbC-like-epimerase(7)
  - MATE-flippase(4)
  - GlycosylTFase-A(4)
  - sugar-TFase(3)
  Nterminal:
  - ''
  Upstream:
  - VanZ-2(97)
  - GalE-like-epimerase(68)
  - LPS-sugar-TFase(41)
  - MATE-flippase(41)
  - RmlA-GalU-sugar-TFase(30)
  - VanZ-1(30)
  - WfgD-WfaP-undecaprenol-glucosylTFase(26)
  - sugar-O-acetyl/acylTFase(22)
  - WaaL-ligase(21)
  - RfbH-oxidoreductase(21)
  - WecC-oxidoreductase(15)
  - sugar-TFase(13)
  - GlycosylTFase-A(12)
  - undecaprenyl-phosphate-glucose-PTase(11)
  - WecB-epimerase(9)
  - sugar-phosphate-NMP-TFase(8)
  - UDP-N-acetylglucosamine-dehyd(8)
  - WecG-CpsF-GTase(6)
  - rmlC/rfbC-like-epimerase(6)
  - VanZ-i(5)
  - Wzc-CpsD-N(5)
  - GDP-L-fucose-synthase(2)
  - TA-TFase-TagU(1)
  total: 388.0
WecG-CpsF-GTase:
  Cterminal:
  - GlycosylTFase-A(10)
  Downstream:
  - VanZ-2(41)
  - WaaL-ligase(15)
  - GalE-like-epimerase(12)
  - undecaprenyl-phosphate-glucose-PTase(12)
  - GlycosylTFase-A(11)
  - MATE-flippase(9)
  - LPS-sugar-TFase(8)
  - WfgD-WfaP-undecaprenol-glucosylTFase(6)
  - WecC-oxidoreductase(6)
  - sugar-O-acetyl/acylTFase(3)
  Nterminal:
  - VanZ-2(7)
  Upstream:
  - VanZ-2(22)
  - LPS-sugar-TFase(21)
  - WaaL-ligase(19)
  - MATE-flippase(14)
  - GlycosylTFase-A(14)
  - sugar-O-acetyl/acylTFase(13)
  - GalE-like-epimerase(12)
  - WfgD-WfaP-undecaprenol-glucosylTFase(11)
  - WecC-oxidoreductase(7)
  - undecaprenyl-phosphate-glucose-PTase(6)
  total: 125.0
WfgD-WfaP-undecaprenol-glucosylTFase:
  Cterminal:
  - polysacc-pyruvyl-TFase(10)
  Downstream:
  - WfgD-WfaP-undecaprenol-glucosylTFase(162)
  - VanZ-1(147)
  - MATE-flippase(134)
  - VanZ-2(93)
  - LPS-sugar-TFase(70)
  - sugar-phosphate-NMP-TFase(58)
  - polysacc-pyruvyl-TFase(51)
  - GalE-like-epimerase(41)
  - sugar-O-acetyl/acylTFase(32)
  - GlycosylTFase-A(32)
  - WecC-oxidoreductase(26)
  - RmlA-GalU-sugar-TFase(23)
  - WaaL-ligase(22)
  - TA-TFase-TagU(21)
  - VanZ-i(17)
  - Wzc-CpsD-N(14)
  - Concanavalin(13)
  - sugar-TFase(12)
  - UDP-N-acetylglucosamine-dehyd(12)
  - WecG-CpsF-GTase(11)
  - undecaprenyl-phosphate-glucose-PTase(11)
  - CpsB-PHP(10)
  - WecB-epimerase(9)
  - Wzc-CpsD-kinase(8)
  - RfbH-oxidoreductase(8)
  - EpsE-polysacc-export(6)
  - rmlC/rfbC-like-epimerase(4)
  - rmlD/rfbD-like-reductase(2)
  Nterminal:
  - ''
  Upstream:
  - WfgD-WfaP-undecaprenol-glucosylTFase(162)
  - LPS-sugar-TFase(75)
  - VanZ-2(69)
  - Wzc-CpsD-N(61)
  - VanZ-1(59)
  - MATE-flippase(44)
  - undecaprenyl-phosphate-glucose-PTase(43)
  - sugar-TFase(39)
  - GalE-like-epimerase(34)
  - sugar-O-acetyl/acylTFase(33)
  - WaaL-ligase(31)
  - GlycosylTFase-A(29)
  - RfbH-oxidoreductase(27)
  - sugar-phosphate-NMP-TFase(23)
  - WecC-oxidoreductase(20)
  - RmlA-GalU-sugar-TFase(17)
  - Wzc-CpsD-kinase(15)
  - polysacc-pyruvyl-TFase(14)
  - VanZ-i(14)
  - UDP-N-acetylglucosamine-dehyd(14)
  - CpsB-PHP(9)
  - rmlC/rfbC-like-epimerase(9)
  - Concanavalin(9)
  - rmlD/rfbD-like-reductase(8)
  - TA-TFase-TagU(7)
  - WecG-CpsF-GTase(6)
  - EpsE-polysacc-export(4)
  - WecB-epimerase(3)
  total: 423.0
Wok-DUF2238:
  Cterminal:
  - Wok-DUF2238(68)
  - Schlafen(28)
  - NUDIX(3)
  - GNAT(2)
  - a/b-hydrolase(2)
  - GlycosylTFase-A(1)
  - LPS-sugar-TFase(1)
  - Calcineurin(1)
  - BPs(1)
  Downstream:
  - Wok-DUF2238(239)
  - GlycosylTFase-A(70)
  - Lycopene-cyclase(31)
  - Synaptojanin(29)
  - a/b-hydrolase(28)
  - Calcineurin(17)
  - UbiA-prenylTFase(16)
  - phytoene-desaturase(16)
  - NUDIX(16)
  - YdjM-hydrolase(12)
  - LPS-sugar-TFase(12)
  - Squalene/phytoene-synthase(12)
  - GNAT(9)
  - polyprenyl-synthetase(9)
  - BPs(4)
  - Peptidase-a/b-hydrolase(4)
  - GtrA(3)
  - Rhomboid(1)
  Nterminal:
  - Wok-DUF2238(68)
  - Synaptojanin(2)
  - Rhomboid(1)
  - a/b-hydrolase(1)
  Upstream:
  - Wok-DUF2238(239)
  - Synaptojanin(127)
  - YdjM-hydrolase(75)
  - GlycosylTFase-A(69)
  - Lycopene-cyclase(65)
  - UbiA-prenylTFase(38)
  - phytoene-desaturase(37)
  - polyprenyl-synthetase(30)
  - Squalene/phytoene-synthase(28)
  - a/b-hydrolase(26)
  - Calcineurin(23)
  - NUDIX(23)
  - Rhomboid(18)
  - LPS-sugar-TFase(12)
  - BPs(8)
  - Peptidase-a/b-hydrolase(8)
  - GtrA(8)
  - GNAT(6)
  - Schlafen(1)
  total: 1084.0
Wzc-CpsD-N:
  Cterminal:
  - VanZ-2(4)
  Downstream:
  - VanZ-2(122)
  - Wzc-CpsD-kinase(107)
  - CpsB-PHP(102)
  - WfgD-WfaP-undecaprenol-glucosylTFase(61)
  - TA-TFase-TagU(46)
  - VanZ-1(28)
  - LPS-sugar-TFase(27)
  - UDP-N-acetylglucosamine-dehyd(25)
  - sugar-phosphate-NMP-TFase(23)
  - WaaL-ligase(20)
  - RfbH-oxidoreductase(18)
  - undecaprenyl-phosphate-glucose-PTase(18)
  - Wzc-CpsD-N(17)
  - MATE-flippase(17)
  - GalE-like-epimerase(17)
  - sugar-TFase(14)
  - polysacc-pyruvyl-TFase(8)
  - EpsE-polysacc-export(5)
  - RmlA-GalU-sugar-TFase(5)
  - WecB-epimerase(5)
  - WecC-oxidoreductase(5)
  - sugar-O-acetyl/acylTFase(4)
  Nterminal:
  - ''
  Upstream:
  - VanZ-2(119)
  - CpsB-PHP(34)
  - undecaprenyl-phosphate-glucose-PTase(29)
  - UDP-N-acetylglucosamine-dehyd(22)
  - EpsE-polysacc-export(21)
  - MATE-flippase(19)
  - Wzc-CpsD-N(17)
  - TA-TFase-TagU(16)
  - sugar-phosphate-NMP-TFase(15)
  - WfgD-WfaP-undecaprenol-glucosylTFase(14)
  - VanZ-1(13)
  - WaaL-ligase(12)
  - RmlA-GalU-sugar-TFase(11)
  - WecC-oxidoreductase(10)
  - sugar-TFase(10)
  - GalE-like-epimerase(9)
  - LPS-sugar-TFase(9)
  - Wzc-CpsD-kinase(8)
  - WecB-epimerase(8)
  - sugar-O-acetyl/acylTFase(7)
  - polysacc-pyruvyl-TFase(4)
  - RfbH-oxidoreductase(4)
  total: 379.0
Wzc-CpsD-kinase:
  Cterminal:
  - ''
  Downstream:
  - VanZ-2(264)
  - CpsB-PHP(91)
  - MATE-flippase(70)
  - ZnR(44)
  - TA-TFase-TagU(30)
  - GlycosylTFase-B(23)
  - GlycosylTFase-A(18)
  - VanZ-1(18)
  - UDP-N-acetylglucosamine-dehyd(17)
  - EpsE-polysacc-export(15)
  - Ig(15)
  - WfgD-WfaP-undecaprenol-glucosylTFase(15)
  - LPS-sugar-TFase(15)
  - GalE-like-epimerase(14)
  - undecaprenyl-phosphate-glucose-PTase(13)
  - WaaL-ligase(12)
  - sugar-TFase(8)
  - Wzc-CpsD-N(8)
  - RfbH-oxidoreductase(8)
  Nterminal:
  - ''
  Upstream:
  - Wzc-CpsD-N(107)
  - VanZ-2(55)
  - GalE-like-epimerase(34)
  - MraY/WecA-GTase(30)
  - CpsB-PHP(23)
  - TA-TFase-TagU(18)
  - MATE-flippase(15)
  - VanZ-1(13)
  - EpsE-polysacc-export(12)
  - LPS-sugar-TFase(12)
  - UDP-N-acetylglucosamine-dehyd(11)
  - sugar-TFase(8)
  - WfgD-WfaP-undecaprenol-glucosylTFase(8)
  - undecaprenyl-phosphate-glucose-PTase(7)
  - WaaL-ligase(5)
  - GlycosylTFase-A(3)
  - Ig(2)
  - GlycosylTFase-B(2)
  - RfbH-oxidoreductase(2)
  total: 501.0
WzyC-O-antigen-ligase:
  Cterminal:
  - ''
  Downstream:
  - Ig(24)
  - GlycosylTFase-B(20)
  - GlycosylTFase-A(14)
  - Prok-TelC(12)
  - Adhesin-like(12)
  - NAGPA(12)
  - CW-repeats(11)
  - Fukutin(6)
  Nterminal:
  - ''
  Upstream:
  - GlycosylTFase-B(14)
  - GlycosylTFase-A(11)
  - Ig(6)
  - Fukutin(5)
  - NAGPA(3)
  - Prok-TelC(3)
  - Adhesin-like(3)
  - CW-repeats(3)
  total: 20.0
X-Tfes:
  Cterminal:
  - ''
  Downstream:
  - ''
  Nterminal:
  - Min-Wnt(13)
  Upstream:
  - Imm-BamE(10)
  total: 23.0
YdjM-hydrolase:
  Cterminal:
  - ''
  Downstream:
  - Wok-DUF2238(75)
  Nterminal:
  - ''
  Upstream:
  - Wok-DUF2238(12)
  total: 63.0
YfiM-1:
  Cterminal:
  - ''
  Downstream:
  - amidophosphoribosylTFase(62)
  - PHP(47)
  - Ig(47)
  - UbiA-prenylTFase(47)
  - Ferredoxin-RRM(31)
  Nterminal:
  - ''
  Upstream:
  - DTW-SPOUT(74)
  - CDP-diacylglycerol-OH-phosphatidylTFase(74)
  - Acyl-CoA-ligase(72)
  - ATP-grasp(72)
  - CoA-binding(72)
  - GNAT(72)
  - ZnR(69)
  - Thioredoxin(69)
  - DUF5683(67)
  - HD(49)
  - RidA-deaminase(42)
  - APC-transporter(39)
  - amidophosphoribosylTFase(2)
  total: 270.0
YfiM-DUF2279:
  Cterminal:
  - OMP-beta-barrel(1340)
  Downstream:
  - OMP-beta-barrel(87)
  - GlycosylTFase-A(68)
  - SLT-Lysozyme(55)
  - PDZ(30)
  - ClpP-protease(30)
  - TY-Chaperone(19)
  - YfiM-DUF2279(16)
  - PMM/PGM(1)
  - MltG-endolytic-TGase(1)
  Nterminal:
  - ''
  Upstream:
  - PMM/PGM(196)
  - MltG-endolytic-TGase(125)
  - diaminopimelate-epimerase(106)
  - GNAT(104)
  - TamB-porin(35)
  - OMP-beta-barrel(35)
  - Cytochrome-C7(16)
  - YfiM-DUF2279(16)
  - TPRs(16)
  - deoxyribodipyrimidine-photolyase(10)
  - GlycosylTFase-A(2)
  - PDZ(1)
  - ClpP-protease(1)
  total: 1841.0
YfiM-Griddle:
  Cterminal:
  - OMP-beta-barrel(670)
  Downstream:
  - OMP-beta-barrel(132)
  - PAP2(36)
  - YfiM-Griddle(28)
  - Synaptojanin(19)
  - PLUG(9)
  - Ig(7)
  - LolA(5)
  - GlycosylTFase-B(4)
  Nterminal:
  - OMP-beta-barrel(20)
  - TolB-N(12)
  - Ig(4)
  Upstream:
  - OMP-beta-barrel(101)
  - GlycosylTFase-B(33)
  - YfiM-Griddle(28)
  - PAP2(14)
  - LolA(11)
  - Synaptojanin(9)
  - Ig(4)
  - PLUG(4)
  total: 984.0
YycI:
  Cterminal:
  - ''
  Downstream:
  - VanZ-1(2)
  Nterminal:
  - VanZ-1(124)
  Upstream:
  - ''
  total: 126.0
ZU5:
  Cterminal:
  - vWA(13)
  - Prok-TelC(13)
  Downstream:
  - GlycosylTFase-B(26)
  - Ig(16)
  - Imm-ZU5-vWA(11)
  - Prok-TelC(5)
  Nterminal:
  - CBM-repeats(18)
  - Ig(3)
  Upstream:
  - ''
  total: 39.0
ZnF:
  Cterminal:
  - Ig(14)
  Downstream:
  - ''
  Nterminal:
  - Ig(4)
  Upstream:
  - ''
  total: 8.0
ZnR:
  Cterminal:
  - Thioredoxin(69)
  - ZnR(23)
  - L12-ClpS(11)
  - MATE-flippase(2)
  - Skillet-2(1)
  Downstream:
  - Skillet-2(260)
  - GNAT(78)
  - DTW-SPOUT(69)
  - CoA-binding(69)
  - CDP-diacylglycerol-OH-phosphatidylTFase(69)
  - YfiM-1(69)
  - ATP-grasp(69)
  - Acyl-CoA-ligase(69)
  - MATE-flippase(30)
  - MTase(9)
  - HTH(8)
  - ZnR(2)
  Nterminal:
  - VanZ-2(46)
  - ZnR(23)
  - HTH(9)
  Upstream:
  - Wzc-CpsD-kinase(44)
  - ClaspCone-1(23)
  - TULIP(20)
  - Ig(12)
  - HTH(9)
  - GNAT(3)
  - ZnR(2)
  - Skillet-2(2)
  - MTase(1)
  - L12-ClpS(1)
  total: 550.0
a/b-hydrolase:
  Cterminal:
  - Wok-DUF2238(1)
  Downstream:
  - D-Ala-D-Ala-PTase-MBL(148)
  - PBP5-C(145)
  - Wok-DUF2238(26)
  - Skillet-DUF2809(17)
  - OMP-beta-barrel(5)
  Nterminal:
  - Wok-DUF2238(2)
  Upstream:
  - VanZ-1(282)
  - Ferredoxin(271)
  - Wok-DUF2238(28)
  - Skillet-DUF2809(13)
  - OMP-beta-barrel(10)
  total: 528.0
alpha-L-rhamnosidase-like:
  Cterminal:
  - ''
  Downstream:
  - PPTs(10)
  - beta-helix-Glycosyl-hydrolase(9)
  - Min-Wnt(9)
  Nterminal:
  - ''
  Upstream:
  - Min-Wnt(15)
  - beta-helix-Glycosyl-hydrolase(11)
  - PPTs(11)
  total: 24.0
amidophosphoribosylTFase:
  Cterminal:
  - ''
  Downstream:
  - UbiA-prenylTFase(38)
  - Ferredoxin-RRM(26)
  - YfiM-1(2)
  Nterminal:
  - ''
  Upstream:
  - YfiM-1(62)
  - DUF5683(31)
  - APC-transporter(28)
  - RidA-deaminase(25)
  - PHP(22)
  - Ig(22)
  - HD(18)
  total: 103.0
beta-curl:
  Cterminal:
  - ''
  Downstream:
  - cpCone-1(13)
  - cpCone-i(13)
  Nterminal:
  - ''
  Upstream:
  - LolA(12)
  total: 25.0
beta-helix-Glycosyl-hydrolase:
  Cterminal:
  - Min-Wnt(5)
  Downstream:
  - Min-Wnt(28)
  - PPTs(25)
  - alpha-L-rhamnosidase-like(11)
  Nterminal:
  - ''
  Upstream:
  - alpha-L-rhamnosidase-like(9)
  total: 42.0
beta-roll-repeats:
  Cterminal:
  - Ig(11)
  Downstream:
  - SLP(8)
  - Concanavalin(8)
  Nterminal:
  - ''
  Upstream:
  - Skillet-1(11)
  - SLP(3)
  - Concanavalin(3)
  total: 30.0
beta-sandwich:
  Cterminal:
  - beta-sandwich(60)
  - vWA(44)
  - Min-Wnt(11)
  Downstream:
  - beta-sandwich(82)
  - vWA(80)
  - Skillet-3(27)
  - VanZ-1(4)
  - VanZ-i(2)
  - DUF4962(2)
  Nterminal:
  - Skillet-3(152)
  - beta-sandwich(60)
  - VanZ-1(38)
  - VanZ-i(19)
  - DUF4962(19)
  Upstream:
  - beta-sandwich(82)
  - Skillet-3(46)
  - VanZ-1(4)
  - VanZ-i(2)
  - DUF4962(2)
  total: 301.0
broken-hairpin:
  Cterminal:
  - ''
  Downstream:
  - ''
  Nterminal:
  - Min-Wnt(22)
  Upstream:
  - Min-Wnt(4)
  total: 26.0
cNMPBD:
  Cterminal:
  - ''
  Downstream:
  - VanZ-2(1)
  Nterminal:
  - VanZ-2(13)
  Upstream:
  - VanZ-2(2)
  total: 16.0
cpCone-1:
  Cterminal:
  - cpCone-i(24)
  Downstream:
  - ''
  Nterminal:
  - ''
  Upstream:
  - LolA(14)
  - beta-curl(13)
  - MPTase(12)
  total: 51.0
cpCone-DUF2585:
  Cterminal:
  - ''
  Downstream:
  - ClpB-HslU(24)
  - CCG-glycolate-oxidase-GlcF(8)
  - Ferredoxin-RRM(8)
  - cpCone-DUF2585(7)
  - GNAT(2)
  Nterminal:
  - GNAT(1)
  Upstream:
  - HslV-Peptidase(25)
  - Glycolate-oxidase-GlcE(20)
  - FAD-binding(20)
  - GNAT(16)
  - cpCone-DUF2585(7)
  - Ferredoxin-RRM(4)
  - CCG-glycolate-oxidase-GlcF(4)
  total: 75.0
cpCone-i:
  Cterminal:
  - ''
  Downstream:
  - ''
  Nterminal:
  - cpCone-1(24)
  Upstream:
  - LolA(14)
  - beta-curl(13)
  total: 39.0
deoxyribodipyrimidine-photolyase:
  Cterminal:
  - ''
  Downstream:
  - YfiM-DUF2279(10)
  - OMP-beta-barrel(10)
  Nterminal:
  - ''
  Upstream:
  - ''
  total: 10.0
diaminopimelate-epimerase:
  Cterminal:
  - ''
  Downstream:
  - MltG-endolytic-TGase(106)
  - YfiM-DUF2279(106)
  - OMP-beta-barrel(104)
  - GNAT(98)
  - SLT-Lysozyme(52)
  - PMM/PGM(39)
  - Cytochrome-C7(14)
  - TPRs(14)
  Nterminal:
  - ''
  Upstream:
  - ''
  total: 106.0
duoIG:
  Cterminal:
  - ''
  Downstream:
  - PGBD(56)
  - Rv2525c-hydrolase(28)
  - Prok-TelC(28)
  Nterminal:
  - ''
  Upstream:
  - PGBD(22)
  - Rv2525c-hydrolase(9)
  - Prok-TelC(9)
  total: 38.0
gly-gly-peptidase:
  Cterminal:
  - ''
  Downstream:
  - VanZ-2(166)
  - Lamin-tail-domain(130)
  - GalE-like-epimerase(26)
  - PDZ(19)
  - ClpP-protease(19)
  - RmlA-GalU-sugar-TFase(11)
  Nterminal:
  - ''
  Upstream:
  - VanZ-2(2)
  - Lamin-tail-domain(2)
  - RmlA-GalU-sugar-TFase(1)
  total: 169.0
helix-grip:
  Cterminal:
  - ''
  Downstream:
  - Glyoxalase(9)
  Nterminal:
  - Skillet-3(166)
  Upstream:
  - Glyoxalase(2)
  - Skillet-3(1)
  total: 177.0
lgt:
  Cterminal:
  - ''
  Downstream:
  - Ig(17)
  - GlycosylTFase-B(10)
  - Prok-TelC(5)
  - NAGPA(5)
  - Adhesin-like(5)
  - CW-repeats(5)
  - GlycosylTFase-A(4)
  Nterminal:
  - ''
  Upstream:
  - Ig(16)
  - GlycosylTFase-B(16)
  - Prok-TelC(8)
  - NAGPA(8)
  - Adhesin-like(8)
  - CW-repeats(8)
  - GlycosylTFase-A(6)
  total: 17.0
open-beta-barrel:
  Cterminal:
  - Min-Wnt(50)
  Downstream:
  - ''
  Nterminal:
  - ''
  Upstream:
  - ''
  total: 50.0
peptidoglycan-GTase:
  Cterminal:
  - ''
  Downstream:
  - VanZ-2(5)
  Nterminal:
  - ''
  Upstream:
  - VanZ-2(11)
  total: 16.0
phytoene-desaturase:
  Cterminal:
  - ''
  Downstream:
  - Lycopene-cyclase(41)
  - Wok-DUF2238(37)
  - GlycosylTFase-A(33)
  - polyprenyl-synthetase(23)
  - NUDIX(22)
  - UbiA-prenylTFase(21)
  - Squalene/phytoene-synthase(21)
  Nterminal:
  - ''
  Upstream:
  - Lycopene-cyclase(51)
  - UbiA-prenylTFase(31)
  - Squalene/phytoene-synthase(18)
  - Wok-DUF2238(16)
  - NUDIX(14)
  - polyprenyl-synthetase(14)
  - GlycosylTFase-A(11)
  total: 99.0
polyprenyl-synthetase:
  Cterminal:
  - ''
  Downstream:
  - Wok-DUF2238(30)
  - GlycosylTFase-A(28)
  - Lycopene-cyclase(28)
  - NUDIX(17)
  - Squalene/phytoene-synthase(15)
  - UbiA-prenylTFase(15)
  - phytoene-desaturase(14)
  Nterminal:
  - ''
  Upstream:
  - Lycopene-cyclase(43)
  - UbiA-prenylTFase(24)
  - phytoene-desaturase(23)
  - Squalene/phytoene-synthase(18)
  - NUDIX(11)
  - Wok-DUF2238(9)
  - GlycosylTFase-A(8)
  total: 71.0
polysacc-amidohydrolase:
  Cterminal:
  - ''
  Downstream:
  - Peptidase-Hybrid(5)
  - TPRs(5)
  Nterminal:
  - ''
  Upstream:
  - VanZ-2(140)
  - Peptidase-Hybrid(37)
  - TPRs(36)
  total: 145.0
polysacc-pyruvyl-TFase:
  Cterminal:
  - ''
  Downstream:
  - MATE-flippase(28)
  - VanZ-1(22)
  - VanZ-2(17)
  - WfgD-WfaP-undecaprenol-glucosylTFase(14)
  - polysacc-pyruvyl-TFase(6)
  - sugar-phosphate-NMP-TFase(6)
  - Wzc-CpsD-N(4)
  - LPS-sugar-TFase(3)
  Nterminal:
  - WfgD-WfaP-undecaprenol-glucosylTFase(10)
  Upstream:
  - WfgD-WfaP-undecaprenol-glucosylTFase(51)
  - LPS-sugar-TFase(14)
  - MATE-flippase(13)
  - VanZ-1(9)
  - Wzc-CpsD-N(8)
  - sugar-phosphate-NMP-TFase(7)
  - polysacc-pyruvyl-TFase(6)
  - VanZ-2(4)
  total: 92.0
rmlC/rfbC-like-epimerase:
  Cterminal:
  - ''
  Downstream:
  - VanZ-2(44)
  - GalE-like-epimerase(38)
  - rmlD/rfbD-like-reductase(24)
  - VanZ-1(10)
  - WfgD-WfaP-undecaprenol-glucosylTFase(9)
  - RmlA-GalU-sugar-TFase(8)
  - WecC-oxidoreductase(6)
  - LPS-sugar-TFase(3)
  Nterminal:
  - ''
  Upstream:
  - RmlA-GalU-sugar-TFase(45)
  - GalE-like-epimerase(31)
  - rmlD/rfbD-like-reductase(21)
  - VanZ-2(19)
  - VanZ-1(10)
  - LPS-sugar-TFase(8)
  - WecC-oxidoreductase(7)
  - WfgD-WfaP-undecaprenol-glucosylTFase(4)
  total: 133.0
rmlD/rfbD-like-reductase:
  Cterminal:
  - ''
  Downstream:
  - VanZ-2(57)
  - GalE-like-epimerase(25)
  - RmlA-GalU-sugar-TFase(22)
  - rmlC/rfbC-like-epimerase(21)
  - WfgD-WfaP-undecaprenol-glucosylTFase(8)
  - VanZ-1(6)
  - LPS-sugar-TFase(3)
  Nterminal:
  - ''
  Upstream:
  - GalE-like-epimerase(60)
  - RmlA-GalU-sugar-TFase(49)
  - rmlC/rfbC-like-epimerase(24)
  - VanZ-2(16)
  - VanZ-1(7)
  - LPS-sugar-TFase(7)
  - WfgD-WfaP-undecaprenol-glucosylTFase(2)
  total: 149.0
sugar-O-acetyl/acylTFase:
  Cterminal:
  - ''
  Downstream:
  - VanZ-2(105)
  - VanZ-1(72)
  - LPS-sugar-TFase(50)
  - WfgD-WfaP-undecaprenol-glucosylTFase(33)
  - MATE-flippase(31)
  - GlycosylTFase-A(31)
  - GalE-like-epimerase(28)
  - WecC-oxidoreductase(22)
  - RfbH-oxidoreductase(18)
  - sugar-phosphate-NMP-TFase(17)
  - sugar-O-acetyl/acylTFase(16)
  - WaaL-ligase(16)
  - WecG-CpsF-GTase(13)
  - RmlA-GalU-sugar-TFase(13)
  - WecB-epimerase(12)
  - UDP-N-acetylglucosamine-dehyd(12)
  - undecaprenyl-phosphate-glucose-PTase(11)
  - TonB-C(10)
  - VanZ-i(10)
  - OMP-beta-barrel(10)
  - Wzc-CpsD-N(7)
  - EpsE-polysacc-export(7)
  - GDP-L-fucose-synthase(6)
  - sugar-TFase(6)
  - Concanavalin(5)
  Nterminal:
  - ''
  Upstream:
  - VanZ-2(153)
  - LPS-sugar-TFase(78)
  - VanZ-1(46)
  - TonB-C(36)
  - WfgD-WfaP-undecaprenol-glucosylTFase(32)
  - GalE-like-epimerase(24)
  - RfbH-oxidoreductase(24)
  - MATE-flippase(23)
  - WaaL-ligase(23)
  - GCV-H(22)
  - GlycosylTFase-A(21)
  - SprA-N(20)
  - WecC-oxidoreductase(17)
  - sugar-TFase(17)
  - sugar-O-acetyl/acylTFase(16)
  - EpsE-polysacc-export(9)
  - Concanavalin(8)
  - undecaprenyl-phosphate-glucose-PTase(8)
  - WecB-epimerase(8)
  - UDP-N-acetylglucosamine-dehyd(7)
  - VanZ-i(6)
  - RmlA-GalU-sugar-TFase(6)
  - sugar-phosphate-NMP-TFase(6)
  - GDP-L-fucose-synthase(4)
  - Wzc-CpsD-N(4)
  - WecG-CpsF-GTase(3)
  - OMP-beta-barrel(1)
  total: 473.0
sugar-TFase:
  Cterminal:
  - VanZ-2(4)
  Downstream:
  - VanZ-2(70)
  - LPS-sugar-TFase(67)
  - GlycosylTFase-B(55)
  - Ig(46)
  - WfgD-WfaP-undecaprenol-glucosylTFase(39)
  - GlycosylTFase-A(34)
  - RfbH-oxidoreductase(30)
  - VanZ-1(28)
  - MATE-flippase(22)
  - CW-repeats(18)
  - VanZ-i(18)
  - WaaL-ligase(18)
  - Adhesin-like(17)
  - NAGPA(17)
  - Prok-TelC(17)
  - sugar-O-acetyl/acylTFase(17)
  - UDP-N-acetylglucosamine-dehyd(15)
  - GalE-like-epimerase(13)
  - WecC-oxidoreductase(13)
  - Fukutin(12)
  - Wzc-CpsD-N(10)
  - Wzc-CpsD-kinase(8)
  - CpsB-PHP(6)
  - WecB-epimerase(3)
  - TA-TFase-TagU(3)
  Nterminal:
  - VanZ-2(5)
  Upstream:
  - VanZ-2(67)
  - RfbH-oxidoreductase(49)
  - TA-TFase-TagU(25)
  - UDP-N-acetylglucosamine-dehyd(24)
  - LPS-sugar-TFase(20)
  - GalE-like-epimerase(17)
  - Wzc-CpsD-N(14)
  - VanZ-1(12)
  - CpsB-PHP(12)
  - WfgD-WfaP-undecaprenol-glucosylTFase(12)
  - Wzc-CpsD-kinase(8)
  - WecB-epimerase(8)
  - GlycosylTFase-A(8)
  - sugar-O-acetyl/acylTFase(6)
  - MATE-flippase(6)
  - WaaL-ligase(6)
  - WecC-oxidoreductase(3)
  - GlycosylTFase-B(1)
  total: 301.0
sugar-dehydratase:
  Cterminal:
  - ''
  Downstream:
  - OMP-beta-barrel(8)
  Nterminal:
  - ''
  Upstream:
  - OMP-beta-barrel(3)
  total: 7.0
sugar-phosphate-NMP-TFase:
  Cterminal:
  - ''
  Downstream:
  - VanZ-1(46)
  - VanZ-2(42)
  - WfgD-WfaP-undecaprenol-glucosylTFase(23)
  - GalE-like-epimerase(20)
  - sugar-phosphate-NMP-TFase(16)
  - MATE-flippase(16)
  - Wzc-CpsD-N(15)
  - LPS-sugar-TFase(12)
  - WecB-epimerase(12)
  - RmlA-GalU-sugar-TFase(11)
  - undecaprenyl-phosphate-glucose-PTase(9)
  - WecC-oxidoreductase(8)
  - TA-TFase-TagU(8)
  - polysacc-pyruvyl-TFase(7)
  - UDP-N-acetylglucosamine-dehyd(7)
  - sugar-O-acetyl/acylTFase(6)
  - RfbH-oxidoreductase(4)
  - WaaL-ligase(4)
  Nterminal:
  - VanZ-1(8)
  - VanZ-2(6)
  Upstream:
  - VanZ-1(81)
  - WfgD-WfaP-undecaprenol-glucosylTFase(58)
  - VanZ-2(50)
  - MATE-flippase(44)
  - GalE-like-epimerase(24)
  - Wzc-CpsD-N(23)
  - WecC-oxidoreductase(21)
  - RmlA-GalU-sugar-TFase(20)
  - LPS-sugar-TFase(20)
  - UDP-N-acetylglucosamine-dehyd(18)
  - sugar-O-acetyl/acylTFase(17)
  - WecB-epimerase(16)
  - sugar-phosphate-NMP-TFase(16)
  - undecaprenyl-phosphate-glucose-PTase(15)
  - RfbH-oxidoreductase(12)
  - WaaL-ligase(10)
  - polysacc-pyruvyl-TFase(6)
  - TA-TFase-TagU(3)
  total: 305.0
undecaprenyl-phosphate-glucose-PTase:
  Cterminal:
  - ''
  Downstream:
  - VanZ-2(126)
  - WfgD-WfaP-undecaprenol-glucosylTFase(43)
  - VanZ-1(34)
  - LPS-sugar-TFase(32)
  - GalE-like-epimerase(31)
  - Wzc-CpsD-N(29)
  - WaaL-ligase(20)
  - EpsE-polysacc-export(18)
  - sugar-phosphate-NMP-TFase(15)
  - MATE-flippase(14)
  - GlycosylTFase-A(13)
  - RmlA-GalU-sugar-TFase(12)
  - WecC-oxidoreductase(11)
  - sugar-O-acetyl/acylTFase(8)
  - Wzc-CpsD-kinase(7)
  - GDP-L-fucose-synthase(7)
  - WecG-CpsF-GTase(6)
  - VanZ-i(4)
  - RfbH-oxidoreductase(4)
  Nterminal:
  - ''
  Upstream:
  - VanZ-2(66)
  - VanZ-1(22)
  - LPS-sugar-TFase(20)
  - WaaL-ligase(19)
  - Wzc-CpsD-N(18)
  - GlycosylTFase-A(18)
  - GalE-like-epimerase(15)
  - VanZ-i(15)
  - Wzc-CpsD-kinase(13)
  - WecG-CpsF-GTase(12)
  - WfgD-WfaP-undecaprenol-glucosylTFase(11)
  - sugar-O-acetyl/acylTFase(11)
  - WecC-oxidoreductase(10)
  - EpsE-polysacc-export(10)
  - sugar-phosphate-NMP-TFase(9)
  - MATE-flippase(9)
  - RfbH-oxidoreductase(7)
  - GDP-L-fucose-synthase(4)
  - RmlA-GalU-sugar-TFase(3)
  total: 300.0
vWA:
  Cterminal:
  - Ig(191)
  - Prok-TelC(14)
  - vWA(2)
  Downstream:
  - Imm-ZU5-vWA(11)
  - Met-TelC(6)
  - vWA(6)
  - Ig(6)
  Nterminal:
  - Met-TelC(200)
  - beta-sandwich(44)
  - CBM-repeats(18)
  - ZU5(13)
  - vWA(2)
  - Ig(2)
  Upstream:
  - beta-sandwich(80)
  - Skillet-3(44)
  - Met-TelC(6)
  - Ig(6)
  - vWA(6)
  total: 513.0
wHTH:
  Cterminal:
  - ''
  Downstream:
  - Skillet-DUF2809(105)
  - CreD(59)
  - DUF1361(42)
  - Coq4(30)
  - Lcp-like(26)
  - ElyC(20)
  - 12TM(19)
  - DUF3857(11)
  - TGase(11)
  - DUF3858(11)
  - DUF1801(1)
  Nterminal:
  - ''
  Upstream:
  - DUF1801(32)
  - TGase(10)
  - DUF1361(6)
  - Skillet-DUF2809(4)
  - 12TM(1)
  total: 151.0
